# Supplementary material for: Cell-specific DNA methylation in human alpha and beta cells regulates gene expression in type 2 diabetes
Source: Nat Metab. 2026 Apr 24;8(4):957–80. doi: 10.1038/s42255-026-01498-9 (PMC13121032; doi:10.1038/s42255-026-01498-9)
Supplement: Supplementary file 4 — Characteristics of the human donors of pancreatic islets included in the study, where alpha and beta cells were isolated by MARIS and used for WGBS and RNA-seq. [file 42255_2026_1498_MOESM4_ESM.xlsx]

## Sheet: A. LUDC Islet Sorting Cohort
Supplementary Table 1. Characteristics of human donors of pancreatic islets included in the Lund University Diabetes Center (LUDC) islet sorting cohort, where α- and β-cells were isolated using MARIS (PMID: 24594682 ). The summary and statistics of the characteristics of the donors included in each individual analysis of this study are presented in sheet B and C.
Islet preparation	1	2	3	4	5	6	7	8	9	10	11	12	13	14	15	16	17	18	19	20	21	22	23	24
Unique identifier	ID1	ID2	ID3	ID4	ID5	ID6	ID7	ID8	ID9	ID10	ID11	ID12	ID13	ID14	ID15	ID16	ID17	ID18	ID19	ID20	ID21	ID22	ID23	ID24
Donor HbA1c (%)	5.4	5.4	4.2	6.2	5.6	5.2	6.6	6.1	5.4	5.6	5.8	5.4	5.1	6.0	5.9	5.3	5.1	6.0	5.1	5.5	5.5	6.5	6.5	5.3
Donor HbA1c (mmol/mol)	36	36	22	44	38	33	49	43	36	38	40	36	32	42	41	34	32	42	32	37	37	48	48	34
Total culture time (days)	5	3	5	2	2	6	2	4	2	2	2	2	6	4	3	2	4	2	5	1	2	1	1	4
Estimated purity(%)	86	80	39	96	69	81	75	37	45	97	94	88	95	97	96	98	96	89	95	100	86	84	86	93
Origin/source of islets/Islet isolation centre	NNIT	NNIT	NNIT	NNIT	NNIT	NNIT	NNIT	NNIT	NNIT	NNIT	NNIT	NNIT	NNIT	NNIT	NNIT	NNIT	NNIT	NNIT	NNIT	NNIT	NNIT	NNIT	NNIT	NNIT
Donor history of diabetes : Diabetes=YES; Pre-T2D=yes, ND=no	no	no	no	yes	no	no	YES	yes	no	no	no	no	no	yes	no	no	no	YES	no	no	no	YES	YES	no
If Yes, complete the next two lines if this information is available
Diabetes duration (years)							X											X				X	X
Glucose-lowering therapy at time of death							X											X				X	X
Assays performed	RNA-seq	RNA-seq	RNA-seq & WGBS	RNA-seq & WGBS	RNA-seq & WGBS	RNA-seq & WGBS	RNA-seq	RNA-seq	RNA-seq & WGBS	RNA-seq	RNA-seq & WGBS	RNA-seq	RNA-seq	RNA-seq & WGBS	RNA-seq	RNA-seq & WGBS	RNA-seq & WGBS	RNA-seq & WGBS	RNA-seq & WGBS	RNA-seq	RNA-seq & WGBS	RNA-seq & WGBS	RNA-seq & WGBS	RNA-seq & WGBS
Handpicked to purity? Please select yes/no	no	no	no	no	no	no	no	no	no	no	no	no	no	no	no	no	no	no	no	no	no	no	no	no
Purity by deconvolution using INS and GCG as marker genes based on transcriptomic data (%)
α-cells	99.80	99.97	99.85	99.83		99.73	99.85	99.94	99.79	97.40	98.87	99.71	98.01	99.84		99.78	99.66	99.96	99.90	94.02	99.93	99.81	99.83	99.82
β-cells	99.82	99.55	99.81	99.65		99.65	98.45	99.97	99.73	97.46	99.86	99.27	99.90	99.90		99.70	99.71	99.96	99.74	99.84	99.46	99.70	98.61	99.94
X : data not available
NNIT: Nordic Network for Islet Transplantation (Uppsala, Sweden)
WGBS: Whole Genome Bisulfite Sequencing
Donor wirh ID5 and ID15 did not pass QC for RNA-seq
			LUDC islet sorting cohort
	Characteristics Summary
		n (male/female)	24 (17/7)
		Age (years)	64.0 ± 3.0 (36-81)
		BMI (kg/m2)	25.8 ± 0.8 (18.9-32.7)
		HbA1c (%)	5.6 ± 0.1 (4.2-6.6)
		HbA1c (mmol/mol)	38.0 ± 1.0 (22.0-49.0)

## Sheet: B. Donors in each analysis
Supplementary Table 1. The characteristics of the donors included in each individual analysis of this study for RNA-seq and Whole Genome Bisulfite Sequencing (WGBS).
Characteristics of the donors included in the RNA-seq analysis
Characteristics	Global analysis and α- vs. β-cells	Ctrl vs. pre-T2D/T2D in α- and β-cells
		Ctrl	pre-T2D/T2D	P-value
n (male/female)	16 (11/5)	15(10/5)	7 (5/2)
Age (years)	62.0 ± 3.0 (39-77)	63.0 ± 4.0 (36-77)	64 ± 4.0 (54-79)	0.815
BMI (kg/m2)	25.9 ± 1.0 (18.9-32.7)	25.1 ± 1.0 (21.3-32.5)	28.4 ± 1.1(25.8-31.5)	0.078
HbA1c (%)	5.5 ± 0.1 (4.2-6.2)	5.3 ± 0.1 (4.2-5.8)	6.2 ± 0.1 (6.0-6.6)	0.00002
HbA1c (mmol/mol)	36.0± 1.0 (22.0-44.0)	34.0 ± 1.0 (22.0-40.0)	45.0 ± 1.0 (42.0-49.0)	0.00002
Characteristics of the donors included in the WGBS analysis
Characteristics	Global analysis : α- vs. β-cells	Ctrl vs. pre-T2D/T2D in α-cells			Ctrl vs. pre-T2D/T2D in β-cells
		Ctrl	pre-T2D/T2D	P-value	Ctrl	pre-T2D/T2D	P-value
n (male/female)	7 (5/2)	7 (4/3)	3 (2/1)		11 (7/4)	3 (2/1)
Age (years)	63.0 ± 5.0 (39-77)	66.0 ± 6.0 (39-81)	65.0 ± 8.0 (51-80)	0.982	59.0 ± 4.0 (39-77)	66.0 ± 7.2 (54-79)	0.410
BMI (kg/m2)	27.1 ± 1.0 (22.0-30.1)	25.8 ± 1.2 (21.0-29.0)	30.6 ± 0.3 (30.6-31.1)	0.033	24.9 ± 1.0 (18.9-28.7)	29.1 ± 1.5 (26.2-31.1)	0.060
HbA1c (%)	5.3 ± 0.2 (4.2-6.0)	5.2 ± 0.2 (4.2-5.8)	6.3± 0.2 (6.0-6.5)	0.006	5.3 ± 0.1 (4.2-5.8)	6.1 ± 0.1 (6.0-6.2)	0.007
HbA1c (mmol/mol)	34 ± 2 (22.0-42.0)	33 ± 2 (22.0-40.0)	46 ± 2 (42.0-48.0)	0.006	34 ± 1 (22.0-40.0)	43 ± 1 (42.0-44.0)	0.007
Data are presented as the mean ± SEM (minimum–maximum). There is an overlap between donors used for both RNA-sequencing and WGBS analyses. BMI; body mass index, Ctrl; control, RNA-seq; RNA sequencing, T2D; type 2 diabetes, WGBS; whole genome bisulfite sequencing.

## Sheet: C. Donors in webtool
Supplementary Table 1. The characteristics of the donors included in each individual analysis in the alpha-beta-methylation web application, RNA-seq and Whole Genome Bisulfite Sequencing (WGBS).
Characteristics of the donors included in the WGBS analyses
Characteristics	Global analysis and α- vs. β-cells	Ctrl vs. pre-T2D/T2D in α-cells			Ctrl vs. pre-T2D/T2D in β-cells			Sex comparison in α-cells			Sex comparison in β-cells			Age in α-cells	Age in β-cells
		Ctrl	pre-T2D/T2D	P-value	Ctrl	pre-T2D/T2D	P-value	Male	Female	P-value	Male	Female	P-value
n (male/female)	14(10/4)	10(5/5)	4(3/1)		13(8/5)	5(4/1		5 (5/0)	5 (0/5)		8 (8/0)	5 (0/5)		10 (5/5)	13 (8/5)
Age (years)	63 ± 3.3 (39 - 77)	61 ± 4.9 (36 - 81)	69 ± 6.8 (51 - 80)	0.4	61 ± 14 (36 - 81)	66 ± 6 (51 - 80)	0.548	61 ± 8 (36 - 81)	61 ± 7 (39 -77)	0.94	62 ± 5 (39 - 77)	61 ± 8 (36 - 81)	0.892	61 ± 5 (36 - 81)	61 ± 4 (36 - 81)
BMI (kg/m2)	27.1 ±0.7 (22 - 30.1)	24.7 ± 1.1 (18.9 - 29)	29 ± 1.5 (26.2 - 31-1)	0.078	24 ± 3.2 (18.9 - 29)	29.6 ±1.2 (26.2 - 31.1)	0.008	22.4 ±1.7 (18.9 - 28.7)	27.1 ± 0.5 (25.7 - 29)	0.0269	25.6 ± 0.8 (22.4 - 29)	22.4 ± 1.7 (18.9 - 28.7)	0.074	24.7 ± 1.1 (18.9 - 29)	24.4 ± 0.9 (18.9 -29)
HbA1c (%)	5.3 ± 0.1 (4.2 - 6)	5.2 ± 0.1 (4.2 - 5.8)	6 ± 0 (6 - 6)	0.033	5.3 ± 0.4 (4.2 - 5.9)	6.1 ± 0.1 (6 - 6.2)	0.012	5.2 ± 0.04 (5.1 - 5.3)	5.2 ± 0.4 (4.2 - 5.8)	0.841	5.4 ± 0.2 (4.2 -5.9)	5.2 ± 0.04 (5.1 - 5.3)	0.347	5.2 ± 0.1 (4.2 - 5.8)	5.3 ± 0.1 (4.2 -5.9)
HbA1c (mmol/mol)	34.1 ± 1.7 (22 - 42)	33 ± 1.7 (22 - 40)	42 ± 0 (42 - 42)	0.039	34.5 ± 5 (22 -41)	42.7 ± 0.7 (42 - 44)	0.017	32.6 ± 0.4 (32 - 34)	33.8 ± 4 (22 - 40)	0.755	35.9 ± 2.4 (22 - 41)	32.6 ± 0.4 (32 - 34)	0.288	33.1 ± 1.7 (22 - 40)	34.5 ± 1.4 (22 - 41)
Characteristics of the donors included in the RNA-seq analyses
Characteristics	Global analysis and α- vs. β-cells	Ctrl vs. pre-T2D/T2D in α-cells			Ctrl vs. pre-T2D/T2D in β-cells			Sex comparison in α-cells			Sex comparison in β-cells			Age in α-cells	Age in β-cells
		Ctrl	pre-T2D/T2D	P-value	Ctrl	pre-T2D/T2D	P-value	Male	Female	P-value	Male	Female	P-value
n	16 (10/6)	15 (10/5)	7 (5/2)		15 (10/5)	7 (5/2)		11 (11/0)	6 (0/6)		13 (13/0)	6 (0/6)		17 (11/6)	19 (13/6)
Age (years)	63 ± 3 (36 - 81)	64 ± 4 (36 - 81)	64 ± 4 (51 - 80)	0.803	63 ± 4 (36 - 81)	64 ± 4 (51 - 80)	0.803	60 ± 6 (36 - 81)	63 ± 4 (39 - 77)	0.73	60 ± 6 (36 - 81)	64 ± 3 (39 - 77)	0.64	62 ± 3 (36 - 81)	63 ± 3 (36 - 81)
BMI (kg/m2)	25.8 ± 1 (18.9 - 32.7)	25.1 ± 1 (18.9 - 32.7)	28.4 ± 1.1 (25.8 - 31.1)	0.045	25.1 ± 1 (18.9 - 32.7)	28.4 ± 1.1 (25.8 - 31.1)	0.045	23 ± 1.5 (18.9 - 28.7)	27.2 ± 1.1 (21.5 - 32.7)	0.040	23 ± 1.5 (18.9 - 28.7)	26.5 ± 1 (21.5 - 32.7)	0.073	25.7 ± 1 (18.9 - 32.7)	25.4 ± 0.9 (18.9 - 32.7)
HbA1c (%)	5.4 ± 0.1 (4.2 - 6.2)	5.3 ± 0.1 (4.2 - 5.8)	6.4 ± 0.2 (6 - 7.5)	0.00385	5.3 ± 0.1 (4.2 - 5.8)	6.4 ± 0.2 (6 - 7.5)	0.00385	5.3 ± 0.2 (5.1 - 6.1)	5.5 ± 0.2 (4.2 - 6.2)	0.445	5.3 ± 0.2 (5.1 - 6.1)	5.5 ± 0.1 (4.2 - 6.2)	0.32	5.4 ± 0.1 (4.2 - 6.2)	5.5 ± 0.1 (4.2 - 6.2)
HbA1c (mmol/mol)	35.8 ± 1.3 (22 - 44)	34.3 ± 1.1 (22 - 40)	46.3 ± 2.6 (42 - 58)	0.0037	34.3 ± 1.1 (22 - 40)	46.3 ± 2.6 (42 - 58)	0.0037	34.3 ± 1.8 (32 - 43)	36.7 ± 1.7 (22 - 44)	0.34	34.3 ± 1.8 (32 - 43)	37.2 ± 1.5 (22 - 44)	0.24	35.9 ± 1.3 (22 - 44)	36.3 ± 1.2 (22 - 44)
