# Supplementary material for: Cell-specific DNA methylation in human alpha and beta cells regulates gene expression in type 2 diabetes
Source: Nat Metab. 2026 Apr 24;8(4):957–80. doi: 10.1038/s42255-026-01498-9 (PMC13121032; doi:10.1038/s42255-026-01498-9)
Supplement: Supplementary file 5 — Sequencing information and alignment statistics of the WGBS data of human alpha and beta cells. [file 42255_2026_1498_MOESM5_ESM.xlsx]

## Sheet: A. Align stat all α-cells
Supplementary Table 2. Sequencing information and alignment statistics of the whole genome bisulfite sequencing (WGBS) data of α-cells sorted from human pancreatic islets from 7 controls and 3 donors with T2D or pre-T2D passing quality control. Human reference genome 38 (hg38) was used.
Controls	Total number of reads	Number of aligned reads	Number of reads after deduplication	Percentage of reads aligned (%)	Sequencing depth
ID3-α	419074230	363994618	219106391	86.8568	11.5884
ID6-α	398699881	342249951	171985481	85.8415	8.95564
ID9-α	443177705	376469061	148878919	84.9477	7.87502
ID11-α	401372573	341622813	120659812	85.1136	6.29062
ID16-α	369433462	310716248	142087594	84.1061	8.20604
ID19-α	426050038	360130245	136043072	84.5277	7.45471
ID24-α	685743209	560538513	404849285	81.7418	23.3078
Pre-T2D/T2D
ID14-α	418792060	352555085	157574695	84.1838	8.89958
ID22-α	1087355936	881025862	552981537	81.0246	30.7273
ID23-α	611666765	506201328	354387189	82.7577	19.9979
Average for all samples	5.26137e+08	4.3955e+08	2.40855e+08	84.1101	13.3303

## Sheet: B. Align stat all β-cells
Supplementary Table 2. Sequencing information and alignment statistics of the whole genome bisulfite secuencing (WGBS) data of β-cells sorted from human pancreatic islets from 11 controls and 3 donors with T2D or pre-T2D passing quality control. Human reference genome 38 (hg38) was used.
Controls	Total number of reads	Number of aligned reads	Number of reads after deduplication	Percentage of reads aligned (%)	Sequencing depth
ID5-β	379184631	321841244	149058144	84.8772	7.99389
ID3-β	408571477	350504421	203987288	85.7878	10.4025
ID6-β	329809818	282129893	120870991	85.5432	6.79086
ID9-β	341393396	289269615	153160736	84.732	7.86984
ID11-β	337288893	290664848	123998480	86.1768	6.63783
ID13-β	566805442	476098459	139726558	83.9968	7.47239
ID17-β	320283050	270875685	115306599	84.5738	6.5082
ID19-β	343893517	291536101	117340266	84.7751	6.37181
ID20-β	388889688	329473641	130675965	84.7216	6.15694
ID21-β	612922441	488807063	119698329	79.7502	5.89276
ID24-β	544921037	452028698	307128273	82.9531	16.9243
T2D/pre-T2D
ID4-β	507949588	435384713	204976574	85.7142	11.0307
ID14-β	378815001	316461024	139653975	83.5397	8.1652
ID18-β	381286700	322430133	93947241	84.5637	4.94682
Average for all samples	4.17287e+08	3.5125e+08	1.51395e+08	84.4075	8.08315

## Sheet: C. Align stat paired α vs β
Supplementary Table 2. Sequencing information and alignment statistics of the whole genome bisulfite sequencing (WGBS) data of α- and β-cells from the 7 donors with WGBS data available from both cell types, which were used for the analysis of the global methylome and the paired statistical analysis comparing α- vs. β-cells. Human reference genome 38 (hg38) was used.
SAMPLE	Total number of reads	Number of aligned reads	Number of reads after deduplication	Percentage of reads aligned (%)	Sequencing depth
ID3-α	419074230	363994618	219106391	86.8568	11.5884
ID6-α	398699881	342249951	171985481	85.8415	8.95564
ID9-α	443177705	376469061	148878919	84.9477	7.87502
ID11-α	401372573	341622813	120659812	85.1136	6.29062
ID14-α	418792060	352555085	157574695	84.1838	8.89958
ID19-α	426050038	360130245	136043072	84.5277	7.45471
ID24-α	685743209	560538513	404849285	81.7418	23.3078
ID3-β	408571477	350504421	203987288	85.7878	10.4025
ID6-β	329809818	282129893	120870991	85.5432	6.79086
ID9-β	341393396	289269615	153160736	84.732	7.86984
ID11-β	337288893	290664848	123998480	86.1768	6.63783
ID14-β	378815001	316461024	139653975	83.5397	8.1652
ID19-β	343893517	291536101	117340266	84.7751	6.37181
ID24-β	544921037	452028698	307128273	82.9531	16.9243
Average for all samples	4.19829e+08	3.55011e+08	1.80374e+08	84.7658	9.82387
