# Supplementary material for: Cell-specific DNA methylation in human alpha and beta cells regulates gene expression in type 2 diabetes
Source: Nat Metab. 2026 Apr 24;8(4):957–80. doi: 10.1038/s42255-026-01498-9 (PMC13121032; doi:10.1038/s42255-026-01498-9)
Supplement: Supplementary file 6 — DMRs in alpha versus beta cells isolated from human pancreatic islets of seven non-diabetic donors. [file 42255_2026_1498_MOESM6_ESM.xlsx]

## Sheet: A. α- vs β-cells_DMRs
Supplementary Table 3. Differentially methylated regions (DMRs) between sorted α- and β-cells from human pancreatic islets of seven non-diabetic donors requiring ≥ three consequtive differentially methylated sites and FDR less than 5% (q-value≤0.05), as well as overlap with sites showing differntial DNA methylation in human pancreatic islets from donors with T2D versus non-diabetic controls (Rönn…
Chromosomal positions are based on hg38.
Data was generated by dmrseq and included 10 permutations.
DMR chromosomal position			DMR width	Number of loci in DMR	Sum of smoothed beta values	Beta coefficient values	Test statistics	Permutation p-value	q-value	Overlap with sites with differential DNA methylation between pancreatic islets from cases with type 2 diabetes (n=25) and non-diabetic controls (n=75) as reported in Rönn T et al, 2023;
Chromosome number	start	end
chr13	27921596	27930664	9069	379	262.743	-1.89158	-102.084	0.00023245	0.00168209
chr13	27819214	27824743	5530	133	92.2943	1.76704	72.5541	0.00023245	0.00168209
chr13	27918524	27919479	956	36	29.5336	-2.28463	-72.0758	0.00023245	0.00168209
chr18	22172392	22176305	3914	62	47.5752	2.04083	66.7082	0.00023245	0.00168209
chr2	190884232	190886902	2671	29	24.2	2.22208	63.7336	0.00023245	0.00168209
chr11	2157235	2161277	4043	115	76.1422	-1.71391	-61.6706	0.00023245	0.00168209
chr5	96425887	96431524	5638	34	27.0446	-2.09839	-60.3317	0.00023245	0.00168209
chr11	2152746	2156202	3457	106	75.6641	-1.78678	-59.8363	0.00023245	0.00168209
chr18	22177297	22179099	1803	47	37.078	2.06706	59.0827	0.00023245	0.00168209
chr7	39085094	39087260	2167	39	28.2797	1.86192	58.3519	0.00023245	0.00168209
chr2	45004087	45006540	2454	127	76.4843	1.53998	58.0755	0.00023245	0.00168209
chr7	156614505	156614940	436	18	14.4395	2.26553	55.4719	0.00023245	0.00168209	cg13259502
chr2	162141841	162152592	10752	79	54.3122	1.69054	53.1756	0.00023245	0.00168209	cg26253898,cg05108984,cg18303984
chr13	110559474	110560759	1286	23	17.0112	1.9438	50.4988	0.00023245	0.00168209	cg09807687,cg16728323,cg08632918
chr9	71120770	71122150	1381	31	22.4051	1.8324	49.4747	0.00023245	0.00168209
chr18	5398486	5399766	1281	25	20.087	2.05703	47.8167	0.00023245	0.00168209
chr4	84433320	84434654	1335	18	14.9614	-2.21143	-47.3646	0.00023245	0.00168209
chr11	121444089	121445709	1621	29	19.6911	-1.72827	-46.0903	0.00023245	0.00168209
chr3	171023531	171026852	3322	16	13.0984	-2.12601	-45.7843	0.00023245	0.00168209	cg17142134,cg00763081,cg19583968
chr11	2143347	2146620	3274	154	85.2907	1.36484	45.6381	0.00023245	0.00168209
chr22	20039842	20040484	643	12	8.85502	-2.1744	-43.9646	0.00023245	0.00168209
chr11	31824757	31827776	3020	166	106.103	-1.54857	-43.7597	0.00023245	0.00168209
chr1	5895579	5896977	1399	43	29.1016	1.89317	43.6209	0.00023245	0.00168209
chr8	143423362	143427602	4241	148	72.8096	-1.31149	-43.608	0.00023245	0.00168209	cg11156079
chr1	29450456	29451007	552	14	9.71746	-2.11591	-43.4939	0.00023245	0.00168209
chr20	20363757	20367034	3278	195	97.6625	-1.22318	-43.1154	0.00023245	0.00168209
chr16	2487112	2488168	1057	37	24.0788	-1.80556	-43.0779	0.00023245	0.00168209
chr8	98065626	98066974	1349	20	13.6369	-1.83113	-42.9102	0.00023245	0.00168209
chr8	143493507	143494448	942	24	15.9574	-1.79703	-42.8899	0.00023245	0.00168209	cg26348343
chr10	124677401	124678062	662	16	11.9646	-1.95863	-42.7385	0.00023245	0.00168209	cg13422751
chr11	83694627	83695540	914	18	13.1749	-2.06068	-41.5502	0.00023245	0.00168209
chr20	58543622	58544612	991	25	18.3198	-1.9803	-41.2767	0.00023245	0.00168209
chr11	75301129	75302105	977	20	12.8063	1.8668	41.0025	0.00023245	0.00168209
chr7	3949140	3949776	637	21	13.1744	1.75218	40.8707	0.00023245	0.00168209
chr19	33462339	33463266	928	25	18.5917	-2.01588	-40.8021	0.00023245	0.00168209
chr1	236265707	236269427	3721	51	26.9415	-1.37945	-40.5207	0.00023245	0.00168209
chr2	23594124	23594552	429	19	12.5316	-1.81136	-40.4096	0.00023245	0.00168209
chr3	14404655	14406564	1910	28	19.4756	-1.83372	-40.3851	0.00023245	0.00168209
chr22	46075497	46078993	3497	107	50.7496	-1.18412	-39.9209	0.00023245	0.00168209
chr11	16148390	16149564	1175	12	8.99644	-2.15826	-39.8278	0.00023245	0.00168209
chr7	157691750	157694026	2277	196	74.7538	-1.02766	-39.7181	0.00023245	0.00168209
chr3	9902499	9903584	1086	17	10.898	-1.8957	-39.6325	0.00023245	0.00168209
chr14	104787955	104790599	2645	87	49.281	-1.45574	-39.372	0.00023245	0.00168209	cg15912732,cg22991936,cg26099837,cg12789068
chr8	143466999	143467776	778	23	17.7406	-2.03664	-39.2655	0.00023245	0.00168209	cg20490341
chr6	40584915	40586201	1287	18	14.0702	-2.09731	-39.2194	0.00023245	0.00168209
chr12	51970595	51974868	4274	51	24.1625	-1.37432	-39.0805	0.00023245	0.00168209
chr1	10734144	10735496	1353	36	18.7258	-1.48341	-39.0616	0.00023245	0.00168209
chr22	24424751	24425755	1005	43	26.2828	1.65813	38.6174	0.00023245	0.00168209
chr3	152836391	152839330	2940	20	12.6784	-1.6519	-37.9955	0.00023245	0.00168209	cg06809364,cg02581062
chr1	44013623	44016981	3359	50	32.1493	-1.73749	-37.7748	0.00023245	0.00168209
chr8	73310497	73313283	2787	30	20.8661	-1.7318	-37.6519	0.00023245	0.00168209
chr2	218982706	218984276	1571	58	38.1545	1.66069	37.398	0.00023245	0.00168209	cg00422120,cg00021256,cg16303918,cg17608490
chr10	124667906	124668495	590	12	7.51188	-1.80594	-37.2252	0.00023245	0.00168209	cg19482881
chr7	98621419	98622602	1184	20	14.7032	-2.04082	-37.1906	0.00023245	0.00168209
chr19	4991667	4992322	656	19	14.8615	1.89323	37.153	0.00023245	0.00168209
chr2	204357044	204357656	613	17	12.5056	-1.9369	-37.0074	0.00023245	0.00168209
chr7	665499	666178	680	28	16.6835	-1.70889	-36.9448	0.00023245	0.00168209
chr12	51952479	51953535	1057	27	19.4183	-1.90737	-36.8345	0.00023245	0.00168209
chr6	137399735	137400639	905	17	13.4629	-2.14963	-36.8127	0.00023245	0.00168209	cg10357304
chr3	79016270	79017791	1522	19	13.4893	-1.86012	-36.809	0.00023245	0.00168209
chr21	42293943	42294576	634	23	14.4301	-1.83886	-36.8025	0.00023245	0.00168209
chr1	11484266	11486082	1817	21	13.6494	-1.71852	-36.6797	0.00023245	0.00168209
chr5	3592050	3594317	2268	66	30.1099	-1.17779	-36.5732	0.00023245	0.00168209
chr5	2757454	2758550	1097	27	16.8631	-1.63021	-36.5578	0.00023245	0.00168209
chr5	172659401	172660800	1400	27	19.1917	1.74373	36.4914	0.00023245	0.00168209	cg25233672
chr2	36758559	36759547	989	17	11.4542	1.82509	36.459	0.00023245	0.00168209
chr1	4657300	4658242	943	23	12.5978	-1.44488	-36.4442	0.00023245	0.00168209
chr1	176551677	176555091	3415	31	16.5381	1.3368	36.4257	0.00023245	0.00168209	cg00038038,cg08927643,cg21165513,cg15680624
chr2	23549700	23550787	1088	26	20.0368	-2.06864	-36.3508	0.00023245	0.00168209
chr11	122097487	122099477	1991	24	14.6623	-1.59067	-36.3069	0.00023245	0.00168209
chr13	26692960	26693388	429	12	8.8255	-2.03469	-36.2756	0.00023245	0.00168209
chr18	26546108	26547372	1265	59	31.7475	-1.42538	-36.2424	0.00023245	0.00168209
chr18	62343035	62343737	703	15	10.0662	-1.94414	-36.2401	0.00023245	0.00168209
chr18	58364956	58365812	857	15	9.303	-1.75948	-36.0019	0.00023245	0.00168209
chr17	19000551	19001146	596	16	10.8236	1.87461	35.7816	0.00023245	0.00168209
chr20	58577152	58578689	1538	37	25.0628	-1.80082	-35.7261	0.00023245	0.00168209
chr8	143434418	143440847	6430	212	90.7565	-1.14314	-35.7157	0.00023245	0.00168209
chr17	79951099	79951997	899	32	18.3279	1.54917	35.3057	0.00023245	0.00168209
chr13	50127229	50129679	2451	129	37.8931	0.834275	35.2041	0.00023245	0.00168209
chr11	133950942	133952237	1296	50	32.8289	-1.6217	-35.0582	0.00023245	0.00168209	cg13900758,cg19907915,cg07268926,cg01152015,cg11405300,cg03326252
chr5	8383922	8384145	224	5	1.65999	-2.07365	-35.0459	0.00023245	0.00168209
chr5	170504818	170506047	1230	21	12.8082	1.88545	35.0218	0.00023245	0.00168209
chr2	45010746	45013250	2505	44	23.0201	1.39223	35.0051	0.00023245	0.00168209
chr17	2838921	2839884	964	12	9.04608	-2.29611	-34.8096	0.00023245	0.00168209
chr11	33377129	33378144	1016	17	11.6737	1.89272	34.784	0.00023245	0.00168209
chr10	26291405	26292540	1136	16	12.8977	-2.14469	-34.6773	0.00023245	0.00168209
chr16	89136112	89136793	682	30	18.7464	-1.88163	-34.6221	0.00023245	0.00168209
chr3	127784966	127785831	866	15	8.96631	1.75079	34.5663	0.00023245	0.00168209	cg11133226
chr14	69942311	69943620	1310	18	13.9817	1.98969	34.544	0.00023245	0.00168209
chr20	58875203	58879628	4426	56	25.5383	-1.22905	-34.5381	0.00023245	0.00168209
chr6	39049264	39052028	2765	28	17.5373	-1.64968	-34.5224	0.00023245	0.00168209
chr7	157689371	157690425	1055	70	33.2668	-1.27912	-34.5148	0.00023245	0.00168209	cg05592138
chr17	3961733	3962880	1148	17	9.87251	-1.67257	-34.3269	0.00023245	0.00168209
chr7	91554919	91555116	198	6	3.3196	2.39493	34.292	0.00023245	0.00168209
chr8	37697699	37698780	1082	105	57.1251	1.39726	34.2231	0.00023245	0.00168209
chr15	75208363	75209590	1228	46	30.1433	-1.61522	-34.1482	0.00023245	0.00168209
chr3	14452247	14454660	2414	63	36.316	-1.61664	-34.0684	0.00023245	0.00168209
chr12	21380723	21381836	1114	17	10.2391	-1.54528	-33.9333	0.00023245	0.00168209
chr9	131834885	131835527	643	33	13.5978	1.18703	33.8586	0.00023245	0.00168209
chr3	14424745	14426535	1791	44	29.6402	-1.80729	-33.8549	0.00023245	0.00168209
chr17	79589515	79595836	6322	142	35.6925	0.70351	33.552	0.00023245	0.00168209
chr3	11581823	11582818	996	20	13.8963	-1.71103	-33.4169	0.00023245	0.00168209
chr12	118145424	118145667	244	7	5.51588	-2.18334	-33.3754	0.00023245	0.00168209
chr10	77090549	77091221	673	11	6.77577	2.00131	33.3317	0.00023245	0.00168209
chr14	100719613	100720214	602	15	9.26331	-1.85311	-33.2545	0.00023245	0.00168209
chr1	55212457	55213563	1107	16	8.28418	-1.49616	-33.0675	0.00023245	0.00168209
chr3	42701385	42702866	1482	36	20.8598	-1.58566	-33.0164	0.00023245	0.00168209
chr16	2481819	2483652	1834	55	31.569	-1.48037	-32.9473	0.00023245	0.00168209
chr6	41730199	41732972	2774	29	16.4005	-1.4891	-32.705	0.00023245	0.00168209
chr19	31352709	31356652	3944	128	44.0354	0.856618	32.64	0.00023245	0.00168209
chr13	30731809	30732300	492	32	12.9634	-1.30792	-32.5536	0.00023245	0.00168209
chr20	58716646	58717191	546	19	10.8923	-1.80476	-32.5119	0.00023245	0.00168209
chr6	6474234	6474842	609	11	6.30688	-1.81514	-32.3433	0.00023245	0.00168209
chr2	162240423	162244421	3999	22	12.5846	1.54279	32.1875	0.00023245	0.00168209	cg26070301,cg11456488
chr16	69349297	69349747	451	10	5.06114	-1.85581	-32.1341	0.00023245	0.00168209
chr10	984031	984816	786	11	7.85137	2.0949	32.0737	0.00023245	0.00168209
chr3	12966266	12967428	1163	42	23.5523	1.57834	31.9967	0.00023245	0.00168209
chr9	135217237	135219423	2187	63	19.7794	0.871778	31.9568	0.00023245	0.00168209
chr1	943607	945122	1516	54	34.9003	-1.71488	-31.9499	0.00023245	0.00168209
chr2	108636434	108637734	1301	8	5.44917	-2.06341	-31.8513	0.00023245	0.00168209	cg16879110,cg07183229
chr6	40441008	40441754	747	19	12.1071	-1.72699	-31.8365	0.00023245	0.00168209
chr1	10736800	10737654	855	22	12.1394	-1.64264	-31.7644	0.00023245	0.00168209
chr20	59359626	59361033	1408	30	14.9012	-1.27534	-31.7385	0.00023245	0.00168209
chr22	25112240	25113111	872	33	22.9558	1.78352	31.7146	0.00023245	0.00168209
chr3	193739707	193740132	426	8	4.33524	-1.99206	-31.6606	0.00023245	0.00168209
chr10	131146755	131147672	918	26	17.8133	-1.82049	-31.5626	0.00023245	0.00168209
chr2	2130703	2132032	1330	16	10.7714	-1.90354	-31.4717	0.00023245	0.00168209
chr7	157002283	157004099	1817	101	57.3253	-1.4631	-31.4673	0.00023245	0.00168209
chr10	133393167	133393725	559	22	13.1907	-1.85553	-31.465	0.00023245	0.00168209	cg03173975,cg05676341,cg20739918
chr7	74580167	74580785	619	21	8.54398	1.51689	31.3417	0.00023245	0.00168209
chr19	5140988	5141667	680	37	21.4764	-1.52989	-31.2287	0.00023245	0.00168209
chr2	43224871	43225445	575	71	23.3493	-1.10261	-31.201	0.00023245	0.00168209
chr8	27612901	27613729	829	17	11.3565	1.77094	31.1708	0.00023245	0.00168209
chr19	13096287	13097503	1217	63	36.1473	1.35872	31.1428	0.00023245	0.00168209
chr13	112725504	112726436	933	27	14.8258	-1.49495	-31.1342	0.00023245	0.00168209
chr17	66304030	66305620	1591	26	13.1609	-1.39388	-31.0769	0.00023245	0.00168209
chr3	60313458	60314408	951	10	6.13207	1.97718	31.0299	0.00023245	0.00168209
chr14	72736823	72737124	302	9	5.23357	-1.77654	-31.0081	0.00023245	0.00168209
chr11	115500163	115501630	1468	19	12.6878	-1.71557	-30.9644	0.00023245	0.00168209	cg03505501
chr1	110235087	110235752	666	17	11.3611	1.87333	30.9377	0.00023245	0.00168209	cg23733824
chr8	28147312	28147602	291	5	2.28904	2.20244	30.8509	0.00023245	0.00168209
chr2	111162764	111163425	662	15	9.8701	1.81448	30.7858	0.00023245	0.00168209	cg26187048
chr4	182629964	182630507	544	6	4.25196	2.20779	30.7847	0.00023245	0.00168209
chr18	23136891	23138007	1117	43	22.1213	-1.40545	-30.7771	0.00023245	0.00168209
chr10	125028098	125028754	657	13	8.18419	-1.8659	-30.7378	0.00023245	0.00168209	cg02294138,cg17747450,cg01008023,cg08515044
chr1	3190543	3191400	858	25	13.025	-1.46616	-30.7377	0.00023245	0.00168209
chr9	136353508	136354952	1445	35	22.0031	-1.64898	-30.7226	0.00023245	0.00168209	cg11537764
chr14	33670066	33670371	306	8	2.65133	1.76303	30.5078	0.00023245	0.00168209
chr5	2744137	2747041	2905	25	11.9655	1.25467	30.4558	0.00023245	0.00168209
chr6	11229324	11231470	2147	30	17.2869	1.51488	30.4109	0.00023245	0.00168209
chr2	2107234	2108062	829	22	14.5952	-1.80181	-30.3558	0.00023245	0.00168209
chr16	2490340	2490992	653	22	13.0624	-1.6724	-30.3155	0.00023245	0.00168209
chr5	143395299	143400966	5668	43	24.9722	-1.45774	-30.2867	0.00023245	0.00168209	cg17342132,cg00294552
chr14	100841941	100843219	1279	24	12.0869	-1.41143	-30.2506	0.00023245	0.00168209	cg03980287
chr12	62679710	62679786	77	3	0.737545	-2.33404	-30.1841	0.00023245	0.00168209
chr7	111731002	111731627	626	17	9.01078	-1.38579	-30.1676	0.00023245	0.00168209
chr1	10750957	10752396	1440	28	14.3958	-1.50071	-30.129	0.00023245	0.00168209
chr13	23427136	23428523	1388	20	12.2437	1.51182	30.1223	0.00023245	0.00168209
chr5	81233144	81233699	556	30	14.093	1.35553	30.0763	0.00023245	0.00168209
chr1	95122101	95122453	353	10	6.38538	1.75445	30.0732	0.00023245	0.00168209
chr4	3250491	3251232	742	26	15.3722	1.60037	30.0456	0.00023245	0.00168209
chr1	205661491	205662864	1374	37	14.0417	-1.17959	-30.0191	0.00023245	0.00168209	cg16890496
chr1	203075549	203076314	766	70	31.6741	1.1851	29.9902	0.00023245	0.00168209	cg09396704,cg17862152,cg15618108,cg14640592
chr2	39893768	39894328	561	10	4.23392	-1.90874	-29.9815	0.00023245	0.00168209
chr10	119667714	119668916	1203	25	15.497	-1.66323	-29.9723	0.00023245	0.00168209	cg08756008
chr12	121327131	121328365	1235	27	12.8053	-1.27506	-29.9559	0.00023245	0.00168209
chr12	97276459	97276922	464	7	4.81172	-2.00606	-29.9529	0.00023245	0.00168209
chr11	45250108	45252989	2882	47	27.2535	-1.46267	-29.9525	0.00023245	0.00168209
chr7	157140488	157142179	1692	38	17.3371	-1.17106	-29.9463	0.00023245	0.00168209	cg05182265
chr6	20442077	20442826	750	11	6.19944	-1.80773	-29.9404	0.00023245	0.00168209
chr20	46242948	46243945	998	15	11.7724	-2.00318	-29.9149	0.00023245	0.00168209
chr15	91854882	91856822	1941	35	18.2077	-1.42303	-29.9139	0.00023245	0.00168209
chr12	107645846	107646412	567	21	11.2223	-1.54796	-29.9045	0.00023245	0.00168209	cg26515471
chr8	19412321	19412618	298	9	5.86541	2.04631	29.8937	0.00023245	0.00168209
chr2	241036117	241037000	884	61	29.2167	-1.38131	-29.8694	0.00023245	0.00168209
chr11	121513878	121515022	1145	29	18.1087	-1.59523	-29.8675	0.00023245	0.00168209
chr1	18717195	18717986	792	35	11.4584	1.04843	29.8624	0.00023245	0.00168209
chr15	75043088	75044113	1026	22	12.7283	-1.6119	-29.8545	0.00023245	0.00168209
chr7	1100817	1101424	608	33	15.4431	1.35908	29.8495	0.00023245	0.00168209
chr17	81250243	81251267	1025	40	25.1004	1.62577	29.8257	0.00023245	0.00168209
chr6	42387474	42387741	268	4	0.921189	-2.24349	-29.8141	0.00023245	0.00168209
chr17	12200891	12201237	347	9	3.77017	-1.51576	-29.7823	0.00023245	0.00168209
chr11	2132535	2134291	1757	69	28.9773	1.0745	29.7702	0.00023245	0.00168209
chr20	63007748	63008684	937	53	26.1676	1.25369	29.7453	0.00023245	0.00168209
chr12	94736434	94736513	80	5	1.03744	1.77149	29.6919	0.00023245	0.00168209
chr10	132684525	132686749	2225	71	36.6307	-1.37751	-29.6726	0.00023245	0.00168209
chr2	237696525	237697432	908	14	7.21628	1.40092	29.6559	0.00023245	0.00168209
chr9	93230564	93231307	744	24	12.6149	1.47278	29.6355	0.00023245	0.00168209
chr6	36927355	36927947	593	11	6.36827	1.59557	29.6306	0.00023245	0.00168209
chr7	154766854	154768682	1829	35	24.753	-1.76808	-29.5824	0.00023245	0.00168209
chr13	27916150	27916916	767	21	13.7605	-1.71634	-29.5694	0.00023245	0.00168209
chr11	67491605	67492359	755	32	17.1534	-1.4102	-29.5181	0.00023245	0.00168209
chr17	49389755	49390138	384	8	4.42523	-2.12433	-29.5118	0.00023245	0.00168209
chr5	3598876	3600834	1959	149	33.2257	-0.693051	-29.5103	0.00023245	0.00168209
chr1	228158086	228158985	900	112	42.2379	1.01244	29.4838	0.00023245	0.00168209	cg09257635,cg03650119,cg17680089,cg23733384
chr18	926413	928238	1826	14	9.57147	-1.83488	-29.4737	0.00023245	0.00168209
chr3	14417945	14418918	974	20	12.4899	-1.69466	-29.4401	0.00023245	0.00168209
chr17	9023633	9024444	812	21	13.9125	-1.78548	-29.4305	0.00023245	0.00168209
chr1	64118444	64119184	741	14	6.61106	1.58428	29.3656	0.00023245	0.00168209
chr2	86703915	86704850	936	15	8.0029	-1.36967	-29.3542	0.00023245	0.00168209
chr2	178616332	178616809	478	9	5.27432	-1.8351	-29.3303	0.00023245	0.00168209
chr22	47165628	47166338	711	19	9.40356	-1.65345	-29.2958	0.00023245	0.00168209
chr2	143934936	143936338	1403	26	9.18838	-1.21071	-29.1483	0.00023245	0.00168209	cg10408640,cg02066936
chr2	237715570	237716551	982	16	11.2673	1.96925	29.1128	0.00023245	0.00168209	cg26990419
chr1	204357160	204358005	846	17	8.40465	-1.43937	-28.9208	0.00023245	0.00168209
chr5	135489741	135490946	1206	87	25.7196	-0.86857	-28.8912	0.00023245	0.00168209
chr10	101507240	101507786	547	11	8.19766	-1.9511	-28.8787	0.00023245	0.00168209	cg26962970
chr14	77059401	77059832	432	12	5.20084	-1.62022	-28.8374	0.00023245	0.00168209
chr5	2738618	2739199	582	33	15.9598	-1.61609	-28.8054	0.00023245	0.00168209
chr17	74351786	74352272	487	59	26.4653	-1.34263	-28.7877	0.00023245	0.00168209
chr1	6653739	6654213	475	15	7.85121	-1.62819	-28.775	0.00023245	0.00168209
chr17	79977544	79978239	696	39	18.93	-1.39996	-28.6836	0.00023245	0.00168209
chr20	59125606	59126233	628	11	7.28841	-1.99546	-28.6833	0.00023245	0.00168209
chr3	183265130	183266079	950	19	10.3535	-1.3517	-28.6505	0.00023245	0.00168209	cg03088599
chr4	127990763	127991443	681	16	8.77248	1.53234	28.6333	0.00023245	0.00168209
chr6	3159977	3160630	654	26	13.0485	-1.43923	-28.6168	0.00023245	0.00168209
chr12	112799121	112801838	2718	42	15.2811	0.993541	28.6008	0.00023245	0.00168209
chr7	3924875	3925803	929	19	13.632	1.94391	28.5971	0.00023245	0.00168209
chr8	141153970	141154349	380	16	7.7226	1.62159	28.5894	0.00023245	0.00168209
chr8	124579208	124579845	638	8	3.03307	1.7585	28.5829	0.00023245	0.00168209
chr8	98070949	98073143	2195	19	10.7205	-1.59483	-28.5536	0.00023245	0.00168209
chr1	15704401	15705342	942	24	11.7355	-1.35705	-28.5396	0.00023245	0.00168209
chr2	239308806	239309360	555	27	13.8221	1.57617	28.528	0.00023245	0.00168209
chr17	32488262	32489637	1376	35	20.0468	-1.44038	-28.4704	0.00023245	0.00168209
chr8	2995051	2995763	713	14	7.0885	1.71281	28.4667	0.00023245	0.00168209
chr7	128112623	128113264	642	14	6.41311	-1.41899	-28.4627	0.00023245	0.00168209
chr11	22341696	22342989	1294	39	14.7461	0.961663	28.4504	0.00023245	0.00168209
chr19	13010113	13011400	1288	82	31.4095	0.988799	28.4068	0.00023245	0.00168209
chr7	1092894	1093878	985	52	24.3442	1.45199	28.3989	0.00023245	0.00168209
chr10	131260555	131261168	614	14	7.77102	-1.72602	-28.3684	0.00023245	0.00168209	cg27607438,cg12273694,cg27568504,cg26891733
chr2	220271807	220272497	691	7	2.56876	-1.8721	-28.3665	0.00023245	0.00168209
chr6	42350136	42351144	1009	14	9.13287	-1.80189	-28.3577	0.00023245	0.00168209
chr18	22188623	22191503	2881	37	23.1974	1.41523	28.3483	0.00023245	0.00168209
chr2	70938929	70939593	665	30	10.1519	1.01461	28.346	0.00023245	0.00168209
chr9	113982918	113983151	234	6	2.24071	-2.12685	-28.3279	0.00023245	0.00168209
chr17	66392551	66393085	535	7	4.1158	-2.0048	-28.3204	0.00023245	0.00168209
chr1	7558967	7559553	587	18	11.5157	-2.04766	-28.2534	0.00023245	0.00168209
chr17	2797066	2797971	906	27	15.6302	-1.55627	-28.2518	0.00023245	0.00168209
chr22	46066890	46068492	1603	26	12.7993	-1.30164	-28.2279	0.00023245	0.00168209
chr1	110212632	110213859	1228	13	8.38351	1.70551	28.2077	0.00023245	0.00168209	cg16597665
chr16	81775160	81775278	119	4	2.547	2.05551	28.1932	0.00023245	0.00168209
chr16	57265109	57265749	641	14	9.36641	-1.99492	-28.188	0.00023245	0.00168209
chr13	26256467	26257687	1221	12	8.43278	-1.84546	-28.1752	0.00023245	0.00168209
chr20	22472122	22472815	694	19	12.2406	-1.65028	-28.1393	0.00023245	0.00168209
chr2	190892271	190897960	5690	45	19.4951	1.13144	28.1366	0.00023245	0.00168209	cg00187465
chr21	36207798	36208332	535	12	7.58016	1.91903	28.1162	0.00023245	0.00168209
chr10	26213890	26214888	999	22	12.1633	-1.56285	-28.0802	0.00023245	0.00168209
chr8	127159089	127159458	370	8	4.84288	-1.7837	-28.0494	0.00023245	0.00168209
chr10	391721	392584	864	28	14.2516	-1.49622	-28.046	0.00023245	0.00168209
chr10	29379660	29381882	2223	38	18.8917	-1.33004	-28.0357	0.00023245	0.00168209
chr16	72908536	72909139	604	17	9.11262	-1.74838	-27.9799	0.00023245	0.00168209
chr9	35609467	35610383	917	31	18.0319	-1.51896	-27.962	0.00023245	0.00168209
chr5	175830599	175831400	802	18	9.01778	1.5452	27.9536	0.00023245	0.00168209	cg08670383
chr15	65484506	65485281	776	10	6.33829	-1.84041	-27.9142	0.00023245	0.00168209
chr22	37060596	37061418	823	23	12.4888	-1.36789	-27.9082	0.00023245	0.00168209
chr1	223337297	223338289	993	12	4.92697	-1.56009	-27.907	0.00023245	0.00168209
chr1	22527303	22528163	861	21	13.3805	-1.61475	-27.8881	0.00023245	0.00168209
chr11	15300610	15301415	806	18	10.9468	-1.56384	-27.8647	0.00023245	0.00168209
chr9	96048317	96048870	554	21	10.0787	1.59641	27.8474	0.00023245	0.00168209
chr20	63003271	63004848	1578	35	15.8893	1.13641	27.8131	0.00023245	0.00168209
chr11	117816080	117816789	710	23	14.7614	-1.62783	-27.8116	0.00023245	0.00168209
chr7	101401926	101402485	560	16	8.79148	-1.44427	-27.8075	0.00023245	0.00168209
chr10	78260168	78260627	460	11	7.24531	2.01969	27.8073	0.00023245	0.00168209
chr5	2989445	2991215	1771	37	19.2468	1.41229	27.7537	0.00023245	0.00168209
chr22	29733162	29734121	960	20	12.4388	-1.69418	-27.7525	0.00023245	0.00168209
chr22	28795850	28798809	2960	27	14.6742	-1.39435	-27.7363	0.00023245	0.00168209
chr20	53378932	53379625	694	13	7.23402	-1.76686	-27.722	0.00023245	0.00168209
chr12	98745555	98746133	579	49	22.0689	-1.12872	-27.714	0.00023245	0.00168209
chr2	98947258	98947964	707	13	8.52594	2.08979	27.708	0.00023245	0.00168209
chr11	34600479	34601284	806	11	6.95709	1.78869	27.7002	0.00023245	0.00168209
chr19	45065509	45066035	527	16	8.44731	-1.64291	-27.6856	0.00023245	0.00168209
chr1	18720909	18723095	2187	44	24.145	1.43025	27.6814	0.00023245	0.00168209
chr7	124763857	124764362	506	24	8.25008	1.21106	27.6404	0.00023245	0.00168209	cg26278103,cg07376282
chr6	100492435	100493551	1117	16	8.20813	-1.55062	-27.6305	0.00023245	0.00168209
chr2	235414410	235414466	57	4	0.965487	2.21723	27.6151	0.00023245	0.00168209
chr12	131720279	131720767	489	12	8.77645	-1.99176	-27.6145	0.00023245	0.00168209
chr5	149757251	149757662	412	13	6.91514	1.56637	27.6108	0.00023245	0.00168209
chr8	490386	491464	1079	18	10.2318	1.46051	27.6087	0.00023245	0.00168209
chr10	128709193	128709769	577	15	9.62138	-1.76773	-27.6074	0.00023245	0.00168209	cg21368402,cg25057461,cg10314139
chr4	131533799	131535575	1777	10	4.47115	-1.52364	-27.605	0.00023245	0.00168209
chr14	104792261	104793077	817	26	15.0172	-1.49866	-27.5374	0.00023245	0.00168209	cg16600934
chr7	28820026	28822885	2860	27	13.0039	-1.29689	-27.5369	0.00023245	0.00168209
chr22	32232561	32233296	736	15	9.84982	-1.78314	-27.5158	0.00023245	0.00168209
chr17	17492410	17494434	2025	35	14.4039	-1.25342	-27.513	0.00023245	0.00168209
chr22	29706144	29707191	1048	30	12.8208	-1.25986	-27.4994	0.00023245	0.00168209
chr5	172669627	172670197	571	64	18.2568	-1.03246	-27.4821	0.00023245	0.00168209
chr11	45282135	45284846	2712	18	12.9491	-1.84488	-27.477	0.00023245	0.00168209
chr17	65902625	65903344	720	15	7.54379	-1.48055	-27.4746	0.00023245	0.00168209
chr12	132450180	132450940	761	25	12.5683	-1.4965	-27.4364	0.00023245	0.00168209
chr1	19405370	19406221	852	22	8.12921	1.17656	27.4333	0.00023245	0.00168209
chr1	227922812	227923230	419	14	7.81361	-1.65071	-27.3988	0.00023245	0.00168209
chr3	56754873	56755708	836	24	12.3397	-1.36128	-27.3892	0.00023245	0.00168209
chr2	219483098	219483938	841	51	32.7579	-1.60373	-27.3889	0.00023245	0.00168209	cg11841522
chr19	902501	904507	2007	78	28.1575	-1.08962	-27.3854	0.00023245	0.00168209
chr16	5103422	5103833	412	10	5.33914	-1.71471	-27.3542	0.00023245	0.00168209
chr2	232038705	232039503	799	9	5.21554	-1.63743	-27.3431	0.00023245	0.00168209	cg14802771
chr2	236054644	236055283	640	19	11.8056	-1.68803	-27.3278	0.00023245	0.00168209	cg13774505
chr5	167608524	167609057	534	11	5.76148	1.64831	27.3254	0.00023245	0.00168209	cg08549648
chr18	76857171	76859711	2541	33	12.49	-1.11345	-27.3041	0.00023245	0.00168209
chr4	107990771	107999511	8741	74	43.7901	-1.61069	-27.2818	0.00023245	0.00168209	cg07005654,cg12133491,cg12573538,cg08746653
chr17	59837521	59841805	4285	47	22.5697	-1.17112	-27.2711	0.00023245	0.00168209
chr15	70094777	70095675	899	31	11.0579	1.29794	27.2582	0.00023245	0.00168209
chr6	137489209	137490243	1035	53	22.2688	1.16202	27.2101	0.00023245	0.00168209	cg12705762
chr1	236257682	236260621	2940	24	12.0297	-1.28882	-27.1897	0.00023245	0.00168209
chr15	97962143	97965399	3257	24	11.9772	1.38307	27.1851	0.00023245	0.00168209
chr10	113733047	113734729	1683	18	13.3301	1.82998	27.1665	0.00023245	0.00168209
chr3	195093767	195094373	607	18	9.33731	-1.47253	-27.1319	0.00023245	0.00168209	cg02519925,cg06796500,cg10638547
chr4	8071126	8072219	1094	47	29.446	-1.55059	-27.0818	0.00023245	0.00168209
chr2	232419366	232420081	716	68	19.8069	0.980524	27.0685	0.00023245	0.00168209	cg06644428,cg21566642
chr10	3766153	3766655	503	13	8.05945	1.62114	27.0483	0.00023245	0.00168209
chr1	78002940	78006264	3325	29	12.3454	-1.17202	-27.0406	0.00023245	0.00168209
chr3	45014490	45014669	180	4	1.4889	1.73981	27.0371	0.00023245	0.00168209
chr19	51326607	51327696	1090	74	28.7784	1.1683	27.0243	0.00023245	0.00168209
chr4	7619609	7623127	3519	81	20.1949	0.748551	27.0194	0.00023245	0.00168209
chr4	3002934	3003346	413	10	5.74431	2.03691	27.0095	0.00023245	0.00168209
chr16	85266874	85267238	365	18	11.2549	-1.8219	-26.9522	0.00023245	0.00168209
chr1	9345925	9347256	1332	29	14.8888	-1.3397	-26.9426	0.00023245	0.00168209
chr1	230423392	230424085	694	13	6.25431	-1.41625	-26.941	0.00023245	0.00168209
chr20	20371922	20373344	1423	28	11.6184	-1.06446	-26.9391	0.00023245	0.00168209
chr16	1073310	1074425	1116	48	25.6114	-1.48416	-26.9367	0.00023245	0.00168209
chr13	74042290	74042817	528	8	3.37502	1.73057	26.9207	0.00023245	0.00168209
chr11	124843789	124846944	3156	50	22.8068	1.17711	26.9085	0.00023245	0.00168209	cg17663774,cg05498047,cg05902246
chr1	229539131	229540080	950	11	6.1906	1.72869	26.9001	0.00023245	0.00168209
chr11	121524023	121524409	387	9	5.20972	-1.90452	-26.886	0.00023245	0.00168209	cg08323784
chr2	96409623	96410153	531	13	5.82043	-1.54229	-26.8672	0.00023245	0.00168209
chr6	126065283	126065408	126	5	1.18345	-1.535	-26.8527	0.00023245	0.00168209
chr22	29029867	29030587	721	20	8.50653	-1.43387	-26.8302	0.00023245	0.00168209
chr5	129095847	129096796	950	14	6.2713	-1.40631	-26.8152	0.00023245	0.00168209
chr3	111074147	111075217	1071	12	7.52769	-1.57997	-26.7835	0.00023245	0.00168209
chr3	126608594	126609383	790	9	5.04994	-1.8064	-26.7661	0.00023245	0.00168209	cg24088042,cg26410840,cg22595719
chr3	47469957	47470302	346	4	1.676	-1.98091	-26.7643	0.00023245	0.00168209
chr22	46080104	46083728	3625	102	36.5639	-0.898545	-26.7567	0.00023245	0.00168209
chr15	37103178	37105899	2722	48	26.5988	-1.27412	-26.7355	0.00023245	0.00168209
chr10	120085658	120086416	759	12	6.18837	-1.56169	-26.7266	0.00023245	0.00168209
chr18	74856927	74857228	302	9	5.44872	-1.8562	-26.7074	0.00023245	0.00168209
chr6	34103106	34103552	447	20	10.1421	1.6158	26.6917	0.00023245	0.00168209
chr19	511104	511752	649	27	10.8317	-1.30981	-26.6793	0.00023245	0.00168209
chr14	54640419	54641039	621	11	6.87725	1.60337	26.6369	0.00023245	0.00168209
chr19	658398	659551	1154	65	25.9328	-1.10145	-26.6321	0.00023245	0.00168209
chr2	45000193	45000967	775	47	21.0343	1.21656	26.6148	0.00023245	0.00168209
chr14	63890921	63892259	1339	17	8.98582	-1.43823	-26.5443	0.00023245	0.00168209
chr3	149475769	149478444	2676	24	11.9572	1.35246	26.5328	0.00023245	0.00168209
chr5	33240626	33241080	455	8	5.21973	-1.74534	-26.521	0.00023245	0.00168209
chr12	49292234	49294220	1987	35	14.7882	-1.3225	-26.5193	0.00023245	0.00168209
chr5	179342556	179343549	994	31	11.1434	-1.12397	-26.5166	0.00023245	0.00168209
chr9	125541871	125542391	521	13	8.07334	1.80661	26.5125	0.00023245	0.00168209
chr15	38557704	38559336	1633	23	10.6717	-1.10132	-26.5065	0.00023245	0.00168209
chr1	182611775	182612461	687	14	8.12259	-1.57411	-26.4842	0.00023245	0.00168209
chr10	97105083	97105698	616	9	5.4503	-1.75824	-26.477	0.00023245	0.00168209
chr6	158589107	158589805	699	16	8.75425	-1.56833	-26.4302	0.00023245	0.00168209
chr11	95298707	95299882	1176	16	9.80683	-1.765	-26.4226	0.00023245	0.00168209
chr19	46411333	46413629	2297	121	31.2955	-0.791882	-26.4157	0.00023245	0.00168209
chr7	1095362	1096190	829	37	17.6672	1.54603	26.4063	0.00023245	0.00168209
chr17	80362398	80362972	575	17	8.68311	-1.77824	-26.4055	0.00023245	0.00168209
chr4	183558877	183559223	347	12	6.0198	1.69303	26.384	0.00023245	0.00168209
chr1	223471810	223472254	445	9	4.57905	-1.70268	-26.352	0.00023245	0.00168209
chr14	76654312	76655726	1415	17	10.1513	1.50645	26.3407	0.00023245	0.00168209
chr10	3254866	3255345	480	7	3.28341	-1.66466	-26.3231	0.00023245	0.00168209
chr9	128885833	128886311	479	16	5.89726	1.22806	26.3115	0.00023245	0.00168209
chr11	121478991	121479717	727	20	9.03417	-1.4094	-26.3037	0.00023245	0.00168209
chr9	132182201	132183750	1550	33	15.7046	-1.29914	-26.2815	0.00023245	0.00168209
chr18	74508719	74509300	582	15	6.08841	1.46221	26.2775	0.00023245	0.00168209
chr7	156666491	156667668	1178	11	6.90916	2.00853	26.266	0.00023245	0.00168209
chr17	82810624	82811279	656	22	11.0846	1.42004	26.2561	0.00023245	0.00168209
chr17	79096704	79098693	1990	85	32.2255	1.00324	26.2527	0.00023245	0.00168209
chr7	34844203	34844281	79	3	0.888473	-2.19861	-26.2514	0.00023245	0.00168209
chr2	235679582	235680029	448	12	6.80294	1.55853	26.2334	0.00023245	0.00168209	cg02244431
chr10	7438243	7438955	713	18	7.28441	-1.24892	-26.2228	0.00023245	0.00168209
chr6	161439075	161439651	577	22	11.0005	-1.23327	-26.2141	0.00023245	0.00168209
chr1	207054148	207056160	2013	15	9.48827	-1.59292	-26.2018	0.00023245	0.00168209	cg24465721,cg02233614
chr2	231927358	231930367	3010	59	17.7762	0.887823	26.1819	0.00023245	0.00168209	cg08765991,cg01778647
chr9	133861000	133861517	518	26	13.5346	-1.40866	-26.1814	0.00023245	0.00168209	cg12747056
chr5	95812263	95812632	370	9	4.38281	1.76441	26.1623	0.00023245	0.00168209
chr6	137491647	137492822	1176	28	10.5569	0.957603	26.1517	0.00023245	0.00168209	cg24801673
chr13	112732840	112733349	510	8	4.26213	-2.10168	-26.134	0.00023245	0.00168209
chr17	3960044	3960501	458	14	6.12551	-1.6836	-26.131	0.00023245	0.00168209
chr9	131959854	131960987	1134	16	8.35993	-1.3975	-26.1042	0.00023245	0.00168209
chr13	111972287	111973489	1203	44	20.6752	-1.13265	-26.0902	0.00023245	0.00168209	cg20399462
chr11	17132474	17133406	933	17	12.1761	-2.12006	-26.0876	0.00023245	0.00168209
chr17	77217266	77217718	453	16	7.73253	1.39219	26.0853	0.00023245	0.00168209
chr4	7630626	7631230	605	15	9.75177	-1.75524	-26.0666	0.00023245	0.00168209
chr6	55871661	55875419	3759	22	11.7606	-1.36701	-26.0484	0.00023245	0.00168209
chr13	75443065	75443851	787	9	5.10018	-1.76922	-26.0455	0.00023245	0.00168209
chr22	44155134	44155644	511	19	12.5401	-1.75212	-26.0203	0.00023245	0.00168209
chr2	10083412	10084916	1505	32	16.1575	-1.33936	-26.015	0.00023245	0.00168209
chr13	26688075	26688545	471	9	5.43281	-1.78912	-26.0045	0.00023245	0.00168209
chr22	46001674	46002102	429	14	6.93867	-1.75322	-25.9913	0.00023245	0.00168209
chr5	119356648	119357764	1117	10	6.32888	-1.83534	-25.9901	0.00023245	0.00168209
chr12	102959130	102960479	1350	22	9.50602	1.11286	25.9719	0.00023245	0.00168209	cg00799539,cg04610718,cg10672201
chr8	72773149	72773243	95	3	0.931066	-1.49804	-25.971	0.00023245	0.00168209
chr11	35938119	35938871	753	15	7.3636	-1.63435	-25.9531	0.00023245	0.00168209
chr7	105877516	105878070	555	13	4.80029	1.50743	25.9432	0.00023245	0.00168209	cg18664667,cg13641786,cg05216833
chr10	98265644	98267723	2080	38	15.3033	1.12114	25.9243	0.00023245	0.00168209
chr1	40231129	40231935	807	8	3.50195	-1.75997	-25.9174	0.00023245	0.00168209
chr17	72970331	72971930	1600	29	13.1941	1.33658	25.9105	0.00023245	0.00168209
chr8	18988004	18988472	469	6	4.42708	-2.2593	-25.895	0.00023245	0.00168209
chr8	97870744	97871543	800	11	7.46257	1.89241	25.8421	0.00023245	0.00168209
chr11	116042005	116042865	861	12	7.89866	-1.74962	-25.8301	0.00023245	0.00168209
chr19	45273170	45273783	614	24	11.5042	1.38455	25.7924	0.00023245	0.00168209
chr4	14280763	14281450	688	5	1.24238	1.92602	25.7829	0.00023245	0.00168209
chr8	143506953	143508070	1118	38	20.8397	-1.38909	-25.7788	0.00023245	0.00168209
chr1	17670014	17670577	564	26	14.3944	-1.65545	-25.7781	0.00023245	0.00168209
chr17	71440986	71441595	610	12	6.39985	-1.64464	-25.7731	0.00023245	0.00168209
chr12	113232956	113233448	493	19	6.03786	1.08085	25.7617	0.00023245	0.00168209
chr10	35304904	35305243	340	9	5.73165	-1.71272	-25.7592	0.00023245	0.00168209
chr3	13102370	13103201	832	20	12.8702	-1.67151	-25.7566	0.00023245	0.00168209
chr1	8870321	8871704	1384	30	13.3561	-1.24036	-25.7484	0.00023245	0.00168209
chr4	84478509	84480884	2376	24	11.1087	-1.36648	-25.7478	0.00023245	0.00168209
chr10	17752471	17753928	1458	24	12.5827	1.27778	25.7383	0.00023245	0.00168209
chr13	108335481	108337870	2390	25	14.7235	1.52032	25.7211	0.00023245	0.00168209
chr16	85047222	85047540	319	12	4.90398	1.49046	25.7155	0.00023245	0.00168209
chr2	23585316	23586184	869	13	6.00639	-1.49537	-25.6629	0.00023245	0.00168209
chr20	37903850	37905103	1254	28	13.756	1.24668	25.6609	0.00023245	0.00168209
chr14	100471482	100472272	791	20	13.6107	-1.6895	-25.6317	0.00023245	0.00168209
chr10	975269	975410	142	8	2.91844	1.77646	25.6277	0.00023245	0.00168209
chr15	37055607	37057107	1501	28	15.6954	-1.39646	-25.602	0.00023245	0.00168209
chr1	10513431	10514213	783	12	6.56012	-1.68052	-25.6006	0.00023245	0.00168209
chr12	131625082	131626177	1096	29	14.4548	1.21331	25.5952	0.00023245	0.00168209	cg06261595
chr11	100684404	100685200	797	7	4.0242	-1.72863	-25.5905	0.00023245	0.00168209	cg08196899
chr14	64165917	64166683	767	6	2.92065	-1.92289	-25.5737	0.00023245	0.00168209
chr17	79184792	79187383	2592	53	17.5542	0.874711	25.5249	0.00023245	0.00168209
chr12	93823663	93825197	1535	18	7.4983	-1.25761	-25.5066	0.00023245	0.00168209
chr8	122831785	122831928	144	4	0.867796	-2.21694	-25.5039	0.00023245	0.00168209
chr17	2036544	2037608	1065	32	16.4835	-1.40239	-25.4975	0.00023245	0.00168209
chr20	50140877	50142703	1827	28	19.4857	-1.62287	-25.4873	0.00023245	0.00168209
chr15	48534179	48535162	984	14	7.03651	-1.43472	-25.4762	0.00023245	0.00168209
chr12	108379860	108380149	290	4	1.2676	-1.77946	-25.4642	0.00023245	0.00168209
chr6	112143974	112145305	1332	19	8.35851	-1.28488	-25.453	0.00023245	0.00168209	cg04633888
chr12	112236892	112237609	718	12	7.14874	-1.72032	-25.4396	0.00023245	0.00168209
chr22	46084934	46085558	625	31	12.5365	-1.27684	-25.4393	0.00023245	0.00168209
chr12	83676046	83677074	1029	8	5.24099	-2.05748	-25.4392	0.00023245	0.00168209
chr22	46370787	46371125	339	13	6.36806	1.48641	25.4306	0.00023245	0.00168209
chr9	684229	686526	2298	21	10.4035	1.2968	25.4294	0.00023245	0.00168209
chr5	173717982	173718715	734	20	9.86102	-1.33006	-25.3862	0.00023245	0.00168209
chr8	144773150	144773454	305	16	8.79089	1.65377	25.3748	0.00023245	0.00168209
chr19	49981911	49982531	621	15	8.56917	1.5828	25.369	0.00023245	0.00168209
chr3	49655001	49655312	312	8	1.90506	-1.71977	-25.3431	0.00023245	0.00168209
chr12	122574361	122574859	499	9	4.92429	1.84745	25.3365	0.00023245	0.00168209
chr19	31316356	31316913	558	12	5.45782	-1.36939	-25.326	0.00023245	0.00168209
chr20	58552172	58552932	761	12	7.25118	-1.71415	-25.3166	0.00023245	0.00168209
chr16	69861219	69861767	549	11	5.90695	-1.6276	-25.2852	0.00023245	0.00168209
chr3	129506186	129506882	697	12	5.28115	-1.47444	-25.2796	0.00023245	0.00168209
chr22	25700736	25703381	2646	34	14.0813	-1.16454	-25.2711	0.00023245	0.00168209
chr10	131169646	131170248	603	14	7.56957	-1.88619	-25.2573	0.00023245	0.00168209
chr5	58453921	58455591	1671	19	10.3352	1.32213	25.2468	0.00023245	0.00168209
chr13	101303380	101304088	709	11	5.98787	-1.54788	-25.2044	0.00023245	0.00168209
chr1	182602441	182603319	879	11	7.26248	-1.73457	-25.2016	0.00023245	0.00168209
chr11	115267776	115268165	390	10	6.61886	-2.12452	-25.1944	0.00023245	0.00168209
chr6	134673536	134675581	2046	18	10.6011	-1.57261	-25.1649	0.00023245	0.00168209	cg04724387
chr11	61667328	61668584	1257	20	11.4997	1.48477	25.1104	0.00023245	0.00168209
chr20	59435437	59436594	1158	15	8.90715	-1.64551	-25.0992	0.00023245	0.00168209
chr7	329786	330326	541	19	8.87792	1.46541	25.0972	0.00023245	0.00168209
chr7	1111758	1113591	1834	73	33.9416	1.23814	25.0584	0.00023245	0.00168209
chr5	151919924	151919958	35	5	1.20722	-1.95318	-25.0548	0.00023245	0.00168209
chr10	26269049	26271561	2513	42	18.5923	-1.21655	-25.0488	0.00023245	0.00168209
chr10	26241837	26244216	2380	33	16.1968	-1.29082	-25.0412	0.00023245	0.00168209
chr12	104506679	104507259	581	14	5.77839	-1.29266	-25.0406	0.00023245	0.00168209
chr10	985814	986796	983	13	8.09337	1.75105	25.0367	0.00023245	0.00168209
chr10	122127399	122128317	919	13	6.50242	1.46982	25.0224	0.00023245	0.00168209	cg26111575
chr9	120005252	120006100	849	9	5.88887	2.06674	25.0128	0.00023245	0.00168209
chr9	136093829	136094339	511	33	9.8414	0.946661	24.9739	0.00023245	0.00168209	cg14126392,cg03587907,cg06969740
chr11	8314572	8315530	959	20	13.2249	-1.98249	-24.9717	0.00023245	0.00168209
chr7	150801259	150801846	588	25	10.2532	1.1896	24.9364	0.00023245	0.00168209	cg05726600,cg03964111,cg10409299,cg01106366
chr1	933909	936433	2525	94	34.3857	0.976035	24.9236	0.00023245	0.00168209
chr16	72927360	72928062	703	25	12.4689	-1.27423	-24.921	0.00023245	0.00168209
chr1	4529689	4530303	615	15	9.83141	1.67994	24.9154	0.00023245	0.00168209
chr7	28783785	28785552	1768	32	20.6589	-1.58652	-24.9022	0.00023245	0.00168209
chr6	14942960	14943623	664	6	3.09832	-1.82708	-24.9011	0.00023245	0.00168209
chr3	13111189	13112868	1680	32	12.6943	-1.12501	-24.9005	0.00023245	0.00168209
chr1	17603135	17603829	695	26	12.1415	-1.41357	-24.8985	0.00023245	0.00168209
chr2	108619911	108623973	4063	33	13.3453	-1.22886	-24.8942	0.00023245	0.00168209	cg03586111,cg04646760,cg14604850,cg23178364,cg23537515
chr8	140238097	140238822	726	26	14.4893	-1.46467	-24.8752	0.00023245	0.00168209
chr11	2267594	2268415	822	26	14.7431	-1.44498	-24.8476	0.00023245	0.00168209
chr7	139699006	139699513	508	19	6.73329	-1.23503	-24.8443	0.00023245	0.00168209
chr17	81248627	81249105	479	19	12.1563	1.79866	24.8391	0.00023245	0.00168209
chr4	151393284	151393595	312	3	2.03035	2.1861	24.8279	0.00023245	0.00168209
chr3	8313654	8313962	309	5	1.49941	2.00269	24.8225	0.00023245	0.00168209
chr20	35004271	35004698	428	15	6.03121	-1.3241	-24.8172	0.00023245	0.00168209
chr6	161476657	161477377	721	23	10.5403	-1.37349	-24.8142	0.00023245	0.00168209
chr22	47051504	47056080	4577	112	40.7826	-1.00762	-24.7979	0.00023245	0.00168209
chr7	135653014	135653584	571	9	5.44253	-1.75355	-24.7978	0.00023245	0.00168209	cg19633073
chr1	19735358	19736146	789	13	7.35923	-1.7462	-24.7956	0.00023245	0.00168209
chr3	70968134	70969339	1206	14	5.57518	-1.24417	-24.7783	0.00023245	0.00168209
chr22	35133634	35135490	1857	33	9.65818	0.888112	24.7598	0.00023245	0.00168209
chr8	73438787	73439246	460	11	3.54868	-1.52582	-24.7452	0.00023245	0.00168209
chr7	30226375	30227146	772	15	7.26295	-1.42486	-24.7304	0.00023245	0.00168209
chr16	67210101	67210746	646	25	15.2176	-1.51945	-24.7242	0.00023245	0.00168209
chr11	115960713	115961799	1087	12	7.59255	-1.82036	-24.6972	0.00023245	0.00168209	cg15883463
chr4	5052339	5054904	2566	46	22.4303	1.39063	24.6707	0.00023245	0.00168209
chr20	37986279	37990856	4578	60	22.0904	1.16455	24.6619	0.00023245	0.00168209
chr6	89564820	89565237	418	7	3.91189	-1.99734	-24.6515	0.00023245	0.00168209
chr3	52015617	52016269	653	12	7.65387	-1.71176	-24.65	0.00023245	0.00168209
chr16	66337532	66337748	217	7	2.09083	1.81031	24.6454	0.00023245	0.00168209
chr8	53732900	53733590	691	16	4.45596	-1.23545	-24.642	0.00023245	0.00168209
chr12	124194743	124195848	1106	25	13.1172	1.45365	24.6235	0.00023245	0.00168209	cg21261924,cg10068408
chr14	89455407	89455873	467	12	5.97819	1.61935	24.6026	0.00023245	0.00168209
chr20	34579308	34580248	941	14	9.21158	-1.58318	-24.5845	0.00023245	0.00168209
chr10	119652974	119654415	1442	11	7.50226	-1.77824	-24.5833	0.00023245	0.00168209
chr7	36840705	36841207	503	8	3.03062	-1.73927	-24.5815	0.00023245	0.00168209
chr4	7635069	7635962	894	27	9.53007	0.974291	24.5807	0.00023245	0.00168209
chr7	70704705	70705478	774	15	8.61555	-1.44682	-24.5735	0.00023245	0.00168209
chr9	133881496	133882057	562	20	10.9309	-1.54285	-24.5725	0.00023245	0.00168209
chr17	17440261	17441398	1138	19	8.89182	-1.29813	-24.5724	0.00023245	0.00168209
chr12	124515991	124516832	842	28	12.3248	-1.11838	-24.5717	0.00023245	0.00168209
chr12	69698129	69699314	1186	15	8.17475	-1.73018	-24.5698	0.00023245	0.00168209
chr2	217918036	217919018	983	29	11.3924	-1.07847	-24.5696	0.00023245	0.00168209
chr11	116261013	116261759	747	23	10.0564	1.16576	24.5651	0.00023245	0.00168209
chr2	218990576	218991990	1415	23	10.5811	1.29486	24.5614	0.00023245	0.00168209	cg22113854,cg23243277,cg16172814
chr11	124840305	124842287	1983	16	8.29411	1.2673	24.5435	0.00023245	0.00168209	cg26959257
chr10	101484282	101485044	763	11	8.08187	-2.07966	-24.5432	0.00023245	0.00168209
chr2	68287568	68288904	1337	13	5.39735	-1.42275	-24.5311	0.00023245	0.00168209
chr6	94590634	94591042	409	6	3.39474	-2.05456	-24.5162	0.00023245	0.00168209
chr8	35751689	35752472	784	7	3.25459	-1.73714	-24.5097	0.00023245	0.00168209
chr14	95226814	95227748	935	28	12.921	-1.23233	-24.4965	0.00023245	0.00168209
chr6	139926104	139926851	748	11	4.96799	1.5253	24.4964	0.00023245	0.00168209
chr13	50385798	50387357	1560	17	7.77865	-1.29072	-24.4938	0.00023245	0.00168209
chr11	2416777	2417033	257	15	3.35536	-1.23866	-24.4883	0.00023245	0.00168209
chr12	122855986	122856639	654	31	12.2082	-1.06721	-24.4704	0.00023245	0.00168209
chr5	38494733	38495114	382	9	5.37658	-1.73183	-24.4637	0.00023245	0.00168209
chr2	2014300	2014610	311	8	3.9707	-1.49123	-24.4559	0.00023245	0.00168209
chr3	58793251	58794481	1231	7	2.79283	1.71865	24.4523	0.00023245	0.00168209
chr1	110243320	110243849	530	13	5.01634	1.17426	24.4454	0.00023245	0.00168209
chr2	235917436	235918009	574	24	12.6738	-1.27232	-24.4427	0.00023245	0.00168209	cg05146658
chr9	133930791	133931452	662	21	10.6125	-1.47552	-24.4423	0.00023245	0.00168209
chr10	111079067	111079865	799	54	19.1624	-1.07518	-24.4204	0.00023245	0.00168209
chr3	11332957	11333240	284	10	4.39197	-1.35253	-24.4114	0.00023245	0.00168209
chr11	45921238	45921963	726	17	8.97476	-1.53835	-24.4053	0.00023245	0.00168209
chr7	38629679	38630462	784	12	6.44826	-1.50863	-24.3965	0.00023245	0.00168209
chr12	54161021	54161333	313	13	6.90845	-1.74879	-24.3946	0.00023245	0.00168209
chr15	65395711	65396927	1217	100	32.4612	0.844601	24.3944	0.00023245	0.00168209
chr11	2409002	2409949	948	33	14.4856	-1.20207	-24.3808	0.00023245	0.00168209
chr22	20007465	20007999	535	12	6.16487	1.6005	24.3805	0.00023245	0.00168209
chr11	33912344	33912899	556	12	6.63807	-1.49962	-24.3777	0.00023245	0.00168209
chr1	208068111	208068873	763	13	8.19422	-1.81422	-24.3736	0.00023245	0.00168209
chr9	126276256	126276614	359	16	8.88473	-1.4988	-24.368	0.00023245	0.00168209	cg07464094
chr9	95029829	95031432	1604	17	8.36378	-1.28098	-24.3678	0.00023245	0.00168209
chr17	79482487	79483370	884	19	9.63316	1.44336	24.3611	0.00023245	0.00168209
chr8	143463672	143464518	847	33	17.7931	-1.40996	-24.3571	0.00023245	0.00168209
chr14	90521007	90521781	775	12	6.89094	-1.67427	-24.3315	0.00023245	0.00168209
chr7	150388532	150390342	1811	41	16.4775	-1.06369	-24.3068	0.00023245	0.00168209	cg01920948
chr16	78461294	78461768	475	10	7.6456	-1.85524	-24.3048	0.00023245	0.00168209
chr8	130194230	130199395	5166	53	22.3423	-1.18634	-24.298	0.00023245	0.00168209	cg17453297
chr17	79381036	79383808	2773	62	17.721	0.752557	24.2935	0.00023245	0.00168209
chr15	88171269	88175246	3978	28	10.7035	1.00505	24.292	0.00023245	0.00168209
chr4	1971927	1972383	457	15	5.79318	1.29227	24.2759	0.00023245	0.00168209
chr5	31181905	31182612	708	11	5.61897	-1.5861	-24.2566	0.00023245	0.00168209
chr13	110676804	110677465	662	22	12.9876	-1.72879	-24.2541	0.00023245	0.00168209
chr12	49295515	49296521	1007	74	28.3569	0.95215	24.2496	0.00023245	0.00168209
chr7	139948728	139949118	391	9	5.11268	-1.77131	-24.2454	0.00023245	0.00168209
chr1	204574326	204574966	641	9	3.66446	-1.54627	-24.243	0.00023245	0.00168209	cg06827038
chr17	79394470	79396625	2156	49	13.4821	0.769822	24.2424	0.00023245	0.00168209
chr2	9050055	9050640	586	11	4.70822	1.37131	24.2365	0.00023245	0.00168209
chr10	79059291	79060087	797	17	11.1597	1.71146	24.2279	0.00023245	0.00168209
chr17	9941100	9941919	820	22	9.4273	1.39014	24.2245	0.00023245	0.00168209
chr9	126482360	126482897	538	38	15.9276	-1.30666	-24.2125	0.00023245	0.00168209
chr11	115284033	115287032	3000	25	11.7061	-1.27622	-24.2115	0.00023245	0.00168209
chr20	51190629	51191682	1054	19	7.45746	1.0304	24.2041	0.00023245	0.00168209
chr17	70170547	70172919	2373	21	9.54473	1.19076	24.199	0.00023245	0.00168209
chr10	17833708	17833790	83	6	2.28524	2.00177	24.1935	0.00023245	0.00168209
chr1	238380590	238381153	564	11	7.9908	-2.14432	-24.1915	0.00023245	0.00168209
chr18	49443391	49444758	1368	13	7.87186	-1.8211	-24.1891	0.00023245	0.00168209
chr12	113271567	113272468	902	21	11.2175	1.48194	24.177	0.00023245	0.00168209	cg17693115
chr7	133391254	133391523	270	11	3.74849	-1.35268	-24.1662	0.00023245	0.00168209
chr10	93630216	93631344	1129	16	9.144	-1.51356	-24.1646	0.00023245	0.00168209
chr16	89651788	89652396	609	14	7.15984	1.59102	24.1543	0.00023245	0.00168209
chr14	100896021	100898340	2320	51	22.496	-1.0277	-24.1535	0.00023245	0.00168209
chr15	97976108	97978807	2700	34	17.8894	1.42306	24.1534	0.00023245	0.00168209
chr22	18034611	18035235	625	16	9.70704	-2.00002	-24.1334	0.00023245	0.00168209
chr1	234536687	234537083	397	13	4.93006	-1.21973	-24.1262	0.00023245	0.00168209
chr5	1185528	1186211	684	13	7.17328	1.4587	24.1131	0.00023245	0.00168209
chr2	119432901	119435678	2778	41	17.9387	-1.21428	-24.1006	0.00023245	0.00168209	cg25079915
chr7	28104971	28106117	1147	16	9.45701	-1.64859	-24.0983	0.00023245	0.00168209
chr3	172375902	172378233	2332	15	6.46298	-1.57443	-24.0808	0.00023245	0.00168209	cg08545312
chr19	2545879	2546721	843	39	11.8137	-0.96796	-24.0807	0.00023245	0.00168209
chr10	131126238	131126955	718	15	7.84371	-1.5815	-24.0734	0.00023245	0.00168209
chr8	38516803	38516865	63	3	0.644054	-1.48609	-24.0711	0.00023245	0.00168209
chr2	1960497	1960627	131	4	0.859454	-2.02617	-24.0699	0.00023245	0.00168209
chr1	7388160	7389393	1234	35	11.7264	-1.14054	-24.0649	0.00023245	0.00168209
chr11	111965495	111965600	106	3	1.63424	-1.74335	-24.062	0.00023245	0.00168209
chr2	159850034	159850118	85	3	0.622244	2.28402	24.0611	0.00023245	0.00168209
chr16	68867018	68867371	354	7	2.92426	-1.96934	-24.0604	0.00023245	0.00168209
chr2	23530270	23530741	472	11	5.6967	-1.50818	-24.0582	0.00023245	0.00168209
chr7	55163821	55164138	318	12	4.82837	1.37671	24.0535	0.00023245	0.00168209
chr12	41470655	41473720	3066	21	12.7705	1.46101	24.0533	0.00023245	0.00168209
chr14	68585685	68586154	470	20	7.14443	-1.14137	-24.0449	0.00023245	0.00168209
chr4	113117143	113118869	1727	12	5.4995	1.23025	24.0348	0.00023245	0.00168209
chr1	236393807	236394574	768	14	6.37242	-1.35162	-24.0237	0.00023245	0.00168209	cg07497042,cg26742280,cg15324865
chr22	39663702	39665250	1549	84	26.9588	-0.922173	-23.997	0.00023245	0.00168209
chr7	70573257	70574047	791	13	8.5496	-1.78629	-23.9958	0.00023245	0.00168209
chr1	60154034	60154457	424	6	2.24553	-1.94945	-23.9894	0.00023245	0.00168209
chr19	9883134	9883823	690	18	8.44352	-1.49439	-23.9844	0.00023245	0.00168209
chr9	2788921	2789666	746	14	5.43168	-1.23737	-23.9816	0.00023245	0.00168209
chr5	170511964	170512663	700	11	4.35119	1.54762	23.9712	0.00023245	0.00168209
chr8	70312537	70313509	973	8	4.06569	-1.84687	-23.9572	0.00023245	0.00168209
chr16	12242971	12243484	514	9	4.61962	-1.89196	-23.9481	0.00023245	0.00168209
chr17	17766290	17766767	478	20	7.40808	-1.14782	-23.9441	0.00023245	0.00168209
chr10	115026409	115027247	839	20	10.7766	-1.39377	-23.9371	0.00023245	0.00168209
chr5	147644873	147645540	668	21	10.9535	1.26249	23.9294	0.00023245	0.00168209
chr12	4771726	4771870	145	5	1.72073	1.55533	23.9229	0.00023245	0.00168209
chr13	64000049	64000692	644	7	1.98992	1.79418	23.9187	0.00023245	0.00168209
chr11	2262641	2263389	749	17	8.42912	-1.36942	-23.9124	0.00023245	0.00168209
chr10	97184254	97185195	942	21	8.30677	-1.18682	-23.8922	0.00023245	0.00168209
chr14	99784661	99784735	75	4	1.64264	2.03093	23.8653	0.00023245	0.00168209
chr7	84538598	84538652	55	3	0.624586	-1.8931	-23.8554	0.00023245	0.00168209
chr8	22399327	22400189	863	19	7.37726	-1.11639	-23.8408	0.00023245	0.00168209
chr22	39675632	39676436	805	17	8.85559	-1.65922	-23.8334	0.00023245	0.00168209
chr4	5891283	5892013	731	29	10.1932	-0.9947	-23.8326	0.00023245	0.00168209
chr9	109311309	109312180	872	13	6.76887	1.45952	23.8294	0.00023245	0.00168209	cg23326075
chr1	1418046	1418754	709	35	14.1346	-0.981409	-23.8282	0.00023245	0.00168209
chr5	2829017	2830005	989	14	7.00398	-1.39974	-23.8254	0.00023245	0.00168209
chr1	228149480	228151155	1676	41	17.2559	-1.12734	-23.8249	0.00023245	0.00168209	cg24052475,cg20848130,cg08228672,cg03065165,cg01789576
chr1	238606666	238607727	1062	11	6.87952	-1.66581	-23.8222	0.00023245	0.00168209
chr12	19290690	19290824	135	6	2.43612	-1.50213	-23.8202	0.00023245	0.00168209
chr11	123531054	123531425	372	9	5.11043	-1.70494	-23.8178	0.00023245	0.00168209
chr13	106919821	106920328	508	14	6.86092	1.37703	23.781	0.00023245	0.00168209
chr22	24431581	24432514	934	22	11.2434	1.36467	23.757	0.00023245	0.00168209
chr2	232388603	232390595	1993	36	12.3544	1.00974	23.7566	0.00023245	0.00168209
chr14	95260702	95261530	829	20	8.08672	1.26213	23.7484	0.00023245	0.00168209
chr21	42739709	42739973	265	7	4.46852	1.94833	23.7464	0.00023245	0.00168209
chr12	6229785	6230281	497	13	6.73674	-1.44184	-23.7385	0.00023245	0.00168209
chr17	44922776	44923164	389	17	6.67734	-1.26257	-23.7365	0.00023245	0.00168209
chr17	65150094	65150216	123	4	1.13573	-1.44735	-23.7182	0.00023245	0.00168209
chr4	186118265	186119740	1476	16	10.2478	-1.55201	-23.7138	0.00023245	0.00168209
chr6	39059330	39061693	2364	30	14.5681	-1.36842	-23.7058	0.00023245	0.00168209
chr14	100788485	100788955	471	12	6.66593	-1.85855	-23.7007	0.00023245	0.00168209
chr3	12899255	12899712	458	32	9.89023	1.16209	23.6983	0.00023245	0.00168209
chr2	211405193	211405295	103	4	1.05908	2.2964	23.6957	0.00023245	0.00168209
chr6	110329594	110330125	532	21	9.55587	1.22453	23.6877	0.00023245	0.00168209	cg09221431
chr22	45579554	45581231	1678	60	16.5561	-0.807835	-23.6845	0.00023245	0.00168209
chr12	112804564	112806585	2022	25	8.06656	0.909018	23.6764	0.00023245	0.00168209
chr13	51905138	51906028	891	22	14.0281	-1.45127	-23.6756	0.00023245	0.00168209
chr16	78641629	78642026	398	13	8.26606	-1.69863	-23.6728	0.00023245	0.00168209
chr17	67928735	67929337	603	9	4.65201	-1.75406	-23.6714	0.00023245	0.00168209
chr1	86755699	86755986	288	5	2.62394	1.74829	23.6692	0.00023245	0.00168209
chr1	15139733	15140467	735	16	10.0722	1.71663	23.665	0.00023245	0.00168209
chr20	52723965	52724877	913	12	6.09897	1.54399	23.6575	0.00023245	0.00168209
chr20	39155808	39156582	775	16	7.99752	-1.73327	-23.647	0.00023245	0.00168209
chr6	155985713	155986463	751	8	4.08802	-1.57705	-23.64	0.00023245	0.00168209
chr22	29718497	29719530	1034	20	12.7999	-1.54524	-23.6299	0.00023245	0.00168209
chr22	29698075	29701007	2933	61	25.3504	-1.1362	-23.6245	0.00023245	0.00168209
chr20	41409117	41409354	238	9	3.57608	-1.32529	-23.6225	0.00023245	0.00168209
chr16	87457848	87457991	144	10	4.22545	-1.36803	-23.5921	0.00023245	0.00168209
chr3	45081947	45082491	545	7	3.07943	-1.9872	-23.5904	0.00023245	0.00168209
chr5	176803157	176803809	653	23	8.6391	-1.11338	-23.5838	0.00023245	0.00168209	cg25243752
chr20	42576003	42576447	445	12	4.3196	1.13779	23.5836	0.00023245	0.00168209
chr1	208538553	208539277	725	14	8.82661	-2.00903	-23.5799	0.00023245	0.00168209	cg01943053
chr18	2522150	2522906	757	6	3.26164	-2.0081	-23.5453	0.00023245	0.00168209
chr13	95576554	95577246	693	11	4.80989	-1.41913	-23.5199	0.00023245	0.00168209
chr8	134126335	134127115	781	8	2.17448	-1.52208	-23.5187	0.00023245	0.00168209
chr1	15411018	15411861	844	19	10.7857	1.6346	23.5118	0.00023245	0.00168209
chr15	88201361	88204978	3618	31	7.81784	0.826583	23.5115	0.00023245	0.00168209
chr15	47408734	47409190	457	4	1.75873	-1.64889	-23.5093	0.00023245	0.00168209
chr20	46304143	46307138	2996	45	12.8725	-0.876481	-23.5076	0.00023245	0.00168209
chr2	1728285	1729036	752	30	7.66209	0.79669	23.5062	0.00023245	0.00168209
chr17	32529524	32530035	512	12	5.79866	-1.3508	-23.5061	0.00023245	0.00168209
chr6	2837746	2840371	2626	26	9.26244	1.05419	23.5015	0.00023245	0.00168209
chr20	42097832	42098704	873	16	8.48029	1.54469	23.5008	0.00023245	0.00168209
chr18	13222039	13222961	923	22	10.9051	-1.23681	-23.5002	0.00023245	0.00168209
chr16	75293894	75294146	253	6	2.41406	1.52048	23.4819	0.00023245	0.00168209
chr11	8282316	8283283	968	18	12.3413	-1.60859	-23.4725	0.00023245	0.00168209
chr3	12932684	12933162	479	15	5.84743	1.28434	23.4674	0.00023245	0.00168209
chr1	181090357	181091053	697	17	6.83451	-1.33203	-23.4666	0.00023245	0.00168209
chr12	131616161	131616831	671	22	8.12024	1.09119	23.4651	0.00023245	0.00168209
chr2	46955072	46955268	197	7	2.3348	1.39426	23.448	0.00023245	0.00168209
chr7	50467221	50467803	583	11	4.45248	-1.52579	-23.4391	0.00023245	0.00168209
chr17	9028187	9028823	637	11	5.66054	-1.62673	-23.4242	0.00023245	0.00168209
chr5	143006226	143009913	3688	29	15.9657	-1.30993	-23.4238	0.00023245	0.00168209	cg13038250
chr17	48003382	48004062	681	19	9.39315	-1.24517	-23.4189	0.00023245	0.00168209
chr8	92099592	92101452	1861	15	8.07733	-1.34082	-23.4081	0.00023245	0.00168209
chr10	128747656	128748176	521	18	6.00405	1.08214	23.4036	0.00023245	0.00168209	cg10175249,cg06733394,cg12786680
chr10	124708364	124709386	1023	18	9.78485	-1.35714	-23.4033	0.00023245	0.00168209	cg19634573
chr12	131672442	131673395	954	28	14.3054	-1.40606	-23.4032	0.00023245	0.00168209
chr15	37107357	37109084	1728	35	15.5412	-1.00678	-23.3969	0.00023245	0.00168209
chr16	78176367	78176883	517	7	4.09875	-1.92005	-23.3894	0.00023245	0.00168209
chr16	77789810	77790678	869	21	14.279	-1.70189	-23.375	0.00023245	0.00168209
chr1	17714035	17714815	781	14	7.22984	-1.55313	-23.3663	0.00023245	0.00168209
chr10	96889543	96890232	690	10	4.68138	-1.54968	-23.3649	0.00023245	0.00168209
chr14	58138231	58139377	1147	16	6.39949	1.25967	23.3616	0.00023245	0.00168209
chr12	107465572	107466111	540	14	7.0459	1.6444	23.354	0.00023245	0.00168209
chr13	23722127	23722462	336	8	2.48599	1.56009	23.3418	0.00023245	0.00168209
chr7	42117837	42118260	424	8	3.61288	1.73836	23.3378	0.00023245	0.00168209
chr15	77642057	77642347	291	6	2.30303	-1.55159	-23.3336	0.00023245	0.00168209
chr9	100275541	100275924	384	5	3.06244	-2.19857	-23.3326	0.00023245	0.00168209
chr18	8626223	8628270	2048	28	14.5061	-1.20037	-23.3233	0.00023245	0.00168209
chr13	40352329	40352784	456	12	4.71694	1.18955	23.3214	0.00023245	0.00168209
chr6	157285181	157285501	321	8	2.49639	1.3685	23.3197	0.00023245	0.00168209
chr7	33786885	33788035	1151	11	6.0355	-1.66585	-23.2998	0.00023245	0.00168209
chr10	29446985	29447516	532	13	5.53426	-1.59896	-23.2896	0.00023245	0.00168209
chr20	58823477	58824746	1270	26	10.8295	-1.13828	-23.2865	0.00023245	0.00168209
chr17	77122655	77122683	29	3	0.609267	1.80551	23.284	0.00023245	0.00168209
chr12	26455091	26455228	138	5	2.60613	-2.07255	-23.2654	0.00023245	0.00168209
chr16	66526946	66527241	296	8	3.46843	1.5935	23.2592	0.00023245	0.00168209
chr3	129561043	129561742	700	20	9.11541	-1.53274	-23.2257	0.00023245	0.00168209
chr13	48410445	48413428	2984	27	9.72268	-0.979415	-23.2249	0.00023245	0.00168209
chr2	232385646	232386380	735	23	8.32344	1.1402	23.2226	0.00023245	0.00168209	cg27241845,cg23288337
chr20	37752739	37752881	143	4	1.20338	-1.94064	-23.2193	0.00023245	0.00168209
chr2	7011544	7012337	794	11	6.57118	1.63649	23.2124	0.00023245	0.00168209
chr21	33064283	33065352	1070	29	10.8798	0.943613	23.1886	0.00023245	0.00168209
chr2	12014179	12014960	782	10	3.02954	-1.56651	-23.1861	0.00023245	0.00168209
chr22	17869412	17870011	600	8	3.16196	-1.59352	-23.1777	0.00023245	0.00168209
chr4	70904486	70905786	1301	18	8.47403	1.25662	23.1743	0.00023245	0.00168209
chr13	109728933	109729763	831	16	5.79988	-1.20611	-23.169	0.00023245	0.00168209
chr15	88152215	88157306	5092	42	12.1412	0.834483	23.1665	0.00023245	0.00168209
chr11	61134857	61135081	225	8	2.52289	-1.42287	-23.1538	0.00023245	0.00168209
chr6	158725819	158726024	206	8	2.85928	1.56876	23.1371	0.00023245	0.00168209
chr20	62973213	62974272	1060	43	18.9911	1.13843	23.1357	0.00023245	0.00168209
chr18	22166369	22167540	1172	59	12.4712	0.694936	23.1275	0.00023245	0.00168209
chr10	34187678	34188011	334	9	3.9047	1.66773	23.1227	0.00023245	0.00168209
chr3	27521477	27522123	647	7	2.69889	-1.40979	-23.1202	0.00023245	0.00168209
chr7	1046909	1047789	881	17	7.05575	1.31837	23.1082	0.00023245	0.00168209
chr17_KI270862v1_alt	168423	168641	219	13	8.02933	-1.78041	-23.106	0.00023245	0.00168209
chr10	60186736	60186901	166	11	2.90259	1.10586	23.102	0.00023245	0.00168209
chr15	61187112	61187825	714	19	9.7764	-1.33611	-23.1	0.00023245	0.00168209
chr16	57619257	57621745	2489	58	30.3718	-1.29916	-23.096	0.00023245	0.00168209
chr17	82057814	82058637	824	23	10.7996	-1.16794	-23.0895	0.00023245	0.00168209
chr3	77150150	77151412	1263	10	6.08405	-1.7758	-23.0815	0.00023245	0.00168209
chr10	34739624	34740569	946	14	7.60554	-1.48422	-23.0776	0.00023245	0.00168209
chr2	10634117	10634740	624	9	5.9209	-1.72985	-23.0743	0.00023245	0.00168209
chr5	3185517	3187440	1924	34	12.2918	-0.987432	-23.068	0.00023245	0.00168209
chr17	71184850	71185392	543	9	3.31274	-1.53582	-23.061	0.00023245	0.00168209
chr10	57964320	57964624	305	4	0.821248	-1.79886	-23.0587	0.00023245	0.00168209
chr7	1818725	1819515	791	37	17.6241	-1.24347	-23.054	0.00023245	0.00168209
chr8	117670590	117670880	291	4	1.54845	-1.93755	-23.0523	0.00023245	0.00168209	cg02902186
chr20	46317088	46317598	511	21	9.88668	-1.27057	-23.0494	0.00023245	0.00168209
chr17	66958024	66958441	418	14	6.0743	1.33618	23.0446	0.00023245	0.00168209
chr7	154744569	154745470	902	12	5.54342	-1.7138	-23.0385	0.00023245	0.00168209
chr8	143489488	143490243	756	28	18.6713	-1.61717	-23.0249	0.00023245	0.00168209	cg14823538,cg14740860,cg00952822
chr5	141950318	141950479	162	3	0.656172	-1.6019	-23.0198	0.00023245	0.00168209
chr10	115953704	115954234	531	11	5.89179	-1.49905	-23.0083	0.00023245	0.00168209
chr20	13115007	13116090	1084	11	4.96789	-1.44579	-22.995	0.00023245	0.00168209
chr5	102873704	102876454	2751	22	7.85763	-1.13192	-22.9875	0.00023245	0.00168209
chr3	88573888	88574885	998	11	6.23171	1.58531	22.9795	0.00023245	0.00168209
chr20	47950225	47950719	495	9	3.24034	-1.34541	-22.9623	0.00023245	0.00168209
chr13	110555619	110557365	1747	25	11.316	1.23775	22.9444	0.00023245	0.00168209
chr2	23554316	23555250	935	30	21.456	-1.8455	-22.9408	0.00023245	0.00168209
chr4	140236263	140236834	572	6	2.78068	-1.59358	-22.9316	0.00023245	0.00168209
chr4	3013540	3014359	820	15	10.4438	1.90479	22.9262	0.00023245	0.00168209
chr2	223759273	223759447	175	5	1.19517	1.70488	22.905	0.00023245	0.00168209
chr1	98044182	98044925	744	26	9.77772	-1.00173	-22.8996	0.00023245	0.00168209
chr6	14816169	14817669	1501	27	15.8672	-1.49632	-22.8929	0.00023245	0.00168209
chr5	3116253	3117095	843	32	12.4149	-1.02329	-22.8789	0.00023245	0.00168209
chr11	120516644	120517512	869	36	9.21788	0.845039	22.8765	0.00023245	0.00168209	cg07415423,cg22669476,cg16170006
chr1	4083970	4084596	627	11	3.83952	1.37896	22.8756	0.00023245	0.00168209
chr1	234959901	234961668	1768	32	12.0387	1.04622	22.8715	0.00023245	0.00168209
chr9	133882879	133883473	595	16	7.32941	-1.53689	-22.856	0.00023245	0.00168209
chr1	11499364	11500253	890	20	9.42963	-1.2884	-22.8292	0.00023245	0.00168209
chr9	95018328	95019081	754	16	7.60964	-1.30678	-22.827	0.00023245	0.00168209
chr3	20008541	20009069	529	7	2.8261	1.60412	22.8246	0.00023245	0.00168209
chr12	2499058	2499356	299	8	2.76889	1.39443	22.8116	0.00023245	0.00168209
chr11	78767181	78767377	197	7	2.96362	1.75111	22.8113	0.00023245	0.00168209
chr6	158554897	158556242	1346	13	5.44784	-1.26017	-22.8113	0.00023245	0.00168209	cg06105614
chr5	143023604	143026608	3005	28	10.1661	-1.16287	-22.8082	0.00023245	0.00168209
chr13	30119705	30119932	228	5	1.55888	-1.28769	-22.8048	0.00023245	0.00168209
chr3	177446194	177446680	487	10	4.55773	-1.44107	-22.7953	0.00023245	0.00168209
chr22	45597502	45598293	792	21	8.091	1.27682	22.7928	0.00023245	0.00168209
chr8	22689831	22690914	1084	103	24.0479	0.753745	22.7879	0.00023245	0.00168209
chr19	33722368	33723367	1000	17	8.57231	1.37445	22.7848	0.00023245	0.00168209
chr5	96397436	96398917	1482	8	5.5937	-1.91254	-22.7817	0.00023245	0.00168209
chr2	99447947	99448923	977	9	3.58412	-1.44853	-22.779	0.00023245	0.00168209
chr2	174753142	174753638	497	14	6.72289	-1.58141	-22.7724	0.00023245	0.00168209
chr1	11236762	11237504	743	12	5.55509	-1.62149	-22.756	0.00023245	0.00168209
chr10	126940695	126941143	449	5	2.9136	1.98297	22.749	0.00023245	0.00168209
chr12	128906318	128907009	692	7	3.83525	1.60408	22.7469	0.00023245	0.00168209	cg14454121,cg07786090
chr6	150867222	150867560	339	14	4.45147	-1.32761	-22.745	0.00023245	0.00168209
chr17	63675836	63676798	963	7	1.66925	1.25365	22.7428	0.00023245	0.00168209
chr5	116378268	116379046	779	15	9.30325	-1.6189	-22.7367	0.00023245	0.00168209
chr5	84137573	84138010	438	6	2.57939	-1.6662	-22.7243	0.00023245	0.00168209
chr13	75477304	75480624	3321	29	15.8188	-1.45019	-22.723	0.00023245	0.00168209
chr15	35044114	35044151	38	3	0.669929	1.73623	22.7181	0.00023245	0.00168209
chr21	40564010	40564358	349	6	2.49543	1.95615	22.7163	0.00023245	0.00168209
chr15	94233048	94234425	1378	10	5.48643	-1.48914	-22.7141	0.00023245	0.00168209
chr18	23203335	23203960	626	12	3.60033	-1.23911	-22.708	0.00023245	0.00168209
chr8	37454559	37454866	308	7	2.5716	1.59342	22.7037	0.00023245	0.00168209
chr22	39967185	39968899	1715	30	15.7131	1.23188	22.7028	0.00023245	0.00168209
chr12	122250759	122251522	764	18	10.2848	-1.53076	-22.7008	0.00023245	0.00168209	cg23632096
chr9	81682930	81686548	3619	28	11.4231	-1.06916	-22.6973	0.00023245	0.00168209
chr11	86666779	86670292	3514	25	8.47088	-1.16181	-22.6951	0.00023245	0.00168209
chr11	32003447	32004128	682	10	5.55978	-1.65482	-22.6838	0.00023245	0.00168209
chr13	49546610	49546870	261	9	3.34022	-1.50935	-22.6825	0.00023245	0.00168209
chr5	76954513	76954985	473	21	6.24033	-1.14641	-22.6804	0.00023245	0.00168209
chr4	180802270	180802484	215	7	2.51666	-1.28022	-22.6699	0.00023245	0.00168209
chr5	3605164	3606844	1681	93	25.0072	-0.709188	-22.6687	0.00023245	0.00168209
chr11	135006378	135007169	792	11	4.4107	1.39686	22.6459	0.00023245	0.00168209
chr12	122982448	122984156	1709	39	12.0845	-0.832543	-22.6422	0.00023245	0.00168209	cg13625614,cg22049065
chr7	101488833	101489585	753	11	5.55829	-1.46946	-22.6264	0.00023245	0.00168209	cg03478851
chr2	1978489	1979432	944	22	8.691	-1.07563	-22.6012	0.00023245	0.00168209
chr9	101777717	101777956	240	4	2.99692	2.10027	22.5933	0.00023245	0.00168209
chr10	26210878	26212312	1435	45	24.2073	-1.32707	-22.5848	0.00023245	0.00168209
chr4	1235490	1236454	965	45	14.1657	-0.985887	-22.5812	0.00023245	0.00168209
chr2	162159287	162160174	888	11	5.66198	1.55638	22.5787	0.00023245	0.00168209
chr12	131618231	131619186	956	28	9.95498	0.888454	22.5774	0.00023245	0.00168209	cg03554925,cg11427280
chr12	98057605	98058440	836	9	3.9676	1.66919	22.5748	0.00023245	0.00168209
chr2	218985693	218986459	767	19	10.574	1.70628	22.5606	0.00023245	0.00168209	cg24178740,cg12186652,cg27197968
chr6	107554755	107555853	1099	13	9.64318	-1.7291	-22.5491	0.00023245	0.00168209	cg21171100
chr15	67407275	67407770	496	5	1.86196	-1.85429	-22.5462	0.00023245	0.00168209
chr10	28807701	28808351	651	14	6.61832	1.34069	22.5433	0.00023245	0.00168209
chr1	28815170	28815873	704	20	7.7084	-1.06621	-22.5394	0.00023245	0.00168209
chr6	136239466	136240050	585	13	6.97225	-1.49874	-22.5297	0.00023245	0.00168209
chr6	142698951	142700064	1114	8	3.86039	-1.55574	-22.526	0.00023245	0.00168209
chr11	116117439	116117913	475	9	3.53847	-1.36082	-22.5159	0.00023245	0.00168209
chr18	8175761	8177518	1758	14	9.47117	-1.89109	-22.5112	0.00023245	0.00168209
chr7	73717082	73718193	1112	21	10.0882	-1.26325	-22.5111	0.00023245	0.00168209
chr7	32669288	32670683	1396	8	4.02802	-2.01993	-22.5086	0.00023245	0.00168209
chr7	157302227	157302678	452	15	5.16385	1.49749	22.5082	0.00023245	0.00168209	cg13912274
chr12	26120651	26121709	1059	12	7.28821	-1.51301	-22.5081	0.00023245	0.00168209
chr7	3929090	3929799	710	12	6.34804	1.67116	22.5026	0.00023245	0.00168209
chr5	31327895	31328586	692	14	7.34369	-1.42384	-22.4851	0.00023245	0.00168209
chr17	61303304	61303752	449	9	3.75553	1.39074	22.4774	0.00023245	0.00168209
chr20	24629567	24630188	622	9	4.77372	1.76545	22.4764	0.00023245	0.00168209
chr6	14712975	14713385	411	8	4.14369	-1.59758	-22.4732	0.00023245	0.00168209
chr7	42012927	42013275	349	5	1.91579	1.48051	22.4675	0.00023245	0.00168209
chr19	49514143	49514652	510	24	10.7378	-1.21624	-22.4617	0.00023245	0.00168209
chr10	1200868	1201144	277	9	6.17682	-1.79806	-22.4615	0.00023245	0.00168209
chr2	219506902	219508528	1627	28	10.9353	-1.06049	-22.4607	0.00023245	0.00168209
chr8	140209134	140209432	299	10	3.10829	1.16752	22.4519	0.00023245	0.00168209
chr9	81626035	81627120	1086	15	7.85	-1.4287	-22.4499	0.00023245	0.00168209
chr13	33349388	33349913	526	19	6.92779	1.31118	22.4242	0.00023245	0.00168209
chr18	22977564	22978639	1076	8	5.25933	-1.87118	-22.4217	0.00023245	0.00168209
chr2	162071916	162073223	1308	11	5.50915	1.58227	22.4198	0.00023245	0.00168209	cg24827032
chr14	91335559	91336077	519	9	4.04851	-1.38734	-22.4127	0.00023245	0.00168209
chr2	221528028	221528419	392	7	3.06826	1.63304	22.4118	0.00023245	0.00168209
chr11	67991187	67991973	787	84	34.237	-1.07674	-22.401	0.00023245	0.00168209
chr10	72885238	72886182	945	8	2.71186	-1.26216	-22.3981	0.00023245	0.00168209
chr4	84629772	84630475	704	5	1.85228	2.00829	22.3914	0.00023245	0.00168209
chr7	80063796	80064084	289	6	2.29981	1.20897	22.3781	0.00023245	0.00168209
chr16	77555671	77556137	467	14	6.93051	1.50245	22.3623	0.00023245	0.00168209
chr12	112785602	112786740	1139	18	6.72913	0.974144	22.3594	0.00023245	0.00168209
chr12	124457177	124457858	682	31	13.9071	-1.1945	-22.3388	0.00023245	0.00168209
chr9	132645004	132645869	866	21	8.32837	-1.16536	-22.3336	0.00023245	0.00168209
chr1	213984958	213986827	1870	92	26.6963	0.826795	22.3317	0.00023245	0.00168209	cg23971069,cg10288510,cg11225179,cg18318878,cg05593618,cg18325192
chr3	175892750	175893061	312	3	1.43674	1.72399	22.3217	0.00023245	0.00168209
chr11	75343041	75343734	694	11	5.79967	1.50791	22.3168	0.00023245	0.00168209
chr8	10734516	10735075	560	35	11.9195	1.0307	22.3146	0.00023245	0.00168209
chr4	41612020	41612473	454	9	4.68836	-1.51422	-22.3111	0.00023245	0.00168209
chr8	118000809	118001480	672	16	7.2575	-1.23029	-22.3022	0.00023245	0.00168209
chr9	3925855	3926253	399	5	1.39463	-1.64705	-22.2996	0.00023245	0.00168209
chr9	90038511	90039155	645	17	9.28393	-1.48186	-22.2987	0.00023245	0.00168209
chr11	79309491	79309695	205	5	1.53238	1.6809	22.2961	0.00023245	0.00168209
chr12	5047243	5048246	1004	15	6.95515	1.21444	22.2953	0.00023245	0.00168209
chr13	55999486	55999769	284	7	2.92988	-1.49927	-22.2903	0.00023245	0.00168209
chr7	4204329	4204740	412	17	4.12213	-1.12304	-22.2895	0.00023245	0.00168209
chr6	105289231	105290253	1023	9	4.30186	1.72694	22.2844	0.00023245	0.00168209
chr17	47982511	47983149	639	15	6.74941	-1.26417	-22.2826	0.00023245	0.00168209
chr1	10945753	10948648	2896	79	31.5585	-1.20626	-22.2678	0.00023245	0.00168209
chr17	81036332	81037168	837	27	11.6958	-1.15251	-22.2619	0.00023245	0.00168209
chr11	17167666	17168449	784	12	5.33772	-1.56818	-22.2597	0.00023245	0.00168209
chr5	176577424	176578056	633	35	14.0312	-1.15863	-22.256	0.00023245	0.00168209	cg08747807,cg27110005,cg02851498
chr20	25254618	25255092	475	9	4.60891	1.579	22.2478	0.00023245	0.00168209
chr1	22582789	22583329	541	19	8.13549	-1.29307	-22.2399	0.00023245	0.00168209
chr4	3240655	3241279	625	19	8.24313	1.30984	22.2398	0.00023245	0.00168209
chr17	39648359	39648973	615	16	7.64186	1.52771	22.2303	0.00023245	0.00168209
chr12	108131459	108133374	1916	28	12.3519	-1.13933	-22.227	0.00023245	0.00168209
chr18	48781187	48781784	598	25	12.2792	1.32849	22.2176	0.00023245	0.00168209
chr17	66374049	66375501	1453	31	12.1728	-1.11384	-22.2144	0.00023245	0.00168209
chr14	90615284	90616138	855	13	6.76829	1.55441	22.2108	0.00023245	0.00168209
chr14	95460736	95461427	692	26	9.66776	1.0051	22.2042	0.00023245	0.00168209
chr21	31294524	31294921	398	9	5.83409	-1.89002	-22.1958	0.00023245	0.00168209
chr4	187235276	187236363	1088	21	7.98022	-1.11356	-22.1777	0.00023245	0.00168209
chr19	35755428	35756111	684	71	21.7501	-0.869591	-22.1698	0.00023245	0.00168209
chr16	83742323	83742794	472	17	8.2965	-1.41517	-22.1627	0.00023245	0.00168209
chr20	42095520	42095937	418	7	2.26183	1.47924	22.1611	0.00023245	0.00168209
chr1	59184011	59184089	79	3	0.980766	2.08595	22.1554	0.00023245	0.00168209
chr22	45632636	45633370	735	20	9.46699	-1.30807	-22.1529	0.00023245	0.00168209
chr1	10944935	10945279	345	16	5.38446	-1.43257	-22.1515	0.00023245	0.00168209
chr4	173599119	173599155	37	3	0.696714	-1.63992	-22.1479	0.00023245	0.00168209
chr7	7971559	7973134	1576	17	8.07892	-1.24935	-22.1456	0.00023245	0.00168209
chr1	84686583	84688665	2083	18	8.77142	1.28493	22.1358	0.00023245	0.00168209
chr10	120127384	120128421	1038	28	10.0279	0.900732	22.118	0.00023245	0.00168209
chr16	21164647	21165258	612	12	5.37691	-1.64478	-22.1042	0.00023245	0.00168209
chr17	82865352	82866892	1541	38	19.3745	-1.26641	-22.0987	0.00023245	0.00168209
chr2	121869232	121869850	619	11	4.89566	-1.46009	-22.0981	0.00023245	0.00168209
chr14	87742788	87743505	718	10	3.06304	1.56045	22.0946	0.00023245	0.00168209
chr17	79465659	79467700	2042	48	17.1281	-1.0965	-22.0926	0.00023245	0.00168209
chr8	40529334	40531496	2163	28	7.39045	0.790715	22.0879	0.00023245	0.00168209
chr16	75000642	75001450	809	18	7.51923	1.13577	22.0688	0.00023245	0.00168209
chr2	138636055	138636657	603	10	4.47623	-1.4274	-22.066	0.00023245	0.00168209
chr9	131993169	131993737	569	9	4.26398	-1.71818	-22.0567	0.00023245	0.00168209
chr10	7407168	7407717	550	33	8.84276	0.828524	22.0531	0.00023245	0.00168209
chr1	25754715	25755103	389	12	5.64406	1.39139	22.0471	0.00023245	0.00168209
chr14	55180283	55180756	474	7	2.37421	-1.52357	-22.043	0.00023245	0.00168209
chr18	26470276	26471093	818	15	6.11162	-1.09754	-22.0409	0.00023245	0.00168209
chr16	57624415	57625109	695	10	4.5152	-1.58259	-22.0392	0.00023245	0.00168209
chr8	672257	672993	737	12	5.01938	1.45132	22.0372	0.00023245	0.00168209
chr4	55915198	55915535	338	6	2.49626	-1.58256	-22.0359	0.00023245	0.00168209
chr8	37020367	37021826	1460	14	8.24933	-1.50669	-22.0352	0.00023245	0.00168209
chr7	154305726	154306321	596	24	7.83538	1.03419	22.0275	0.00023245	0.00168209
chr10	33052406	33053162	757	9	2.2228	-1.38057	-22.0262	0.00023245	0.00168209
chr3	58175371	58175906	536	12	4.16422	1.13949	22.0199	0.00023245	0.00168209
chr3	13086933	13087225	293	4	1.34644	-1.8206	-22.0159	0.00023245	0.00168209
chr15	61339281	61339515	235	3	1.82294	-2.08737	-22.0126	0.00023245	0.00168209
chr22	38163538	38164876	1339	26	9.91793	1.03194	22.0034	0.00023245	0.00168209
chr20	51659220	51659962	743	9	4.92487	-1.49617	-22.0031	0.00023245	0.00168209
chr14	100408573	100409007	435	10	3.98038	-1.47903	-21.9864	0.00023245	0.00168209
chr17	66338011	66339795	1785	15	5.62647	-1.27797	-21.9813	0.00023245	0.00168209
chr10	86047518	86047995	478	10	3.04544	-1.15772	-21.9782	0.00023245	0.00168209
chr15	45644337	45645174	838	8	4.59024	2.0801	21.9601	0.00023245	0.00168209
chr13	76882553	76883761	1209	11	5.73434	1.52985	21.9588	0.00023245	0.00168209
chr18	22163951	22164934	984	14	7.16501	1.5879	21.9567	0.00023245	0.00168209
chr20	58882976	58884231	1256	22	8.35225	-1.03904	-21.9564	0.00023245	0.00168209
chr1	47781136	47781520	385	18	6.13213	1.33819	21.956	0.00023245	0.00168209
chr9	135167904	135170664	2761	73	17.573	0.65991	21.949	0.00023245	0.00168209
chr2	49603408	49604698	1291	8	5.13464	-1.94903	-21.9481	0.00023245	0.00168209
chr7	68121691	68122265	575	11	4.70414	1.39153	21.9449	0.00023245	0.00168209
chr17	31392692	31394931	2240	43	13.124	-0.952694	-21.9431	0.00023245	0.00168209
chr1	206116407	206117106	700	24	13.4639	1.70229	21.9427	0.00023245	0.00168209
chr11	115223831	115225777	1947	16	8.94424	-1.57556	-21.9385	0.00023245	0.00168209	cg13790125
chr19	31345997	31348531	2535	36	15.6573	-1.15964	-21.9254	0.00023245	0.00168209
chr8	22365171	22365846	676	7	3.63862	1.73729	21.9237	0.00023245	0.00168209
chr16	2105125	2105982	858	45	18.6355	-1.11978	-21.9095	0.00023245	0.00168209
chr2	217879056	217879780	725	16	8.35419	-1.48415	-21.9076	0.00023245	0.00168209
chr19	883484	884253	770	33	14.9131	-1.36261	-21.8935	0.00023245	0.00168209
chr6	41712901	41713601	701	15	7.03385	-1.32898	-21.884	0.00023245	0.00168209
chr10	26220873	26222027	1155	12	8.41577	-1.78503	-21.8779	0.00023245	0.00168209
chr6	40482655	40482725	71	4	0.924596	-1.78252	-21.8687	0.00023245	0.00168209
chr2	232333380	232333982	603	22	8.12146	-1.12915	-21.8618	0.00023245	0.00168209
chr17	80656483	80657034	552	11	4.45588	-1.21412	-21.8569	0.00023245	0.00168209
chr2	45765987	45766324	338	6	1.3474	1.40157	21.8529	0.00023245	0.00168209
chr15	82848212	82850860	2649	48	14.136	-0.913168	-21.8472	0.00023245	0.00168209
chr1	230263615	230264187	573	21	7.39576	-1.15033	-21.8398	0.00023245	0.00168209
chr7	8171844	8173581	1738	9	4.72955	-1.51514	-21.8289	0.00023245	0.00168209
chr10	34780566	34781770	1205	16	6.14972	-1.16547	-21.822	0.00023245	0.00168209
chr15	78671529	78672142	614	10	5.81898	-1.70517	-21.8209	0.00023245	0.00168209
chr22	26092265	26092467	203	5	1.64227	-1.75112	-21.8025	0.00023245	0.00168209
chr19	4059473	4060710	1238	66	23.5532	-0.906706	-21.8015	0.00023245	0.00168209
chr2	42383290	42385112	1823	19	10.8278	-1.49988	-21.7933	0.00023245	0.00168209
chr4	7516496	7518247	1752	43	12.873	0.867122	21.7887	0.00023245	0.00168209
chr20	58856407	58859421	3015	13	5.4471	-1.23959	-21.7868	0.00023245	0.00168209
chr2	236843112	236843910	799	13	5.42231	-1.12921	-21.7854	0.00023245	0.00168209
chr18	5391431	5392024	594	12	6.79519	1.54178	21.7835	0.00023245	0.00168209
chr1	6148562	6149132	571	49	15.6402	-0.984023	-21.7789	0.00023245	0.00168209
chr20	34604802	34605474	673	10	5.97225	-1.55858	-21.7749	0.00023245	0.00168209
chr2	98835297	98836308	1012	15	6.40185	-1.13643	-21.7673	0.00023245	0.00168209
chr9	131627523	131628331	809	22	7.54042	-1.06683	-21.7661	0.00023245	0.00168209
chr8	118023611	118023842	232	4	1.75986	-1.8373	-21.7588	0.00023245	0.00168209
chr10	68250884	68251832	949	11	6.22888	-1.64582	-21.7588	0.00023245	0.00168209
chr4	79049969	79050429	461	27	10.3308	-0.968593	-21.7578	0.00023245	0.00168209
chr5	3199867	3200447	581	14	5.97853	-1.19829	-21.7444	0.00023245	0.00168209
chr6	41592974	41593786	813	29	15.7486	-1.28924	-21.725	0.00023245	0.00168209
chr5	3121813	3122510	698	23	10.2607	-1.20061	-21.7248	0.00023245	0.00168209
chr10	78164597	78165025	429	19	8.33671	-1.21901	-21.7203	0.00023245	0.00168209
chr16	85334767	85335618	852	38	11.5216	1.11558	21.7203	0.00023245	0.00168209
chr10	35691845	35692295	451	9	3.76454	-1.5746	-21.7192	0.00023245	0.00168209
chr1	19413478	19414599	1122	17	9.04398	1.22673	21.7157	0.00023245	0.00168209
chr11	34587602	34588149	548	10	4.84936	1.49823	21.7056	0.00023245	0.00168209
chr1	5904686	5905323	638	17	7.27137	1.21108	21.7049	0.00023245	0.00168209
chr19	5049588	5050482	895	23	8.99626	-1.36756	-21.7015	0.00023245	0.00168209
chr1	156475343	156476658	1316	34	14.8336	-1.04803	-21.7008	0.00023245	0.00168209
chr16	2501952	2503213	1262	26	11.0904	-1.06445	-21.6943	0.00023245	0.00168209
chr22	25419508	25420599	1092	36	16.4342	-1.21696	-21.6915	0.00023245	0.00168209
chr19	5036739	5037194	456	27	9.48631	1.08311	21.691	0.00023245	0.00168209
chr6	144637634	144638269	636	7	2.57877	-1.65556	-21.6907	0.00023245	0.00168209
chr22	48824560	48824971	412	20	7.21012	1.03365	21.6867	0.00023245	0.00168209
chr20	23037042	23040131	3090	29	7.46335	0.790546	21.6865	0.00023245	0.00168209
chr17	30234582	30235374	793	16	6.37304	1.26233	21.6818	0.00023245	0.00168209
chr10	74755371	74755706	336	11	4.89744	1.25334	21.6748	0.00023245	0.00168209
chr2	26495715	26496391	677	10	3.8029	1.41329	21.6701	0.00023245	0.00168209
chr16	3745226	3745843	618	16	8.1086	1.43318	21.6697	0.00023245	0.00168209
chr22	46007036	46007699	664	31	11.7822	-1.0998	-21.663	0.00023245	0.00168209
chr1	15737064	15738321	1258	27	10.7381	-1.14519	-21.6552	0.00023245	0.00168209
chr13	112958352	112958897	546	17	6.53664	-1.19437	-21.6452	0.00023245	0.00168209
chr16	23408852	23409345	494	9	5.93282	1.81899	21.6435	0.00023245	0.00168209
chr14	56338732	56338814	83	4	1.47622	1.98484	21.6423	0.00023245	0.00168209
chr1	223271025	223271349	325	7	2.17249	-1.63001	-21.6376	0.00023245	0.00168209
chr10	124736690	124737613	924	16	9.40533	-1.45789	-21.6214	0.00023245	0.00168209
chr20	37233853	37234541	689	11	4.88171	-1.49277	-21.6213	0.00023245	0.00168209
chr19	5102854	5104825	1972	61	23.9234	-1.06275	-21.6189	0.00023245	0.00168209
chr7	133957705	133958335	631	4	1.34515	-1.6159	-21.6152	0.00023245	0.00168209
chr4	26322516	26323498	983	14	6.06034	1.17663	21.6138	0.00023245	0.00168209
chr8	27419395	27419987	593	9	3.93352	-1.43223	-21.6129	0.00023245	0.00168209
chr22	48631132	48631849	718	33	14.4973	-1.31181	-21.6049	0.00023245	0.00168209
chr2	231924342	231924846	505	19	6.77052	1.05683	21.5997	0.00023245	0.00168209	cg19845136
chr16	7514794	7517710	2917	24	7.60337	0.819045	21.587	0.00023245	0.00168209
chr9	84754414	84754922	509	7	2.33395	1.51349	21.5829	0.00023245	0.00168209
chr13	40112974	40114400	1427	13	7.05704	-1.60798	-21.5825	0.00023245	0.00168209
chr7	76231104	76231731	628	17	8.36205	-1.44432	-21.579	0.00023245	0.00168209
chr19	31338413	31340483	2071	38	17.2251	-1.12209	-21.5752	0.00023245	0.00168209
chr1	224623330	224624258	929	12	4.81119	1.4195	21.5735	0.00023245	0.00168209	cg26278387
chr1	233361837	233362275	439	22	9.24525	0.951993	21.5723	0.00023245	0.00168209
chr2	119478243	119478992	750	13	5.59602	-1.27831	-21.5722	0.00023245	0.00168209
chr3	182180783	182181515	733	11	5.76459	1.26915	21.5693	0.00023245	0.00168209	cg27657132
chr8	10731642	10732287	646	39	12.2425	0.93399	21.568	0.00023245	0.00168209
chr3	59498853	59499268	416	17	8.52109	1.23471	21.5572	0.00023245	0.00168209
chr11	17470533	17475286	4754	37	12.3142	-0.917072	-21.5567	0.00023245	0.00168209
chr17	77592070	77592780	711	14	5.3315	-1.16769	-21.5536	0.00023245	0.00168209
chr4	184788972	184789699	728	12	5.4432	-1.52423	-21.5472	0.00023245	0.00168209
chr9	127495948	127496604	657	17	7.83897	-1.30521	-21.5467	0.00023245	0.00168209
chr5	107588341	107588933	593	8	4.24222	-1.6059	-21.54	0.00023245	0.00168209
chr5	10969792	10970390	599	12	4.74979	1.2215	21.5289	0.00023245	0.00168209
chr2	2187159	2187541	383	16	7.62124	-1.36878	-21.5265	0.00023245	0.00168209
chr3	119226232	119227104	873	13	4.41773	-1.11678	-21.522	0.00023245	0.00168209	cg26816173,cg00534020
chr3	79939683	79940120	438	9	3.23826	1.20995	21.5189	0.00023245	0.00168209
chr18	56914216	56914764	549	7	2.96534	-1.58514	-21.5131	0.00023245	0.00168209
chr20	44411146	44411584	439	25	10.283	1.1744	21.5116	0.00023245	0.00168209
chr1	32890276	32892645	2370	25	12.1055	-1.27707	-21.4971	0.00023245	0.00168209
chr22	39624186	39624687	502	21	7.31362	-1.19	-21.4951	0.00023245	0.00168209
chr7	38574169	38574379	211	5	2.01577	-1.61562	-21.4944	0.00023245	0.00168209
chr4	24137771	24138196	426	7	3.78625	1.73054	21.4915	0.00023245	0.00168209
chr6	126267985	126268219	235	3	2.21093	-2.02317	-21.466	0.00023245	0.00168209	cg06812216
chr2	108608821	108609502	682	12	7.26396	-1.58487	-21.4658	0.00023245	0.00168209	cg13152557
chr13	93229147	93229606	460	5	3.63811	1.82134	21.4547	0.00023245	0.00168209
chr8	33718239	33718931	693	10	3.57266	-1.42162	-21.4421	0.00023245	0.00168209
chr3	195863747	195864534	788	24	10.9412	-1.2733	-21.4344	0.00023245	0.00168209	cg26554054
chr2	121282941	121284280	1340	22	12.7439	-1.60515	-21.433	0.00023245	0.00168209	cg01212071
chr18	67126060	67126458	399	7	3.76234	-1.78165	-21.4245	0.00023245	0.00168209
chr1	110167571	110167756	186	4	1.1112	-1.82223	-21.416	0.00023245	0.00168209	cg24873332
chr18	36468107	36468509	403	11	5.46418	1.6336	21.4159	0.00023245	0.00168209
chr18	64103290	64103468	179	4	0.841497	-1.72286	-21.4137	0.00023245	0.00168209
chr1	10789807	10791590	1784	38	21.9433	-1.42463	-21.3956	0.00023245	0.00168209
chr9	35341511	35342764	1254	15	5.8522	-1.06755	-21.3913	0.00023245	0.00168209
chr8	134804320	134804927	608	10	4.58999	-1.21585	-21.3823	0.00023245	0.00168209	cg07118556,cg16417080
chr20	44401885	44402696	812	23	12.0698	1.24326	21.3667	0.00023245	0.00168209
chr2	237673233	237673948	716	38	11.4606	0.901889	21.3622	0.00023245	0.00168209
chr22	30505256	30505725	470	35	10.5437	-0.944388	-21.3567	0.00023245	0.00168209
chr13	97660307	97660983	677	11	3.14877	-1.25877	-21.3533	0.00023245	0.00168209
chr2	68248454	68250409	1956	18	6.82608	-0.990904	-21.3495	0.00023245	0.00168209
chr2	148884606	148885652	1047	20	8.99232	-1.25306	-21.3432	0.00023245	0.00168209
chr14	67541763	67542268	506	18	7.53584	1.13994	21.3215	0.00023245	0.00168209
chr20	58844484	58848578	4095	41	12.8101	-0.826443	-21.3172	0.00023245	0.00168209
chr1	150810780	150811395	616	10	4.26987	1.46806	21.3099	0.00023245	0.00168209
chr6	109300293	109301015	723	9	4.26229	1.43306	21.3093	0.00023245	0.00168209	cg12225912
chr12	3277056	3277701	646	17	7.45419	-1.17411	-21.2903	0.00023245	0.00168209
chr2	222256060	222258220	2161	25	9.75122	-1.00656	-21.2877	0.00023245	0.00168209
chr8	61005522	61006181	660	17	9.10392	-1.35247	-21.2855	0.00023245	0.00168209
chr11	111283650	111284226	577	24	10.3341	1.31298	21.2748	0.00023245	0.00168209	cg03078767
chr9	135186736	135187785	1050	32	9.1063	0.784003	21.2735	0.00023245	0.00168209	cg01312379
chr18	37334725	37335268	544	19	6.99603	-1.38625	-21.2678	0.00023245	0.00168209
chr1	14258816	14260268	1453	32	10.2602	0.895694	21.2674	0.00023245	0.00168209
chr1	164759940	164760716	777	12	6.59649	-1.62248	-21.2631	0.00023245	0.00168209
chr15	62440448	62441129	682	12	5.91652	-1.31303	-21.2441	0.00023245	0.00168209
chr9	76738217	76738692	476	12	5.47505	-1.29934	-21.2402	0.00023245	0.00168209
chr19	4977362	4978019	658	31	9.24626	0.850633	21.2366	0.00023245	0.00168209
chr20	60207855	60208158	304	8	2.6056	-1.45435	-21.2365	0.00023245	0.00168209
chr10	102965382	102966146	765	8	2.95628	1.51294	21.2286	0.00023245	0.00168209
chr13	107716278	107716895	618	11	3.34694	1.19272	21.224	0.00023245	0.00168209	cg19807685
chr6	40276158	40276505	348	15	4.76494	1.00306	21.2233	0.00023245	0.00168209
chr20	37976894	37977514	621	22	9.61817	1.32872	21.2222	0.00023245	0.00168209
chr13	99218571	99219189	619	8	5.71105	-1.70571	-21.2171	0.00023245	0.00168209
chr17	12959073	12959827	755	12	5.11999	-1.58588	-21.207	0.00023245	0.00168209
chr2	159150149	159150668	520	10	3.44794	1.40309	21.2054	0.00023245	0.00168209
chr10	24383273	24383866	594	15	6.06401	-1.15248	-21.1864	0.00023245	0.00168209
chr15	88103445	88108028	4584	42	10.6521	0.736878	21.1863	0.00023245	0.00168209
chr10	76429186	76430535	1350	18	4.22873	-0.884467	-21.1755	0.00023245	0.00168209
chr13	75458557	75459203	647	7	5.62446	-2.1562	-21.1677	0.00023245	0.00168209
chr3	14473585	14474065	481	8	3.58408	-1.74516	-21.1657	0.00023245	0.00168209
chr16	88513069	88513726	658	22	9.00029	1.28221	21.1623	0.00023245	0.00168209
chr10	127999408	128000157	750	23	10.3277	-1.06273	-21.1609	0.00023245	0.00168209
chr5	96403018	96404627	1610	11	4.40596	-1.36703	-21.1477	0.00023245	0.00168209
chr1	181151646	181152102	457	11	4.64289	1.28924	21.1449	0.00023245	0.00168209	cg24199220
chr1	7530116	7530854	739	14	6.77979	-1.45806	-21.1448	0.00023245	0.00168209
chr3	40406472	40406699	228	7	1.94934	-1.34995	-21.1438	0.00023245	0.00168209
chr1	6651924	6652317	394	18	8.48425	-1.4548	-21.1423	0.00023245	0.00168209
chr7	73704345	73706598	2254	63	26.2944	-1.1167	-21.14	0.00023245	0.00168209
chr1	165436526	165444636	8111	62	25.7146	-1.15251	-21.1398	0.00023245	0.00168209	cg07163547
chr17	78838622	78839399	778	25	10.8526	-1.1716	-21.1322	0.00023245	0.00168209
chr16	30946744	30947278	535	35	19.4156	-1.39272	-21.1296	0.00023245	0.00168209
chr18	8296589	8297304	716	17	9.9249	-1.4955	-21.1284	0.00023245	0.00168209
chr11	46707067	46707617	551	11	6.18674	1.59265	21.1225	0.00023245	0.00168209
chr11	47184384	47185284	901	26	9.90671	-1.16468	-21.1222	0.00023245	0.00168209
chr2	163732288	163734340	2053	28	10.4143	0.847621	21.1205	0.00023245	0.00168209	cg24070137
chr6	109941783	109942068	286	4	1.12918	-1.65029	-21.1139	0.00023245	0.00168209
chr18	22981558	22982280	723	8	3.96957	-1.73783	-21.1121	0.00023245	0.00168209
chr1	6014262	6014804	543	17	8.05687	-1.32126	-21.1089	0.00023245	0.00168209
chr1	184767535	184768007	473	8	2.27595	-1.63682	-21.0949	0.00023245	0.00168209
chr18	61236239	61237180	942	9	3.52834	-1.2274	-21.0823	0.00023245	0.00168209
chr3	114585919	114586053	135	4	0.821422	1.38327	21.0816	0.00023245	0.00168209
chr6	14644861	14645751	891	9	4.17419	-1.73458	-21.0783	0.00023245	0.00168209
chr8	20867081	20867970	890	10	5.32102	-1.45396	-21.0721	0.00023245	0.00168209
chr21	25909498	25909699	202	5	2.29636	-1.84359	-21.0689	0.00023245	0.00168209
chr13	35498865	35500243	1379	9	3.08005	-1.36564	-21.0671	0.00023245	0.00168209
chr4	151807977	151808426	450	11	6.68306	-1.62476	-21.0649	0.00023245	0.00168209
chr18	44033283	44033779	497	6	2.87255	1.45424	21.0606	0.00023245	0.00168209
chr12	94158472	94158612	141	4	0.845644	-1.66482	-21.0595	0.00023245	0.00168209
chr20	62984747	62985488	742	21	7.45022	-0.990597	-21.0556	0.00023245	0.00168209
chr8	17182425	17182482	58	4	1.72174	-1.94018	-21.053	0.00023245	0.00168209
chr20	57570333	57570878	546	14	5.55368	-1.47083	-21.0501	0.00023245	0.00168209
chr19	13025132	13026137	1006	39	13.7827	-0.981057	-21.0433	0.00023245	0.00168209
chr9	136385938	136386537	600	22	5.58106	-1.04678	-21.0431	0.00023245	0.00168209
chr6	15493851	15494031	181	4	1.48477	-1.64297	-21.0429	0.00023245	0.00168209
chr12	51955015	51955852	838	10	4.03868	-1.57176	-21.0315	0.00023245	0.00168209
chr9	135156544	135157628	1085	22	7.76064	0.959201	21.0299	0.00023245	0.00168209
chr9	114500308	114500841	534	9	5.84291	-1.67893	-21.0255	0.00023245	0.00168209
chr10	126846080	126846805	726	9	4.50732	-1.75987	-21.0253	0.00023245	0.00168209
chr7	78073936	78074320	385	7	3.42114	-1.61081	-21.0177	0.00023245	0.00168209
chr2	170115868	170116787	920	14	6.2212	1.32344	21.0176	0.00023245	0.00168209	cg18803147
chr1	4659613	4662270	2658	36	9.07614	-0.82929	-21.0094	0.00023245	0.00168209
chr16	83969636	83970308	673	22	10.2207	1.2922	21.0088	0.00023245	0.00168209
chr2	189008463	189009292	830	11	4.54773	-1.3842	-21.008	0.00023245	0.00168209
chr6	40520640	40521715	1076	16	7.1132	-1.31993	-20.9992	0.00023245	0.00168209
chr17	79406331	79408473	2143	62	16.9976	0.761745	20.9957	0.00023245	0.00168209
chr12	51371272	51371937	666	9	3.67349	-1.43273	-20.9932	0.00023245	0.00168209
chr18	23134035	23134580	546	17	4.63162	-0.987321	-20.9906	0.00023245	0.00168209
chr4	187124341	187124961	621	15	5.798	-1.29303	-20.9903	0.00023245	0.00168209
chr1	41362756	41364932	2177	23	7.74906	-1.051	-20.9892	0.00023245	0.00168209
chr19	28519883	28520532	650	15	5.14147	-1.15856	-20.9878	0.00023245	0.00168209
chr4	169209287	169210102	816	11	5.10685	1.66301	20.9837	0.00023245	0.00168209
chr21	39666925	39667400	476	14	6.4792	-1.39903	-20.9763	0.00023245	0.00168209
chr5	16879404	16880921	1518	23	8.75999	1.15015	20.9761	0.00023245	0.00168209
chr21	40339019	40339558	540	22	11.9771	-1.47847	-20.9753	0.00023245	0.00168209
chr3	43180202	43180323	122	3	0.806176	-1.99524	-20.9738	0.00023245	0.00168209
chr2	85921677	85922216	540	7	3.97834	1.6518	20.9663	0.00023245	0.00168209
chr11	128291870	128292192	323	7	2.44209	1.45363	20.9662	0.00023245	0.00168209
chr5	43315843	43316348	506	7	3.6574	-1.48109	-20.9645	0.00023245	0.00168209
chr4	3303660	3304338	679	8	5.18438	1.61812	20.9415	0.00023245	0.00168209
chr9	89844361	89844899	539	8	2.67856	1.29496	20.938	0.00023245	0.00168209
chr8	144274503	144275087	585	35	10.5021	-0.98541	-20.9373	0.00023245	0.00168209
chr5	159503760	159504566	807	6	1.4933	-1.50734	-20.9353	0.00023245	0.00168209
chr17	79103404	79104120	717	32	10.2025	0.986951	20.9342	0.00023245	0.00168209
chr21	38807002	38807846	845	11	6.27856	-1.64777	-20.9264	0.00023245	0.00168209
chr6	157905856	157906943	1088	10	6.81323	-1.70293	-20.9241	0.00023245	0.00168209	cg22510970
chr14	71336377	71337143	767	11	3.83552	1.35962	20.924	0.00023245	0.00168209
chr6	51725571	51725749	179	5	1.09513	-1.39783	-20.9228	0.00023245	0.00168209
chr3	157089861	157090111	251	9	2.49253	1.20313	20.9226	0.00023245	0.00168209	cg04265842,cg00673344
chr9	36937530	36938344	815	12	5.19805	-1.40675	-20.9131	0.00023245	0.00168209
chr10	131162314	131163479	1166	22	13.3422	-1.39732	-20.906	0.00023245	0.00168209
chr13	20141975	20142911	937	88	27.3592	-0.79219	-20.9021	0.00023245	0.00168209
chr10	1120699	1121242	544	31	12.4983	-1.2672	-20.899	0.00023245	0.00168209
chr11	115589956	115590770	815	11	5.41274	1.66228	20.8969	0.00023245	0.00168209	cg12378577
chr4	184386394	184386850	457	9	3.96986	-1.58426	-20.8928	0.00023245	0.00168209	cg01609889
chr14	85377340	85378272	933	10	6.61103	-1.6849	-20.8918	0.00023245	0.00168209
chr6	37491031	37491619	589	15	6.17061	-1.27999	-20.8893	0.00023245	0.00168209
chr19	47447458	47448362	905	97	26.0274	-0.70508	-20.8858	0.00023245	0.00168209
chr10	112783810	112784204	395	12	3.54357	1.10163	20.884	0.00023245	0.00168209	cg09775570
chr20	58898897	58901084	2188	40	14.5751	-0.884055	-20.8795	0.00023245	0.00168209
chr16	84689052	84689508	457	10	3.64306	1.48195	20.8693	0.00023245	0.00168209
chr8	36250780	36251375	596	16	4.33509	-0.937692	-20.8568	0.00023245	0.00168209
chr20	58237842	58239278	1437	19	13.1039	-1.55785	-20.8553	0.00023245	0.00168209
chr15	67758955	67759199	245	5	1.14135	-1.88822	-20.8538	0.00023245	0.00168209
chr22	46090195	46091405	1211	30	8.36841	-1.00311	-20.8515	0.00023245	0.00168209
chr6	106749683	106751824	2142	27	6.58173	-0.969467	-20.8497	0.00023245	0.00168209
chr6	71047659	71047767	109	4	1.56984	-1.96285	-20.8486	0.00023245	0.00168209
chr9	3419925	3421512	1588	15	6.69333	-1.34925	-20.8472	0.00023245	0.00168209
chr10	22560948	22561103	156	6	2.93848	-1.72361	-20.8444	0.00023245	0.00168209
chr16	58492658	58494260	1603	39	10.5442	-0.821845	-20.8402	0.00023245	0.00168209
chr10	124970771	124971623	853	12	6.16986	-1.55978	-20.831	0.00023245	0.00168209
chr20	62362096	62362911	816	38	14.766	1.05973	20.8283	0.00023245	0.00168209
chr12	112809509	112811152	1644	16	6.15734	1.02121	20.8246	0.00023245	0.00168209
chr5	179317957	179318717	761	19	12.5226	-1.68222	-20.8225	0.00023245	0.00168209
chr17	45009776	45010416	641	11	5.14984	-1.50691	-20.819	0.00023245	0.00168209
chr20	63470902	63471397	496	30	10.7617	-1.07695	-20.8169	0.00023245	0.00168209
chr20	42857111	42857873	763	10	3.34593	1.33082	20.815	0.00023245	0.00168209
chr14	56513843	56514026	184	3	1.07576	-1.75503	-20.8143	0.00023245	0.00168209
chr9	99171789	99173934	2146	25	8.65148	-0.980261	-20.8027	0.00023245	0.00168209
chr13	97429446	97430738	1293	17	3.99368	-0.847507	-20.801	0.00023245	0.00168209
chr13	26494628	26495478	851	10	4.37605	-1.33989	-20.7992	0.00023245	0.00168209
chr16	20785041	20785106	66	4	1.7857	2.13683	20.7987	0.00023245	0.00168209
chr15	88181704	88183466	1763	16	6.19767	1.09473	20.7974	0.00023245	0.00168209
chr17	47954349	47956932	2584	31	9.84212	-0.865842	-20.7947	0.00023245	0.00168209
chr16	76878727	76880437	1711	11	5.87222	1.50775	20.7937	0.00023245	0.00168209
chr2	2230277	2231408	1132	21	9.54725	-1.14475	-20.7934	0.00023245	0.00168209
chr20	19887776	19889828	2053	36	10.2655	-0.78546	-20.7931	0.00023245	0.00168209
chr8	143419879	143421599	1721	97	27.0817	0.79366	20.7785	0.00023245	0.00168209	cg19262377
chr11	112477677	112479147	1471	13	6.38764	-1.64115	-20.7689	0.00023245	0.00168209	cg18395231
chr17	9072651	9073278	628	19	7.157	-1.36002	-20.7661	0.00023245	0.00168209
chr6	137829222	137829972	751	7	2.62369	-1.47447	-20.7658	0.00023245	0.00168209
chr1	18730342	18733316	2975	51	17.0713	0.806682	20.7656	0.00023245	0.00168209
chr4	3248568	3249300	733	42	22.2298	1.5939	20.7624	0.00023245	0.00168209
chr14	99524209	99524846	638	18	9.28761	-1.41749	-20.7619	0.00023245	0.00168209
chr1	207058155	207058784	630	8	4.46393	-1.62863	-20.7425	0.00023245	0.00168209
chr9	36898537	36898745	209	12	3.33753	-1.28623	-20.7394	0.00023245	0.00168209
chr20	6489607	6490652	1046	16	6.67638	-1.05882	-20.737	0.00023245	0.00168209
chr6	108798999	108799562	564	19	9.8038	-1.70199	-20.7337	0.00023245	0.00168209	cg11539171
chr5	116403534	116404810	1277	9	4.65714	-1.81768	-20.7295	0.00023245	0.00168209
chr12	12990830	12992246	1417	10	4.50899	-1.40696	-20.7222	0.00023245	0.00168209
chr3	194364844	194365334	491	14	3.89119	-1.09529	-20.7216	0.00023245	0.00168209
chr8	30731533	30732033	501	15	6.90478	1.34418	20.7126	0.00023245	0.00168209
chr8	23336085	23336569	485	15	6.06986	-1.14868	-20.7122	0.00023245	0.00168209
chr15	88064424	88070398	5975	40	10.6226	0.723201	20.707	0.00023245	0.00168209
chr22	39995840	39996908	1069	18	8.36092	1.30332	20.7053	0.00023245	0.00168209
chr19	39401526	39401970	445	17	4.59918	1.02367	20.7036	0.00023245	0.00168209
chr8	35872679	35874111	1433	24	10.6451	-1.04767	-20.6941	0.00023245	0.00168209
chr20	46268085	46269816	1732	35	10.6856	-0.931979	-20.6929	0.00023245	0.00168209
chr15	37016867	37019518	2652	24	7.91629	-0.923319	-20.6882	0.00023245	0.00168209
chr7	65991215	65991508	294	7	2.41929	1.50964	20.6813	0.00023245	0.00168209
chr10	82251383	82252003	621	9	4.36615	-1.7339	-20.6792	0.00023245	0.00168209
chr6	42128828	42129230	403	12	3.26164	1.27166	20.67	0.00023245	0.00168209
chr1	29708804	29709752	949	15	7.25184	-1.29413	-20.6452	0.00023245	0.00168209
chr18	74996495	74997450	956	14	5.39159	-1.24012	-20.6388	0.00023245	0.00168209
chr3	136198147	136198314	168	4	1.47951	-1.71742	-20.6386	0.00023245	0.00168209
chr3	119032850	119033829	980	9	5.33099	-1.56372	-20.6368	0.00023245	0.00168209
chr17	66682284	66683276	993	11	4.8747	-1.50882	-20.6357	0.00023245	0.00168209
chr4	7698546	7701551	3006	66	17.3637	0.689264	20.6321	0.00023245	0.00168209
chr4	1215294	1215819	526	16	5.90015	-1.32943	-20.6307	0.00023245	0.00168209
chr17	8063671	8064599	929	18	10.5596	1.30398	20.6202	0.00023245	0.00168209
chr11	121327544	121328479	936	13	7.51448	-1.48396	-20.615	0.00023245	0.00168209
chr13	98213892	98214344	453	16	6.49745	-1.2228	-20.6135	0.00023245	0.00168209
chr19	31300635	31301720	1086	22	11.9304	-1.30726	-20.607	0.00023245	0.00168209
chr10	71278839	71279475	637	12	4.38359	-1.36988	-20.6042	0.00023245	0.00168209
chr20	50492312	50492370	59	4	0.889181	-1.88798	-20.6037	0.00023245	0.00168209
chr22	25422131	25422788	658	6	2.94167	-1.40585	-20.6032	0.00023245	0.00168209
chr1	5883887	5884536	650	21	6.44018	1.08834	20.6017	0.00023245	0.00168209
chr11	8289120	8291698	2579	25	12.9754	-1.51236	-20.6006	0.00023245	0.00168209
chr15	79209712	79210119	408	18	7.42306	1.18692	20.598	0.00023245	0.00168209
chr19	52724006	52724615	610	10	3.98365	1.19775	20.5883	0.00023245	0.00168209
chr6	148611331	148611597	267	8	2.05785	-1.13488	-20.5868	0.00023245	0.00168209	cg14686718
chr20	52936381	52936872	492	9	2.44712	-1.18964	-20.5856	0.00023245	0.00168209
chr10	17783425	17784188	764	9	4.35191	1.45555	20.5838	0.00023245	0.00168209
chr1	233998573	233999287	715	9	3.44114	-1.39054	-20.5806	0.00023245	0.00168209
chr9	74500435	74501191	757	32	9.61395	0.816274	20.5787	0.00023245	0.00168209
chr11	111678353	111679626	1274	6	1.68035	-1.49397	-20.5784	0.00023245	0.00168209
chr20	37227466	37228476	1011	10	4.11243	-1.62883	-20.5779	0.00023245	0.00168209
chr17	73510861	73511461	601	22	9.6677	-1.2038	-20.5663	0.00023245	0.00168209
chr2	148929462	148930700	1239	14	5.02979	-1.19935	-20.5639	0.00023245	0.00168209
chr20	62989837	62991375	1539	45	12.242	0.762287	20.5637	0.00023245	0.00168209
chr13	75430587	75432928	2342	16	6.02412	-1.16701	-20.5618	0.00023245	0.00168209
chr19	2212641	2213173	533	14	4.02699	1.24829	20.5577	0.00023245	0.00168209
chr14	22529341	22529474	134	6	1.89117	1.53444	20.5568	0.00023245	0.00168209
chr11	119492115	119492592	478	17	7.33914	-1.35547	-20.5552	0.00023245	0.00168209	cg00190228
chr8	13141445	13141859	415	6	2.70783	-1.60734	-20.5484	0.00023245	0.00168209
chr14	91955806	91956014	209	4	0.961087	-1.70999	-20.5476	0.00023245	0.00168209
chr10	11525264	11526170	907	18	6.20754	-1.26698	-20.5456	0.00023245	0.00168209
chr20	41345154	41345812	659	11	5.16782	-1.61747	-20.5446	0.00023245	0.00168209
chr21	31173922	31174453	532	22	7.70339	1.1044	20.5434	0.00023245	0.00168209
chr10	81472894	81473186	293	9	4.19194	-1.51861	-20.5429	0.00023245	0.00168209
chr10	98380173	98380787	615	9	4.47717	1.48476	20.5416	0.00023245	0.00168209
chr20	56322143	56323906	1764	18	6.02146	-0.996046	-20.5405	0.00023245	0.00168209
chr9	95103836	95104625	790	24	8.97998	-1.08359	-20.5382	0.00023245	0.00168209
chr7	156984098	156984932	835	17	11.1632	-1.56607	-20.5381	0.00023245	0.00168209
chr8	128331144	128331410	267	6	1.62971	1.31085	20.538	0.00023245	0.00168209
chr1	223222531	223222990	460	5	3.15623	-1.83075	-20.5314	0.00023245	0.00168209
chr9	136626597	136627205	609	19	8.99384	1.41052	20.5292	0.00023245	0.00168209
chr17	41984124	41984372	249	5	1.7154	-1.94185	-20.5257	0.00023245	0.00168209
chr17	79362979	79364687	1709	40	13.0868	0.894893	20.5207	0.00023245	0.00168209
chr2	85503621	85504134	514	14	7.27815	-1.54929	-20.5203	0.00023245	0.00168209
chr12	12435322	12436296	975	11	4.44892	-1.24634	-20.5153	0.00023245	0.00168209
chr16	69057722	69058482	761	10	4.56667	-1.55138	-20.5068	0.00023245	0.00168209
chr6	157535579	157535841	263	7	2.90462	-1.38105	-20.506	0.00023245	0.00168209
chr20	19968538	19969332	795	9	3.40463	-1.42498	-20.4985	0.00023245	0.00168209
chr11	115325296	115327698	2403	12	5.54125	-1.44376	-20.4907	0.00023245	0.00168209
chr14	100848051	100850055	2005	25	7.21164	-0.780548	-20.4862	0.00023245	0.00168209	cg02259802
chr10	95480140	95480423	284	8	2.77816	1.45239	20.482	0.00023245	0.00168209
chr10	118790037	118790270	234	6	3.11641	-1.555	-20.4753	0.00023245	0.00168209
chr9	114095616	114097130	1515	20	7.13171	0.926068	20.4726	0.00023245	0.00168209
chr9	137688718	137689031	314	9	4.03622	-1.54425	-20.472	0.00023245	0.00168209	cg20611650
chr7	151131034	151131727	694	33	19.6637	-1.44652	-20.4666	0.00023245	0.00168209
chr22	29721530	29722879	1350	31	14.5703	-1.15738	-20.4625	0.00023245	0.00168209
chr17	27940010	27940646	637	9	3.09949	1.37155	20.4617	0.00023245	0.00168209
chr3	14434249	14435170	922	16	7.08676	-1.47026	-20.4591	0.00023245	0.00168209
chr16	7692505	7695307	2803	32	9.15123	0.752566	20.4519	0.00023245	0.00168209
chr6	136923346	136923949	604	53	17.1255	0.990576	20.4494	0.00023245	0.00168209	cg17983997,cg14260073
chr12	93573285	93574109	825	50	25.9069	-1.27369	-20.4481	0.00023245	0.00168209
chr3	127954617	127955057	441	8	2.98263	1.50442	20.4459	0.00023245	0.00168209
chr20	24589941	24590177	237	14	4.78917	1.30519	20.4434	0.00023245	0.00168209
chr17	8218302	8218466	165	5	1.08066	1.5863	20.4404	0.00023245	0.00168209
chr17	74344139	74344814	676	21	10.5096	1.37301	20.4396	0.00023245	0.00168209
chr21	39484735	39485355	621	7	2.77796	-1.38384	-20.4388	0.00023245	0.00168209
chr18	50796744	50797374	631	9	5.41514	-1.6679	-20.4268	0.00023245	0.00168209
chr9	109483570	109484162	593	15	6.4302	-1.34983	-20.4203	0.00023245	0.00168209
chr3	2930205	2930858	654	8	2.78316	-1.62896	-20.4151	0.00023245	0.00168209
chr9	1873655	1873777	123	6	1.86125	1.41206	20.415	0.00023245	0.00168209
chr3	14432005	14432971	967	15	7.00575	-1.31262	-20.4135	0.00023245	0.00168209
chr16	78288703	78289632	930	17	12.1994	-1.74992	-20.413	0.00023245	0.00168209
chr20	53739070	53740309	1240	16	10.2001	1.59517	20.4125	0.00023245	0.00168209
chr1	232519247	232520612	1366	19	9.14905	-1.21411	-20.4072	0.00023245	0.00168209
chr17	79210738	79212404	1667	53	12.694	0.695552	20.407	0.00023245	0.00168209
chr7	108004348	108005005	658	13	6.6756	1.32461	20.4011	0.00023245	0.00168209
chr1	208077167	208077664	498	13	6.14398	-1.44075	-20.3979	0.00023245	0.00168209
chr13	108346497	108347501	1005	14	3.93676	1.12502	20.3958	0.00023245	0.00168209
chr4	91544034	91544311	278	7	1.78125	-1.38114	-20.3945	0.00023245	0.00168209
chr7	156663889	156664199	311	13	5.38307	1.45694	20.3934	0.00023245	0.00168209
chr12	51917878	51918607	730	16	7.58354	-1.47762	-20.3874	0.00023245	0.00168209
chr2	143955947	143957922	1976	15	6.5562	-1.24366	-20.3838	0.00023245	0.00168209
chr17	79399564	79400513	950	28	9.26353	0.894194	20.3835	0.00023245	0.00168209
chr2	119240602	119241204	603	8	3.72762	-1.47841	-20.3761	0.00023245	0.00168209
chr6	33622072	33622755	684	19	8.35652	-1.46047	-20.3758	0.00023245	0.00168209
chr11	59190129	59190298	170	4	0.883627	1.72882	20.3709	0.00023245	0.00168209
chr19	13013790	13014444	655	41	13.5578	0.969083	20.3659	0.00023245	0.00168209
chr21	32335025	32335397	373	11	3.07316	1.28331	20.3579	0.00023245	0.00168209
chr20	46349815	46350851	1037	20	6.9941	-1.00183	-20.3495	0.00023245	0.00168209
chr8	60589288	60589442	155	4	0.868829	-1.59121	-20.3475	0.00023245	0.00168209
chr17	63524141	63525737	1597	24	11.7814	1.36928	20.3472	0.00023245	0.00168209
chr12	130671459	130672988	1530	29	11.1203	-1.20683	-20.347	0.00023245	0.00168209
chr6	15733580	15733854	275	5	2.3196	1.87226	20.3417	0.00023245	0.00168209
chr8	29081056	29081788	733	14	5.86794	1.19623	20.3366	0.00023245	0.00168209
chr5	76876928	76877757	830	11	4.80263	1.29153	20.3361	0.00023245	0.00168209
chr15	92018875	92019692	818	12	4.88501	-1.34222	-20.3341	0.00023245	0.00168209
chr2	9768498	9769209	712	24	8.16343	-0.964742	-20.332	0.00023245	0.00168209
chr10	132789605	132791423	1819	56	16.7705	0.81182	20.332	0.00023245	0.00168209
chr4	90129378	90130397	1020	9	4.38494	-1.54836	-20.3317	0.00023245	0.00168209
chr12	23943393	23946719	3327	23	9.70575	-1.04997	-20.3227	0.00023245	0.00168209
chr16	22216193	22216883	691	10	4.55983	1.46525	20.3224	0.00023245	0.00168209
chr17	79423167	79424047	881	38	11.8752	0.805034	20.3209	0.00023245	0.00168209
chr4	4046389	4047831	1443	36	10.0506	-0.836975	-20.3152	0.00023245	0.00168209
chr5	11149040	11149676	637	17	7.79566	-1.36893	-20.3134	0.00023245	0.00168209
chr6	11392598	11393118	521	6	2.19621	1.36231	20.3039	0.00023245	0.00168209
chr20	48584856	48585240	385	11	3.61544	1.26832	20.2992	0.00023245	0.00168209
chr13	33860577	33860835	259	9	4.47538	-1.82018	-20.2992	0.00023245	0.00168209
chr17	81052608	81053358	751	29	9.09392	-1.00058	-20.2963	0.00023245	0.00168209
chr10	131090812	131091395	584	11	4.83611	-1.36135	-20.2957	0.00023245	0.00168209
chr2	219264540	219264660	121	5	1.05434	1.87269	20.2948	0.00023245	0.00168209
chr2	163810247	163810538	292	4	1.1982	1.36197	20.2938	0.00023245	0.00168209
chr21	40840624	40841332	709	16	5.93939	1.24406	20.2899	0.00023245	0.00168209
chr7	1087784	1088607	824	25	12.0037	1.26437	20.2844	0.00023245	0.00168209
chr22	47064006	47064671	666	27	9.05784	-1.20187	-20.2819	0.00023245	0.00168209
chr12	30971978	30975168	3191	53	13.8319	0.69525	20.2798	0.00023245	0.00168209
chr12	125121262	125121772	511	10	3.10171	-1.62003	-20.2785	0.00023245	0.00168209
chr15	36957158	36960691	3534	17	9.70038	-1.35634	-20.2735	0.00023245	0.00168209
chr3	133476880	133477356	477	10	5.24	-1.65726	-20.2721	0.00023245	0.00168209
chr18	8730220	8730758	539	16	6.66389	1.4868	20.2698	0.00023245	0.00168209
chr12	130639739	130640479	741	16	5.37992	-1.03749	-20.2639	0.00023245	0.00168209
chr1	236276612	236277828	1217	12	4.03653	-1.18626	-20.2572	0.00023245	0.00168209
chr16	88939306	88939971	666	34	11.0101	-0.887506	-20.2556	0.00023245	0.00168209
chr1	240240012	240240535	524	7	4.18696	-1.74541	-20.2511	0.00023245	0.00168209
chr7	66358568	66358870	303	7	2.2687	1.51437	20.2481	0.00023245	0.00168209
chr3	51339687	51339922	236	7	2.38464	1.4546	20.2407	0.00023245	0.00168209
chr18	79933845	79934868	1024	17	6.01183	1.08462	20.2382	0.00023245	0.00168209
chr9	37924089	37924944	856	15	9.42262	-1.62295	-20.2333	0.00023245	0.00168209
chr19	15252870	15253727	858	22	9.83842	-1.22415	-20.2306	0.00023245	0.00168209
chr2	1967410	1968121	712	20	9.70394	-1.43058	-20.226	0.00023245	0.00168209
chr10	42981417	42981830	414	20	6.9751	1.13442	20.2216	0.00023245	0.00168209
chr15	94369878	94371012	1135	16	8.0558	-1.41686	-20.2108	0.00023245	0.00168209
chr6	110419791	110420022	232	5	1.15906	1.58806	20.2102	0.00023245	0.00168209
chr22	46195620	46196211	592	20	5.83188	1.12752	20.2101	0.00023245	0.00168209
chr8	124705411	124706471	1061	13	6.25911	-1.36717	-20.2082	0.00023245	0.00168209
chr6	142899506	142899790	285	3	0.725905	-1.99525	-20.2044	0.00023245	0.00168209
chr4	23866515	23866742	228	6	2.30554	1.49016	20.2024	0.00023245	0.00168209
chr11	68857364	68857773	410	6	1.38569	1.30758	20.1862	0.00023245	0.00168209
chr20	49065980	49066803	824	9	5.28607	-1.55661	-20.1837	0.00023245	0.00168209
chr11	78809068	78810695	1628	16	4.9804	-1.15484	-20.1821	0.00023245	0.00168209
chr14	68755445	68757956	2512	29	11.4003	-1.13434	-20.1818	0.00023245	0.00168209
chr1	30341597	30342776	1180	28	7.14399	0.803853	20.177	0.00023245	0.00168209
chr11	15828252	15828534	283	4	0.804764	-1.75465	-20.1744	0.00023245	0.00168209
chr20	6692763	6692996	234	9	3.36507	-1.33386	-20.1725	0.00023245	0.00168209
chr13	29708847	29709773	927	9	4.11777	-1.6172	-20.1715	0.00023245	0.00168209
chr4	23317433	23317719	287	5	1.6216	1.70199	20.159	0.00023245	0.00168209
chr15	37583492	37583701	210	3	1.11726	-1.88267	-20.1575	0.00023245	0.00168209
chr3	168859773	168861258	1486	14	6.98097	1.32327	20.1458	0.00023245	0.00168209
chr10	21750925	21751708	784	11	5.62112	1.55657	20.137	0.00023245	0.00168209
chr18	49365268	49365899	632	6	2.42174	-1.58468	-20.1335	0.00023245	0.00168209
chr5	93891717	93892291	575	4	1.28669	-1.87146	-20.1334	0.00023245	0.00168209
chr21	41211199	41211926	728	10	4.96548	-1.30563	-20.1323	0.00023245	0.00168209
chr3	122185214	122186798	1585	12	7.98856	-1.72773	-20.1306	0.00023245	0.00168209
chr15	88088844	88090446	1603	16	5.13196	1.01115	20.1294	0.00023245	0.00168209
chr9	95049795	95050652	858	10	4.71071	-1.36259	-20.1263	0.00023245	0.00168209
chr9	136741582	136742431	850	34	12.2648	-0.939038	-20.1245	0.00023245	0.00168209
chr12	131621688	131622753	1066	29	11.0112	1.08104	20.1242	0.00023245	0.00168209
chr6	5506658	5507598	941	8	2.99504	1.36806	20.1241	0.00023245	0.00168209
chr20	33927818	33928075	258	5	2.07631	-1.66232	-20.1227	0.00023245	0.00168209
chr5	64643590	64646037	2448	26	10.8494	-1.22164	-20.1224	0.00023245	0.00168209
chr7	154676103	154676687	585	15	5.9004	-1.3585	-20.1177	0.00023245	0.00168209
chr5	14374841	14375800	960	13	7.4277	-1.40611	-20.1121	0.00023245	0.00168209
chr20	23202754	23203920	1167	7	3.34453	-1.61562	-20.1115	0.00023245	0.00168209
chr2	108633393	108634825	1433	12	5.32086	-1.52995	-20.1106	0.00023245	0.00168209
chr2	10903651	10904282	632	15	7.08124	-1.67165	-20.1065	0.00023245	0.00168209
chr3	53145289	53145966	678	10	4.97494	-1.50518	-20.1039	0.00023245	0.00168209
chr22	39685095	39686104	1010	74	17.8661	-0.82168	-20.0949	0.00023245	0.00168209
chr7	137988260	137988535	276	4	0.85638	-1.4178	-20.0941	0.00023245	0.00168209
chr10	124657334	124657993	660	8	3.96305	-1.64031	-20.0914	0.00023245	0.00168209	cg14802758
chr16	89668441	89668983	543	21	13.196	1.50187	20.0904	0.00023245	0.00168209
chr16	84586957	84587384	428	14	4.48807	1.36957	20.0903	0.00023245	0.00168209
chr17	725902	726643	742	22	11.7523	1.35541	20.0875	0.00023245	0.00168209
chr6	35105928	35106556	629	8	3.73243	-1.36037	-20.0841	0.00023245	0.00168209
chr6	40396739	40399498	2760	30	13.2252	-1.26901	-20.0808	0.00023245	0.00168209
chr3	14419938	14420303	366	8	5.29116	-1.83607	-20.0793	0.00023245	0.00168209
chr20	46135837	46136493	657	13	6.89934	-1.60195	-20.0644	0.00023245	0.00168209
chr1	68216784	68218768	1985	18	10.8663	-1.42088	-20.0637	0.00023245	0.00168209
chr6	145205674	145206948	1275	13	9.73791	-1.68606	-20.0605	0.00023245	0.00168209
chr9	94985046	94985661	616	8	4.51434	-1.6043	-20.0604	0.00023245	0.00168209
chr11	27367839	27368907	1069	21	7.78185	-0.943115	-20.057	0.00023245	0.00168209
chr5	134251073	134251297	225	3	0.805663	1.86487	20.0536	0.00023245	0.00168209
chr22	46104780	46105643	864	27	9.8487	-0.973658	-20.0517	0.00023245	0.00168209
chr13	53331319	53331443	125	5	1.05805	1.55276	20.0486	0.00023245	0.00168209
chr16	24851646	24852449	804	14	6.95305	-1.21842	-20.0474	0.00023245	0.00168209
chr15	33201555	33202187	633	9	3.67842	-1.1968	-20.0469	0.00023245	0.00168209
chr3	50414268	50415050	783	19	9.56043	-1.57842	-20.0409	0.00023245	0.00168209
chr11	68413951	68414834	884	23	9.53509	-1.24652	-20.0397	0.00023245	0.00168209
chr10	26734846	26735540	695	14	5.89982	1.18334	20.0372	0.00023245	0.00168209
chr11	115317040	115317545	506	9	2.67378	-1.47282	-20.0369	0.00023245	0.00168209	cg00758259
chr10	7568087	7568422	336	4	1.27913	-1.39339	-20.0368	0.00023245	0.00168209
chr1	18256282	18256708	427	13	3.39976	-1.29522	-20.0355	0.00023245	0.00168209
chr6	158481521	158482160	640	10	3.06931	-1.11358	-20.0333	0.00023245	0.00168209
chr11	75311728	75312278	551	17	6.89753	1.26127	20.033	0.00023245	0.00168209
chr8	35863569	35864487	919	13	7.13668	-1.56757	-20.028	0.00023245	0.00168209
chr4	177796852	177798413	1562	13	6.88134	-1.23709	-20.0258	0.00023245	0.00168209
chr5	133828510	133829127	618	14	5.88881	-1.30543	-20.0239	0.00023245	0.00168209
chr8	8849577	8850913	1337	17	8.40078	-1.28551	-20.0233	0.00023245	0.00168209
chr16	7795810	7801034	5225	35	9.45616	0.781386	20.0218	0.00023245	0.00168209
chr2	7022828	7023722	895	10	3.84551	1.2613	20.0197	0.00023245	0.00168209
chr20	63000834	63001609	776	21	7.24303	0.918823	20.0172	0.00023245	0.00168209
chr4	147753633	147754078	446	7	2.88744	-1.78176	-20.011	0.00023245	0.00168209	cg12340263
chr2	105785797	105786350	554	10	3.47397	-1.26135	-20.0075	0.00023245	0.00168209
chr7	38979475	38981920	2446	14	6.73943	1.2766	20.0074	0.00023245	0.00168209
chr2	70943886	70945167	1282	28	6.85776	0.867181	20.0072	0.00023245	0.00168209
chr7	50528348	50528960	613	9	4.94573	1.60941	20.0071	0.00023245	0.00168209
chr9	137023504	137024221	718	31	11.3489	-1.07723	-20.0064	0.00023245	0.00168209
chr2	86048734	86049240	507	12	4.67843	-1.32607	-19.9938	0.00023245	0.00168209
chr12	120262779	120264672	1894	32	8.67978	0.800277	19.9918	0.00023245	0.00168209	cg11307565,cg27168573
chr15	45116405	45117151	747	57	12.7947	-0.750437	-19.9909	0.00023245	0.00168209
chr9	131949840	131950257	418	4	0.991701	-1.55659	-19.9879	0.00023245	0.00168209
chr1	154321006	154321393	388	9	5.80266	1.79818	19.9876	0.00023245	0.00168209	cg06181069,cg20713492
chr9	136646413	136646670	258	20	5.09507	1.13475	19.9721	0.00023245	0.00168209
chr11	68116921	68117093	173	4	1.0138	1.7281	19.965	0.00023245	0.00168209
chr1	191210217	191210873	657	7	3.79157	-1.81621	-19.9502	0.00023245	0.00168209
chr7	98630151	98630323	173	5	1.39364	-1.80931	-19.9486	0.00023245	0.00168209
chr17	82864104	82864525	422	12	4.56125	-1.20951	-19.9469	0.00023245	0.00168209
chr1	8251551	8251985	435	12	5.42055	-1.21603	-19.9456	0.00023245	0.00168209
chr7	158759363	158759542	180	4	1.10821	1.60332	19.9455	0.00023245	0.00168209
chr1	9558758	9559912	1155	18	9.11432	1.43409	19.943	0.00023245	0.00168209
chr16	72860000	72860396	397	16	4.66582	1.1157	19.938	0.00023245	0.00168209
chr9	94973730	94974712	983	11	6.58584	-1.52836	-19.9378	0.00023245	0.00168209
chr6	137339010	137339441	432	4	1.33651	-1.65153	-19.9372	0.00023245	0.00168209
chr21	31160438	31161466	1029	23	8.01704	-0.923193	-19.9335	0.00023245	0.00168209
chr5	77993121	77994252	1132	28	7.74836	-0.999762	-19.9306	0.00023245	0.00168209
chr15	88196335	88199670	3336	20	4.86578	0.82607	19.9233	0.00023245	0.00168209
chr9	89623927	89624352	426	11	5.14525	-1.36117	-19.9226	0.00023245	0.00168209
chr16	617107	617715	609	30	13.7802	1.63536	19.9186	0.00023245	0.00168209
chr14	104878434	104878975	542	21	7.36148	-1.45401	-19.9177	0.00023245	0.00168209
chr4	8108281	8108701	421	23	5.29765	0.844217	19.9112	0.00023245	0.00168209
chr2	118808303	118809176	874	28	10.1424	0.79578	19.9021	0.00023245	0.00168209
chr19	1418126	1418690	565	26	5.98834	0.798649	19.898	0.00023245	0.00168209
chr1	5971641	5972843	1203	21	7.31521	1.07816	19.892	0.00023245	0.00168209
chr14	104780712	104781416	705	28	12.6191	-1.17904	-19.8919	0.00023245	0.00168209	cg20923444
chr7	44170196	44171076	881	8	3.32857	-1.42579	-19.8897	0.00023245	0.00168209
chr2	126888076	126888427	352	6	2.66641	-1.82674	-19.8865	0.00023245	0.00168209
chr11	68107856	68108091	236	10	2.72199	1.2435	19.8849	0.00023245	0.00168209
chr10	125104472	125105144	673	19	7.73496	-1.25899	-19.8846	0.00023245	0.00168209
chr9	3681803	3682581	779	9	2.71451	-1.21222	-19.8845	0.00023245	0.00168209
chr16	7764996	7765893	898	11	5.2594	1.3462	19.8825	0.00023245	0.00168209
chr14	100655422	100656277	856	15	5.80058	-1.21924	-19.8783	0.00023245	0.00168209
chr12	97339632	97339708	77	4	1.00687	-1.88475	-19.8757	0.00023245	0.00168209
chr12	92002755	92002971	217	3	0.706886	1.91248	19.8736	0.00023245	0.00168209
chr17	67625075	67625659	585	12	5.12323	-1.42609	-19.8691	0.00023245	0.00168209
chr21	40641099	40641876	778	14	7.31524	1.40746	19.8664	0.00023245	0.00168209
chr10	66941164	66942294	1131	15	5.53526	-1.08122	-19.8651	0.00023245	0.00168209
chr5	157813657	157814807	1151	11	4.58547	-1.50928	-19.8637	0.00023245	0.00168209
chr2	41877279	41877674	396	13	3.32079	-1.15499	-19.8629	0.00023245	0.00168209
chr6	38173987	38174641	655	18	6.3358	1.26066	19.8551	0.00023245	0.00168209
chr2	18976064	18976678	615	13	4.19149	-1.0564	-19.8538	0.00023245	0.00168209
chr22	17944987	17945679	693	16	9.07521	-1.42247	-19.8524	0.00023245	0.00168209
chr9	131936875	131938175	1301	20	9.65938	-1.29308	-19.8505	0.00023245	0.00168209
chr6	20068939	20069398	460	15	4.69406	-0.920874	-19.8492	0.00023245	0.00168209
chr3	173288323	173288467	145	3	1.6805	-2.02519	-19.849	0.00023245	0.00168209
chr20	14820793	14821583	791	12	3.74776	1.28336	19.8484	0.00023245	0.00168209
chr7	2082641	2083102	462	24	11.0018	-1.22831	-19.844	0.00023245	0.00168209
chr8	34622478	34622903	426	5	2.02476	-1.80511	-19.8406	0.00023245	0.00168209
chr11	61555577	61556203	627	38	9.40991	-0.785318	-19.8393	0.00023245	0.00168209
chr2	240999625	241000374	750	19	7.54627	1.14213	19.8383	0.00023245	0.00168209
chr2	2322500	2324550	2051	23	9.23108	-0.997603	-19.8357	0.00023245	0.00168209
chr12	11836289	11836722	434	11	2.38714	1.19968	19.8342	0.00023245	0.00168209
chr2	96817784	96818378	595	13	3.60754	1.11963	19.823	0.00023245	0.00168209
chr10	119760640	119761713	1074	7	2.7318	-1.57775	-19.8213	0.00023245	0.00168209
chr11	61510311	61511530	1220	32	8.79186	-0.752844	-19.8106	0.00023245	0.00168209
chr2	105876760	105877068	309	12	2.92633	-1.1302	-19.8105	0.00023245	0.00168209
chr11	126465439	126466059	621	19	6.16933	-1.05381	-19.8076	0.00023245	0.00168209	cg12689529
chr15	47219737	47221340	1604	11	5.5408	-1.4129	-19.8073	0.00023245	0.00168209
chr11	61795314	61795935	622	19	9.91827	1.36439	19.8059	0.00023245	0.00168209
chr5	172733650	172734261	612	14	4.77638	1.24204	19.8044	0.00023245	0.00168209	cg27136927,cg18889790
chr3	16448798	16448867	70	3	0.605221	-1.90056	-19.8011	0.00023245	0.00168209
chr8	130345379	130347399	2021	14	5.74527	-1.25127	-19.7897	0.00023245	0.00168209
chr1	60230409	60230535	127	4	1.42473	-1.66775	-19.7893	0.00023245	0.00168209
chr10	24135218	24135794	577	13	6.04041	1.45096	19.7875	0.00023245	0.00168209
chr1	205424992	205426174	1183	12	5.03365	-1.31426	-19.7861	0.00023245	0.00168209
chr5	14357388	14359002	1615	42	15.7719	-1.06187	-19.7704	0.00023245	0.00168209
chr9	135137347	135137869	523	11	3.80536	-1.14612	-19.7654	0.00023245	0.00168209
chr11	45161448	45162243	796	18	8.21512	-1.33395	-19.7607	0.00023245	0.00168209
chr8	60853556	60854815	1260	11	5.27868	-1.2658	-19.759	0.00023245	0.00168209
chr5	157344083	157344793	711	15	8.02281	-1.33026	-19.758	0.00023245	0.00168209	cg01891077
chr10	1613598	1614110	513	9	4.15911	1.50611	19.7555	0.00023245	0.00168209
chr11	20009295	20009763	469	8	3.59754	-1.48369	-19.7553	0.00023245	0.00168209
chr6	151992910	151996852	3943	23	6.09283	0.739247	19.7529	0.00023245	0.00168209
chr1	15326979	15327594	616	19	9.35348	1.44165	19.7518	0.00023245	0.00168209
chr9	136348155	136348970	816	32	14.6263	-1.2115	-19.7499	0.00023245	0.00168209
chr22	48567221	48567712	492	16	5.3454	1.04535	19.7494	0.00023245	0.00168209
chr10	1197416	1197663	248	5	2.05476	1.63591	19.7474	0.00023245	0.00168209
chr16	89847136	89847870	735	26	11.337	1.24829	19.7445	0.00023245	0.00168209
chr2	36512058	36513063	1006	10	4.54854	1.42835	19.7404	0.00023245	0.00168209
chr1	10681781	10682786	1006	20	7.59272	-0.974867	-19.7359	0.00023245	0.00168209
chr21	39645838	39646236	399	15	6.32696	1.35895	19.7312	0.00023245	0.00168209
chr2	96758200	96758415	216	7	1.62202	1.27437	19.7267	0.00023245	0.00168209
chr6	45785989	45786782	794	14	4.9561	-1.47977	-19.7254	0.00023245	0.00168209
chr18	22192971	22194735	1765	31	12.1802	0.957402	19.7232	0.00023245	0.00168209
chr4	22485624	22486258	635	8	3.21187	-1.3745	-19.721	0.00023245	0.00168209
chr3	115081874	115082564	691	9	3.81682	-1.66268	-19.7201	0.00023245	0.00168209
chr6	38193484	38194149	666	8	3.65375	-1.57304	-19.7066	0.00023245	0.00168209
chr18	10563794	10564251	458	10	3.23829	-1.09846	-19.7018	0.00023245	0.00168209
chr3	102231539	102233980	2442	17	5.97233	-0.971138	-19.7006	0.00023245	0.00168209
chr6	40472277	40472682	406	7	1.77285	-1.20441	-19.6963	0.00023245	0.00168209
chr11	106994524	106995007	484	6	1.65702	-1.38798	-19.6958	0.00023245	0.00168209
chr6	21199590	21200699	1110	9	3.26967	-1.50227	-19.6941	0.00023245	0.00168209
chr4	54013398	54015258	1861	13	6.65664	-1.39792	-19.6939	0.00023245	0.00168209
chr15	73902651	73902780	130	3	0.66868	-2.00803	-19.6877	0.00023245	0.00168209
chr21	40598201	40598440	240	5	1.10493	1.80192	19.6872	0.00023245	0.00168209
chr12	112677546	112679672	2127	35	8.02429	0.720764	19.6855	0.00023245	0.00168209
chr4	42501409	42503024	1616	16	7.6208	-1.44618	-19.6827	0.00023245	0.00168209
chr3	14428325	14429848	1524	14	6.5681	-1.43445	-19.677	0.00023245	0.00168209
chr16	25157427	25158062	636	8	4.03032	-1.77028	-19.6755	0.00023245	0.00168209
chr1	206539134	206539623	490	9	3.38525	-1.36	-19.6721	0.00023245	0.00168209
chr17	2983509	2983691	183	3	0.630036	-1.63121	-19.671	0.00023245	0.00168209
chr1	236273159	236274226	1068	11	5.13266	-1.43454	-19.6663	0.00023245	0.00168209
chr7	111741188	111741851	664	10	3.46033	-1.06177	-19.6662	0.00023245	0.00168209
chr3	61016195	61016363	169	3	0.723928	-1.45717	-19.6647	0.00023245	0.00168209
chr3	17946709	17947293	585	6	2.68358	1.76918	19.6621	0.00023245	0.00168209
chr7	235016	235463	448	17	5.01833	0.989947	19.6483	0.00023245	0.00168209
chr5	139701134	139701551	418	16	5.16095	1.11576	19.6473	0.00023245	0.00168209	cg15022039,cg05487895,cg00187557
chr11	123588612	123589208	597	12	4.95158	1.41554	19.646	0.00023245	0.00168209
chr1	241324059	241324162	104	4	1.16977	-2.1425	-19.644	0.00023245	0.00168209
chr10	24720926	24721955	1030	34	12.7909	-0.94009	-19.6412	0.00023245	0.00168209
chr14	64146003	64146436	434	7	3.27569	-1.64585	-19.6388	0.00023245	0.00168209
chr21	41720837	41721072	236	6	1.45424	1.45314	19.6385	0.00023245	0.00168209
chr8	124485869	124487946	2078	32	14.6329	-1.07393	-19.6383	0.00023245	0.00168209	cg23175479,cg27112958
chr2	54863838	54865026	1189	13	6.66138	-1.46784	-19.6363	0.00023245	0.00168209
chr3	66371543	66371691	149	5	1.21123	-1.77495	-19.6349	0.00023245	0.00168209
chr20	47990372	47991267	896	16	4.64864	-1.18558	-19.6327	0.00023245	0.00168209
chr1	216090373	216090802	430	6	3.05788	-1.53471	-19.6325	0.00023245	0.00168209
chr2	237731849	237732437	589	15	7.99796	1.56988	19.6315	0.00023245	0.00168209	cg10806645
chr1	29945326	29946137	812	15	5.77656	1.05728	19.6313	0.00023245	0.00168209
chr20	42924567	42924673	107	4	0.853839	1.42815	19.6285	0.00023245	0.00168209
chr12	107397653	107398483	831	16	8.59511	1.2948	19.6278	0.00023245	0.00168209
chr12	130462725	130463254	530	15	4.62419	-1.27803	-19.6262	0.00023245	0.00168209
chr10	971573	972046	474	15	6.57943	1.2393	19.6226	0.00023245	0.00168209
chr6	168264638	168264884	247	13	3.51771	0.993491	19.6199	0.00023245	0.00168209
chr4	98546921	98547405	485	15	5.47509	-1.17243	-19.6182	0.00023245	0.00168209
chr20	36846988	36847294	307	12	4.16185	-1.26582	-19.6174	0.00023245	0.00168209
chr4	992468	993322	855	28	8.16821	0.780704	19.6159	0.00023245	0.00168209
chr6	51553282	51553522	241	7	1.50623	-1.30469	-19.6046	0.00023245	0.00168209
chr9	95083835	95085201	1367	35	9.52104	-0.818127	-19.6001	0.00023245	0.00168209
chr8	35905855	35906788	934	11	4.77339	1.08074	19.6001	0.00023245	0.00168209
chr11	45273528	45275049	1522	17	7.98869	-1.32785	-19.5942	0.00023245	0.00168209
chr12	68557622	68558048	427	5	1.51694	-1.50608	-19.5942	0.00023245	0.00168209
chr16	10179921	10180472	552	45	11.5305	0.789664	19.5898	0.00023245	0.00168209
chr8	133687874	133688010	137	4	0.991393	-1.75515	-19.588	0.00023245	0.00168209
chr5	172873039	172873341	303	13	6.08942	-1.4664	-19.5871	0.00023245	0.00168209
chr7	26468118	26469070	953	18	10.0062	-1.46026	-19.5869	0.00023245	0.00168209
chr15	64687400	64688166	767	8	3.72405	-1.43052	-19.5863	0.00023245	0.00168209
chr20	62667009	62668347	1339	51	15.1364	0.770538	19.5841	0.00023245	0.00168209
chr3	122254180	122255164	985	8	3.47994	-1.4619	-19.5837	0.00023245	0.00168209
chr22	35020934	35021610	677	15	5.60753	1.06785	19.5835	0.00023245	0.00168209
chr17	79389399	79391079	1681	58	17.1792	0.820458	19.5817	0.00023245	0.00168209
chr9	135100287	135100712	426	12	5.23336	-1.31926	-19.5811	0.00023245	0.00168209
chr9	90568488	90569335	848	14	4.37647	-1.18021	-19.5755	0.00023245	0.00168209
chr2	26710771	26711490	720	18	5.88229	-0.873742	-19.5751	0.00023245	0.00168209
chr17	58965189	58966064	876	10	4.73625	-1.59298	-19.5749	0.00023245	0.00168209
chr16	30898863	30899145	283	7	2.29304	1.33027	19.5724	0.00023245	0.00168209
chr6	107492087	107492665	579	10	6.20136	-1.51637	-19.5715	0.00023245	0.00168209	cg25526039
chr6	15475725	15476342	618	7	2.43706	1.47133	19.5687	0.00023245	0.00168209
chr1	180928433	180929378	946	19	6.61006	-0.990505	-19.5676	0.00023245	0.00168209
chr4	89248878	89249786	909	19	8.12647	-1.0929	-19.5644	0.00023245	0.00168209
chr2	105777141	105777827	687	15	6.53174	-1.28833	-19.5638	0.00023245	0.00168209
chr9	109167825	109168143	319	7	3.12178	1.58098	19.5473	0.00023245	0.00168209
chr10	133164137	133164701	565	23	9.90119	-1.21619	-19.5472	0.00023245	0.00168209	cg06644457,cg23350754,cg11610925
chr22	39471574	39473144	1571	34	10.1785	0.916676	19.5464	0.00023245	0.00168209
chr6	115905336	115905787	452	7	2.00367	1.34883	19.5444	0.00023245	0.00168209
chr8	11628653	11629230	578	11	3.61593	1.45681	19.5406	0.00023245	0.00168209
chr17	40178263	40178591	329	25	5.70953	0.972905	19.5394	0.00023245	0.00168209
chr15	94707302	94707420	119	4	0.815312	-1.37534	-19.5389	0.00023245	0.00168209
chr20	47969983	47970000	18	3	0.718827	-1.81392	-19.5364	0.00023245	0.00168209
chr22	40720642	40721089	448	10	2.57116	-1.24499	-19.5331	0.00023245	0.00168209
chr4	47673672	47674181	510	8	3.57653	-1.5693	-19.5281	0.00023245	0.00168209
chr15	88234103	88235231	1129	20	5.22982	0.873847	19.5272	0.00023245	0.00168209
chr20	3760709	3761297	589	8	2.73518	-1.36296	-19.5248	0.00023245	0.00168209
chr3	98021955	98022685	731	6	2.33461	-1.31515	-19.5189	0.00023245	0.00168209
chr5	3393776	3394476	701	29	11.2934	-1.05529	-19.5187	0.00023245	0.00168209
chr17	79153222	79155553	2332	71	16.528	0.658775	19.5138	0.00023245	0.00168209
chr22	32155500	32157966	2467	24	8.3188	-0.959374	-19.5091	0.00023245	0.00168209
chr1	91877745	91878893	1149	9	3.60431	-1.46102	-19.5085	0.00023245	0.00168209
chr17	14316337	14316974	638	11	3.87137	1.26875	19.5046	0.00023245	0.00168209
chr19	13069627	13070110	484	11	3.48559	1.38213	19.501	0.00023245	0.00168209
chr11	66717895	66718775	881	29	9.92239	-1.05095	-19.4998	0.00023245	0.00168209
chr16	22070209	22071310	1102	15	4.22523	-1.00721	-19.4981	0.00023245	0.00168209
chr19	38204436	38205166	731	17	7.01535	1.21046	19.4926	0.00023245	0.00168209
chr8	22737620	22738135	516	21	5.66794	-1.02812	-19.4907	0.00023245	0.00168209
chr21	18054884	18054980	97	3	0.692331	-1.63532	-19.4878	0.00023245	0.00168209
chr22	28986263	28986709	447	4	0.971547	1.73126	19.4825	0.00023245	0.00168209
chr16	1080656	1081227	572	22	8.17327	-1.26966	-19.4811	0.00023245	0.00168209
chr1	15424172	15424949	778	17	6.40418	1.48984	19.4778	0.00023245	0.00168209
chr2	30230383	30230718	336	15	3.27026	0.992538	19.472	0.00023245	0.00168209
chr9	133854785	133855073	289	4	0.942659	-1.84261	-19.4682	0.00023245	0.00168209	cg14630590
chr9	8352041	8352443	403	7	4.67623	-1.87251	-19.4626	0.00023245	0.00168209
chr10	33248966	33249787	822	10	3.56396	-1.26407	-19.4614	0.00023245	0.00168209
chr5	123721016	123721569	554	10	4.11541	1.15652	19.4588	0.00023245	0.00168209	cg22364048
chr7	106012813	106013672	860	12	5.67864	-1.71282	-19.457	0.00023245	0.00168209
chr16	1077394	1077818	425	13	5.07159	-1.17436	-19.4509	0.00023245	0.00168209
chr13	35514386	35516046	1661	14	6.57681	-1.23833	-19.4462	0.00023245	0.00168209
chr7	128755875	128756586	712	7	3.34153	-1.55405	-19.443	0.00023245	0.00168209
chr9	132638909	132640020	1112	22	9.00651	-0.995692	-19.4426	0.00023245	0.00168209
chr6	89500527	89501541	1015	10	4.3402	-1.29398	-19.4371	0.00023245	0.00168209
chr6	158762144	158762652	509	12	4.05367	1.23993	19.4366	0.00023245	0.00168209
chr7	8141046	8141226	181	3	0.662461	-1.557	-19.4353	0.00023245	0.00168209
chr14	71532454	71533101	648	7	2.42554	-1.89899	-19.4315	0.00023245	0.00168209
chr19	13057196	13057839	644	17	10.2732	-1.64597	-19.428	0.00023245	0.00168209
chr8	143445810	143446882	1073	19	10.7602	-1.50422	-19.4261	0.00023245	0.00168209	cg00630276
chr18	62371269	62372610	1342	19	7.12146	-1.03332	-19.423	0.00023245	0.00168209
chr5	78111375	78115765	4391	30	7.71743	-0.971657	-19.4216	0.00023245	0.00168209
chr6	18506504	18506958	455	15	6.63841	-1.04816	-19.4193	0.00023245	0.00168209
chr1	235022390	235022805	416	10	3.05185	1.1296	19.4183	0.00023245	0.00168209
chr15	61779174	61780003	830	10	3.70605	1.17168	19.4175	0.00023245	0.00168209
chr9	29215810	29217059	1250	9	4.75477	-1.41234	-19.4169	0.00023245	0.00168209
chr4	153489985	153490335	351	6	1.75562	-1.74405	-19.4167	0.00023245	0.00168209
chr19	1168878	1170413	1536	75	29.4476	-0.995859	-19.4152	0.00023245	0.00168209
chr14	100828647	100832191	3545	55	15.213	-0.690064	-19.4129	0.00023245	0.00168209	cg03768174,cg17327651
chr6	14189573	14190636	1064	13	5.87627	1.4376	19.4107	0.00023245	0.00168209
chr22	20038278	20038846	569	15	5.25459	-1.10388	-19.4101	0.00023245	0.00168209
chr7	98086334	98086711	378	10	2.71951	-1.28582	-19.408	0.00023245	0.00168209
chr22	36214851	36216216	1366	19	7.84652	-1.15624	-19.4055	0.00023245	0.00168209
chr13	100530272	100531191	920	15	8.58023	-1.46843	-19.4036	0.00023245	0.00168209
chr12	131671316	131671818	503	10	4.48359	-1.36442	-19.3983	0.00023245	0.00168209
chr8	115563675	115565413	1739	17	6.07969	-1.08786	-19.3965	0.00023245	0.00168209
chr5	95861411	95862065	655	16	7.59454	1.34476	19.3911	0.00023245	0.00168209
chr15	94404739	94405422	684	10	4.82228	-1.60954	-19.3881	0.00023245	0.00168209
chr11	16110657	16114103	3447	17	6.53547	-1.03957	-19.3871	0.00023245	0.00168209
chr4	151697894	151698825	932	13	7.14664	-1.75846	-19.3868	0.00023245	0.00168209
chr9	131837409	131838781	1373	44	12.2772	0.843857	19.3852	0.00023245	0.00168209
chr16	80044055	80044977	923	12	5.76404	1.42404	19.3821	0.00023245	0.00168209
chr1	223776729	223777011	283	8	1.86478	1.58396	19.3716	0.00023245	0.00168209	cg02712459
chr2	97784643	97784787	145	3	0.946126	1.80117	19.3707	0.00023245	0.00168209
chr10	78567660	78568176	517	9	2.0009	1.08332	19.3657	0.00023245	0.00168209
chr10	79103426	79103870	445	13	5.03838	-1.38804	-19.3622	0.00023245	0.00168209
chr1	78499194	78503983	4790	24	6.19482	0.796964	19.3543	0.00023245	0.00168209
chr2	158629285	158629797	513	11	4.81514	-1.44435	-19.35	0.00023245	0.00168209
chr16	88504914	88505436	523	20	8.09286	1.16727	19.3484	0.00023245	0.00168209
chr18	58229315	58229565	251	6	1.63643	-1.55788	-19.3421	0.00023245	0.00168209
chr16	7439770	7442398	2629	32	9.00827	0.801398	19.3396	0.00023245	0.00168209
chr3	158458682	158459503	822	4	0.960027	-1.9314	-19.3333	0.00023245	0.00168209
chr2	239292625	239293151	527	8	4.07972	1.54682	19.3258	0.00023245	0.00168209
chr1	155129156	155130245	1090	27	8.54327	0.926211	19.3246	0.00023245	0.00168209	cg07207669
chr4	84938048	84939500	1453	9	3.31413	-1.71317	-19.3235	0.00023245	0.00168209
chr19	28292611	28293379	769	16	6.7526	1.13365	19.3235	0.00023245	0.00168209
chr12	112739660	112742953	3294	25	6.00213	0.762737	19.3203	0.00023245	0.00168209
chr4	182898290	182898659	370	10	2.95349	1.11511	19.32	0.00023245	0.00168209
chr5	155912214	155912537	324	6	2.05008	-1.72439	-19.3199	0.00023245	0.00168209
chr15	88126662	88129093	2432	16	5.04121	0.899373	19.3188	0.00023245	0.00168209
chr18	13452891	13453298	408	15	3.73799	0.897227	19.3168	0.00023245	0.00168209
chr2	216318000	216318775	776	11	5.23244	1.22372	19.3164	0.00023245	0.00168209
chr1	64896110	64896814	705	11	3.78349	-1.42948	-19.3129	0.00023245	0.00168209
chr13	93355140	93355261	122	3	0.639879	1.37153	19.3099	0.00023245	0.00168209
chr5	176834069	176834510	442	10	3.8536	-1.34989	-19.3095	0.00023245	0.00168209
chr7	47314674	47315317	644	19	8.73243	-1.22884	-19.3094	0.00023245	0.00168209
chr10	7277031	7277652	622	6	1.48388	-1.23472	-19.3079	0.00023245	0.00168209
chr6	145266916	145267821	906	8	2.46986	1.2481	19.3077	0.00023245	0.00168209	cg22756924
chr3	13097545	13098027	483	9	4.60248	-1.62074	-19.3066	0.00023245	0.00168209
chr2	1990726	1990954	229	6	1.30774	-1.52861	-19.3042	0.00023245	0.00168209
chr8	27556690	27557113	424	9	3.11803	-1.19573	-19.3021	0.00023245	0.00168209
chr9	131823625	131824552	928	55	19.0434	0.891854	19.3019	0.00023245	0.00168209	cg03069267
chr4	16583012	16583672	661	12	5.84581	-1.59917	-19.2863	0.00023245	0.00168209
chr22	47148943	47149618	676	28	20.7154	-1.76633	-19.2861	0.00023245	0.00168209
chr10	77080650	77081156	507	9	3.63223	-1.22062	-19.284	0.00023245	0.00168209
chr9	38421368	38423645	2278	26	11.4678	1.26394	19.2836	0.00023245	0.00168209
chr12	21415078	21417462	2385	9	3.92492	1.32846	19.2806	0.00023245	0.00168209
chr3	52052987	52053772	786	18	8.68673	-1.29577	-19.2757	0.00023245	0.00168209
chr8	138600334	138601050	717	8	3.53577	1.27289	19.2742	0.00023245	0.00168209	cg11022539
chr8	22392151	22392516	366	15	5.36609	-1.3916	-19.2735	0.00023245	0.00168209
chr9	132175414	132175769	356	13	3.61251	-1.15305	-19.2704	0.00023245	0.00168209
chr17	17769956	17770912	957	34	11.1393	-1.07999	-19.2696	0.00023245	0.00168209
chr10	132774355	132775650	1296	37	16.0854	1.06728	19.2674	0.00023245	0.00168209
chr6	21147428	21148200	773	6	3.60123	-1.59841	-19.2671	0.00023245	0.00168209
chr5	168104280	168104610	331	10	2.73287	1.53702	19.2665	0.00023245	0.00168209
chr1	38624338	38624570	233	7	3.3806	-1.50798	-19.2651	0.00023245	0.00168209
chr9	132201480	132202059	580	20	8.2662	-1.23989	-19.2626	0.00023245	0.00168209
chr8	93040986	93041258	273	5	2.09444	-1.64151	-19.259	0.00023245	0.00168209
chr1	10957333	10958346	1014	31	19.8938	-1.50889	-19.2579	0.00023245	0.00168209
chr21	16956134	16957230	1097	5	2.38057	-1.54601	-19.2572	0.00023245	0.00168209
chr5	96434663	96438283	3621	20	7.59409	-1.27482	-19.2535	0.00023245	0.00168209
chr22	24445290	24446140	851	10	4.23062	1.34847	19.2511	0.00023245	0.00168209
chr5	16809461	16810096	636	12	5.69509	1.50563	19.2508	0.00023245	0.00168209
chr18	12306269	12307291	1023	34	10.1108	0.882181	19.2477	0.00023245	0.00168209
chr13	29509577	29510351	775	10	5.10545	-1.41263	-19.2438	0.00023245	0.00168209
chr6	15804583	15805539	957	11	5.35725	-1.41358	-19.2351	0.00023245	0.00168209
chr7	90700426	90702297	1872	17	5.86478	-0.973575	-19.2334	0.00023245	0.00168209
chr13	59344406	59344554	149	4	0.825104	1.48663	19.233	0.00023245	0.00168209
chr10	88243564	88244153	590	11	2.92554	1.10294	19.2304	0.00023245	0.00168209
chr2	219453028	219454042	1015	19	5.32106	-0.932092	-19.2298	0.00023245	0.00168209	cg23210181
chr19	32105923	32106548	626	13	4.1088	-1.00666	-19.2295	0.00023245	0.00168209
chr7	779127	779587	461	17	5.38817	-1.10985	-19.2292	0.00023245	0.00168209
chr8	19586832	19587310	479	8	2.71507	1.6687	19.2285	0.00023245	0.00168209
chr5	96741998	96742838	841	14	6.56467	1.4375	19.226	0.00023245	0.00168209
chr15	62118919	62119188	270	5	1.21359	-1.57913	-19.2213	0.00023245	0.00168209
chr5	155222095	155223862	1768	12	8.6473	-1.85237	-19.2191	0.00023245	0.00168209
chr4	24794810	24795518	709	22	7.72209	-1.08607	-19.2153	0.00023245	0.00168209
chr11	20276337	20277039	703	9	4.40887	-1.59115	-19.2138	0.00023245	0.00168209
chr4	71259175	71259472	298	8	2.65732	-1.18154	-19.2125	0.00023245	0.00168209
chr6	138844086	138844579	494	10	4.12381	-1.36869	-19.2092	0.00023245	0.00168209
chr4	123304377	123304882	506	17	8.77045	-1.17103	-19.2081	0.00023245	0.00168209
chr7	154742993	154743534	542	8	3.38263	-1.3193	-19.2081	0.00023245	0.00168209
chr9	89256649	89257000	352	8	2.99814	-1.42307	-19.208	0.00023245	0.00168209
chr20	63081938	63082870	933	24	9.55429	1.05754	19.2055	0.00023245	0.00168209
chr5	100767815	100769102	1288	13	4.80053	-1.12683	-19.2051	0.00023245	0.00168209
chr16	84779645	84780121	477	11	4.41909	1.46878	19.2016	0.00023245	0.00168209
chr10	73838135	73838818	684	8	3.25973	1.34914	19.2008	0.00023245	0.00168209
chr14	59193905	59194397	493	6	2.85862	-1.44089	-19.1987	0.00023245	0.00168209
chr5	179229181	179229986	806	33	20.8405	-1.5309	-19.1929	0.00023245	0.00168209
chr19	33706451	33706971	521	13	5.36867	-1.2989	-19.1922	0.00023245	0.00168209
chr17	79562166	79563034	869	28	9.11282	0.8117	19.1889	0.00023245	0.00168209
chr16	81588423	81588835	413	15	5.14035	1.21827	19.1871	0.00023245	0.00168209
chr2	2133729	2134673	945	9	3.8128	-1.39695	-19.1846	0.00023245	0.00168209
chr15	89948489	89948877	389	7	2.88507	1.49331	19.1826	0.00023245	0.00168209
chr5	176151752	176152243	492	7	3.64498	-1.48056	-19.1798	0.00023245	0.00168209
chr2	16635409	16636325	917	19	6.35965	0.900475	19.1773	0.00023245	0.00168209
chr9	114080804	114081917	1114	11	4.61629	1.30175	19.1745	0.00023245	0.00168209
chr2	44209105	44209669	565	14	4.97847	-1.17655	-19.1738	0.00023245	0.00168209
chr2	10639778	10640435	658	4	2.04729	-1.66422	-19.1703	0.00023245	0.00168209
chr4	182862140	182863220	1081	26	11.8868	-1.10958	-19.1673	0.00023245	0.00168209
chr1	210586877	210587078	202	4	0.90688	-1.74824	-19.1666	0.00023245	0.00168209
chr12	125981368	125982541	1174	23	6.42439	0.997871	19.1656	0.00023245	0.00168209	cg20877756,cg10177222
chr2	239140020	239140781	762	20	12.4351	-1.62118	-19.1645	0.00023245	0.00168209
chr20	48406803	48407180	378	6	3.28232	-1.49359	-19.1613	0.00023245	0.00168209
chr14	76827686	76828861	1176	29	10.7173	-0.881349	-19.1609	0.00023245	0.00168209
chr6	144061227	144062777	1551	19	6.02971	-1.193	-19.155	0.00023245	0.00168209	cg27016993,cg15803065
chr3	148324911	148325303	393	3	0.687373	-1.52654	-19.1542	0.00023245	0.00168209
chr15	88208905	88210033	1129	10	3.16583	1.21973	19.1539	0.00023245	0.00168209
chr3	3531090	3531829	740	7	2.64518	-1.16332	-19.1534	0.00023245	0.00168209
chr4	16523363	16524737	1375	17	9.82632	1.60077	19.1499	0.00023245	0.00168209
chr15	62781181	62781222	42	3	0.603114	1.68266	19.1477	0.00023245	0.00168209
chr3	96841319	96841443	125	5	1.01722	-1.12998	-19.1463	0.00023245	0.00168209
chr10	118116652	118117147	496	14	5.8641	-1.24728	-19.1447	0.00023245	0.00168209
chr6	143606939	143607565	627	9	3.59599	-1.36627	-19.1389	0.00023245	0.00168209
chr6	168308913	168309489	577	47	11.0303	0.867994	19.1326	0.00023245	0.00168209
chr11	68006044	68006553	510	7	3.02034	1.56877	19.131	0.00023245	0.00168209
chr6	167942059	167942358	300	7	2.17263	1.23625	19.1308	0.00023245	0.00168209
chr15	37820690	37821161	472	11	4.32237	1.39385	19.1302	0.00023245	0.00168209
chr3	73405205	73406092	888	7	1.98223	-1.15283	-19.1283	0.00023245	0.00168209
chr5	59213727	59213952	226	3	0.654535	2.10623	19.1273	0.00023245	0.00168209
chr17	74822786	74823461	676	20	9.95641	-1.18678	-19.1261	0.00023245	0.00168209
chr8	141131076	141131501	426	8	2.3342	1.29651	19.1252	0.00023245	0.00168209
chr16	23185413	23186181	769	16	6.85263	-1.23714	-19.1231	0.00023245	0.00168209
chr13	27905573	27906156	584	8	3.50742	-1.60089	-19.123	0.00023245	0.00168209
chr2	189474640	189474860	221	4	0.853657	1.49073	19.1175	0.00023245	0.00168209
chr19	43525544	43526312	769	19	8.06025	1.06679	19.1139	0.00023245	0.00168209
chr21	42761148	42761698	551	18	5.39354	0.975059	19.1095	0.00023245	0.00168209
chr11	7612647	7612999	353	5	1.37499	1.6093	19.1091	0.00023245	0.00168209
chr1	12496514	12496817	304	6	1.73381	1.68756	19.1049	0.00023245	0.00168209
chr12	32847027	32847635	609	7	2.61906	-1.53594	-19.0968	0.00023245	0.00168209
chr8	18977873	18979263	1391	17	6.36949	-1.02365	-19.0956	0.00023245	0.00168209
chr22	39699537	39700163	627	15	6.42558	-1.23565	-19.0939	0.00023245	0.00168209
chr20	63503005	63503979	975	15	5.21721	-1.16026	-19.0925	0.00023245	0.00168209
chr4	7902118	7902556	439	8	3.00455	-1.34595	-19.0876	0.00023245	0.00168209
chr17	67463454	67463584	131	5	1.09025	1.64715	19.087	0.00023245	0.00168209
chr17	79378451	79379815	1365	48	10.8962	0.667067	19.08	0.00023245	0.00168209
chr20	59219254	59219860	607	14	5.71241	-1.29186	-19.0799	0.00023245	0.00168209
chr3	170583865	170584723	859	16	6.61795	1.21751	19.0779	0.00023245	0.00168209
chr13	109963902	109964396	495	15	6.07812	1.16758	19.0672	0.00023245	0.00168209
chr14	99345380	99347480	2101	34	8.62762	0.665101	19.0647	0.00023245	0.00168209
chr6	123904710	123904798	89	3	0.60529	1.21417	19.0624	0.00023245	0.00168209
chr2	119439920	119442152	2233	23	6.73414	-0.972034	-19.0587	0.00023245	0.00168209	cg20560317
chr2	231038495	231039229	735	18	5.87011	1.08208	19.058	0.00023245	0.00168209
chr19	2263616	2263909	294	8	1.73843	1.3809	19.0538	0.00023245	0.00168209
chr7	150799188	150799889	702	22	7.53997	1.24283	19.0528	0.00023245	0.00168209
chr4	5448097	5448888	792	13	5.69109	-1.15707	-19.0504	0.00023245	0.00168209
chr6	37492452	37493263	812	28	8.99513	-0.958108	-19.0494	0.00023245	0.00168209
chr4	158936431	158937392	962	13	5.3037	-1.1513	-19.0489	0.00023245	0.00168209
chr1	119774213	119775420	1208	12	4.91517	1.22671	19.0463	0.00023245	0.00168209
chr3	17027456	17028232	777	10	4.00335	-1.30149	-19.0398	0.00023245	0.00168209
chr1	15418697	15419420	724	21	8.43877	1.32999	19.0368	0.00023245	0.00168209
chr9	31022470	31023292	823	8	1.8891	1.43646	19.0353	0.00023245	0.00168209
chr8	144502730	144503491	762	26	7.63932	-0.969367	-19.0329	0.00023245	0.00168209	cg09265054
chr3	54123983	54124341	359	5	1.08137	1.23741	19.0302	0.00023245	0.00168209
chr21	33136333	33136798	466	22	10.1766	-1.30322	-19.0299	0.00023245	0.00168209
chr11	133146752	133147297	546	7	2.32864	-1.58503	-19.0295	0.00023245	0.00168209
chr1	110769978	110770942	965	5	1.814	1.58592	19.0287	0.00023245	0.00168209
chr1	208383852	208384701	850	9	3.13359	-1.72622	-19.0285	0.00023245	0.00168209
chr21	32433187	32433650	464	12	4.43843	1.13726	19.027	0.00023245	0.00168209
chr11	128298480	128299693	1214	12	5.53205	-1.39456	-19.0251	0.00023245	0.00168209	cg15339435
chr10	95475750	95476427	678	9	3.53305	1.54193	19.0218	0.00023245	0.00168209
chr20	53743659	53743837	179	4	0.848668	1.76102	19.021	0.00023245	0.00168209
chr16	84086787	84089080	2294	39	11.6675	-0.918874	-19.0203	0.00023245	0.00168209
chr3	195042483	195043532	1050	22	6.32516	0.756051	19.0183	0.00023245	0.00168209
chr22	19719501	19720044	544	13	3.10947	-1.12103	-19.0153	0.00023245	0.00168209
chr3	72767906	72768715	810	13	4.15858	1.11631	19.0143	0.00023245	0.00168209
chr10	35503005	35504208	1204	16	7.23508	-1.18679	-19.0131	0.00023245	0.00168209
chr12	96233979	96234383	405	14	4.19708	-1.1291	-19.012	0.00023245	0.00168209
chr3	66702164	66702388	225	3	0.682465	-1.95524	-19.0096	0.00023245	0.00168209
chr1	48738252	48738469	218	5	1.10224	1.30204	19.0083	0.00023245	0.00168209
chr17	58968416	58971712	3297	24	9.01017	-1.17318	-19.0052	0.00023245	0.00168209
chr8	141178886	141179407	522	11	4.64286	1.39051	19.0011	0.00023245	0.00168209
chr10	125017474	125018094	621	12	5.39091	-1.5403	-18.9982	0.00023245	0.00168209	cg15861921
chr21	17817791	17818460	670	6	3.10195	-1.58085	-18.9954	0.00023245	0.00168209
chr11	88357693	88357903	211	3	0.894216	-1.64929	-18.994	0.00023245	0.00168209
chr10	4035103	4035443	341	11	3.40102	0.908454	18.9922	0.00023245	0.00168209
chr15	85529770	85530264	495	11	4.6238	1.38882	18.991	0.00023245	0.00168209
chr18	74176922	74177355	434	20	6.29159	-0.881637	-18.9901	0.00023245	0.00168209
chr15	88098599	88100953	2355	20	6.64517	0.926641	18.9882	0.00023245	0.00168209
chr7	38804240	38805309	1070	13	5.34602	1.34607	18.9833	0.00023245	0.00168209
chr1	154398186	154398610	425	6	2.49393	1.42514	18.9826	0.00023245	0.00168209
chr1	41626182	41626499	318	10	4.45696	-1.47835	-18.9597	0.00023245	0.00168209
chr20	62979838	62980239	402	17	5.37618	1.02872	18.9587	0.00023245	0.00168209
chr5	45127396	45128302	907	12	5.21011	-1.73036	-18.9571	0.00023245	0.00168209
chr14	63885605	63885994	390	8	4.23184	-1.73451	-18.9537	0.00023245	0.00168209
chr3	160227172	160227912	741	9	3.49281	1.05749	18.9515	0.00023245	0.00168209
chr4	7609114	7610655	1542	39	10.4735	0.730557	18.9505	0.00023245	0.00168209
chr6	100434159	100435492	1334	17	6.72358	-1.16622	-18.9491	0.00023245	0.00168209	cg03658337
chr10	123429944	123430500	557	17	8.05474	-1.22065	-18.9479	0.00023245	0.00168209
chr4	119624930	119626148	1219	18	6.52765	-1.04824	-18.9442	0.00023245	0.00168209
chr2	114537229	114537945	717	11	3.6202	1.09653	18.9412	0.00023245	0.00168209
chr8	141300748	141301165	418	20	5.75906	0.868614	18.9386	0.00023245	0.00168209
chr17	77392563	77393251	689	14	5.69975	1.32457	18.9345	0.00023245	0.00168209
chr16	78804234	78804875	642	11	6.63216	-1.76536	-18.9271	0.00023245	0.00168209
chr16	79191985	79192485	501	9	3.90124	-1.37841	-18.9241	0.00023245	0.00168209
chr7	150931290	150931972	683	9	4.26747	1.54538	18.9231	0.00023245	0.00168209	cg03460788,cg14718993,cg08889380,cg09657542
chr1	30856265	30856933	669	20	6.50422	-1.00679	-18.9195	0.00023245	0.00168209
chr1	212440200	212440666	467	10	4.45017	-1.34987	-18.911	0.00023245	0.00168209
chr7	157075089	157075632	544	10	4.10059	-1.41699	-18.9094	0.00023245	0.00168209
chr20	17710587	17710954	368	12	3.6446	1.33634	18.909	0.00023245	0.00168209
chr9	133387414	133387980	567	12	4.4978	-1.17059	-18.9086	0.00023245	0.00168209
chr6	5443022	5443798	777	5	2.38024	1.45614	18.9054	0.00023245	0.00168209
chr22	37335056	37335687	632	40	14.1508	1.11753	18.9039	0.00023245	0.00168209
chr2	236823540	236824696	1157	15	5.17868	-1.04689	-18.9038	0.00023245	0.00168209
chr5	167595330	167596297	968	10	4.47862	1.39497	18.903	0.00023245	0.00168209	cg02804274
chr21	33040749	33043839	3091	29	6.94197	0.707805	18.9008	0.00023245	0.00168209
chr2	121228257	121228828	572	10	2.70196	-1.58146	-18.886	0.00023245	0.00168209
chr1	18726483	18728216	1734	27	7.91799	0.892091	18.8821	0.00023245	0.00168209
chr4	189043681	189044274	594	10	4.30335	1.29788	18.8739	0.00023245	0.00168209
chr6	136999593	137000184	592	5	1.44217	-1.49149	-18.8694	0.00023245	0.00168209
chr22	44140500	44141311	812	11	4.94776	-1.18929	-18.8689	0.00023245	0.00168209
chr20	17382002	17382185	184	6	1.22646	-1.27913	-18.8689	0.00023245	0.00168209
chr8	58833611	58834805	1195	16	6.2045	-1.15268	-18.8655	0.00023245	0.00168209
chr16	7419053	7419787	735	17	6.2106	0.994489	18.8641	0.00023245	0.00168209
chr15	80250509	80251263	755	17	8.85256	1.26048	18.8636	0.00023245	0.00168209
chr11	122102492	122102652	161	4	0.843123	-1.42975	-18.8609	0.00023245	0.00168209	cg11191385
chr8	79880221	79880719	499	14	3.36991	1.02778	18.8608	0.00023245	0.00168209
chr11	61923326	61923562	237	8	4.04802	1.42778	18.8607	0.00023245	0.00168209
chr7	22543205	22545050	1846	21	5.42421	0.759426	18.858	0.00023245	0.00168209
chr2	197052212	197052736	525	7	1.5107	-1.63099	-18.858	0.00023245	0.00168209	cg23694324
chr1	2863669	2864589	921	33	12.7908	1.04372	18.8564	0.00023245	0.00168209
chr22	35145691	35148464	2774	34	7.46796	0.681188	18.8527	0.00023245	0.00168209
chr5	2727481	2728581	1101	30	14.9312	-1.12368	-18.8473	0.00023245	0.00168209
chr3	160552553	160554170	1618	12	4.13512	-1.09621	-18.8445	0.00023245	0.00168209
chr12	124427241	124427887	647	30	12.0178	-1.09243	-18.837	0.00023245	0.00168209	cg11311053,cg27431877,cg26385126
chr22	26125385	26125581	197	6	1.27476	-1.5013	-18.8367	0.00023245	0.00168209
chr2	74862389	74862806	418	11	4.11995	1.02468	18.8358	0.00023245	0.00168209
chr7	73709070	73709673	604	16	5.5711	-1.09967	-18.8326	0.00023245	0.00168209
chr11	132033148	132033320	173	4	0.886688	1.75279	18.8309	0.00023245	0.00168209
chr4	84756872	84757153	282	8	2.6886	1.26923	18.8298	0.00023245	0.00168209
chr7	105797490	105798165	676	10	4.68624	1.4275	18.8283	0.00023245	0.00168209
chr7	144684540	144684921	382	5	1.68778	-1.45928	-18.8271	0.00023245	0.00168209
chr5	154397726	154397972	247	8	2.49488	1.52507	18.8261	0.00023245	0.00168209	cg14850570
chr5	14093479	14094188	710	12	5.5682	-1.40026	-18.8225	0.00023245	0.00168209
chr11	66351264	66351745	482	12	5.46519	1.34421	18.8219	0.00023245	0.00168209
chr2	201437682	201439309	1628	11	2.65994	1.24672	18.82	0.00023245	0.00168209
chr6	37938226	37938818	593	5	3.11245	-1.87231	-18.8199	0.00023245	0.00168209
chr1	68126567	68126710	144	4	0.901133	-1.75623	-18.8196	0.00023245	0.00168209
chr1	3265977	3266477	501	32	9.96339	-1.18816	-18.8196	0.00023245	0.00168209
chr17	81065478	81066281	804	24	9.16155	-0.992244	-18.8166	0.00023245	0.00168209
chr2	75873760	75873995	236	4	0.887559	-1.24193	-18.8148	0.00023245	0.00168209
chr17	77327574	77328136	563	22	13.2033	1.54852	18.8131	0.00023245	0.00168209
chr2	201939163	201939984	822	14	5.09099	-1.38931	-18.8094	0.00023245	0.00168209
chr17	3889558	3890574	1017	33	9.41945	-0.902816	-18.8068	0.00023245	0.00168209
chr12	71763310	71764218	909	7	3.4586	-1.59427	-18.8013	0.00023245	0.00168209
chr6	39074841	39076032	1192	17	7.42081	-1.14172	-18.8	0.00023245	0.00168209
chr1	205663877	205664809	933	16	7.90903	-1.44501	-18.7985	0.00023245	0.00168209	cg08913930
chr12	106219681	106221281	1601	13	3.94961	-1.12217	-18.7961	0.00023245	0.00168209
chr13	33728519	33729253	735	6	1.47898	-1.30793	-18.796	0.00023245	0.00168209
chr11	115280538	115282189	1652	13	4.48854	-1.26483	-18.7897	0.00023245	0.00168209	cg18160302
chr2	231346813	231347521	709	7	2.64669	1.74447	18.7879	0.00023245	0.00168209
chr3	42752995	42753405	411	5	1.79989	1.74555	18.7839	0.00023245	0.00168209
chr21	31475872	31476598	727	10	3.37793	-1.24427	-18.783	0.00023245	0.00168209
chr16	21532639	21533075	437	10	3.34798	-1.08802	-18.7818	0.00023245	0.00168209
chr1	109628158	109628759	602	26	8.36017	-1.11761	-18.7786	0.00023245	0.00168209	cg10638044,cg13331611
chr18	48293979	48294928	950	17	5.7977	-1.13621	-18.7783	0.00023245	0.00168209
chr17	72977836	72977976	141	6	1.27632	-1.20955	-18.7746	0.00023245	0.00168209
chr10	124693411	124693818	408	12	6.01435	-1.66442	-18.7695	0.00023245	0.00168209	cg26955850
chr11	121578271	121578942	672	10	4.42352	-1.57075	-18.7681	0.00023245	0.00168209
chr3	170330929	170331657	729	8	4.05726	1.67933	18.7671	0.00023245	0.00168209	cg08204161
chr3	53722288	53722398	111	11	2.53825	1.01435	18.7649	0.00023245	0.00168209
chr10	132796579	132797067	489	23	5.93792	0.800601	18.7551	0.00023245	0.00168209
chr3	62035402	62036982	1581	13	5.77317	-1.66005	-18.7543	0.00023245	0.00168209
chr5	124739788	124741350	1563	14	5.3116	-1.08961	-18.7502	0.00023245	0.00168209
chr20	60061229	60062626	1398	28	6.48484	0.745054	18.7454	0.00023245	0.00168209
chr9	69187135	69187650	516	7	2.72056	1.60148	18.743	0.00023245	0.00168209
chr8	41629160	41629594	435	15	6.60521	-1.35263	-18.7425	0.00023245	0.00168209
chr17	79596855	79597677	823	24	6.52739	0.772953	18.7413	0.00023245	0.00168209
chr13	109073748	109073958	211	5	1.78693	1.37425	18.7407	0.00023245	0.00168209
chr16	57622917	57623491	575	10	3.74504	-1.28494	-18.7391	0.00023245	0.00168209
chr1	44650192	44650758	567	22	7.04193	-1.00853	-18.7332	0.00023245	0.00168209
chr17	79315396	79315956	561	28	7.70779	0.73402	18.7307	0.00023245	0.00168209
chr17	48014431	48015051	621	11	5.53342	-1.46762	-18.7305	0.00023245	0.00168209
chr7	2029956	2030837	882	38	12.9651	-1.12289	-18.73	0.00023245	0.00168209
chr7	130961460	130961603	144	3	0.696883	-1.82535	-18.7274	0.00023245	0.00168209
chr2	224008026	224009935	1910	32	9.98614	0.917572	18.7269	0.00023245	0.00168209	cg23055236,cg16744238
chr22	26276014	26276957	944	10	3.55269	-1.26074	-18.719	0.00023245	0.00168209
chr18	50129828	50130846	1019	13	5.50657	-1.33743	-18.7188	0.00023245	0.00168209
chr4	1205079	1205709	631	22	5.58624	-0.966964	-18.7163	0.00023245	0.00168209
chr13	72670010	72670058	49	3	1.1557	-1.81498	-18.7152	0.00023245	0.00168209
chr2	36044384	36044761	378	5	2.01704	-1.87844	-18.7133	0.00023245	0.00168209
chr7	7416210	7416430	221	4	0.849329	1.64259	18.7092	0.00023245	0.00168209
chr17	17904945	17905224	280	7	2.12752	-1.32885	-18.7079	0.00023245	0.00168209
chr6	101936992	101937119	128	4	0.811536	-1.70767	-18.7029	0.00023245	0.00168209
chr16	88508947	88509543	597	33	11.0823	1.25826	18.6987	0.00023245	0.00168209
chr8	122269638	122270276	639	6	2.72933	1.76264	18.6971	0.00023245	0.00168209
chr1	20499720	20500323	604	20	7.11456	-0.942851	-18.697	0.00023245	0.00168209
chr2	3348129	3349532	1404	41	12.797	-0.839411	-18.6969	0.00023245	0.00168209
chr3	124834063	124834317	255	4	2.09125	1.68808	18.6925	0.00023245	0.00168209
chr12	108240337	108240990	654	29	10.5885	1.03863	18.6914	0.00023245	0.00168209	cg26132493,cg06837568,cg14639185
chr13	34040947	34041324	378	5	1.10389	-1.58355	-18.6894	0.00023245	0.00168209
chr1	174547408	174548059	652	5	2.29023	-1.53834	-18.6865	0.00023245	0.00168209
chr13	48492203	48494501	2299	25	9.32493	-1.05312	-18.6842	0.00023245	0.00168209
chr10	126495935	126496025	91	3	0.840497	-1.77649	-18.6786	0.00023245	0.00168209
chr4	73617360	73618359	1000	10	5.68577	-1.62426	-18.6741	0.00023245	0.00168209
chr14	89185166	89185214	49	3	0.613118	-1.64447	-18.6729	0.00023245	0.00168209
chr6	36768820	36769289	470	8	2.58999	-1.43028	-18.6716	0.00023245	0.00168209
chr4	26330926	26331750	825	14	7.97777	1.44459	18.6716	0.00023245	0.00168209
chr1	240839222	240839628	407	7	3.45606	1.84696	18.6713	0.00023245	0.00168209
chr7	1259501	1261493	1993	75	20.961	0.724743	18.6704	0.00023245	0.00168209
chr6	83429920	83430437	518	12	4.10131	-1.0604	-18.6691	0.00023245	0.00168209
chr2	124121600	124122289	690	7	3.38692	-1.55866	-18.6622	0.00023245	0.00168209
chr6	6332092	6332631	540	7	3.10695	1.67942	18.6607	0.00023245	0.00168209
chr11	75326212	75326639	428	6	2.20013	1.31572	18.6607	0.00023245	0.00168209
chr7	74443834	74444340	507	23	7.75047	-1.05531	-18.6592	0.00023245	0.00168209
chr4	38905820	38906325	506	8	3.38421	1.59118	18.6591	0.00023245	0.00168209
chr3	102480921	102481237	317	6	1.40646	1.56177	18.6587	0.00023245	0.00168209
chr8	27403295	27403733	439	7	1.61432	-1.10424	-18.6503	0.00023245	0.00168209
chr22	37664816	37665288	473	21	7.63466	1.06831	18.6498	0.00023245	0.00168209
chr9	103549500	103549613	114	4	0.861885	1.71626	18.6494	0.00023245	0.00168209
chr7	154647279	154647793	515	12	6.32269	-1.41704	-18.6417	0.00023245	0.00168209
chr9	133360569	133361856	1288	27	8.69033	-0.827437	-18.6398	0.00023245	0.00168209
chr7	29281754	29282400	647	13	5.76525	1.30617	18.6376	0.00023245	0.00168209
chr2	22637067	22637161	95	3	1.2086	1.74894	18.6374	0.00023245	0.00168209
chr2	30806514	30807952	1439	14	5.40763	-1.13397	-18.6372	0.00023245	0.00168209
chr7	157000799	157001394	596	16	6.02475	-1.39596	-18.6368	0.00023245	0.00168209
chr14	77923513	77923980	468	10	6.05646	1.80375	18.6361	0.00023245	0.00168209
chr17	43399758	43400333	576	31	7.84061	-0.803197	-18.636	0.00023245	0.00168209
chr13	110550683	110551696	1014	15	9.58677	1.61587	18.6316	0.00023245	0.00168209
chr3	128950413	128950919	507	11	4.12776	-1.21934	-18.6312	0.00023245	0.00168209
chr11	31419737	31420400	664	4	1.27056	-1.75231	-18.6307	0.00023245	0.00168209
chr12	68868080	68868658	579	9	2.99619	1.38314	18.6293	0.00023245	0.00168209
chr6	39040272	39040651	380	10	4.15585	-1.50553	-18.6268	0.00023245	0.00168209
chr1	200176686	200177449	764	10	2.68364	1.02314	18.6257	0.00023245	0.00168209
chr22	42892560	42893187	628	11	5.28446	1.42839	18.6215	0.00023245	0.00168209
chr10	33489873	33490423	551	8	3.56177	1.48429	18.6185	0.00023245	0.00168209
chr18	56412312	56412568	257	5	1.95445	1.43793	18.6184	0.00023245	0.00168209
chr8	17158431	17159351	921	12	3.96857	-1.07805	-18.618	0.00023245	0.00168209
chr7	65954744	65955497	754	10	3.24758	1.19187	18.6091	0.00023245	0.00168209
chr8	70153551	70154365	815	11	5.63197	-1.50374	-18.606	0.00023245	0.00168209
chr8	41632448	41633328	881	14	6.46998	-1.26428	-18.6022	0.00023245	0.00168209
chr5	80204647	80205366	720	10	3.39685	1.16314	18.6002	0.00023245	0.00168209
chr4	2061418	2062068	651	22	7.3192	-1.16034	-18.6001	0.00023245	0.00168209
chr22	37187693	37188329	637	17	8.01701	1.24375	18.5975	0.00023245	0.00168209
chr7	241062	241501	440	16	5.40141	-1.25227	-18.5962	0.00023245	0.00168209
chr8	20938971	20939371	401	8	1.96475	1.3782	18.5954	0.00023245	0.00168209
chr12	129654279	129654879	601	7	2.188	-1.33277	-18.5952	0.00023245	0.00168209
chr12	105948115	105949130	1016	9	3.73413	-1.43834	-18.5906	0.00023245	0.00168209
chr14	100722725	100723768	1044	26	7.35746	0.886281	18.5903	0.00023245	0.00168209
chr12	75755140	75755514	375	5	1.09037	1.71755	18.5899	0.00023245	0.00168209
chr1	111883120	111883782	663	11	2.72854	1.08633	18.588	0.00023245	0.00168209
chr17	82795071	82795621	551	20	6.01057	1.21476	18.583	0.00023245	0.00168209
chr8	59108941	59109812	872	10	5.1579	-1.65482	-18.5736	0.00023245	0.00168209
chr9	81665479	81665952	474	7	3.18281	-1.61563	-18.5705	0.00023245	0.00168209
chr8	144255039	144255635	597	21	5.56527	-1.19911	-18.5695	0.00023245	0.00168209
chr19	39307503	39308451	949	110	30.8089	-0.686433	-18.5692	0.00023245	0.00168209
chr4	82785111	82786649	1539	17	7.87547	-1.13166	-18.5689	0.00023245	0.00168209
chr17	82412649	82413350	702	23	6.6981	0.897421	18.5664	0.00023245	0.00168209
chr19	29120207	29120893	687	14	6.51996	-1.26621	-18.5634	0.00023245	0.00168209
chr7	29884678	29885322	645	13	6.09618	1.41963	18.5634	0.00023245	0.00168209
chr22	40009400	40010264	865	26	9.50639	1.02088	18.5619	0.00023245	0.00168209
chr16	89437897	89438503	607	13	4.99355	1.28191	18.559	0.00023245	0.00168209
chr3	187997283	187998255	973	12	4.98469	1.44316	18.5579	0.00023245	0.00168209	cg01206912
chr17	1904270	1904654	385	10	3.30696	1.39471	18.552	0.00023245	0.00168209
chr17	869652	870322	671	25	8.87256	-0.940575	-18.5463	0.00023245	0.00168209
chr11	125970452	125970611	160	6	1.21993	1.37815	18.5425	0.00023245	0.00168209
chr6	152102611	152103353	743	10	3.99912	-1.36446	-18.5416	0.00023245	0.00168209
chr1	58883883	58885206	1324	11	4.32702	1.43181	18.54	0.00023245	0.00168209
chr12	95446612	95447119	508	26	6.72957	0.855827	18.5381	0.00023245	0.00168209
chr10	61973980	61975355	1376	12	4.11994	-1.0805	-18.5361	0.00023245	0.00168209
chr15	52191219	52191580	362	7	2.94847	1.50965	18.5358	0.00023245	0.00168209
chr14	65826376	65827290	915	13	3.8719	0.853899	18.5306	0.00023245	0.00168209
chr2	12017605	12018249	645	13	4.04238	1.19494	18.5256	0.00023245	0.00168209
chr4	108026877	108028186	1310	16	6.02454	-1.05418	-18.5251	0.00023245	0.00168209
chr3	113794610	113795317	708	12	5.70024	-1.3013	-18.5221	0.00023245	0.00168209
chr17	81681270	81682537	1268	38	14.987	-1.06736	-18.5113	0.00023245	0.00168209
chr7	156998515	156999392	878	19	9.16525	-1.3504	-18.504	0.00023245	0.00168209
chr6	53822185	53823566	1382	13	8.10658	-1.58674	-18.4988	0.00023245	0.00168209
chr1	65003090	65003684	595	26	9.50325	-1.17388	-18.4969	0.00023245	0.00168209
chr5	171450184	171451106	923	71	26.9526	-1.02948	-18.4926	0.00023245	0.00168209	cg15959899
chr14	39371489	39371707	219	4	1.12785	1.75647	18.4874	0.00023245	0.00168209
chr10	21368482	21369693	1212	18	6.43542	1.00937	18.4808	0.00023245	0.00168209
chr22	44029181	44029648	468	8	2.84362	1.53305	18.4786	0.00023245	0.00168209
chr10	127556950	127558165	1216	14	4.14933	0.898754	18.4756	0.00023245	0.00168209
chr10	85259976	85260165	190	4	0.883051	1.87078	18.473	0.00023245	0.00168209
chr17	73266582	73266992	411	10	2.71603	-1.18207	-18.4716	0.00023245	0.00168209
chr10	73841063	73842197	1135	18	6.75959	0.9171	18.4698	0.00023245	0.00168209
chr13	33351365	33352160	796	5	2.00036	1.86899	18.4672	0.00023245	0.00168209
chr14	100839401	100840894	1494	39	11.3945	-0.665407	-18.4671	0.00023245	0.00168209
chr19	7211478	7211935	458	16	4.34899	0.968687	18.4671	0.00023245	0.00168209
chr10	127550722	127551174	453	9	3.28133	-1.11762	-18.4657	0.00023245	0.00168209
chr1	236509599	236510200	602	7	4.034	1.89683	18.4654	0.00023245	0.00168209
chr5	127041090	127041891	802	9	4.12437	1.59052	18.4639	0.00023245	0.00168209	cg03581822,cg20673960
chr2	43371788	43372711	924	8	3.1618	-1.44947	-18.4572	0.00023245	0.00168209
chr4	82619562	82620761	1200	12	5.38152	-1.27522	-18.4558	0.00023245	0.00168209
chr1	6218430	6219204	775	15	5.0573	1.15111	18.4544	0.00023245	0.00168209
chr3	72726712	72726921	210	7	1.71193	-1.70202	-18.4528	0.00023245	0.00168209
chr1	226980889	226981346	458	15	4.52985	-1.21128	-18.4506	0.00023245	0.00168209
chr20	23270251	23271475	1225	17	4.97603	0.806136	18.4436	0.00023245	0.00168209
chr12	2266805	2267164	360	8	2.86571	1.46912	18.4426	0.00023245	0.00168209
chr1	236405991	236407841	1851	26	7.08238	-0.801478	-18.4414	0.00023245	0.00168209
chr5	96597341	96598121	781	8	2.10241	-1.28766	-18.4385	0.00023245	0.00168209
chr1	245875010	245875473	464	11	2.91878	1.09487	18.4359	0.00023245	0.00168209	cg26979423,cg00351750
chr5	52674737	52675466	730	7	2.15311	-1.61199	-18.4303	0.00023245	0.00168209
chr11	70346545	70347088	544	6	2.85328	-1.4656	-18.4286	0.00023245	0.00168209
chr13	34882453	34883543	1091	10	4.81147	-1.56889	-18.4231	0.00023245	0.00168209
chr6	161222825	161223656	832	17	5.82118	-1.20724	-18.4178	0.00023245	0.00168209
chr4	7655468	7656392	925	41	13.4447	0.822205	18.4148	0.00023245	0.00168209
chr14	59406727	59407395	669	6	3.39868	1.74236	18.4142	0.00023245	0.00168209
chr18	74637895	74638361	467	9	3.01805	1.25823	18.4093	0.00023245	0.00168209
chr14	63962820	63963585	766	6	3.54688	-1.88748	-18.4067	0.00023245	0.00168209
chr17	20285168	20285262	95	4	0.84243	-1.14614	-18.4051	0.00023245	0.00168209
chr2	165626449	165626664	216	3	0.76597	1.81783	18.4043	0.00023245	0.00168209
chr1	184478808	184479682	875	13	4.82465	1.15802	18.4038	0.00023245	0.00168209
chr1	245811582	245812139	558	7	2.46085	1.40749	18.4024	0.00023245	0.00168209
[truncated: 20,549 more rows]

## Sheet: B. DMRs with Gene annotations
Supplementary Table 3. Differentially methylated regions (DMRs) between sorted α- and β-cells from human pancreatic islets of seven non-diabetic donors requiring ≥ three consequtive differentially methylated sites and FDR less than 5% (q-value≤0.05).
Annotation type: 1to5kb, 1-5 kb upstream from transcription start site (TSS); promoters, 0-1 kb upstream from TSS; 5UTRs, 5' untranslated regions; 3UTRs, 3' untranscribed regions.
Chromosomal positions are based on hg38.
Data was generated by dmrseq and included 10 permutations.										Annotations to gene regions
DMR chromosomal position			DMR width	Number of loci in DMR	Sum of smoothed beta values	Beta coefficient values	Test statistics	Permutation p-value	q-value	Chromosomal position			Width	Strand	Transcript ID	Gene symbol	Annotation type
Chromosome number	start	end								Chromosome number	start	end
chr13	27921596	27930664	9069	379	262.743	-1.89158	-102.084	0.00023245	0.00168209	chr13	27918299	27922298	4000	-	ENST00000499662,3	PLUT	1to5kb
chr13	27921596	27930664	9069	379	262.743	-1.89158	-102.084	0.00023245	0.00168209	chr13	27924256	27926313	2058	+	ENST00000381033,5	PDX1	exons
chr13	27921596	27930664	9069	379	262.743	-1.89158	-102.084	0.00023245	0.00168209	chr13	27920545	27924255	3711	+	ENST00000381033,5	PDX1	introns
chr13	27921596	27930664	9069	379	262.743	-1.89158	-102.084	0.00023245	0.00168209	chr13	27924702	27926313	1612	+	ENST00000381033,5	PDX1	3UTRs
chr13	27921596	27930664	9069	379	262.743	-1.89158	-102.084	0.00023245	0.00168209	chr13	27926314	27940259	13946	*			intergenic
chr13	27819214	27824743	5530	133	92.2943	1.76704	72.5541	0.00023245	0.00168209	chr13	27823763	27827762	4000	+	ENST00000384600,1		1to5kb
chr13	27819214	27824743	5530	133	92.2943	1.76704	72.5541	0.00023245	0.00168209	chr13	27822755	27823372	618	-	ENST00000499662,3	PLUT	exons
chr13	27819214	27824743	5530	133	92.2943	1.76704	72.5541	0.00023245	0.00168209	chr13	27819376	27820467	1092	-	ENST00000499662,3	PLUT	exons
chr13	27819214	27824743	5530	133	92.2943	1.76704	72.5541	0.00023245	0.00168209	chr13	27820468	27822754	2287	-	ENST00000499662,3	PLUT	introns
chr13	27819214	27824743	5530	133	92.2943	1.76704	72.5541	0.00023245	0.00168209	chr13	27823373	27834020	10648	-	ENST00000499662,3	PLUT	introns
chr13	27819214	27824743	5530	133	92.2943	1.76704	72.5541	0.00023245	0.00168209	chr13	27794769	27819375	24607	*			intergenic
chr13	27918524	27919479	956	36	29.5336	-2.28463	-72.0758	0.00023245	0.00168209	chr13	27919000	27919999	1000	+	ENST00000381033,5	PDX1	promoters
chr13	27918524	27919479	956	36	29.5336	-2.28463	-72.0758	0.00023245	0.00168209	chr13	27915000	27918999	4000	+	ENST00000381033,5	PDX1	1to5kb
chr13	27918524	27919479	956	36	29.5336	-2.28463	-72.0758	0.00023245	0.00168209	chr13	27918299	27922298	4000	-	ENST00000499662,3	PLUT	1to5kb
chr18	22172392	22176305	3914	62	47.5752	2.04083	66.7082	0.00023245	0.00168209	chr18	22168782	22172781	4000	-	ENST00000649008,1		1to5kb
chr18	22172392	22176305	3914	62	47.5752	2.04083	66.7082	0.00023245	0.00168209	chr18	22169969	22173968	4000	-	ENST00000583490,1	GATA6-AS1	1to5kb
chr18	22172392	22176305	3914	62	47.5752	2.04083	66.7082	0.00023245	0.00168209	chr18	22169438	22173437	4000	-	ENST00000649729,1		1to5kb
chr18	22172392	22176305	3914	62	47.5752	2.04083	66.7082	0.00023245	0.00168209	chr18	22168943	22172942	4000	-	ENST00000584373,1		1to5kb
chr18	22172392	22176305	3914	62	47.5752	2.04083	66.7082	0.00023245	0.00168209	chr18	22169446	22173445	4000	-	ENST00000579431,2		1to5kb
chr18	22172392	22176305	3914	62	47.5752	2.04083	66.7082	0.00023245	0.00168209	chr18	22169371	22173370	4000	-	ENST00000584201,1		1to5kb
chr18	22172392	22176305	3914	62	47.5752	2.04083	66.7082	0.00023245	0.00168209	chr18	22170879	22174878	4000	-	ENST00000650323,1	GATA6-AS1	1to5kb
chr18	22172392	22176305	3914	62	47.5752	2.04083	66.7082	0.00023245	0.00168209	chr18	22170453	22174452	4000	-	ENST00000648976,1		1to5kb
chr18	22172392	22176305	3914	62	47.5752	2.04083	66.7082	0.00023245	0.00168209	chr18	22175465	22175633	169	-	ENST00000578504,1		exons
chr18	22172392	22176305	3914	62	47.5752	2.04083	66.7082	0.00023245	0.00168209	chr18	22172280	22176954	4675	+	ENST00000269216,10	GATA6	introns
chr18	22172392	22176305	3914	62	47.5752	2.04083	66.7082	0.00023245	0.00168209	chr18	22172280	22176954	4675	+	ENST00000581694,1	GATA6	introns
chr18	22172392	22176305	3914	62	47.5752	2.04083	66.7082	0.00023245	0.00168209	chr18	22175634	22176472	839	-	ENST00000578504,1		introns
chr2	190884232	190886902	2671	29	24.2	2.22208	63.7336	0.00023245	0.00168209	chr2	190883060	190887059	4000	-	ENST00000413911,1		1to5kb
chr2	190884232	190886902	2671	29	24.2	2.22208	63.7336	0.00023245	0.00168209	chr2	190881471	190895151	13681	+	ENST00000320717,8	GLS	introns
chr2	190884232	190886902	2671	29	24.2	2.22208	63.7336	0.00023245	0.00168209	chr2	190881471	190895151	13681	+	ENST00000338435,8	GLS	introns
chr2	190884232	190886902	2671	29	24.2	2.22208	63.7336	0.00023245	0.00168209	chr2	190881471	190895151	13681	+	ENST00000479552,1	GLS	introns
chr2	190884232	190886902	2671	29	24.2	2.22208	63.7336	0.00023245	0.00168209	chr2	190881471	190895151	13681	+	ENST00000496170,1	GLS	introns
chr11	2157235	2161277	4043	115	76.1422	-1.71391	-61.6706	0.00023245	0.00168209	chr11	2161210	2162209	1000	-	ENST00000356578,8	INS-IGF2	promoters
chr11	2157235	2161277	4043	115	76.1422	-1.71391	-61.6706	0.00023245	0.00168209	chr11	2158392	2159391	1000	-	ENST00000481781,2	INS-IGF2	promoters
chr11	2157235	2161277	4043	115	76.1422	-1.71391	-61.6706	0.00023245	0.00168209	chr11	2161210	2162209	1000	-	ENST00000397270,1	INS-IGF2	promoters
chr11	2157235	2161277	4043	115	76.1422	-1.71391	-61.6706	0.00023245	0.00168209	chr11	2158337	2159336	1000	-	ENST00000476874,1	INS-IGF2	promoters
chr11	2157235	2161277	4043	115	76.1422	-1.71391	-61.6706	0.00023245	0.00168209	chr11	2161205	2162204	1000	-	ENST00000397262,5	INS	promoters
chr11	2157235	2161277	4043	115	76.1422	-1.71391	-61.6706	0.00023245	0.00168209	chr11	2161210	2162209	1000	-	ENST00000381330,5	INS	promoters
chr11	2157235	2161277	4043	115	76.1422	-1.71391	-61.6706	0.00023245	0.00168209	chr11	2161222	2162221	1000	-	ENST00000250971,7	INS	promoters
chr11	2157235	2161277	4043	115	76.1422	-1.71391	-61.6706	0.00023245	0.00168209	chr11	2161159	2162158	1000	-	ENST00000421783,1	INS	promoters
chr11	2157235	2161277	4043	115	76.1422	-1.71391	-61.6706	0.00023245	0.00168209	chr11	2160972	2161971	1000	-	ENST00000512523,1	INS	promoters
chr11	2157235	2161277	4043	115	76.1422	-1.71391	-61.6706	0.00023245	0.00168209	chr11	2159392	2163391	4000	-	ENST00000481781,2	INS-IGF2	1to5kb
chr11	2157235	2161277	4043	115	76.1422	-1.71391	-61.6706	0.00023245	0.00168209	chr11	2159337	2163336	4000	-	ENST00000476874,1	INS-IGF2	1to5kb
chr11	2157235	2161277	4043	115	76.1422	-1.71391	-61.6706	0.00023245	0.00168209	chr11	2161168	2161209	42	-	ENST00000356578,8	INS-IGF2	5UTRs
chr11	2157235	2161277	4043	115	76.1422	-1.71391	-61.6706	0.00023245	0.00168209	chr11	2160972	2160988	17	-	ENST00000356578,8	INS-IGF2	5UTRs
chr11	2157235	2161277	4043	115	76.1422	-1.71391	-61.6706	0.00023245	0.00168209	chr11	2161168	2161209	42	-	ENST00000397270,1	INS-IGF2	5UTRs
chr11	2157235	2161277	4043	115	76.1422	-1.71391	-61.6706	0.00023245	0.00168209	chr11	2160972	2160988	17	-	ENST00000397270,1	INS-IGF2	5UTRs
chr11	2157235	2161277	4043	115	76.1422	-1.71391	-61.6706	0.00023245	0.00168209	chr11	2160972	2161204	233	-	ENST00000397262,5	INS	5UTRs
chr11	2157235	2161277	4043	115	76.1422	-1.71391	-61.6706	0.00023245	0.00168209	chr11	2161168	2161209	42	-	ENST00000381330,5	INS	5UTRs
chr11	2157235	2161277	4043	115	76.1422	-1.71391	-61.6706	0.00023245	0.00168209	chr11	2160972	2160988	17	-	ENST00000381330,5	INS	5UTRs
chr11	2157235	2161277	4043	115	76.1422	-1.71391	-61.6706	0.00023245	0.00168209	chr11	2161142	2161221	80	-	ENST00000250971,7	INS	5UTRs
chr11	2157235	2161277	4043	115	76.1422	-1.71391	-61.6706	0.00023245	0.00168209	chr11	2160972	2160988	17	-	ENST00000250971,7	INS	5UTRs
chr11	2157235	2161277	4043	115	76.1422	-1.71391	-61.6706	0.00023245	0.00168209	chr11	2160972	2161158	187	-	ENST00000421783,1	INS	5UTRs
chr11	2157235	2161277	4043	115	76.1422	-1.71391	-61.6706	0.00023245	0.00168209	chr11	2161168	2161209	42	-	ENST00000356578,8	INS-IGF2	exons
chr11	2157235	2161277	4043	115	76.1422	-1.71391	-61.6706	0.00023245	0.00168209	chr11	2160785	2160988	204	-	ENST00000356578,8	INS-IGF2	exons
chr11	2157235	2161277	4043	115	76.1422	-1.71391	-61.6706	0.00023245	0.00168209	chr11	2158267	2158391	125	-	ENST00000481781,2	INS-IGF2	exons
chr11	2157235	2161277	4043	115	76.1422	-1.71391	-61.6706	0.00023245	0.00168209	chr11	2161168	2161209	42	-	ENST00000397270,1	INS-IGF2	exons
chr11	2157235	2161277	4043	115	76.1422	-1.71391	-61.6706	0.00023245	0.00168209	chr11	2160785	2160988	204	-	ENST00000397270,1	INS-IGF2	exons
chr11	2157235	2161277	4043	115	76.1422	-1.71391	-61.6706	0.00023245	0.00168209	chr11	2158267	2158336	70	-	ENST00000476874,1	INS-IGF2	exons
chr11	2157235	2161277	4043	115	76.1422	-1.71391	-61.6706	0.00023245	0.00168209	chr11	2160785	2161204	420	-	ENST00000397262,5	INS	exons
chr11	2157235	2161277	4043	115	76.1422	-1.71391	-61.6706	0.00023245	0.00168209	chr11	2159779	2159997	219	-	ENST00000397262,5	INS	exons
chr11	2157235	2161277	4043	115	76.1422	-1.71391	-61.6706	0.00023245	0.00168209	chr11	2161168	2161209	42	-	ENST00000381330,5	INS	exons
chr11	2157235	2161277	4043	115	76.1422	-1.71391	-61.6706	0.00023245	0.00168209	chr11	2160785	2160988	204	-	ENST00000381330,5	INS	exons
chr11	2157235	2161277	4043	115	76.1422	-1.71391	-61.6706	0.00023245	0.00168209	chr11	2159779	2159997	219	-	ENST00000381330,5	INS	exons
chr11	2157235	2161277	4043	115	76.1422	-1.71391	-61.6706	0.00023245	0.00168209	chr11	2161142	2161221	80	-	ENST00000250971,7	INS	exons
chr11	2157235	2161277	4043	115	76.1422	-1.71391	-61.6706	0.00023245	0.00168209	chr11	2160785	2160988	204	-	ENST00000250971,7	INS	exons
chr11	2157235	2161277	4043	115	76.1422	-1.71391	-61.6706	0.00023245	0.00168209	chr11	2159779	2159997	219	-	ENST00000250971,7	INS	exons
chr11	2157235	2161277	4043	115	76.1422	-1.71391	-61.6706	0.00023245	0.00168209	chr11	2160785	2161158	374	-	ENST00000421783,1	INS	exons
chr11	2157235	2161277	4043	115	76.1422	-1.71391	-61.6706	0.00023245	0.00168209	chr11	2159783	2159872	90	-	ENST00000421783,1	INS	exons
chr11	2157235	2161277	4043	115	76.1422	-1.71391	-61.6706	0.00023245	0.00168209	chr11	2160785	2160971	187	-	ENST00000512523,1	INS	exons
chr11	2157235	2161277	4043	115	76.1422	-1.71391	-61.6706	0.00023245	0.00168209	chr11	2159852	2159961	110	-	ENST00000512523,1	INS	exons
chr11	2157235	2161277	4043	115	76.1422	-1.71391	-61.6706	0.00023245	0.00168209	chr11	2149346	2160784	11439	-	ENST00000356578,8	INS-IGF2	introns
chr11	2157235	2161277	4043	115	76.1422	-1.71391	-61.6706	0.00023245	0.00168209	chr11	2160989	2161167	179	-	ENST00000356578,8	INS-IGF2	introns
chr11	2157235	2161277	4043	115	76.1422	-1.71391	-61.6706	0.00023245	0.00168209	chr11	2149346	2158266	8921	-	ENST00000481781,2	INS-IGF2	introns
chr11	2157235	2161277	4043	115	76.1422	-1.71391	-61.6706	0.00023245	0.00168209	chr11	2149346	2160784	11439	-	ENST00000397270,1	INS-IGF2	introns
chr11	2157235	2161277	4043	115	76.1422	-1.71391	-61.6706	0.00023245	0.00168209	chr11	2160989	2161167	179	-	ENST00000397270,1	INS-IGF2	introns
chr11	2157235	2161277	4043	115	76.1422	-1.71391	-61.6706	0.00023245	0.00168209	chr11	2149346	2158266	8921	-	ENST00000476874,1	INS-IGF2	introns
chr11	2157235	2161277	4043	115	76.1422	-1.71391	-61.6706	0.00023245	0.00168209	chr11	2159998	2160784	787	-	ENST00000397262,5	INS	introns
chr11	2157235	2161277	4043	115	76.1422	-1.71391	-61.6706	0.00023245	0.00168209	chr11	2159998	2160784	787	-	ENST00000381330,5	INS	introns
chr11	2157235	2161277	4043	115	76.1422	-1.71391	-61.6706	0.00023245	0.00168209	chr11	2160989	2161167	179	-	ENST00000381330,5	INS	introns
chr11	2157235	2161277	4043	115	76.1422	-1.71391	-61.6706	0.00023245	0.00168209	chr11	2159998	2160784	787	-	ENST00000250971,7	INS	introns
chr11	2157235	2161277	4043	115	76.1422	-1.71391	-61.6706	0.00023245	0.00168209	chr11	2160989	2161141	153	-	ENST00000250971,7	INS	introns
chr11	2157235	2161277	4043	115	76.1422	-1.71391	-61.6706	0.00023245	0.00168209	chr11	2159873	2160784	912	-	ENST00000421783,1	INS	introns
chr11	2157235	2161277	4043	115	76.1422	-1.71391	-61.6706	0.00023245	0.00168209	chr11	2159962	2160784	823	-	ENST00000512523,1	INS	introns
chr11	2157235	2161277	4043	115	76.1422	-1.71391	-61.6706	0.00023245	0.00168209	chr11	2159779	2159851	73	-	ENST00000397262,5	INS	3UTRs
chr11	2157235	2161277	4043	115	76.1422	-1.71391	-61.6706	0.00023245	0.00168209	chr11	2159779	2159851	73	-	ENST00000381330,5	INS	3UTRs
chr11	2157235	2161277	4043	115	76.1422	-1.71391	-61.6706	0.00023245	0.00168209	chr11	2159779	2159851	73	-	ENST00000250971,7	INS	3UTRs
chr5	96425887	96431524	5638	34	27.0446	-2.09839	-60.3317	0.00023245	0.00168209	chr5	96429213	96429317	105	-	ENST00000311106,8	PCSK1	exons
chr5	96425887	96431524	5638	34	27.0446	-2.09839	-60.3317	0.00023245	0.00168209	chr5	96425820	96425930	111	-	ENST00000311106,8	PCSK1	exons
chr5	96425887	96431524	5638	34	27.0446	-2.09839	-60.3317	0.00023245	0.00168209	chr5	96429213	96429317	105	-	ENST00000508626,5	PCSK1	exons
chr5	96425887	96431524	5638	34	27.0446	-2.09839	-60.3317	0.00023245	0.00168209	chr5	96425820	96425930	111	-	ENST00000508626,5	PCSK1	exons
chr5	96425887	96431524	5638	34	27.0446	-2.09839	-60.3317	0.00023245	0.00168209	chr5	96429213	96429317	105	-	ENST00000509190,1	PCSK1	exons
chr5	96425887	96431524	5638	34	27.0446	-2.09839	-60.3317	0.00023245	0.00168209	chr5	96425820	96425930	111	-	ENST00000509190,1	PCSK1	exons
chr5	96425887	96431524	5638	34	27.0446	-2.09839	-60.3317	0.00023245	0.00168209	chr5	96379653	96630966	251314	+	ENST00000502645,2	LOC101929710	introns
chr5	96425887	96431524	5638	34	27.0446	-2.09839	-60.3317	0.00023245	0.00168209	chr5	96425931	96429212	3282	-	ENST00000311106,8	PCSK1	introns
chr5	96425887	96431524	5638	34	27.0446	-2.09839	-60.3317	0.00023245	0.00168209	chr5	96429318	96432862	3545	-	ENST00000311106,8	PCSK1	introns
chr5	96425887	96431524	5638	34	27.0446	-2.09839	-60.3317	0.00023245	0.00168209	chr5	96425931	96429212	3282	-	ENST00000508626,5	PCSK1	introns
chr5	96425887	96431524	5638	34	27.0446	-2.09839	-60.3317	0.00023245	0.00168209	chr5	96429318	96432082	2765	-	ENST00000508626,5	PCSK1	introns
chr5	96425887	96431524	5638	34	27.0446	-2.09839	-60.3317	0.00023245	0.00168209	chr5	96425931	96429212	3282	-	ENST00000509190,1	PCSK1	introns
chr5	96425887	96431524	5638	34	27.0446	-2.09839	-60.3317	0.00023245	0.00168209	chr5	96429318	96432862	3545	-	ENST00000509190,1	PCSK1	introns
chr11	2152746	2156202	3457	106	75.6641	-1.78678	-59.8363	0.00023245	0.00168209	chr11	2150604	2154603	4000	-	ENST00000643349,1	IGF2	1to5kb
chr11	2152746	2156202	3457	106	75.6641	-1.78678	-59.8363	0.00023245	0.00168209	chr11	2149346	2160784	11439	-	ENST00000356578,8	INS-IGF2	introns
chr11	2152746	2156202	3457	106	75.6641	-1.78678	-59.8363	0.00023245	0.00168209	chr11	2149346	2158266	8921	-	ENST00000481781,2	INS-IGF2	introns
chr11	2152746	2156202	3457	106	75.6641	-1.78678	-59.8363	0.00023245	0.00168209	chr11	2149346	2160784	11439	-	ENST00000397270,1	INS-IGF2	introns
chr11	2152746	2156202	3457	106	75.6641	-1.78678	-59.8363	0.00023245	0.00168209	chr11	2149346	2158266	8921	-	ENST00000476874,1	INS-IGF2	introns
chr18	22177297	22179099	1803	47	37.078	2.06706	59.0827	0.00023245	0.00168209	chr18	22176663	22177662	1000	-	ENST00000578504,1		promoters
chr18	22177297	22179099	1803	47	37.078	2.06706	59.0827	0.00023245	0.00168209	chr18	22177663	22181662	4000	-	ENST00000578504,1		1to5kb
chr18	22177297	22179099	1803	47	37.078	2.06706	59.0827	0.00023245	0.00168209	chr18	22177122	22181452	4331	+	ENST00000269216,10	GATA6	introns
chr18	22177297	22179099	1803	47	37.078	2.06706	59.0827	0.00023245	0.00168209	chr18	22177122	22181452	4331	+	ENST00000581694,1	GATA6	introns
chr7	39085094	39087260	2167	39	28.2797	1.86192	58.3519	0.00023245	0.00168209	chr7	39084765	39085764	1000	+	ENST00000673818,5	POU6F2	promoters
chr7	39085094	39087260	2167	39	28.2797	1.86192	58.3519	0.00023245	0.00168209	chr7	39084861	39085860	1000	+	ENST00000464276,2	POU6F2	promoters
chr7	39085094	39087260	2167	39	28.2797	1.86192	58.3519	0.00023245	0.00168209	chr7	39085860	39086031	172	+	ENST00000518318,7	POU6F2	exons
chr7	39085094	39087260	2167	39	28.2797	1.86192	58.3519	0.00023245	0.00168209	chr7	39085860	39086031	172	+	ENST00000673891,1	POU6F2	exons
chr7	39085094	39087260	2167	39	28.2797	1.86192	58.3519	0.00023245	0.00168209	chr7	39085860	39086031	172	+	ENST00000674059,1	POU6F2	exons
chr7	39085094	39087260	2167	39	28.2797	1.86192	58.3519	0.00023245	0.00168209	chr7	39085860	39086031	172	+	ENST00000403058,6	POU6F2	exons
chr7	39085094	39087260	2167	39	28.2797	1.86192	58.3519	0.00023245	0.00168209	chr7	39085860	39086031	172	+	ENST00000517348,1	POU6F2	exons
chr7	39085094	39087260	2167	39	28.2797	1.86192	58.3519	0.00023245	0.00168209	chr7	39085860	39086031	172	+	ENST00000451021,5	POU6F2	exons
chr7	39085094	39087260	2167	39	28.2797	1.86192	58.3519	0.00023245	0.00168209	chr7	39085860	39086031	172	+	ENST00000524147,5	POU6F2	exons
chr7	39085094	39087260	2167	39	28.2797	1.86192	58.3519	0.00023245	0.00168209	chr7	39085055	39085129	75	+	ENST00000520104,5	POU6F2	exons
chr7	39085094	39087260	2167	39	28.2797	1.86192	58.3519	0.00023245	0.00168209	chr7	39085860	39086031	172	+	ENST00000520104,5	POU6F2	exons
chr7	39085094	39087260	2167	39	28.2797	1.86192	58.3519	0.00023245	0.00168209	chr7	39085765	39086031	267	+	ENST00000673818,5	POU6F2	exons
chr7	39085094	39087260	2167	39	28.2797	1.86192	58.3519	0.00023245	0.00168209	chr7	39085861	39086031	171	+	ENST00000464276,2	POU6F2	exons
chr7	39085094	39087260	2167	39	28.2797	1.86192	58.3519	0.00023245	0.00168209	chr7	38978059	39085859	107801	+	ENST00000518318,7	POU6F2	introns
chr7	39085094	39087260	2167	39	28.2797	1.86192	58.3519	0.00023245	0.00168209	chr7	39086032	39204234	118203	+	ENST00000518318,7	POU6F2	introns
chr7	39085094	39087260	2167	39	28.2797	1.86192	58.3519	0.00023245	0.00168209	chr7	39006868	39085859	78992	+	ENST00000673891,1	POU6F2	introns
chr7	39085094	39087260	2167	39	28.2797	1.86192	58.3519	0.00023245	0.00168209	chr7	39086032	39204234	118203	+	ENST00000673891,1	POU6F2	introns
chr7	39085094	39087260	2167	39	28.2797	1.86192	58.3519	0.00023245	0.00168209	chr7	39006868	39085859	78992	+	ENST00000674059,1	POU6F2	introns
chr7	39085094	39087260	2167	39	28.2797	1.86192	58.3519	0.00023245	0.00168209	chr7	39086032	39204234	118203	+	ENST00000674059,1	POU6F2	introns
chr7	39085094	39087260	2167	39	28.2797	1.86192	58.3519	0.00023245	0.00168209	chr7	39006868	39085859	78992	+	ENST00000403058,6	POU6F2	introns
chr7	39085094	39087260	2167	39	28.2797	1.86192	58.3519	0.00023245	0.00168209	chr7	39086032	39204234	118203	+	ENST00000403058,6	POU6F2	introns
chr7	39085094	39087260	2167	39	28.2797	1.86192	58.3519	0.00023245	0.00168209	chr7	39013560	39085859	72300	+	ENST00000517348,1	POU6F2	introns
chr7	39085094	39087260	2167	39	28.2797	1.86192	58.3519	0.00023245	0.00168209	chr7	39086032	39204234	118203	+	ENST00000517348,1	POU6F2	introns
chr7	39085094	39087260	2167	39	28.2797	1.86192	58.3519	0.00023245	0.00168209	chr7	39034492	39085859	51368	+	ENST00000451021,5	POU6F2	introns
chr7	39085094	39087260	2167	39	28.2797	1.86192	58.3519	0.00023245	0.00168209	chr7	39086032	39204234	118203	+	ENST00000451021,5	POU6F2	introns
chr7	39085094	39087260	2167	39	28.2797	1.86192	58.3519	0.00023245	0.00168209	chr7	39083803	39085859	2057	+	ENST00000524147,5	POU6F2	introns
chr7	39085094	39087260	2167	39	28.2797	1.86192	58.3519	0.00023245	0.00168209	chr7	39086032	39204234	118203	+	ENST00000524147,5	POU6F2	introns
chr7	39085094	39087260	2167	39	28.2797	1.86192	58.3519	0.00023245	0.00168209	chr7	39085130	39085859	730	+	ENST00000520104,5	POU6F2	introns
chr7	39085094	39087260	2167	39	28.2797	1.86192	58.3519	0.00023245	0.00168209	chr7	39086032	39204234	118203	+	ENST00000520104,5	POU6F2	introns
chr7	39085094	39087260	2167	39	28.2797	1.86192	58.3519	0.00023245	0.00168209	chr7	39086032	39204234	118203	+	ENST00000673818,5	POU6F2	introns
chr7	39085094	39087260	2167	39	28.2797	1.86192	58.3519	0.00023245	0.00168209	chr7	39086032	39120832	34801	+	ENST00000464276,2	POU6F2	introns
chr7	39085094	39087260	2167	39	28.2797	1.86192	58.3519	0.00023245	0.00168209	chr7	39085860	39086031	172	+	ENST00000673891,1	POU6F2	3UTRs
chr7	39085094	39087260	2167	39	28.2797	1.86192	58.3519	0.00023245	0.00168209	chr7	39085860	39086031	172	+	ENST00000674059,1	POU6F2	3UTRs
chr2	45004087	45006540	2454	127	76.4843	1.53998	58.0755	0.00023245	0.00168209	chr2	45005182	45006485	1304	-	ENST00000303077,7	SIX2	exons
chr2	45004087	45006540	2454	127	76.4843	1.53998	58.0755	0.00023245	0.00168209	chr2	45006486	45008550	2065	-	ENST00000303077,7	SIX2	introns
chr2	45004087	45006540	2454	127	76.4843	1.53998	58.0755	0.00023245	0.00168209	chr2	45005182	45006169	988	-	ENST00000303077,7	SIX2	3UTRs
chr2	45004087	45006540	2454	127	76.4843	1.53998	58.0755	0.00023245	0.00168209	chr2	44996874	45005181	8308	*			intergenic
chr7	156614505	156614940	436	18	14.4395	2.26553	55.4719	0.00023245	0.00168209	chr7	156605381	156640535	35155	-	ENST00000651649,1	LINC01006	introns
chr7	156614505	156614940	436	18	14.4395	2.26553	55.4719	0.00023245	0.00168209	chr7	156605381	156640535	35155	-	ENST00000652322,1	LOC285889	introns
chr7	156614505	156614940	436	18	14.4395	2.26553	55.4719	0.00023245	0.00168209	chr7	156605381	156640535	35155	-	ENST00000656672,1	LOC285889	introns
chr7	156614505	156614940	436	18	14.4395	2.26553	55.4719	0.00023245	0.00168209	chr7	156472712	156640535	167824	-	ENST00000661405,1	LOC285889	introns
chr7	156614505	156614940	436	18	14.4395	2.26553	55.4719	0.00023245	0.00168209	chr7	156605765	156640535	34771	-	ENST00000656928,1	LOC285889	introns
chr7	156614505	156614940	436	18	14.4395	2.26553	55.4719	0.00023245	0.00168209	chr7	156605381	156640535	35155	-	ENST00000661595,1	LINC01006	introns
chr7	156614505	156614940	436	18	14.4395	2.26553	55.4719	0.00023245	0.00168209	chr7	156605381	156638947	33567	-	ENST00000656505,1	LINC01006	introns
chr7	156614505	156614940	436	18	14.4395	2.26553	55.4719	0.00023245	0.00168209	chr7	156605765	156640535	34771	-	ENST00000447933,6	LINC01006	introns
chr7	156614505	156614940	436	18	14.4395	2.26553	55.4719	0.00023245	0.00168209	chr7	156605381	156638947	33567	-	ENST00000660473,1	LINC01006	introns
chr7	156614505	156614940	436	18	14.4395	2.26553	55.4719	0.00023245	0.00168209	chr7	156605381	156638947	33567	-	ENST00000671433,1	LINC01006	introns
chr7	156614505	156614940	436	18	14.4395	2.26553	55.4719	0.00023245	0.00168209	chr7	156481621	156640535	158915	-	ENST00000656837,1	LINC01006	introns
chr7	156614505	156614940	436	18	14.4395	2.26553	55.4719	0.00023245	0.00168209	chr7	156605765	156638947	33183	-	ENST00000663891,1	LINC01006	introns
chr7	156614505	156614940	436	18	14.4395	2.26553	55.4719	0.00023245	0.00168209	chr7	156605381	156640535	35155	-	ENST00000458645,5	LINC01006	introns
chr7	156614505	156614940	436	18	14.4395	2.26553	55.4719	0.00023245	0.00168209	chr7	156605765	156640535	34771	-	ENST00000418309,1	LINC01006	introns
chr2	162141841	162152592	10752	79	54.3122	1.69054	53.1756	0.00023245	0.00168209	chr2	162152248	162153247	1000	-	ENST00000418842,7	GCG	promoters
chr2	162141841	162152592	10752	79	54.3122	1.69054	53.1756	0.00023245	0.00168209	chr2	162144416	162145415	1000	-	ENST00000483769,1	GCG	promoters
chr2	162141841	162152592	10752	79	54.3122	1.69054	53.1756	0.00023245	0.00168209	chr2	162152405	162153404	1000	-	ENST00000375497,3	GCG	promoters
chr2	162141841	162152592	10752	79	54.3122	1.69054	53.1756	0.00023245	0.00168209	chr2	162147394	162148393	1000	-	ENST00000497568,1	GCG	promoters
chr2	162141841	162152592	10752	79	54.3122	1.69054	53.1756	0.00023245	0.00168209	chr2	162152238	162153237	1000	-	ENST00000492913,1	GCG	promoters
chr2	162141841	162152592	10752	79	54.3122	1.69054	53.1756	0.00023245	0.00168209	chr2	162145416	162149415	4000	-	ENST00000483769,1	GCG	1to5kb
chr2	162141841	162152592	10752	79	54.3122	1.69054	53.1756	0.00023245	0.00168209	chr2	162148394	162152393	4000	-	ENST00000497568,1	GCG	1to5kb
chr2	162141841	162152592	10752	79	54.3122	1.69054	53.1756	0.00023245	0.00168209	chr2	162152158	162152247	90	-	ENST00000418842,7	GCG	5UTRs
chr2	162141841	162152592	10752	79	54.3122	1.69054	53.1756	0.00023245	0.00168209	chr2	162149179	162149187	9	-	ENST00000418842,7	GCG	5UTRs
chr2	162141841	162152592	10752	79	54.3122	1.69054	53.1756	0.00023245	0.00168209	chr2	162152158	162152404	247	-	ENST00000375497,3	GCG	5UTRs
chr2	162141841	162152592	10752	79	54.3122	1.69054	53.1756	0.00023245	0.00168209	chr2	162149179	162149187	9	-	ENST00000375497,3	GCG	5UTRs
chr2	162141841	162152592	10752	79	54.3122	1.69054	53.1756	0.00023245	0.00168209	chr2	162152158	162152247	90	-	ENST00000418842,7	GCG	exons
chr2	162141841	162152592	10752	79	54.3122	1.69054	53.1756	0.00023245	0.00168209	chr2	162149087	162149187	101	-	ENST00000418842,7	GCG	exons
chr2	162141841	162152592	10752	79	54.3122	1.69054	53.1756	0.00023245	0.00168209	chr2	162147353	162147514	162	-	ENST00000418842,7	GCG	exons
chr2	162141841	162152592	10752	79	54.3122	1.69054	53.1756	0.00023245	0.00168209	chr2	162145540	162145677	138	-	ENST00000418842,7	GCG	exons
chr2	162141841	162152592	10752	79	54.3122	1.69054	53.1756	0.00023245	0.00168209	chr2	162144027	162144170	144	-	ENST00000418842,7	GCG	exons
chr2	162141841	162152592	10752	79	54.3122	1.69054	53.1756	0.00023245	0.00168209	chr2	162142882	162143370	489	-	ENST00000418842,7	GCG	exons
chr2	162141841	162152592	10752	79	54.3122	1.69054	53.1756	0.00023245	0.00168209	chr2	162144027	162144415	389	-	ENST00000483769,1	GCG	exons
chr2	162141841	162152592	10752	79	54.3122	1.69054	53.1756	0.00023245	0.00168209	chr2	162143178	162143370	193	-	ENST00000483769,1	GCG	exons
chr2	162141841	162152592	10752	79	54.3122	1.69054	53.1756	0.00023245	0.00168209	chr2	162152158	162152404	247	-	ENST00000375497,3	GCG	exons
chr2	162141841	162152592	10752	79	54.3122	1.69054	53.1756	0.00023245	0.00168209	chr2	162149087	162149187	101	-	ENST00000375497,3	GCG	exons
chr2	162141841	162152592	10752	79	54.3122	1.69054	53.1756	0.00023245	0.00168209	chr2	162147353	162147514	162	-	ENST00000375497,3	GCG	exons
chr2	162141841	162152592	10752	79	54.3122	1.69054	53.1756	0.00023245	0.00168209	chr2	162145540	162145677	138	-	ENST00000375497,3	GCG	exons
chr2	162141841	162152592	10752	79	54.3122	1.69054	53.1756	0.00023245	0.00168209	chr2	162144027	162144170	144	-	ENST00000375497,3	GCG	exons
chr2	162141841	162152592	10752	79	54.3122	1.69054	53.1756	0.00023245	0.00168209	chr2	162143905	162143911	7	-	ENST00000375497,3	GCG	exons
chr2	162141841	162152592	10752	79	54.3122	1.69054	53.1756	0.00023245	0.00168209	chr2	162147353	162147393	41	-	ENST00000497568,1	GCG	exons
chr2	162141841	162152592	10752	79	54.3122	1.69054	53.1756	0.00023245	0.00168209	chr2	162144695	162145677	983	-	ENST00000497568,1	GCG	exons
chr2	162141841	162152592	10752	79	54.3122	1.69054	53.1756	0.00023245	0.00168209	chr2	162152158	162152237	80	-	ENST00000492913,1	GCG	exons
chr2	162141841	162152592	10752	79	54.3122	1.69054	53.1756	0.00023245	0.00168209	chr2	162149087	162149187	101	-	ENST00000492913,1	GCG	exons
chr2	162141841	162152592	10752	79	54.3122	1.69054	53.1756	0.00023245	0.00168209	chr2	162147353	162147514	162	-	ENST00000492913,1	GCG	exons
chr2	162141841	162152592	10752	79	54.3122	1.69054	53.1756	0.00023245	0.00168209	chr2	162145359	162145677	319	-	ENST00000492913,1	GCG	exons
chr2	162141841	162152592	10752	79	54.3122	1.69054	53.1756	0.00023245	0.00168209	chr2	162143371	162144026	656	-	ENST00000418842,7	GCG	introns
chr2	162141841	162152592	10752	79	54.3122	1.69054	53.1756	0.00023245	0.00168209	chr2	162144171	162145539	1369	-	ENST00000418842,7	GCG	introns
chr2	162141841	162152592	10752	79	54.3122	1.69054	53.1756	0.00023245	0.00168209	chr2	162145678	162147352	1675	-	ENST00000418842,7	GCG	introns
chr2	162141841	162152592	10752	79	54.3122	1.69054	53.1756	0.00023245	0.00168209	chr2	162147515	162149086	1572	-	ENST00000418842,7	GCG	introns
chr2	162141841	162152592	10752	79	54.3122	1.69054	53.1756	0.00023245	0.00168209	chr2	162149188	162152157	2970	-	ENST00000418842,7	GCG	introns
chr2	162141841	162152592	10752	79	54.3122	1.69054	53.1756	0.00023245	0.00168209	chr2	162143371	162144026	656	-	ENST00000483769,1	GCG	introns
chr2	162141841	162152592	10752	79	54.3122	1.69054	53.1756	0.00023245	0.00168209	chr2	162143912	162144026	115	-	ENST00000375497,3	GCG	introns
chr2	162141841	162152592	10752	79	54.3122	1.69054	53.1756	0.00023245	0.00168209	chr2	162144171	162145539	1369	-	ENST00000375497,3	GCG	introns
chr2	162141841	162152592	10752	79	54.3122	1.69054	53.1756	0.00023245	0.00168209	chr2	162145678	162147352	1675	-	ENST00000375497,3	GCG	introns
chr2	162141841	162152592	10752	79	54.3122	1.69054	53.1756	0.00023245	0.00168209	chr2	162147515	162149086	1572	-	ENST00000375497,3	GCG	introns
chr2	162141841	162152592	10752	79	54.3122	1.69054	53.1756	0.00023245	0.00168209	chr2	162149188	162152157	2970	-	ENST00000375497,3	GCG	introns
chr2	162141841	162152592	10752	79	54.3122	1.69054	53.1756	0.00023245	0.00168209	chr2	162145678	162147352	1675	-	ENST00000497568,1	GCG	introns
chr2	162141841	162152592	10752	79	54.3122	1.69054	53.1756	0.00023245	0.00168209	chr2	162145678	162147352	1675	-	ENST00000492913,1	GCG	introns
chr2	162141841	162152592	10752	79	54.3122	1.69054	53.1756	0.00023245	0.00168209	chr2	162147515	162149086	1572	-	ENST00000492913,1	GCG	introns
chr2	162141841	162152592	10752	79	54.3122	1.69054	53.1756	0.00023245	0.00168209	chr2	162149188	162152157	2970	-	ENST00000492913,1	GCG	introns
chr2	162141841	162152592	10752	79	54.3122	1.69054	53.1756	0.00023245	0.00168209	chr2	162142882	162143363	482	-	ENST00000418842,7	GCG	3UTRs
chr2	162141841	162152592	10752	79	54.3122	1.69054	53.1756	0.00023245	0.00168209	chr2	162095033	162142881	47849	*			intergenic
chr13	110559474	110560759	1286	23	17.0112	1.9438	50.4988	0.00023245	0.00168209	chr13	110524198	110561347	37150	-	ENST00000267328,5	RAB20	introns
chr9	71120770	71122150	1381	31	22.4051	1.8324	49.4747	0.00023245	0.00168209	chr9	71121622	71122621	1000	-	ENST00000677713,2	TRPM3	promoters
chr9	71120770	71122150	1381	31	22.4051	1.8324	49.4747	0.00023245	0.00168209	chr9	71121599	71122598	1000	-	ENST00000377110,9	TRPM3	promoters
chr9	71120770	71122150	1381	31	22.4051	1.8324	49.4747	0.00023245	0.00168209	chr9	71121599	71122598	1000	-	ENST00000377111,8	TRPM3	promoters
chr9	71120770	71122150	1381	31	22.4051	1.8324	49.4747	0.00023245	0.00168209	chr9	71121355	71121621	267	-	ENST00000677713,2	TRPM3	5UTRs
chr9	71120770	71122150	1381	31	22.4051	1.8324	49.4747	0.00023245	0.00168209	chr9	71121355	71121598	244	-	ENST00000377110,9	TRPM3	5UTRs
chr9	71120770	71122150	1381	31	22.4051	1.8324	49.4747	0.00023245	0.00168209	chr9	71121355	71121598	244	-	ENST00000377111,8	TRPM3	5UTRs
chr9	71120770	71122150	1381	31	22.4051	1.8324	49.4747	0.00023245	0.00168209	chr9	71121178	71121621	444	-	ENST00000677713,2	TRPM3	exons
chr9	71120770	71122150	1381	31	22.4051	1.8324	49.4747	0.00023245	0.00168209	chr9	71121178	71121598	421	-	ENST00000377110,9	TRPM3	exons
chr9	71120770	71122150	1381	31	22.4051	1.8324	49.4747	0.00023245	0.00168209	chr9	71121178	71121598	421	-	ENST00000377111,8	TRPM3	exons
chr9	71120770	71122150	1381	31	22.4051	1.8324	49.4747	0.00023245	0.00168209	chr9	70864512	71121177	256666	-	ENST00000677713,2	TRPM3	introns
chr9	71120770	71122150	1381	31	22.4051	1.8324	49.4747	0.00023245	0.00168209	chr9	70864512	71121177	256666	-	ENST00000377110,9	TRPM3	introns
chr9	71120770	71122150	1381	31	22.4051	1.8324	49.4747	0.00023245	0.00168209	chr9	70864512	71121177	256666	-	ENST00000377111,8	TRPM3	introns
chr9	71120770	71122150	1381	31	22.4051	1.8324	49.4747	0.00023245	0.00168209	chr9	70864512	71446652	582141	-	ENST00000357533,6	TRPM3	introns
chr9	71120770	71122150	1381	31	22.4051	1.8324	49.4747	0.00023245	0.00168209	chr9	70864512	71446652	582141	-	ENST00000354500,6	TRPM3	introns
chr18	5398486	5399766	1281	25	20.087	2.05703	47.8167	0.00023245	0.00168209	chr18	5399567	5400566	1000	-	ENST00000578618,5	EPB41L3	promoters
chr18	5398486	5399766	1281	25	20.087	2.05703	47.8167	0.00023245	0.00168209	chr18	5397333	5401332	4000	-	ENST00000579951,2	EPB41L3	1to5kb
chr18	5398486	5399766	1281	25	20.087	2.05703	47.8167	0.00023245	0.00168209	chr18	5398021	5399566	1546	-	ENST00000578618,5	EPB41L3	exons
chr18	5398486	5399766	1281	25	20.087	2.05703	47.8167	0.00023245	0.00168209	chr18	5398651	5399385	735	-	ENST00000400111,8	EPB41L3	exons
chr18	5398486	5399766	1281	25	20.087	2.05703	47.8167	0.00023245	0.00168209	chr18	5398021	5401043	3023	-	ENST00000637651,1	EPB41L3	exons
chr18	5398486	5399766	1281	25	20.087	2.05703	47.8167	0.00023245	0.00168209	chr18	5398144	5406776	8633	-	ENST00000544123,5	EPB41L3	introns
chr18	5398486	5399766	1281	25	20.087	2.05703	47.8167	0.00023245	0.00168209	chr18	5398144	5406776	8633	-	ENST00000342933,7	EPB41L3	introns
chr18	5398486	5399766	1281	25	20.087	2.05703	47.8167	0.00023245	0.00168209	chr18	5397427	5406776	9350	-	ENST00000542652,6	EPB41L3	introns
chr18	5398486	5399766	1281	25	20.087	2.05703	47.8167	0.00023245	0.00168209	chr18	5398144	5406776	8633	-	ENST00000341928,7	EPB41L3	introns
chr18	5398486	5399766	1281	25	20.087	2.05703	47.8167	0.00023245	0.00168209	chr18	5398144	5398650	507	-	ENST00000400111,8	EPB41L3	introns
chr18	5398486	5399766	1281	25	20.087	2.05703	47.8167	0.00023245	0.00168209	chr18	5399386	5400968	1583	-	ENST00000400111,8	EPB41L3	introns
chr18	5398486	5399766	1281	25	20.087	2.05703	47.8167	0.00023245	0.00168209	chr18	5397427	5406776	9350	-	ENST00000540638,6	EPB41L3	introns
chr18	5398486	5399766	1281	25	20.087	2.05703	47.8167	0.00023245	0.00168209	chr18	5397427	5406776	9350	-	ENST00000545076,5	EPB41L3	introns
chr18	5398486	5399766	1281	25	20.087	2.05703	47.8167	0.00023245	0.00168209	chr18	5398144	5406776	8633	-	ENST00000578524,5	EPB41L3	introns
chr18	5398486	5399766	1281	25	20.087	2.05703	47.8167	0.00023245	0.00168209	chr18	5397427	5406776	9350	-	ENST00000581292,5	EPB41L3	introns
chr18	5398486	5399766	1281	25	20.087	2.05703	47.8167	0.00023245	0.00168209	chr18	5397427	5406776	9350	-	ENST00000584055,1	EPB41L3	introns
chr18	5398486	5399766	1281	25	20.087	2.05703	47.8167	0.00023245	0.00168209	chr18	5398144	5400968	2825	-	ENST00000581387,5	EPB41L3	introns
chr18	5398486	5399766	1281	25	20.087	2.05703	47.8167	0.00023245	0.00168209	chr18	5398144	5400496	2353	-	ENST00000579271,5	EPB41L3	introns
chr18	5398486	5399766	1281	25	20.087	2.05703	47.8167	0.00023245	0.00168209	chr18	5398144	5400968	2825	-	ENST00000580647,5	EPB41L3	introns
chr18	5398486	5399766	1281	25	20.087	2.05703	47.8167	0.00023245	0.00168209	chr18	5398144	5406776	8633	-	ENST00000580316,5	EPB41L3	introns
chr18	5398486	5399766	1281	25	20.087	2.05703	47.8167	0.00023245	0.00168209	chr18	5398021	5400842	2822	-	ENST00000637651,1	EPB41L3	3UTRs
chr4	84433320	84434654	1335	18	14.9614	-2.21143	-47.3646	0.00023245	0.00168209	chr4	84385190	84491984	106795	*			intergenic
chr11	121444089	121445709	1621	29	19.6911	-1.72827	-46.0903	0.00023245	0.00168209	chr11	121432417	121447313	14897	*			intergenic
chr3	171023531	171026852	3322	16	13.0984	-2.12601	-45.7843	0.00023245	0.00168209	chr3	171026721	171027720	1000	-	ENST00000314251,8	SLC2A2	promoters
chr3	171023531	171026852	3322	16	13.0984	-2.12601	-45.7843	0.00023245	0.00168209	chr3	171026721	171027720	1000	-	ENST00000497642,5	SLC2A2	promoters
chr3	171023531	171026852	3322	16	13.0984	-2.12601	-45.7843	0.00023245	0.00168209	chr3	171026744	171027743	1000	-	ENST00000469787,1	SLC2A2	promoters
chr3	171023531	171026852	3322	16	13.0984	-2.12601	-45.7843	0.00023245	0.00168209	chr3	171019624	171023623	4000	-	ENST00000461867,1	SLC2A2	1to5kb
chr3	171023531	171026852	3322	16	13.0984	-2.12601	-45.7843	0.00023245	0.00168209	chr3	171026671	171026720	50	-	ENST00000314251,8	SLC2A2	5UTRs
chr3	171023531	171026852	3322	16	13.0984	-2.12601	-45.7843	0.00023245	0.00168209	chr3	171026671	171026720	50	-	ENST00000497642,5	SLC2A2	5UTRs
chr3	171023531	171026852	3322	16	13.0984	-2.12601	-45.7843	0.00023245	0.00168209	chr3	171026671	171026743	73	-	ENST00000469787,1	SLC2A2	5UTRs
chr3	171023531	171026852	3322	16	13.0984	-2.12601	-45.7843	0.00023245	0.00168209	chr3	171026656	171026720	65	-	ENST00000314251,8	SLC2A2	exons
chr3	171023531	171026852	3322	16	13.0984	-2.12601	-45.7843	0.00023245	0.00168209	chr3	171026656	171026720	65	-	ENST00000497642,5	SLC2A2	exons
chr3	171023531	171026852	3322	16	13.0984	-2.12601	-45.7843	0.00023245	0.00168209	chr3	171026656	171026743	88	-	ENST00000469787,1	SLC2A2	exons
chr3	171023531	171026852	3322	16	13.0984	-2.12601	-45.7843	0.00023245	0.00168209	chr3	170995026	171054811	59786	+	ENST00000655926,1		introns
chr3	171023531	171026852	3322	16	13.0984	-2.12601	-45.7843	0.00023245	0.00168209	chr3	171018624	171026655	8032	-	ENST00000314251,8	SLC2A2	introns
chr3	171023531	171026852	3322	16	13.0984	-2.12601	-45.7843	0.00023245	0.00168209	chr3	171018624	171026655	8032	-	ENST00000497642,5	SLC2A2	introns
chr3	171023531	171026852	3322	16	13.0984	-2.12601	-45.7843	0.00023245	0.00168209	chr3	171018624	171026655	8032	-	ENST00000469787,1	SLC2A2	introns
chr11	2143347	2146620	3274	154	85.2907	1.36484	45.6381	0.00023245	0.00168209	chr11	2139975	2143974	4000	-	ENST00000381406,8	IGF2	1to5kb
chr11	2143347	2146620	3274	154	85.2907	1.36484	45.6381	0.00023245	0.00168209	chr11	2140390	2144389	4000	-	ENST00000416167,7	IGF2	1to5kb
chr11	2143347	2146620	3274	154	85.2907	1.36484	45.6381	0.00023245	0.00168209	chr11	2142239	2146238	4000	-	ENST00000434045,6	IGF2	1to5kb
chr11	2143347	2146620	3274	154	85.2907	1.36484	45.6381	0.00023245	0.00168209	chr11	2142017	2146016	4000	-	ENST00000381389,5	IGF2	1to5kb
chr11	2143347	2146620	3274	154	85.2907	1.36484	45.6381	0.00023245	0.00168209	chr11	2146356	2146527	172	+	ENST00000445504,3	IGF2-AS	exons
chr11	2143347	2146620	3274	154	85.2907	1.36484	45.6381	0.00023245	0.00168209	chr11	2146245	2146527	283	+	ENST00000381361,4	IGF2-AS	exons
chr11	2143347	2146620	3274	154	85.2907	1.36484	45.6381	0.00023245	0.00168209	chr11	2146245	2147807	1563	+	ENST00000381363,4	IGF2-AS	exons
chr11	2143347	2146620	3274	154	85.2907	1.36484	45.6381	0.00023245	0.00168209	chr11	2140948	2146355	5408	+	ENST00000445504,3	IGF2-AS	introns
chr11	2143347	2146620	3274	154	85.2907	1.36484	45.6381	0.00023245	0.00168209	chr11	2146528	2147317	790	+	ENST00000445504,3	IGF2-AS	introns
chr11	2143347	2146620	3274	154	85.2907	1.36484	45.6381	0.00023245	0.00168209	chr11	2140948	2146244	5297	+	ENST00000381361,4	IGF2-AS	introns
chr11	2143347	2146620	3274	154	85.2907	1.36484	45.6381	0.00023245	0.00168209	chr11	2146528	2147317	790	+	ENST00000381361,4	IGF2-AS	introns
chr11	2143347	2146620	3274	154	85.2907	1.36484	45.6381	0.00023245	0.00168209	chr11	2140948	2146244	5297	+	ENST00000381363,4	IGF2-AS	introns
chr11	2143347	2146620	3274	154	85.2907	1.36484	45.6381	0.00023245	0.00168209	chr11	2135530	2147565	12036	-	ENST00000643349,1	IGF2	introns
chr11	2143347	2146620	3274	154	85.2907	1.36484	45.6381	0.00023245	0.00168209	chr11	2135530	2147565	12036	-	ENST00000356578,8	INS-IGF2	introns
chr22	20039842	20040484	643	12	8.85502	-2.1744	-43.9646	0.00023245	0.00168209	chr22	20036855	20043354	6500	+	ENST00000471707,5	TANGO2	introns
chr22	20039842	20040484	643	12	8.85502	-2.1744	-43.9646	0.00023245	0.00168209	chr22	20036855	20043354	6500	+	ENST00000401886,5	TANGO2	introns
chr22	20039842	20040484	643	12	8.85502	-2.1744	-43.9646	0.00023245	0.00168209	chr22	20036855	20043354	6500	+	ENST00000475446,5	TANGO2	introns
chr22	20039842	20040484	643	12	8.85502	-2.1744	-43.9646	0.00023245	0.00168209	chr22	20036855	20043354	6500	+	ENST00000432198,5	TANGO2	introns
chr22	20039842	20040484	643	12	8.85502	-2.1744	-43.9646	0.00023245	0.00168209	chr22	20036855	20043354	6500	+	ENST00000411907,5	TANGO2	introns
chr22	20039842	20040484	643	12	8.85502	-2.1744	-43.9646	0.00023245	0.00168209	chr22	20036855	20043354	6500	+	ENST00000420290,6	TANGO2	introns
chr22	20039842	20040484	643	12	8.85502	-2.1744	-43.9646	0.00023245	0.00168209	chr22	20036855	20043354	6500	+	ENST00000432883,5	TANGO2	introns
chr22	20039842	20040484	643	12	8.85502	-2.1744	-43.9646	0.00023245	0.00168209	chr22	20037095	20043354	6260	+	ENST00000434570,6	TANGO2	introns
chr22	20039842	20040484	643	12	8.85502	-2.1744	-43.9646	0.00023245	0.00168209	chr22	20036855	20043354	6500	+	ENST00000447208,6	TANGO2	introns
chr22	20039842	20040484	643	12	8.85502	-2.1744	-43.9646	0.00023245	0.00168209	chr22	20037095	20043354	6260	+	ENST00000456048,5	TANGO2	introns
chr22	20039842	20040484	643	12	8.85502	-2.1744	-43.9646	0.00023245	0.00168209	chr22	20036855	20043354	6500	+	ENST00000398042,6	TANGO2	introns
chr22	20039842	20040484	643	12	8.85502	-2.1744	-43.9646	0.00023245	0.00168209	chr22	20037095	20043354	6260	+	ENST00000399807,7	TANGO2	introns
chr22	20039842	20040484	643	12	8.85502	-2.1744	-43.9646	0.00023245	0.00168209	chr22	20036855	20043354	6500	+	ENST00000450664,5	TANGO2	introns
chr22	20039842	20040484	643	12	8.85502	-2.1744	-43.9646	0.00023245	0.00168209	chr22	20036855	20043354	6500	+	ENST00000450019,5	TANGO2	introns
chr22	20039842	20040484	643	12	8.85502	-2.1744	-43.9646	0.00023245	0.00168209	chr22	20036855	20043354	6500	+	ENST00000327374,9	TANGO2	introns
chr22	20039842	20040484	643	12	8.85502	-2.1744	-43.9646	0.00023245	0.00168209	chr22	20036855	20043354	6500	+	ENST00000479679,5	TANGO2	introns
chr22	20039842	20040484	643	12	8.85502	-2.1744	-43.9646	0.00023245	0.00168209	chr22	20036855	20043354	6500	+	ENST00000430807,5	TANGO2	introns
chr22	20039842	20040484	643	12	8.85502	-2.1744	-43.9646	0.00023245	0.00168209	chr22	20037095	20043354	6260	+	ENST00000401833,5	TANGO2	introns
chr22	20039842	20040484	643	12	8.85502	-2.1744	-43.9646	0.00023245	0.00168209	chr22	20036855	20043354	6500	+	ENST00000434168,5	TANGO2	introns
chr22	20039842	20040484	643	12	8.85502	-2.1744	-43.9646	0.00023245	0.00168209	chr22	20036855	20043354	6500	+	ENST00000462579,5	TANGO2	introns
chr22	20039842	20040484	643	12	8.85502	-2.1744	-43.9646	0.00023245	0.00168209	chr22	20036855	20043354	6500	+	ENST00000444651,5	TANGO2	introns
chr22	20039842	20040484	643	12	8.85502	-2.1744	-43.9646	0.00023245	0.00168209	chr22	20036855	20043354	6500	+	ENST00000484373,5	TANGO2	introns
chr22	20039842	20040484	643	12	8.85502	-2.1744	-43.9646	0.00023245	0.00168209	chr22	20036855	20043354	6500	+	ENST00000485715,2	TANGO2	introns
chr11	31824757	31827776	3020	166	106.103	-1.54857	-43.7597	0.00023245	0.00168209	chr11	31825323	31826322	1000	+	ENST00000647350,1		promoters
chr11	31824757	31827776	3020	166	106.103	-1.54857	-43.7597	0.00023245	0.00168209	chr11	31825341	31826340	1000	+	ENST00000643826,1		promoters
chr11	31824757	31827776	3020	166	106.103	-1.54857	-43.7597	0.00023245	0.00168209	chr11	31825347	31826346	1000	+	ENST00000630360,1	PAUPAR	promoters
chr11	31824757	31827776	3020	166	106.103	-1.54857	-43.7597	0.00023245	0.00168209	chr11	31825468	31826467	1000	+	ENST00000642549,1		promoters
chr11	31824757	31827776	3020	166	106.103	-1.54857	-43.7597	0.00023245	0.00168209	chr11	31821323	31825322	4000	+	ENST00000647350,1		1to5kb
chr11	31824757	31827776	3020	166	106.103	-1.54857	-43.7597	0.00023245	0.00168209	chr11	31821341	31825340	4000	+	ENST00000643826,1		1to5kb
chr11	31824757	31827776	3020	166	106.103	-1.54857	-43.7597	0.00023245	0.00168209	chr11	31821347	31825346	4000	+	ENST00000630360,1	PAUPAR	1to5kb
chr11	31824757	31827776	3020	166	106.103	-1.54857	-43.7597	0.00023245	0.00168209	chr11	31821468	31825467	4000	+	ENST00000642549,1		1to5kb
chr11	31824757	31827776	3020	166	106.103	-1.54857	-43.7597	0.00023245	0.00168209	chr11	31827388	31829264	1877	+	ENST00000643436,1	PAX6-AS1	exons
chr11	31824757	31827776	3020	166	106.103	-1.54857	-43.7597	0.00023245	0.00168209	chr11	31827489	31829048	1560	+	ENST00000646959,1		exons
chr11	31824757	31827776	3020	166	106.103	-1.54857	-43.7597	0.00023245	0.00168209	chr11	31827411	31829282	1872	+	ENST00000645942,1	PAX6-AS1	exons
chr11	31824757	31827776	3020	166	106.103	-1.54857	-43.7597	0.00023245	0.00168209	chr11	31827388	31829282	1895	+	ENST00000642237,1	PAX6-AS1	exons
chr11	31824757	31827776	3020	166	106.103	-1.54857	-43.7597	0.00023245	0.00168209	chr11	31827489	31829241	1753	+	ENST00000642614,1	PAX6-AS1	exons
chr11	31824757	31827776	3020	166	106.103	-1.54857	-43.7597	0.00023245	0.00168209	chr11	31826323	31826433	111	+	ENST00000647350,1		exons
chr11	31824757	31827776	3020	166	106.103	-1.54857	-43.7597	0.00023245	0.00168209	chr11	31827489	31829265	1777	+	ENST00000647350,1		exons
chr11	31824757	31827776	3020	166	106.103	-1.54857	-43.7597	0.00023245	0.00168209	chr11	31826341	31826570	230	+	ENST00000643826,1		exons
chr11	31824757	31827776	3020	166	106.103	-1.54857	-43.7597	0.00023245	0.00168209	chr11	31827411	31829251	1841	+	ENST00000643826,1		exons
chr11	31824757	31827776	3020	166	106.103	-1.54857	-43.7597	0.00023245	0.00168209	chr11	31826347	31829311	2965	+	ENST00000630360,1	PAUPAR	exons
chr11	31824757	31827776	3020	166	106.103	-1.54857	-43.7597	0.00023245	0.00168209	chr11	31826468	31826570	103	+	ENST00000642549,1		exons
chr11	31824757	31827776	3020	166	106.103	-1.54857	-43.7597	0.00023245	0.00168209	chr11	31827388	31829280	1893	+	ENST00000642549,1		exons
chr11	31824757	31827776	3020	166	106.103	-1.54857	-43.7597	0.00023245	0.00168209	chr11	31816640	31827387	10748	+	ENST00000643436,1	PAX6-AS1	introns
chr11	31824757	31827776	3020	166	106.103	-1.54857	-43.7597	0.00023245	0.00168209	chr11	31812498	31827488	14991	+	ENST00000646959,1		introns
chr11	31824757	31827776	3020	166	106.103	-1.54857	-43.7597	0.00023245	0.00168209	chr11	31812498	32097143	284646	+	ENST00000530348,5	RCN1	introns
chr11	31824757	31827776	3020	166	106.103	-1.54857	-43.7597	0.00023245	0.00168209	chr11	31816640	31827410	10771	+	ENST00000645942,1	PAX6-AS1	introns
chr11	31824757	31827776	3020	166	106.103	-1.54857	-43.7597	0.00023245	0.00168209	chr11	31816640	31827387	10748	+	ENST00000642237,1	PAX6-AS1	introns
chr11	31824757	31827776	3020	166	106.103	-1.54857	-43.7597	0.00023245	0.00168209	chr11	31816640	31885293	68654	+	ENST00000644607,1	PAX6-AS1	introns
chr11	31824757	31827776	3020	166	106.103	-1.54857	-43.7597	0.00023245	0.00168209	chr11	31816640	31938749	122110	+	ENST00000646221,1	PAX6-AS1	introns
chr11	31824757	31827776	3020	166	106.103	-1.54857	-43.7597	0.00023245	0.00168209	chr11	31816640	32097143	280504	+	ENST00000532942,5	RCN1	introns
chr11	31824757	31827776	3020	166	106.103	-1.54857	-43.7597	0.00023245	0.00168209	chr11	31816640	31958714	142075	+	ENST00000643671,1	PAX6-AS1	introns
chr11	31824757	31827776	3020	166	106.103	-1.54857	-43.7597	0.00023245	0.00168209	chr11	31816640	31903396	86757	+	ENST00000643931,1	PAX6-AS1	introns
chr11	31824757	31827776	3020	166	106.103	-1.54857	-43.7597	0.00023245	0.00168209	chr11	31816640	31827488	10849	+	ENST00000642614,1	PAX6-AS1	introns
chr11	31824757	31827776	3020	166	106.103	-1.54857	-43.7597	0.00023245	0.00168209	chr11	31816640	31958714	142075	+	ENST00000642818,1	PAX6-AS1	introns
chr11	31824757	31827776	3020	166	106.103	-1.54857	-43.7597	0.00023245	0.00168209	chr11	31816640	31829498	12859	+	ENST00000645848,1	PAX6-AS1	introns
chr11	31824757	31827776	3020	166	106.103	-1.54857	-43.7597	0.00023245	0.00168209	chr11	31816640	31885293	68654	+	ENST00000506388,2	PAX6-AS1	introns
chr11	31824757	31827776	3020	166	106.103	-1.54857	-43.7597	0.00023245	0.00168209	chr11	31816640	31885293	68654	+	ENST00000645824,1	PAX6-AS1	introns
chr11	31824757	31827776	3020	166	106.103	-1.54857	-43.7597	0.00023245	0.00168209	chr11	31826434	31827488	1055	+	ENST00000647350,1		introns
chr11	31824757	31827776	3020	166	106.103	-1.54857	-43.7597	0.00023245	0.00168209	chr11	31826571	31827410	840	+	ENST00000643826,1		introns
chr11	31824757	31827776	3020	166	106.103	-1.54857	-43.7597	0.00023245	0.00168209	chr11	31826571	31827387	817	+	ENST00000642549,1		introns
chr1	5895579	5896977	1399	43	29.1016	1.89317	43.6209	0.00023245	0.00168209	chr1	5891029	5904616	13588	-	ENST00000478423,6	NPHP4	introns
chr1	5895579	5896977	1399	43	29.1016	1.89317	43.6209	0.00023245	0.00168209	chr1	5891029	5904616	13588	-	ENST00000378156,9	NPHP4	introns
chr1	5895579	5896977	1399	43	29.1016	1.89317	43.6209	0.00023245	0.00168209	chr1	5891029	5904616	13588	-	ENST00000489180,6	NPHP4	introns
chr1	5895579	5896977	1399	43	29.1016	1.89317	43.6209	0.00023245	0.00168209	chr1	5891029	5904616	13588	-	ENST00000378169,7	NPHP4	introns
chr1	5895579	5896977	1399	43	29.1016	1.89317	43.6209	0.00023245	0.00168209	chr1	5891029	5904616	13588	-	ENST00000622020,4	NPHP4	introns
chr1	5895579	5896977	1399	43	29.1016	1.89317	43.6209	0.00023245	0.00168209	chr1	5891029	5904616	13588	-	ENST00000466897,1	NPHP4	introns
chr8	143423362	143427602	4241	148	72.8096	-1.31149	-43.608	0.00023245	0.00168209	chr8	143419339	143429509	10171	-	ENST00000528185,1		introns
chr1	29450456	29451007	552	14	9.71746	-2.11591	-43.4939	0.00023245	0.00168209	chr1	29355115	29488192	133078	*			intergenic
chr20	20363757	20367034	3278	195	97.6625	-1.22318	-43.1154	0.00023245	0.00168209	chr20	20363104	20367103	4000	+	ENST00000310227,3	INSM1	1to5kb
chr20	20363757	20367034	3278	195	97.6625	-1.22318	-43.1154	0.00023245	0.00168209	chr20	20363691	20365657	1967	+	ENST00000623641,1		exons
chr16	2487112	2488168	1057	37	24.0788	-1.80556	-43.0779	0.00023245	0.00168209	chr16	2475171	2496033	20863	+	ENST00000567020,6	TBC1D24	introns
chr16	2487112	2488168	1057	37	24.0788	-1.80556	-43.0779	0.00023245	0.00168209	chr16	2475171	2493596	18426	+	ENST00000630263,2	TBC1D24	introns
chr16	2487112	2488168	1057	37	24.0788	-1.80556	-43.0779	0.00023245	0.00168209	chr16	2475171	2496033	20863	+	ENST00000569874,2	TBC1D24	introns
chr16	2487112	2488168	1057	37	24.0788	-1.80556	-43.0779	0.00023245	0.00168209	chr16	2475171	2496033	20863	+	ENST00000646147,1	TBC1D24	introns
chr16	2487112	2488168	1057	37	24.0788	-1.80556	-43.0779	0.00023245	0.00168209	chr16	2483087	2496033	12947	+	ENST00000562105,2	TBC1D24	introns
chr16	2487112	2488168	1057	37	24.0788	-1.80556	-43.0779	0.00023245	0.00168209	chr16	2483087	2496033	12947	+	ENST00000643767,1	TBC1D24	introns
chr8	98065626	98066974	1349	20	13.6369	-1.83113	-42.9102	0.00023245	0.00168209	chr8	98064728	98093220	28493	+	ENST00000545282,1	ERICH5	introns
chr8	98065626	98066974	1349	20	13.6369	-1.83113	-42.9102	0.00023245	0.00168209	chr8	98064728	98089075	24348	+	ENST00000318528,8	ERICH5	introns
chr8	143493507	143494448	942	24	15.9574	-1.79703	-42.8899	0.00023245	0.00168209	chr8	143475586	143507745	32160	-	ENST00000262577,6	ZC3H3	introns
chr8	143493507	143494448	942	24	15.9574	-1.79703	-42.8899	0.00023245	0.00168209	chr8	143484948	143507745	22798	-	ENST00000528401,1	ZC3H3	introns
chr10	124677401	124678062	662	16	11.9646	-1.95863	-42.7385	0.00023245	0.00168209	chr10	124618794	124681606	62813	-	ENST00000494792,1	FAM53B	introns
chr10	124677401	124678062	662	16	11.9646	-1.95863	-42.7385	0.00023245	0.00168209	chr10	124623605	124681606	58002	-	ENST00000337318,8	FAM53B	introns
chr10	124677401	124678062	662	16	11.9646	-1.95863	-42.7385	0.00023245	0.00168209	chr10	124623605	124681606	58002	-	ENST00000392754,7	FAM53B	introns
chr10	124677401	124678062	662	16	11.9646	-1.95863	-42.7385	0.00023245	0.00168209	chr10	124667421	124681606	14186	-	ENST00000280780,6	FAM53B	introns
chr11	83694627	83695540	914	18	13.1749	-2.06068	-41.5502	0.00023245	0.00168209	chr11	83693811	83720829	27019	+	ENST00000533669,5	DLG2-AS2	introns
chr11	83694627	83695540	914	18	13.1749	-2.06068	-41.5502	0.00023245	0.00168209	chr11	83633326	83786689	153364	-	ENST00000280241,12	DLG2	introns
chr11	83694627	83695540	914	18	13.1749	-2.06068	-41.5502	0.00023245	0.00168209	chr11	83633326	83786689	153364	-	ENST00000398309,6	DLG2	introns
chr11	83694627	83695540	914	18	13.1749	-2.06068	-41.5502	0.00023245	0.00168209	chr11	83633326	83786689	153364	-	ENST00000376104,7	DLG2	introns
chr11	83694627	83695540	914	18	13.1749	-2.06068	-41.5502	0.00023245	0.00168209	chr11	83633326	83786689	153364	-	ENST00000648622,1	DLG2	introns
chr11	83694627	83695540	914	18	13.1749	-2.06068	-41.5502	0.00023245	0.00168209	chr11	83633326	83786689	153364	-	ENST00000650630,1	DLG2	introns
chr11	83694627	83695540	914	18	13.1749	-2.06068	-41.5502	0.00023245	0.00168209	chr11	83633326	83786689	153364	-	ENST00000418306,6	DLG2	introns
chr11	83694627	83695540	914	18	13.1749	-2.06068	-41.5502	0.00023245	0.00168209	chr11	83633326	83786689	153364	-	ENST00000330014,11	DLG2	introns
chr11	83694627	83695540	914	18	13.1749	-2.06068	-41.5502	0.00023245	0.00168209	chr11	83633326	83786689	153364	-	ENST00000524982,5	DLG2	introns
chr11	83694627	83695540	914	18	13.1749	-2.06068	-41.5502	0.00023245	0.00168209	chr11	83633326	83786689	153364	-	ENST00000532653,5	DLG2	introns
chr11	83694627	83695540	914	18	13.1749	-2.06068	-41.5502	0.00023245	0.00168209	chr11	83633326	83786689	153364	-	ENST00000531015,5	DLG2	introns
chr11	83694627	83695540	914	18	13.1749	-2.06068	-41.5502	0.00023245	0.00168209	chr11	83633326	83724855	91530	-	ENST00000530800,5	DLG2	introns
chr11	83694627	83695540	914	18	13.1749	-2.06068	-41.5502	0.00023245	0.00168209	chr11	83633326	83725169	91844	-	ENST00000529399,1	DLG2	introns
chr11	83694627	83695540	914	18	13.1749	-2.06068	-41.5502	0.00023245	0.00168209	chr11	83651931	83724855	72925	-	ENST00000434967,1	DLG2	introns
chr11	83694627	83695540	914	18	13.1749	-2.06068	-41.5502	0.00023245	0.00168209	chr11	83633326	83786689	153364	-	ENST00000529111,5	DLG2	introns
chr20	58543622	58544612	991	25	18.3198	-1.9803	-41.2767	0.00023245	0.00168209	chr20	58523807	58547811	24005	+	ENST00000427140,5	APCDD1L-DT	introns
chr20	58543622	58544612	991	25	18.3198	-1.9803	-41.2767	0.00023245	0.00168209	chr20	58523807	58547811	24005	+	ENST00000420279,5	APCDD1L-DT	introns
chr20	58543622	58544612	991	25	18.3198	-1.9803	-41.2767	0.00023245	0.00168209	chr20	58523807	58573575	49769	+	ENST00000661476,1	APCDD1L-DT	introns
chr20	58543622	58544612	991	25	18.3198	-1.9803	-41.2767	0.00023245	0.00168209	chr20	58519626	58547811	28186	+	ENST00000439558,5	APCDD1L-DT	introns
chr20	58543622	58544612	991	25	18.3198	-1.9803	-41.2767	0.00023245	0.00168209	chr20	58523807	58547811	24005	+	ENST00000424205,1	APCDD1L-DT	introns
chr11	75301129	75302105	977	20	12.8063	1.8668	41.0025	0.00023245	0.00168209	chr11	75290040	75351587	61548	-	ENST00000420843,7	ARRB1	introns
chr11	75301129	75302105	977	20	12.8063	1.8668	41.0025	0.00023245	0.00168209	chr11	75290040	75351587	61548	-	ENST00000360025,7	ARRB1	introns
chr11	75301129	75302105	977	20	12.8063	1.8668	41.0025	0.00023245	0.00168209	chr11	75290040	75306552	16513	-	ENST00000532525,1	ARRB1	introns
chr11	75301129	75302105	977	20	12.8063	1.8668	41.0025	0.00023245	0.00168209	chr11	75287376	75312061	24686	-	ENST00000524400,5	ARRB1	introns
chr11	75301129	75302105	977	20	12.8063	1.8668	41.0025	0.00023245	0.00168209	chr11	75290040	75312061	22022	-	ENST00000533609,5	ARRB1	introns
chr11	75301129	75302105	977	20	12.8063	1.8668	41.0025	0.00023245	0.00168209	chr11	75290040	75303598	13559	-	ENST00000527385,1	ARRB1	introns
chr11	75301129	75302105	977	20	12.8063	1.8668	41.0025	0.00023245	0.00168209	chr11	75290040	75351587	61548	-	ENST00000533255,1	ARRB1	introns
chr7	3949140	3949776	637	21	13.1744	1.75218	40.8707	0.00023245	0.00168209	chr7	3945920	3949919	4000	+	ENST00000426596,1	SDK1	1to5kb
chr7	3949140	3949776	637	21	13.1744	1.75218	40.8707	0.00023245	0.00168209	chr7	3945921	3949920	4000	+	ENST00000478527,1	SDK1	1to5kb
chr7	3949140	3949776	637	21	13.1744	1.75218	40.8707	0.00023245	0.00168209	chr7	3821584	3950922	129339	+	ENST00000404826,7	SDK1	introns
chr7	3949140	3949776	637	21	13.1744	1.75218	40.8707	0.00023245	0.00168209	chr7	3821584	3950922	129339	+	ENST00000389531,7	SDK1	introns
chr7	3949140	3949776	637	21	13.1744	1.75218	40.8707	0.00023245	0.00168209	chr7	3821584	3950922	129339	+	ENST00000615806,4	SDK1	introns
chr19	33462339	33463266	928	25	18.5917	-2.01588	-40.8021	0.00023245	0.00168209	chr19	33462995	33463041	47	-	ENST00000244137,12	PEPD	exons
chr19	33462339	33463266	928	25	18.5917	-2.01588	-40.8021	0.00023245	0.00168209	chr19	33462995	33463041	47	-	ENST00000588328,6	PEPD	exons
chr19	33462339	33463266	928	25	18.5917	-2.01588	-40.8021	0.00023245	0.00168209	chr19	33462995	33463041	47	-	ENST00000436370,7	PEPD	exons
chr19	33462339	33463266	928	25	18.5917	-2.01588	-40.8021	0.00023245	0.00168209	chr19	33462995	33463041	47	-	ENST00000651901,1	PEPD	exons
chr19	33462339	33463266	928	25	18.5917	-2.01588	-40.8021	0.00023245	0.00168209	chr19	33462995	33463041	47	-	ENST00000590731,6	PEPD	exons
chr19	33462339	33463266	928	25	18.5917	-2.01588	-40.8021	0.00023245	0.00168209	chr19	33462995	33463041	47	-	ENST00000609145,5	PEPD	exons
chr19	33462339	33463266	928	25	18.5917	-2.01588	-40.8021	0.00023245	0.00168209	chr19	33462995	33463041	47	-	ENST00000588719,5	PEPD	exons
chr19	33462339	33463266	928	25	18.5917	-2.01588	-40.8021	0.00023245	0.00168209	chr19	33462644	33463041	398	-	ENST00000651646,1	PEPD	exons
chr19	33462339	33463266	928	25	18.5917	-2.01588	-40.8021	0.00023245	0.00168209	chr19	33462946	33463041	96	-	ENST00000590755,6	PEPD	exons
chr19	33462339	33463266	928	25	18.5917	-2.01588	-40.8021	0.00023245	0.00168209	chr19	33462951	33463041	91	-	ENST00000590408,1	PEPD	exons
chr19	33462339	33463266	928	25	18.5917	-2.01588	-40.8021	0.00023245	0.00168209	chr19	33413644	33462994	49351	-	ENST00000244137,12	PEPD	introns
chr19	33462339	33463266	928	25	18.5917	-2.01588	-40.8021	0.00023245	0.00168209	chr19	33463042	33463986	945	-	ENST00000244137,12	PEPD	introns
chr19	33462339	33463266	928	25	18.5917	-2.01588	-40.8021	0.00023245	0.00168209	chr19	33413644	33462994	49351	-	ENST00000588328,6	PEPD	introns
chr19	33462339	33463266	928	25	18.5917	-2.01588	-40.8021	0.00023245	0.00168209	chr19	33463042	33463986	945	-	ENST00000588328,6	PEPD	introns
chr19	33462339	33463266	928	25	18.5917	-2.01588	-40.8021	0.00023245	0.00168209	chr19	33413644	33478045	64402	-	ENST00000397032,8	PEPD	introns
chr19	33462339	33463266	928	25	18.5917	-2.01588	-40.8021	0.00023245	0.00168209	chr19	33413644	33462994	49351	-	ENST00000436370,7	PEPD	introns
chr19	33462339	33463266	928	25	18.5917	-2.01588	-40.8021	0.00023245	0.00168209	chr19	33463042	33463986	945	-	ENST00000436370,7	PEPD	introns
chr19	33462339	33463266	928	25	18.5917	-2.01588	-40.8021	0.00023245	0.00168209	chr19	33413644	33462994	49351	-	ENST00000651901,1	PEPD	introns
chr19	33462339	33463266	928	25	18.5917	-2.01588	-40.8021	0.00023245	0.00168209	chr19	33463042	33463986	945	-	ENST00000651901,1	PEPD	introns
chr19	33462339	33463266	928	25	18.5917	-2.01588	-40.8021	0.00023245	0.00168209	chr19	33413644	33462994	49351	-	ENST00000590731,6	PEPD	introns
chr19	33462339	33463266	928	25	18.5917	-2.01588	-40.8021	0.00023245	0.00168209	chr19	33463042	33463986	945	-	ENST00000590731,6	PEPD	introns
chr19	33462339	33463266	928	25	18.5917	-2.01588	-40.8021	0.00023245	0.00168209	chr19	33413644	33462994	49351	-	ENST00000609145,5	PEPD	introns
chr19	33462339	33463266	928	25	18.5917	-2.01588	-40.8021	0.00023245	0.00168209	chr19	33463042	33463986	945	-	ENST00000609145,5	PEPD	introns
chr19	33462339	33463266	928	25	18.5917	-2.01588	-40.8021	0.00023245	0.00168209	chr19	33413644	33462994	49351	-	ENST00000588719,5	PEPD	introns
chr19	33462339	33463266	928	25	18.5917	-2.01588	-40.8021	0.00023245	0.00168209	chr19	33463042	33463986	945	-	ENST00000588719,5	PEPD	introns
chr19	33462339	33463266	928	25	18.5917	-2.01588	-40.8021	0.00023245	0.00168209	chr19	33463042	33463986	945	-	ENST00000651646,1	PEPD	introns
chr19	33462339	33463266	928	25	18.5917	-2.01588	-40.8021	0.00023245	0.00168209	chr19	33463042	33463986	945	-	ENST00000590755,6	PEPD	introns
chr19	33462339	33463266	928	25	18.5917	-2.01588	-40.8021	0.00023245	0.00168209	chr19	33463042	33463986	945	-	ENST00000590408,1	PEPD	introns
chr19	33462339	33463266	928	25	18.5917	-2.01588	-40.8021	0.00023245	0.00168209	chr19	33462644	33462990	347	-	ENST00000651646,1	PEPD	3UTRs
chr19	33462339	33463266	928	25	18.5917	-2.01588	-40.8021	0.00023245	0.00168209	chr19	33462946	33463041	96	-	ENST00000590755,6	PEPD	3UTRs
chr19	33462339	33463266	928	25	18.5917	-2.01588	-40.8021	0.00023245	0.00168209	chr19	33462951	33463041	91	-	ENST00000590408,1	PEPD	3UTRs
chr1	236265707	236269427	3721	51	26.9415	-1.37945	-40.5207	0.00023245	0.00168209	chr1	236266780	236267779	1000	+	ENST00000410718,1		promoters
chr1	236265707	236269427	3721	51	26.9415	-1.37945	-40.5207	0.00023245	0.00168209	chr1	236262780	236266779	4000	+	ENST00000410718,1		1to5kb
chr1	236265707	236269427	3721	51	26.9415	-1.37945	-40.5207	0.00023245	0.00168209	chr1	236267780	236267958	179	+	ENST00000410718,1		exons
chr1	236265707	236269427	3721	51	26.9415	-1.37945	-40.5207	0.00023245	0.00168209	chr1	236253506	236269874	16369	-	ENST00000354619,10	ERO1B	introns
chr1	236265707	236269427	3721	51	26.9415	-1.37945	-40.5207	0.00023245	0.00168209	chr1	236253506	236269874	16369	-	ENST00000366589,1	ERO1B	introns
chr2	23594124	23594552	429	19	12.5316	-1.81136	-40.4096	0.00023245	0.00168209	chr2	23562482	23639138	76657	+	ENST00000486442,6	KLHL29	introns
chr2	23594124	23594552	429	19	12.5316	-1.81136	-40.4096	0.00023245	0.00168209	chr2	23562482	23639138	76657	+	ENST00000489446,1	KLHL29	introns
chr3	14404655	14406564	1910	28	19.4756	-1.83372	-40.3851	0.00023245	0.00168209	chr3	14402848	14411030	8183	+	ENST00000622810,4	SLC6A6	introns
chr3	14404655	14406564	1910	28	19.4756	-1.83372	-40.3851	0.00023245	0.00168209	chr3	14402848	14416411	13564	+	ENST00000610642,4	SLC6A6	introns
chr3	14404655	14406564	1910	28	19.4756	-1.83372	-40.3851	0.00023245	0.00168209	chr3	14402848	14416411	13564	+	ENST00000613060,4	SLC6A6	introns
chr3	14404655	14406564	1910	28	19.4756	-1.83372	-40.3851	0.00023245	0.00168209	chr3	14402848	14416411	13564	+	ENST00000618278,4	SLC6A6	introns
chr3	14404655	14406564	1910	28	19.4756	-1.83372	-40.3851	0.00023245	0.00168209	chr3	14402848	14416411	13564	+	ENST00000649500,1	SLC6A6	introns
chr3	14404655	14406564	1910	28	19.4756	-1.83372	-40.3851	0.00023245	0.00168209	chr3	14402848	14416411	13564	+	ENST00000622186,5	SLC6A6	introns
chr3	14404655	14406564	1910	28	19.4756	-1.83372	-40.3851	0.00023245	0.00168209	chr3	14402848	14416411	13564	+	ENST00000621751,4	SLC6A6	introns
chr3	14404655	14406564	1910	28	19.4756	-1.83372	-40.3851	0.00023245	0.00168209	chr3	14402848	14416411	13564	+	ENST00000613930,4	SLC6A6	introns
chr3	14404655	14406564	1910	28	19.4756	-1.83372	-40.3851	0.00023245	0.00168209	chr3	14402848	14416411	13564	+	ENST00000622176,4	SLC6A6	introns
chr3	14404655	14406564	1910	28	19.4756	-1.83372	-40.3851	0.00023245	0.00168209	chr3	14402848	14416411	13564	+	ENST00000615188,1	SLC6A6	introns
chr22	46075497	46078993	3497	107	50.7496	-1.18412	-39.9209	0.00023245	0.00168209	chr22	46075312	46079311	4000	+	ENST00000443490,5	MIRLET7BHG	1to5kb
chr22	46075497	46078993	3497	107	50.7496	-1.18412	-39.9209	0.00023245	0.00168209	chr22	46053921	46097925	44005	+	ENST00000381051,6	MIRLET7BHG	introns
chr11	16148390	16149564	1175	12	8.99644	-2.15826	-39.8278	0.00023245	0.00168209	chr11	16111924	16183885	71962	-	ENST00000316399,10	SOX6	introns
chr11	16148390	16149564	1175	12	8.99644	-2.15826	-39.8278	0.00023245	0.00168209	chr11	16111924	16183885	71962	-	ENST00000683767,1	SOX6	introns
chr11	16148390	16149564	1175	12	8.99644	-2.15826	-39.8278	0.00023245	0.00168209	chr11	16111924	16183885	71962	-	ENST00000655819,1	SOX6	introns
chr11	16148390	16149564	1175	12	8.99644	-2.15826	-39.8278	0.00023245	0.00168209	chr11	16111924	16183885	71962	-	ENST00000396356,7	SOX6	introns
chr11	16148390	16149564	1175	12	8.99644	-2.15826	-39.8278	0.00023245	0.00168209	chr11	16111924	16183885	71962	-	ENST00000528252,5	SOX6	introns
chr11	16148390	16149564	1175	12	8.99644	-2.15826	-39.8278	0.00023245	0.00168209	chr11	16111924	16183885	71962	-	ENST00000527619,6	SOX6	introns
chr11	16148390	16149564	1175	12	8.99644	-2.15826	-39.8278	0.00023245	0.00168209	chr11	16111924	16183885	71962	-	ENST00000528429,5	SOX6	introns
chr7	157691750	157694026	2277	196	74.7538	-1.02766	-39.7181	0.00023245	0.00168209	chr7	157682938	157898672	215735	-	ENST00000389413,7	PTPRN2	introns
chr7	157691750	157694026	2277	196	74.7538	-1.02766	-39.7181	0.00023245	0.00168209	chr7	157682938	157898672	215735	-	ENST00000409483,5	PTPRN2	introns
chr7	157691750	157694026	2277	196	74.7538	-1.02766	-39.7181	0.00023245	0.00168209	chr7	157682938	157898672	215735	-	ENST00000389418,9	PTPRN2	introns
chr7	157691750	157694026	2277	196	74.7538	-1.02766	-39.7181	0.00023245	0.00168209	chr7	157682938	157898672	215735	-	ENST00000389416,8	PTPRN2	introns
chr3	9902499	9903584	1086	17	10.898	-1.8957	-39.6325	0.00023245	0.00168209	chr3	9901612	9902611	1000	+	ENST00000461534,1	IL17RE	promoters
chr3	9902499	9903584	1086	17	10.898	-1.8957	-39.6325	0.00023245	0.00168209	chr3	9901619	9902618	1000	+	ENST00000421412,5	IL17RE	promoters
chr3	9902499	9903584	1086	17	10.898	-1.8957	-39.6325	0.00023245	0.00168209	chr3	9901831	9902830	1000	+	ENST00000489181,5	IL17RE	promoters
chr3	9902499	9903584	1086	17	10.898	-1.8957	-39.6325	0.00023245	0.00168209	chr3	9901848	9902847	1000	+	ENST00000444427,5	IL17RE	promoters
chr3	9902499	9903584	1086	17	10.898	-1.8957	-39.6325	0.00023245	0.00168209	chr3	9901848	9902847	1000	+	ENST00000434065,5	IL17RE	promoters
chr3	9902499	9903584	1086	17	10.898	-1.8957	-39.6325	0.00023245	0.00168209	chr3	9901848	9902847	1000	+	ENST00000383814,8	IL17RE	promoters
chr3	9902499	9903584	1086	17	10.898	-1.8957	-39.6325	0.00023245	0.00168209	chr3	9901848	9902847	1000	+	ENST00000454190,6	IL17RE	promoters
chr3	9902499	9903584	1086	17	10.898	-1.8957	-39.6325	0.00023245	0.00168209	chr3	9901850	9902849	1000	+	ENST00000383815,7	IL17RE	promoters
chr3	9902499	9903584	1086	17	10.898	-1.8957	-39.6325	0.00023245	0.00168209	chr3	9901882	9902881	1000	+	ENST00000454992,1	IL17RE	promoters
chr3	9902499	9903584	1086	17	10.898	-1.8957	-39.6325	0.00023245	0.00168209	chr3	9902619	9902636	18	+	ENST00000421412,5	IL17RE	5UTRs
chr3	9902499	9903584	1086	17	10.898	-1.8957	-39.6325	0.00023245	0.00168209	chr3	9902848	9902932	85	+	ENST00000444427,5	IL17RE	5UTRs
chr3	9902499	9903584	1086	17	10.898	-1.8957	-39.6325	0.00023245	0.00168209	chr3	9902848	9902932	85	+	ENST00000434065,5	IL17RE	5UTRs
chr3	9902499	9903584	1086	17	10.898	-1.8957	-39.6325	0.00023245	0.00168209	chr3	9902848	9902932	85	+	ENST00000383814,8	IL17RE	5UTRs
chr3	9902499	9903584	1086	17	10.898	-1.8957	-39.6325	0.00023245	0.00168209	chr3	9902848	9902932	85	+	ENST00000454190,6	IL17RE	5UTRs
chr3	9902499	9903584	1086	17	10.898	-1.8957	-39.6325	0.00023245	0.00168209	chr3	9902850	9902932	83	+	ENST00000383815,7	IL17RE	5UTRs
chr3	9902499	9903584	1086	17	10.898	-1.8957	-39.6325	0.00023245	0.00168209	chr3	9902882	9902932	51	+	ENST00000454992,1	IL17RE	5UTRs
chr3	9902499	9903584	1086	17	10.898	-1.8957	-39.6325	0.00023245	0.00168209	chr3	9902612	9902692	81	+	ENST00000461534,1	IL17RE	exons
chr3	9902499	9903584	1086	17	10.898	-1.8957	-39.6325	0.00023245	0.00168209	chr3	9902890	9903380	491	+	ENST00000461534,1	IL17RE	exons
chr3	9902499	9903584	1086	17	10.898	-1.8957	-39.6325	0.00023245	0.00168209	chr3	9902619	9902692	74	+	ENST00000421412,5	IL17RE	exons
chr3	9902499	9903584	1086	17	10.898	-1.8957	-39.6325	0.00023245	0.00168209	chr3	9902890	9903064	175	+	ENST00000421412,5	IL17RE	exons
chr3	9902499	9903584	1086	17	10.898	-1.8957	-39.6325	0.00023245	0.00168209	chr3	9903397	9903412	16	+	ENST00000421412,5	IL17RE	exons
chr3	9902499	9903584	1086	17	10.898	-1.8957	-39.6325	0.00023245	0.00168209	chr3	9902831	9903064	234	+	ENST00000489181,5	IL17RE	exons
chr3	9902499	9903584	1086	17	10.898	-1.8957	-39.6325	0.00023245	0.00168209	chr3	9903397	9903412	16	+	ENST00000489181,5	IL17RE	exons
chr3	9902499	9903584	1086	17	10.898	-1.8957	-39.6325	0.00023245	0.00168209	chr3	9902848	9903064	217	+	ENST00000444427,5	IL17RE	exons
chr3	9902499	9903584	1086	17	10.898	-1.8957	-39.6325	0.00023245	0.00168209	chr3	9902848	9903064	217	+	ENST00000434065,5	IL17RE	exons
chr3	9902499	9903584	1086	17	10.898	-1.8957	-39.6325	0.00023245	0.00168209	chr3	9902848	9903064	217	+	ENST00000383814,8	IL17RE	exons
chr3	9902499	9903584	1086	17	10.898	-1.8957	-39.6325	0.00023245	0.00168209	chr3	9903397	9903412	16	+	ENST00000383814,8	IL17RE	exons
chr3	9902499	9903584	1086	17	10.898	-1.8957	-39.6325	0.00023245	0.00168209	chr3	9902848	9903064	217	+	ENST00000454190,6	IL17RE	exons
chr3	9902499	9903584	1086	17	10.898	-1.8957	-39.6325	0.00023245	0.00168209	chr3	9903397	9903412	16	+	ENST00000454190,6	IL17RE	exons
chr3	9902499	9903584	1086	17	10.898	-1.8957	-39.6325	0.00023245	0.00168209	chr3	9902850	9903064	215	+	ENST00000383815,7	IL17RE	exons
chr3	9902499	9903584	1086	17	10.898	-1.8957	-39.6325	0.00023245	0.00168209	chr3	9902882	9903064	183	+	ENST00000454992,1	IL17RE	exons
chr3	9902499	9903584	1086	17	10.898	-1.8957	-39.6325	0.00023245	0.00168209	chr3	9903397	9903412	16	+	ENST00000454992,1	IL17RE	exons
chr3	9902499	9903584	1086	17	10.898	-1.8957	-39.6325	0.00023245	0.00168209	chr3	9902693	9902889	197	+	ENST00000461534,1	IL17RE	introns
chr3	9902499	9903584	1086	17	10.898	-1.8957	-39.6325	0.00023245	0.00168209	chr3	9902693	9902889	197	+	ENST00000421412,5	IL17RE	introns
chr3	9902499	9903584	1086	17	10.898	-1.8957	-39.6325	0.00023245	0.00168209	chr3	9903065	9903396	332	+	ENST00000421412,5	IL17RE	introns
chr3	9902499	9903584	1086	17	10.898	-1.8957	-39.6325	0.00023245	0.00168209	chr3	9903413	9904031	619	+	ENST00000421412,5	IL17RE	introns
chr3	9902499	9903584	1086	17	10.898	-1.8957	-39.6325	0.00023245	0.00168209	chr3	9903065	9903396	332	+	ENST00000489181,5	IL17RE	introns
chr3	9902499	9903584	1086	17	10.898	-1.8957	-39.6325	0.00023245	0.00168209	chr3	9903413	9904031	619	+	ENST00000489181,5	IL17RE	introns
chr3	9902499	9903584	1086	17	10.898	-1.8957	-39.6325	0.00023245	0.00168209	chr3	9903065	9906705	3641	+	ENST00000444427,5	IL17RE	introns
chr3	9902499	9903584	1086	17	10.898	-1.8957	-39.6325	0.00023245	0.00168209	chr3	9903065	9906363	3299	+	ENST00000434065,5	IL17RE	introns
chr3	9902499	9903584	1086	17	10.898	-1.8957	-39.6325	0.00023245	0.00168209	chr3	9903065	9903396	332	+	ENST00000383814,8	IL17RE	introns
chr3	9902499	9903584	1086	17	10.898	-1.8957	-39.6325	0.00023245	0.00168209	chr3	9903413	9904031	619	+	ENST00000383814,8	IL17RE	introns
chr3	9902499	9903584	1086	17	10.898	-1.8957	-39.6325	0.00023245	0.00168209	chr3	9903065	9903396	332	+	ENST00000454190,6	IL17RE	introns
chr3	9902499	9903584	1086	17	10.898	-1.8957	-39.6325	0.00023245	0.00168209	chr3	9903413	9904031	619	+	ENST00000454190,6	IL17RE	introns
chr3	9902499	9903584	1086	17	10.898	-1.8957	-39.6325	0.00023245	0.00168209	chr3	9903065	9904031	967	+	ENST00000383815,7	IL17RE	introns
chr3	9902499	9903584	1086	17	10.898	-1.8957	-39.6325	0.00023245	0.00168209	chr3	9903065	9903396	332	+	ENST00000454992,1	IL17RE	introns
chr3	9902499	9903584	1086	17	10.898	-1.8957	-39.6325	0.00023245	0.00168209	chr3	9903413	9906363	2951	+	ENST00000454992,1	IL17RE	introns
chr14	104787955	104790599	2645	87	49.281	-1.45574	-39.372	0.00023245	0.00168209	chr14	104787368	104791367	4000	-	ENST00000555380,1	AKT1	1to5kb
chr14	104787955	104790599	2645	87	49.281	-1.45574	-39.372	0.00023245	0.00168209	chr14	104780217	104792597	12381	-	ENST00000554581,5	AKT1	introns
chr14	104787955	104790599	2645	87	49.281	-1.45574	-39.372	0.00023245	0.00168209	chr14	104780217	104792597	12381	-	ENST00000407796,7	AKT1	introns
chr14	104787955	104790599	2645	87	49.281	-1.45574	-39.372	0.00023245	0.00168209	chr14	104780217	104792597	12381	-	ENST00000649815,2	AKT1	introns
chr14	104787955	104790599	2645	87	49.281	-1.45574	-39.372	0.00023245	0.00168209	chr14	104780217	104792597	12381	-	ENST00000349310,7	AKT1	introns
chr14	104787955	104790599	2645	87	49.281	-1.45574	-39.372	0.00023245	0.00168209	chr14	104780217	104792597	12381	-	ENST00000402615,6	AKT1	introns
chr14	104787955	104790599	2645	87	49.281	-1.45574	-39.372	0.00023245	0.00168209	chr14	104780217	104792597	12381	-	ENST00000555528,5	AKT1	introns
chr14	104787955	104790599	2645	87	49.281	-1.45574	-39.372	0.00023245	0.00168209	chr14	104780217	104792597	12381	-	ENST00000683722,1	AKT1	introns
chr14	104787955	104790599	2645	87	49.281	-1.45574	-39.372	0.00023245	0.00168209	chr14	104780217	104792597	12381	-	ENST00000553797,2	AKT1	introns
chr14	104787955	104790599	2645	87	49.281	-1.45574	-39.372	0.00023245	0.00168209	chr14	104780217	104792597	12381	-	ENST00000554826,2	AKT1	introns
chr14	104787955	104790599	2645	87	49.281	-1.45574	-39.372	0.00023245	0.00168209	chr14	104780217	104792597	12381	-	ENST00000610370,2	AKT1	introns
chr14	104787955	104790599	2645	87	49.281	-1.45574	-39.372	0.00023245	0.00168209	chr14	104780217	104792597	12381	-	ENST00000554848,5	AKT1	introns
chr14	104787955	104790599	2645	87	49.281	-1.45574	-39.372	0.00023245	0.00168209	chr14	104780217	104792597	12381	-	ENST00000682269,1	AKT1	introns
chr8	143466999	143467776	778	23	17.7406	-2.03664	-39.2655	0.00023245	0.00168209	chr8	143465849	143468208	2360	-	ENST00000262577,6	ZC3H3	introns
chr6	40584915	40586201	1287	18	14.0702	-2.09731	-39.2194	0.00023245	0.00168209	chr6	40433132	40586940	153809	-	ENST00000338305,7	LRFN2	introns
chr12	51970595	51974868	4274	51	24.1625	-1.37432	-39.0805	0.00023245	0.00168209	chr12	51951835	51975264	23430	+	ENST00000257963,9	ACVR1B	introns
chr12	51970595	51974868	4274	51	24.1625	-1.37432	-39.0805	0.00023245	0.00168209	chr12	51951835	51975264	23430	+	ENST00000541224,5	ACVR1B	introns
chr12	51970595	51974868	4274	51	24.1625	-1.37432	-39.0805	0.00023245	0.00168209	chr12	51951835	51975264	23430	+	ENST00000426655,6	ACVR1B	introns
chr12	51970595	51974868	4274	51	24.1625	-1.37432	-39.0805	0.00023245	0.00168209	chr12	51960188	51975264	15077	+	ENST00000536420,5	ACVR1B	introns
chr12	51970595	51974868	4274	51	24.1625	-1.37432	-39.0805	0.00023245	0.00168209	chr12	51951835	51975264	23430	+	ENST00000415850,6	ACVR1B	introns
chr12	51970595	51974868	4274	51	24.1625	-1.37432	-39.0805	0.00023245	0.00168209	chr12	51953500	51975264	21765	+	ENST00000542485,1	ACVR1B	introns
chr1	10734144	10735496	1353	36	18.7258	-1.48341	-39.0616	0.00023245	0.00168209	chr1	10705545	10760700	55156	-	ENST00000377022,8	CASZ1	introns
chr1	10734144	10735496	1353	36	18.7258	-1.48341	-39.0616	0.00023245	0.00168209	chr1	10705545	10760700	55156	-	ENST00000344008,5	CASZ1	introns
chr22	24424751	24425755	1005	43	26.2828	1.65813	38.6174	0.00023245	0.00168209	chr22	24422562	24426561	4000	+	ENST00000496258,1	ADORA2A	1to5kb
chr22	24424751	24425755	1005	43	26.2828	1.65813	38.6174	0.00023245	0.00168209	chr22	24422599	24426598	4000	+	ENST00000337539,12	ADORA2A	1to5kb
chr22	24424751	24425755	1005	43	26.2828	1.65813	38.6174	0.00023245	0.00168209	chr22	24422627	24426626	4000	+	ENST00000496497,1	ADORA2A	1to5kb
chr22	24424751	24425755	1005	43	26.2828	1.65813	38.6174	0.00023245	0.00168209	chr22	24414745	24433130	18386	+	ENST00000358654,2	SPECC1L-ADORA2A	introns
chr22	24424751	24425755	1005	43	26.2828	1.65813	38.6174	0.00023245	0.00168209	chr22	24418260	24432620	14361	+	ENST00000467385,5	ADORA2A	introns
chr22	24424751	24425755	1005	43	26.2828	1.65813	38.6174	0.00023245	0.00168209	chr22	24423958	24431533	7576	+	ENST00000486351,1	ADORA2A	introns
chr22	24424751	24425755	1005	43	26.2828	1.65813	38.6174	0.00023245	0.00168209	chr22	24423629	24433130	9502	+	ENST00000424232,5	ADORA2A	introns
chr22	24424751	24425755	1005	43	26.2828	1.65813	38.6174	0.00023245	0.00168209	chr22	24423629	24433130	9502	+	ENST00000611543,4	ADORA2A	introns
chr22	24424751	24425755	1005	43	26.2828	1.65813	38.6174	0.00023245	0.00168209	chr22	24423958	24433130	9173	+	ENST00000486108,1	ADORA2A	introns
chr22	24424751	24425755	1005	43	26.2828	1.65813	38.6174	0.00023245	0.00168209	chr22	24424557	24432620	8064	+	ENST00000464977,5	ADORA2A	introns
chr22	24424751	24425755	1005	43	26.2828	1.65813	38.6174	0.00023245	0.00168209	chr22	24424557	24433130	8574	+	ENST00000444262,6	ADORA2A	introns
chr3	152836391	152839330	2940	20	12.6784	-1.6519	-37.9955	0.00023245	0.00168209	chr3	152835131	152841439	6309	+	ENST00000305097,6	P2RY1	exons
chr3	152836391	152839330	2940	20	12.6784	-1.6519	-37.9955	0.00023245	0.00168209	chr3	152836905	152841439	4535	+	ENST00000305097,6	P2RY1	3UTRs
chr1	44013623	44016981	3359	50	32.1493	-1.73749	-37.7748	0.00023245	0.00168209	chr1	44016557	44017556	1000	-	ENST00000372307,7	SLC6A9	promoters
chr1	44013623	44016981	3359	50	32.1493	-1.73749	-37.7748	0.00023245	0.00168209	chr1	44016394	44016556	163	-	ENST00000372307,7	SLC6A9	5UTRs
chr1	44013623	44016981	3359	50	32.1493	-1.73749	-37.7748	0.00023245	0.00168209	chr1	44016394	44016556	163	-	ENST00000372307,7	SLC6A9	exons
chr1	44013623	44016981	3359	50	32.1493	-1.73749	-37.7748	0.00023245	0.00168209	chr1	44014630	44014843	214	-	ENST00000533007,1	SLC6A9	exons
chr1	44013623	44016981	3359	50	32.1493	-1.73749	-37.7748	0.00023245	0.00168209	chr1	44010883	44016393	5511	-	ENST00000372307,7	SLC6A9	introns
chr1	44013623	44016981	3359	50	32.1493	-1.73749	-37.7748	0.00023245	0.00168209	chr1	44010883	44024247	13365	-	ENST00000372306,7	SLC6A9	introns
chr1	44013623	44016981	3359	50	32.1493	-1.73749	-37.7748	0.00023245	0.00168209	chr1	44010883	44024247	13365	-	ENST00000372310,8	SLC6A9	introns
chr1	44013623	44016981	3359	50	32.1493	-1.73749	-37.7748	0.00023245	0.00168209	chr1	44010883	44024247	13365	-	ENST00000673836,1	SLC6A9	introns
chr1	44013623	44016981	3359	50	32.1493	-1.73749	-37.7748	0.00023245	0.00168209	chr1	44008624	44024247	15624	-	ENST00000475075,6	SLC6A9	introns
chr1	44013623	44016981	3359	50	32.1493	-1.73749	-37.7748	0.00023245	0.00168209	chr1	44010883	44017046	6164	-	ENST00000357730,6	SLC6A9	introns
chr1	44013623	44016981	3359	50	32.1493	-1.73749	-37.7748	0.00023245	0.00168209	chr1	44011723	44017046	5324	-	ENST00000360584,6	SLC6A9	introns
chr1	44013623	44016981	3359	50	32.1493	-1.73749	-37.7748	0.00023245	0.00168209	chr1	44010883	44024247	13365	-	ENST00000492434,6	SLC6A9	introns
chr1	44013623	44016981	3359	50	32.1493	-1.73749	-37.7748	0.00023245	0.00168209	chr1	44010883	44017046	6164	-	ENST00000528803,1	SLC6A9	introns
chr1	44013623	44016981	3359	50	32.1493	-1.73749	-37.7748	0.00023245	0.00168209	chr1	44010883	44024247	13365	-	ENST00000489764,1	SLC6A9	introns
chr1	44013623	44016981	3359	50	32.1493	-1.73749	-37.7748	0.00023245	0.00168209	chr1	44011723	44024247	12525	-	ENST00000466926,1	SLC6A9	introns
chr1	44013623	44016981	3359	50	32.1493	-1.73749	-37.7748	0.00023245	0.00168209	chr1	44014844	44017046	2203	-	ENST00000533007,1	SLC6A9	introns
chr8	73310497	73313283	2787	30	20.8661	-1.7318	-37.6519	0.00023245	0.00168209	chr8	73310906	73313397	2492	-	ENST00000514599,5	RDH10-AS1	exons
chr8	73310497	73313283	2787	30	20.8661	-1.7318	-37.6519	0.00023245	0.00168209	chr8	73297430	73319095	21666	+	ENST00000240285,10	RDH10	introns
chr8	73310497	73313283	2787	30	20.8661	-1.7318	-37.6519	0.00023245	0.00168209	chr8	73297430	73319095	21666	+	ENST00000521928,5	RDH10	introns
chr8	73310497	73313283	2787	30	20.8661	-1.7318	-37.6519	0.00023245	0.00168209	chr8	73297430	73319095	21666	+	ENST00000519380,1	RDH10	introns
chr8	73310497	73313283	2787	30	20.8661	-1.7318	-37.6519	0.00023245	0.00168209	chr8	73300433	73315565	15133	-	ENST00000520894,1	RDH10-AS1	introns
chr2	218982706	218984276	1571	58	38.1545	1.66069	37.398	0.00023245	0.00168209	chr2	218984231	218984305	75	-	ENST00000295727,2	FEV	exons
chr2	218982706	218984276	1571	58	38.1545	1.66069	37.398	0.00023245	0.00168209	chr2	218984231	218984475	245	-	ENST00000470119,1	FEV	exons
chr2	218982706	218984276	1571	58	38.1545	1.66069	37.398	0.00023245	0.00168209	chr2	218979381	218989865	10485	+	ENST00000627043,2	LINC00608	introns
chr2	218982706	218984276	1571	58	38.1545	1.66069	37.398	0.00023245	0.00168209	chr2	218982257	218984230	1974	-	ENST00000295727,2	FEV	introns
chr2	218982706	218984276	1571	58	38.1545	1.66069	37.398	0.00023245	0.00168209	chr2	218982257	218984230	1974	-	ENST00000470119,1	FEV	introns
chr10	124667906	124668495	590	12	7.51188	-1.80594	-37.2252	0.00023245	0.00168209	chr10	124618794	124681606	62813	-	ENST00000494792,1	FAM53B	introns
chr10	124667906	124668495	590	12	7.51188	-1.80594	-37.2252	0.00023245	0.00168209	chr10	124623605	124681606	58002	-	ENST00000337318,8	FAM53B	introns
chr10	124667906	124668495	590	12	7.51188	-1.80594	-37.2252	0.00023245	0.00168209	chr10	124623605	124681606	58002	-	ENST00000392754,7	FAM53B	introns
chr10	124667906	124668495	590	12	7.51188	-1.80594	-37.2252	0.00023245	0.00168209	chr10	124667421	124681606	14186	-	ENST00000280780,6	FAM53B	introns
chr7	98621419	98622602	1184	20	14.7032	-2.04082	-37.1906	0.00023245	0.00168209	chr7	98619860	98624921	5062	+	ENST00000265634,4	NPTX2	introns
chr7	98621419	98622602	1184	20	14.7032	-2.04082	-37.1906	0.00023245	0.00168209	chr7	98620176	98624921	4746	+	ENST00000466102,1	NPTX2	introns
chr19	4991667	4992322	656	19	14.8615	1.89323	37.153	0.00023245	0.00168209	chr19	4969231	5016256	47026	+	ENST00000611640,4	KDM4B	introns
chr19	4991667	4992322	656	19	14.8615	1.89323	37.153	0.00023245	0.00168209	chr19	4969231	5016256	47026	+	ENST00000159111,9	KDM4B	introns
chr19	4991667	4992322	656	19	14.8615	1.89323	37.153	0.00023245	0.00168209	chr19	4969231	5032865	63635	+	ENST00000588337,5	KDM4B	introns
chr19	4991667	4992322	656	19	14.8615	1.89323	37.153	0.00023245	0.00168209	chr19	4969231	5016256	47026	+	ENST00000381759,8	KDM4B	introns
chr2	204357044	204357656	613	17	12.5056	-1.9369	-37.0074	0.00023245	0.00168209	chr2	204307365	204374094	66730	*			intergenic
chr7	665499	666178	680	28	16.6835	-1.70889	-36.9448	0.00023245	0.00168209	chr7	607453	677228	69776	-	ENST00000544935,5	PRKAR1B	introns
chr7	665499	666178	680	28	16.6835	-1.70889	-36.9448	0.00023245	0.00168209	chr7	607453	677228	69776	-	ENST00000406797,5	PRKAR1B	introns
chr7	665499	666178	680	28	16.6835	-1.70889	-36.9448	0.00023245	0.00168209	chr7	607453	677228	69776	-	ENST00000537384,6	PRKAR1B	introns
chr7	665499	666178	680	28	16.6835	-1.70889	-36.9448	0.00023245	0.00168209	chr7	607453	677228	69776	-	ENST00000403562,5	PRKAR1B	introns
chr7	665499	666178	680	28	16.6835	-1.70889	-36.9448	0.00023245	0.00168209	chr7	607453	677228	69776	-	ENST00000360274,8	PRKAR1B	introns
chr7	665499	666178	680	28	16.6835	-1.70889	-36.9448	0.00023245	0.00168209	chr7	607453	677228	69776	-	ENST00000430040,5	PRKAR1B	introns
chr7	665499	666178	680	28	16.6835	-1.70889	-36.9448	0.00023245	0.00168209	chr7	607453	677228	69776	-	ENST00000414568,5	PRKAR1B	introns
chr7	665499	666178	680	28	16.6835	-1.70889	-36.9448	0.00023245	0.00168209	chr7	607453	677228	69776	-	ENST00000417852,5	PRKAR1B	introns
chr12	51952479	51953535	1057	27	19.4183	-1.90737	-36.8345	0.00023245	0.00168209	chr12	51952380	51953379	1000	+	ENST00000542485,1	ACVR1B	promoters
chr12	51952479	51953535	1057	27	19.4183	-1.90737	-36.8345	0.00023245	0.00168209	chr12	51953380	51953499	120	+	ENST00000542485,1	ACVR1B	5UTRs
chr12	51952479	51953535	1057	27	19.4183	-1.90737	-36.8345	0.00023245	0.00168209	chr12	51953380	51953499	120	+	ENST00000542485,1	ACVR1B	exons
chr12	51952479	51953535	1057	27	19.4183	-1.90737	-36.8345	0.00023245	0.00168209	chr12	51951835	51975264	23430	+	ENST00000257963,9	ACVR1B	introns
chr12	51952479	51953535	1057	27	19.4183	-1.90737	-36.8345	0.00023245	0.00168209	chr12	51951835	51975264	23430	+	ENST00000541224,5	ACVR1B	introns
chr12	51952479	51953535	1057	27	19.4183	-1.90737	-36.8345	0.00023245	0.00168209	chr12	51951835	51975264	23430	+	ENST00000426655,6	ACVR1B	introns
chr12	51952479	51953535	1057	27	19.4183	-1.90737	-36.8345	0.00023245	0.00168209	chr12	51951835	51960055	8221	+	ENST00000536420,5	ACVR1B	introns
chr12	51952479	51953535	1057	27	19.4183	-1.90737	-36.8345	0.00023245	0.00168209	chr12	51951835	51975264	23430	+	ENST00000415850,6	ACVR1B	introns
chr12	51952479	51953535	1057	27	19.4183	-1.90737	-36.8345	0.00023245	0.00168209	chr12	51953500	51975264	21765	+	ENST00000542485,1	ACVR1B	introns
chr6	137399735	137400639	905	17	13.4629	-2.14963	-36.8127	0.00023245	0.00168209	chr6	137224450	137492198	267749	*			intergenic
chr3	79016270	79017791	1522	19	13.4893	-1.86012	-36.809	0.00023245	0.00168209	chr3	78938928	79125455	186528	-	ENST00000464233,6	ROBO1	introns
chr3	79016270	79017791	1522	19	13.4893	-1.86012	-36.809	0.00023245	0.00168209	chr3	78938928	79018406	79479	-	ENST00000618833,4	ROBO1	introns
chr3	79016270	79017791	1522	19	13.4893	-1.86012	-36.809	0.00023245	0.00168209	chr3	78938928	79018406	79479	-	ENST00000436010,6	ROBO1	introns
chr3	79016270	79017791	1522	19	13.4893	-1.86012	-36.809	0.00023245	0.00168209	chr3	78938928	79018406	79479	-	ENST00000618846,4	ROBO1	introns
chr3	79016270	79017791	1522	19	13.4893	-1.86012	-36.809	0.00023245	0.00168209	chr3	78938928	79018406	79479	-	ENST00000495273,5	ROBO1	introns
chr3	79016270	79017791	1522	19	13.4893	-1.86012	-36.809	0.00023245	0.00168209	chr3	78938928	79018406	79479	-	ENST00000467549,5	ROBO1	introns
chr21	42293943	42294576	634	23	14.4301	-1.83886	-36.8025	0.00023245	0.00168209	chr21	42294542	42294660	119	+	ENST00000398457,6	ABCG1	exons
chr21	42293943	42294576	634	23	14.4301	-1.83886	-36.8025	0.00023245	0.00168209	chr21	42294542	42294660	119	+	ENST00000462050,5	ABCG1	exons
chr21	42293943	42294576	634	23	14.4301	-1.83886	-36.8025	0.00023245	0.00168209	chr21	42294542	42294660	119	+	ENST00000347800,6	ABCG1	exons
chr21	42293943	42294576	634	23	14.4301	-1.83886	-36.8025	0.00023245	0.00168209	chr21	42294542	42294660	119	+	ENST00000361802,6	ABCG1	exons
chr21	42293943	42294576	634	23	14.4301	-1.83886	-36.8025	0.00023245	0.00168209	chr21	42294542	42294660	119	+	ENST00000398449,8	ABCG1	exons
chr21	42293943	42294576	634	23	14.4301	-1.83886	-36.8025	0.00023245	0.00168209	chr21	42294542	42294660	119	+	ENST00000343687,7	ABCG1	exons
chr21	42293943	42294576	634	23	14.4301	-1.83886	-36.8025	0.00023245	0.00168209	chr21	42294542	42294660	119	+	ENST00000398437,1	ABCG1	exons
chr21	42293943	42294576	634	23	14.4301	-1.83886	-36.8025	0.00023245	0.00168209	chr21	42294542	42294660	119	+	ENST00000472587,5	ABCG1	exons
chr21	42293943	42294576	634	23	14.4301	-1.83886	-36.8025	0.00023245	0.00168209	chr21	42294542	42295352	811	+	ENST00000496783,1	ABCG1	exons
chr21	42293943	42294576	634	23	14.4301	-1.83886	-36.8025	0.00023245	0.00168209	chr21	42291657	42294541	2885	+	ENST00000398457,6	ABCG1	introns
chr21	42293943	42294576	634	23	14.4301	-1.83886	-36.8025	0.00023245	0.00168209	chr21	42291657	42294541	2885	+	ENST00000462050,5	ABCG1	introns
chr21	42293943	42294576	634	23	14.4301	-1.83886	-36.8025	0.00023245	0.00168209	chr21	42291657	42294541	2885	+	ENST00000347800,6	ABCG1	introns
chr21	42293943	42294576	634	23	14.4301	-1.83886	-36.8025	0.00023245	0.00168209	chr21	42291657	42294541	2885	+	ENST00000361802,6	ABCG1	introns
chr21	42293943	42294576	634	23	14.4301	-1.83886	-36.8025	0.00023245	0.00168209	chr21	42291657	42294541	2885	+	ENST00000398449,8	ABCG1	introns
chr21	42293943	42294576	634	23	14.4301	-1.83886	-36.8025	0.00023245	0.00168209	chr21	42291657	42294541	2885	+	ENST00000343687,7	ABCG1	introns
chr21	42293943	42294576	634	23	14.4301	-1.83886	-36.8025	0.00023245	0.00168209	chr21	42291657	42294541	2885	+	ENST00000398437,1	ABCG1	introns
chr21	42293943	42294576	634	23	14.4301	-1.83886	-36.8025	0.00023245	0.00168209	chr21	42291657	42294541	2885	+	ENST00000472587,5	ABCG1	introns
chr21	42293943	42294576	634	23	14.4301	-1.83886	-36.8025	0.00023245	0.00168209	chr21	42291657	42294541	2885	+	ENST00000496783,1	ABCG1	introns
chr1	11484266	11486082	1817	21	13.6494	-1.71852	-36.6797	0.00023245	0.00168209	chr1	11479373	11500989	21617	+	ENST00000294484,7	DISP3	introns
chr5	3592050	3594317	2268	66	30.1099	-1.17779	-36.5732	0.00023245	0.00168209	chr5	3590832	3594831	4000	+	ENST00000302006,4	IRX1	1to5kb
chr5	2757454	2758550	1097	27	16.8631	-1.63021	-36.5578	0.00023245	0.00168209	chr5	2756678	2787450	30773	*			intergenic
chr5	172659401	172660800	1400	27	19.1917	1.74373	36.4914	0.00023245	0.00168209	chr5	172657165	172661164	4000	+	ENST00000581891,1	MIR5003	1to5kb
chr5	172659401	172660800	1400	27	19.1917	1.74373	36.4914	0.00023245	0.00168209	chr5	172657714	172661713	4000	-	ENST00000520566,1		1to5kb
chr5	172659401	172660800	1400	27	19.1917	1.74373	36.4914	0.00023245	0.00168209	chr5	172641438	172669784	28347	+	ENST00000369800,6	NEURL1B	introns
chr5	172659401	172660800	1400	27	19.1917	1.74373	36.4914	0.00023245	0.00168209	chr5	172641438	172669784	28347	+	ENST00000520919,5	NEURL1B	introns
chr5	172659401	172660800	1400	27	19.1917	1.74373	36.4914	0.00023245	0.00168209	chr5	172641438	172683418	41981	+	ENST00000522853,5	NEURL1B	introns
chr2	36758559	36759547	989	17	11.4542	1.82509	36.459	0.00023245	0.00168209	chr2	36758969	36759046	78	+	ENST00000497382,5	VIT	5UTRs
chr2	36758559	36759547	989	17	11.4542	1.82509	36.459	0.00023245	0.00168209	chr2	36758969	36759046	78	+	ENST00000379242,7	VIT	exons
chr2	36758559	36759547	989	17	11.4542	1.82509	36.459	0.00023245	0.00168209	chr2	36758969	36759046	78	+	ENST00000389975,7	VIT	exons
chr2	36758559	36759547	989	17	11.4542	1.82509	36.459	0.00023245	0.00168209	chr2	36758969	36759675	707	+	ENST00000457137,6	VIT	exons
chr2	36758559	36759547	989	17	11.4542	1.82509	36.459	0.00023245	0.00168209	chr2	36758969	36759046	78	+	ENST00000497382,5	VIT	exons
chr2	36758559	36759547	989	17	11.4542	1.82509	36.459	0.00023245	0.00168209	chr2	36758969	36759046	78	+	ENST00000404084,5	VIT	exons
chr2	36758559	36759547	989	17	11.4542	1.82509	36.459	0.00023245	0.00168209	chr2	36758969	36759046	78	+	ENST00000379241,7	VIT	exons
chr2	36758559	36759547	989	17	11.4542	1.82509	36.459	0.00023245	0.00168209	chr2	36758969	36759046	78	+	ENST00000401530,5	VIT	exons
chr2	36758559	36759547	989	17	11.4542	1.82509	36.459	0.00023245	0.00168209	chr2	36755055	36758968	3914	+	ENST00000379242,7	VIT	introns
chr2	36758559	36759547	989	17	11.4542	1.82509	36.459	0.00023245	0.00168209	chr2	36759047	36767093	8047	+	ENST00000379242,7	VIT	introns
chr2	36758559	36759547	989	17	11.4542	1.82509	36.459	0.00023245	0.00168209	chr2	36755055	36758968	3914	+	ENST00000389975,7	VIT	introns
chr2	36758559	36759547	989	17	11.4542	1.82509	36.459	0.00023245	0.00168209	chr2	36759047	36767093	8047	+	ENST00000389975,7	VIT	introns
chr2	36758559	36759547	989	17	11.4542	1.82509	36.459	0.00023245	0.00168209	chr2	36755055	36758968	3914	+	ENST00000457137,6	VIT	introns
chr2	36758559	36759547	989	17	11.4542	1.82509	36.459	0.00023245	0.00168209	chr2	36755055	36758968	3914	+	ENST00000497382,5	VIT	introns
chr2	36758559	36759547	989	17	11.4542	1.82509	36.459	0.00023245	0.00168209	chr2	36759047	36767093	8047	+	ENST00000497382,5	VIT	introns
chr2	36758559	36759547	989	17	11.4542	1.82509	36.459	0.00023245	0.00168209	chr2	36755055	36758968	3914	+	ENST00000404084,5	VIT	introns
chr2	36758559	36759547	989	17	11.4542	1.82509	36.459	0.00023245	0.00168209	chr2	36759047	36767093	8047	+	ENST00000404084,5	VIT	introns
chr2	36758559	36759547	989	17	11.4542	1.82509	36.459	0.00023245	0.00168209	chr2	36755055	36758968	3914	+	ENST00000379241,7	VIT	introns
chr2	36758559	36759547	989	17	11.4542	1.82509	36.459	0.00023245	0.00168209	chr2	36759047	36767093	8047	+	ENST00000379241,7	VIT	introns
chr2	36758559	36759547	989	17	11.4542	1.82509	36.459	0.00023245	0.00168209	chr2	36755055	36758968	3914	+	ENST00000401530,5	VIT	introns
chr2	36758559	36759547	989	17	11.4542	1.82509	36.459	0.00023245	0.00168209	chr2	36759047	36767093	8047	+	ENST00000401530,5	VIT	introns
chr2	36758559	36759547	989	17	11.4542	1.82509	36.459	0.00023245	0.00168209	chr2	36759172	36759675	504	+	ENST00000457137,6	VIT	3UTRs
chr1	4657300	4658242	943	23	12.5978	-1.44488	-36.4442	0.00023245	0.00168209	chr1	4655455	4711899	56445	+	ENST00000378191,5	AJAP1	introns
chr1	4657300	4658242	943	23	12.5978	-1.44488	-36.4442	0.00023245	0.00168209	chr1	4655455	4711899	56445	+	ENST00000378190,7	AJAP1	introns
chr1	176551677	176555091	3415	31	16.5381	1.3368	36.4257	0.00023245	0.00168209	chr1	176552488	176553487	1000	+	ENST00000486075,1	PAPPA2	promoters
chr1	176551677	176555091	3415	31	16.5381	1.3368	36.4257	0.00023245	0.00168209	chr1	176548488	176552487	4000	+	ENST00000486075,1	PAPPA2	1to5kb
chr1	176551677	176555091	3415	31	16.5381	1.3368	36.4257	0.00023245	0.00168209	chr1	176553488	176553737	250	+	ENST00000486075,1	PAPPA2	exons
chr1	176551677	176555091	3415	31	16.5381	1.3368	36.4257	0.00023245	0.00168209	chr1	176463419	176555406	91988	+	ENST00000367661,7	PAPPA2	introns
chr1	176551677	176555091	3415	31	16.5381	1.3368	36.4257	0.00023245	0.00168209	chr1	176463419	176555406	91988	+	ENST00000367662,5	PAPPA2	introns
chr1	176551677	176555091	3415	31	16.5381	1.3368	36.4257	0.00023245	0.00168209	chr1	176537350	176555406	18057	+	ENST00000493665,1	PAPPA2	introns
chr1	176551677	176555091	3415	31	16.5381	1.3368	36.4257	0.00023245	0.00168209	chr1	176553738	176555406	1669	+	ENST00000486075,1	PAPPA2	introns
chr2	23549700	23550787	1088	26	20.0368	-2.06864	-36.3508	0.00023245	0.00168209	chr2	23475668	23562151	86484	+	ENST00000486442,6	KLHL29	introns
chr2	23549700	23550787	1088	26	20.0368	-2.06864	-36.3508	0.00023245	0.00168209	chr2	23532621	23562151	29531	+	ENST00000489446,1	KLHL29	introns
chr11	122097487	122099477	1991	24	14.6623	-1.59067	-36.3069	0.00023245	0.00168209	chr11	122033463	122155550	122088	-	ENST00000660311,1	MIR100HG	introns
chr11	122097487	122099477	1991	24	14.6623	-1.59067	-36.3069	0.00023245	0.00168209	chr11	122066435	122100373	33939	-	ENST00000667484,1	MIR100HG	introns
chr11	122097487	122099477	1991	24	14.6623	-1.59067	-36.3069	0.00023245	0.00168209	chr11	122028846	122101446	72601	-	ENST00000530955,2	MIR100HG	introns
chr11	122097487	122099477	1991	24	14.6623	-1.59067	-36.3069	0.00023245	0.00168209	chr11	122066435	122100373	33939	-	ENST00000636654,1	MIR100HG	introns
chr11	122097487	122099477	1991	24	14.6623	-1.59067	-36.3069	0.00023245	0.00168209	chr11	122038244	122101446	63203	-	ENST00000661432,1	MIR100HG	introns
chr11	122097487	122099477	1991	24	14.6623	-1.59067	-36.3069	0.00023245	0.00168209	chr11	122066435	122101986	35552	-	ENST00000665519,1	MIR100HG	introns
chr11	122097487	122099477	1991	24	14.6623	-1.59067	-36.3069	0.00023245	0.00168209	chr11	122066435	122155550	89116	-	ENST00000653565,1	MIR100HG	introns
chr11	122097487	122099477	1991	24	14.6623	-1.59067	-36.3069	0.00023245	0.00168209	chr11	122066435	122100373	33939	-	ENST00000647591,1	MIR100HG	introns
chr11	122097487	122099477	1991	24	14.6623	-1.59067	-36.3069	0.00023245	0.00168209	chr11	122066435	122100373	33939	-	ENST00000660148,1	MIR100HG	introns
chr11	122097487	122099477	1991	24	14.6623	-1.59067	-36.3069	0.00023245	0.00168209	chr11	122066435	122100373	33939	-	ENST00000669306,1	MIR100HG	introns
chr11	122097487	122099477	1991	24	14.6623	-1.59067	-36.3069	0.00023245	0.00168209	chr11	122066435	122101446	35012	-	ENST00000647749,1	MIR100HG	introns
chr11	122097487	122099477	1991	24	14.6623	-1.59067	-36.3069	0.00023245	0.00168209	chr11	122066435	122100373	33939	-	ENST00000532319,2	MIR100HG	introns
chr11	122097487	122099477	1991	24	14.6623	-1.59067	-36.3069	0.00023245	0.00168209	chr11	122066435	122101446	35012	-	ENST00000657554,1	MIR100HG	introns
chr11	122097487	122099477	1991	24	14.6623	-1.59067	-36.3069	0.00023245	0.00168209	chr11	122082751	122100373	17623	-	ENST00000649544,1	MIR100HG	introns
chr11	122097487	122099477	1991	24	14.6623	-1.59067	-36.3069	0.00023245	0.00168209	chr11	122066435	122101446	35012	-	ENST00000670198,1	MIR100HG	introns
chr11	122097487	122099477	1991	24	14.6623	-1.59067	-36.3069	0.00023245	0.00168209	chr11	122066435	122101446	35012	-	ENST00000656226,1	MIR100HG	introns
chr11	122097487	122099477	1991	24	14.6623	-1.59067	-36.3069	0.00023245	0.00168209	chr11	122066435	122100373	33939	-	ENST00000656682,1	MIR100HG	introns
chr11	122097487	122099477	1991	24	14.6623	-1.59067	-36.3069	0.00023245	0.00168209	chr11	122066435	122101446	35012	-	ENST00000659296,1	MIR100HG	introns
chr11	122097487	122099477	1991	24	14.6623	-1.59067	-36.3069	0.00023245	0.00168209	chr11	122066435	122101446	35012	-	ENST00000649626,1	MIR100HG	introns
chr11	122097487	122099477	1991	24	14.6623	-1.59067	-36.3069	0.00023245	0.00168209	chr11	122091741	122101446	9706	-	ENST00000531381,1	MIR100HG	introns
chr11	122097487	122099477	1991	24	14.6623	-1.59067	-36.3069	0.00023245	0.00168209	chr11	122091720	122101446	9727	-	ENST00000529823,1	MIR100HG	introns
chr11	122097487	122099477	1991	24	14.6623	-1.59067	-36.3069	0.00023245	0.00168209	chr11	122091720	122100373	8654	-	ENST00000524376,1	MIR100HG	introns
chr11	122097487	122099477	1991	24	14.6623	-1.59067	-36.3069	0.00023245	0.00168209	chr11	122091741	122100373	8633	-	ENST00000530072,6	MIR100HG	introns
chr11	122097487	122099477	1991	24	14.6623	-1.59067	-36.3069	0.00023245	0.00168209	chr11	122091741	122101446	9706	-	ENST00000654519,1	MIR100HG	introns
chr11	122097487	122099477	1991	24	14.6623	-1.59067	-36.3069	0.00023245	0.00168209	chr11	122091720	122100373	8654	-	ENST00000532890,6	MIR100HG	introns
chr11	122097487	122099477	1991	24	14.6623	-1.59067	-36.3069	0.00023245	0.00168209	chr11	122091720	122155550	63831	-	ENST00000649216,1	MIR100HG	introns
chr11	122097487	122099477	1991	24	14.6623	-1.59067	-36.3069	0.00023245	0.00168209	chr11	122091741	122100373	8633	-	ENST00000528986,2	MIR100HG	introns
chr11	122097487	122099477	1991	24	14.6623	-1.59067	-36.3069	0.00023245	0.00168209	chr11	122091741	122100373	8633	-	ENST00000531071,6	MIR100HG	introns
chr11	122097487	122099477	1991	24	14.6623	-1.59067	-36.3069	0.00023245	0.00168209	chr11	122091720	122101986	10267	-	ENST00000665673,1	MIR100HG	introns
chr11	122097487	122099477	1991	24	14.6623	-1.59067	-36.3069	0.00023245	0.00168209	chr11	122091720	122155550	63831	-	ENST00000650497,1	MIR100HG	introns
chr11	122097487	122099477	1991	24	14.6623	-1.59067	-36.3069	0.00023245	0.00168209	chr11	122091720	122155550	63831	-	ENST00000662950,1	MIR100HG	introns
chr11	122097487	122099477	1991	24	14.6623	-1.59067	-36.3069	0.00023245	0.00168209	chr11	122091720	122155550	63831	-	ENST00000664908,1	MIR100HG	introns
chr11	122097487	122099477	1991	24	14.6623	-1.59067	-36.3069	0.00023245	0.00168209	chr11	122091720	122155550	63831	-	ENST00000648209,1	MIR100HG	introns
chr11	122097487	122099477	1991	24	14.6623	-1.59067	-36.3069	0.00023245	0.00168209	chr11	122091720	122155550	63831	-	ENST00000648734,1	MIR100HG	introns
chr11	122097487	122099477	1991	24	14.6623	-1.59067	-36.3069	0.00023245	0.00168209	chr11	122091720	122155550	63831	-	ENST00000649293,1	MIR100HG	introns
chr11	122097487	122099477	1991	24	14.6623	-1.59067	-36.3069	0.00023245	0.00168209	chr11	122091720	122155550	63831	-	ENST00000670396,1	MIR100HG	introns
chr11	122097487	122099477	1991	24	14.6623	-1.59067	-36.3069	0.00023245	0.00168209	chr11	122091741	122155550	63810	-	ENST00000656793,1	MIR100HG	introns
chr11	122097487	122099477	1991	24	14.6623	-1.59067	-36.3069	0.00023245	0.00168209	chr11	122091741	122155550	63810	-	ENST00000663296,1	MIR100HG	introns
chr11	122097487	122099477	1991	24	14.6623	-1.59067	-36.3069	0.00023245	0.00168209	chr11	122091720	122180335	88616	-	ENST00000661848,1	MIR100HG	introns
chr11	122097487	122099477	1991	24	14.6623	-1.59067	-36.3069	0.00023245	0.00168209	chr11	122091720	122155550	63831	-	ENST00000655138,1	MIR100HG	introns
chr11	122097487	122099477	1991	24	14.6623	-1.59067	-36.3069	0.00023245	0.00168209	chr11	122091741	122105070	13330	-	ENST00000653167,1	MIR100HG	introns
chr11	122097487	122099477	1991	24	14.6623	-1.59067	-36.3069	0.00023245	0.00168209	chr11	122091720	122105070	13351	-	ENST00000658364,1	MIR100HG	introns
chr11	122097487	122099477	1991	24	14.6623	-1.59067	-36.3069	0.00023245	0.00168209	chr11	122091741	122155550	63810	-	ENST00000669472,1	MIR100HG	introns
chr11	122097487	122099477	1991	24	14.6623	-1.59067	-36.3069	0.00023245	0.00168209	chr11	122091741	122155550	63810	-	ENST00000660603,1	MIR100HG	introns
chr11	122097487	122099477	1991	24	14.6623	-1.59067	-36.3069	0.00023245	0.00168209	chr11	122091741	122155550	63810	-	ENST00000668776,1	MIR100HG	introns
chr11	122097487	122099477	1991	24	14.6623	-1.59067	-36.3069	0.00023245	0.00168209	chr11	122091741	122155550	63810	-	ENST00000655814,1	MIR100HG	introns
chr11	122097487	122099477	1991	24	14.6623	-1.59067	-36.3069	0.00023245	0.00168209	chr11	122091720	122155550	63831	-	ENST00000637700,1	MIR100HG	introns
chr11	122097487	122099477	1991	24	14.6623	-1.59067	-36.3069	0.00023245	0.00168209	chr11	122091741	122155550	63810	-	ENST00000654629,1	MIR100HG	introns
chr11	122097487	122099477	1991	24	14.6623	-1.59067	-36.3069	0.00023245	0.00168209	chr11	122091720	122155550	63831	-	ENST00000666085,1	MIR100HG	introns
chr11	122097487	122099477	1991	24	14.6623	-1.59067	-36.3069	0.00023245	0.00168209	chr11	122091741	122105070	13330	-	ENST00000534195,1	MIR100HG	introns
chr11	122097487	122099477	1991	24	14.6623	-1.59067	-36.3069	0.00023245	0.00168209	chr11	122091720	122105070	13351	-	ENST00000532315,1	MIR100HG	introns
chr11	122097487	122099477	1991	24	14.6623	-1.59067	-36.3069	0.00023245	0.00168209	chr11	122091741	122116132	24392	-	ENST00000534297,2	MIR100HG	introns
chr11	122097487	122099477	1991	24	14.6623	-1.59067	-36.3069	0.00023245	0.00168209	chr11	122091720	122180335	88616	-	ENST00000534782,4	MIR100HG	introns
chr13	26692960	26693388	429	12	8.8255	-2.03469	-36.2756	0.00023245	0.00168209	chr13	26687664	26698235	10572	-	ENST00000650558,1	LOC107984597	introns
chr18	26546108	26547372	1265	59	31.7475	-1.42538	-36.2424	0.00023245	0.00168209	chr18	26547000	26547999	1000	-	ENST00000578973,1	KCTD1	promoters
chr18	26546108	26547372	1265	59	31.7475	-1.42538	-36.2424	0.00023245	0.00168209	chr18	26545792	26546791	1000	-	ENST00000620414,1		promoters
chr18	26546108	26547372	1265	59	31.7475	-1.42538	-36.2424	0.00023245	0.00168209	chr18	26546792	26550791	4000	-	ENST00000620414,1		1to5kb
chr18	26546108	26547372	1265	59	31.7475	-1.42538	-36.2424	0.00023245	0.00168209	chr18	26546728	26546999	272	-	ENST00000578973,1	KCTD1	5UTRs
chr18	26546108	26547372	1265	59	31.7475	-1.42538	-36.2424	0.00023245	0.00168209	chr18	26546728	26548553	1826	-	ENST00000580059,7	KCTD1	exons
chr18	26546108	26547372	1265	59	31.7475	-1.42538	-36.2424	0.00023245	0.00168209	chr18	26546728	26546999	272	-	ENST00000578973,1	KCTD1	exons
chr18	26546108	26547372	1265	59	31.7475	-1.42538	-36.2424	0.00023245	0.00168209	chr18	26501251	26546727	45477	-	ENST00000580059,7	KCTD1	introns
chr18	26546108	26547372	1265	59	31.7475	-1.42538	-36.2424	0.00023245	0.00168209	chr18	26501251	26629146	127896	-	ENST00000579973,5	KCTD1	introns
chr18	26546108	26547372	1265	59	31.7475	-1.42538	-36.2424	0.00023245	0.00168209	chr18	26501251	26549728	48478	-	ENST00000417602,5	KCTD1	introns
chr18	26546108	26547372	1265	59	31.7475	-1.42538	-36.2424	0.00023245	0.00168209	chr18	26501251	26629146	127896	-	ENST00000317932,11	KCTD1	introns
chr18	26546108	26547372	1265	59	31.7475	-1.42538	-36.2424	0.00023245	0.00168209	chr18	26501251	26548890	47640	-	ENST00000408011,7	KCTD1	introns
chr18	26546108	26547372	1265	59	31.7475	-1.42538	-36.2424	0.00023245	0.00168209	chr18	26501251	26657359	156109	-	ENST00000580191,5	KCTD1	introns
chr18	26546108	26547372	1265	59	31.7475	-1.42538	-36.2424	0.00023245	0.00168209	chr18	26501251	26549728	48478	-	ENST00000580638,5	KCTD1	introns
chr18	26546108	26547372	1265	59	31.7475	-1.42538	-36.2424	0.00023245	0.00168209	chr18	26501251	26546727	45477	-	ENST00000578973,1	KCTD1	introns
chr18	62343035	62343737	703	15	10.0662	-1.94414	-36.2401	0.00023245	0.00168209	chr18	62325428	62348167	22740	+	ENST00000639222,1	TNFRSF11A	introns
chr18	62343035	62343737	703	15	10.0662	-1.94414	-36.2401	0.00023245	0.00168209	chr18	62325428	62348167	22740	+	ENST00000269485,11	TNFRSF11A	introns
chr18	62343035	62343737	703	15	10.0662	-1.94414	-36.2401	0.00023245	0.00168209	chr18	62325428	62348167	22740	+	ENST00000616710,4	TNFRSF11A	introns
chr18	62343035	62343737	703	15	10.0662	-1.94414	-36.2401	0.00023245	0.00168209	chr18	62325428	62348167	22740	+	ENST00000617039,4	TNFRSF11A	introns
chr18	62343035	62343737	703	15	10.0662	-1.94414	-36.2401	0.00023245	0.00168209	chr18	62325428	62348167	22740	+	ENST00000586569,3	TNFRSF11A	introns
chr18	58364956	58365812	857	15	9.303	-1.75948	-36.0019	0.00023245	0.00168209	chr18	58365597	58366596	1000	+	ENST00000587246,1	NEDD4L	promoters
chr18	58364956	58365812	857	15	9.303	-1.75948	-36.0019	0.00023245	0.00168209	chr18	58361597	58365596	4000	+	ENST00000587246,1	NEDD4L	1to5kb
chr18	58364956	58365812	857	15	9.303	-1.75948	-36.0019	0.00023245	0.00168209	chr18	58364334	58365998	1665	+	ENST00000400345,8	NEDD4L	introns
chr18	58364956	58365812	857	15	9.303	-1.75948	-36.0019	0.00023245	0.00168209	chr18	58364334	58365998	1665	+	ENST00000356462,10	NEDD4L	introns
chr18	58364956	58365812	857	15	9.303	-1.75948	-36.0019	0.00023245	0.00168209	chr18	58044709	58390645	345937	+	ENST00000589054,5	NEDD4L	introns
chr18	58364956	58365812	857	15	9.303	-1.75948	-36.0019	0.00023245	0.00168209	chr18	58364334	58365998	1665	+	ENST00000674845,1	NEDD4L	introns
chr18	58364956	58365812	857	15	9.303	-1.75948	-36.0019	0.00023245	0.00168209	chr18	58364334	58365998	1665	+	ENST00000676024,1	NEDD4L	introns
chr18	58364956	58365812	857	15	9.303	-1.75948	-36.0019	0.00023245	0.00168209	chr18	58364334	58365998	1665	+	ENST00000382850,8	NEDD4L	introns
chr18	58364956	58365812	857	15	9.303	-1.75948	-36.0019	0.00023245	0.00168209	chr18	58364334	58365998	1665	+	ENST00000256830,13	NEDD4L	introns
chr18	58364956	58365812	857	15	9.303	-1.75948	-36.0019	0.00023245	0.00168209	chr18	58364334	58365998	1665	+	ENST00000676223,1	NEDD4L	introns
chr18	58364956	58365812	857	15	9.303	-1.75948	-36.0019	0.00023245	0.00168209	chr18	58364334	58365998	1665	+	ENST00000675147,1	NEDD4L	introns
chr18	58364956	58365812	857	15	9.303	-1.75948	-36.0019	0.00023245	0.00168209	chr18	58364334	58365998	1665	+	ENST00000675801,1	NEDD4L	introns
chr18	58364956	58365812	857	15	9.303	-1.75948	-36.0019	0.00023245	0.00168209	chr18	58364334	58365998	1665	+	ENST00000456986,5	NEDD4L	introns
chr18	58364956	58365812	857	15	9.303	-1.75948	-36.0019	0.00023245	0.00168209	chr18	58364334	58365998	1665	+	ENST00000675502,1	NEDD4L	introns
chr18	58364956	58365812	857	15	9.303	-1.75948	-36.0019	0.00023245	0.00168209	chr18	58364334	58365998	1665	+	ENST00000435432,6	NEDD4L	introns
chr18	58364956	58365812	857	15	9.303	-1.75948	-36.0019	0.00023245	0.00168209	chr18	58364334	58365998	1665	+	ENST00000357895,9	NEDD4L	introns
chr18	58364956	58365812	857	15	9.303	-1.75948	-36.0019	0.00023245	0.00168209	chr18	58364334	58365998	1665	+	ENST00000586263,5	NEDD4L	introns
chr18	58364956	58365812	857	15	9.303	-1.75948	-36.0019	0.00023245	0.00168209	chr18	58364334	58365998	1665	+	ENST00000456173,6	NEDD4L	introns
chr18	58364956	58365812	857	15	9.303	-1.75948	-36.0019	0.00023245	0.00168209	chr18	58364334	58365998	1665	+	ENST00000676226,1	NEDD4L	introns
chr18	58364956	58365812	857	15	9.303	-1.75948	-36.0019	0.00023245	0.00168209	chr18	58364334	58365998	1665	+	ENST00000675865,1	NEDD4L	introns
chr18	58364956	58365812	857	15	9.303	-1.75948	-36.0019	0.00023245	0.00168209	chr18	58364334	58365998	1665	+	ENST00000675221,1	NEDD4L	introns
chr18	58364956	58365812	857	15	9.303	-1.75948	-36.0019	0.00023245	0.00168209	chr18	58364334	58365998	1665	+	ENST00000431212,6	NEDD4L	introns
chr18	58364956	58365812	857	15	9.303	-1.75948	-36.0019	0.00023245	0.00168209	chr18	58364334	58365998	1665	+	ENST00000674636,1	NEDD4L	introns
chr18	58364956	58365812	857	15	9.303	-1.75948	-36.0019	0.00023245	0.00168209	chr18	58364334	58365998	1665	+	ENST00000674856,1	NEDD4L	introns
chr18	58364956	58365812	857	15	9.303	-1.75948	-36.0019	0.00023245	0.00168209	chr18	58364334	58365998	1665	+	ENST00000675434,1	NEDD4L	introns
chr18	58364956	58365812	857	15	9.303	-1.75948	-36.0019	0.00023245	0.00168209	chr18	58364334	58365998	1665	+	ENST00000635997,1	NEDD4L	introns
chr18	58364956	58365812	857	15	9.303	-1.75948	-36.0019	0.00023245	0.00168209	chr18	58364334	58365998	1665	+	ENST00000674517,1	NEDD4L	introns
chr18	58364956	58365812	857	15	9.303	-1.75948	-36.0019	0.00023245	0.00168209	chr18	58364334	58365998	1665	+	ENST00000587881,1	NEDD4L	introns
chr18	58364956	58365812	857	15	9.303	-1.75948	-36.0019	0.00023245	0.00168209	chr18	58364334	58365998	1665	+	ENST00000590638,5	NEDD4L	introns
chr18	58364956	58365812	857	15	9.303	-1.75948	-36.0019	0.00023245	0.00168209	chr18	58364334	58365998	1665	+	ENST00000679791,1	NEDD4L	introns
chr18	58364956	58365812	857	15	9.303	-1.75948	-36.0019	0.00023245	0.00168209	chr18	58364334	58365998	1665	+	ENST00000674921,1	NEDD4L	introns
chr18	58364956	58365812	857	15	9.303	-1.75948	-36.0019	0.00023245	0.00168209	chr18	58364334	58365998	1665	+	ENST00000585970,1	NEDD4L	introns
chr18	58364956	58365812	857	15	9.303	-1.75948	-36.0019	0.00023245	0.00168209	chr18	58364334	58365998	1665	+	ENST00000675101,1	NEDD4L	introns
chr17	19000551	19001146	596	16	10.8236	1.87461	35.7816	0.00023245	0.00168209	chr17	18976990	19013361	36372	+	ENST00000317977,10	SLC5A10	introns
chr17	19000551	19001146	596	16	10.8236	1.87461	35.7816	0.00023245	0.00168209	chr17	18976990	19013361	36372	+	ENST00000395647,6	SLC5A10	introns
chr17	19000551	19001146	596	16	10.8236	1.87461	35.7816	0.00023245	0.00168209	chr17	18976990	19015048	38059	+	ENST00000417251,6	SLC5A10	introns
chr17	19000551	19001146	596	16	10.8236	1.87461	35.7816	0.00023245	0.00168209	chr17	18976990	19013409	36420	+	ENST00000395645,4	SLC5A10	introns
chr17	19000551	19001146	596	16	10.8236	1.87461	35.7816	0.00023245	0.00168209	chr17	18976990	19013409	36420	+	ENST00000395643,6	SLC5A10	introns
chr17	19000551	19001146	596	16	10.8236	1.87461	35.7816	0.00023245	0.00168209	chr17	18988415	19003519	15105	-	ENST00000388995,11	FAM83G	introns
chr17	19000551	19001146	596	16	10.8236	1.87461	35.7816	0.00023245	0.00168209	chr17	18988415	19003519	15105	-	ENST00000345041,4	FAM83G	introns
chr17	19000551	19001146	596	16	10.8236	1.87461	35.7816	0.00023245	0.00168209	chr17	18988415	19003519	15105	-	ENST00000399096,2	FAM83G	introns
chr20	58577152	58578689	1538	37	25.0628	-1.80082	-35.7261	0.00023245	0.00168209	chr20	58547929	58618739	70811	+	ENST00000427140,5	APCDD1L-DT	introns
chr8	143434418	143440847	6430	212	90.7565	-1.14314	-35.7157	0.00023245	0.00168209	chr8	143430899	143434898	4000	-	ENST00000528185,1		1to5kb
chr8	143434418	143440847	6430	212	90.7565	-1.14314	-35.7157	0.00023245	0.00168209	chr8	143431733	143435732	4000	-	ENST00000333480,3	MAFA	1to5kb
chr8	143434418	143440847	6430	212	90.7565	-1.14314	-35.7157	0.00023245	0.00168209	chr8	143440041	143440363	323	-	ENST00000262577,6	ZC3H3	exons
chr8	143434418	143440847	6430	212	90.7565	-1.14314	-35.7157	0.00023245	0.00168209	chr8	143437659	143438087	429	-	ENST00000262577,6	ZC3H3	exons
chr8	143434418	143440847	6430	212	90.7565	-1.14314	-35.7157	0.00023245	0.00168209	chr8	143438088	143440040	1953	-	ENST00000262577,6	ZC3H3	introns
chr8	143434418	143440847	6430	212	90.7565	-1.14314	-35.7157	0.00023245	0.00168209	chr8	143440364	143440935	572	-	ENST00000262577,6	ZC3H3	introns
chr8	143434418	143440847	6430	212	90.7565	-1.14314	-35.7157	0.00023245	0.00168209	chr8	143437659	143438055	397	-	ENST00000262577,6	ZC3H3	3UTRs
chr8	143434418	143440847	6430	212	90.7565	-1.14314	-35.7157	0.00023245	0.00168209	chr8	143435733	143437658	1926	*			intergenic
chr17	79951099	79951997	899	32	18.3279	1.54917	35.3057	0.00023245	0.00168209	chr17	79951663	79952662	1000	+	ENST00000617619,1		promoters
chr17	79951099	79951997	899	32	18.3279	1.54917	35.3057	0.00023245	0.00168209	chr17	79950858	79951857	1000	-	ENST00000576768,5	TBC1D16	promoters
chr17	79951099	79951997	899	32	18.3279	1.54917	35.3057	0.00023245	0.00168209	chr17	79950837	79951836	1000	-	ENST00000340848,11	TBC1D16	promoters
chr17	79951099	79951997	899	32	18.3279	1.54917	35.3057	0.00023245	0.00168209	chr17	79950829	79951828	1000	-	ENST00000572862,5	TBC1D16	promoters
chr17	79951099	79951997	899	32	18.3279	1.54917	35.3057	0.00023245	0.00168209	chr17	79950835	79951834	1000	-	ENST00000570373,5	TBC1D16	promoters
chr17	79951099	79951997	899	32	18.3279	1.54917	35.3057	0.00023245	0.00168209	chr17	79950831	79951830	1000	-	ENST00000573782,5	TBC1D16	promoters
chr17	79951099	79951997	899	32	18.3279	1.54917	35.3057	0.00023245	0.00168209	chr17	79950834	79951833	1000	-	ENST00000574427,1	TBC1D16	promoters
chr17	79951099	79951997	899	32	18.3279	1.54917	35.3057	0.00023245	0.00168209	chr17	79947663	79951662	4000	+	ENST00000617619,1		1to5kb
chr17	79951099	79951997	899	32	18.3279	1.54917	35.3057	0.00023245	0.00168209	chr17	79951858	79955857	4000	-	ENST00000576768,5	TBC1D16	1to5kb
chr17	79951099	79951997	899	32	18.3279	1.54917	35.3057	0.00023245	0.00168209	chr17	79951837	79955836	4000	-	ENST00000340848,11	TBC1D16	1to5kb
chr17	79951099	79951997	899	32	18.3279	1.54917	35.3057	0.00023245	0.00168209	chr17	79951829	79955828	4000	-	ENST00000572862,5	TBC1D16	1to5kb
chr17	79951099	79951997	899	32	18.3279	1.54917	35.3057	0.00023245	0.00168209	chr17	79951835	79955834	4000	-	ENST00000570373,5	TBC1D16	1to5kb
chr17	79951099	79951997	899	32	18.3279	1.54917	35.3057	0.00023245	0.00168209	chr17	79951831	79955830	4000	-	ENST00000573782,5	TBC1D16	1to5kb
chr17	79951099	79951997	899	32	18.3279	1.54917	35.3057	0.00023245	0.00168209	chr17	79951834	79955833	4000	-	ENST00000574427,1	TBC1D16	1to5kb
chr17	79951099	79951997	899	32	18.3279	1.54917	35.3057	0.00023245	0.00168209	chr17	79951450	79951597	148	-	ENST00000310924,7	TBC1D16	exons
chr17	79951099	79951997	899	32	18.3279	1.54917	35.3057	0.00023245	0.00168209	chr17	79951986	79952013	28	-	ENST00000574241,6	TBC1D16	exons
chr17	79951099	79951997	899	32	18.3279	1.54917	35.3057	0.00023245	0.00168209	chr17	79951450	79951597	148	-	ENST00000574241,6	TBC1D16	exons
chr17	79951099	79951997	899	32	18.3279	1.54917	35.3057	0.00023245	0.00168209	chr17	79951986	79952195	210	-	ENST00000571872,1	TBC1D16	exons
chr17	79951099	79951997	899	32	18.3279	1.54917	35.3057	0.00023245	0.00168209	chr17	79951450	79951597	148	-	ENST00000571872,1	TBC1D16	exons
chr17	79951099	79951997	899	32	18.3279	1.54917	35.3057	0.00023245	0.00168209	chr17	79950579	79951449	871	-	ENST00000310924,7	TBC1D16	introns
chr17	79951099	79951997	899	32	18.3279	1.54917	35.3057	0.00023245	0.00168209	chr17	79951598	79952656	1059	-	ENST00000310924,7	TBC1D16	introns
chr17	79951099	79951997	899	32	18.3279	1.54917	35.3057	0.00023245	0.00168209	chr17	79950576	79951449	874	-	ENST00000574241,6	TBC1D16	introns
chr17	79951099	79951997	899	32	18.3279	1.54917	35.3057	0.00023245	0.00168209	chr17	79951598	79951985	388	-	ENST00000574241,6	TBC1D16	introns
chr17	79951099	79951997	899	32	18.3279	1.54917	35.3057	0.00023245	0.00168209	chr17	79950579	79951449	871	-	ENST00000571872,1	TBC1D16	introns
chr17	79951099	79951997	899	32	18.3279	1.54917	35.3057	0.00023245	0.00168209	chr17	79951598	79951985	388	-	ENST00000571872,1	TBC1D16	introns
chr13	50127229	50129679	2451	129	37.8931	0.834275	35.2041	0.00023245	0.00168209	chr13	50126542	50130541	4000	-	ENST00000621282,4	DLEU2	1to5kb
chr13	50127229	50129679	2451	129	37.8931	0.834275	35.2041	0.00023245	0.00168209	chr13	50126721	50130720	4000	-	ENST00000425586,5	DLEU2	1to5kb
chr13	50127229	50129679	2451	129	37.8931	0.834275	35.2041	0.00023245	0.00168209	chr13	50126407	50130406	4000	-	ENST00000662092,1	DLEU2	1to5kb
chr13	50127229	50129679	2451	129	37.8931	0.834275	35.2041	0.00023245	0.00168209	chr13	50126388	50130387	4000	-	ENST00000666359,1	DLEU2	1to5kb
chr13	50127229	50129679	2451	129	37.8931	0.834275	35.2041	0.00023245	0.00168209	chr13	50125816	50128463	2648	+	ENST00000618151,1		exons
chr13	50127229	50129679	2451	129	37.8931	0.834275	35.2041	0.00023245	0.00168209	chr13	50082558	50390197	307640	+	ENST00000486895,5	DLEU1	introns
chr13	50127229	50129679	2451	129	37.8931	0.834275	35.2041	0.00023245	0.00168209	chr13	50083195	50274931	191737	+	ENST00000461527,7	DLEU1	introns
chr13	50127229	50129679	2451	129	37.8931	0.834275	35.2041	0.00023245	0.00168209	chr13	50083195	50338675	255481	+	ENST00000463474,7	DLEU1	introns
chr13	50127229	50129679	2451	129	37.8931	0.834275	35.2041	0.00023245	0.00168209	chr13	50083195	50390197	307003	+	ENST00000468168,5	DLEU1	introns
chr13	50127229	50129679	2451	129	37.8931	0.834275	35.2041	0.00023245	0.00168209	chr13	50082558	50415088	332531	+	ENST00000476738,5	DLEU1	introns
chr13	50127229	50129679	2451	129	37.8931	0.834275	35.2041	0.00023245	0.00168209	chr13	50083195	50390197	307003	+	ENST00000467721,5	DLEU1	introns
chr13	50127229	50129679	2451	129	37.8931	0.834275	35.2041	0.00023245	0.00168209	chr13	50083195	50415088	331894	+	ENST00000468522,5	DLEU1	introns
chr13	50127229	50129679	2451	129	37.8931	0.834275	35.2041	0.00023245	0.00168209	chr13	50082558	50156826	74269	+	ENST00000490577,5	DLEU1	introns
chr13	50127229	50129679	2451	129	37.8931	0.834275	35.2041	0.00023245	0.00168209	chr13	50083195	50390197	307003	+	ENST00000491341,5	DLEU1	introns
chr13	50127229	50129679	2451	129	37.8931	0.834275	35.2041	0.00023245	0.00168209	chr13	50083195	50390197	307003	+	ENST00000491615,5	DLEU1	introns
chr11	133950942	133952237	1296	50	32.8289	-1.6217	-35.0582	0.00023245	0.00168209	chr11	133952217	133953216	1000	-	ENST00000526663,1	IGSF9B	promoters
chr11	133950942	133952237	1296	50	32.8289	-1.6217	-35.0582	0.00023245	0.00168209	chr11	133947293	133951292	4000	-	ENST00000533160,1	IGSF9B	1to5kb
chr11	133950942	133952237	1296	50	32.8289	-1.6217	-35.0582	0.00023245	0.00168209	chr11	133952138	133952216	79	-	ENST00000526663,1	IGSF9B	5UTRs
chr11	133950942	133952237	1296	50	32.8289	-1.6217	-35.0582	0.00023245	0.00168209	chr11	133951933	133952216	284	-	ENST00000526663,1	IGSF9B	exons
chr11	133950942	133952237	1296	50	32.8289	-1.6217	-35.0582	0.00023245	0.00168209	chr11	133946259	133956690	10432	-	ENST00000533871,8	IGSF9B	introns
chr11	133950942	133952237	1296	50	32.8289	-1.6217	-35.0582	0.00023245	0.00168209	chr11	133946259	133956690	10432	-	ENST00000321016,12	IGSF9B	introns
chr11	133950942	133952237	1296	50	32.8289	-1.6217	-35.0582	0.00023245	0.00168209	chr11	133946259	133951932	5674	-	ENST00000526663,1	IGSF9B	introns
chr5	8383922	8384145	224	5	1.65999	-2.07365	-35.0459	0.00023245	0.00168209	chr5	8337296	8387526	50231	-	ENST00000501071,2	LINC02226	introns
chr5	170504818	170506047	1230	21	12.8082	1.88545	35.0218	0.00023245	0.00168209	chr5	170353965	170718757	364793	+	ENST00000377360,8	KCNIP1	introns
chr5	170504818	170506047	1230	21	12.8082	1.88545	35.0218	0.00023245	0.00168209	chr5	170504634	170718757	214124	+	ENST00000328939,9	KCNIP1	introns
chr5	170504818	170506047	1230	21	12.8082	1.88545	35.0218	0.00023245	0.00168209	chr5	170504634	170669498	164865	+	ENST00000390656,8	KCNIP1	introns
chr5	170504818	170506047	1230	21	12.8082	1.88545	35.0218	0.00023245	0.00168209	chr5	170504634	170669498	164865	+	ENST00000520740,5	KCNIP1	introns
chr5	170504818	170506047	1230	21	12.8082	1.88545	35.0218	0.00023245	0.00168209	chr5	170504634	170712853	208220	+	ENST00000411494,5	KCNIP1	introns
chr5	170504818	170506047	1230	21	12.8082	1.88545	35.0218	0.00023245	0.00168209	chr5	170504634	170718757	214124	+	ENST00000434108,5	KCNIP1	introns
chr2	45010746	45013250	2505	44	23.0201	1.39223	35.0051	0.00023245	0.00168209	chr2	45010453	45014452	4000	-	ENST00000303077,7	SIX2	1to5kb
chr2	45010746	45013250	2505	44	23.0201	1.39223	35.0051	0.00023245	0.00168209	chr2	45013214	45013385	172	-	ENST00000423433,1		exons
chr17	2838921	2839884	964	12	9.04608	-2.29611	-34.8096	0.00023245	0.00168209	chr17	2800551	2905283	104733	+	ENST00000637138,1	RAP1GAP2	introns
chr17	2838921	2839884	964	12	9.04608	-2.29611	-34.8096	0.00023245	0.00168209	chr17	2800551	2905283	104733	+	ENST00000540393,6	RAP1GAP2	introns
chr17	2838921	2839884	964	12	9.04608	-2.29611	-34.8096	0.00023245	0.00168209	chr17	2800551	2905283	104733	+	ENST00000366401,8	RAP1GAP2	introns
chr17	2838921	2839884	964	12	9.04608	-2.29611	-34.8096	0.00023245	0.00168209	chr17	2800551	2905283	104733	+	ENST00000254695,13	RAP1GAP2	introns
chr17	2838921	2839884	964	12	9.04608	-2.29611	-34.8096	0.00023245	0.00168209	chr17	2800551	2905283	104733	+	ENST00000542807,1	RAP1GAP2	introns
chr11	33377129	33378144	1016	17	11.6737	1.89272	34.784	0.00023245	0.00168209	chr11	33376890	33541801	164912	+	ENST00000658780,2	KIAA1549L	introns
chr11	33377129	33378144	1016	17	11.6737	1.89272	34.784	0.00023245	0.00168209	chr11	33376890	33541801	164912	+	ENST00000526400,6	KIAA1549L	introns
chr10	26291405	26292540	1136	16	12.8977	-2.14469	-34.6773	0.00023245	0.00168209	chr10	26292465	26292572	108	+	ENST00000259271,7	GAD2	exons
chr10	26291405	26292540	1136	16	12.8977	-2.14469	-34.6773	0.00023245	0.00168209	chr10	26292465	26292572	108	+	ENST00000376261,8	GAD2	exons
chr10	26291405	26292540	1136	16	12.8977	-2.14469	-34.6773	0.00023245	0.00168209	chr10	26292465	26292572	108	+	ENST00000648567,1	GAD2	exons
chr10	26291405	26292540	1136	16	12.8977	-2.14469	-34.6773	0.00023245	0.00168209	chr10	26286495	26292464	5970	+	ENST00000259271,7	GAD2	introns
chr10	26291405	26292540	1136	16	12.8977	-2.14469	-34.6773	0.00023245	0.00168209	chr10	26286495	26292464	5970	+	ENST00000376261,8	GAD2	introns
chr10	26291405	26292540	1136	16	12.8977	-2.14469	-34.6773	0.00023245	0.00168209	chr10	26286495	26292464	5970	+	ENST00000648567,1	GAD2	introns
chr16	89136112	89136793	682	30	18.7464	-1.88163	-34.6221	0.00023245	0.00168209	chr16	89135548	89136547	1000	+	ENST00000537116,5	ACSF3	promoters
chr16	89136112	89136793	682	30	18.7464	-1.88163	-34.6221	0.00023245	0.00168209	chr16	89136548	89136829	282	+	ENST00000537116,5	ACSF3	exons
chr16	89136112	89136793	682	30	18.7464	-1.88163	-34.6221	0.00023245	0.00168209	chr16	89133263	89145266	12004	+	ENST00000317447,9	ACSF3	introns
chr16	89136112	89136793	682	30	18.7464	-1.88163	-34.6221	0.00023245	0.00168209	chr16	89133263	89145266	12004	+	ENST00000614302,5	ACSF3	introns
chr16	89136112	89136793	682	30	18.7464	-1.88163	-34.6221	0.00023245	0.00168209	chr16	89133263	89145266	12004	+	ENST00000406948,7	ACSF3	introns
chr16	89136112	89136793	682	30	18.7464	-1.88163	-34.6221	0.00023245	0.00168209	chr16	89133263	89145266	12004	+	ENST00000378345,8	ACSF3	introns
chr16	89136112	89136793	682	30	18.7464	-1.88163	-34.6221	0.00023245	0.00168209	chr16	89133263	89145266	12004	+	ENST00000542688,5	ACSF3	introns
chr16	89136112	89136793	682	30	18.7464	-1.88163	-34.6221	0.00023245	0.00168209	chr16	89133263	89145266	12004	+	ENST00000649953,1	ACSF3	introns
chr16	89136112	89136793	682	30	18.7464	-1.88163	-34.6221	0.00023245	0.00168209	chr16	89133263	89145266	12004	+	ENST00000544543,5	ACSF3	introns
chr16	89136112	89136793	682	30	18.7464	-1.88163	-34.6221	0.00023245	0.00168209	chr16	89133263	89145213	11951	+	ENST00000562204,1	ACSF3	introns
chr3	127784966	127785831	866	15	8.96631	1.75079	34.5663	0.00023245	0.00168209	chr3	127784009	127785008	1000	-	ENST00000493611,1	MGLL	promoters
chr3	127784966	127785831	866	15	8.96631	1.75079	34.5663	0.00023245	0.00168209	chr3	127785009	127789008	4000	-	ENST00000493611,1	MGLL	1to5kb
chr3	127784966	127785831	866	15	8.96631	1.75079	34.5663	0.00023245	0.00168209	chr3	127781896	127821693	39798	-	ENST00000453507,6	MGLL	introns
chr3	127784966	127785831	866	15	8.96631	1.75079	34.5663	0.00023245	0.00168209	chr3	127781896	127821693	39798	-	ENST00000398104,5	MGLL	introns
chr3	127784966	127785831	866	15	8.96631	1.75079	34.5663	0.00023245	0.00168209	chr3	127781896	127821693	39798	-	ENST00000265052,10	MGLL	introns
chr3	127784966	127785831	866	15	8.96631	1.75079	34.5663	0.00023245	0.00168209	chr3	127781896	127821693	39798	-	ENST00000434178,6	MGLL	introns
chr3	127784966	127785831	866	15	8.96631	1.75079	34.5663	0.00023245	0.00168209	chr3	127781896	127821693	39798	-	ENST00000648300,1	MGLL	introns
chr3	127784966	127785831	866	15	8.96631	1.75079	34.5663	0.00023245	0.00168209	chr3	127781896	127799419	17524	-	ENST00000465597,5	MGLL	introns
chr3	127784966	127785831	866	15	8.96631	1.75079	34.5663	0.00023245	0.00168209	chr3	127781896	127821693	39798	-	ENST00000479967,5	MGLL	introns
chr3	127784966	127785831	866	15	8.96631	1.75079	34.5663	0.00023245	0.00168209	chr3	127781896	127791199	9304	-	ENST00000476654,1	MGLL	introns
chr3	127784966	127785831	866	15	8.96631	1.75079	34.5663	0.00023245	0.00168209	chr3	127781896	127821693	39798	-	ENST00000494830,1	MGLL	introns
chr14	69942311	69943620	1310	18	13.9817	1.98969	34.544	0.00023245	0.00168209	chr14	69864215	69952137	87923	+	ENST00000555917,1	SMOC1	introns
chr14	69942311	69943620	1310	18	13.9817	1.98969	34.544	0.00023245	0.00168209	chr14	69879778	69952137	72360	+	ENST00000361956,8	SMOC1	introns
chr14	69942311	69943620	1310	18	13.9817	1.98969	34.544	0.00023245	0.00168209	chr14	69879778	69952137	72360	+	ENST00000381280,4	SMOC1	introns
chr20	58875203	58879628	4426	56	25.5383	-1.22905	-34.5381	0.00023245	0.00168209	chr20	58876982	58877981	1000	-	ENST00000605044,1		promoters
chr20	58875203	58879628	4426	56	25.5383	-1.22905	-34.5381	0.00023245	0.00168209	chr20	58877982	58881981	4000	-	ENST00000605044,1		1to5kb
chr20	58875203	58879628	4426	56	25.5383	-1.22905	-34.5381	0.00023245	0.00168209	chr20	58876592	58876981	390	-	ENST00000605044,1		exons
chr20	58875203	58879628	4426	56	25.5383	-1.22905	-34.5381	0.00023245	0.00168209	chr20	58840887	58895611	54725	+	ENST00000313949,11	GS	introns
chr20	58875203	58879628	4426	56	25.5383	-1.22905	-34.5381	0.00023245	0.00168209	chr20	58840887	58895611	54725	+	ENST00000371098,6	GS	introns
chr20	58875203	58879628	4426	56	25.5383	-1.22905	-34.5381	0.00023245	0.00168209	chr20	58840887	58895611	54725	+	ENST00000371075,7	GS	introns
chr20	58875203	58879628	4426	56	25.5383	-1.22905	-34.5381	0.00023245	0.00168209	chr20	58840887	58895611	54725	+	ENST00000419558,7	GS	introns
chr20	58875203	58879628	4426	56	25.5383	-1.22905	-34.5381	0.00023245	0.00168209	chr20	58839941	58895611	55671	+	ENST00000657090,1	GS	introns
chr20	58875203	58879628	4426	56	25.5383	-1.22905	-34.5381	0.00023245	0.00168209	chr20	58840887	58895611	54725	+	ENST00000453292,7	GS	introns
chr20	58875203	58879628	4426	56	25.5383	-1.22905	-34.5381	0.00023245	0.00168209	chr20	58840887	58895611	54725	+	ENST00000306090,12	GS	introns
chr20	58875203	58879628	4426	56	25.5383	-1.22905	-34.5381	0.00023245	0.00168209	chr20	58841876	58895611	53736	+	ENST00000491348,5	GS	introns
chr20	58875203	58879628	4426	56	25.5383	-1.22905	-34.5381	0.00023245	0.00168209	chr20	58841876	58895611	53736	+	ENST00000472183,6	GS	introns
chr20	58875203	58879628	4426	56	25.5383	-1.22905	-34.5381	0.00023245	0.00168209	chr20	58841876	58895611	53736	+	ENST00000462499,6	GS	introns
chr20	58875203	58879628	4426	56	25.5383	-1.22905	-34.5381	0.00023245	0.00168209	chr20	58841876	58895611	53736	+	ENST00000482112,6	GS	introns
chr20	58875203	58879628	4426	56	25.5383	-1.22905	-34.5381	0.00023245	0.00168209	chr20	58841876	58895611	53736	+	ENST00000663479,2	GS	introns
chr20	58875203	58879628	4426	56	25.5383	-1.22905	-34.5381	0.00023245	0.00168209	chr20	58841876	58895611	53736	+	ENST00000493744,5	GS	introns
chr20	58875203	58879628	4426	56	25.5383	-1.22905	-34.5381	0.00023245	0.00168209	chr20	58841876	58895611	53736	+	ENST00000490374,6	GS	introns
chr20	58875203	58879628	4426	56	25.5383	-1.22905	-34.5381	0.00023245	0.00168209	chr20	58844075	58895611	51537	+	ENST00000467227,6	GS	introns
chr20	58875203	58879628	4426	56	25.5383	-1.22905	-34.5381	0.00023245	0.00168209	chr20	58856214	58895611	39398	+	ENST00000481768,6	GS	introns
chr20	58875203	58879628	4426	56	25.5383	-1.22905	-34.5381	0.00023245	0.00168209	chr20	58855334	58895611	40278	+	ENST00000676826,2	GS	introns
chr20	58875203	58879628	4426	56	25.5383	-1.22905	-34.5381	0.00023245	0.00168209	chr20	58855334	58895611	40278	+	ENST00000371100,9	GS	introns
chr20	58875203	58879628	4426	56	25.5383	-1.22905	-34.5381	0.00023245	0.00168209	chr20	58855334	58895611	40278	+	ENST00000371102,8	GS	introns
chr20	58875203	58879628	4426	56	25.5383	-1.22905	-34.5381	0.00023245	0.00168209	chr20	58855645	58895611	39967	+	ENST00000464624,7	GS	introns
chr20	58875203	58879628	4426	56	25.5383	-1.22905	-34.5381	0.00023245	0.00168209	chr20	58855334	58895611	40278	+	ENST00000423897,7	GS	introns
chr20	58875203	58879628	4426	56	25.5383	-1.22905	-34.5381	0.00023245	0.00168209	chr20	58855334	58895611	40278	+	ENST00000349036,9	GS	introns
chr20	58875203	58879628	4426	56	25.5383	-1.22905	-34.5381	0.00023245	0.00168209	chr20	58867573	58881735	14163	-	ENST00000441270,6	LOC101927932	introns
chr6	39049264	39052028	2765	28	17.5373	-1.64968	-34.5224	0.00023245	0.00168209	chr6	39048919	39056396	7478	+	ENST00000373256,5	GLP1R	introns
chr7	157689371	157690425	1055	70	33.2668	-1.27912	-34.5148	0.00023245	0.00168209	chr7	157682938	157898672	215735	-	ENST00000389413,7	PTPRN2	introns
chr7	157689371	157690425	1055	70	33.2668	-1.27912	-34.5148	0.00023245	0.00168209	chr7	157682938	157898672	215735	-	ENST00000409483,5	PTPRN2	introns
chr7	157689371	157690425	1055	70	33.2668	-1.27912	-34.5148	0.00023245	0.00168209	chr7	157682938	157898672	215735	-	ENST00000389418,9	PTPRN2	introns
chr7	157689371	157690425	1055	70	33.2668	-1.27912	-34.5148	0.00023245	0.00168209	chr7	157682938	157898672	215735	-	ENST00000389416,8	PTPRN2	introns
chr17	3961733	3962880	1148	17	9.87251	-1.67257	-34.3269	0.00023245	0.00168209	chr17	3953711	3964173	10463	-	ENST00000309890,11	ATP2A3	introns
chr17	3961733	3962880	1148	17	9.87251	-1.67257	-34.3269	0.00023245	0.00168209	chr17	3953711	3964173	10463	-	ENST00000397041,8	ATP2A3	introns
chr17	3961733	3962880	1148	17	9.87251	-1.67257	-34.3269	0.00023245	0.00168209	chr17	3953711	3964173	10463	-	ENST00000397035,7	ATP2A3	introns
chr17	3961733	3962880	1148	17	9.87251	-1.67257	-34.3269	0.00023245	0.00168209	chr17	3953711	3964173	10463	-	ENST00000359983,7	ATP2A3	introns
chr17	3961733	3962880	1148	17	9.87251	-1.67257	-34.3269	0.00023245	0.00168209	chr17	3953711	3964173	10463	-	ENST00000352011,7	ATP2A3	introns
chr17	3961733	3962880	1148	17	9.87251	-1.67257	-34.3269	0.00023245	0.00168209	chr17	3953711	3964173	10463	-	ENST00000397043,7	ATP2A3	introns
chr17	3961733	3962880	1148	17	9.87251	-1.67257	-34.3269	0.00023245	0.00168209	chr17	3953711	3964173	10463	-	ENST00000574202,1	ATP2A3	introns
chr7	91554919	91555116	198	6	3.3196	2.39493	34.292	0.00023245	0.00168209	chr7	91380868	91556736	175869	-	ENST00000456952,1		introns
chr8	37697699	37698780	1082	105	57.1251	1.39726	34.2231	0.00023245	0.00168209	chr8	37697145	37700019	2875	+	ENST00000331569,6	ZNF703	exons
chr8	37697699	37698780	1082	105	57.1251	1.39726	34.2231	0.00023245	0.00168209	chr8	37698675	37700019	1345	+	ENST00000331569,6	ZNF703	3UTRs
chr15	75208363	75209590	1228	46	30.1433	-1.61522	-34.1482	0.00023245	0.00168209	chr15	75205999	75208824	2826	+	ENST00000360639,6	C15orf39	exons
chr15	75208363	75209590	1228	46	30.1433	-1.61522	-34.1482	0.00023245	0.00168209	chr15	75205999	75208824	2826	+	ENST00000394987,5	C15orf39	exons
chr15	75208363	75209590	1228	46	30.1433	-1.61522	-34.1482	0.00023245	0.00168209	chr15	75206049	75208876	2828	+	ENST00000567617,1	C15orf39	exons
chr15	75208363	75209590	1228	46	30.1433	-1.61522	-34.1482	0.00023245	0.00168209	chr15	75206444	75209595	3152	+	ENST00000565074,1		exons
chr15	75208363	75209590	1228	46	30.1433	-1.61522	-34.1482	0.00023245	0.00168209	chr15	75208825	75210748	1924	+	ENST00000360639,6	C15orf39	introns
chr15	75208363	75209590	1228	46	30.1433	-1.61522	-34.1482	0.00023245	0.00168209	chr15	75208825	75210748	1924	+	ENST00000394987,5	C15orf39	introns
chr15	75208363	75209590	1228	46	30.1433	-1.61522	-34.1482	0.00023245	0.00168209	chr15	75208877	75210748	1872	+	ENST00000567617,1	C15orf39	introns
chr15	75208363	75209590	1228	46	30.1433	-1.61522	-34.1482	0.00023245	0.00168209	chr15	75208866	75208876	11	+	ENST00000567617,1	C15orf39	3UTRs
chr15	75208363	75209590	1228	46	30.1433	-1.61522	-34.1482	0.00023245	0.00168209	chr15	75208866	75209595	730	+	ENST00000565074,1		3UTRs
chr3	14452247	14454660	2414	63	36.316	-1.61664	-34.0684	0.00023245	0.00168209	chr3	14447817	14457949	10133	+	ENST00000610642,4	SLC6A6	introns
chr3	14452247	14454660	2414	63	36.316	-1.61664	-34.0684	0.00023245	0.00168209	chr3	14447817	14457949	10133	+	ENST00000613060,4	SLC6A6	introns
chr3	14452247	14454660	2414	63	36.316	-1.61664	-34.0684	0.00023245	0.00168209	chr3	14447817	14457949	10133	+	ENST00000618278,4	SLC6A6	introns
chr3	14452247	14454660	2414	63	36.316	-1.61664	-34.0684	0.00023245	0.00168209	chr3	14447817	14457949	10133	+	ENST00000649500,1	SLC6A6	introns
chr3	14452247	14454660	2414	63	36.316	-1.61664	-34.0684	0.00023245	0.00168209	chr3	14447817	14457949	10133	+	ENST00000622186,5	SLC6A6	introns
chr3	14452247	14454660	2414	63	36.316	-1.61664	-34.0684	0.00023245	0.00168209	chr3	14447817	14457949	10133	+	ENST00000622176,4	SLC6A6	introns
chr3	14452247	14454660	2414	63	36.316	-1.61664	-34.0684	0.00023245	0.00168209	chr3	14447817	14457949	10133	+	ENST00000615188,1	SLC6A6	introns
chr12	21380723	21381836	1114	17	10.2391	-1.54528	-33.9333	0.00023245	0.00168209	chr12	21374526	21394905	20380	-	ENST00000307378,10	SLCO1A2	introns
chr12	21380723	21381836	1114	17	10.2391	-1.54528	-33.9333	0.00023245	0.00168209	chr12	21334705	21394905	60201	-	ENST00000544290,5	SLCO1A2	introns
chr12	21380723	21381836	1114	17	10.2391	-1.54528	-33.9333	0.00023245	0.00168209	chr12	21334705	21417881	83177	-	ENST00000413682,5	SLCO1A2	introns
chr12	21380723	21381836	1114	17	10.2391	-1.54528	-33.9333	0.00023245	0.00168209	chr12	21334710	21403418	68709	-	ENST00000453443,5	SLCO1A2	introns
chr12	21380723	21381836	1114	17	10.2391	-1.54528	-33.9333	0.00023245	0.00168209	chr12	21334705	21417881	83177	-	ENST00000473830,5	SLCO1A2	introns
chr12	21380723	21381836	1114	17	10.2391	-1.54528	-33.9333	0.00023245	0.00168209	chr12	21334705	21403418	68714	-	ENST00000450590,5	SLCO1A2	introns
chr12	21380723	21381836	1114	17	10.2391	-1.54528	-33.9333	0.00023245	0.00168209	chr12	21334705	21417881	83177	-	ENST00000435179,5	SLCO1A2	introns
chr12	21380723	21381836	1114	17	10.2391	-1.54528	-33.9333	0.00023245	0.00168209	chr12	21334705	21394905	60201	-	ENST00000421287,5	SLCO1A2	introns
chr12	21380723	21381836	1114	17	10.2391	-1.54528	-33.9333	0.00023245	0.00168209	chr12	21374526	21395269	20744	-	ENST00000416627,1	SLCO1A2	introns
chr12	21380723	21381836	1114	17	10.2391	-1.54528	-33.9333	0.00023245	0.00168209	chr12	21334710	21394905	60196	-	ENST00000430803,1	SLCO1A2	introns
chr9	131834885	131835527	643	33	13.5978	1.18703	33.8586	0.00023245	0.00168209	chr9	131820989	131852927	31939	*			intergenic
chr3	14424745	14426535	1791	44	29.6402	-1.80729	-33.8549	0.00023245	0.00168209	chr3	14416454	14443623	27170	+	ENST00000610642,4	SLC6A6	introns
chr3	14424745	14426535	1791	44	29.6402	-1.80729	-33.8549	0.00023245	0.00168209	chr3	14416454	14443627	27174	+	ENST00000613060,4	SLC6A6	introns
chr3	14424745	14426535	1791	44	29.6402	-1.80729	-33.8549	0.00023245	0.00168209	chr3	14416454	14443627	27174	+	ENST00000618278,4	SLC6A6	introns
chr3	14424745	14426535	1791	44	29.6402	-1.80729	-33.8549	0.00023245	0.00168209	chr3	14416454	14443623	27170	+	ENST00000649500,1	SLC6A6	introns
chr3	14424745	14426535	1791	44	29.6402	-1.80729	-33.8549	0.00023245	0.00168209	chr3	14416454	14443623	27170	+	ENST00000622186,5	SLC6A6	introns
chr3	14424745	14426535	1791	44	29.6402	-1.80729	-33.8549	0.00023245	0.00168209	chr3	14416454	14443623	27170	+	ENST00000621751,4	SLC6A6	introns
chr3	14424745	14426535	1791	44	29.6402	-1.80729	-33.8549	0.00023245	0.00168209	chr3	14416454	14443623	27170	+	ENST00000613930,4	SLC6A6	introns
chr3	14424745	14426535	1791	44	29.6402	-1.80729	-33.8549	0.00023245	0.00168209	chr3	14416454	14443623	27170	+	ENST00000622176,4	SLC6A6	introns
chr3	14424745	14426535	1791	44	29.6402	-1.80729	-33.8549	0.00023245	0.00168209	chr3	14416454	14445716	29263	+	ENST00000615188,1	SLC6A6	introns
chr17	79589515	79595836	6322	142	35.6925	0.70351	33.552	0.00023245	0.00168209	chr17	79521149	79598031	76883	*			intergenic
chr3	11581823	11582818	996	20	13.8963	-1.71103	-33.4169	0.00023245	0.00168209	chr3	11582392	11583391	1000	-	ENST00000451674,6	VGLL4	promoters
chr3	11581823	11582818	996	20	13.8963	-1.71103	-33.4169	0.00023245	0.00168209	chr3	11582300	11582391	92	-	ENST00000451674,6	VGLL4	5UTRs
chr3	11581823	11582818	996	20	13.8963	-1.71103	-33.4169	0.00023245	0.00168209	chr3	11582286	11582391	106	-	ENST00000451674,6	VGLL4	exons
chr3	11581823	11582818	996	20	13.8963	-1.71103	-33.4169	0.00023245	0.00168209	chr3	11565020	11601832	36813	-	ENST00000430365,7	VGLL4	introns
chr3	11581823	11582818	996	20	13.8963	-1.71103	-33.4169	0.00023245	0.00168209	chr3	11565020	11601832	36813	-	ENST00000273038,7	VGLL4	introns
chr3	11581823	11582818	996	20	13.8963	-1.71103	-33.4169	0.00023245	0.00168209	chr3	11565020	11601832	36813	-	ENST00000413604,5	VGLL4	introns
chr3	11581823	11582818	996	20	13.8963	-1.71103	-33.4169	0.00023245	0.00168209	chr3	11565020	11582285	17266	-	ENST00000451674,6	VGLL4	introns
chr3	11581823	11582818	996	20	13.8963	-1.71103	-33.4169	0.00023245	0.00168209	chr3	11565020	11601832	36813	-	ENST00000426568,5	VGLL4	introns
chr3	11581823	11582818	996	20	13.8963	-1.71103	-33.4169	0.00023245	0.00168209	chr3	11565020	11601832	36813	-	ENST00000445411,5	VGLL4	introns
chr3	11581823	11582818	996	20	13.8963	-1.71103	-33.4169	0.00023245	0.00168209	chr3	11565020	11601832	36813	-	ENST00000418000,5	VGLL4	introns
chr3	11581823	11582818	996	20	13.8963	-1.71103	-33.4169	0.00023245	0.00168209	chr3	11565020	11601832	36813	-	ENST00000458499,5	VGLL4	introns
chr3	11581823	11582818	996	20	13.8963	-1.71103	-33.4169	0.00023245	0.00168209	chr3	11565020	11601832	36813	-	ENST00000417206,6	VGLL4	introns
chr3	11581823	11582818	996	20	13.8963	-1.71103	-33.4169	0.00023245	0.00168209	chr3	11565020	11601832	36813	-	ENST00000417466,5	VGLL4	introns
chr3	11581823	11582818	996	20	13.8963	-1.71103	-33.4169	0.00023245	0.00168209	chr3	11565020	11601832	36813	-	ENST00000424709,5	VGLL4	introns
chr3	11581823	11582818	996	20	13.8963	-1.71103	-33.4169	0.00023245	0.00168209	chr3	11565020	11601832	36813	-	ENST00000419541,4	VGLL4	introns
chr3	11581823	11582818	996	20	13.8963	-1.71103	-33.4169	0.00023245	0.00168209	chr3	11565020	11601832	36813	-	ENST00000437722,1	VGLL4	introns
chr12	118145424	118145667	244	7	5.51588	-2.18334	-33.3754	0.00023245	0.00168209	chr12	118144586	118145584	999	+	ENST00000261313,3	PEBP1	exons
chr12	118145424	118145667	244	7	5.51588	-2.18334	-33.3754	0.00023245	0.00168209	chr12	118144804	118145584	781	+	ENST00000261313,3	PEBP1	3UTRs
chr12	118145424	118145667	244	7	5.51588	-2.18334	-33.3754	0.00023245	0.00168209	chr12	118145585	118149800	4216	*			intergenic
chr10	77090549	77091221	673	11	6.77577	2.00131	33.3317	0.00023245	0.00168209	chr10	77090723	77091722	1000	-	ENST00000638531,1	KCNMA1	promoters
chr10	77090549	77091221	673	11	6.77577	2.00131	33.3317	0.00023245	0.00168209	chr10	77090400	77092170	1771	-	ENST00000640632,1	KCNMA1	5UTRs
chr10	77090549	77091221	673	11	6.77577	2.00131	33.3317	0.00023245	0.00168209	chr10	77090400	77090722	323	-	ENST00000638531,1	KCNMA1	5UTRs
chr10	77090549	77091221	673	11	6.77577	2.00131	33.3317	0.00023245	0.00168209	chr10	77090400	77092170	1771	-	ENST00000640632,1	KCNMA1	exons
chr10	77090549	77091221	673	11	6.77577	2.00131	33.3317	0.00023245	0.00168209	chr10	77090400	77090722	323	-	ENST00000638531,1	KCNMA1	exons
chr10	77090549	77091221	673	11	6.77577	2.00131	33.3317	0.00023245	0.00168209	chr10	77090511	77108480	17970	-	ENST00000604624,6	KCNMA1	introns
chr10	77090549	77091221	673	11	6.77577	2.00131	33.3317	0.00023245	0.00168209	chr10	77090511	77108480	17970	-	ENST00000639601,1	KCNMA1	introns
chr10	77090549	77091221	673	11	6.77577	2.00131	33.3317	0.00023245	0.00168209	chr10	77090511	77108480	17970	-	ENST00000638991,1	KCNMA1	introns
chr10	77090549	77091221	673	11	6.77577	2.00131	33.3317	0.00023245	0.00168209	chr10	77090511	77108480	17970	-	ENST00000639913,1	KCNMA1	introns
chr10	77090549	77091221	673	11	6.77577	2.00131	33.3317	0.00023245	0.00168209	chr10	77090511	77108480	17970	-	ENST00000639205,1	KCNMA1	introns
chr10	77090549	77091221	673	11	6.77577	2.00131	33.3317	0.00023245	0.00168209	chr10	77090511	77108480	17970	-	ENST00000639486,1	KCNMA1	introns
chr10	77090549	77091221	673	11	6.77577	2.00131	33.3317	0.00023245	0.00168209	chr10	77090511	77108480	17970	-	ENST00000639498,1	KCNMA1	introns
chr10	77090549	77091221	673	11	6.77577	2.00131	33.3317	0.00023245	0.00168209	chr10	77090511	77108480	17970	-	ENST00000640523,1	KCNMA1	introns
chr10	77090549	77091221	673	11	6.77577	2.00131	33.3317	0.00023245	0.00168209	chr10	77090511	77108480	17970	-	ENST00000372443,6	KCNMA1	introns
chr10	77090549	77091221	673	11	6.77577	2.00131	33.3317	0.00023245	0.00168209	chr10	77090511	77108480	17970	-	ENST00000638223,1	KCNMA1	introns
chr10	77090549	77091221	673	11	6.77577	2.00131	33.3317	0.00023245	0.00168209	chr10	77090511	77108480	17970	-	ENST00000639344,1	KCNMA1	introns
chr10	77090549	77091221	673	11	6.77577	2.00131	33.3317	0.00023245	0.00168209	chr10	77090511	77108480	17970	-	ENST00000638848,1	KCNMA1	introns
chr10	77090549	77091221	673	11	6.77577	2.00131	33.3317	0.00023245	0.00168209	chr10	77090511	77108480	17970	-	ENST00000639090,1	KCNMA1	introns
chr10	77090549	77091221	673	11	6.77577	2.00131	33.3317	0.00023245	0.00168209	chr10	77090511	77108480	17970	-	ENST00000639489,1	KCNMA1	introns
chr10	77090549	77091221	673	11	6.77577	2.00131	33.3317	0.00023245	0.00168209	chr10	77090511	77108480	17970	-	ENST00000639069,1	KCNMA1	introns
chr10	77090549	77091221	673	11	6.77577	2.00131	33.3317	0.00023245	0.00168209	chr10	77090511	77108480	17970	-	ENST00000372408,7	KCNMA1	introns
chr10	77090549	77091221	673	11	6.77577	2.00131	33.3317	0.00023245	0.00168209	chr10	77090511	77108480	17970	-	ENST00000639995,1	KCNMA1	introns
chr10	77090549	77091221	673	11	6.77577	2.00131	33.3317	0.00023245	0.00168209	chr10	77090511	77110172	19662	-	ENST00000639483,1	KCNMA1	introns
chr10	77090549	77091221	673	11	6.77577	2.00131	33.3317	0.00023245	0.00168209	chr10	77090511	77110172	19662	-	ENST00000639691,1	KCNMA1	introns
chr10	77090549	77091221	673	11	6.77577	2.00131	33.3317	0.00023245	0.00168209	chr10	77090511	77108480	17970	-	ENST00000372421,10	KCNMA1	introns
chr10	77090549	77091221	673	11	6.77577	2.00131	33.3317	0.00023245	0.00168209	chr10	77090511	77108480	17970	-	ENST00000640570,1	KCNMA1	introns
chr10	77090549	77091221	673	11	6.77577	2.00131	33.3317	0.00023245	0.00168209	chr10	77090511	77108480	17970	-	ENST00000372437,6	KCNMA1	introns
chr10	77090549	77091221	673	11	6.77577	2.00131	33.3317	0.00023245	0.00168209	chr10	77090511	77108285	17775	-	ENST00000638895,1	KCNMA1	introns
chr10	77090549	77091221	673	11	6.77577	2.00131	33.3317	0.00023245	0.00168209	chr10	77090511	77108480	17970	-	ENST00000457953,6	KCNMA1	introns
chr10	77090549	77091221	673	11	6.77577	2.00131	33.3317	0.00023245	0.00168209	chr10	77090511	77108480	17970	-	ENST00000372440,6	KCNMA1	introns
chr10	77090549	77091221	673	11	6.77577	2.00131	33.3317	0.00023245	0.00168209	chr10	77090511	77108480	17970	-	ENST00000404771,8	KCNMA1	introns
chr10	77090549	77091221	673	11	6.77577	2.00131	33.3317	0.00023245	0.00168209	chr10	77090511	77108285	17775	-	ENST00000638203,1	KCNMA1	introns
chr10	77090549	77091221	673	11	6.77577	2.00131	33.3317	0.00023245	0.00168209	chr10	77090511	77108285	17775	-	ENST00000638306,1	KCNMA1	introns
chr10	77090549	77091221	673	11	6.77577	2.00131	33.3317	0.00023245	0.00168209	chr10	77090511	77108285	17775	-	ENST00000638351,1	KCNMA1	introns
chr10	77090549	77091221	673	11	6.77577	2.00131	33.3317	0.00023245	0.00168209	chr10	77090511	77108285	17775	-	ENST00000638606,1	KCNMA1	introns
chr10	77090549	77091221	673	11	6.77577	2.00131	33.3317	0.00023245	0.00168209	chr10	77090511	77108480	17970	-	ENST00000639591,1	KCNMA1	introns
chr10	77090549	77091221	673	11	6.77577	2.00131	33.3317	0.00023245	0.00168209	chr10	77090511	77108480	17970	-	ENST00000640182,1	KCNMA1	introns
chr10	77090549	77091221	673	11	6.77577	2.00131	33.3317	0.00023245	0.00168209	chr10	77090511	77108480	17970	-	ENST00000640605,1	KCNMA1	introns
chr10	77090549	77091221	673	11	6.77577	2.00131	33.3317	0.00023245	0.00168209	chr10	77090511	77108285	17775	-	ENST00000639968,1	KCNMA1	introns
chr10	77090549	77091221	673	11	6.77577	2.00131	33.3317	0.00023245	0.00168209	chr10	77090511	77108480	17970	-	ENST00000372403,9	KCNMA1	introns
chr10	77090549	77091221	673	11	6.77577	2.00131	33.3317	0.00023245	0.00168209	chr10	77090511	77108480	17970	-	ENST00000640626,1	KCNMA1	introns
chr10	77090549	77091221	673	11	6.77577	2.00131	33.3317	0.00023245	0.00168209	chr10	77090511	77108480	17970	-	ENST00000639851,1	KCNMA1	introns
chr10	77090549	77091221	673	11	6.77577	2.00131	33.3317	0.00023245	0.00168209	chr10	77090511	77108480	17970	-	ENST00000404857,6	KCNMA1	introns
chr10	77090549	77091221	673	11	6.77577	2.00131	33.3317	0.00023245	0.00168209	chr10	77090511	77108480	17970	-	ENST00000638252,1	KCNMA1	introns
chr10	77090549	77091221	673	11	6.77577	2.00131	33.3317	0.00023245	0.00168209	chr10	77090511	77108480	17970	-	ENST00000640029,1	KCNMA1	introns
chr10	77090549	77091221	673	11	6.77577	2.00131	33.3317	0.00023245	0.00168209	chr10	77090511	77108285	17775	-	ENST00000640093,1	KCNMA1	introns
chr10	77090549	77091221	673	11	6.77577	2.00131	33.3317	0.00023245	0.00168209	chr10	77090511	77108480	17970	-	ENST00000640934,1	KCNMA1	introns
chr10	77090549	77091221	673	11	6.77577	2.00131	33.3317	0.00023245	0.00168209	chr10	77090511	77108480	17970	-	ENST00000639544,1	KCNMA1	introns
chr10	77090549	77091221	673	11	6.77577	2.00131	33.3317	0.00023245	0.00168209	chr10	77090511	77108480	17970	-	ENST00000640807,1	KCNMA1	introns
chr10	77090549	77091221	673	11	6.77577	2.00131	33.3317	0.00023245	0.00168209	chr10	77090511	77108480	17970	-	ENST00000434208,6	KCNMA1	introns
chr10	77090549	77091221	673	11	6.77577	2.00131	33.3317	0.00023245	0.00168209	chr10	77090511	77108480	17970	-	ENST00000286627,10	KCNMA1	introns
chr10	77090549	77091221	673	11	6.77577	2.00131	33.3317	0.00023245	0.00168209	chr10	77090511	77108480	17970	-	ENST00000354353,9	KCNMA1	introns
chr10	77090549	77091221	673	11	6.77577	2.00131	33.3317	0.00023245	0.00168209	chr10	77090511	77108480	17970	-	ENST00000406533,7	KCNMA1	introns
chr10	77090549	77091221	673	11	6.77577	2.00131	33.3317	0.00023245	0.00168209	chr10	77090511	77108480	17970	-	ENST00000286628,14	KCNMA1	introns
chr10	77090549	77091221	673	11	6.77577	2.00131	33.3317	0.00023245	0.00168209	chr10	77090511	77108480	17970	-	ENST00000638283,1	KCNMA1	introns
chr10	77090549	77091221	673	11	6.77577	2.00131	33.3317	0.00023245	0.00168209	chr10	77090511	77108480	17970	-	ENST00000639730,1	KCNMA1	introns
chr10	77090549	77091221	673	11	6.77577	2.00131	33.3317	0.00023245	0.00168209	chr10	77090511	77108480	17970	-	ENST00000639370,1	KCNMA1	introns
chr10	77090549	77091221	673	11	6.77577	2.00131	33.3317	0.00023245	0.00168209	chr10	77090511	77108480	17970	-	ENST00000640141,1	KCNMA1	introns
chr10	77090549	77091221	673	11	6.77577	2.00131	33.3317	0.00023245	0.00168209	chr10	77090511	77108480	17970	-	ENST00000638754,1	KCNMA1	introns
chr10	77090549	77091221	673	11	6.77577	2.00131	33.3317	0.00023245	0.00168209	chr10	77090511	77108480	17970	-	ENST00000638632,1	KCNMA1	introns
chr10	77090549	77091221	673	11	6.77577	2.00131	33.3317	0.00023245	0.00168209	chr10	77090511	77108480	17970	-	ENST00000640969,1	KCNMA1	introns
chr10	77090549	77091221	673	11	6.77577	2.00131	33.3317	0.00023245	0.00168209	chr10	77090511	77108480	17970	-	ENST00000638751,1	KCNMA1	introns
chr10	77090549	77091221	673	11	6.77577	2.00131	33.3317	0.00023245	0.00168209	chr10	77090511	77108480	17970	-	ENST00000639406,1	KCNMA1	introns
chr10	77090549	77091221	673	11	6.77577	2.00131	33.3317	0.00023245	0.00168209	chr10	77090511	77108480	17970	-	ENST00000639823,1	KCNMA1	introns
chr10	77090549	77091221	673	11	6.77577	2.00131	33.3317	0.00023245	0.00168209	chr10	77090511	77108285	17775	-	ENST00000640834,1	KCNMA1	introns
chr10	77090549	77091221	673	11	6.77577	2.00131	33.3317	0.00023245	0.00168209	chr10	77090511	77108480	17970	-	ENST00000626620,3	KCNMA1	introns
chr10	77090549	77091221	673	11	6.77577	2.00131	33.3317	0.00023245	0.00168209	chr10	77090511	77108480	17970	-	ENST00000638575,1	KCNMA1	introns
chr10	77090549	77091221	673	11	6.77577	2.00131	33.3317	0.00023245	0.00168209	chr10	77090511	77108480	17970	-	ENST00000638759,1	KCNMA1	introns
chr10	77090549	77091221	673	11	6.77577	2.00131	33.3317	0.00023245	0.00168209	chr10	77090511	77108480	17970	-	ENST00000638999,1	KCNMA1	introns
chr10	77090549	77091221	673	11	6.77577	2.00131	33.3317	0.00023245	0.00168209	chr10	77090511	77108480	17970	-	ENST00000638514,1	KCNMA1	introns
chr10	77090549	77091221	673	11	6.77577	2.00131	33.3317	0.00023245	0.00168209	chr10	77090511	77108480	17970	-	ENST00000640353,1	KCNMA1	introns
chr10	77090549	77091221	673	11	6.77577	2.00131	33.3317	0.00023245	0.00168209	chr10	77090511	77108480	17970	-	ENST00000640773,1	KCNMA1	introns
chr10	77090549	77091221	673	11	6.77577	2.00131	33.3317	0.00023245	0.00168209	chr10	77090511	77108480	17970	-	ENST00000637862,2	KCNMA1	introns
chr10	77090549	77091221	673	11	6.77577	2.00131	33.3317	0.00023245	0.00168209	chr10	77090511	77108480	17970	-	ENST00000638249,1	KCNMA1	introns
chr10	77090549	77091221	673	11	6.77577	2.00131	33.3317	0.00023245	0.00168209	chr10	77090511	77108480	17970	-	ENST00000640386,1	KCNMA1	introns
chr10	77090549	77091221	673	11	6.77577	2.00131	33.3317	0.00023245	0.00168209	chr10	77090511	77108480	17970	-	ENST00000638506,1	KCNMA1	introns
chr10	77090549	77091221	673	11	6.77577	2.00131	33.3317	0.00023245	0.00168209	chr10	77090511	77108480	17970	-	ENST00000639120,1	KCNMA1	introns
chr14	100719613	100720214	602	15	9.26331	-1.85311	-33.2545	0.00023245	0.00168209	chr14	100684885	100720704	35820	*			intergenic
chr1	55212457	55213563	1107	16	8.28418	-1.49616	-33.0675	0.00023245	0.00168209	chr1	55212645	55216644	4000	+	ENST00000643232,1	MIR4422HG	1to5kb
chr1	55212457	55213563	1107	16	8.28418	-1.49616	-33.0675	0.00023245	0.00168209	chr1	55212861	55216860	4000	+	ENST00000451250,1	MIR4422HG	1to5kb
chr1	55212457	55213563	1107	16	8.28418	-1.49616	-33.0675	0.00023245	0.00168209	chr1	55178133	55214789	36657	-	ENST00000294383,7	USP24	introns
chr3	42701385	42702866	1482	36	20.8598	-1.58566	-33.0164	0.00023245	0.00168209	chr3	42701541	42702540	1000	+	ENST00000600839,3	HHATL-AS1	promoters
chr3	42701385	42702866	1482	36	20.8598	-1.58566	-33.0164	0.00023245	0.00168209	chr3	42701653	42702652	1000	+	ENST00000423165,1	HHATL-AS1	promoters
chr3	42701385	42702866	1482	36	20.8598	-1.58566	-33.0164	0.00023245	0.00168209	chr3	42701522	42702521	1000	-	ENST00000310417,9	HHATL	promoters
chr3	42701385	42702866	1482	36	20.8598	-1.58566	-33.0164	0.00023245	0.00168209	chr3	42702799	42703798	1000	-	ENST00000441594,6	HHATL	promoters
chr3	42701385	42702866	1482	36	20.8598	-1.58566	-33.0164	0.00023245	0.00168209	chr3	42702779	42703778	1000	-	ENST00000457462,5	HHATL	promoters
chr3	42701385	42702866	1482	36	20.8598	-1.58566	-33.0164	0.00023245	0.00168209	chr3	42702825	42703824	1000	-	ENST00000416756,5	HHATL	promoters
chr3	42701385	42702866	1482	36	20.8598	-1.58566	-33.0164	0.00023245	0.00168209	chr3	42701198	42702197	1000	-	ENST00000455195,5	HHATL	promoters
chr3	42701385	42702866	1482	36	20.8598	-1.58566	-33.0164	0.00023245	0.00168209	chr3	42702645	42703644	1000	-	ENST00000417472,5	HHATL	promoters
chr3	42701385	42702866	1482	36	20.8598	-1.58566	-33.0164	0.00023245	0.00168209	chr3	42702645	42703644	1000	-	ENST00000442469,1	HHATL	promoters
chr3	42701385	42702866	1482	36	20.8598	-1.58566	-33.0164	0.00023245	0.00168209	chr3	42701522	42702521	1000	-	ENST00000497000,1	HHATL	promoters
chr3	42701385	42702866	1482	36	20.8598	-1.58566	-33.0164	0.00023245	0.00168209	chr3	42697541	42701540	4000	+	ENST00000600839,3	HHATL-AS1	1to5kb
chr3	42701385	42702866	1482	36	20.8598	-1.58566	-33.0164	0.00023245	0.00168209	chr3	42697653	42701652	4000	+	ENST00000423165,1	HHATL-AS1	1to5kb
chr3	42701385	42702866	1482	36	20.8598	-1.58566	-33.0164	0.00023245	0.00168209	chr3	42699154	42703153	4000	+	ENST00000625517,1	HHATL-AS1	1to5kb
chr3	42701385	42702866	1482	36	20.8598	-1.58566	-33.0164	0.00023245	0.00168209	chr3	42698100	42702099	4000	-	ENST00000426666,5	HHATL	1to5kb
chr3	42701385	42702866	1482	36	20.8598	-1.58566	-33.0164	0.00023245	0.00168209	chr3	42702522	42706521	4000	-	ENST00000310417,9	HHATL	1to5kb
chr3	42701385	42702866	1482	36	20.8598	-1.58566	-33.0164	0.00023245	0.00168209	chr3	42702198	42706197	4000	-	ENST00000455195,5	HHATL	1to5kb
chr3	42701385	42702866	1482	36	20.8598	-1.58566	-33.0164	0.00023245	0.00168209	chr3	42702522	42706521	4000	-	ENST00000497000,1	HHATL	1to5kb
chr3	42701385	42702866	1482	36	20.8598	-1.58566	-33.0164	0.00023245	0.00168209	chr3	42701467	42701521	55	-	ENST00000310417,9	HHATL	5UTRs
chr3	42701385	42702866	1482	36	20.8598	-1.58566	-33.0164	0.00023245	0.00168209	chr3	42702579	42702798	220	-	ENST00000441594,6	HHATL	5UTRs
chr3	42701385	42702866	1482	36	20.8598	-1.58566	-33.0164	0.00023245	0.00168209	chr3	42702579	42702778	200	-	ENST00000457462,5	HHATL	5UTRs
chr3	42701385	42702866	1482	36	20.8598	-1.58566	-33.0164	0.00023245	0.00168209	chr3	42702617	42702824	208	-	ENST00000416756,5	HHATL	5UTRs
chr3	42701385	42702866	1482	36	20.8598	-1.58566	-33.0164	0.00023245	0.00168209	chr3	42702579	42702644	66	-	ENST00000417472,5	HHATL	5UTRs
chr3	42701385	42702866	1482	36	20.8598	-1.58566	-33.0164	0.00023245	0.00168209	chr3	42702579	42702644	66	-	ENST00000442469,1	HHATL	5UTRs
chr3	42701385	42702866	1482	36	20.8598	-1.58566	-33.0164	0.00023245	0.00168209	chr3	42702541	42702729	189	+	ENST00000600839,3	HHATL-AS1	exons
chr3	42701385	42702866	1482	36	20.8598	-1.58566	-33.0164	0.00023245	0.00168209	chr3	42702653	42702729	77	+	ENST00000423165,1	HHATL-AS1	exons
chr3	42701385	42702866	1482	36	20.8598	-1.58566	-33.0164	0.00023245	0.00168209	chr3	42701467	42701521	55	-	ENST00000310417,9	HHATL	exons
chr3	42701385	42702866	1482	36	20.8598	-1.58566	-33.0164	0.00023245	0.00168209	chr3	42702579	42702798	220	-	ENST00000441594,6	HHATL	exons
chr3	42701385	42702866	1482	36	20.8598	-1.58566	-33.0164	0.00023245	0.00168209	chr3	42702579	42702778	200	-	ENST00000457462,5	HHATL	exons
chr3	42701385	42702866	1482	36	20.8598	-1.58566	-33.0164	0.00023245	0.00168209	chr3	42702617	42702824	208	-	ENST00000416756,5	HHATL	exons
chr3	42701385	42702866	1482	36	20.8598	-1.58566	-33.0164	0.00023245	0.00168209	chr3	42702579	42702644	66	-	ENST00000417472,5	HHATL	exons
chr3	42701385	42702866	1482	36	20.8598	-1.58566	-33.0164	0.00023245	0.00168209	chr3	42702579	42702644	66	-	ENST00000442469,1	HHATL	exons
chr3	42701385	42702866	1482	36	20.8598	-1.58566	-33.0164	0.00023245	0.00168209	chr3	42701112	42701521	410	-	ENST00000497000,1	HHATL	exons
chr3	42701385	42702866	1482	36	20.8598	-1.58566	-33.0164	0.00023245	0.00168209	chr3	42702730	42704148	1419	+	ENST00000600839,3	HHATL-AS1	introns
chr3	42701385	42702866	1482	36	20.8598	-1.58566	-33.0164	0.00023245	0.00168209	chr3	42702730	42704148	1419	+	ENST00000423165,1	HHATL-AS1	introns
chr3	42701385	42702866	1482	36	20.8598	-1.58566	-33.0164	0.00023245	0.00168209	chr3	42701191	42701466	276	-	ENST00000310417,9	HHATL	introns
chr3	42701385	42702866	1482	36	20.8598	-1.58566	-33.0164	0.00023245	0.00168209	chr3	42700840	42702578	1739	-	ENST00000441594,6	HHATL	introns
chr3	42701385	42702866	1482	36	20.8598	-1.58566	-33.0164	0.00023245	0.00168209	chr3	42692876	42713161	20286	-	ENST00000479631,5	HHATL	introns
chr3	42701385	42702866	1482	36	20.8598	-1.58566	-33.0164	0.00023245	0.00168209	chr3	42700840	42702578	1739	-	ENST00000457462,5	HHATL	introns
chr3	42701385	42702866	1482	36	20.8598	-1.58566	-33.0164	0.00023245	0.00168209	chr3	42700840	42702616	1777	-	ENST00000416756,5	HHATL	introns
chr3	42701385	42702866	1482	36	20.8598	-1.58566	-33.0164	0.00023245	0.00168209	chr3	42701191	42702578	1388	-	ENST00000417472,5	HHATL	introns
chr3	42701385	42702866	1482	36	20.8598	-1.58566	-33.0164	0.00023245	0.00168209	chr3	42698903	42713161	14259	-	ENST00000496027,5	HHATL	introns
chr3	42701385	42702866	1482	36	20.8598	-1.58566	-33.0164	0.00023245	0.00168209	chr3	42701191	42702578	1388	-	ENST00000442469,1	HHATL	introns
chr16	2481819	2483652	1834	55	31.569	-1.48037	-32.9473	0.00023245	0.00168209	chr16	2482010	2483009	1000	+	ENST00000566853,1		promoters
chr16	2481819	2483652	1834	55	31.569	-1.48037	-32.9473	0.00023245	0.00168209	chr16	2482019	2483018	1000	+	ENST00000562105,2	TBC1D24	promoters
chr16	2481819	2483652	1834	55	31.569	-1.48037	-32.9473	0.00023245	0.00168209	chr16	2482037	2483036	1000	+	ENST00000643767,1	TBC1D24	promoters
chr16	2481819	2483652	1834	55	31.569	-1.48037	-32.9473	0.00023245	0.00168209	chr16	2478010	2482009	4000	+	ENST00000566853,1		1to5kb
chr16	2481819	2483652	1834	55	31.569	-1.48037	-32.9473	0.00023245	0.00168209	chr16	2478019	2482018	4000	+	ENST00000562105,2	TBC1D24	1to5kb
chr16	2481819	2483652	1834	55	31.569	-1.48037	-32.9473	0.00023245	0.00168209	chr16	2478037	2482036	4000	+	ENST00000643767,1	TBC1D24	1to5kb
chr16	2481819	2483652	1834	55	31.569	-1.48037	-32.9473	0.00023245	0.00168209	chr16	2483019	2483086	68	+	ENST00000562105,2	TBC1D24	5UTRs
chr16	2481819	2483652	1834	55	31.569	-1.48037	-32.9473	0.00023245	0.00168209	chr16	2483037	2483086	50	+	ENST00000643767,1	TBC1D24	5UTRs
chr16	2481819	2483652	1834	55	31.569	-1.48037	-32.9473	0.00023245	0.00168209	chr16	2476558	2482173	5616	+	ENST00000561847,2		exons
chr16	2481819	2483652	1834	55	31.569	-1.48037	-32.9473	0.00023245	0.00168209	chr16	2483010	2485516	2507	+	ENST00000566853,1		exons
chr16	2481819	2483652	1834	55	31.569	-1.48037	-32.9473	0.00023245	0.00168209	chr16	2483019	2483086	68	+	ENST00000562105,2	TBC1D24	exons
chr16	2481819	2483652	1834	55	31.569	-1.48037	-32.9473	0.00023245	0.00168209	chr16	2483037	2483086	50	+	ENST00000643767,1	TBC1D24	exons
chr16	2481819	2483652	1834	55	31.569	-1.48037	-32.9473	0.00023245	0.00168209	chr16	2475171	2496033	20863	+	ENST00000567020,6	TBC1D24	introns
chr16	2481819	2483652	1834	55	31.569	-1.48037	-32.9473	0.00023245	0.00168209	chr16	2475171	2493596	18426	+	ENST00000630263,2	TBC1D24	introns
chr16	2481819	2483652	1834	55	31.569	-1.48037	-32.9473	0.00023245	0.00168209	chr16	2475171	2496033	20863	+	ENST00000569874,2	TBC1D24	introns
chr16	2481819	2483652	1834	55	31.569	-1.48037	-32.9473	0.00023245	0.00168209	chr16	2475171	2496033	20863	+	ENST00000646147,1	TBC1D24	introns
chr16	2481819	2483652	1834	55	31.569	-1.48037	-32.9473	0.00023245	0.00168209	chr16	2483087	2496033	12947	+	ENST00000562105,2	TBC1D24	introns
chr16	2481819	2483652	1834	55	31.569	-1.48037	-32.9473	0.00023245	0.00168209	chr16	2483087	2496033	12947	+	ENST00000643767,1	TBC1D24	introns
chr6	41730199	41732972	2774	29	16.4005	-1.4891	-32.705	0.00023245	0.00168209	chr6	41732649	41732739	91	-	ENST00000419396,6	TFEB	5UTRs
chr6	41730199	41732972	2774	29	16.4005	-1.4891	-32.705	0.00023245	0.00168209	chr6	41732649	41734179	1531	-	ENST00000424495,2	TFEB	5UTRs
chr6	41730199	41732972	2774	29	16.4005	-1.4891	-32.705	0.00023245	0.00168209	chr6	41732649	41732767	119	-	ENST00000230323,8	TFEB	5UTRs
chr6	41730199	41732972	2774	29	16.4005	-1.4891	-32.705	0.00023245	0.00168209	chr6	41732649	41733852	1204	-	ENST00000678871,1	TFEB	5UTRs
chr6	41730199	41732972	2774	29	16.4005	-1.4891	-32.705	0.00023245	0.00168209	chr6	41732649	41733853	1205	-	ENST00000394283,5	TFEB	5UTRs
chr6	41730199	41732972	2774	29	16.4005	-1.4891	-32.705	0.00023245	0.00168209	chr6	41732649	41732739	91	-	ENST00000419396,6	TFEB	exons
chr6	41730199	41732972	2774	29	16.4005	-1.4891	-32.705	0.00023245	0.00168209	chr6	41732649	41734179	1531	-	ENST00000424495,2	TFEB	exons
chr6	41730199	41732972	2774	29	16.4005	-1.4891	-32.705	0.00023245	0.00168209	chr6	41732649	41732767	119	-	ENST00000230323,8	TFEB	exons
chr6	41730199	41732972	2774	29	16.4005	-1.4891	-32.705	0.00023245	0.00168209	chr6	41732649	41733852	1204	-	ENST00000678871,1	TFEB	exons
chr6	41730199	41732972	2774	29	16.4005	-1.4891	-32.705	0.00023245	0.00168209	chr6	41732649	41733853	1205	-	ENST00000394283,5	TFEB	exons
chr6	41730199	41732972	2774	29	16.4005	-1.4891	-32.705	0.00023245	0.00168209	chr6	41732649	41733852	1204	-	ENST00000679237,1	TFEB	exons
chr6	41730199	41732972	2774	29	16.4005	-1.4891	-32.705	0.00023245	0.00168209	chr6	41720689	41733917	13229	+	ENST00000438967,1		introns
chr6	41730199	41732972	2774	29	16.4005	-1.4891	-32.705	0.00023245	0.00168209	chr6	41691236	41732648	41413	-	ENST00000419396,6	TFEB	introns
chr6	41730199	41732972	2774	29	16.4005	-1.4891	-32.705	0.00023245	0.00168209	chr6	41732740	41733663	924	-	ENST00000419396,6	TFEB	introns
chr6	41730199	41732972	2774	29	16.4005	-1.4891	-32.705	0.00023245	0.00168209	chr6	41691236	41733663	42428	-	ENST00000678831,1	TFEB	introns
chr6	41730199	41732972	2774	29	16.4005	-1.4891	-32.705	0.00023245	0.00168209	chr6	41691236	41732648	41413	-	ENST00000424495,2	TFEB	introns
chr6	41730199	41732972	2774	29	16.4005	-1.4891	-32.705	0.00023245	0.00168209	chr6	41691236	41734084	42849	-	ENST00000420312,6	TFEB	introns
chr6	41730199	41732972	2774	29	16.4005	-1.4891	-32.705	0.00023245	0.00168209	chr6	41691236	41734312	43077	-	ENST00000403298,9	TFEB	introns
chr6	41730199	41732972	2774	29	16.4005	-1.4891	-32.705	0.00023245	0.00168209	chr6	41691236	41732648	41413	-	ENST00000230323,8	TFEB	introns
chr6	41730199	41732972	2774	29	16.4005	-1.4891	-32.705	0.00023245	0.00168209	chr6	41732768	41734899	2132	-	ENST00000230323,8	TFEB	introns
chr6	41730199	41732972	2774	29	16.4005	-1.4891	-32.705	0.00023245	0.00168209	chr6	41691236	41734899	43664	-	ENST00000677531,1	TFEB	introns
chr6	41730199	41732972	2774	29	16.4005	-1.4891	-32.705	0.00023245	0.00168209	chr6	41691236	41735349	44114	-	ENST00000373033,6	TFEB	introns
chr6	41730199	41732972	2774	29	16.4005	-1.4891	-32.705	0.00023245	0.00168209	chr6	41691236	41736145	44910	-	ENST00000358871,6	TFEB	introns
chr6	41730199	41732972	2774	29	16.4005	-1.4891	-32.705	0.00023245	0.00168209	chr6	41691236	41732648	41413	-	ENST00000678871,1	TFEB	introns
chr6	41730199	41732972	2774	29	16.4005	-1.4891	-32.705	0.00023245	0.00168209	chr6	41691236	41732648	41413	-	ENST00000394283,5	TFEB	introns
chr6	41730199	41732972	2774	29	16.4005	-1.4891	-32.705	0.00023245	0.00168209	chr6	41691236	41732648	41413	-	ENST00000679237,1	TFEB	introns
chr19	31352709	31356652	3944	128	44.0354	0.856618	32.64	0.00023245	0.00168209	chr19	31350243	31354242	4000	-	ENST00000651361,1	TSHZ3	1to5kb
chr19	31352709	31356652	3944	128	44.0354	0.856618	32.64	0.00023245	0.00168209	chr19	31350437	31354436	4000	-	ENST00000240587,5	TSHZ3	1to5kb
chr19	31352709	31356652	3944	128	44.0354	0.856618	32.64	0.00023245	0.00168209	chr19	31350256	31354255	4000	-	ENST00000558569,1	TSHZ3	1to5kb
chr19	31352709	31356652	3944	128	44.0354	0.856618	32.64	0.00023245	0.00168209	chr19	31348918	31360367	11450	+	ENST00000585336,1	TSHZ3-AS1	introns
chr13	30731809	30732300	492	32	12.9634	-1.30792	-32.5536	0.00023245	0.00168209	chr13	30730543	30734542	4000	+	ENST00000380490,5	ALOX5AP	1to5kb
chr13	30731809	30732300	492	32	12.9634	-1.30792	-32.5536	0.00023245	0.00168209	chr13	30713842	30735550	21709	+	ENST00000617770,4	ALOX5AP	introns
chr20	58716646	58717191	546	19	10.8923	-1.80476	-32.5119	0.00023245	0.00168209	chr20	58716364	58717363	1000	+	ENST00000532531,1		promoters
chr20	58716646	58717191	546	19	10.8923	-1.80476	-32.5119	0.00023245	0.00168209	chr20	58716312	58717859	1548	+	ENST00000527587,5	NPEPL1	introns
chr6	6474234	6474842	609	11	6.30688	-1.81514	-32.3433	0.00023245	0.00168209	chr6	6450558	6488875	38318	+	ENST00000649026,1		introns
chr6	6474234	6474842	609	11	6.30688	-1.81514	-32.3433	0.00023245	0.00168209	chr6	6438733	6564294	125562	-	ENST00000429345,5	LY86-AS1	introns
chr6	6474234	6474842	609	11	6.30688	-1.81514	-32.3433	0.00023245	0.00168209	chr6	6438733	6492892	54160	-	ENST00000658580,1	LY86-AS1	introns
chr6	6474234	6474842	609	11	6.30688	-1.81514	-32.3433	0.00023245	0.00168209	chr6	6438733	6564294	125562	-	ENST00000435641,5	LY86-AS1	introns
chr6	6474234	6474842	609	11	6.30688	-1.81514	-32.3433	0.00023245	0.00168209	chr6	6438733	6564294	125562	-	ENST00000665459,1	LY86-AS1	introns
chr6	6474234	6474842	609	11	6.30688	-1.81514	-32.3433	0.00023245	0.00168209	chr6	6438733	6492892	54160	-	ENST00000655679,1	LY86-AS1	introns
chr6	6474234	6474842	609	11	6.30688	-1.81514	-32.3433	0.00023245	0.00168209	chr6	6438733	6492892	54160	-	ENST00000669477,1	LY86-AS1	introns
chr6	6474234	6474842	609	11	6.30688	-1.81514	-32.3433	0.00023245	0.00168209	chr6	6438733	6587044	148312	-	ENST00000447858,1	LY86-AS1	introns
chr2	162240423	162244421	3999	22	12.5846	1.54279	32.1875	0.00023245	0.00168209	chr2	162243446	162244445	1000	-	ENST00000188790,9	FAP	promoters
chr2	162240423	162244421	3999	22	12.5846	1.54279	32.1875	0.00023245	0.00168209	chr2	162242999	162243998	1000	-	ENST00000627638,2	FAP	promoters
chr2	162240423	162244421	3999	22	12.5846	1.54279	32.1875	0.00023245	0.00168209	chr2	162243457	162244456	1000	-	ENST00000443424,5	FAP	promoters
chr2	162240423	162244421	3999	22	12.5846	1.54279	32.1875	0.00023245	0.00168209	chr2	162243414	162244413	1000	-	ENST00000480838,1	FAP	promoters
chr2	162240423	162244421	3999	22	12.5846	1.54279	32.1875	0.00023245	0.00168209	chr2	162243049	162244048	1000	-	ENST00000447386,5	FAP	promoters
chr2	162240423	162244421	3999	22	12.5846	1.54279	32.1875	0.00023245	0.00168209	chr2	162243103	162244102	1000	-	ENST00000450031,2	FAP	promoters
chr2	162240423	162244421	3999	22	12.5846	1.54279	32.1875	0.00023245	0.00168209	chr2	162243999	162247998	4000	-	ENST00000627638,2	FAP	1to5kb
chr2	162240423	162244421	3999	22	12.5846	1.54279	32.1875	0.00023245	0.00168209	chr2	162244414	162248413	4000	-	ENST00000480838,1	FAP	1to5kb
chr2	162240423	162244421	3999	22	12.5846	1.54279	32.1875	0.00023245	0.00168209	chr2	162244049	162248048	4000	-	ENST00000447386,5	FAP	1to5kb
chr2	162240423	162244421	3999	22	12.5846	1.54279	32.1875	0.00023245	0.00168209	chr2	162244103	162248102	4000	-	ENST00000450031,2	FAP	1to5kb
chr2	162240423	162244421	3999	22	12.5846	1.54279	32.1875	0.00023245	0.00168209	chr2	162243328	162243445	118	-	ENST00000188790,9	FAP	5UTRs
chr2	162240423	162244421	3999	22	12.5846	1.54279	32.1875	0.00023245	0.00168209	chr2	162243328	162243456	129	-	ENST00000443424,5	FAP	5UTRs
chr2	162240423	162244421	3999	22	12.5846	1.54279	32.1875	0.00023245	0.00168209	chr2	162242936	162243048	113	-	ENST00000447386,5	FAP	5UTRs
chr2	162240423	162244421	3999	22	12.5846	1.54279	32.1875	0.00023245	0.00168209	chr2	162242936	162243102	167	-	ENST00000450031,2	FAP	5UTRs
chr2	162240423	162244421	3999	22	12.5846	1.54279	32.1875	0.00023245	0.00168209	chr2	162243322	162243445	124	-	ENST00000188790,9	FAP	exons
chr2	162240423	162244421	3999	22	12.5846	1.54279	32.1875	0.00023245	0.00168209	chr2	162242908	162242992	85	-	ENST00000188790,9	FAP	exons
chr2	162240423	162244421	3999	22	12.5846	1.54279	32.1875	0.00023245	0.00168209	chr2	162242996	162242998	3	-	ENST00000627638,2	FAP	exons
chr2	162240423	162244421	3999	22	12.5846	1.54279	32.1875	0.00023245	0.00168209	chr2	162242908	162242992	85	-	ENST00000627638,2	FAP	exons
chr2	162240423	162244421	3999	22	12.5846	1.54279	32.1875	0.00023245	0.00168209	chr2	162243322	162243456	135	-	ENST00000443424,5	FAP	exons
chr2	162240423	162244421	3999	22	12.5846	1.54279	32.1875	0.00023245	0.00168209	chr2	162242908	162242992	85	-	ENST00000443424,5	FAP	exons
chr2	162240423	162244421	3999	22	12.5846	1.54279	32.1875	0.00023245	0.00168209	chr2	162243322	162243413	92	-	ENST00000480838,1	FAP	exons
chr2	162240423	162244421	3999	22	12.5846	1.54279	32.1875	0.00023245	0.00168209	chr2	162242908	162242992	85	-	ENST00000480838,1	FAP	exons
chr2	162240423	162244421	3999	22	12.5846	1.54279	32.1875	0.00023245	0.00168209	chr2	162242908	162243048	141	-	ENST00000447386,5	FAP	exons
chr2	162240423	162244421	3999	22	12.5846	1.54279	32.1875	0.00023245	0.00168209	chr2	162242908	162243102	195	-	ENST00000450031,2	FAP	exons
chr2	162240423	162244421	3999	22	12.5846	1.54279	32.1875	0.00023245	0.00168209	chr2	162243347	162243500	154	-	ENST00000493182,1		exons
chr2	162240423	162244421	3999	22	12.5846	1.54279	32.1875	0.00023245	0.00168209	chr2	162226622	162242907	16286	-	ENST00000188790,9	FAP	introns
chr2	162240423	162244421	3999	22	12.5846	1.54279	32.1875	0.00023245	0.00168209	chr2	162242993	162243321	329	-	ENST00000188790,9	FAP	introns
chr2	162240423	162244421	3999	22	12.5846	1.54279	32.1875	0.00023245	0.00168209	chr2	162226622	162242907	16286	-	ENST00000627638,2	FAP	introns
chr2	162240423	162244421	3999	22	12.5846	1.54279	32.1875	0.00023245	0.00168209	chr2	162242993	162242995	3	-	ENST00000627638,2	FAP	introns
chr2	162240423	162244421	3999	22	12.5846	1.54279	32.1875	0.00023245	0.00168209	chr2	162226622	162242907	16286	-	ENST00000443424,5	FAP	introns
chr2	162240423	162244421	3999	22	12.5846	1.54279	32.1875	0.00023245	0.00168209	chr2	162242993	162243321	329	-	ENST00000443424,5	FAP	introns
chr2	162240423	162244421	3999	22	12.5846	1.54279	32.1875	0.00023245	0.00168209	chr2	162225578	162242907	17330	-	ENST00000480838,1	FAP	introns
chr2	162240423	162244421	3999	22	12.5846	1.54279	32.1875	0.00023245	0.00168209	chr2	162242993	162243321	329	-	ENST00000480838,1	FAP	introns
chr2	162240423	162244421	3999	22	12.5846	1.54279	32.1875	0.00023245	0.00168209	chr2	162226622	162242907	16286	-	ENST00000447386,5	FAP	introns
chr2	162240423	162244421	3999	22	12.5846	1.54279	32.1875	0.00023245	0.00168209	chr2	162226622	162242907	16286	-	ENST00000450031,2	FAP	introns
chr2	162240423	162244421	3999	22	12.5846	1.54279	32.1875	0.00023245	0.00168209	chr2	162243501	162244743	1243	-	ENST00000493182,1		introns
chr16	69349297	69349747	451	10	5.06114	-1.85581	-32.1341	0.00023245	0.00168209	chr16	69348410	69349409	1000	-	ENST00000568748,1	TMED6	promoters
chr16	69349297	69349747	451	10	5.06114	-1.85581	-32.1341	0.00023245	0.00168209	chr16	69349410	69353409	4000	-	ENST00000568748,1	TMED6	1to5kb
chr16	69349297	69349747	451	10	5.06114	-1.85581	-32.1341	0.00023245	0.00168209	chr16	69349525	69349651	127	-	ENST00000570293,5	TMED6	exons
chr16	69349297	69349747	451	10	5.06114	-1.85581	-32.1341	0.00023245	0.00168209	chr16	69349525	69349651	127	-	ENST00000564737,1	TMED6	exons
chr16	69349297	69349747	451	10	5.06114	-1.85581	-32.1341	0.00023245	0.00168209	chr16	69349525	69349651	127	-	ENST00000288025,4	TMED6	exons
chr16	69349297	69349747	451	10	5.06114	-1.85581	-32.1341	0.00023245	0.00168209	chr16	69336713	69356208	19496	-	ENST00000563634,1	COG8	introns
chr16	69349297	69349747	451	10	5.06114	-1.85581	-32.1341	0.00023245	0.00168209	chr16	69336713	69349524	12812	-	ENST00000570293,5	TMED6	introns
chr16	69349297	69349747	451	10	5.06114	-1.85581	-32.1341	0.00023245	0.00168209	chr16	69349652	69351540	1889	-	ENST00000570293,5	TMED6	introns
chr16	69349297	69349747	451	10	5.06114	-1.85581	-32.1341	0.00023245	0.00168209	chr16	69347937	69349524	1588	-	ENST00000564737,1	TMED6	introns
chr16	69349297	69349747	451	10	5.06114	-1.85581	-32.1341	0.00023245	0.00168209	chr16	69349652	69351540	1889	-	ENST00000564737,1	TMED6	introns
chr16	69349297	69349747	451	10	5.06114	-1.85581	-32.1341	0.00023245	0.00168209	chr16	69347937	69349524	1588	-	ENST00000288025,4	TMED6	introns
chr16	69349297	69349747	451	10	5.06114	-1.85581	-32.1341	0.00023245	0.00168209	chr16	69349652	69351540	1889	-	ENST00000288025,4	TMED6	introns
chr10	984031	984816	786	11	7.85137	2.0949	32.0737	0.00023245	0.00168209	chr10	983434	987433	4000	+	ENST00000360803,9	GTPBP4	1to5kb
chr10	984031	984816	786	11	7.85137	2.0949	32.0737	0.00023245	0.00168209	chr10	983462	987461	4000	+	ENST00000491635,1	GTPBP4	1to5kb
chr10	984031	984816	786	11	7.85137	2.0949	32.0737	0.00023245	0.00168209	chr10	983706	987705	4000	+	ENST00000360059,5	GTPBP4	1to5kb
chr10	984031	984816	786	11	7.85137	2.0949	32.0737	0.00023245	0.00168209	chr10	972994	988303	15310	-	ENST00000381466,2		introns
chr3	12966266	12967428	1163	42	23.5523	1.57834	31.9967	0.00023245	0.00168209	chr3	12967387	12967668	282	-	ENST00000273221,8	IQSEC1	exons
chr3	12966266	12967428	1163	42	23.5523	1.57834	31.9967	0.00023245	0.00168209	chr3	12967387	12967460	74	-	ENST00000474467,1	IQSEC1	exons
chr3	12966266	12967428	1163	42	23.5523	1.57834	31.9967	0.00023245	0.00168209	chr3	12941866	13072991	131126	-	ENST00000613206,2	IQSEC1	introns
chr3	12966266	12967428	1163	42	23.5523	1.57834	31.9967	0.00023245	0.00168209	chr3	12941866	12967386	25521	-	ENST00000273221,8	IQSEC1	introns
chr3	12966266	12967428	1163	42	23.5523	1.57834	31.9967	0.00023245	0.00168209	chr3	12941866	13022032	80167	-	ENST00000646269,1	IQSEC1	introns
chr3	12966266	12967428	1163	42	23.5523	1.57834	31.9967	0.00023245	0.00168209	chr3	12941866	12986970	45105	-	ENST00000618604,4	IQSEC1	introns
chr3	12966266	12967428	1163	42	23.5523	1.57834	31.9967	0.00023245	0.00168209	chr3	12941866	13047477	105612	-	ENST00000648114,1	IQSEC1	introns
chr3	12966266	12967428	1163	42	23.5523	1.57834	31.9967	0.00023245	0.00168209	chr3	12941866	12994080	52215	-	ENST00000648386,1	IQSEC1	introns
chr3	12966266	12967428	1163	42	23.5523	1.57834	31.9967	0.00023245	0.00168209	chr3	12941866	13042286	100421	-	ENST00000647458,1	IQSEC1	introns
chr3	12966266	12967428	1163	42	23.5523	1.57834	31.9967	0.00023245	0.00168209	chr3	12941866	12995023	53158	-	ENST00000473088,1	IQSEC1	introns
chr3	12966266	12967428	1163	42	23.5523	1.57834	31.9967	0.00023245	0.00168209	chr3	12960639	12967386	6748	-	ENST00000474467,1	IQSEC1	introns
chr9	135217237	135219423	2187	63	19.7794	0.871778	31.9568	0.00023245	0.00168209	chr9	135205195	135237543	32349	-	ENST00000452377,1		introns
chr1	943607	945122	1516	54	34.9003	-1.71488	-31.9499	0.00023245	0.00168209	chr1	943698	943808	111	+	ENST00000616016,5	SAMD11	exons
chr1	943607	945122	1516	54	34.9003	-1.71488	-31.9499	0.00023245	0.00168209	chr1	943908	944574	667	+	ENST00000616016,5	SAMD11	exons
chr1	943607	945122	1516	54	34.9003	-1.71488	-31.9499	0.00023245	0.00168209	chr1	943698	943808	111	+	ENST00000618323,5	SAMD11	exons
chr1	943607	945122	1516	54	34.9003	-1.71488	-31.9499	0.00023245	0.00168209	chr1	943908	944574	667	+	ENST00000618323,5	SAMD11	exons
chr1	943607	945122	1516	54	34.9003	-1.71488	-31.9499	0.00023245	0.00168209	chr1	943698	943808	111	+	ENST00000342066,8	SAMD11	exons
chr1	943607	945122	1516	54	34.9003	-1.71488	-31.9499	0.00023245	0.00168209	chr1	943908	944574	667	+	ENST00000342066,8	SAMD11	exons
chr1	943607	945122	1516	54	34.9003	-1.71488	-31.9499	0.00023245	0.00168209	chr1	943698	943808	111	+	ENST00000616125,5	SAMD11	exons
chr1	943607	945122	1516	54	34.9003	-1.71488	-31.9499	0.00023245	0.00168209	chr1	943908	944153	246	+	ENST00000616125,5	SAMD11	exons
chr1	943607	945122	1516	54	34.9003	-1.71488	-31.9499	0.00023245	0.00168209	chr1	943698	943808	111	+	ENST00000617307,5	SAMD11	exons
chr1	943607	945122	1516	54	34.9003	-1.71488	-31.9499	0.00023245	0.00168209	chr1	943971	944153	183	+	ENST00000617307,5	SAMD11	exons
chr1	943607	945122	1516	54	34.9003	-1.71488	-31.9499	0.00023245	0.00168209	chr1	943698	943808	111	+	ENST00000618181,5	SAMD11	exons
chr1	943607	945122	1516	54	34.9003	-1.71488	-31.9499	0.00023245	0.00168209	chr1	943908	944153	246	+	ENST00000618181,5	SAMD11	exons
chr1	943607	945122	1516	54	34.9003	-1.71488	-31.9499	0.00023245	0.00168209	chr1	943698	943808	111	+	ENST00000618779,5	SAMD11	exons
chr1	943607	945122	1516	54	34.9003	-1.71488	-31.9499	0.00023245	0.00168209	chr1	943908	944153	246	+	ENST00000618779,5	SAMD11	exons
chr1	943607	945122	1516	54	34.9003	-1.71488	-31.9499	0.00023245	0.00168209	chr1	943698	943808	111	+	ENST00000622503,5	SAMD11	exons
chr1	943607	945122	1516	54	34.9003	-1.71488	-31.9499	0.00023245	0.00168209	chr1	943908	944153	246	+	ENST00000622503,5	SAMD11	exons
chr1	943607	945122	1516	54	34.9003	-1.71488	-31.9499	0.00023245	0.00168209	chr1	943698	943808	111	+	ENST00000341065,8	SAMD11	exons
chr1	943607	945122	1516	54	34.9003	-1.71488	-31.9499	0.00023245	0.00168209	chr1	943908	944575	668	+	ENST00000341065,8	SAMD11	exons
chr1	943607	945122	1516	54	34.9003	-1.71488	-31.9499	0.00023245	0.00168209	chr1	943698	944259	562	+	ENST00000455979,1	SAMD11	exons
chr1	943607	945122	1516	54	34.9003	-1.71488	-31.9499	0.00023245	0.00168209	chr1	945057	945146	90	-	ENST00000327044,7	NOC2L	exons
chr1	943607	945122	1516	54	34.9003	-1.71488	-31.9499	0.00023245	0.00168209	chr1	944203	944800	598	-	ENST00000327044,7	NOC2L	exons
chr1	943607	945122	1516	54	34.9003	-1.71488	-31.9499	0.00023245	0.00168209	chr1	945042	945146	105	-	ENST00000483767,5	NOC2L	exons
chr1	943607	945122	1516	54	34.9003	-1.71488	-31.9499	0.00023245	0.00168209	chr1	944204	944800	597	-	ENST00000483767,5	NOC2L	exons
chr1	943607	945122	1516	54	34.9003	-1.71488	-31.9499	0.00023245	0.00168209	chr1	945042	945146	105	-	ENST00000477976,5	NOC2L	exons
chr1	943607	945122	1516	54	34.9003	-1.71488	-31.9499	0.00023245	0.00168209	chr1	944205	944800	596	-	ENST00000477976,5	NOC2L	exons
chr1	943607	945122	1516	54	34.9003	-1.71488	-31.9499	0.00023245	0.00168209	chr1	943378	943697	320	+	ENST00000616016,5	SAMD11	introns
chr1	943607	945122	1516	54	34.9003	-1.71488	-31.9499	0.00023245	0.00168209	chr1	943809	943907	99	+	ENST00000616016,5	SAMD11	introns
chr1	943607	945122	1516	54	34.9003	-1.71488	-31.9499	0.00023245	0.00168209	chr1	943378	943697	320	+	ENST00000618323,5	SAMD11	introns
chr1	943607	945122	1516	54	34.9003	-1.71488	-31.9499	0.00023245	0.00168209	chr1	943809	943907	99	+	ENST00000618323,5	SAMD11	introns
chr1	943607	945122	1516	54	34.9003	-1.71488	-31.9499	0.00023245	0.00168209	chr1	943378	943697	320	+	ENST00000342066,8	SAMD11	introns
chr1	943607	945122	1516	54	34.9003	-1.71488	-31.9499	0.00023245	0.00168209	chr1	943809	943907	99	+	ENST00000342066,8	SAMD11	introns
chr1	943607	945122	1516	54	34.9003	-1.71488	-31.9499	0.00023245	0.00168209	chr1	943378	943697	320	+	ENST00000616125,5	SAMD11	introns
chr1	943607	945122	1516	54	34.9003	-1.71488	-31.9499	0.00023245	0.00168209	chr1	943809	943907	99	+	ENST00000616125,5	SAMD11	introns
chr1	943607	945122	1516	54	34.9003	-1.71488	-31.9499	0.00023245	0.00168209	chr1	943378	943697	320	+	ENST00000617307,5	SAMD11	introns
chr1	943607	945122	1516	54	34.9003	-1.71488	-31.9499	0.00023245	0.00168209	chr1	943809	943970	162	+	ENST00000617307,5	SAMD11	introns
chr1	943607	945122	1516	54	34.9003	-1.71488	-31.9499	0.00023245	0.00168209	chr1	943378	943697	320	+	ENST00000618181,5	SAMD11	introns
chr1	943607	945122	1516	54	34.9003	-1.71488	-31.9499	0.00023245	0.00168209	chr1	943809	943907	99	+	ENST00000618181,5	SAMD11	introns
chr1	943607	945122	1516	54	34.9003	-1.71488	-31.9499	0.00023245	0.00168209	chr1	943378	943697	320	+	ENST00000618779,5	SAMD11	introns
chr1	943607	945122	1516	54	34.9003	-1.71488	-31.9499	0.00023245	0.00168209	chr1	943809	943907	99	+	ENST00000618779,5	SAMD11	introns
chr1	943607	945122	1516	54	34.9003	-1.71488	-31.9499	0.00023245	0.00168209	chr1	943378	943697	320	+	ENST00000622503,5	SAMD11	introns
chr1	943607	945122	1516	54	34.9003	-1.71488	-31.9499	0.00023245	0.00168209	chr1	943809	943907	99	+	ENST00000622503,5	SAMD11	introns
chr1	943607	945122	1516	54	34.9003	-1.71488	-31.9499	0.00023245	0.00168209	chr1	943378	943697	320	+	ENST00000341065,8	SAMD11	introns
chr1	943607	945122	1516	54	34.9003	-1.71488	-31.9499	0.00023245	0.00168209	chr1	943809	943907	99	+	ENST00000341065,8	SAMD11	introns
chr1	943607	945122	1516	54	34.9003	-1.71488	-31.9499	0.00023245	0.00168209	chr1	943378	943697	320	+	ENST00000455979,1	SAMD11	introns
chr1	943607	945122	1516	54	34.9003	-1.71488	-31.9499	0.00023245	0.00168209	chr1	944801	945056	256	-	ENST00000327044,7	NOC2L	introns
chr1	943607	945122	1516	54	34.9003	-1.71488	-31.9499	0.00023245	0.00168209	chr1	944801	945041	241	-	ENST00000483767,5	NOC2L	introns
chr1	943607	945122	1516	54	34.9003	-1.71488	-31.9499	0.00023245	0.00168209	chr1	944801	945041	241	-	ENST00000477976,5	NOC2L	introns
chr1	943607	945122	1516	54	34.9003	-1.71488	-31.9499	0.00023245	0.00168209	chr1	944154	944574	421	+	ENST00000616016,5	SAMD11	3UTRs
chr1	943607	945122	1516	54	34.9003	-1.71488	-31.9499	0.00023245	0.00168209	chr1	944154	944574	421	+	ENST00000618323,5	SAMD11	3UTRs
chr1	943607	945122	1516	54	34.9003	-1.71488	-31.9499	0.00023245	0.00168209	chr1	944154	944574	421	+	ENST00000342066,8	SAMD11	3UTRs
chr1	943607	945122	1516	54	34.9003	-1.71488	-31.9499	0.00023245	0.00168209	chr1	944154	944575	422	+	ENST00000341065,8	SAMD11	3UTRs
chr1	943607	945122	1516	54	34.9003	-1.71488	-31.9499	0.00023245	0.00168209	chr1	944154	944259	106	+	ENST00000455979,1	SAMD11	3UTRs
chr1	943607	945122	1516	54	34.9003	-1.71488	-31.9499	0.00023245	0.00168209	chr1	944203	944693	491	-	ENST00000327044,7	NOC2L	3UTRs
chr2	108636434	108637734	1301	8	5.44917	-2.06341	-31.8513	0.00023245	0.00168209	chr2	108534595	108659604	125010	+	ENST00000544547,5	LIMS1	introns
chr2	108636434	108637734	1301	8	5.44917	-2.06341	-31.8513	0.00023245	0.00168209	chr2	108534595	108659604	125010	+	ENST00000428064,5	LIMS1	introns
chr2	108636434	108637734	1301	8	5.44917	-2.06341	-31.8513	0.00023245	0.00168209	chr2	108588426	108659604	71179	+	ENST00000332345,10	LIMS1	introns
chr2	108636434	108637734	1301	8	5.44917	-2.06341	-31.8513	0.00023245	0.00168209	chr2	108588629	108659604	70976	+	ENST00000393310,5	LIMS1	introns
chr2	108636434	108637734	1301	8	5.44917	-2.06341	-31.8513	0.00023245	0.00168209	chr2	108607256	108659604	52349	+	ENST00000410093,5	LIMS1	introns
chr2	108636434	108637734	1301	8	5.44917	-2.06341	-31.8513	0.00023245	0.00168209	chr2	108621462	108659604	38143	+	ENST00000449684,6	LIMS1	introns
chr2	108636434	108637734	1301	8	5.44917	-2.06341	-31.8513	0.00023245	0.00168209	chr2	108621462	108659604	38143	+	ENST00000409441,5	LIMS1	introns
chr2	108636434	108637734	1301	8	5.44917	-2.06341	-31.8513	0.00023245	0.00168209	chr2	108621462	108659604	38143	+	ENST00000422797,5	LIMS1	introns
chr6	40441008	40441754	747	19	12.1071	-1.72699	-31.8365	0.00023245	0.00168209	chr6	40433132	40586940	153809	-	ENST00000338305,7	LRFN2	introns
chr1	10736800	10737654	855	22	12.1394	-1.64264	-31.7644	0.00023245	0.00168209	chr1	10705545	10760700	55156	-	ENST00000377022,8	CASZ1	introns
chr1	10736800	10737654	855	22	12.1394	-1.64264	-31.7644	0.00023245	0.00168209	chr1	10705545	10760700	55156	-	ENST00000344008,5	CASZ1	introns
chr20	59359626	59361033	1408	30	14.9012	-1.27534	-31.7385	0.00023245	0.00168209	chr20	59358775	59362774	4000	-	ENST00000424662,1		1to5kb
chr20	59359626	59361033	1408	30	14.9012	-1.27534	-31.7385	0.00023245	0.00168209	chr20	59360927	59361391	465	-	ENST00000440889,1		exons
chr22	25112240	25113111	872	33	22.9558	1.78352	31.7146	0.00023245	0.00168209	chr22	25112693	25113692	1000	-	ENST00000366110,4	KIAA1671-AS1	promoters
chr22	25112240	25113111	872	33	22.9558	1.78352	31.7146	0.00023245	0.00168209	chr22	25111842	25112462	621	+	ENST00000637069,1	KIAA1671	exons
chr22	25112240	25113111	872	33	22.9558	1.78352	31.7146	0.00023245	0.00168209	chr22	25112617	25112692	76	-	ENST00000366110,4	KIAA1671-AS1	exons
chr22	25112240	25113111	872	33	22.9558	1.78352	31.7146	0.00023245	0.00168209	chr22	25112187	25112423	237	-	ENST00000366110,4	KIAA1671-AS1	exons
chr22	25112240	25113111	872	33	22.9558	1.78352	31.7146	0.00023245	0.00168209	chr22	25049365	25170819	121455	+	ENST00000358431,8	KIAA1671	introns
chr22	25112240	25113111	872	33	22.9558	1.78352	31.7146	0.00023245	0.00168209	chr22	25049365	25170819	121455	+	ENST00000406486,8	KIAA1671	introns
chr22	25112240	25113111	872	33	22.9558	1.78352	31.7146	0.00023245	0.00168209	chr22	25049365	25170819	121455	+	ENST00000494730,2	KIAA1671	introns
chr22	25112240	25113111	872	33	22.9558	1.78352	31.7146	0.00023245	0.00168209	chr22	25070417	25170819	100403	+	ENST00000401395,1	KIAA1671	introns
chr22	25112240	25113111	872	33	22.9558	1.78352	31.7146	0.00023245	0.00168209	chr22	25112463	25170819	58357	+	ENST00000637069,1	KIAA1671	introns
chr22	25112240	25113111	872	33	22.9558	1.78352	31.7146	0.00023245	0.00168209	chr22	25112424	25112616	193	-	ENST00000366110,4	KIAA1671-AS1	introns
chr3	193739707	193740132	426	8	4.33524	-1.99206	-31.6606	0.00023245	0.00168209	chr3	193697812	193740470	42659	*			intergenic
chr10	131146755	131147672	918	26	17.8133	-1.82049	-31.5626	0.00023245	0.00168209	chr10	131146661	131156019	9359	-	ENST00000483040,1	TCERG1L	introns
chr10	131146755	131147672	918	26	17.8133	-1.82049	-31.5626	0.00023245	0.00168209	chr10	131146661	131163121	16461	-	ENST00000368642,4	TCERG1L	introns
chr2	2130703	2132032	1330	16	10.7714	-1.90354	-31.4717	0.00023245	0.00168209	chr2	2054124	2172871	118748	-	ENST00000647755,1	MYT1L	introns
chr2	2130703	2132032	1330	16	10.7714	-1.90354	-31.4717	0.00023245	0.00168209	chr2	2054124	2172871	118748	-	ENST00000647738,2	MYT1L	introns
chr2	2130703	2132032	1330	16	10.7714	-1.90354	-31.4717	0.00023245	0.00168209	chr2	2054124	2172871	118748	-	ENST00000644820,1	MYT1L	introns
chr2	2130703	2132032	1330	16	10.7714	-1.90354	-31.4717	0.00023245	0.00168209	chr2	2054124	2172871	118748	-	ENST00000648627,1	MYT1L	introns
chr2	2130703	2132032	1330	16	10.7714	-1.90354	-31.4717	0.00023245	0.00168209	chr2	2054124	2172871	118748	-	ENST00000399161,7	MYT1L	introns
chr2	2130703	2132032	1330	16	10.7714	-1.90354	-31.4717	0.00023245	0.00168209	chr2	2054124	2172871	118748	-	ENST00000648339,1	MYT1L	introns
chr2	2130703	2132032	1330	16	10.7714	-1.90354	-31.4717	0.00023245	0.00168209	chr2	2054124	2172871	118748	-	ENST00000648928,1	MYT1L	introns
chr2	2130703	2132032	1330	16	10.7714	-1.90354	-31.4717	0.00023245	0.00168209	chr2	2054124	2172871	118748	-	ENST00000648318,1	MYT1L	introns
chr2	2130703	2132032	1330	16	10.7714	-1.90354	-31.4717	0.00023245	0.00168209	chr2	2054124	2172871	118748	-	ENST00000647618,1	MYT1L	introns
chr2	2130703	2132032	1330	16	10.7714	-1.90354	-31.4717	0.00023245	0.00168209	chr2	2054124	2172871	118748	-	ENST00000650485,1	MYT1L	introns
chr2	2130703	2132032	1330	16	10.7714	-1.90354	-31.4717	0.00023245	0.00168209	chr2	2054124	2172871	118748	-	ENST00000650560,1	MYT1L	introns
chr2	2130703	2132032	1330	16	10.7714	-1.90354	-31.4717	0.00023245	0.00168209	chr2	2054124	2172871	118748	-	ENST00000648933,1	MYT1L	introns
chr2	2130703	2132032	1330	16	10.7714	-1.90354	-31.4717	0.00023245	0.00168209	chr2	2054124	2172871	118748	-	ENST00000649207,1	MYT1L	introns
chr2	2130703	2132032	1330	16	10.7714	-1.90354	-31.4717	0.00023245	0.00168209	chr2	2054124	2172871	118748	-	ENST00000647694,1	MYT1L	introns
chr2	2130703	2132032	1330	16	10.7714	-1.90354	-31.4717	0.00023245	0.00168209	chr2	2054124	2172871	118748	-	ENST00000649663,1	MYT1L	introns
chr2	2130703	2132032	1330	16	10.7714	-1.90354	-31.4717	0.00023245	0.00168209	chr2	2054124	2172871	118748	-	ENST00000428368,7	MYT1L	introns
chr2	2130703	2132032	1330	16	10.7714	-1.90354	-31.4717	0.00023245	0.00168209	chr2	2054124	2172871	118748	-	ENST00000648316,1	MYT1L	introns
chr2	2130703	2132032	1330	16	10.7714	-1.90354	-31.4717	0.00023245	0.00168209	chr2	2054124	2172871	118748	-	ENST00000648665,1	MYT1L	introns
chr2	2130703	2132032	1330	16	10.7714	-1.90354	-31.4717	0.00023245	0.00168209	chr2	2054124	2172871	118748	-	ENST00000649810,1	MYT1L	introns
chr2	2130703	2132032	1330	16	10.7714	-1.90354	-31.4717	0.00023245	0.00168209	chr2	2054124	2172871	118748	-	ENST00000650081,1	MYT1L	introns
chr2	2130703	2132032	1330	16	10.7714	-1.90354	-31.4717	0.00023245	0.00168209	chr2	2054124	2172871	118748	-	ENST00000649641,1	MYT1L	introns
chr2	2130703	2132032	1330	16	10.7714	-1.90354	-31.4717	0.00023245	0.00168209	chr2	2054124	2172871	118748	-	ENST00000649709,1	MYT1L	introns
chr2	2130703	2132032	1330	16	10.7714	-1.90354	-31.4717	0.00023245	0.00168209	chr2	2054124	2172871	118748	-	ENST00000649313,1	MYT1L	introns
chr2	2130703	2132032	1330	16	10.7714	-1.90354	-31.4717	0.00023245	0.00168209	chr2	2054124	2172871	118748	-	ENST00000647604,1	MYT1L	introns
chr2	2130703	2132032	1330	16	10.7714	-1.90354	-31.4717	0.00023245	0.00168209	chr2	2054124	2172871	118748	-	ENST00000648148,1	MYT1L	introns
chr2	2130703	2132032	1330	16	10.7714	-1.90354	-31.4717	0.00023245	0.00168209	chr2	2054124	2172871	118748	-	ENST00000479156,2	MYT1L	introns
chr2	2130703	2132032	1330	16	10.7714	-1.90354	-31.4717	0.00023245	0.00168209	chr2	2054124	2172871	118748	-	ENST00000476547,2	MYT1L	introns
chr2	2130703	2132032	1330	16	10.7714	-1.90354	-31.4717	0.00023245	0.00168209	chr2	2054124	2172871	118748	-	ENST00000649898,1	MYT1L	introns
chr2	2130703	2132032	1330	16	10.7714	-1.90354	-31.4717	0.00023245	0.00168209	chr2	2054124	2172871	118748	-	ENST00000648568,1	MYT1L	introns
chr2	2130703	2132032	1330	16	10.7714	-1.90354	-31.4717	0.00023245	0.00168209	chr2	2054124	2172871	118748	-	ENST00000647697,1	MYT1L	introns
chr7	157002283	157004099	1817	101	57.3253	-1.4631	-31.4673	0.00023245	0.00168209	chr7	157001307	157005306	4000	+	ENST00000429228,1	MNX1-AS2	1to5kb
chr7	157002283	157004099	1817	101	57.3253	-1.4631	-31.4673	0.00023245	0.00168209	chr7	156994182	157008997	14816	-	ENST00000469500,5	MNX1	introns
chr7	157002283	157004099	1817	101	57.3253	-1.4631	-31.4673	0.00023245	0.00168209	chr7	156994182	157009659	15478	-	ENST00000479817,1	MNX1	introns
chr10	133393167	133393725	559	22	13.1907	-1.85553	-31.465	0.00023245	0.00168209	chr10	133393094	133394093	1000	+	ENST00000477902,6	MTG1	promoters
chr10	133393167	133393725	559	22	13.1907	-1.85553	-31.465	0.00023245	0.00168209	chr10	133393157	133394156	1000	+	ENST00000317502,11	MTG1	promoters
chr10	133393167	133393725	559	22	13.1907	-1.85553	-31.465	0.00023245	0.00168209	chr10	133393174	133394173	1000	+	ENST00000432508,3	MTG1	promoters
chr10	133393167	133393725	559	22	13.1907	-1.85553	-31.465	0.00023245	0.00168209	chr10	133393196	133394195	1000	+	ENST00000460848,5	MTG1	promoters
chr10	133393167	133393725	559	22	13.1907	-1.85553	-31.465	0.00023245	0.00168209	chr10	133393214	133394213	1000	+	ENST00000495014,5	MTG1	promoters
chr10	133393167	133393725	559	22	13.1907	-1.85553	-31.465	0.00023245	0.00168209	chr10	133393224	133394223	1000	+	ENST00000498790,5	MTG1	promoters
chr10	133393167	133393725	559	22	13.1907	-1.85553	-31.465	0.00023245	0.00168209	chr10	133393273	133394272	1000	+	ENST00000473735,1	MTG1	promoters
chr10	133393167	133393725	559	22	13.1907	-1.85553	-31.465	0.00023245	0.00168209	chr10	133389174	133393173	4000	+	ENST00000432508,3	MTG1	1to5kb
chr10	133393167	133393725	559	22	13.1907	-1.85553	-31.465	0.00023245	0.00168209	chr10	133389196	133393195	4000	+	ENST00000460848,5	MTG1	1to5kb
chr10	133393167	133393725	559	22	13.1907	-1.85553	-31.465	0.00023245	0.00168209	chr10	133389214	133393213	4000	+	ENST00000495014,5	MTG1	1to5kb
chr10	133393167	133393725	559	22	13.1907	-1.85553	-31.465	0.00023245	0.00168209	chr10	133389224	133393223	4000	+	ENST00000498790,5	MTG1	1to5kb
chr10	133393167	133393725	559	22	13.1907	-1.85553	-31.465	0.00023245	0.00168209	chr10	133389273	133393272	4000	+	ENST00000473735,1	MTG1	1to5kb
chr10	133393167	133393725	559	22	13.1907	-1.85553	-31.465	0.00023245	0.00168209	chr10	133391429	133395712	4284	+	ENST00000670407,1	PAOX	introns
chr10	133393167	133393725	559	22	13.1907	-1.85553	-31.465	0.00023245	0.00168209	chr10	133391492	133395712	4221	+	ENST00000468317,3	PAOX	introns
chr10	133393167	133393725	559	22	13.1907	-1.85553	-31.465	0.00023245	0.00168209	chr10	133391429	133395712	4284	+	ENST00000664059,1	PAOX	introns
chr7	74580167	74580785	619	21	8.54398	1.51689	31.3417	0.00023245	0.00168209	chr7	74559656	74589850	30195	+	ENST00000265755,7	GTF2IRD1	introns
chr7	74580167	74580785	619	21	8.54398	1.51689	31.3417	0.00023245	0.00168209	chr7	74559656	74589850	30195	+	ENST00000424337,7	GTF2IRD1	introns
chr7	74580167	74580785	619	21	8.54398	1.51689	31.3417	0.00023245	0.00168209	chr7	74559656	74589850	30195	+	ENST00000455841,6	GTF2IRD1	introns
chr7	74580167	74580785	619	21	8.54398	1.51689	31.3417	0.00023245	0.00168209	chr7	74559656	74589850	30195	+	ENST00000476977,5	GTF2IRD1	introns
chr7	74580167	74580785	619	21	8.54398	1.51689	31.3417	0.00023245	0.00168209	chr7	74559656	74589850	30195	+	ENST00000470715,1	GTF2IRD1	introns
chr19	5140988	5141667	680	37	21.4764	-1.52989	-31.2287	0.00023245	0.00168209	chr19	5140252	5141503	1252	+	ENST00000588361,1	KDM4B	exons
chr19	5140988	5141667	680	37	21.4764	-1.52989	-31.2287	0.00023245	0.00168209	chr19	5138071	5143966	5896	+	ENST00000611640,4	KDM4B	introns
chr19	5140988	5141667	680	37	21.4764	-1.52989	-31.2287	0.00023245	0.00168209	chr19	5138071	5143966	5896	+	ENST00000159111,9	KDM4B	introns
chr19	5140988	5141667	680	37	21.4764	-1.52989	-31.2287	0.00023245	0.00168209	chr19	5138071	5143966	5896	+	ENST00000536461,5	KDM4B	introns
chr19	5140988	5141667	680	37	21.4764	-1.52989	-31.2287	0.00023245	0.00168209	chr19	5138071	5143966	5896	+	ENST00000589104,5	KDM4B	introns
chr19	5140988	5141667	680	37	21.4764	-1.52989	-31.2287	0.00023245	0.00168209	chr19	5140336	5141503	1168	+	ENST00000588361,1	KDM4B	3UTRs
chr2	43224871	43225445	575	71	23.3493	-1.10261	-31.201	0.00023245	0.00168209	chr2	43222210	43226209	4000	+	ENST00000623515,2	LINC01126	1to5kb
chr2	43224871	43225445	575	71	23.3493	-1.10261	-31.201	0.00023245	0.00168209	chr2	43224573	43228572	4000	+	ENST00000423354,1	LOC107985877	1to5kb
chr2	43224871	43225445	575	71	23.3493	-1.10261	-31.201	0.00023245	0.00168209	chr2	43222402	43225752	3351	-	ENST00000282388,4	ZFP36L2	exons
chr8	27612901	27613729	829	17	11.3565	1.77094	31.1708	0.00023245	0.00168209	chr8	27611967	27612966	1000	-	ENST00000519742,5	CLU	promoters
chr8	27612901	27613729	829	17	11.3565	1.77094	31.1708	0.00023245	0.00168209	chr8	27612432	27616431	4000	-	ENST00000405140,7	CLU	1to5kb
chr8	27612901	27613729	829	17	11.3565	1.77094	31.1708	0.00023245	0.00168209	chr8	27612358	27616357	4000	-	ENST00000523500,5	CLU	1to5kb
chr8	27612901	27613729	829	17	11.3565	1.77094	31.1708	0.00023245	0.00168209	chr8	27612752	27616751	4000	-	ENST00000560566,5	CLU	1to5kb
chr8	27612901	27613729	829	17	11.3565	1.77094	31.1708	0.00023245	0.00168209	chr8	27612206	27616205	4000	-	ENST00000520796,5	CLU	1to5kb
chr8	27612901	27613729	829	17	11.3565	1.77094	31.1708	0.00023245	0.00168209	chr8	27612967	27616966	4000	-	ENST00000519742,5	CLU	1to5kb
chr8	27612901	27613729	829	17	11.3565	1.77094	31.1708	0.00023245	0.00168209	chr8	27612219	27616218	4000	-	ENST00000520491,5	CLU	1to5kb
chr8	27612901	27613729	829	17	11.3565	1.77094	31.1708	0.00023245	0.00168209	chr8	27611752	27615751	4000	-	ENST00000617673,1	MIR6843	1to5kb
chr8	27612901	27613729	829	17	11.3565	1.77094	31.1708	0.00023245	0.00168209	chr8	27613578	27613683	106	-	ENST00000523396,1	CLU	5UTRs
chr8	27612901	27613729	829	17	11.3565	1.77094	31.1708	0.00023245	0.00168209	chr8	27613578	27614243	666	-	ENST00000522238,1	CLU	5UTRs
chr8	27612901	27613729	829	17	11.3565	1.77094	31.1708	0.00023245	0.00168209	chr8	27613578	27613683	106	-	ENST00000523396,1	CLU	exons
chr8	27612901	27613729	829	17	11.3565	1.77094	31.1708	0.00023245	0.00168209	chr8	27613578	27614243	666	-	ENST00000522238,1	CLU	exons
chr8	27612901	27613729	829	17	11.3565	1.77094	31.1708	0.00023245	0.00168209	chr8	27610601	27614654	4054	-	ENST00000316403,15	CLU	introns
chr8	27612901	27613729	829	17	11.3565	1.77094	31.1708	0.00023245	0.00168209	chr8	27610601	27614654	4054	-	ENST00000522299,5	CLU	introns
chr8	27612901	27613729	829	17	11.3565	1.77094	31.1708	0.00023245	0.00168209	chr8	27610601	27614654	4054	-	ENST00000523589,5	CLU	introns
chr8	27612901	27613729	829	17	11.3565	1.77094	31.1708	0.00023245	0.00168209	chr8	27610601	27614172	3572	-	ENST00000522413,5	CLU	introns
chr8	27612901	27613729	829	17	11.3565	1.77094	31.1708	0.00023245	0.00168209	chr8	27610601	27614654	4054	-	ENST00000518050,1	CLU	introns
chr8	27612901	27613729	829	17	11.3565	1.77094	31.1708	0.00023245	0.00168209	chr8	27610601	27614654	4054	-	ENST00000519472,5	CLU	introns
chr8	27612901	27613729	829	17	11.3565	1.77094	31.1708	0.00023245	0.00168209	chr8	27610601	27613577	2977	-	ENST00000523396,1	CLU	introns
chr8	27612901	27613729	829	17	11.3565	1.77094	31.1708	0.00023245	0.00168209	chr8	27613684	27614654	971	-	ENST00000523396,1	CLU	introns
chr8	27612901	27613729	829	17	11.3565	1.77094	31.1708	0.00023245	0.00168209	chr8	27610601	27613577	2977	-	ENST00000522238,1	CLU	introns
chr19	13096287	13097503	1217	63	36.1473	1.35872	31.1428	0.00023245	0.00168209	chr19	13094635	13098796	4162	+	ENST00000592199,6	NFIX	exons
chr19	13096287	13097503	1217	63	36.1473	1.35872	31.1428	0.00023245	0.00168209	chr19	13094635	13098796	4162	+	ENST00000360105,8	NFIX	exons
chr19	13096287	13097503	1217	63	36.1473	1.35872	31.1428	0.00023245	0.00168209	chr19	13094986	13098687	3702	+	ENST00000358552,7	NFIX	introns
chr19	13096287	13097503	1217	63	36.1473	1.35872	31.1428	0.00023245	0.00168209	chr19	13094650	13098796	4147	+	ENST00000592199,6	NFIX	3UTRs
chr19	13096287	13097503	1217	63	36.1473	1.35872	31.1428	0.00023245	0.00168209	chr19	13094635	13098796	4162	+	ENST00000360105,8	NFIX	3UTRs
chr13	112725504	112726436	933	27	14.8258	-1.49495	-31.1342	0.00023245	0.00168209	chr13	112690456	112785134	94679	+	ENST00000375645,8	ATP11A	introns
chr13	112725504	112726436	933	27	14.8258	-1.49495	-31.1342	0.00023245	0.00168209	chr13	112690456	112785134	94679	+	ENST00000375630,6	ATP11A	introns
chr13	112725504	112726436	933	27	14.8258	-1.49495	-31.1342	0.00023245	0.00168209	chr13	112690456	112785134	94679	+	ENST00000487903,5	ATP11A	introns
chr13	112725504	112726436	933	27	14.8258	-1.49495	-31.1342	0.00023245	0.00168209	chr13	112703343	112785134	81792	+	ENST00000466946,5	ATP11A	introns
chr17	66304030	66305620	1591	26	13.1609	-1.39388	-31.0769	0.00023245	0.00168209	chr17	66303025	66306095	3071	+	ENST00000413366,8	PRKCA	introns
chr17	66304030	66305620	1591	26	13.1609	-1.39388	-31.0769	0.00023245	0.00168209	chr17	66303025	66306095	3071	+	ENST00000578063,5	PRKCA	introns
chr17	66304030	66305620	1591	26	13.1609	-1.39388	-31.0769	0.00023245	0.00168209	chr17	66303025	66306095	3071	+	ENST00000583361,1	PRKCA	introns
chr17	66304030	66305620	1591	26	13.1609	-1.39388	-31.0769	0.00023245	0.00168209	chr17	66303025	66306095	3071	+	ENST00000284384,6	PRKCA	introns
chr17	66304030	66305620	1591	26	13.1609	-1.39388	-31.0769	0.00023245	0.00168209	chr17	66303025	66306095	3071	+	ENST00000583775,1	PRKCA	introns
chr3	60313458	60314408	951	10	6.13207	1.97718	31.0299	0.00023245	0.00168209	chr3	60014153	60536859	522707	-	ENST00000492590,6	FHIT	introns
chr3	60313458	60314408	951	10	6.13207	1.97718	31.0299	0.00023245	0.00168209	chr3	60014153	60536859	522707	-	ENST00000476844,5	FHIT	introns
chr3	60313458	60314408	951	10	6.13207	1.97718	31.0299	0.00023245	0.00168209	chr3	60014153	60536859	522707	-	ENST00000468189,5	FHIT	introns
chr3	60313458	60314408	951	10	6.13207	1.97718	31.0299	0.00023245	0.00168209	chr3	60014153	60536859	522707	-	ENST00000488467,5	FHIT	introns
chr14	72736823	72737124	302	9	5.23357	-1.77654	-31.0081	0.00023245	0.00168209	chr14	72731935	72753263	21329	-	ENST00000556509,6	DPF3	introns
chr14	72736823	72737124	302	9	5.23357	-1.77654	-31.0081	0.00023245	0.00168209	chr14	72731935	72753263	21329	-	ENST00000546183,2	DPF3	introns
chr14	72736823	72737124	302	9	5.23357	-1.77654	-31.0081	0.00023245	0.00168209	chr14	72731935	72753263	21329	-	ENST00000614862,5	DPF3	introns
chr14	72736823	72737124	302	9	5.23357	-1.77654	-31.0081	0.00023245	0.00168209	chr14	72731935	72753263	21329	-	ENST00000366353,8	DPF3	introns
chr14	72736823	72737124	302	9	5.23357	-1.77654	-31.0081	0.00023245	0.00168209	chr14	72731935	72753263	21329	-	ENST00000381216,8	DPF3	introns
chr14	72736823	72737124	302	9	5.23357	-1.77654	-31.0081	0.00023245	0.00168209	chr14	72731935	72742441	10507	-	ENST00000553608,1	DPF3	introns
chr11	115500163	115501630	1468	19	12.6878	-1.71557	-30.9644	0.00023245	0.00168209	chr11	115240421	115504270	263850	-	ENST00000331581,11	CADM1	introns
chr11	115500163	115501630	1468	19	12.6878	-1.71557	-30.9644	0.00023245	0.00168209	chr11	115240421	115504270	263850	-	ENST00000452722,7	CADM1	introns
chr11	115500163	115501630	1468	19	12.6878	-1.71557	-30.9644	0.00023245	0.00168209	chr11	115240421	115504270	263850	-	ENST00000537140,5	CADM1	introns
chr11	115500163	115501630	1468	19	12.6878	-1.71557	-30.9644	0.00023245	0.00168209	chr11	115240421	115504270	263850	-	ENST00000542447,6	CADM1	introns
chr11	115500163	115501630	1468	19	12.6878	-1.71557	-30.9644	0.00023245	0.00168209	chr11	115240421	115504270	263850	-	ENST00000536727,5	CADM1	introns
chr11	115500163	115501630	1468	19	12.6878	-1.71557	-30.9644	0.00023245	0.00168209	chr11	115240421	115504270	263850	-	ENST00000537058,5	CADM1	introns
chr11	115500163	115501630	1468	19	12.6878	-1.71557	-30.9644	0.00023245	0.00168209	chr11	115240421	115504270	263850	-	ENST00000545380,5	CADM1	introns
chr11	115500163	115501630	1468	19	12.6878	-1.71557	-30.9644	0.00023245	0.00168209	chr11	115240421	115504270	263850	-	ENST00000541434,5	CADM1	introns
chr11	115500163	115501630	1468	19	12.6878	-1.71557	-30.9644	0.00023245	0.00168209	chr11	115240421	115504882	264462	-	ENST00000543249,1	CADM1	introns
chr11	115500163	115501630	1468	19	12.6878	-1.71557	-30.9644	0.00023245	0.00168209	chr11	115445837	115504270	58434	-	ENST00000540951,1	CADM1	introns
chr11	115500163	115501630	1468	19	12.6878	-1.71557	-30.9644	0.00023245	0.00168209	chr11	115399514	115504270	104757	-	ENST00000536781,1	CADM1	introns
chr1	110235087	110235752	666	17	11.3611	1.87333	30.9377	0.00023245	0.00168209	chr1	110232221	110249124	16904	+	ENST00000369787,7	KCNC4	exons
chr1	110235087	110235752	666	17	11.3611	1.87333	30.9377	0.00023245	0.00168209	chr1	110212178	110282533	70356	+	ENST00000412512,2	KCNC4	introns
chr1	110235087	110235752	666	17	11.3611	1.87333	30.9377	0.00023245	0.00168209	chr1	110232310	110249124	16815	+	ENST00000369787,7	KCNC4	3UTRs
chr8	28147312	28147602	291	5	2.28904	2.20244	30.8509	0.00023245	0.00168209	chr8	28137892	28155941	18050	+	ENST00000521015,5	ELP3	introns
chr8	28147312	28147602	291	5	2.28904	2.20244	30.8509	0.00023245	0.00168209	chr8	28137892	28155941	18050	+	ENST00000380353,8	ELP3	introns
chr8	28147312	28147602	291	5	2.28904	2.20244	30.8509	0.00023245	0.00168209	chr8	28137892	28155941	18050	+	ENST00000537665,2	ELP3	introns
chr8	28147312	28147602	291	5	2.28904	2.20244	30.8509	0.00023245	0.00168209	chr8	28137892	28155941	18050	+	ENST00000523687,5	ELP3	introns
chr8	28147312	28147602	291	5	2.28904	2.20244	30.8509	0.00023245	0.00168209	chr8	28137892	28155941	18050	+	ENST00000524103,5	ELP3	introns
chr8	28147312	28147602	291	5	2.28904	2.20244	30.8509	0.00023245	0.00168209	chr8	28137892	28155941	18050	+	ENST00000518112,5	ELP3	introns
chr8	28147312	28147602	291	5	2.28904	2.20244	30.8509	0.00023245	0.00168209	chr8	28137892	28155941	18050	+	ENST00000256398,13	ELP3	introns
chr8	28147312	28147602	291	5	2.28904	2.20244	30.8509	0.00023245	0.00168209	chr8	28137892	28155941	18050	+	ENST00000519261,5	ELP3	introns
chr8	28147312	28147602	291	5	2.28904	2.20244	30.8509	0.00023245	0.00168209	chr8	28137892	28155941	18050	+	ENST00000520110,5	ELP3	introns
chr2	111162764	111163425	662	15	9.8701	1.81448	30.7858	0.00023245	0.00168209	chr2	111162792	111163446	655	-	ENST00000645051,2	MIR4435-2HG	exons
chr2	111162764	111163425	662	15	9.8701	1.81448	30.7858	0.00023245	0.00168209	chr2	111150148	111164132	13985	+	ENST00000308659,12	BCL2L11	introns
chr2	111162764	111163425	662	15	9.8701	1.81448	30.7858	0.00023245	0.00168209	chr2	111150148	111164132	13985	+	ENST00000393256,8	BCL2L11	introns
chr2	111162764	111163425	662	15	9.8701	1.81448	30.7858	0.00023245	0.00168209	chr2	111153905	111164132	10228	+	ENST00000610735,4	BCL2L11	introns
chr2	111162764	111163425	662	15	9.8701	1.81448	30.7858	0.00023245	0.00168209	chr2	111153905	111164132	10228	+	ENST00000615946,4	BCL2L11	introns
chr2	111162764	111163425	662	15	9.8701	1.81448	30.7858	0.00023245	0.00168209	chr2	111150148	111164132	13985	+	ENST00000619294,4	BCL2L11	introns
chr2	111162764	111163425	662	15	9.8701	1.81448	30.7858	0.00023245	0.00168209	chr2	111153905	111164132	10228	+	ENST00000620862,4	BCL2L11	introns
chr2	111162764	111163425	662	15	9.8701	1.81448	30.7858	0.00023245	0.00168209	chr2	111153905	111164132	10228	+	ENST00000621302,4	BCL2L11	introns
chr2	111162764	111163425	662	15	9.8701	1.81448	30.7858	0.00023245	0.00168209	chr2	111161551	111164132	2582	+	ENST00000622509,4	BCL2L11	introns
chr2	111162764	111163425	662	15	9.8701	1.81448	30.7858	0.00023245	0.00168209	chr2	111124140	111164132	39993	+	ENST00000622612,4	BCL2L11	introns
chr2	111162764	111163425	662	15	9.8701	1.81448	30.7858	0.00023245	0.00168209	chr2	111153905	111164132	10228	+	ENST00000433098,5	BCL2L11	introns
chr2	111162764	111163425	662	15	9.8701	1.81448	30.7858	0.00023245	0.00168209	chr2	111150148	111164132	13985	+	ENST00000361493,10	BCL2L11	introns
chr2	111162764	111163425	662	15	9.8701	1.81448	30.7858	0.00023245	0.00168209	chr2	111153905	111164132	10228	+	ENST00000415458,5	BCL2L11	introns
chr2	111162764	111163425	662	15	9.8701	1.81448	30.7858	0.00023245	0.00168209	chr2	111153905	111164132	10228	+	ENST00000436733,5	BCL2L11	introns
chr2	111162764	111163425	662	15	9.8701	1.81448	30.7858	0.00023245	0.00168209	chr2	111161551	111164132	2582	+	ENST00000437029,5	BCL2L11	introns
chr2	111162764	111163425	662	15	9.8701	1.81448	30.7858	0.00023245	0.00168209	chr2	111161551	111164132	2582	+	ENST00000452231,5	BCL2L11	introns
chr2	111162764	111163425	662	15	9.8701	1.81448	30.7858	0.00023245	0.00168209	chr2	111161551	111164132	2582	+	ENST00000431217,1	BCL2L11	introns
chr2	111162764	111163425	662	15	9.8701	1.81448	30.7858	0.00023245	0.00168209	chr2	111153905	111164132	10228	+	ENST00000439718,1	BCL2L11	introns
chr2	111162764	111163425	662	15	9.8701	1.81448	30.7858	0.00023245	0.00168209	chr2	111036923	111344060	307138	-	ENST00000645030,2	MIR4435-2HG	introns
chr2	111162764	111163425	662	15	9.8701	1.81448	30.7858	0.00023245	0.00168209	chr2	111132256	111164903	32648	-	ENST00000642191,1	MIR4435-2HG	introns
chr2	111162764	111163425	662	15	9.8701	1.81448	30.7858	0.00023245	0.00168209	chr2	111132256	111239801	107546	-	ENST00000673798,1	MIR4435-2HG	introns
chr4	182629964	182630507	544	6	4.25196	2.20779	30.7847	0.00023245	0.00168209	chr4	182628890	182653770	24881	+	ENST00000511685,6	TENM3	introns
chr18	23136891	23138007	1117	43	22.1213	-1.40545	-30.7771	0.00023245	0.00168209	chr18	23134671	23188837	54167	+	ENST00000400473,6	CABLES1	introns
chr18	23136891	23138007	1117	43	22.1213	-1.40545	-30.7771	0.00023245	0.00168209	chr18	23134652	23188837	54186	+	ENST00000579963,5	CABLES1	introns
chr18	23136891	23138007	1117	43	22.1213	-1.40545	-30.7771	0.00023245	0.00168209	chr18	23136608	23188837	52230	+	ENST00000580153,5	CABLES1	introns
chr18	23136891	23138007	1117	43	22.1213	-1.40545	-30.7771	0.00023245	0.00168209	chr18	23136608	23188837	52230	+	ENST00000256925,12	CABLES1	introns
chr18	23136891	23138007	1117	43	22.1213	-1.40545	-30.7771	0.00023245	0.00168209	chr18	23136608	23188837	52230	+	ENST00000582882,5	CABLES1	introns
chr18	23136891	23138007	1117	43	22.1213	-1.40545	-30.7771	0.00023245	0.00168209	chr18	23136608	23188837	52230	+	ENST00000583220,5	CABLES1	introns
chr18	23136891	23138007	1117	43	22.1213	-1.40545	-30.7771	0.00023245	0.00168209	chr18	23136608	23188837	52230	+	ENST00000580644,5	CABLES1	introns
chr18	23136891	23138007	1117	43	22.1213	-1.40545	-30.7771	0.00023245	0.00168209	chr18	23136608	23188837	52230	+	ENST00000578052,1	CABLES1	introns
chr10	125028098	125028754	657	13	8.18419	-1.8659	-30.7378	0.00023245	0.00168209	chr10	125028072	125029071	1000	-	ENST00000309035,11	CTBP2	promoters
chr10	125028098	125028754	657	13	8.18419	-1.8659	-30.7378	0.00023245	0.00168209	chr10	125028029	125029028	1000	-	ENST00000493552,1	CTBP2	promoters
chr10	125028098	125028754	657	13	8.18419	-1.8659	-30.7378	0.00023245	0.00168209	chr10	125003493	125038996	35504	-	ENST00000337195,9	CTBP2	introns
chr10	125028098	125028754	657	13	8.18419	-1.8659	-30.7378	0.00023245	0.00168209	chr10	125003493	125038996	35504	-	ENST00000531469,5	CTBP2	introns
chr10	125028098	125028754	657	13	8.18419	-1.8659	-30.7378	0.00023245	0.00168209	chr10	125003493	125038996	35504	-	ENST00000494626,6	CTBP2	introns
chr10	125028098	125028754	657	13	8.18419	-1.8659	-30.7378	0.00023245	0.00168209	chr10	125003493	125038996	35504	-	ENST00000411419,6	CTBP2	introns
chr10	125028098	125028754	657	13	8.18419	-1.8659	-30.7378	0.00023245	0.00168209	chr10	125003493	125038996	35504	-	ENST00000460976,5	CTBP2	introns
chr1	3190543	3191400	858	25	13.025	-1.46616	-30.7377	0.00023245	0.00168209	chr1	3186475	3244086	57612	+	ENST00000511072,5	PRDM16	introns
chr1	3190543	3191400	858	25	13.025	-1.46616	-30.7377	0.00023245	0.00168209	chr1	3186475	3244086	57612	+	ENST00000378391,6	PRDM16	introns
chr1	3190543	3191400	858	25	13.025	-1.46616	-30.7377	0.00023245	0.00168209	chr1	3186475	3244086	57612	+	ENST00000270722,10	PRDM16	introns
chr1	3190543	3191400	858	25	13.025	-1.46616	-30.7377	0.00023245	0.00168209	chr1	3186475	3244086	57612	+	ENST00000514189,5	PRDM16	introns
chr9	136353508	136354952	1445	35	22.0031	-1.64898	-30.7226	0.00023245	0.00168209	chr9	136353808	136354807	1000	+	ENST00000392944,5	GPSM1	promoters
chr9	136353508	136354952	1445	35	22.0031	-1.64898	-30.7226	0.00023245	0.00168209	chr9	136354530	136355529	1000	+	ENST00000291775,3	GPSM1	promoters
chr9	136353508	136354952	1445	35	22.0031	-1.64898	-30.7226	0.00023245	0.00168209	chr9	136349808	136353807	4000	+	ENST00000392944,5	GPSM1	1to5kb
chr9	136353508	136354952	1445	35	22.0031	-1.64898	-30.7226	0.00023245	0.00168209	chr9	136350530	136354529	4000	+	ENST00000291775,3	GPSM1	1to5kb
chr9	136353508	136354952	1445	35	22.0031	-1.64898	-30.7226	0.00023245	0.00168209	chr9	136354808	136355022	215	+	ENST00000392944,5	GPSM1	5UTRs
chr9	136353508	136354952	1445	35	22.0031	-1.64898	-30.7226	0.00023245	0.00168209	chr9	136354808	136355022	215	+	ENST00000392944,5	GPSM1	exons
chr9	136353508	136354952	1445	35	22.0031	-1.64898	-30.7226	0.00023245	0.00168209	chr9	136349764	136355689	5926	+	ENST00000440944,6	GPSM1	introns
chr9	136353508	136354952	1445	35	22.0031	-1.64898	-30.7226	0.00023245	0.00168209	chr9	136349764	136355689	5926	+	ENST00000354753,7	GPSM1	introns
chr9	136353508	136354952	1445	35	22.0031	-1.64898	-30.7226	0.00023245	0.00168209	chr9	136353156	136355689	2534	+	ENST00000429455,5	GPSM1	introns
chr14	33670066	33670371	306	8	2.65133	1.76303	30.5078	0.00023245	0.00168209	chr14	33560211	33676210	116000	+	ENST00000551634,6	NPAS3	introns
chr14	33670066	33670371	306	8	2.65133	1.76303	30.5078	0.00023245	0.00168209	chr14	33560211	33676210	116000	+	ENST00000551492,5	NPAS3	introns
chr14	33670066	33670371	306	8	2.65133	1.76303	30.5078	0.00023245	0.00168209	chr14	33560211	33676210	116000	+	ENST00000346562,6	NPAS3	introns
chr14	33670066	33670371	306	8	2.65133	1.76303	30.5078	0.00023245	0.00168209	chr14	33560211	33676210	116000	+	ENST00000548645,5	NPAS3	introns
chr14	33670066	33670371	306	8	2.65133	1.76303	30.5078	0.00023245	0.00168209	chr14	33560211	33676210	116000	+	ENST00000356141,8	NPAS3	introns
chr14	33670066	33670371	306	8	2.65133	1.76303	30.5078	0.00023245	0.00168209	chr14	33560211	33676210	116000	+	ENST00000357798,9	NPAS3	introns
chr14	33670066	33670371	306	8	2.65133	1.76303	30.5078	0.00023245	0.00168209	chr14	33560211	33676210	116000	+	ENST00000547068,5	NPAS3	introns
chr14	33670066	33670371	306	8	2.65133	1.76303	30.5078	0.00023245	0.00168209	chr14	33560211	33676210	116000	+	ENST00000680362,1	NPAS3	introns
chr14	33670066	33670371	306	8	2.65133	1.76303	30.5078	0.00023245	0.00168209	chr14	33560211	33676210	116000	+	ENST00000551008,6	NPAS3	introns
chr5	2744137	2747041	2905	25	11.9655	1.25467	30.4558	0.00023245	0.00168209	chr5	2745845	2746786	942	-	ENST00000382611,10	IRX2	exons
chr5	2744137	2747041	2905	25	11.9655	1.25467	30.4558	0.00023245	0.00168209	chr5	2746165	2747616	1452	-	ENST00000302057,6	IRX2	exons
chr5	2744137	2747041	2905	25	11.9655	1.25467	30.4558	0.00023245	0.00168209	chr5	2746787	2747540	754	-	ENST00000382611,10	IRX2	introns
chr5	2744137	2747041	2905	25	11.9655	1.25467	30.4558	0.00023245	0.00168209	chr5	2745845	2746786	942	-	ENST00000382611,10	IRX2	3UTRs
chr5	2744137	2747041	2905	25	11.9655	1.25467	30.4558	0.00023245	0.00168209	chr5	2746165	2747563	1399	-	ENST00000302057,6	IRX2	3UTRs
chr5	2744137	2747041	2905	25	11.9655	1.25467	30.4558	0.00023245	0.00168209	chr5	2742760	2745844	3085	*			intergenic
chr6	11229324	11231470	2147	30	17.2869	1.51488	30.4109	0.00023245	0.00168209	chr6	11207536	11258488	50953	+	ENST00000500636,2		introns
chr6	11229324	11231470	2147	30	17.2869	1.51488	30.4109	0.00023245	0.00168209	chr6	11213728	11232503	18776	-	ENST00000379446,10	NEDD9	introns
chr6	11229324	11231470	2147	30	17.2869	1.51488	30.4109	0.00023245	0.00168209	chr6	11193693	11232503	38811	-	ENST00000620854,4	NEDD9	introns
chr6	11229324	11231470	2147	30	17.2869	1.51488	30.4109	0.00023245	0.00168209	chr6	11213728	11305065	91338	-	ENST00000448183,6	NEDD9	introns
chr6	11229324	11231470	2147	30	17.2869	1.51488	30.4109	0.00023245	0.00168209	chr6	11213728	11305991	92264	-	ENST00000504387,5	NEDD9	introns
chr6	11229324	11231470	2147	30	17.2869	1.51488	30.4109	0.00023245	0.00168209	chr6	11213728	11232503	18776	-	ENST00000379433,5	NEDD9	introns
chr6	11229324	11231470	2147	30	17.2869	1.51488	30.4109	0.00023245	0.00168209	chr6	11213728	11251563	37836	-	ENST00000513989,5	NEDD9	introns
chr6	11229324	11231470	2147	30	17.2869	1.51488	30.4109	0.00023245	0.00168209	chr6	11213728	11305991	92264	-	ENST00000397378,7	NEDD9	introns
chr6	11229324	11231470	2147	30	17.2869	1.51488	30.4109	0.00023245	0.00168209	chr6	11213728	11249138	35411	-	ENST00000508546,5	NEDD9	introns
chr2	2107234	2108062	829	22	14.5952	-1.80181	-30.3558	0.00023245	0.00168209	chr2	2054124	2172871	118748	-	ENST00000647755,1	MYT1L	introns
chr2	2107234	2108062	829	22	14.5952	-1.80181	-30.3558	0.00023245	0.00168209	chr2	2054124	2172871	118748	-	ENST00000647738,2	MYT1L	introns
chr2	2107234	2108062	829	22	14.5952	-1.80181	-30.3558	0.00023245	0.00168209	chr2	2054124	2172871	118748	-	ENST00000644820,1	MYT1L	introns
chr2	2107234	2108062	829	22	14.5952	-1.80181	-30.3558	0.00023245	0.00168209	chr2	2054124	2172871	118748	-	ENST00000648627,1	MYT1L	introns
chr2	2107234	2108062	829	22	14.5952	-1.80181	-30.3558	0.00023245	0.00168209	chr2	2054124	2172871	118748	-	ENST00000399161,7	MYT1L	introns
chr2	2107234	2108062	829	22	14.5952	-1.80181	-30.3558	0.00023245	0.00168209	chr2	2054124	2172871	118748	-	ENST00000648339,1	MYT1L	introns
chr2	2107234	2108062	829	22	14.5952	-1.80181	-30.3558	0.00023245	0.00168209	chr2	2054124	2172871	118748	-	ENST00000648928,1	MYT1L	introns
chr2	2107234	2108062	829	22	14.5952	-1.80181	-30.3558	0.00023245	0.00168209	chr2	2054124	2172871	118748	-	ENST00000648318,1	MYT1L	introns
chr2	2107234	2108062	829	22	14.5952	-1.80181	-30.3558	0.00023245	0.00168209	chr2	2054124	2172871	118748	-	ENST00000647618,1	MYT1L	introns
chr2	2107234	2108062	829	22	14.5952	-1.80181	-30.3558	0.00023245	0.00168209	chr2	2054124	2172871	118748	-	ENST00000650485,1	MYT1L	introns
chr2	2107234	2108062	829	22	14.5952	-1.80181	-30.3558	0.00023245	0.00168209	chr2	2054124	2172871	118748	-	ENST00000650560,1	MYT1L	introns
chr2	2107234	2108062	829	22	14.5952	-1.80181	-30.3558	0.00023245	0.00168209	chr2	2054124	2172871	118748	-	ENST00000648933,1	MYT1L	introns
chr2	2107234	2108062	829	22	14.5952	-1.80181	-30.3558	0.00023245	0.00168209	chr2	2054124	2172871	118748	-	ENST00000649207,1	MYT1L	introns
chr2	2107234	2108062	829	22	14.5952	-1.80181	-30.3558	0.00023245	0.00168209	chr2	2054124	2172871	118748	-	ENST00000647694,1	MYT1L	introns
chr2	2107234	2108062	829	22	14.5952	-1.80181	-30.3558	0.00023245	0.00168209	chr2	2054124	2172871	118748	-	ENST00000649663,1	MYT1L	introns
chr2	2107234	2108062	829	22	14.5952	-1.80181	-30.3558	0.00023245	0.00168209	chr2	2054124	2172871	118748	-	ENST00000428368,7	MYT1L	introns
chr2	2107234	2108062	829	22	14.5952	-1.80181	-30.3558	0.00023245	0.00168209	chr2	2054124	2172871	118748	-	ENST00000648316,1	MYT1L	introns
chr2	2107234	2108062	829	22	14.5952	-1.80181	-30.3558	0.00023245	0.00168209	chr2	2054124	2172871	118748	-	ENST00000648665,1	MYT1L	introns
chr2	2107234	2108062	829	22	14.5952	-1.80181	-30.3558	0.00023245	0.00168209	chr2	2054124	2172871	118748	-	ENST00000649810,1	MYT1L	introns
chr2	2107234	2108062	829	22	14.5952	-1.80181	-30.3558	0.00023245	0.00168209	chr2	2054124	2172871	118748	-	ENST00000650081,1	MYT1L	introns
chr2	2107234	2108062	829	22	14.5952	-1.80181	-30.3558	0.00023245	0.00168209	chr2	2054124	2172871	118748	-	ENST00000649641,1	MYT1L	introns
chr2	2107234	2108062	829	22	14.5952	-1.80181	-30.3558	0.00023245	0.00168209	chr2	2054124	2172871	118748	-	ENST00000649709,1	MYT1L	introns
chr2	2107234	2108062	829	22	14.5952	-1.80181	-30.3558	0.00023245	0.00168209	chr2	2054124	2172871	118748	-	ENST00000649313,1	MYT1L	introns
chr2	2107234	2108062	829	22	14.5952	-1.80181	-30.3558	0.00023245	0.00168209	chr2	2054124	2172871	118748	-	ENST00000647604,1	MYT1L	introns
chr2	2107234	2108062	829	22	14.5952	-1.80181	-30.3558	0.00023245	0.00168209	chr2	2054124	2172871	118748	-	ENST00000648148,1	MYT1L	introns
chr2	2107234	2108062	829	22	14.5952	-1.80181	-30.3558	0.00023245	0.00168209	chr2	2054124	2172871	118748	-	ENST00000479156,2	MYT1L	introns
chr2	2107234	2108062	829	22	14.5952	-1.80181	-30.3558	0.00023245	0.00168209	chr2	2054124	2172871	118748	-	ENST00000476547,2	MYT1L	introns
chr2	2107234	2108062	829	22	14.5952	-1.80181	-30.3558	0.00023245	0.00168209	chr2	2054124	2172871	118748	-	ENST00000649898,1	MYT1L	introns
chr2	2107234	2108062	829	22	14.5952	-1.80181	-30.3558	0.00023245	0.00168209	chr2	2054124	2172871	118748	-	ENST00000648568,1	MYT1L	introns
chr2	2107234	2108062	829	22	14.5952	-1.80181	-30.3558	0.00023245	0.00168209	chr2	2054124	2172871	118748	-	ENST00000647697,1	MYT1L	introns
chr16	2490340	2490992	653	22	13.0624	-1.6724	-30.3155	0.00023245	0.00168209	chr16	2488597	2492596	4000	+	ENST00000627285,1	TBC1D24	1to5kb
chr16	2490340	2490992	653	22	13.0624	-1.6724	-30.3155	0.00023245	0.00168209	chr16	2475171	2496033	20863	+	ENST00000567020,6	TBC1D24	introns
chr16	2490340	2490992	653	22	13.0624	-1.6724	-30.3155	0.00023245	0.00168209	chr16	2475171	2493596	18426	+	ENST00000630263,2	TBC1D24	introns
chr16	2490340	2490992	653	22	13.0624	-1.6724	-30.3155	0.00023245	0.00168209	chr16	2475171	2496033	20863	+	ENST00000569874,2	TBC1D24	introns
chr16	2490340	2490992	653	22	13.0624	-1.6724	-30.3155	0.00023245	0.00168209	chr16	2475171	2496033	20863	+	ENST00000646147,1	TBC1D24	introns
chr16	2490340	2490992	653	22	13.0624	-1.6724	-30.3155	0.00023245	0.00168209	chr16	2483087	2496033	12947	+	ENST00000562105,2	TBC1D24	introns
chr16	2490340	2490992	653	22	13.0624	-1.6724	-30.3155	0.00023245	0.00168209	chr16	2483087	2496033	12947	+	ENST00000643767,1	TBC1D24	introns
chr5	143395299	143400966	5668	43	24.9722	-1.45774	-30.2867	0.00023245	0.00168209	chr5	143400853	143401852	1000	-	ENST00000424646,6	NR3C1	promoters
chr5	143395299	143400966	5668	43	24.9722	-1.45774	-30.2867	0.00023245	0.00168209	chr5	143400853	143401852	1000	-	ENST00000652686,1	NR3C1	promoters
chr5	143395299	143400966	5668	43	24.9722	-1.45774	-30.2867	0.00023245	0.00168209	chr5	143400840	143400852	13	-	ENST00000343796,6	NR3C1	5UTRs
chr5	143395299	143400966	5668	43	24.9722	-1.45774	-30.2867	0.00023245	0.00168209	chr5	143400840	143400852	13	-	ENST00000394464,7	NR3C1	5UTRs
chr5	143395299	143400966	5668	43	24.9722	-1.45774	-30.2867	0.00023245	0.00168209	chr5	143400840	143400852	13	-	ENST00000415690,6	NR3C1	5UTRs
chr5	143395299	143400966	5668	43	24.9722	-1.45774	-30.2867	0.00023245	0.00168209	chr5	143400840	143400852	13	-	ENST00000424646,6	NR3C1	5UTRs
chr5	143395299	143400966	5668	43	24.9722	-1.45774	-30.2867	0.00023245	0.00168209	chr5	143400840	143400852	13	-	ENST00000504572,5	NR3C1	5UTRs
chr5	143395299	143400966	5668	43	24.9722	-1.45774	-30.2867	0.00023245	0.00168209	chr5	143400840	143400852	13	-	ENST00000394466,6	NR3C1	5UTRs
chr5	143395299	143400966	5668	43	24.9722	-1.45774	-30.2867	0.00023245	0.00168209	chr5	143400840	143400852	13	-	ENST00000231509,7	NR3C1	5UTRs
chr5	143395299	143400966	5668	43	24.9722	-1.45774	-30.2867	0.00023245	0.00168209	chr5	143400840	143400852	13	-	ENST00000652686,1	NR3C1	5UTRs
chr5	143395299	143400966	5668	43	24.9722	-1.45774	-30.2867	0.00023245	0.00168209	chr5	143400840	143400852	13	-	ENST00000503201,1	NR3C1	5UTRs
chr5	143395299	143400966	5668	43	24.9722	-1.45774	-30.2867	0.00023245	0.00168209	chr5	143400840	143400852	13	-	ENST00000510170,5	NR3C1	5UTRs
chr5	143395299	143400966	5668	43	24.9722	-1.45774	-30.2867	0.00023245	0.00168209	chr5	143400840	143400852	13	-	ENST00000508760,5	NR3C1	5UTRs
chr5	143395299	143400966	5668	43	24.9722	-1.45774	-30.2867	0.00023245	0.00168209	chr5	143400840	143400852	13	-	ENST00000502892,5	NR3C1	5UTRs
chr5	143395299	143400966	5668	43	24.9722	-1.45774	-30.2867	0.00023245	0.00168209	chr5	143400840	143400852	13	-	ENST00000514699,1	NR3C1	5UTRs
chr5	143395299	143400966	5668	43	24.9722	-1.45774	-30.2867	0.00023245	0.00168209	chr5	143400840	143400852	13	-	ENST00000502500,1	NR3C1	5UTRs
chr5	143395299	143400966	5668	43	24.9722	-1.45774	-30.2867	0.00023245	0.00168209	chr5	143399656	143400852	1197	-	ENST00000343796,6	NR3C1	exons
chr5	143395299	143400966	5668	43	24.9722	-1.45774	-30.2867	0.00023245	0.00168209	chr5	143399656	143400852	1197	-	ENST00000394464,7	NR3C1	exons
chr5	143395299	143400966	5668	43	24.9722	-1.45774	-30.2867	0.00023245	0.00168209	chr5	143399656	143400852	1197	-	ENST00000415690,6	NR3C1	exons
chr5	143395299	143400966	5668	43	24.9722	-1.45774	-30.2867	0.00023245	0.00168209	chr5	143399903	143400852	950	-	ENST00000424646,6	NR3C1	exons
chr5	143395299	143400966	5668	43	24.9722	-1.45774	-30.2867	0.00023245	0.00168209	chr5	143399656	143399824	169	-	ENST00000424646,6	NR3C1	exons
chr5	143395299	143400966	5668	43	24.9722	-1.45774	-30.2867	0.00023245	0.00168209	chr5	143399656	143400852	1197	-	ENST00000504572,5	NR3C1	exons
chr5	143395299	143400966	5668	43	24.9722	-1.45774	-30.2867	0.00023245	0.00168209	chr5	143399656	143400852	1197	-	ENST00000394466,6	NR3C1	exons
chr5	143395299	143400966	5668	43	24.9722	-1.45774	-30.2867	0.00023245	0.00168209	chr5	143399656	143400852	1197	-	ENST00000231509,7	NR3C1	exons
chr5	143395299	143400966	5668	43	24.9722	-1.45774	-30.2867	0.00023245	0.00168209	chr5	143399656	143400852	1197	-	ENST00000652686,1	NR3C1	exons
chr5	143395299	143400966	5668	43	24.9722	-1.45774	-30.2867	0.00023245	0.00168209	chr5	143399656	143400852	1197	-	ENST00000503201,1	NR3C1	exons
chr5	143395299	143400966	5668	43	24.9722	-1.45774	-30.2867	0.00023245	0.00168209	chr5	143400404	143400852	449	-	ENST00000510170,5	NR3C1	exons
chr5	143395299	143400966	5668	43	24.9722	-1.45774	-30.2867	0.00023245	0.00168209	chr5	143400404	143400852	449	-	ENST00000508760,5	NR3C1	exons
chr5	143395299	143400966	5668	43	24.9722	-1.45774	-30.2867	0.00023245	0.00168209	chr5	143400404	143400852	449	-	ENST00000502892,5	NR3C1	exons
chr5	143395299	143400966	5668	43	24.9722	-1.45774	-30.2867	0.00023245	0.00168209	chr5	143400404	143400852	449	-	ENST00000514699,1	NR3C1	exons
chr5	143395299	143400966	5668	43	24.9722	-1.45774	-30.2867	0.00023245	0.00168209	chr5	143400408	143400852	445	-	ENST00000502500,1	NR3C1	exons
chr5	143395299	143400966	5668	43	24.9722	-1.45774	-30.2867	0.00023245	0.00168209	chr5	143314169	143399655	85487	-	ENST00000343796,6	NR3C1	introns
chr5	143395299	143400966	5668	43	24.9722	-1.45774	-30.2867	0.00023245	0.00168209	chr5	143400853	143434531	33679	-	ENST00000343796,6	NR3C1	introns
chr5	143395299	143400966	5668	43	24.9722	-1.45774	-30.2867	0.00023245	0.00168209	chr5	143314169	143399655	85487	-	ENST00000394464,7	NR3C1	introns
chr5	143395299	143400966	5668	43	24.9722	-1.45774	-30.2867	0.00023245	0.00168209	chr5	143400853	143403210	2358	-	ENST00000394464,7	NR3C1	introns
chr5	143395299	143400966	5668	43	24.9722	-1.45774	-30.2867	0.00023245	0.00168209	chr5	143314169	143399655	85487	-	ENST00000415690,6	NR3C1	introns
chr5	143395299	143400966	5668	43	24.9722	-1.45774	-30.2867	0.00023245	0.00168209	chr5	143400853	143403210	2358	-	ENST00000415690,6	NR3C1	introns
chr5	143395299	143400966	5668	43	24.9722	-1.45774	-30.2867	0.00023245	0.00168209	chr5	143314169	143399655	85487	-	ENST00000424646,6	NR3C1	introns
chr5	143395299	143400966	5668	43	24.9722	-1.45774	-30.2867	0.00023245	0.00168209	chr5	143399825	143399902	78	-	ENST00000424646,6	NR3C1	introns
chr5	143395299	143400966	5668	43	24.9722	-1.45774	-30.2867	0.00023245	0.00168209	chr5	143314169	143399655	85487	-	ENST00000504572,5	NR3C1	introns
chr5	143395299	143400966	5668	43	24.9722	-1.45774	-30.2867	0.00023245	0.00168209	chr5	143400853	143433718	32866	-	ENST00000504572,5	NR3C1	introns
chr5	143395299	143400966	5668	43	24.9722	-1.45774	-30.2867	0.00023245	0.00168209	chr5	143314169	143399655	85487	-	ENST00000394466,6	NR3C1	introns
chr5	143395299	143400966	5668	43	24.9722	-1.45774	-30.2867	0.00023245	0.00168209	chr5	143400853	143403985	3133	-	ENST00000394466,6	NR3C1	introns
chr5	143395299	143400966	5668	43	24.9722	-1.45774	-30.2867	0.00023245	0.00168209	chr5	143314169	143399655	85487	-	ENST00000231509,7	NR3C1	introns
chr5	143395299	143400966	5668	43	24.9722	-1.45774	-30.2867	0.00023245	0.00168209	chr5	143400853	143403210	2358	-	ENST00000231509,7	NR3C1	introns
chr5	143395299	143400966	5668	43	24.9722	-1.45774	-30.2867	0.00023245	0.00168209	chr5	143314169	143399655	85487	-	ENST00000652686,1	NR3C1	introns
chr5	143395299	143400966	5668	43	24.9722	-1.45774	-30.2867	0.00023245	0.00168209	chr5	143314169	143399655	85487	-	ENST00000503201,1	NR3C1	introns
chr5	143395299	143400966	5668	43	24.9722	-1.45774	-30.2867	0.00023245	0.00168209	chr5	143400853	143404375	3523	-	ENST00000503201,1	NR3C1	introns
chr5	143395299	143400966	5668	43	24.9722	-1.45774	-30.2867	0.00023245	0.00168209	chr5	143400853	143402601	1749	-	ENST00000510170,5	NR3C1	introns
chr5	143395299	143400966	5668	43	24.9722	-1.45774	-30.2867	0.00023245	0.00168209	chr5	143400853	143403784	2932	-	ENST00000508760,5	NR3C1	introns
chr5	143395299	143400966	5668	43	24.9722	-1.45774	-30.2867	0.00023245	0.00168209	chr5	143400853	143404618	3766	-	ENST00000502892,5	NR3C1	introns
chr5	143395299	143400966	5668	43	24.9722	-1.45774	-30.2867	0.00023245	0.00168209	chr5	143400853	143405149	4297	-	ENST00000514699,1	NR3C1	introns
chr5	143395299	143400966	5668	43	24.9722	-1.45774	-30.2867	0.00023245	0.00168209	chr5	143400853	143401257	405	-	ENST00000502500,1	NR3C1	introns
chr14	100841941	100843219	1279	24	12.0869	-1.41143	-30.2506	0.00023245	0.00168209	chr14	100840459	100844458	4000	+	ENST00000648547,1	MEG3	1to5kb
chr14	100841941	100843219	1279	24	12.0869	-1.41143	-30.2506	0.00023245	0.00168209	chr14	100840481	100844480	4000	+	ENST00000650077,1	MEG3	1to5kb
chr14	100841941	100843219	1279	24	12.0869	-1.41143	-30.2506	0.00023245	0.00168209	chr14	100836301	100845457	9157	+	ENST00000648456,1	MEG3	introns
chr14	100841941	100843219	1279	24	12.0869	-1.41143	-30.2506	0.00023245	0.00168209	chr14	100836301	100845457	9157	+	ENST00000429159,6	MEG3	introns
chr14	100841941	100843219	1279	24	12.0869	-1.41143	-30.2506	0.00023245	0.00168209	chr14	100836301	100845457	9157	+	ENST00000648802,1	MEG3	introns
chr14	100841941	100843219	1279	24	12.0869	-1.41143	-30.2506	0.00023245	0.00168209	chr14	100836301	100845457	9157	+	ENST00000650513,1	MEG3	introns
chr14	100841941	100843219	1279	24	12.0869	-1.41143	-30.2506	0.00023245	0.00168209	chr14	100836301	100845457	9157	+	ENST00000649036,1	MEG3	introns
chr14	100841941	100843219	1279	24	12.0869	-1.41143	-30.2506	0.00023245	0.00168209	chr14	100836301	100845457	9157	+	ENST00000647780,1	MEG3	introns
chr14	100841941	100843219	1279	24	12.0869	-1.41143	-30.2506	0.00023245	0.00168209	chr14	100836301	100845457	9157	+	ENST00000520714,5	MEG3	introns
chr14	100841941	100843219	1279	24	12.0869	-1.41143	-30.2506	0.00023245	0.00168209	chr14	100836301	100845457	9157	+	ENST00000424076,9	MEG3	introns
chr14	100841941	100843219	1279	24	12.0869	-1.41143	-30.2506	0.00023245	0.00168209	chr14	100836301	100845457	9157	+	ENST00000522771,9	MEG3	introns
chr14	100841941	100843219	1279	24	12.0869	-1.41143	-30.2506	0.00023245	0.00168209	chr14	100836301	100845457	9157	+	ENST00000649261,1	MEG3	introns
chr14	100841941	100843219	1279	24	12.0869	-1.41143	-30.2506	0.00023245	0.00168209	chr14	100836301	100845457	9157	+	ENST00000648609,1	MEG3	introns
chr14	100841941	100843219	1279	24	12.0869	-1.41143	-30.2506	0.00023245	0.00168209	chr14	100836301	100845457	9157	+	ENST00000412736,7	MEG3	introns
chr14	100841941	100843219	1279	24	12.0869	-1.41143	-30.2506	0.00023245	0.00168209	chr14	100836301	100845457	9157	+	ENST00000423456,6	MEG3	introns
chr14	100841941	100843219	1279	24	12.0869	-1.41143	-30.2506	0.00023245	0.00168209	chr14	100836301	100845457	9157	+	ENST00000519709,6	MEG3	introns
chr14	100841941	100843219	1279	24	12.0869	-1.41143	-30.2506	0.00023245	0.00168209	chr14	100836301	100845457	9157	+	ENST00000648138,1	MEG3	introns
chr14	100841941	100843219	1279	24	12.0869	-1.41143	-30.2506	0.00023245	0.00168209	chr14	100836301	100845457	9157	+	ENST00000521404,5	MEG3	introns
chr14	100841941	100843219	1279	24	12.0869	-1.41143	-30.2506	0.00023245	0.00168209	chr14	100836301	100845457	9157	+	ENST00000556736,5	MEG3	introns
chr14	100841941	100843219	1279	24	12.0869	-1.41143	-30.2506	0.00023245	0.00168209	chr14	100836301	100845457	9157	+	ENST00000451743,6	MEG3	introns
chr14	100841941	100843219	1279	24	12.0869	-1.41143	-30.2506	0.00023245	0.00168209	chr14	100836301	100845457	9157	+	ENST00000398518,6	MEG3	introns
chr14	100841941	100843219	1279	24	12.0869	-1.41143	-30.2506	0.00023245	0.00168209	chr14	100836301	100845457	9157	+	ENST00000554639,5	MEG3	introns
chr14	100841941	100843219	1279	24	12.0869	-1.41143	-30.2506	0.00023245	0.00168209	chr14	100836301	100845457	9157	+	ENST00000650023,1	MEG3	introns
chr14	100841941	100843219	1279	24	12.0869	-1.41143	-30.2506	0.00023245	0.00168209	chr14	100836301	100845457	9157	+	ENST00000650549,1	MEG3	introns
chr14	100841941	100843219	1279	24	12.0869	-1.41143	-30.2506	0.00023245	0.00168209	chr14	100836301	100845457	9157	+	ENST00000650041,1	MEG3	introns
chr14	100841941	100843219	1279	24	12.0869	-1.41143	-30.2506	0.00023245	0.00168209	chr14	100836301	100845457	9157	+	ENST00000452514,6	MEG3	introns
chr14	100841941	100843219	1279	24	12.0869	-1.41143	-30.2506	0.00023245	0.00168209	chr14	100836301	100845457	9157	+	ENST00000523671,7	MEG3	introns
chr14	100841941	100843219	1279	24	12.0869	-1.41143	-30.2506	0.00023245	0.00168209	chr14	100836301	100845457	9157	+	ENST00000398474,7	MEG3	introns
chr14	100841941	100843219	1279	24	12.0869	-1.41143	-30.2506	0.00023245	0.00168209	chr14	100836301	100845457	9157	+	ENST00000648123,1	MEG3	introns
chr14	100841941	100843219	1279	24	12.0869	-1.41143	-30.2506	0.00023245	0.00168209	chr14	100836301	100845457	9157	+	ENST00000649161,1	MEG3	introns
chr14	100841941	100843219	1279	24	12.0869	-1.41143	-30.2506	0.00023245	0.00168209	chr14	100836301	100845457	9157	+	ENST00000555928,5	MEG3	introns
chr14	100841941	100843219	1279	24	12.0869	-1.41143	-30.2506	0.00023245	0.00168209	chr14	100836301	100845457	9157	+	ENST00000398461,5	MEG3	introns
chr14	100841941	100843219	1279	24	12.0869	-1.41143	-30.2506	0.00023245	0.00168209	chr14	100836301	100845457	9157	+	ENST00000455531,1	MEG3	introns
chr14	100841941	100843219	1279	24	12.0869	-1.41143	-30.2506	0.00023245	0.00168209	chr14	100836301	100845457	9157	+	ENST00000524035,5	MEG3	introns
chr14	100841941	100843219	1279	24	12.0869	-1.41143	-30.2506	0.00023245	0.00168209	chr14	100836301	100845457	9157	+	ENST00000524131,5	MEG3	introns
chr14	100841941	100843219	1279	24	12.0869	-1.41143	-30.2506	0.00023245	0.00168209	chr14	100836301	100845457	9157	+	ENST00000522618,1	MEG3	introns
chr14	100841941	100843219	1279	24	12.0869	-1.41143	-30.2506	0.00023245	0.00168209	chr14	100836301	100845457	9157	+	ENST00000637474,1	MEG8	introns
chr14	100841941	100843219	1279	24	12.0869	-1.41143	-30.2506	0.00023245	0.00168209	chr14	100834578	100860883	26306	-	ENST00000554041,1		introns
chr12	62679710	62679786	77	3	0.737545	-2.33404	-30.1841	0.00023245	0.00168209	chr12	62667330	62689698	22369	-	ENST00000228705,7	PPM1H	introns
chr12	62679710	62679786	77	3	0.737545	-2.33404	-30.1841	0.00023245	0.00168209	chr12	62667330	62689698	22369	-	ENST00000551214,5	PPM1H	introns
chr7	111731002	111731627	626	17	9.01078	-1.38579	-30.1676	0.00023245	0.00168209	chr7	111728721	111732225	3505	-	ENST00000423057,6	DOCK4	introns
chr7	111731002	111731627	626	17	9.01078	-1.38579	-30.1676	0.00023245	0.00168209	chr7	111728721	111732225	3505	-	ENST00000428084,6	DOCK4	introns
chr7	111731002	111731627	626	17	9.01078	-1.38579	-30.1676	0.00023245	0.00168209	chr7	111728721	111732225	3505	-	ENST00000437633,6	DOCK4	introns
chr7	111731002	111731627	626	17	9.01078	-1.38579	-30.1676	0.00023245	0.00168209	chr7	111728721	111732225	3505	-	ENST00000658652,1	DOCK4	introns
chr7	111731002	111731627	626	17	9.01078	-1.38579	-30.1676	0.00023245	0.00168209	chr7	111728721	111732225	3505	-	ENST00000450156,6	DOCK4	introns
chr7	111731002	111731627	626	17	9.01078	-1.38579	-30.1676	0.00023245	0.00168209	chr7	111728721	111732225	3505	-	ENST00000486186,5	DOCK4	introns
chr7	111731002	111731627	626	17	9.01078	-1.38579	-30.1676	0.00023245	0.00168209	chr7	111728721	111736916	8196	-	ENST00000664131,1	DOCK4	introns
chr7	111731002	111731627	626	17	9.01078	-1.38579	-30.1676	0.00023245	0.00168209	chr7	111728721	111732225	3505	-	ENST00000445943,5	DOCK4	introns
chr7	111731002	111731627	626	17	9.01078	-1.38579	-30.1676	0.00023245	0.00168209	chr7	111728721	111732225	3505	-	ENST00000494769,1	DOCK4	introns
chr1	10750957	10752396	1440	28	14.3958	-1.50071	-30.129	0.00023245	0.00168209	chr1	10705545	10760700	55156	-	ENST00000377022,8	CASZ1	introns
chr1	10750957	10752396	1440	28	14.3958	-1.50071	-30.129	0.00023245	0.00168209	chr1	10705545	10760700	55156	-	ENST00000344008,5	CASZ1	introns
chr13	23427136	23428523	1388	20	12.2437	1.51182	30.1223	0.00023245	0.00168209	chr13	23426967	23428869	1903	+	ENST00000443092,2	SACS-AS1	exons
chr13	23427136	23428523	1388	20	12.2437	1.51182	30.1223	0.00023245	0.00168209	chr13	23411741	23433614	21874	-	ENST00000683210,1	SACS	introns
chr13	23427136	23428523	1388	20	12.2437	1.51182	30.1223	0.00023245	0.00168209	chr13	23411741	23433614	21874	-	ENST00000684325,1	SACS	introns
chr13	23427136	23428523	1388	20	12.2437	1.51182	30.1223	0.00023245	0.00168209	chr13	23411741	23433614	21874	-	ENST00000682775,1	SACS	introns
chr13	23427136	23428523	1388	20	12.2437	1.51182	30.1223	0.00023245	0.00168209	chr13	23411741	23433614	21874	-	ENST00000684497,1	SACS	introns
chr13	23427136	23428523	1388	20	12.2437	1.51182	30.1223	0.00023245	0.00168209	chr13	23411741	23433614	21874	-	ENST00000455470,6	SACS	introns
chr13	23427136	23428523	1388	20	12.2437	1.51182	30.1223	0.00023245	0.00168209	chr13	23411741	23433614	21874	-	ENST00000382292,9	SACS	introns
chr13	23427136	23428523	1388	20	12.2437	1.51182	30.1223	0.00023245	0.00168209	chr13	23411741	23433614	21874	-	ENST00000682944,1	SACS	introns
chr13	23427136	23428523	1388	20	12.2437	1.51182	30.1223	0.00023245	0.00168209	chr13	23411741	23433614	21874	-	ENST00000423156,2	SACS	introns
chr13	23427136	23428523	1388	20	12.2437	1.51182	30.1223	0.00023245	0.00168209	chr13	23411741	23433614	21874	-	ENST00000683489,1	SACS	introns
chr13	23427136	23428523	1388	20	12.2437	1.51182	30.1223	0.00023245	0.00168209	chr13	23411741	23433614	21874	-	ENST00000684385,1	SACS	introns
chr13	23427136	23428523	1388	20	12.2437	1.51182	30.1223	0.00023245	0.00168209	chr13	23411741	23433614	21874	-	ENST00000683680,1	SACS	introns
chr13	23427136	23428523	1388	20	12.2437	1.51182	30.1223	0.00023245	0.00168209	chr13	23411741	23433614	21874	-	ENST00000682244,1	SACS	introns
chr13	23427136	23428523	1388	20	12.2437	1.51182	30.1223	0.00023245	0.00168209	chr13	23411741	23433614	21874	-	ENST00000682547,1	SACS	introns
chr13	23427136	23428523	1388	20	12.2437	1.51182	30.1223	0.00023245	0.00168209	chr13	23411741	23433614	21874	-	ENST00000683638,1	SACS	introns
chr5	81233144	81233699	556	30	14.093	1.35553	30.0763	0.00023245	0.00168209	chr5	81232320	81233319	1000	+	ENST00000511719,5	CKMT2	promoters
chr5	81233144	81233699	556	30	14.093	1.35553	30.0763	0.00023245	0.00168209	chr5	81232320	81233319	1000	+	ENST00000437669,5	CKMT2	promoters
chr5	81233144	81233699	556	30	14.093	1.35553	30.0763	0.00023245	0.00168209	chr5	81232322	81233321	1000	+	ENST00000254035,9	CKMT2	promoters
chr5	81233144	81233699	556	30	14.093	1.35553	30.0763	0.00023245	0.00168209	chr5	81232324	81233323	1000	+	ENST00000513094,5	CKMT2	promoters
chr5	81233144	81233699	556	30	14.093	1.35553	30.0763	0.00023245	0.00168209	chr5	81232324	81233323	1000	+	ENST00000515615,5	CKMT2	promoters
chr5	81233144	81233699	556	30	14.093	1.35553	30.0763	0.00023245	0.00168209	chr5	81232324	81233323	1000	+	ENST00000424301,6	CKMT2	promoters
chr5	81233144	81233699	556	30	14.093	1.35553	30.0763	0.00023245	0.00168209	chr5	81232325	81233324	1000	+	ENST00000505060,1	CKMT2	promoters
chr5	81233144	81233699	556	30	14.093	1.35553	30.0763	0.00023245	0.00168209	chr5	81232326	81233325	1000	+	ENST00000515238,5	CKMT2	promoters
chr5	81233144	81233699	556	30	14.093	1.35553	30.0763	0.00023245	0.00168209	chr5	81232339	81233338	1000	+	ENST00000505704,1	CKMT2	promoters
chr5	81233144	81233699	556	30	14.093	1.35553	30.0763	0.00023245	0.00168209	chr5	81233320	81233381	62	+	ENST00000511719,5	CKMT2	5UTRs
chr5	81233144	81233699	556	30	14.093	1.35553	30.0763	0.00023245	0.00168209	chr5	81233320	81233381	62	+	ENST00000437669,5	CKMT2	5UTRs
chr5	81233144	81233699	556	30	14.093	1.35553	30.0763	0.00023245	0.00168209	chr5	81233322	81233377	56	+	ENST00000254035,9	CKMT2	5UTRs
chr5	81233144	81233699	556	30	14.093	1.35553	30.0763	0.00023245	0.00168209	chr5	81233324	81233377	54	+	ENST00000424301,6	CKMT2	5UTRs
chr5	81233144	81233699	556	30	14.093	1.35553	30.0763	0.00023245	0.00168209	chr5	81233325	81233377	53	+	ENST00000505060,1	CKMT2	5UTRs
chr5	81233144	81233699	556	30	14.093	1.35553	30.0763	0.00023245	0.00168209	chr5	81233320	81233381	62	+	ENST00000511719,5	CKMT2	exons
chr5	81233144	81233699	556	30	14.093	1.35553	30.0763	0.00023245	0.00168209	chr5	81233320	81233381	62	+	ENST00000437669,5	CKMT2	exons
chr5	81233144	81233699	556	30	14.093	1.35553	30.0763	0.00023245	0.00168209	chr5	81233322	81233377	56	+	ENST00000254035,9	CKMT2	exons
[truncated: 152,231 more rows]

## Sheet: C. DMRs with CpG annotations
Supplementary Table 3. Differentially methylated regions (DMRs) between sorted α- and β-cells from human pancreatic islets of seven non-diabetic donors requiring ≥ three consequtive differentially methylated sites and FDR less than 5% (q-value≤0.05).
[truncated: 23,575 more rows]

[truncated: 5 more sheets: D. KEGG , E. HOMER, F. TF binding, G. GWAS loci overlap, H. 3C overlap]
