# Supplementary material for: Cell-specific DNA methylation in human alpha and beta cells regulates gene expression in type 2 diabetes
Source: Nat Metab. 2026 Apr 24;8(4):957–80. doi: 10.1038/s42255-026-01498-9 (PMC13121032; doi:10.1038/s42255-026-01498-9)
Supplement: Supplementary file 7 — DMRs in human alpha versus beta cells in X and Y chromosomes (males only, n = 5). [file 42255_2026_1498_MOESM7_ESM.xlsx]

## Sheet: A. α vs β Males DMRs
Supplementary Table 4. Differentially methylated regions (DMRs) between sorted α- and β-cells in X and Y chromosomes (males only, n=5) based on q<0.05.
Chromosomal positions are based on hg38.
Data was generated by dmrseq and included 10 permutations.
DMR chromosomal position			DMR width	Number of loci in DMR	Sum of smoothed beta values	Beta coefficient values	Test statistic	Permutation p-value	q-value
Chromosome	start	end
chrX	33723977	33725137	1161	10	7.21534	1.99728	23.4642	0.000431965	0.00817917
chrX	49880498	49882950	2453	46	26.6229	1.46472	22.4705	0.000431965	0.00817917
chrX	25021667	25022492	826	14	8.44898	-1.7208	-22.4475	0.000431965	0.00817917
chrX	130380790	130385452	4663	56	31.9132	1.50517	19.8169	0.000431965	0.00817917
chrX	24876356	24877397	1042	13	6.80799	1.59493	19.1969	0.000431965	0.00817917
chrX	1905542	1905691	150	6	3.11232	-1.5322	-18.85	0.000431965	0.00817917
chrX	3715352	3716086	735	20	10.5588	-1.60671	-18.5491	0.000863931	0.00817917
chrX	154801949	154804611	2663	27	15.4487	-1.52542	-18.0436	0.000863931	0.00817917
chrX	22689722	22690243	522	8	3.33212	-1.63195	-17.4519	0.000863931	0.00817917
chrX	107773318	107774524	1207	28	15.5441	-1.32678	-17.4155	0.000863931	0.00817917
chrX	74916145	74923263	7119	35	12.89	-1.12871	-17.2667	0.000863931	0.00817917
chrX	43881559	43882134	576	19	7.02373	1.17129	16.3348	0.000863931	0.00817917
chrX	107447132	107448526	1395	15	7.10769	1.3038	16.2182	0.000863931	0.00817917
chrX	43871170	43871869	700	6	2.04986	1.40571	15.954	0.000863931	0.00817917
chrX	150479633	150480451	819	14	6.49134	1.38217	15.8991	0.000863931	0.00817917
chrX	17634424	17635109	686	10	5.04084	1.72793	15.8829	0.000863931	0.00817917
chrX	150372427	150373042	616	16	6.03218	1.26669	15.7754	0.000863931	0.00817917
chrX	15259991	15260598	608	12	4.4579	-1.17293	-15.4903	0.000863931	0.00817917
chrX	39065240	39065830	591	16	7.51074	-1.32022	-15.2213	0.000863931	0.00817917
chrX	2677766	2678161	396	10	4.47094	-1.58066	-15.1929	0.000863931	0.00817917
chrX	19551255	19551303	49	3	1.10756	2.24517	15.0315	0.000863931	0.00817917
chrX	70476584	70478325	1742	22	13.2225	-1.55492	-14.9747	0.000863931	0.00817917
chrX	3621156	3621700	545	15	7.16498	1.48664	14.8558	0.000863931	0.00817917
chrX	7109190	7109659	470	11	4.60629	1.07355	14.3827	0.000863931	0.00817917
chrX	119643161	119643797	637	14	6.39472	1.27669	13.9765	0.000863931	0.00817917
chrX	130097911	130098379	469	14	4.31979	1.02401	13.6552	0.000863931	0.00817917
chrX	24999250	25000189	940	15	5.93933	1.07471	13.4746	0.000863931	0.00817917
chrX	24408127	24408750	624	10	5.17914	1.45	13.4563	0.000863931	0.00817917
chrX	70480317	70481518	1202	15	7.96906	-1.42573	-13.4032	0.000863931	0.00817917
chrX	39895170	39896046	877	19	7.07111	-1.03833	-13.1644	0.000863931	0.00817917
chrX	25003631	25004245	615	16	4.95659	1.09922	13.1351	0.000863931	0.00817917
chrX	86150740	86153808	3069	11	6.50008	-1.32268	-13.0573	0.000863931	0.00817917
chrX	15268745	15269231	487	11	5.53814	-1.80604	-13.0503	0.000863931	0.00817917
chrX	33726909	33727957	1049	16	6.86925	1.23151	13.0035	0.000863931	0.00817917
chrX	149720621	149721646	1026	18	7.84178	1.07616	12.9959	0.000863931	0.00817917
chrX	30304632	30305374	743	15	6.25622	-1.07822	-12.9597	0.000863931	0.00817917
chrX	25014494	25015241	748	18	8.16085	1.18825	12.9103	0.000863931	0.00817917
chrX	22741746	22742892	1147	7	2.50988	-1.32039	-12.8918	0.000863931	0.00817917
chrX	46600925	46601681	757	8	2.63247	1.36821	12.8193	0.000863931	0.00817917
chrX	133390486	133391377	892	10	4.33554	1.23095	12.7671	0.000863931	0.00817917
chrX	17174283	17175133	851	15	4.61517	-1.00061	-12.6972	0.000863931	0.00817917
chrX	5631278	5632651	1374	14	5.33338	-1.01731	-12.5091	0.000863931	0.00817917
chrX	132472635	132473150	516	3	0.688737	-1.80327	-12.4445	0.000863931	0.00817917
chrX	132116077	132116794	718	12	3.99713	1.30365	12.3783	0.000863931	0.00817917
chrX	12496524	12497159	636	6	2.70154	-1.69484	-12.3281	0.000863931	0.00817917
chrX	40091792	40093280	1489	75	22.7075	0.698295	12.3176	0.000863931	0.00817917
chrX	10166213	10166679	467	17	5.75911	1.13689	12.2994	0.000863931	0.00817917
chrX	2610699	2611013	315	5	1.14412	-1.27171	-12.0682	0.000863931	0.00817917
chrX	154031325	154031774	450	14	4.57834	1.28768	12.0551	0.000863931	0.00817917
chrX	53084213	53085155	943	21	7.56232	-1.00935	-11.9959	0.000863931	0.00817917
chrX	13755023	13755491	469	3	1.22558	-1.55674	-11.9612	0.000863931	0.00817917
chrX	47455855	47456686	832	9	4.06186	1.3954	11.9334	0.000863931	0.00817917
chrX	153765043	153765921	879	30	11.2506	0.925727	11.8969	0.000863931	0.00817917
chrX	97134725	97134882	158	3	1.25051	-1.90668	-11.8215	0.000863931	0.00817917
chrX	10789645	10789696	52	4	0.81803	-1.07251	-11.8127	0.000863931	0.00817917
chrX	150966164	150966887	724	17	6.38632	1.09933	11.7976	0.000863931	0.00817917
chrX	111189472	111190903	1432	12	4.45751	-1.1779	-11.7485	0.000863931	0.00817917
chrX	153960722	153962515	1794	58	15.7173	0.761423	11.7443	0.000863931	0.00817917
chrX	132669708	132670527	820	7	4.00109	-1.72841	-11.7078	0.000863931	0.00817917
chrX	123186843	123188133	1291	10	3.07237	1.16228	11.6895	0.000863931	0.00817917
chrX	132695828	132696278	451	6	2.41315	-1.54169	-11.6792	0.000863931	0.00817917
chrX	9580928	9581206	279	6	1.38797	1.09864	11.5122	0.0012959	0.00817917
chrX	46649628	46650068	441	6	1.27917	1.05234	11.4301	0.0012959	0.00817917
chrX	107477726	107479096	1371	11	5.41611	1.41024	11.3908	0.0012959	0.00817917
chrX	15303803	15303883	81	4	1.07759	-1.4276	-11.2464	0.0012959	0.00817917
chrX	124736730	124738179	1450	19	4.87738	-0.809545	-11.2343	0.0012959	0.00817917
chrX	19751634	19752326	693	11	3.78265	1.13875	11.2082	0.0012959	0.00817917
chrX	121996425	121997657	1233	9	3.06351	1.05295	11.2054	0.0012959	0.00817917
chrX	40168572	40169028	457	41	13.5384	-1.15767	-11.1962	0.0012959	0.00817917
chrX	15662323	15664067	1745	15	4.71283	-0.942005	-11.191	0.0012959	0.00817917
chrX	10634680	10635874	1195	16	4.67458	-1.05805	-11.164	0.0012959	0.00817917
chrX	38400952	38401615	664	6	2.09431	-1.49161	-11.1245	0.0012959	0.00817917
chrX	16997104	16997935	832	7	2.38203	-1.34191	-11.1134	0.0012959	0.00817917
chrX	30577000	30577666	667	12	3.73893	0.986931	11.049	0.0012959	0.00817917
chrX	122223131	122224294	1164	23	10.7141	-1.03176	-11.0466	0.0012959	0.00817917
chrX	13698403	13699755	1353	11	3.82916	-1.24336	-10.995	0.0012959	0.00817917
chrX	13763512	13764069	558	11	3.44235	-1.01921	-10.9711	0.0012959	0.00817917
chrX	19077428	19077792	365	4	0.990159	-1.70311	-10.9687	0.0012959	0.00817917
chrX	107444386	107444531	146	4	0.815344	1.53616	10.9649	0.0012959	0.00817917
chrX	150763419	150763930	512	18	6.26566	-0.968485	-10.9282	0.0012959	0.00817917
chrX	24993608	24994136	529	13	8.04093	1.77514	10.8955	0.0012959	0.00817917
chrX	112785586	112786474	889	8	2.74588	0.967485	10.8848	0.0012959	0.00817917
chrX	15465156	15465653	498	5	1.09732	-1.37169	-10.7965	0.0012959	0.00817917
chrX	13415643	13416082	440	10	3.80749	1.31779	10.7823	0.0012959	0.00817917
chrX	74925954	74926407	454	9	3.45646	-1.31377	-10.7481	0.0012959	0.00817917
chrX	18924184	18924862	679	13	4.97201	-1.06341	-10.7311	0.0012959	0.00817917
chrX	37511495	37512142	648	8	2.23284	-1.34882	-10.7003	0.0012959	0.00817917
chrX	39905486	39906000	515	19	4.54157	0.657219	10.6533	0.0012959	0.00817917
chrX	23817794	23818397	604	8	3.6069	-1.47598	-10.6491	0.0012959	0.00817917
chrX	131057435	131057933	499	16	6.04753	1.0815	10.6372	0.0012959	0.00817917
chrX	122833248	122833435	188	6	1.33977	1.29244	10.6123	0.0012959	0.00817917
chrX	74891266	74892875	1610	12	4.22689	-1.12582	-10.5594	0.0012959	0.00817917
chrX	18992747	18993186	440	8	2.49298	1.22741	10.5384	0.0012959	0.00817917
chrX	41687906	41688480	575	6	1.58138	-1.42841	-10.5339	0.0012959	0.00817917
chrX	14921587	14922027	441	3	0.627804	-1.77826	-10.5275	0.0012959	0.00817917
chrX	6744724	6745277	554	9	3.93052	1.38058	10.4939	0.0012959	0.00817917
chrX	40545754	40546068	315	6	1.781	-1.27441	-10.4815	0.0012959	0.00817917
chrX	18619443	18620642	1200	10	3.06578	1.08867	10.4356	0.0012959	0.00817917
chrX	5872511	5872967	457	7	1.69607	-1.27398	-10.4219	0.0012959	0.00817917
chrX	72274408	72275731	1324	24	6.94959	-0.812587	-10.3849	0.00172786	0.00817917
chrX	31464549	31465451	903	15	3.6467	0.87634	10.3306	0.00172786	0.00817917
chrX	13202390	13203104	715	8	4.20486	1.39098	10.3269	0.00172786	0.00817917
chrX	25018705	25019516	812	8	3.51821	-1.39512	-10.3256	0.00172786	0.00817917
chrX	40883112	40883594	483	7	2.1593	-1.12934	-10.3083	0.00172786	0.00817917
chrX	132654620	132658887	4268	22	5.93344	-0.766504	-10.3019	0.00172786	0.00817917
chrX	18463377	18464223	847	6	2.28255	-1.54514	-10.2826	0.00172786	0.00817917
chrX	20164953	20165412	460	5	1.4728	1.24604	10.2452	0.00172786	0.00817917
chrX	47687192	47687644	453	9	3.37063	-1.15523	-10.2249	0.00172786	0.00817917
chrX	80845703	80846496	794	7	3.30392	-1.58312	-10.2149	0.00172786	0.00817917
chrX	72510125	72510664	540	7	1.60503	-0.938613	-10.2058	0.00172786	0.00817917
chrX	3424824	3425733	910	11	2.85734	0.855462	10.168	0.00172786	0.00817917
chrX	15622394	15624147	1754	9	3.8713	-1.15293	-10.1287	0.00172786	0.00817917
chrX	154799213	154799682	470	6	1.64963	-1.32796	-10.121	0.00172786	0.00817917
chrX	30302393	30303818	1426	19	7.29736	-0.800672	-10.1209	0.00172786	0.00817917
chrX	138712758	138713731	974	6	2.73102	1.22038	10.0564	0.00172786	0.00817917
chrX	153303569	153303985	417	6	1.39765	-1.15174	-10.0262	0.00172786	0.00817917
chrX	131301914	131302833	920	6	1.65136	-1.73359	-10.0213	0.00172786	0.00817917
chrX	153950483	153951160	678	17	4.6894	-0.723822	-10.005	0.00172786	0.00817917
chrX	18602612	18603767	1156	5	1.80472	-1.0313	-10.0045	0.00172786	0.00817917
chrX	101220965	101221150	186	4	0.955394	1.40337	9.99465	0.00172786	0.00817917
chrX	111050661	111051993	1333	9	2.13861	-1.12154	-9.99019	0.00172786	0.00817917
chrX	56793910	56794483	574	11	3.46914	0.890005	9.96772	0.00172786	0.00817917
chrX	39954923	39955445	523	14	3.64072	-0.924132	-9.96418	0.00172786	0.00817917
chrX	136456148	136457499	1352	12	2.9755	0.850276	9.95964	0.00172786	0.00817917
chrX	39887168	39887271	104	4	0.969417	1.52909	9.9469	0.00172786	0.00817917
chrX	38011867	38012261	395	7	2.32933	-1.22855	-9.9458	0.00172786	0.00817917
chrX	39850330	39851068	739	7	2.0285	1.09563	9.86924	0.00172786	0.00817917
chrX	19187775	19188764	990	7	2.345	1.3698	9.85298	0.00172786	0.00817917
chrX	68234723	68235635	913	9	2.0467	-1.03951	-9.80383	0.00172786	0.00817917
chrX	119410344	119410845	502	12	5.41362	1.02192	9.77497	0.00172786	0.00817917
chrX	15324374	15325046	673	5	1.43977	-1.26249	-9.7719	0.00172786	0.00817917
chrX	132419310	132419961	652	7	3.72892	-1.49741	-9.7614	0.00172786	0.00817917
chrX	32859913	32860312	400	5	1.1477	-0.883491	-9.74775	0.00172786	0.00817917
chrX	20360968	20361991	1024	11	6.33757	1.35544	9.71483	0.00172786	0.00817917
chrX	15383032	15383901	870	7	2.03526	-1.10614	-9.70389	0.00172786	0.00817917
chrX	86179552	86180815	1264	8	2.34762	-1.32895	-9.70179	0.00172786	0.00817917
chrX	21654047	21655300	1254	10	4.01175	-1.06682	-9.68902	0.00172786	0.00817917
chrX	17616963	17617637	675	13	2.87437	0.842927	9.67511	0.00172786	0.00817917
chrX	45892743	45893087	345	5	1.10414	1.42738	9.65631	0.00172786	0.00817917
chrX	9604528	9605286	759	21	5.37398	-0.820179	-9.62831	0.00172786	0.00817917
chrX	36830692	36832016	1325	6	2.07255	-1.40362	-9.57992	0.00172786	0.00817917
chrX	24996364	24997542	1179	11	5.11306	1.14935	9.57978	0.00172786	0.00817917
chrX	3626581	3626717	137	6	1.23098	0.957805	9.54773	0.00172786	0.00817917
chrX	10135907	10136146	240	8	1.6908	1.09086	9.51255	0.00172786	0.00817917
chrX	24486108	24486777	670	12	2.96309	0.894478	9.49306	0.00172786	0.00817917
chrX	131070933	131072905	1973	11	3.80544	0.961518	9.48453	0.00172786	0.00817917
chrX	134406582	134406870	289	6	1.99642	1.1782	9.473	0.00172786	0.00817917
chrX	130117924	130118142	219	6	2.20188	1.20118	9.4654	0.00172786	0.00817917
chrX	32913669	32915263	1595	13	3.6523	-0.722641	-9.43345	0.00172786	0.00817917
chrX	153647746	153648156	411	47	10.8271	0.689936	9.41415	0.00172786	0.00817917
chrX	47060499	47061405	907	6	3.18703	1.45685	9.3967	0.00172786	0.00817917
chrX	38653053	38653346	294	11	2.34945	1.01062	9.3748	0.00172786	0.00817917
chrX	24982549	24983909	1361	12	3.29346	0.857768	9.37356	0.00172786	0.00817917
chrX	6677528	6678123	596	9	3.27638	0.962985	9.34906	0.00172786	0.00817917
chrX	33838429	33838980	552	6	2.55846	1.48954	9.34058	0.00172786	0.00817917
chrX	26846056	26846117	62	4	1.13164	-1.26815	-9.32634	0.00172786	0.00817917
chrX	152813393	152813482	90	4	0.832156	1.05399	9.32361	0.00172786	0.00817917
chrX	150379396	150380798	1403	6	1.4122	1.31857	9.28677	0.00172786	0.00817917
chrX	12686178	12687216	1039	6	1.69577	-1.34956	-9.24422	0.00172786	0.00817917
chrX	5638953	5640178	1226	16	6.50119	0.907936	9.2317	0.00172786	0.00817917
chrX	31697061	31698233	1173	13	3.86572	-0.833533	-9.21771	0.00172786	0.00817917
chrX	149488481	149489145	665	17	4.9575	-0.793925	-9.21334	0.00172786	0.00817917
chrX	129541496	129542198	703	5	2.60426	1.30338	9.19566	0.00172786	0.00817917
chrX	139857063	139857160	98	4	1.0432	-1.4796	-9.18685	0.00172786	0.00817917
chrX	12343703	12343880	178	5	1.04083	-1.15475	-9.17867	0.00172786	0.00817917
chrX	71617172	71617429	258	15	3.23276	1.10008	9.17057	0.00172786	0.00817917
chrX	134572172	134573023	852	10	3.28773	-1.06521	-9.16009	0.00172786	0.00817917
chrX	6057416	6058310	895	5	1.37245	-0.991308	-9.14074	0.00172786	0.00817917
chrX	10672977	10673341	365	6	1.28135	-1.366	-9.13817	0.00172786	0.00817917
chrX	16135630	16137256	1627	14	4.86832	-0.970568	-9.1293	0.00172786	0.00817917
chrX	19604357	19604702	346	9	2.32123	1.10766	9.11682	0.00172786	0.00817917
chrX	41522460	41522621	162	3	0.616348	1.53847	9.09368	0.00172786	0.00817917
chrX	31298525	31299251	727	7	1.92221	-1.17608	-9.08209	0.00172786	0.00817917
chrX	110025650	110026730	1081	11	3.13151	-0.817404	-9.0808	0.00172786	0.00817917
chrX	5285889	5286039	151	3	0.658173	1.4081	9.07804	0.00172786	0.00817917
chrX	9308409	9308675	267	4	0.824526	1.43104	9.04923	0.00172786	0.00817917
chrX	54029689	54031004	1316	15	4.71972	-0.840326	-9.0396	0.00172786	0.00817917
chrX	24748383	24748950	568	5	1.23393	1.17657	9.03342	0.00172786	0.00817917
chrX	15322221	15323020	800	8	2.01741	-1.05703	-8.99526	0.00172786	0.00817917
chrX	31314126	31314680	555	10	3.13754	-1.16222	-8.97897	0.00172786	0.00817917
chrX	18952285	18952728	444	9	3.08472	1.09577	8.97233	0.00172786	0.00817917
chrX	19119239	19121454	2216	25	11.0684	0.912639	8.95757	0.00172786	0.00817917
chrX	9832619	9833258	640	16	3.73027	-0.740339	-8.94096	0.00172786	0.00817917
chrX	129105949	129106384	436	6	1.29834	1.31905	8.93242	0.00172786	0.00817917
chrX	69273692	69273964	273	6	1.51831	1.18349	8.91142	0.00215983	0.0099011
chrX	40061874	40062305	432	19	4.41988	0.748475	8.91006	0.00215983	0.0099011
chrX	13372960	13373988	1029	10	2.42168	-0.925642	-8.88891	0.00215983	0.0099011
chrX	124647422	124647774	353	5	1.06939	1.50442	8.86861	0.00215983	0.0099011
chrX	63782257	63782485	229	4	1.09345	-1.42056	-8.86782	0.00215983	0.0099011
chrX	32936851	32937739	889	9	2.15355	-0.755136	-8.85332	0.00215983	0.0099011
chrX	24467329	24469662	2334	14	4.31345	0.798305	8.84227	0.00259179	0.0112311
chrX	150407358	150408760	1403	8	3.08577	1.18107	8.80312	0.00259179	0.0112311
chrX	3972047	3972573	527	8	2.09244	-0.885512	-8.79302	0.00259179	0.0112311
chrX	18582797	18583866	1070	9	2.61015	-0.860054	-8.79288	0.00259179	0.0112311
chrX	75157682	75158206	525	4	1.10317	-1.18233	-8.78936	0.00259179	0.0112311
chrX	131317248	131318351	1104	10	2.58369	-0.920262	-8.76691	0.00259179	0.0112311
chrX	23882021	23882345	325	4	1.58119	-1.47531	-8.76145	0.00259179	0.0112311
chrX	111220224	111221220	997	7	1.87969	-1.15866	-8.75066	0.00259179	0.0112311
chrX	86389570	86390368	799	13	5.72913	-1.0958	-8.73809	0.00259179	0.0112311
chrX	130082315	130082671	357	17	5.67227	1.01739	8.72396	0.00259179	0.0112311
chrX	4025751	4027491	1741	7	1.84136	0.827068	8.71617	0.00259179	0.0112311
chrX	39416592	39416875	284	10	2.12978	-1.02862	-8.7136	0.00302376	0.0127849
chrX	36850273	36850360	88	3	0.681273	-1.41376	-8.70801	0.00302376	0.0127849
chrX	107421308	107421451	144	4	0.844224	0.994646	8.69949	0.00302376	0.0127849
chrX	49877849	49878564	716	13	3.71291	0.83417	8.67382	0.00302376	0.0127849
chrX	24091432	24091783	352	6	2.31824	-1.20032	-8.65586	0.00302376	0.0127849
chrX	11253890	11255115	1226	9	2.75294	1.1003	8.63859	0.00345572	0.0142651
chrX	112779942	112780533	592	9	2.62481	0.913189	8.62052	0.00345572	0.0142651
chrX	154987784	154989095	1312	8	2.29305	1.10504	8.61896	0.00345572	0.0142651
chrX	122221338	122222267	930	9	3.01402	-0.994219	-8.61432	0.00345572	0.0142651
chrX	68487458	68487698	241	6	1.29677	0.892569	8.60973	0.00345572	0.0142651
chrX	33207752	33209777	2026	12	2.71822	-0.754951	-8.58675	0.00388769	0.0159725
chrX	24521502	24521971	470	7	1.84095	0.999401	8.53607	0.00475162	0.0193395
chrX	111337519	111338876	1358	8	2.57437	-1.10777	-8.53537	0.00475162	0.0193395
chrX	10206163	10206559	397	8	1.86665	-0.80033	-8.51082	0.00518359	0.0200662
chrX	115563570	115564406	837	7	1.66364	0.927762	8.4996	0.00518359	0.0200662
chrX	18427444	18428101	658	9	4.02402	-0.990293	-8.49898	0.00518359	0.0200662
chrX	89816687	89817054	368	6	1.72218	-1.09912	-8.49747	0.00518359	0.0200662
chrX	17048321	17048797	477	8	2.26973	-0.902483	-8.4756	0.00518359	0.0200662
chrX	16605048	16605646	599	15	3.82113	1.04707	8.46503	0.00518359	0.0200662
chrX	21798948	21800121	1174	15	4.38309	-0.711201	-8.45063	0.00518359	0.0200662
chrX	44970188	44971302	1115	5	1.49309	-1.03311	-8.43072	0.00518359	0.0200662
chrX	13902271	13902496	226	6	1.49922	-1.22637	-8.42866	0.00518359	0.0200662
chrX	6716382	6716529	148	4	0.864223	1.54075	8.42785	0.00518359	0.0200662
chrX	132820643	132820771	129	6	1.26648	-1.00675	-8.42701	0.00518359	0.0200662
chrX	17494972	17495457	486	5	1.33178	1.18212	8.39654	0.00561555	0.0206377
chrX	115582477	115583476	1000	14	5.22439	0.972814	8.39636	0.00561555	0.0206377
chrX	25026568	25027044	477	9	1.9556	-0.720464	-8.39539	0.00561555	0.0206377
chrX	21320	21510	191	8	6.42732	1.65332	8.39294	0.00561555	0.0206377
chrX	10566312	10566980	669	10	3.65582	-0.974325	-8.38935	0.00561555	0.0206377
chrX	9187164	9187431	268	8	1.72537	-0.763281	-8.37141	0.00561555	0.0206377
chrX	19720194	19720497	304	3	0.659112	1.18731	8.36067	0.00561555	0.0206377
chrX	23269324	23269842	519	7	1.756	-1.15102	-8.35995	0.00561555	0.0206377
chrX	149722988	149724742	1755	14	5.64134	1.00944	8.35299	0.00561555	0.0206377
chrX	46017581	46017965	385	4	1.25561	-1.19956	-8.33849	0.00561555	0.0206377
chrX	39845323	39845669	347	11	2.81757	0.89164	8.33789	0.00561555	0.0206377
chrX	17944934	17945205	272	7	1.73271	-0.869531	-8.3362	0.00561555	0.0206377
chrX	13761025	13761977	953	9	3.00515	-0.87716	-8.31966	0.00604752	0.0212395
chrX	24979314	24980923	1610	13	3.86823	0.905525	8.31937	0.00604752	0.0212395
chrX	34341894	34342648	755	9	2.21646	-0.86892	-8.29913	0.00604752	0.0212395
chrX	4373557	4373869	313	6	1.43532	-0.876161	-8.29457	0.00604752	0.0212395
chrX	150241061	150241087	27	3	0.648447	1.05704	8.2881	0.00604752	0.0212395
chrX	44682189	44683001	813	6	2.10282	-1.17543	-8.27323	0.00604752	0.0212395
chrX	19723932	19723984	53	4	0.912243	1.70112	8.2654	0.00604752	0.0212395
chrX	262204	262687	484	16	3.56145	0.677575	8.26273	0.00604752	0.0212395
chrX	106302432	106302748	317	3	0.623644	1.23584	8.26262	0.00604752	0.0212395
chrX	22228168	22228481	314	6	1.5847	-1.3012	-8.25885	0.00604752	0.0212395
chrX	17045304	17045572	269	4	0.974532	-1.16418	-8.24309	0.00604752	0.0212395
chrX	3434820	3435402	583	11	2.85629	-0.668179	-8.22909	0.00647948	0.0218745
chrX	97453652	97453835	184	3	0.684279	1.37494	8.21862	0.00647948	0.0218745
chrX	150065332	150065940	609	11	2.9404	1.19305	8.21404	0.00647948	0.0218745
chrX	118616217	118616253	37	3	1.09584	-1.44626	-8.19439	0.00647948	0.0218745
chrX	8042018	8042795	778	9	2.67933	1.02774	8.18704	0.00647948	0.0218745
chrX	33434358	33435033	676	11	2.28533	-0.578143	-8.17964	0.00647948	0.0218745
chrX	33792052	33792139	88	3	0.603144	-0.841301	-8.17523	0.00647948	0.0218745
chrX	9983894	9984374	481	13	3.62306	-1.03391	-8.16116	0.00647948	0.0218745
chrX	51837742	51838821	1080	8	1.90755	-0.850043	-8.14888	0.00647948	0.0218745
chrX	10045449	10045763	315	7	2.06743	1.13045	8.14837	0.00647948	0.0218745
chrX	50098304	50099747	1444	15	3.7516	0.736221	8.13928	0.00691145	0.0229766
chrX	2890517	2891083	567	22	6.83433	0.721571	8.13809	0.00691145	0.0229766
chrX	21963724	21964317	594	9	2.71944	-1.03372	-8.13449	0.00691145	0.0229766
chrX	136246256	136246412	157	5	1.0427	0.942284	8.10795	0.00691145	0.0229766
chrX	17724216	17724651	436	8	2.84225	-0.939403	-8.09168	0.00734341	0.0241363
chrX	51809544	51810192	649	6	1.90327	-1.02699	-8.08372	0.00734341	0.0241363
chrX	4103905	4105706	1802	15	3.405	0.7096	8.07392	0.00734341	0.0241363
chrX	41167620	41168307	688	6	1.77987	-1.06355	-8.04972	0.00777538	0.0248072
chrX	70484727	70485919	1193	14	6.03425	-1.09444	-8.04666	0.00777538	0.0248072
chrX	41126772	41127766	995	8	2.46152	-0.988346	-8.04246	0.00777538	0.0248072
chrX	6004554	6006617	2064	13	3.06275	-0.671028	-8.03988	0.00777538	0.0248072
chrX	150570523	150571114	592	4	1.10935	1.38428	8.01964	0.00777538	0.0248072
chrX	20372974	20373696	723	9	2.37186	0.834929	8.00624	0.00777538	0.0248072
chrX	9902708	9903327	620	7	3.47607	-1.33599	-8.00555	0.00777538	0.0248072
chrX	41446735	41447249	515	8	2.10666	1.06594	8.00274	0.00777538	0.0248072
chrX	37689510	37689553	44	3	0.655197	-1.58229	-7.98995	0.00820734	0.0258072
chrX	32524698	32524863	166	5	1.54851	0.894029	7.98819	0.00820734	0.0258072
chrX	134583633	134584611	979	15	3.28289	0.605257	7.97335	0.00820734	0.0258072
chrX	3470240	3470533	294	7	1.53623	0.844971	7.96774	0.00820734	0.0258072
chrX	19772504	19772784	281	6	1.48577	0.99858	7.96453	0.00863931	0.0258205
chrX	111669902	111670541	640	4	1.54656	-1.38928	-7.96445	0.00863931	0.0258205
chrX	74493443	74493917	475	9	1.91409	-0.806845	-7.96236	0.00863931	0.0258205
chrX	19840650	19841428	779	6	1.83372	1.06771	7.95154	0.00863931	0.0258205
chrX	46584643	46585068	426	3	0.729891	1.09171	7.94795	0.00863931	0.0258205
chrX	9557595	9557974	380	5	1.09293	1.09785	7.94374	0.00863931	0.0258205
chrX	19733699	19734260	562	7	2.11207	0.807886	7.94127	0.00863931	0.0258205
chrX	24328716	24328991	276	3	1.08698	-1.62838	-7.87735	0.00907127	0.0258205
chrX	19727835	19728280	446	9	1.87504	1.00894	7.85978	0.00907127	0.0258205
chrX	16759803	16760306	504	4	1.26982	-1.23994	-7.85502	0.00907127	0.0258205
chrX	32644756	32645889	1134	10	3.62024	-0.915325	-7.8509	0.00907127	0.0258205
chrX	40418190	40418693	504	7	1.60444	-1.10785	-7.84651	0.00907127	0.0258205
chrX	111033650	111033767	118	3	0.654533	-1.50095	-7.84257	0.00907127	0.0258205
chrX	72230919	72231318	400	4	1.2902	-1.59114	-7.84069	0.00907127	0.0258205
chrX	10617085	10617485	401	7	1.6312	-1.11927	-7.8354	0.00907127	0.0258205
chrX	9858212	9858475	264	9	2.141	0.871708	7.82747	0.00907127	0.0258205
chrX	119686261	119686610	350	11	3.00992	-0.991474	-7.82144	0.00907127	0.0258205
chrX	31320167	31320862	696	7	1.89057	-1.06637	-7.81541	0.00907127	0.0258205
chrX	23742423	23742619	197	5	1.1987	0.973291	7.81374	0.00907127	0.0258205
chrX	76967780	76967958	179	4	1.08605	-1.01351	-7.81052	0.00907127	0.0258205
chrX	15328961	15329413	453	5	1.85465	-1.2929	-7.81001	0.00907127	0.0258205
chrX	41872098	41872191	94	5	1.13783	0.952633	7.79982	0.00907127	0.0258205
chrX	120304190	120304591	402	8	1.69733	0.975544	7.78345	0.00907127	0.0258205
chrX	33485539	33486682	1144	6	2.23145	-0.883129	-7.75409	0.00907127	0.0258205
chrX	15254545	15255777	1233	6	3.26575	-1.19472	-7.75192	0.00907127	0.0258205
chrX	107199289	107199644	356	4	1.53884	-1.35442	-7.74941	0.00907127	0.0258205
chrX	119756202	119756465	264	5	1.16928	0.884691	7.73982	0.00907127	0.0258205
chrX	46127948	46128264	317	4	1.1666	1.30139	7.72327	0.00907127	0.0258205
chrX	155082241	155083181	941	10	2.18839	-1.05671	-7.70275	0.00907127	0.0258205
chrX	9817516	9818185	670	6	1.42701	1.09308	7.68393	0.00993521	0.0274716
chrX	41109234	41110323	1090	7	2.38837	-1.00157	-7.67988	0.00993521	0.0274716
chrX	70458570	70459645	1076	6	2.18903	-1.17672	-7.66314	0.00993521	0.0274716
chrX	18898619	18898974	356	7	1.98434	-1.17963	-7.65415	0.00993521	0.0274716
chrX	20315777	20316104	328	5	1.12322	1.13179	7.65267	0.00993521	0.0274716
chrX	71180557	71180794	238	4	1.52827	1.56674	7.6368	0.00993521	0.0274716
chrX	4015616	4015996	381	7	1.87058	-0.826739	-7.57391	0.00993521	0.0274716
chrX	6784501	6784793	293	4	0.901564	1.04056	7.56214	0.00993521	0.0274716
chrX	32650484	32651049	566	6	1.57354	-1.16536	-7.5501	0.00993521	0.0274716
chrX	15145424	15146893	1470	9	2.04563	0.763612	7.54645	0.0103672	0.0279561
chrX	9209815	9210042	228	4	0.815603	-0.951327	-7.53168	0.0103672	0.0279561
chrX	31490909	31491574	666	4	1.01154	-1.27304	-7.53101	0.0103672	0.0279561
chrX	39714668	39714749	82	5	1.0425	1.06822	7.5285	0.0103672	0.0279561
chrX	74414553	74415841	1289	5	2.08733	-1.21855	-7.52547	0.0103672	0.0279561
chrX	111491573	111492816	1244	9	2.58839	-0.89565	-7.52153	0.0103672	0.0279561
chrX	32817493	32818563	1071	9	2.77757	-0.993067	-7.52048	0.0103672	0.0279561
chrX	118433801	118434158	358	9	2.51898	-1.00921	-7.52035	0.0103672	0.0279561
chrX	8939155	8939501	347	4	0.85031	-1.0454	-7.51954	0.0107991	0.0285898
chrX	39826575	39827269	695	10	3.97731	0.955003	7.51916	0.0107991	0.0285898
chrX	5293756	5293837	82	4	0.807715	-1.01494	-7.51445	0.0107991	0.0285898
chrX	131077237	131079921	2685	10	3.27356	0.714441	7.51352	0.0107991	0.0285898
chrX	21975185	21975241	57	3	0.680911	-1.16048	-7.50954	0.0107991	0.0285898
chrX	24827778	24828611	834	11	2.38034	0.601176	7.50717	0.0107991	0.0285898
chrX	140195172	140196490	1319	7	1.69866	0.820332	7.49518	0.0112311	0.0290276
chrX	15244810	15246514	1705	15	4.38092	-0.769223	-7.48833	0.0112311	0.0290276
chrX	13899636	13899959	324	5	1.15973	-0.940824	-7.47787	0.0112311	0.0290276
chrX	15314674	15315226	553	3	0.746734	-1.24468	-7.47778	0.0112311	0.0290276
chrX	118779515	118780613	1099	8	2.92607	-1.1183	-7.44979	0.0112311	0.0290276
chrX	6052260	6052508	249	3	0.609585	-1.07131	-7.4408	0.0112311	0.0290276
chrX	16756671	16757120	450	7	1.6219	-1.02964	-7.44066	0.0112311	0.0290276
chrX	15261521	15262923	1403	8	2.20197	-0.854566	-7.43838	0.0112311	0.0290276
chrX	104443803	104444278	476	4	0.868428	-1.22062	-7.43389	0.0116631	0.029878
chrX	107451566	107452008	443	16	4.27272	0.884596	7.42522	0.0116631	0.029878
chrX	130092229	130092490	262	7	1.70816	0.896171	7.4207	0.0116631	0.029878
chrX	104427185	104427934	750	9	2.92575	-0.937345	-7.38193	0.0133909	0.0337095
chrX	15474054	15474397	344	4	0.928719	-0.998483	-7.36894	0.0133909	0.0337095
chrX	13752267	13752889	623	5	1.42034	-1.04792	-7.34975	0.0133909	0.0337095
chrX	111176830	111178498	1669	6	1.7714	-0.979321	-7.34112	0.0133909	0.0337095
chrX	15618950	15620023	1074	7	1.98263	-1.04566	-7.33119	0.0133909	0.0337095
chrX	48961625	48962121	497	6	1.94138	1.12938	7.32794	0.0133909	0.0337095
chrX	100366950	100368130	1181	10	2.42808	0.591668	7.30253	0.0138229	0.0344978
chrX	119685172	119685347	176	4	1.08799	1.47469	7.29053	0.0138229	0.0344978
chrX	17918055	17920311	2257	15	4.21504	0.93687	7.28386	0.0138229	0.0344978
chrX	145832948	145833300	353	9	1.94984	0.816305	7.28073	0.0142549	0.0354742
chrX	136155303	136155997	695	5	1.23685	1.08282	7.26897	0.0146868	0.0361362
chrX	38950345	38950540	196	4	0.878325	-1.34891	-7.2689	0.0146868	0.0361362
chrX	40012409	40013189	781	66	16.4733	-0.605016	-7.24931	0.0146868	0.0361362
chrX	136452901	136453640	740	6	1.44667	0.945655	7.24674	0.0146868	0.0361362
chrX	15207442	15208247	806	5	1.21497	-0.979029	-7.23196	0.0155508	0.0381541
chrX	153952084	153952347	264	16	3.40247	-0.659074	-7.22427	0.0159827	0.0388511
chrX	22153668	22153977	310	7	2.83145	-1.50827	-7.21862	0.0159827	0.0388511
chrX	32401790	32402591	802	6	1.37034	-0.952275	-7.19966	0.0164147	0.0388511
chrX	112846234	112846863	630	7	1.57267	0.906208	7.19703	0.0164147	0.0388511
chrX	9148703	9148884	182	7	1.61326	0.896414	7.1896	0.0164147	0.0388511
chrX	18133968	18134165	198	7	1.42693	-0.732888	-7.18697	0.0164147	0.0388511
chrX	13369104	13369862	759	4	0.963915	-1.21376	-7.1593	0.0164147	0.0388511
chrX	6141711	6142732	1022	8	2.15289	-0.823925	-7.14475	0.0164147	0.0388511
chrX	67568754	67569572	819	11	2.52936	0.718792	7.13505	0.0164147	0.0388511
chrX	43845823	43846386	564	6	1.50669	0.853011	7.13256	0.0164147	0.0388511
chrX	54093318	54093772	455	3	0.781665	-1.05219	-7.12384	0.0164147	0.0388511
chrX	154460063	154460627	565	36	8.52015	-0.541252	-7.10959	0.0164147	0.0388511
chrX	18433932	18433939	8	3	0.646426	-1.1416	-7.10691	0.0164147	0.0388511
chrX	2829765	2830013	249	19	3.8674	0.750044	7.10169	0.0168467	0.039551
chrX	27552848	27554755	1908	10	2.69265	-0.88565	-7.10077	0.0168467	0.039551
chrX	23802458	23802588	131	3	0.725661	0.985621	7.09933	0.0168467	0.039551
chrX	37666977	37667479	503	8	1.99251	1.07324	7.08743	0.0172786	0.0404561
chrX	13074677	13075442	766	8	1.97131	-0.877938	-7.05143	0.0181425	0.0411515
chrX	39878933	39879422	490	11	2.75772	0.807469	7.05069	0.0181425	0.0411515
chrX	100326490	100327661	1172	5	1.29394	0.993665	7.04468	0.0181425	0.0411515
chrX	10185002	10185264	263	13	3.23165	-0.731496	-7.03406	0.0181425	0.0411515
chrX	147539525	147540098	574	8	1.92116	0.839171	7.02454	0.0181425	0.0411515
chrX	74304974	74305579	606	5	1.38168	-1.29133	-7.0199	0.0181425	0.0411515
chrX	19033782	19033821	40	3	0.660386	-1.03004	-7.01936	0.0181425	0.0411515
chrX	110454398	110455149	752	9	3.45587	-0.848927	-7.0181	0.0181425	0.0411515
chrX	9934553	9934897	345	9	2.14501	-0.956261	-7.0155	0.0181425	0.0411515
chrX	34379046	34380787	1742	9	2.6344	-0.883683	-7.01012	0.0181425	0.0411515
chrX	3459368	3460319	952	12	3.10192	0.734527	7.00992	0.0181425	0.0411515
chrX	32700535	32701245	711	8	1.68547	-0.693603	-7.00637	0.0181425	0.0411515
chrX	33803166	33804298	1133	4	0.891928	-0.777507	-6.9749	0.0185745	0.0418047
chrX	30032752	30033158	407	5	1.11298	-0.972026	-6.97437	0.0185745	0.0418047
chrX	12452054	12452942	889	7	1.57287	-1.0548	-6.96741	0.0185745	0.0418047
chrX	17374138	17374430	293	7	1.65313	0.988421	6.93484	0.0190065	0.0418047
chrX	7302192	7302614	423	6	1.5575	-1.07159	-6.93295	0.0190065	0.0418047
chrX	150216801	150217654	854	14	4.02927	0.709424	6.93254	0.0190065	0.0418047
chrX	46606326	46606715	390	6	1.64846	1.03444	6.93243	0.0190065	0.0418047
chrX	124274504	124275083	580	10	2.32723	0.685075	6.92568	0.0190065	0.0418047
chrX	96936987	96937674	688	7	1.70688	-1.11758	-6.91193	0.0190065	0.0418047
chrX	107485959	107486387	429	7	1.97658	1.09316	6.91079	0.0190065	0.0418047
chrX	34350149	34350734	586	10	2.53616	-0.74691	-6.90639	0.0190065	0.0418047
chrX	129231132	129231421	290	5	1.14639	-1.09255	-6.89049	0.0190065	0.0418047
chrX	122556137	122557857	1721	8	1.90063	-0.68301	-6.87624	0.0194384	0.0424333
chrX	38649605	38650185	581	7	1.90789	0.987986	6.87367	0.0194384	0.0424333
chrX	33029476	33029943	468	4	1.26011	-1.13996	-6.86314	0.0194384	0.0424333
chrX	23658965	23659248	284	5	1.05416	1.09398	6.86081	0.0198704	0.0430526
chrX	7012476	7012689	214	6	1.31015	0.802316	6.85896	0.0198704	0.0430526
chrX	4051643	4052250	608	7	1.71491	0.563195	6.85232	0.0198704	0.0430526
chrX	107639317	107639458	142	4	1.14039	-1.12433	-6.81809	0.0207343	0.044702
chrX	77786840	77787140	301	6	1.67039	-1.36494	-6.81262	0.0207343	0.044702
chrX	100286959	100287884	926	7	1.60022	0.770615	6.80845	0.0211663	0.0447472
chrX	17176050	17176548	499	4	1.0333	1.13197	6.80178	0.0211663	0.0447472
chrX	17946414	17947104	691	7	1.8332	0.872828	6.80092	0.0211663	0.0447472
chrX	24316327	24316815	489	4	1.05772	-1.05777	-6.79468	0.0211663	0.0447472
chrX	49912196	49913083	888	4	0.815235	0.9559	6.79278	0.0211663	0.0447472
chrX	10631693	10632682	990	8	1.95856	-0.817723	-6.7811	0.0211663	0.0447472
chrX	15338381	15339498	1118	8	1.81236	0.785888	6.77514	0.0211663	0.0447472
chrX	154453268	154453586	319	5	1.14769	0.910079	6.75775	0.0211663	0.0447472
chrX	132411647	132412270	624	11	3.52033	1.07769	6.74455	0.0224622	0.0460343
chrX	16807334	16807504	171	3	0.769517	-1.04692	-6.74429	0.0224622	0.0460343
chrX	153999854	154000266	413	8	2.1102	-1.06809	-6.74412	0.0224622	0.0460343
chrX	124709531	124711493	1963	9	2.44628	-0.732159	-6.73262	0.0224622	0.0460343
chrX	131178198	131181049	2852	9	2.20976	0.756185	6.73228	0.0224622	0.0460343
chrX	21442642	21443663	1022	9	2.02319	-0.761649	-6.72109	0.0224622	0.0460343
chrX	30306720	30307213	494	5	1.15377	-0.637392	-6.70643	0.0224622	0.0460343
chrX	10188968	10189262	295	5	1.16844	-0.681253	-6.68485	0.0224622	0.0460343
chrX	100677563	100677879	317	4	1.31274	-1.16058	-6.67529	0.0224622	0.0460343
chrX	110703726	110704171	446	5	1.09387	0.898758	6.67052	0.0224622	0.0460343
chrX	15418499	15419036	538	8	1.84002	-0.691803	-6.66459	0.0224622	0.0460343
chrX	52573290	52574002	713	11	2.50604	0.679296	6.66192	0.0224622	0.0460343
chrX	40508443	40508929	487	10	3.40661	-1.10442	-6.65783	0.0224622	0.0460343
chrX	6257360	6258157	798	7	1.83208	0.734524	6.63328	0.0233261	0.0468135
chrX	17369311	17369487	177	6	1.32319	-1.08394	-6.63238	0.0233261	0.0468135
chrX	130886161	130887027	867	10	2.34668	-0.792397	-6.62925	0.0233261	0.0468135
chrX	32116548	32117405	858	7	1.5418	-0.73003	-6.62616	0.0233261	0.0468135
chrX	23790287	23790380	94	10	2.06925	0.971804	6.61742	0.0233261	0.0468135
chrX	84793305	84793523	219	4	1.04455	1.05327	6.61719	0.0233261	0.0468135
chrX	32826569	32827186	618	4	0.833544	-0.877617	-6.59739	0.0233261	0.0468135
chrX	132422474	132423738	1265	12	3.237	-0.667036	-6.5918	0.0233261	0.0468135
chrX	7924990	7925321	332	3	0.652603	-1.19378	-6.58918	0.0233261	0.0468135
chrX	13377326	13377860	535	10	3.46194	-0.883002	-6.58678	0.0237581	0.0474617
chrX	20528810	20529039	230	3	0.624621	-1.32636	-6.58445	0.0237581	0.0474617
chrX	118694034	118694561	528	6	1.51336	-0.911574	-6.58134	0.0241901	0.0478853
chrX	31366115	31366301	187	6	2.05331	1.05553	6.57045	0.0241901	0.0478853
chrX	85922455	85923147	693	5	1.07047	-0.956904	-6.5653	0.0241901	0.0478853
chrX	22392180	22392478	299	9	2.30051	0.708853	6.56112	0.0241901	0.0478853
chrX	111123384	111123716	333	3	0.608032	-1.11019	-6.55203	0.024622	0.0486299
chrX	131401559	131403550	1992	11	2.53134	0.525271	6.54513	0.025054	0.0487099
chrX	15492552	15492903	352	7	1.57729	-0.800587	-6.54414	0.025054	0.0487099
chrX	13059662	13060540	879	4	1.03714	-1.11155	-6.52351	0.025054	0.0487099
chrX	97266874	97268335	1462	9	3.38211	-0.841915	-6.52325	0.025054	0.0487099
chrX	24347739	24347999	261	3	0.778497	1.27248	6.51874	0.025054	0.0487099
chrX	33344372	33345213	842	5	1.72522	-0.852657	-6.51585	0.025054	0.0487099
chrX	96947115	96947547	433	5	1.31311	-0.973249	-6.49072	0.025054	0.0487099
chrX	49102019	49102542	524	15	3.55821	-0.725814	-6.45855	0.0259179	0.0498334
chrX	40522094	40522408	315	11	3.85234	0.92287	6.45133	0.0259179	0.0498334
chrX	17416671	17416886	216	3	0.995221	1.44535	6.45055	0.0259179	0.0498334
chrX	150155509	150155928	420	5	1.23903	1.12021	6.43556	0.0259179	0.0498334
chrX	33444584	33445680	1097	6	1.38368	-0.752935	-6.43311	0.0259179	0.0498334

## Sheet: B. DMRs with Gene annotations
Supplementary Table 4. Differentially methylated regions (DMRs) between sorted α- and β-cells in X and Y chromosomes (males only, n=5).
Annotation type: 1to5kb, 1-5 kb upstream from transcription start site (TSS); promoters, 0-1 kb upstream from TSS; 5UTRs, 5' untranslated regions; 3UTRs, 3' untranscribed regions.
Chromosomal positions are based on hg38.
Data was generated by dmrseq and included 10 permutations.
DMR chromosomal position			DMR width	Number of loci in DMR	Sum of smoothed beta values	Beta coefficient values	Test statistic	Permutation p-value	q-value	Chromosomal position			Width	Strand	Transcript ID	Gene symbol	Annotation type
Chromosome number	start	end								Chromosome number	start	end
chrX	33723977	33725137	1161	10	7.21533641313775	1.99727935080481	23.4641990748011	0.000431965442764579	0.00817917175321626	chrX	33721337	33725336	4000	+	ENST00000664553.1	LOC105373153	1to5kb
chrX	33723977	33725137	1161	10	7.21533641313775	1.99727935080481	23.4641990748011	0.000431965442764579	0.00817917175321626	chrX	33721346	33725345	4000	+	ENST00000668394.1	LOC105373153	1to5kb
chrX	33723977	33725137	1161	10	7.21533641313775	1.99727935080481	23.4641990748011	0.000431965442764579	0.00817917175321626	chrX	33721379	33725378	4000	+	ENST00000670405.1	LOC105373153	1to5kb
chrX	33723977	33725137	1161	10	7.21533641313775	1.99727935080481	23.4641990748011	0.000431965442764579	0.00817917175321626	chrX	33721384	33725383	4000	+	ENST00000659014.1	LOC105373153	1to5kb
chrX	33723977	33725137	1161	10	7.21533641313775	1.99727935080481	23.4641990748011	0.000431965442764579	0.00817917175321626	chrX	33721389	33725388	4000	+	ENST00000656777.1	LOC105373153	1to5kb
chrX	33723977	33725137	1161	10	7.21533641313775	1.99727935080481	23.4641990748011	0.000431965442764579	0.00817917175321626	chrX	33721425	33725424	4000	+	ENST00000665499.1	LOC105373153	1to5kb
chrX	33723977	33725137	1161	10	7.21533641313775	1.99727935080481	23.4641990748011	0.000431965442764579	0.00817917175321626	chrX	33721439	33725438	4000	+	ENST00000439992.6	LOC105373153	1to5kb
chrX	33723977	33725137	1161	10	7.21533641313775	1.99727935080481	23.4641990748011	0.000431965442764579	0.00817917175321626	chrX	33721451	33725450	4000	+	ENST00000653446.1	LOC105373153	1to5kb
chrX	33723977	33725137	1161	10	7.21533641313775	1.99727935080481	23.4641990748011	0.000431965442764579	0.00817917175321626	chrX	33721460	33725459	4000	+	ENST00000654494.1	LOC105373153	1to5kb
chrX	33723977	33725137	1161	10	7.21533641313775	1.99727935080481	23.4641990748011	0.000431965442764579	0.00817917175321626	chrX	33721460	33725459	4000	+	ENST00000662177.1	LOC105373153	1to5kb
chrX	33723977	33725137	1161	10	7.21533641313775	1.99727935080481	23.4641990748011	0.000431965442764579	0.00817917175321626	chrX	33721463	33725462	4000	+	ENST00000665540.1	LOC105373153	1to5kb
chrX	33723977	33725137	1161	10	7.21533641313775	1.99727935080481	23.4641990748011	0.000431965442764579	0.00817917175321626	chrX	33721537	33725536	4000	+	ENST00000656973.1	LOC105373153	1to5kb
chrX	33723977	33725137	1161	10	7.21533641313775	1.99727935080481	23.4641990748011	0.000431965442764579	0.00817917175321626	chrX	33723958	33724011	54	-	ENST00000653485.1		exons
chrX	33723977	33725137	1161	10	7.21533641313775	1.99727935080481	23.4641990748011	0.000431965442764579	0.00817917175321626	chrX	33724012	33725627	1616	-	ENST00000653485.1		introns
chrX	49880498	49882950	2453	46	26.6228640508429	1.46472259384233	22.4705321650779	0.000431965442764579	0.00817917175321626	chrX	49880242	49884241	4000	-	ENST00000437322.2	USP27X-DT	1to5kb
chrX	49880498	49882950	2453	46	26.6228640508429	1.46472259384233	22.4705321650779	0.000431965442764579	0.00817917175321626	chrX	49879484	49882558	3075	+	ENST00000621775.2	USP27X	exons
chrX	49880498	49882950	2453	46	26.6228640508429	1.46472259384233	22.4705321650779	0.000431965442764579	0.00817917175321626	chrX	49881625	49882558	934	+	ENST00000621775.2	USP27X	3UTRs
chrX	25021667	25022492	826	14	8.44897906958272	-1.72080105327472	-22.4474986507883	0.000431965442764579	0.00817917175321626	chrX	25021421	25024544	3124	*	NA		intergenic
chrX	130380790	130385452	4663	56	31.913209880512	1.50517364382288	19.8168653683659	0.000431965442764579	0.00817917175321626	chrX	130385448	130385674	227	-	ENST00000682440.1	GPR119	5UTRs
chrX	130380790	130385452	4663	56	31.913209880512	1.50517364382288	19.8168653683659	0.000431965442764579	0.00817917175321626	chrX	130385448	130385660	213	-	ENST00000276218.4		5UTRs
chrX	130380790	130385452	4663	56	31.913209880512	1.50517364382288	19.8168653683659	0.000431965442764579	0.00817917175321626	chrX	130384436	130385674	1239	-	ENST00000682440.1	GPR119	exons
chrX	130380790	130385452	4663	56	31.913209880512	1.50517364382288	19.8168653683659	0.000431965442764579	0.00817917175321626	chrX	130379449	130382551	3103	-	ENST00000682440.1	GPR119	exons
chrX	130380790	130385452	4663	56	31.913209880512	1.50517364382288	19.8168653683659	0.000431965442764579	0.00817917175321626	chrX	130384345	130385660	1316	-	ENST00000276218.4		exons
chrX	130380790	130385452	4663	56	31.913209880512	1.50517364382288	19.8168653683659	0.000431965442764579	0.00817917175321626	chrX	130382552	130384435	1884	-	ENST00000682440.1	GPR119	introns
chrX	130380790	130385452	4663	56	31.913209880512	1.50517364382288	19.8168653683659	0.000431965442764579	0.00817917175321626	chrX	130384436	130384439	4	-	ENST00000682440.1	GPR119	3UTRs
chrX	130380790	130385452	4663	56	31.913209880512	1.50517364382288	19.8168653683659	0.000431965442764579	0.00817917175321626	chrX	130379449	130382551	3103	-	ENST00000682440.1	GPR119	3UTRs
chrX	130380790	130385452	4663	56	31.913209880512	1.50517364382288	19.8168653683659	0.000431965442764579	0.00817917175321626	chrX	130384345	130384439	95	-	ENST00000276218.4		3UTRs
chrX	24876356	24877397	1042	13	6.80799237512191	1.59492629905824	19.1969485251238	0.000431965442764579	0.00817917175321626	chrX	24843678	24888005	44328	+	ENST00000672178.1	POLA1	introns
chrX	24876356	24877397	1042	13	6.80799237512191	1.59492629905824	19.1969485251238	0.000431965442764579	0.00817917175321626	chrX	24843678	24888005	44328	+	ENST00000379068.8	POLA1	introns
chrX	24876356	24877397	1042	13	6.80799237512191	1.59492629905824	19.1969485251238	0.000431965442764579	0.00817917175321626	chrX	24843678	24888005	44328	+	ENST00000379059.7	POLA1	introns
chrX	24876356	24877397	1042	13	6.80799237512191	1.59492629905824	19.1969485251238	0.000431965442764579	0.00817917175321626	chrX	24843678	24888005	44328	+	ENST00000611764.2	POLA1	introns
chrX	24876356	24877397	1042	13	6.80799237512191	1.59492629905824	19.1969485251238	0.000431965442764579	0.00817917175321626	chrX	24843678	24888005	44328	+	ENST00000679301.1	POLA1	introns
chrX	1905542	1905691	150	6	3.1123187667028	-1.53220478919597	-18.849955019899	0.000431965442764579	0.00817917175321626	chrX	1768777	2219505	450729	*	NA		intergenic
chrX	3715352	3716086	735	20	10.558818777318	-1.60671002796531	-18.5490873843913	0.000863930885529158	0.00817917175321626	chrX	3712149	3716148	4000	+	ENST00000329806.5		1to5kb
chrX	3715352	3716086	735	20	10.558818777318	-1.60671002796531	-18.5490873843913	0.000863930885529158	0.00817917175321626	chrX	3714650	3718649	4000	-	ENST00000262848.6	PRKX	1to5kb
chrX	154801949	154804611	2663	27	15.4486734338816	-1.52542000902174	-18.0435550925319	0.000863930885529158	0.00817917175321626	chrX	154800816	154804815	4000	-	ENST00000462825.5	MPP1	1to5kb
chrX	154801949	154804611	2663	27	15.4486734338816	-1.52542000902174	-18.0435550925319	0.000863930885529158	0.00817917175321626	chrX	154792286	154805271	12986	-	ENST00000369534.8	MPP1	introns
chrX	154801949	154804611	2663	27	15.4486734338816	-1.52542000902174	-18.0435550925319	0.000863930885529158	0.00817917175321626	chrX	154799894	154805271	5378	-	ENST00000413259.7	MPP1	introns
chrX	154801949	154804611	2663	27	15.4486734338816	-1.52542000902174	-18.0435550925319	0.000863930885529158	0.00817917175321626	chrX	154792286	154804696	12411	-	ENST00000439370.5	MPP1	introns
chrX	154801949	154804611	2663	27	15.4486734338816	-1.52542000902174	-18.0435550925319	0.000863930885529158	0.00817917175321626	chrX	154792286	154805271	12986	-	ENST00000393531.5	MPP1	introns
chrX	154801949	154804611	2663	27	15.4486734338816	-1.52542000902174	-18.0435550925319	0.000863930885529158	0.00817917175321626	chrX	154786401	154805271	18871	-	ENST00000453245.5	MPP1	introns
chrX	154801949	154804611	2663	27	15.4486734338816	-1.52542000902174	-18.0435550925319	0.000863930885529158	0.00817917175321626	chrX	154783508	154805271	21764	-	ENST00000494170.1	MPP1	introns
chrX	154801949	154804611	2663	27	15.4486734338816	-1.52542000902174	-18.0435550925319	0.000863930885529158	0.00817917175321626	chrX	154792286	154820973	28688	-	ENST00000393529.5	MPP1	introns
chrX	154801949	154804611	2663	27	15.4486734338816	-1.52542000902174	-18.0435550925319	0.000863930885529158	0.00817917175321626	chrX	154786401	154805271	18871	-	ENST00000475943.5	MPP1	introns
chrX	154801949	154804611	2663	27	15.4486734338816	-1.52542000902174	-18.0435550925319	0.000863930885529158	0.00817917175321626	chrX	154790023	154805271	15249	-	ENST00000428488.1	MPP1	introns
chrX	154801949	154804611	2663	27	15.4486734338816	-1.52542000902174	-18.0435550925319	0.000863930885529158	0.00817917175321626	chrX	154799894	154805271	5378	-	ENST00000417435.5	MPP1	introns
chrX	154801949	154804611	2663	27	15.4486734338816	-1.52542000902174	-18.0435550925319	0.000863930885529158	0.00817917175321626	chrX	154792286	154805271	12986	-	ENST00000369531.1	MPP1	introns
chrX	154801949	154804611	2663	27	15.4486734338816	-1.52542000902174	-18.0435550925319	0.000863930885529158	0.00817917175321626	chrX	154792286	154805271	12986	-	ENST00000471821.1	MPP1	introns
chrX	22689722	22690243	522	8	3.33212451717784	-1.63194518823586	-17.4519026620135	0.000863930885529158	0.00817917175321626	chrX	22389721	22743228	353508	-	ENST00000608254.1	PTCHD1-AS	introns
chrX	22689722	22690243	522	8	3.33212451717784	-1.63194518823586	-17.4519026620135	0.000863930885529158	0.00817917175321626	chrX	22621058	22944052	322995	-	ENST00000455399.1	PTCHD1-AS	introns
chrX	107773318	107774524	1207	28	15.544117963936	-1.32677908755058	-17.4155189494013	0.000863930885529158	0.00817917175321626	chrX	107773899	107774898	1000	+	ENST00000639756.1	NCBP2L	promoters
chrX	107773318	107774524	1207	28	15.544117963936	-1.32677908755058	-17.4155189494013	0.000863930885529158	0.00817917175321626	chrX	107769899	107773898	4000	+	ENST00000639756.1	NCBP2L	1to5kb
chrX	107773318	107774524	1207	28	15.544117963936	-1.32677908755058	-17.4155189494013	0.000863930885529158	0.00817917175321626	chrX	107772733	107776732	4000	+	ENST00000509000.3	NCBP2L	1to5kb
chrX	107773318	107774524	1207	28	15.544117963936	-1.32677908755058	-17.4155189494013	0.000863930885529158	0.00817917175321626	chrX	107715951	107775099	59149	-	ENST00000372383.9	TSC22D3	introns
chrX	107773318	107774524	1207	28	15.544117963936	-1.32677908755058	-17.4155189494013	0.000863930885529158	0.00817917175321626	chrX	107715951	107775099	59149	-	ENST00000315660.8	TSC22D3	introns
chrX	107773318	107774524	1207	28	15.544117963936	-1.32677908755058	-17.4155189494013	0.000863930885529158	0.00817917175321626	chrX	107715951	107775099	59149	-	ENST00000372384.6	TSC22D3	introns
chrX	107773318	107774524	1207	28	15.544117963936	-1.32677908755058	-17.4155189494013	0.000863930885529158	0.00817917175321626	chrX	107715951	107775099	59149	-	ENST00000506081.5	TSC22D3	introns
chrX	107773318	107774524	1207	28	15.544117963936	-1.32677908755058	-17.4155189494013	0.000863930885529158	0.00817917175321626	chrX	107715951	107775099	59149	-	ENST00000514426.1	TSC22D3	introns
chrX	107773318	107774524	1207	28	15.544117963936	-1.32677908755058	-17.4155189494013	0.000863930885529158	0.00817917175321626	chrX	107715951	107775099	59149	-	ENST00000514897.5	TSC22D3	introns
chrX	107773318	107774524	1207	28	15.544117963936	-1.32677908755058	-17.4155189494013	0.000863930885529158	0.00817917175321626	chrX	107715951	107775099	59149	-	ENST00000480691.2	TSC22D3	introns
chrX	107773318	107774524	1207	28	15.544117963936	-1.32677908755058	-17.4155189494013	0.000863930885529158	0.00817917175321626	chrX	107715951	107775099	59149	-	ENST00000510887.5	TSC22D3	introns
chrX	107773318	107774524	1207	28	15.544117963936	-1.32677908755058	-17.4155189494013	0.000863930885529158	0.00817917175321626	chrX	107715951	107775099	59149	-	ENST00000502650.1	TSC22D3	introns
chrX	74916145	74923263	7119	35	12.8900201656298	-1.12871083653883	-17.2667021936141	0.000863930885529158	0.00817917175321626	chrX	74745698	74924882	179185	-	ENST00000055682.12	NEXMIF	introns
chrX	74916145	74923263	7119	35	12.8900201656298	-1.12871083653883	-17.2667021936141	0.000863930885529158	0.00817917175321626	chrX	74745698	74924882	179185	-	ENST00000616200.2	NEXMIF	introns
chrX	74916145	74923263	7119	35	12.8900201656298	-1.12871083653883	-17.2667021936141	0.000863930885529158	0.00817917175321626	chrX	74745698	74924882	179185	-	ENST00000642681.2	NEXMIF	introns
chrX	43881559	43882134	576	19	7.02373203660773	1.17128769520286	16.3347672068571	0.000863930885529158	0.00817917175321626	chrX	43843765	43882253	38489	-	ENST00000378069.5	MAOB	introns
chrX	43881559	43882134	576	19	7.02373203660773	1.17128769520286	16.3347672068571	0.000863930885529158	0.00817917175321626	chrX	43844646	43882253	37608	-	ENST00000487544.1	MAOB	introns
chrX	43881559	43882134	576	19	7.02373203660773	1.17128769520286	16.3347672068571	0.000863930885529158	0.00817917175321626	chrX	43844646	43882253	37608	-	ENST00000468431.1	MAOB	introns
chrX	107447132	107448526	1395	15	7.10768644004578	1.3038045314859	16.2182148863451	0.000863930885529158	0.00817917175321626	chrX	107444652	107448651	4000	+	ENST00000683843.1	FRMPD3	1to5kb
chrX	107447132	107448526	1395	15	7.10768644004578	1.3038045314859	16.2182148863451	0.000863930885529158	0.00817917175321626	chrX	107444652	107448651	4000	+	ENST00000683424.1	FRMPD3	1to5kb
chrX	43871170	43871869	700	6	2.04986495488809	1.40570868631167	15.9539944264742	0.000863930885529158	0.00817917175321626	chrX	43843765	43882253	38489	-	ENST00000378069.5	MAOB	introns
chrX	43871170	43871869	700	6	2.04986495488809	1.40570868631167	15.9539944264742	0.000863930885529158	0.00817917175321626	chrX	43844646	43882253	37608	-	ENST00000487544.1	MAOB	introns
chrX	43871170	43871869	700	6	2.04986495488809	1.40570868631167	15.9539944264742	0.000863930885529158	0.00817917175321626	chrX	43844646	43882253	37608	-	ENST00000468431.1	MAOB	introns
chrX	150479633	150480451	819	14	6.49133861048605	1.3821697277313	15.8991244571163	0.000863930885529158	0.00817917175321626	chrX	150471491	150503273	31783	+	ENST00000262858.8	MAMLD1	introns
chrX	150479633	150480451	819	14	6.49133861048605	1.3821697277313	15.8991244571163	0.000863930885529158	0.00817917175321626	chrX	150471491	150503273	31783	+	ENST00000683453.1	MAMLD1	introns
chrX	150479633	150480451	819	14	6.49133861048605	1.3821697277313	15.8991244571163	0.000863930885529158	0.00817917175321626	chrX	150473803	150503273	29471	+	ENST00000426613.5	MAMLD1	introns
chrX	150479633	150480451	819	14	6.49133861048605	1.3821697277313	15.8991244571163	0.000863930885529158	0.00817917175321626	chrX	150471491	150509961	38471	+	ENST00000682016.1	MAMLD1	introns
chrX	150479633	150480451	819	14	6.49133861048605	1.3821697277313	15.8991244571163	0.000863930885529158	0.00817917175321626	chrX	150473803	150503273	29471	+	ENST00000682253.1	MAMLD1	introns
chrX	150479633	150480451	819	14	6.49133861048605	1.3821697277313	15.8991244571163	0.000863930885529158	0.00817917175321626	chrX	150473803	150503273	29471	+	ENST00000683696.1	MAMLD1	introns
chrX	150479633	150480451	819	14	6.49133861048605	1.3821697277313	15.8991244571163	0.000863930885529158	0.00817917175321626	chrX	150473803	150503273	29471	+	ENST00000370401.7	MAMLD1	introns
chrX	150479633	150480451	819	14	6.49133861048605	1.3821697277313	15.8991244571163	0.000863930885529158	0.00817917175321626	chrX	150471491	150509961	38471	+	ENST00000432680.7	MAMLD1	introns
chrX	17634424	17635109	686	10	5.04084083551775	1.72793049592425	15.8828981613294	0.000863930885529158	0.00817917175321626	chrX	17634293	17635292	1000	+	ENST00000398097.7	NHS	promoters
chrX	17634424	17635109	686	10	5.04084083551775	1.72793049592425	15.8828981613294	0.000863930885529158	0.00817917175321626	chrX	17634293	17635292	1000	+	ENST00000617601.4	NHS	promoters
chrX	17634424	17635109	686	10	5.04084083551775	1.72793049592425	15.8828981613294	0.000863930885529158	0.00817917175321626	chrX	17376323	17687741	311419	+	ENST00000676302.1	NHS	introns
chrX	17634424	17635109	686	10	5.04084083551775	1.72793049592425	15.8828981613294	0.000863930885529158	0.00817917175321626	chrX	17376323	17687741	311419	+	ENST00000380060.7	NHS	introns
chrX	150372427	150373042	616	16	6.03217967271608	1.2666937641877	15.7753837376815	0.000863930885529158	0.00817917175321626	chrX	150362887	150469744	106858	+	ENST00000468306.1	MAMLD1	introns
chrX	150372427	150373042	616	16	6.03217967271608	1.2666937641877	15.7753837376815	0.000863930885529158	0.00817917175321626	chrX	150362887	150445453	82567	+	ENST00000262858.8	MAMLD1	introns
chrX	150372427	150373042	616	16	6.03217967271608	1.2666937641877	15.7753837376815	0.000863930885529158	0.00817917175321626	chrX	150362887	150445453	82567	+	ENST00000683453.1	MAMLD1	introns
chrX	150372427	150373042	616	16	6.03217967271608	1.2666937641877	15.7753837376815	0.000863930885529158	0.00817917175321626	chrX	150362887	150445453	82567	+	ENST00000426613.5	MAMLD1	introns
chrX	150372427	150373042	616	16	6.03217967271608	1.2666937641877	15.7753837376815	0.000863930885529158	0.00817917175321626	chrX	150362887	150445453	82567	+	ENST00000682016.1	MAMLD1	introns
chrX	150372427	150373042	616	16	6.03217967271608	1.2666937641877	15.7753837376815	0.000863930885529158	0.00817917175321626	chrX	150362887	150445453	82567	+	ENST00000682253.1	MAMLD1	introns
chrX	150372427	150373042	616	16	6.03217967271608	1.2666937641877	15.7753837376815	0.000863930885529158	0.00817917175321626	chrX	150363531	150462771	99241	+	ENST00000683696.1	MAMLD1	introns
chrX	150372427	150373042	616	16	6.03217967271608	1.2666937641877	15.7753837376815	0.000863930885529158	0.00817917175321626	chrX	150363531	150445453	81923	+	ENST00000370401.7	MAMLD1	introns
chrX	150372427	150373042	616	16	6.03217967271608	1.2666937641877	15.7753837376815	0.000863930885529158	0.00817917175321626	chrX	150363531	150445453	81923	+	ENST00000432680.7	MAMLD1	introns
chrX	15259991	15260598	608	12	4.45789692059697	-1.17293499491161	-15.4903332204674	0.000863930885529158	0.00817917175321626	chrX	15259125	15260124	1000	-	ENST00000481384.5	ASB9	promoters
chrX	15259991	15260598	608	12	4.45789692059697	-1.17293499491161	-15.4903332204674	0.000863930885529158	0.00817917175321626	chrX	15260125	15264124	4000	-	ENST00000481384.5	ASB9	1to5kb
chrX	15259991	15260598	608	12	4.45789692059697	-1.17293499491161	-15.4903332204674	0.000863930885529158	0.00817917175321626	chrX	15259975	15263974	4000	-	ENST00000484017.5	ASB9	1to5kb
chrX	15259991	15260598	608	12	4.45789692059697	-1.17293499491161	-15.4903332204674	0.000863930885529158	0.00817917175321626	chrX	15258946	15269780	10835	-	ENST00000380483.7	ASB9	introns
chrX	15259991	15260598	608	12	4.45789692059697	-1.17293499491161	-15.4903332204674	0.000863930885529158	0.00817917175321626	chrX	15258946	15269780	10835	-	ENST00000380485.7	ASB9	introns
chrX	15259991	15260598	608	12	4.45789692059697	-1.17293499491161	-15.4903332204674	0.000863930885529158	0.00817917175321626	chrX	15258946	15269780	10835	-	ENST00000380488.9	ASB9	introns
chrX	15259991	15260598	608	12	4.45789692059697	-1.17293499491161	-15.4903332204674	0.000863930885529158	0.00817917175321626	chrX	15258946	15269780	10835	-	ENST00000546332.1	ASB9	introns
chrX	15259991	15260598	608	12	4.45789692059697	-1.17293499491161	-15.4903332204674	0.000863930885529158	0.00817917175321626	chrX	15258946	15269780	10835	-	ENST00000473862.5	ASB9	introns
chrX	15259991	15260598	608	12	4.45789692059697	-1.17293499491161	-15.4903332204674	0.000863930885529158	0.00817917175321626	chrX	15258946	15269780	10835	-	ENST00000470015.1	ASB9	introns
chrX	39065240	39065830	591	16	7.51073990989614	-1.32022246970207	-15.2213344395522	0.000863930885529158	0.00817917175321626	chrX	38808884	39081179	272296	*	NA		intergenic
chrX	2677766	2678161	396	10	4.47094370237925	-1.58066055408616	-15.1929485959496	0.000863930885529158	0.00817917175321626	chrX	2657230	2686186	28957	*	NA		intergenic
chrX	19551255	19551303	49	3	1.10756249278993	2.24517026056466	15.0314535586253	0.000863930885529158	0.00817917175321626	chrX	19550084	19569102	19019	-	ENST00000397821.8	SH3KBP1	introns
chrX	19551255	19551303	49	3	1.10756249278993	2.24517026056466	15.0314535586253	0.000863930885529158	0.00817917175321626	chrX	19550084	19569102	19019	-	ENST00000379716.5	SH3KBP1	introns
chrX	19551255	19551303	49	3	1.10756249278993	2.24517026056466	15.0314535586253	0.000863930885529158	0.00817917175321626	chrX	19550084	19569102	19019	-	ENST00000379698.8	SH3KBP1	introns
chrX	19551255	19551303	49	3	1.10756249278993	2.24517026056466	15.0314535586253	0.000863930885529158	0.00817917175321626	chrX	19550084	19569102	19019	-	ENST00000379726.7	SH3KBP1	introns
chrX	70476584	70478325	1742	22	13.2224687607211	-1.55492099898533	-14.9747236072338	0.000863930885529158	0.00817917175321626	chrX	70478118	70479117	1000	+	ENST00000466140.5	DLG3	promoters
chrX	70476584	70478325	1742	22	13.2224687607211	-1.55492099898533	-14.9747236072338	0.000863930885529158	0.00817917175321626	chrX	70474118	70478117	4000	+	ENST00000466140.5	DLG3	1to5kb
chrX	70476584	70478325	1742	22	13.2224687607211	-1.55492099898533	-14.9747236072338	0.000863930885529158	0.00817917175321626	chrX	70454317	70479149	24833	+	ENST00000374360.8	DLG3	introns
chrX	70476584	70478325	1742	22	13.2224687607211	-1.55492099898533	-14.9747236072338	0.000863930885529158	0.00817917175321626	chrX	70454317	70479149	24833	+	ENST00000194900.8	DLG3	introns
chrX	70476584	70478325	1742	22	13.2224687607211	-1.55492099898533	-14.9747236072338	0.000863930885529158	0.00817917175321626	chrX	70454317	70479149	24833	+	ENST00000463252.5	DLG3	introns
chrX	70476584	70478325	1742	22	13.2224687607211	-1.55492099898533	-14.9747236072338	0.000863930885529158	0.00817917175321626	chrX	70454317	70479149	24833	+	ENST00000374355.7	DLG3	introns
chrX	70476584	70478325	1742	22	13.2224687607211	-1.55492099898533	-14.9747236072338	0.000863930885529158	0.00817917175321626	chrX	70455264	70479149	23886	+	ENST00000542398.1	DLG3	introns
chrX	70476584	70478325	1742	22	13.2224687607211	-1.55492099898533	-14.9747236072338	0.000863930885529158	0.00817917175321626	chrX	70455264	70479149	23886	+	ENST00000489733.5	DLG3	introns
chrX	70476584	70478325	1742	22	13.2224687607211	-1.55492099898533	-14.9747236072338	0.000863930885529158	0.00817917175321626	chrX	70456103	70479149	23047	+	ENST00000494493.1	DLG3	introns
chrX	3621156	3621700	545	15	7.16497508783633	1.4866362401542	14.8558164052379	0.000863930885529158	0.00817917175321626	chrX	3621259	3621316	58	-	ENST00000262848.6	PRKX	exons
chrX	3621156	3621700	545	15	7.16497508783633	1.4866362401542	14.8558164052379	0.000863930885529158	0.00817917175321626	chrX	3621259	3621316	58	-	ENST00000425240.1	PRKX	exons
chrX	3621156	3621700	545	15	7.16497508783633	1.4866362401542	14.8558164052379	0.000863930885529158	0.00817917175321626	chrX	3615893	3621258	5366	-	ENST00000262848.6	PRKX	introns
chrX	3621156	3621700	545	15	7.16497508783633	1.4866362401542	14.8558164052379	0.000863930885529158	0.00817917175321626	chrX	3621317	3626418	5102	-	ENST00000262848.6	PRKX	introns
chrX	3621156	3621700	545	15	7.16497508783633	1.4866362401542	14.8558164052379	0.000863930885529158	0.00817917175321626	chrX	3615893	3621258	5366	-	ENST00000425240.1	PRKX	introns
chrX	3621156	3621700	545	15	7.16497508783633	1.4866362401542	14.8558164052379	0.000863930885529158	0.00817917175321626	chrX	3621317	3626418	5102	-	ENST00000425240.1	PRKX	introns
chrX	7109190	7109659	470	11	4.60628998612329	1.07354738255789	14.3827078035113	0.000863930885529158	0.00817917175321626	chrX	7105839	7148052	42214	-	ENST00000381077.10	PUDP	introns
chrX	7109190	7109659	470	11	4.60628998612329	1.07354738255789	14.3827078035113	0.000863930885529158	0.00817917175321626	chrX	7105839	7148052	42214	-	ENST00000412827.6	PUDP	introns
chrX	7109190	7109659	470	11	4.60628998612329	1.07354738255789	14.3827078035113	0.000863930885529158	0.00817917175321626	chrX	7105839	7116965	11127	-	ENST00000424830.6	PUDP	introns
chrX	7109190	7109659	470	11	4.60628998612329	1.07354738255789	14.3827078035113	0.000863930885529158	0.00817917175321626	chrX	7105839	7148052	42214	-	ENST00000486446.3	PUDP	introns
chrX	7109190	7109659	470	11	4.60628998612329	1.07354738255789	14.3827078035113	0.000863930885529158	0.00817917175321626	chrX	7105839	7148052	42214	-	ENST00000498474.2	PUDP	introns
chrX	119643161	119643797	637	14	6.39471647360582	1.27668806135521	13.9764803851346	0.000863930885529158	0.00817917175321626	chrX	119640789	119649936	9148	-	ENST00000360156.11	SEPTIN6	introns
chrX	119643161	119643797	637	14	6.39471647360582	1.27668806135521	13.9764803851346	0.000863930885529158	0.00817917175321626	chrX	119640789	119649936	9148	-	ENST00000354228.8	SEPTIN6	introns
chrX	119643161	119643797	637	14	6.39471647360582	1.27668806135521	13.9764803851346	0.000863930885529158	0.00817917175321626	chrX	119640789	119649936	9148	-	ENST00000460411.5	SEPTIN6	introns
chrX	119643161	119643797	637	14	6.39471647360582	1.27668806135521	13.9764803851346	0.000863930885529158	0.00817917175321626	chrX	119640789	119649936	9148	-	ENST00000489216.5	SEPTIN6	introns
chrX	119643161	119643797	637	14	6.39471647360582	1.27668806135521	13.9764803851346	0.000863930885529158	0.00817917175321626	chrX	119640789	119649936	9148	-	ENST00000394610.7	SEPTIN6	introns
chrX	119643161	119643797	637	14	6.39471647360582	1.27668806135521	13.9764803851346	0.000863930885529158	0.00817917175321626	chrX	119640789	119649936	9148	-	ENST00000354416.7	SEPTIN6	introns
chrX	119643161	119643797	637	14	6.39471647360582	1.27668806135521	13.9764803851346	0.000863930885529158	0.00817917175321626	chrX	119640789	119649936	9148	-	ENST00000343984.5	SEPTIN6	introns
chrX	130097911	130098379	469	14	4.31978545810963	1.02400566597883	13.6552277453685	0.000863930885529158	0.00817917175321626	chrX	130081540	130110324	28785	-	ENST00000308167.10	ELF4	introns
chrX	130097911	130098379	469	14	4.31978545810963	1.02400566597883	13.6552277453685	0.000863930885529158	0.00817917175321626	chrX	130081540	130110619	29080	-	ENST00000335997.11	ELF4	introns
chrX	130097911	130098379	469	14	4.31978545810963	1.02400566597883	13.6552277453685	0.000863930885529158	0.00817917175321626	chrX	130081540	130110324	28785	-	ENST00000434609.1	ELF4	introns
chrX	24999250	25000189	940	15	5.93933439718322	1.07470620267319	13.4746329620271	0.000863930885529158	0.00817917175321626	chrX	24996987	25003693	6707	*	NA		intergenic
chrX	24408127	24408750	624	10	5.17913560087888	1.45000286966456	13.4562865441872	0.000863930885529158	0.00817917175321626	chrX	24365425	24429572	64148	*	NA		intergenic
chrX	70480317	70481518	1202	15	7.96905711086165	-1.42573121406007	-13.4031973325738	0.000863930885529158	0.00817917175321626	chrX	70479265	70492106	12842	+	ENST00000374360.8	DLG3	introns
chrX	70480317	70481518	1202	15	7.96905711086165	-1.42573121406007	-13.4031973325738	0.000863930885529158	0.00817917175321626	chrX	70479265	70492106	12842	+	ENST00000194900.8	DLG3	introns
chrX	70480317	70481518	1202	15	7.96905711086165	-1.42573121406007	-13.4031973325738	0.000863930885529158	0.00817917175321626	chrX	70479265	70492106	12842	+	ENST00000463252.5	DLG3	introns
chrX	70480317	70481518	1202	15	7.96905711086165	-1.42573121406007	-13.4031973325738	0.000863930885529158	0.00817917175321626	chrX	70479265	70492106	12842	+	ENST00000374355.7	DLG3	introns
chrX	70480317	70481518	1202	15	7.96905711086165	-1.42573121406007	-13.4031973325738	0.000863930885529158	0.00817917175321626	chrX	70479265	70492106	12842	+	ENST00000542398.1	DLG3	introns
chrX	70480317	70481518	1202	15	7.96905711086165	-1.42573121406007	-13.4031973325738	0.000863930885529158	0.00817917175321626	chrX	70479265	70492106	12842	+	ENST00000489733.5	DLG3	introns
chrX	70480317	70481518	1202	15	7.96905711086165	-1.42573121406007	-13.4031973325738	0.000863930885529158	0.00817917175321626	chrX	70479265	70492106	12842	+	ENST00000494493.1	DLG3	introns
chrX	70480317	70481518	1202	15	7.96905711086165	-1.42573121406007	-13.4031973325738	0.000863930885529158	0.00817917175321626	chrX	70479265	70492106	12842	+	ENST00000466140.5	DLG3	introns
chrX	39895170	39896046	877	19	7.07110812202115	-1.03833267268542	-13.1644208317297	0.000863930885529158	0.00817917175321626	chrX	39865889	39903308	37420	*	NA		intergenic
chrX	25003631	25004245	615	16	4.95659084967683	1.09921986227515	13.1350826252595	0.000863930885529158	0.00817917175321626	chrX	25003694	25004910	1217	-	ENST00000379044.5	ARX	exons
chrX	25003631	25004245	615	16	4.95659084967683	1.09921986227515	13.1350826252595	0.000863930885529158	0.00817917175321626	chrX	25003694	25004669	976	-	ENST00000379044.5	ARX	3UTRs
chrX	25003631	25004245	615	16	4.95659084967683	1.09921986227515	13.1350826252595	0.000863930885529158	0.00817917175321626	chrX	24996987	25003693	6707	*	NA		intergenic
chrX	86150740	86153808	3069	11	6.50008418901035	-1.32268457357263	-13.0572548193782	0.000863930885529158	0.00817917175321626	chrX	86149109	86376823	227715	+	ENST00000373125.9	DACH2	introns
chrX	86150740	86153808	3069	11	6.50008418901035	-1.32268457357263	-13.0572548193782	0.000863930885529158	0.00817917175321626	chrX	86149109	86514278	365170	+	ENST00000373131.5	DACH2	introns
chrX	86150740	86153808	3069	11	6.50008418901035	-1.32268457357263	-13.0572548193782	0.000863930885529158	0.00817917175321626	chrX	86149109	86376823	227715	+	ENST00000461604.6	DACH2	introns
chrX	86150740	86153808	3069	11	6.50008418901035	-1.32268457357263	-13.0572548193782	0.000863930885529158	0.00817917175321626	chrX	86149109	86184232	35124	+	ENST00000506327.6	DACH2	introns
chrX	15268745	15269231	487	11	5.53813610320844	-1.80603967018626	-13.050338395975	0.000863930885529158	0.00817917175321626	chrX	15258946	15269780	10835	-	ENST00000380483.7	ASB9	introns
chrX	15268745	15269231	487	11	5.53813610320844	-1.80603967018626	-13.050338395975	0.000863930885529158	0.00817917175321626	chrX	15258946	15269780	10835	-	ENST00000380485.7	ASB9	introns
chrX	15268745	15269231	487	11	5.53813610320844	-1.80603967018626	-13.050338395975	0.000863930885529158	0.00817917175321626	chrX	15258946	15269780	10835	-	ENST00000380488.9	ASB9	introns
chrX	15268745	15269231	487	11	5.53813610320844	-1.80603967018626	-13.050338395975	0.000863930885529158	0.00817917175321626	chrX	15258946	15269780	10835	-	ENST00000546332.1	ASB9	introns
chrX	15268745	15269231	487	11	5.53813610320844	-1.80603967018626	-13.050338395975	0.000863930885529158	0.00817917175321626	chrX	15258946	15269780	10835	-	ENST00000473862.5	ASB9	introns
chrX	15268745	15269231	487	11	5.53813610320844	-1.80603967018626	-13.050338395975	0.000863930885529158	0.00817917175321626	chrX	15258946	15269780	10835	-	ENST00000470015.1	ASB9	introns
chrX	33726909	33727957	1049	16	6.8692477748869	1.23150812662813	13.0034570598235	0.000863930885529158	0.00817917175321626	chrX	33726014	33727013	1000	-	ENST00000653485.1		promoters
chrX	33726909	33727957	1049	16	6.8692477748869	1.23150812662813	13.0034570598235	0.000863930885529158	0.00817917175321626	chrX	33727014	33731013	4000	-	ENST00000653485.1		1to5kb
chrX	33726909	33727957	1049	16	6.8692477748869	1.23150812662813	13.0034570598235	0.000863930885529158	0.00817917175321626	chrX	33726636	33853614	126979	+	ENST00000664553.1	LOC105373153	introns
chrX	33726909	33727957	1049	16	6.8692477748869	1.23150812662813	13.0034570598235	0.000863930885529158	0.00817917175321626	chrX	33726636	33853614	126979	+	ENST00000668394.1	LOC105373153	introns
chrX	33726909	33727957	1049	16	6.8692477748869	1.23150812662813	13.0034570598235	0.000863930885529158	0.00817917175321626	chrX	33726636	33942014	215379	+	ENST00000670405.1	LOC105373153	introns
chrX	33726909	33727957	1049	16	6.8692477748869	1.23150812662813	13.0034570598235	0.000863930885529158	0.00817917175321626	chrX	33726636	33853614	126979	+	ENST00000659014.1	LOC105373153	introns
chrX	33726909	33727957	1049	16	6.8692477748869	1.23150812662813	13.0034570598235	0.000863930885529158	0.00817917175321626	chrX	33726636	33853614	126979	+	ENST00000656777.1	LOC105373153	introns
chrX	33726909	33727957	1049	16	6.8692477748869	1.23150812662813	13.0034570598235	0.000863930885529158	0.00817917175321626	chrX	33726636	33912142	185507	+	ENST00000665499.1	LOC105373153	introns
chrX	33726909	33727957	1049	16	6.8692477748869	1.23150812662813	13.0034570598235	0.000863930885529158	0.00817917175321626	chrX	33726636	33853614	126979	+	ENST00000439992.6	LOC105373153	introns
chrX	33726909	33727957	1049	16	6.8692477748869	1.23150812662813	13.0034570598235	0.000863930885529158	0.00817917175321626	chrX	33726636	33853614	126979	+	ENST00000653446.1	LOC105373153	introns
chrX	33726909	33727957	1049	16	6.8692477748869	1.23150812662813	13.0034570598235	0.000863930885529158	0.00817917175321626	chrX	33726636	33853614	126979	+	ENST00000654494.1	LOC105373153	introns
chrX	33726909	33727957	1049	16	6.8692477748869	1.23150812662813	13.0034570598235	0.000863930885529158	0.00817917175321626	chrX	33726636	33853614	126979	+	ENST00000662177.1	LOC105373153	introns
chrX	33726909	33727957	1049	16	6.8692477748869	1.23150812662813	13.0034570598235	0.000863930885529158	0.00817917175321626	chrX	33726636	33853614	126979	+	ENST00000665540.1	LOC105373153	introns
chrX	33726909	33727957	1049	16	6.8692477748869	1.23150812662813	13.0034570598235	0.000863930885529158	0.00817917175321626	chrX	33726636	33853614	126979	+	ENST00000656973.1	LOC105373153	introns
chrX	149720621	149721646	1026	18	7.84177520134052	1.07616424401778	12.9958514450096	0.000863930885529158	0.00817917175321626	chrX	149717269	149752796	35528	*	NA		intergenic
chrX	30304632	30305374	743	15	6.25622460196512	-1.07822487710194	-12.9596680842908	0.000863930885529158	0.00817917175321626	chrX	30304206	30304823	618	-	ENST00000378970.5	NR0B1	exons
chrX	30304632	30305374	743	15	6.25622460196512	-1.07822487710194	-12.9596680842908	0.000863930885529158	0.00817917175321626	chrX	30304824	30308195	3372	-	ENST00000378970.5	NR0B1	introns
chrX	25014494	25015241	748	18	8.16085036987422	1.1882536857253	12.9102967608341	0.000863930885529158	0.00817917175321626	chrX	25013799	25015541	1743	-	ENST00000379044.5	ARX	introns
chrX	22741746	22742892	1147	7	2.5098806410244	-1.32039131173401	-12.8918338940045	0.000863930885529158	0.00817917175321626	chrX	22698565	22768692	70128	+	ENST00000442155.1		introns
chrX	22741746	22742892	1147	7	2.5098806410244	-1.32039131173401	-12.8918338940045	0.000863930885529158	0.00817917175321626	chrX	22389721	22743228	353508	-	ENST00000608254.1	PTCHD1-AS	introns
chrX	22741746	22742892	1147	7	2.5098806410244	-1.32039131173401	-12.8918338940045	0.000863930885529158	0.00817917175321626	chrX	22621058	22944052	322995	-	ENST00000455399.1	PTCHD1-AS	introns
chrX	46600925	46601681	757	8	2.63246909156726	1.36820727649665	12.8192670258441	0.000863930885529158	0.00817917175321626	chrX	46599251	46607203	7953	-	ENST00000616978.5	SLC9A7	exons
chrX	46600925	46601681	757	8	2.63246909156726	1.36820727649665	12.8192670258441	0.000863930885529158	0.00817917175321626	chrX	46599251	46606951	7701	-	ENST00000616978.5	SLC9A7	3UTRs
chrX	133390486	133391377	892	10	4.33553904085891	1.23095489657921	12.7671319179324	0.000863930885529158	0.00817917175321626	chrX	133339342	133414805	75464	-	ENST00000370828.4	GPC4	introns
chrX	17174283	17175133	851	15	4.61516612898836	-1.00061357913991	-12.6972105527642	0.000863930885529158	0.00817917175321626	chrX	17153273	17277636	124364	*	NA		intergenic
chrX	5631278	5632651	1374	14	5.33337856571991	-1.01730583550209	-12.5090645926897	0.000863930885529158	0.00817917175321626	chrX	5410252	5653417	243166	*	NA		intergenic
chrX	132472635	132473150	516	3	0.688736566940125	-1.80327282250099	-12.4445240189256	0.000863930885529158	0.00817917175321626	chrX	132440315	132488850	48536	-	ENST00000370853.8	MBNL3	introns
chrX	132472635	132473150	516	3	0.688736566940125	-1.80327282250099	-12.4445240189256	0.000863930885529158	0.00817917175321626	chrX	132439573	132489813	50241	-	ENST00000370844.5	MBNL3	introns
chrX	132472635	132473150	516	3	0.688736566940125	-1.80327282250099	-12.4445240189256	0.000863930885529158	0.00817917175321626	chrX	132406393	132489813	83421	-	ENST00000436215.5	MBNL3	introns
chrX	132472635	132473150	516	3	0.688736566940125	-1.80327282250099	-12.4445240189256	0.000863930885529158	0.00817917175321626	chrX	132406393	132488850	82458	-	ENST00000421707.1	MBNL3	introns
chrX	132116077	132116794	718	12	3.99713221827113	1.30364775735906	12.3782855079494	0.000863930885529158	0.00817917175321626	chrX	132100717	132127787	27071	-	ENST00000298542.9	FRMD7	introns
chrX	132116077	132116794	718	12	3.99713221827113	1.30364775735906	12.3782855079494	0.000863930885529158	0.00817917175321626	chrX	132100717	132127787	27071	-	ENST00000464296.1	FRMD7	introns
chrX	12496524	12497159	636	6	2.70154066531293	-1.69483659888729	-12.328104659145	0.000863930885529158	0.00817917175321626	chrX	12493672	12497671	4000	+	ENST00000672869.1	FRMPD4	1to5kb
chrX	12496524	12497159	636	6	2.70154066531293	-1.69483659888729	-12.328104659145	0.000863930885529158	0.00817917175321626	chrX	12493673	12497672	4000	+	ENST00000616992.1	FRMPD4	1to5kb
chrX	12496524	12497159	636	6	2.70154066531293	-1.69483659888729	-12.328104659145	0.000863930885529158	0.00817917175321626	chrX	11878019	12498679	620661	+	ENST00000656302.1	FRMPD4	introns
chrX	12496524	12497159	636	6	2.70154066531293	-1.69483659888729	-12.328104659145	0.000863930885529158	0.00817917175321626	chrX	11878019	12498679	620661	+	ENST00000640291.2	FRMPD4	introns
chrX	12496524	12497159	636	6	2.70154066531293	-1.69483659888729	-12.328104659145	0.000863930885529158	0.00817917175321626	chrX	11878019	12498679	620661	+	ENST00000657176.1	FRMPD4	introns
chrX	12496524	12497159	636	6	2.70154066531293	-1.69483659888729	-12.328104659145	0.000863930885529158	0.00817917175321626	chrX	12137766	12498679	360914	+	ENST00000672010.1	FRMPD4	introns
chrX	12496524	12497159	636	6	2.70154066531293	-1.69483659888729	-12.328104659145	0.000863930885529158	0.00817917175321626	chrX	12139013	12498679	359667	+	ENST00000380682.5	FRMPD4	introns
chrX	12496524	12497159	636	6	2.70154066531293	-1.69483659888729	-12.328104659145	0.000863930885529158	0.00817917175321626	chrX	12139013	12498679	359667	+	ENST00000675598.1	FRMPD4	introns
chrX	12496524	12497159	636	6	2.70154066531293	-1.69483659888729	-12.328104659145	0.000863930885529158	0.00817917175321626	chrX	12341638	12498679	157042	+	ENST00000672861.1	FRMPD4	introns
chrX	12496524	12497159	636	6	2.70154066531293	-1.69483659888729	-12.328104659145	0.000863930885529158	0.00817917175321626	chrX	12341638	12498679	157042	+	ENST00000673271.1	FRMPD4	introns
chrX	12496524	12497159	636	6	2.70154066531293	-1.69483659888729	-12.328104659145	0.000863930885529158	0.00817917175321626	chrX	12378592	12498679	120088	+	ENST00000657982.1	FRMPD4	introns
chrX	12496524	12497159	636	6	2.70154066531293	-1.69483659888729	-12.328104659145	0.000863930885529158	0.00817917175321626	chrX	12495070	12498679	3610	+	ENST00000672340.1	FRMPD4	introns
chrX	40091792	40093280	1489	75	22.7075029490275	0.698294558156157	12.3176144353217	0.000863930885529158	0.00817917175321626	chrX	40077970	40097214	19245	-	ENST00000397354.7	BCOR	introns
chrX	40091792	40093280	1489	75	22.7075029490275	0.698294558156157	12.3176144353217	0.000863930885529158	0.00817917175321626	chrX	40077970	40177006	99037	-	ENST00000378455.8	BCOR	introns
chrX	40091792	40093280	1489	75	22.7075029490275	0.698294558156157	12.3176144353217	0.000863930885529158	0.00817917175321626	chrX	40077970	40177006	99037	-	ENST00000342274.8	BCOR	introns
chrX	40091792	40093280	1489	75	22.7075029490275	0.698294558156157	12.3176144353217	0.000863930885529158	0.00817917175321626	chrX	40077970	40095795	17826	-	ENST00000679513.1	BCOR	introns
chrX	40091792	40093280	1489	75	22.7075029490275	0.698294558156157	12.3176144353217	0.000863930885529158	0.00817917175321626	chrX	40077970	40097214	19245	-	ENST00000378444.9	BCOR	introns
chrX	40091792	40093280	1489	75	22.7075029490275	0.698294558156157	12.3176144353217	0.000863930885529158	0.00817917175321626	chrX	40077970	40098175	20206	-	ENST00000680831.1	BCOR	introns
chrX	40091792	40093280	1489	75	22.7075029490275	0.698294558156157	12.3176144353217	0.000863930885529158	0.00817917175321626	chrX	40077970	40098971	21002	-	ENST00000615339.2	BCOR	introns
chrX	40091792	40093280	1489	75	22.7075029490275	0.698294558156157	12.3176144353217	0.000863930885529158	0.00817917175321626	chrX	40077970	40177006	99037	-	ENST00000672922.2	BCOR	introns
chrX	40091792	40093280	1489	75	22.7075029490275	0.698294558156157	12.3176144353217	0.000863930885529158	0.00817917175321626	chrX	40077970	40096459	18490	-	ENST00000673391.1	BCOR	introns
chrX	40091792	40093280	1489	75	22.7075029490275	0.698294558156157	12.3176144353217	0.000863930885529158	0.00817917175321626	chrX	40077970	40097930	19961	-	ENST00000406200.4	BCOR	introns
chrX	40091792	40093280	1489	75	22.7075029490275	0.698294558156157	12.3176144353217	0.000863930885529158	0.00817917175321626	chrX	40077970	40146467	68498	-	ENST00000412952.1	BCOR	introns
chrX	10166213	10166679	467	17	5.75910658439073	1.13689197357307	12.2993714960864	0.000863930885529158	0.00817917175321626	chrX	10158552	10185021	26470	+	ENST00000380833.9	CLCN4	introns
chrX	10166213	10166679	467	17	5.75910658439073	1.13689197357307	12.2993714960864	0.000863930885529158	0.00817917175321626	chrX	10158552	10185021	26470	+	ENST00000380829.5	CLCN4	introns
chrX	10166213	10166679	467	17	5.75910658439073	1.13689197357307	12.2993714960864	0.000863930885529158	0.00817917175321626	chrX	10158552	10185021	26470	+	ENST00000421085.7	CLCN4	introns
chrX	10166213	10166679	467	17	5.75910658439073	1.13689197357307	12.2993714960864	0.000863930885529158	0.00817917175321626	chrX	10158552	10185021	26470	+	ENST00000675769.1	CLCN4	introns
chrX	10166213	10166679	467	17	5.75910658439073	1.13689197357307	12.2993714960864	0.000863930885529158	0.00817917175321626	chrX	10158552	10185021	26470	+	ENST00000675144.1	CLCN4	introns
chrX	10166213	10166679	467	17	5.75910658439073	1.13689197357307	12.2993714960864	0.000863930885529158	0.00817917175321626	chrX	10158552	10194910	36359	+	ENST00000674669.1	CLCN4	introns
chrX	10166213	10166679	467	17	5.75910658439073	1.13689197357307	12.2993714960864	0.000863930885529158	0.00817917175321626	chrX	10158552	10185021	26470	+	ENST00000454850.1	CLCN4	introns
chrX	2610699	2611013	315	5	1.14412464287577	-1.27170624167611	-12.0681707486856	0.000863930885529158	0.00817917175321626	chrX	2610996	2611038	43	+	ENST00000431582.6	CD99P1	exons
chrX	2610699	2611013	315	5	1.14412464287577	-1.27170624167611	-12.0681707486856	0.000863930885529158	0.00817917175321626	chrX	2610996	2611038	43	+	ENST00000435581.7	CD99P1	exons
chrX	2610699	2611013	315	5	1.14412464287577	-1.27170624167611	-12.0681707486856	0.000863930885529158	0.00817917175321626	chrX	2610996	2611038	43	+	ENST00000430562.6	CD99P1	exons
chrX	2610699	2611013	315	5	1.14412464287577	-1.27170624167611	-12.0681707486856	0.000863930885529158	0.00817917175321626	chrX	2610996	2611038	43	+	ENST00000527459.6	CD99P1	exons
chrX	2610699	2611013	315	5	1.14412464287577	-1.27170624167611	-12.0681707486856	0.000863930885529158	0.00817917175321626	chrX	2609482	2610995	1514	+	ENST00000431582.6	CD99P1	introns
chrX	2610699	2611013	315	5	1.14412464287577	-1.27170624167611	-12.0681707486856	0.000863930885529158	0.00817917175321626	chrX	2609482	2610995	1514	+	ENST00000435581.7	CD99P1	introns
chrX	2610699	2611013	315	5	1.14412464287577	-1.27170624167611	-12.0681707486856	0.000863930885529158	0.00817917175321626	chrX	2609482	2610995	1514	+	ENST00000430562.6	CD99P1	introns
chrX	2610699	2611013	315	5	1.14412464287577	-1.27170624167611	-12.0681707486856	0.000863930885529158	0.00817917175321626	chrX	2609482	2610995	1514	+	ENST00000527459.6	CD99P1	introns
chrX	154031325	154031774	450	14	4.57834044689177	1.28768408258402	12.0551054140743	0.000863930885529158	0.00817917175321626	chrX	154021573	154031450	9878	-	ENST00000303391.11	MECP2	exons
chrX	154031325	154031774	450	14	4.57834044689177	1.28768408258402	12.0551054140743	0.000863930885529158	0.00817917175321626	chrX	154021573	154031450	9878	-	ENST00000453960.7	MECP2	exons
chrX	154031325	154031774	450	14	4.57834044689177	1.28768408258402	12.0551054140743	0.000863930885529158	0.00817917175321626	chrX	154031396	154031450	55	-	ENST00000628176.2	MECP2	exons
chrX	154031325	154031774	450	14	4.57834044689177	1.28768408258402	12.0551054140743	0.000863930885529158	0.00817917175321626	chrX	154031396	154031450	55	-	ENST00000407218.5	MECP2	exons
chrX	154031325	154031774	450	14	4.57834044689177	1.28768408258402	12.0551054140743	0.000863930885529158	0.00817917175321626	chrX	154031396	154031450	55	-	ENST00000637917.1	MECP2	exons
chrX	154031325	154031774	450	14	4.57834044689177	1.28768408258402	12.0551054140743	0.000863930885529158	0.00817917175321626	chrX	154031269	154031450	182	-	ENST00000486506.5	MECP2	exons
chrX	154031325	154031774	450	14	4.57834044689177	1.28768408258402	12.0551054140743	0.000863930885529158	0.00817917175321626	chrX	154031370	154031450	81	-	ENST00000369957.5	MECP2	exons
chrX	154031325	154031774	450	14	4.57834044689177	1.28768408258402	12.0551054140743	0.000863930885529158	0.00817917175321626	chrX	154031451	154032206	756	-	ENST00000303391.11	MECP2	introns
chrX	154031325	154031774	450	14	4.57834044689177	1.28768408258402	12.0551054140743	0.000863930885529158	0.00817917175321626	chrX	154031451	154032206	756	-	ENST00000453960.7	MECP2	introns
chrX	154031325	154031774	450	14	4.57834044689177	1.28768408258402	12.0551054140743	0.000863930885529158	0.00817917175321626	chrX	154031287	154031395	109	-	ENST00000628176.2	MECP2	introns
chrX	154031325	154031774	450	14	4.57834044689177	1.28768408258402	12.0551054140743	0.000863930885529158	0.00817917175321626	chrX	154031451	154032206	756	-	ENST00000628176.2	MECP2	introns
chrX	154031325	154031774	450	14	4.57834044689177	1.28768408258402	12.0551054140743	0.000863930885529158	0.00817917175321626	chrX	154031287	154031395	109	-	ENST00000407218.5	MECP2	introns
chrX	154031325	154031774	450	14	4.57834044689177	1.28768408258402	12.0551054140743	0.000863930885529158	0.00817917175321626	chrX	154031451	154032206	756	-	ENST00000407218.5	MECP2	introns
chrX	154031325	154031774	450	14	4.57834044689177	1.28768408258402	12.0551054140743	0.000863930885529158	0.00817917175321626	chrX	154030937	154031395	459	-	ENST00000637917.1	MECP2	introns
chrX	154031325	154031774	450	14	4.57834044689177	1.28768408258402	12.0551054140743	0.000863930885529158	0.00817917175321626	chrX	154031451	154032206	756	-	ENST00000637917.1	MECP2	introns
chrX	154031325	154031774	450	14	4.57834044689177	1.28768408258402	12.0551054140743	0.000863930885529158	0.00817917175321626	chrX	154031451	154032206	756	-	ENST00000486506.5	MECP2	introns
chrX	154031325	154031774	450	14	4.57834044689177	1.28768408258402	12.0551054140743	0.000863930885529158	0.00817917175321626	chrX	154031451	154032206	756	-	ENST00000369957.5	MECP2	introns
chrX	154031325	154031774	450	14	4.57834044689177	1.28768408258402	12.0551054140743	0.000863930885529158	0.00817917175321626	chrX	154031370	154031450	81	-	ENST00000369957.5	MECP2	3UTRs
chrX	53084213	53085155	943	21	7.56232473439419	-1.00934655465433	-11.995854172218	0.000863930885529158	0.00817917175321626	chrX	53083699	53084698	1000	+	ENST00000463525.1	TSPYL2	promoters
chrX	53084213	53085155	943	21	7.56232473439419	-1.00934655465433	-11.995854172218	0.000863930885529158	0.00817917175321626	chrX	53084532	53084866	335	+	ENST00000553557.5	TSPYL2	exons
chrX	53084213	53085155	943	21	7.56232473439419	-1.00934655465433	-11.995854172218	0.000863930885529158	0.00817917175321626	chrX	53084954	53085099	146	+	ENST00000553557.5	TSPYL2	exons
chrX	53084213	53085155	943	21	7.56232473439419	-1.00934655465433	-11.995854172218	0.000863930885529158	0.00817917175321626	chrX	53084545	53084622	78	+	ENST00000375442.8	TSPYL2	exons
chrX	53084213	53085155	943	21	7.56232473439419	-1.00934655465433	-11.995854172218	0.000863930885529158	0.00817917175321626	chrX	53084755	53084866	112	+	ENST00000375442.8	TSPYL2	exons
chrX	53084213	53085155	943	21	7.56232473439419	-1.00934655465433	-11.995854172218	0.000863930885529158	0.00817917175321626	chrX	53084954	53085099	146	+	ENST00000375442.8	TSPYL2	exons
chrX	53084213	53085155	943	21	7.56232473439419	-1.00934655465433	-11.995854172218	0.000863930885529158	0.00817917175321626	chrX	53084532	53084622	91	+	ENST00000578306.5	TSPYL2	exons
chrX	53084213	53085155	943	21	7.56232473439419	-1.00934655465433	-11.995854172218	0.000863930885529158	0.00817917175321626	chrX	53084755	53084866	112	+	ENST00000578306.5	TSPYL2	exons
chrX	53084213	53085155	943	21	7.56232473439419	-1.00934655465433	-11.995854172218	0.000863930885529158	0.00817917175321626	chrX	53084954	53085099	146	+	ENST00000578306.5	TSPYL2	exons
chrX	53084213	53085155	943	21	7.56232473439419	-1.00934655465433	-11.995854172218	0.000863930885529158	0.00817917175321626	chrX	53084545	53088539	3995	+	ENST00000556808.1	TSPYL2	exons
chrX	53084213	53085155	943	21	7.56232473439419	-1.00934655465433	-11.995854172218	0.000863930885529158	0.00817917175321626	chrX	53084699	53084866	168	+	ENST00000463525.1	TSPYL2	exons
chrX	53084213	53085155	943	21	7.56232473439419	-1.00934655465433	-11.995854172218	0.000863930885529158	0.00817917175321626	chrX	53084954	53085099	146	+	ENST00000463525.1	TSPYL2	exons
chrX	53084213	53085155	943	21	7.56232473439419	-1.00934655465433	-11.995854172218	0.000863930885529158	0.00817917175321626	chrX	53083306	53084531	1226	+	ENST00000553557.5	TSPYL2	introns
chrX	53084213	53085155	943	21	7.56232473439419	-1.00934655465433	-11.995854172218	0.000863930885529158	0.00817917175321626	chrX	53084867	53084953	87	+	ENST00000553557.5	TSPYL2	introns
chrX	53084213	53085155	943	21	7.56232473439419	-1.00934655465433	-11.995854172218	0.000863930885529158	0.00817917175321626	chrX	53085100	53085226	127	+	ENST00000553557.5	TSPYL2	introns
chrX	53084213	53085155	943	21	7.56232473439419	-1.00934655465433	-11.995854172218	0.000863930885529158	0.00817917175321626	chrX	53083306	53084544	1239	+	ENST00000375442.8	TSPYL2	introns
chrX	53084213	53085155	943	21	7.56232473439419	-1.00934655465433	-11.995854172218	0.000863930885529158	0.00817917175321626	chrX	53084623	53084754	132	+	ENST00000375442.8	TSPYL2	introns
chrX	53084213	53085155	943	21	7.56232473439419	-1.00934655465433	-11.995854172218	0.000863930885529158	0.00817917175321626	chrX	53084867	53084953	87	+	ENST00000375442.8	TSPYL2	introns
chrX	53084213	53085155	943	21	7.56232473439419	-1.00934655465433	-11.995854172218	0.000863930885529158	0.00817917175321626	chrX	53085100	53085226	127	+	ENST00000375442.8	TSPYL2	introns
chrX	53084213	53085155	943	21	7.56232473439419	-1.00934655465433	-11.995854172218	0.000863930885529158	0.00817917175321626	chrX	53082667	53085226	2560	+	ENST00000579390.1	TSPYL2	introns
chrX	53084213	53085155	943	21	7.56232473439419	-1.00934655465433	-11.995854172218	0.000863930885529158	0.00817917175321626	chrX	53083306	53084531	1226	+	ENST00000578306.5	TSPYL2	introns
chrX	53084213	53085155	943	21	7.56232473439419	-1.00934655465433	-11.995854172218	0.000863930885529158	0.00817917175321626	chrX	53084623	53084754	132	+	ENST00000578306.5	TSPYL2	introns
chrX	53084213	53085155	943	21	7.56232473439419	-1.00934655465433	-11.995854172218	0.000863930885529158	0.00817917175321626	chrX	53084867	53084953	87	+	ENST00000578306.5	TSPYL2	introns
chrX	53084213	53085155	943	21	7.56232473439419	-1.00934655465433	-11.995854172218	0.000863930885529158	0.00817917175321626	chrX	53085100	53085226	127	+	ENST00000578306.5	TSPYL2	introns
chrX	53084213	53085155	943	21	7.56232473439419	-1.00934655465433	-11.995854172218	0.000863930885529158	0.00817917175321626	chrX	53083306	53084544	1239	+	ENST00000556808.1	TSPYL2	introns
chrX	53084213	53085155	943	21	7.56232473439419	-1.00934655465433	-11.995854172218	0.000863930885529158	0.00817917175321626	chrX	53084867	53084953	87	+	ENST00000463525.1	TSPYL2	introns
chrX	53084213	53085155	943	21	7.56232473439419	-1.00934655465433	-11.995854172218	0.000863930885529158	0.00817917175321626	chrX	53085100	53085226	127	+	ENST00000463525.1	TSPYL2	introns
chrX	53084213	53085155	943	21	7.56232473439419	-1.00934655465433	-11.995854172218	0.000863930885529158	0.00817917175321626	chrX	53084589	53084622	34	+	ENST00000578306.5	TSPYL2	3UTRs
chrX	53084213	53085155	943	21	7.56232473439419	-1.00934655465433	-11.995854172218	0.000863930885529158	0.00817917175321626	chrX	53084755	53084866	112	+	ENST00000578306.5	TSPYL2	3UTRs
chrX	53084213	53085155	943	21	7.56232473439419	-1.00934655465433	-11.995854172218	0.000863930885529158	0.00817917175321626	chrX	53084954	53085099	146	+	ENST00000578306.5	TSPYL2	3UTRs
chrX	13755023	13755491	469	3	1.22558494748989	-1.55674124445554	-11.9611944585654	0.000863930885529158	0.00817917175321626	chrX	13755151	13755242	92	+	ENST00000684577.1	OFD1	exons
chrX	13755023	13755491	469	3	1.22558494748989	-1.55674124445554	-11.9611944585654	0.000863930885529158	0.00817917175321626	chrX	13755151	13755242	92	+	ENST00000380567.6	OFD1	exons
chrX	13755023	13755491	469	3	1.22558494748989	-1.55674124445554	-11.9611944585654	0.000863930885529158	0.00817917175321626	chrX	13755151	13755242	92	+	ENST00000683284.1	OFD1	exons
chrX	13755023	13755491	469	3	1.22558494748989	-1.55674124445554	-11.9611944585654	0.000863930885529158	0.00817917175321626	chrX	13755151	13755242	92	+	ENST00000683713.1	OFD1	exons
chrX	13755023	13755491	469	3	1.22558494748989	-1.55674124445554	-11.9611944585654	0.000863930885529158	0.00817917175321626	chrX	13755151	13755242	92	+	ENST00000340096.11	OFD1	exons
chrX	13755023	13755491	469	3	1.22558494748989	-1.55674124445554	-11.9611944585654	0.000863930885529158	0.00817917175321626	chrX	13755151	13755242	92	+	ENST00000682953.1	OFD1	exons
chrX	13755023	13755491	469	3	1.22558494748989	-1.55674124445554	-11.9611944585654	0.000863930885529158	0.00817917175321626	chrX	13755151	13755242	92	+	ENST00000682237.1	OFD1	exons
chrX	13755023	13755491	469	3	1.22558494748989	-1.55674124445554	-11.9611944585654	0.000863930885529158	0.00817917175321626	chrX	13755151	13755242	92	+	ENST00000464463.6	OFD1	exons
chrX	13755023	13755491	469	3	1.22558494748989	-1.55674124445554	-11.9611944585654	0.000863930885529158	0.00817917175321626	chrX	13755151	13755242	92	+	ENST00000683655.1	OFD1	exons
chrX	13755023	13755491	469	3	1.22558494748989	-1.55674124445554	-11.9611944585654	0.000863930885529158	0.00817917175321626	chrX	13753368	13755242	1875	+	ENST00000682562.1	OFD1	exons
chrX	13755023	13755491	469	3	1.22558494748989	-1.55674124445554	-11.9611944585654	0.000863930885529158	0.00817917175321626	chrX	13755151	13755242	92	+	ENST00000380550.6	OFD1	exons
chrX	13755023	13755491	469	3	1.22558494748989	-1.55674124445554	-11.9611944585654	0.000863930885529158	0.00817917175321626	chrX	13755151	13755242	92	+	ENST00000398395.8	OFD1	exons
chrX	13755023	13755491	469	3	1.22558494748989	-1.55674124445554	-11.9611944585654	0.000863930885529158	0.00817917175321626	chrX	13755151	13755242	92	+	ENST00000490265.6	OFD1	exons
chrX	13755023	13755491	469	3	1.22558494748989	-1.55674124445554	-11.9611944585654	0.000863930885529158	0.00817917175321626	chrX	13755151	13755242	92	+	ENST00000683454.1	OFD1	exons
chrX	13755023	13755491	469	3	1.22558494748989	-1.55674124445554	-11.9611944585654	0.000863930885529158	0.00817917175321626	chrX	13755151	13755242	92	+	ENST00000683637.1	OFD1	exons
chrX	13755023	13755491	469	3	1.22558494748989	-1.55674124445554	-11.9611944585654	0.000863930885529158	0.00817917175321626	chrX	13753442	13755150	1709	+	ENST00000684577.1	OFD1	introns
chrX	13755023	13755491	469	3	1.22558494748989	-1.55674124445554	-11.9611944585654	0.000863930885529158	0.00817917175321626	chrX	13755243	13756577	1335	+	ENST00000684577.1	OFD1	introns
chrX	13755023	13755491	469	3	1.22558494748989	-1.55674124445554	-11.9611944585654	0.000863930885529158	0.00817917175321626	chrX	13753442	13755150	1709	+	ENST00000380567.6	OFD1	introns
chrX	13755023	13755491	469	3	1.22558494748989	-1.55674124445554	-11.9611944585654	0.000863930885529158	0.00817917175321626	chrX	13755243	13756577	1335	+	ENST00000380567.6	OFD1	introns
chrX	13755023	13755491	469	3	1.22558494748989	-1.55674124445554	-11.9611944585654	0.000863930885529158	0.00817917175321626	chrX	13753442	13755150	1709	+	ENST00000683284.1	OFD1	introns
chrX	13755023	13755491	469	3	1.22558494748989	-1.55674124445554	-11.9611944585654	0.000863930885529158	0.00817917175321626	chrX	13755243	13756577	1335	+	ENST00000683284.1	OFD1	introns
chrX	13755023	13755491	469	3	1.22558494748989	-1.55674124445554	-11.9611944585654	0.000863930885529158	0.00817917175321626	chrX	13749534	13756577	7044	+	ENST00000683427.1	OFD1	introns
chrX	13755023	13755491	469	3	1.22558494748989	-1.55674124445554	-11.9611944585654	0.000863930885529158	0.00817917175321626	chrX	13753442	13755150	1709	+	ENST00000683713.1	OFD1	introns
chrX	13755023	13755491	469	3	1.22558494748989	-1.55674124445554	-11.9611944585654	0.000863930885529158	0.00817917175321626	chrX	13755243	13756577	1335	+	ENST00000683713.1	OFD1	introns
chrX	13755023	13755491	469	3	1.22558494748989	-1.55674124445554	-11.9611944585654	0.000863930885529158	0.00817917175321626	chrX	13753442	13755150	1709	+	ENST00000340096.11	OFD1	introns
chrX	13755023	13755491	469	3	1.22558494748989	-1.55674124445554	-11.9611944585654	0.000863930885529158	0.00817917175321626	chrX	13755243	13756577	1335	+	ENST00000340096.11	OFD1	introns
chrX	13755023	13755491	469	3	1.22558494748989	-1.55674124445554	-11.9611944585654	0.000863930885529158	0.00817917175321626	chrX	13753442	13755150	1709	+	ENST00000682953.1	OFD1	introns
chrX	13755023	13755491	469	3	1.22558494748989	-1.55674124445554	-11.9611944585654	0.000863930885529158	0.00817917175321626	chrX	13755243	13756577	1335	+	ENST00000682953.1	OFD1	introns
chrX	13755023	13755491	469	3	1.22558494748989	-1.55674124445554	-11.9611944585654	0.000863930885529158	0.00817917175321626	chrX	13753442	13755150	1709	+	ENST00000682237.1	OFD1	introns
chrX	13755023	13755491	469	3	1.22558494748989	-1.55674124445554	-11.9611944585654	0.000863930885529158	0.00817917175321626	chrX	13755243	13756577	1335	+	ENST00000682237.1	OFD1	introns
chrX	13755023	13755491	469	3	1.22558494748989	-1.55674124445554	-11.9611944585654	0.000863930885529158	0.00817917175321626	chrX	13753442	13755150	1709	+	ENST00000464463.6	OFD1	introns
chrX	13755023	13755491	469	3	1.22558494748989	-1.55674124445554	-11.9611944585654	0.000863930885529158	0.00817917175321626	chrX	13755243	13756577	1335	+	ENST00000464463.6	OFD1	introns
chrX	13755023	13755491	469	3	1.22558494748989	-1.55674124445554	-11.9611944585654	0.000863930885529158	0.00817917175321626	chrX	13753442	13755150	1709	+	ENST00000683655.1	OFD1	introns
chrX	13755023	13755491	469	3	1.22558494748989	-1.55674124445554	-11.9611944585654	0.000863930885529158	0.00817917175321626	chrX	13755243	13756577	1335	+	ENST00000683655.1	OFD1	introns
chrX	13755023	13755491	469	3	1.22558494748989	-1.55674124445554	-11.9611944585654	0.000863930885529158	0.00817917175321626	chrX	13755243	13756577	1335	+	ENST00000682562.1	OFD1	introns
chrX	13755023	13755491	469	3	1.22558494748989	-1.55674124445554	-11.9611944585654	0.000863930885529158	0.00817917175321626	chrX	13753442	13755150	1709	+	ENST00000380550.6	OFD1	introns
chrX	13755023	13755491	469	3	1.22558494748989	-1.55674124445554	-11.9611944585654	0.000863930885529158	0.00817917175321626	chrX	13755243	13756577	1335	+	ENST00000380550.6	OFD1	introns
chrX	13755023	13755491	469	3	1.22558494748989	-1.55674124445554	-11.9611944585654	0.000863930885529158	0.00817917175321626	chrX	13753442	13755150	1709	+	ENST00000398395.8	OFD1	introns
chrX	13755023	13755491	469	3	1.22558494748989	-1.55674124445554	-11.9611944585654	0.000863930885529158	0.00817917175321626	chrX	13755243	13756577	1335	+	ENST00000398395.8	OFD1	introns
chrX	13755023	13755491	469	3	1.22558494748989	-1.55674124445554	-11.9611944585654	0.000863930885529158	0.00817917175321626	chrX	13749534	13756577	7044	+	ENST00000683055.1	OFD1	introns
chrX	13755023	13755491	469	3	1.22558494748989	-1.55674124445554	-11.9611944585654	0.000863930885529158	0.00817917175321626	chrX	13753442	13755150	1709	+	ENST00000490265.6	OFD1	introns
chrX	13755023	13755491	469	3	1.22558494748989	-1.55674124445554	-11.9611944585654	0.000863930885529158	0.00817917175321626	chrX	13755243	13756577	1335	+	ENST00000490265.6	OFD1	introns
chrX	13755023	13755491	469	3	1.22558494748989	-1.55674124445554	-11.9611944585654	0.000863930885529158	0.00817917175321626	chrX	13753442	13755150	1709	+	ENST00000683454.1	OFD1	introns
chrX	13755023	13755491	469	3	1.22558494748989	-1.55674124445554	-11.9611944585654	0.000863930885529158	0.00817917175321626	chrX	13755243	13756577	1335	+	ENST00000683454.1	OFD1	introns
chrX	13755023	13755491	469	3	1.22558494748989	-1.55674124445554	-11.9611944585654	0.000863930885529158	0.00817917175321626	chrX	13753442	13755150	1709	+	ENST00000683637.1	OFD1	introns
chrX	13755023	13755491	469	3	1.22558494748989	-1.55674124445554	-11.9611944585654	0.000863930885529158	0.00817917175321626	chrX	13755243	13756577	1335	+	ENST00000683637.1	OFD1	introns
chrX	13755023	13755491	469	3	1.22558494748989	-1.55674124445554	-11.9611944585654	0.000863930885529158	0.00817917175321626	chrX	13755151	13755242	92	+	ENST00000684577.1	OFD1	3UTRs
chrX	13755023	13755491	469	3	1.22558494748989	-1.55674124445554	-11.9611944585654	0.000863930885529158	0.00817917175321626	chrX	13755151	13755242	92	+	ENST00000380567.6	OFD1	3UTRs
chrX	13755023	13755491	469	3	1.22558494748989	-1.55674124445554	-11.9611944585654	0.000863930885529158	0.00817917175321626	chrX	13755151	13755242	92	+	ENST00000683284.1	OFD1	3UTRs
chrX	13755023	13755491	469	3	1.22558494748989	-1.55674124445554	-11.9611944585654	0.000863930885529158	0.00817917175321626	chrX	13755151	13755242	92	+	ENST00000683713.1	OFD1	3UTRs
chrX	13755023	13755491	469	3	1.22558494748989	-1.55674124445554	-11.9611944585654	0.000863930885529158	0.00817917175321626	chrX	13755151	13755242	92	+	ENST00000682953.1	OFD1	3UTRs
chrX	13755023	13755491	469	3	1.22558494748989	-1.55674124445554	-11.9611944585654	0.000863930885529158	0.00817917175321626	chrX	13755151	13755242	92	+	ENST00000682237.1	OFD1	3UTRs
chrX	13755023	13755491	469	3	1.22558494748989	-1.55674124445554	-11.9611944585654	0.000863930885529158	0.00817917175321626	chrX	13755151	13755242	92	+	ENST00000683655.1	OFD1	3UTRs
chrX	13755023	13755491	469	3	1.22558494748989	-1.55674124445554	-11.9611944585654	0.000863930885529158	0.00817917175321626	chrX	13753368	13755242	1875	+	ENST00000682562.1	OFD1	3UTRs
chrX	13755023	13755491	469	3	1.22558494748989	-1.55674124445554	-11.9611944585654	0.000863930885529158	0.00817917175321626	chrX	13755151	13755242	92	+	ENST00000398395.8	OFD1	3UTRs
chrX	47455855	47456686	832	9	4.06185918946059	1.39540114526321	11.9334474903948	0.000863930885529158	0.00817917175321626	chrX	47456272	47456398	127	-	ENST00000684689.1	ZNF41	exons
chrX	47455855	47456686	832	9	4.06185918946059	1.39540114526321	11.9334474903948	0.000863930885529158	0.00817917175321626	chrX	47455921	47456016	96	-	ENST00000684689.1	ZNF41	exons
chrX	47455855	47456686	832	9	4.06185918946059	1.39540114526321	11.9334474903948	0.000863930885529158	0.00817917175321626	chrX	47456272	47456398	127	-	ENST00000313116.11	ZNF41	exons
chrX	47455855	47456686	832	9	4.06185918946059	1.39540114526321	11.9334474903948	0.000863930885529158	0.00817917175321626	chrX	47455921	47456016	96	-	ENST00000313116.11	ZNF41	exons
chrX	47455855	47456686	832	9	4.06185918946059	1.39540114526321	11.9334474903948	0.000863930885529158	0.00817917175321626	chrX	47456272	47456398	127	-	ENST00000377065.8	ZNF41	exons
chrX	47455855	47456686	832	9	4.06185918946059	1.39540114526321	11.9334474903948	0.000863930885529158	0.00817917175321626	chrX	47455921	47456016	96	-	ENST00000377065.8	ZNF41	exons
chrX	47455855	47456686	832	9	4.06185918946059	1.39540114526321	11.9334474903948	0.000863930885529158	0.00817917175321626	chrX	47456272	47456438	167	-	ENST00000432977.1	ZNF41	exons
chrX	47455855	47456686	832	9	4.06185918946059	1.39540114526321	11.9334474903948	0.000863930885529158	0.00817917175321626	chrX	47455921	47456016	96	-	ENST00000432977.1	ZNF41	exons
chrX	47455855	47456686	832	9	4.06185918946059	1.39540114526321	11.9334474903948	0.000863930885529158	0.00817917175321626	chrX	47456272	47456398	127	-	ENST00000465311.1	ZNF41	exons
chrX	47455855	47456686	832	9	4.06185918946059	1.39540114526321	11.9334474903948	0.000863930885529158	0.00817917175321626	chrX	47455921	47456016	96	-	ENST00000465311.1	ZNF41	exons
chrX	47455855	47456686	832	9	4.06185918946059	1.39540114526321	11.9334474903948	0.000863930885529158	0.00817917175321626	chrX	47449475	47455920	6446	-	ENST00000684689.1	ZNF41	introns
chrX	47455855	47456686	832	9	4.06185918946059	1.39540114526321	11.9334474903948	0.000863930885529158	0.00817917175321626	chrX	47456017	47456271	255	-	ENST00000684689.1	ZNF41	introns
chrX	47455855	47456686	832	9	4.06185918946059	1.39540114526321	11.9334474903948	0.000863930885529158	0.00817917175321626	chrX	47456399	47467409	11011	-	ENST00000684689.1	ZNF41	introns
chrX	47455855	47456686	832	9	4.06185918946059	1.39540114526321	11.9334474903948	0.000863930885529158	0.00817917175321626	chrX	47449475	47455920	6446	-	ENST00000313116.11	ZNF41	introns
chrX	47455855	47456686	832	9	4.06185918946059	1.39540114526321	11.9334474903948	0.000863930885529158	0.00817917175321626	chrX	47456017	47456271	255	-	ENST00000313116.11	ZNF41	introns
chrX	47455855	47456686	832	9	4.06185918946059	1.39540114526321	11.9334474903948	0.000863930885529158	0.00817917175321626	chrX	47456399	47467409	11011	-	ENST00000313116.11	ZNF41	introns
chrX	47455855	47456686	832	9	4.06185918946059	1.39540114526321	11.9334474903948	0.000863930885529158	0.00817917175321626	chrX	47449475	47455920	6446	-	ENST00000377065.8	ZNF41	introns
chrX	47455855	47456686	832	9	4.06185918946059	1.39540114526321	11.9334474903948	0.000863930885529158	0.00817917175321626	chrX	47456017	47456271	255	-	ENST00000377065.8	ZNF41	introns
chrX	47455855	47456686	832	9	4.06185918946059	1.39540114526321	11.9334474903948	0.000863930885529158	0.00817917175321626	chrX	47456399	47467409	11011	-	ENST00000377065.8	ZNF41	introns
chrX	47455855	47456686	832	9	4.06185918946059	1.39540114526321	11.9334474903948	0.000863930885529158	0.00817917175321626	chrX	47449475	47455920	6446	-	ENST00000432977.1	ZNF41	introns
chrX	47455855	47456686	832	9	4.06185918946059	1.39540114526321	11.9334474903948	0.000863930885529158	0.00817917175321626	chrX	47456017	47456271	255	-	ENST00000432977.1	ZNF41	introns
chrX	47455855	47456686	832	9	4.06185918946059	1.39540114526321	11.9334474903948	0.000863930885529158	0.00817917175321626	chrX	47456439	47467409	10971	-	ENST00000432977.1	ZNF41	introns
chrX	47455855	47456686	832	9	4.06185918946059	1.39540114526321	11.9334474903948	0.000863930885529158	0.00817917175321626	chrX	47449475	47455920	6446	-	ENST00000465311.1	ZNF41	introns
chrX	47455855	47456686	832	9	4.06185918946059	1.39540114526321	11.9334474903948	0.000863930885529158	0.00817917175321626	chrX	47456017	47456271	255	-	ENST00000465311.1	ZNF41	introns
chrX	47455855	47456686	832	9	4.06185918946059	1.39540114526321	11.9334474903948	0.000863930885529158	0.00817917175321626	chrX	47456399	47467323	10925	-	ENST00000465311.1	ZNF41	introns
chrX	153765043	153765921	879	30	11.2505697651859	0.925726883151939	11.8969073851858	0.000863930885529158	0.00817917175321626	chrX	153765471	153765580	110	+	ENST00000538966.5	PLXNB3	5UTRs
chrX	153765043	153765921	879	30	11.2505697651859	0.925726883151939	11.8969073851858	0.000863930885529158	0.00817917175321626	chrX	153765471	153765535	65	+	ENST00000361971.10	PLXNB3	5UTRs
chrX	153765043	153765921	879	30	11.2505697651859	0.925726883151939	11.8969073851858	0.000863930885529158	0.00817917175321626	chrX	153765471	153765580	110	+	ENST00000538966.5	PLXNB3	exons
chrX	153765043	153765921	879	30	11.2505697651859	0.925726883151939	11.8969073851858	0.000863930885529158	0.00817917175321626	chrX	153765471	153765580	110	+	ENST00000361971.10	PLXNB3	exons
chrX	153765043	153765921	879	30	11.2505697651859	0.925726883151939	11.8969073851858	0.000863930885529158	0.00817917175321626	chrX	153764305	153765470	1166	+	ENST00000538966.5	PLXNB3	introns
chrX	153765043	153765921	879	30	11.2505697651859	0.925726883151939	11.8969073851858	0.000863930885529158	0.00817917175321626	chrX	153765581	153766158	578	+	ENST00000538966.5	PLXNB3	introns
chrX	153765043	153765921	879	30	11.2505697651859	0.925726883151939	11.8969073851858	0.000863930885529158	0.00817917175321626	chrX	153764305	153765470	1166	+	ENST00000361971.10	PLXNB3	introns
chrX	153765043	153765921	879	30	11.2505697651859	0.925726883151939	11.8969073851858	0.000863930885529158	0.00817917175321626	chrX	153765581	153766872	1292	+	ENST00000361971.10	PLXNB3	introns
chrX	153765043	153765921	879	30	11.2505697651859	0.925726883151939	11.8969073851858	0.000863930885529158	0.00817917175321626	chrX	153738579	153766382	27804	-	ENST00000434284.1	PLXNB3-AS1	introns
chrX	153765043	153765921	879	30	11.2505697651859	0.925726883151939	11.8969073851858	0.000863930885529158	0.00817917175321626	chrX	153763818	153766382	2565	-	ENST00000416854.1	PLXNB3-AS1	introns
chrX	97134725	97134882	158	3	1.25050695918152	-1.90667999871692	-11.8214731188697	0.000863930885529158	0.00817917175321626	chrX	97114966	97141664	26699	+	ENST00000355827.8	DIAPH2	introns
chrX	97134725	97134882	158	3	1.25050695918152	-1.90667999871692	-11.8214731188697	0.000863930885529158	0.00817917175321626	chrX	97114966	97141664	26699	+	ENST00000373061.7	DIAPH2	introns
chrX	97134725	97134882	158	3	1.25050695918152	-1.90667999871692	-11.8214731188697	0.000863930885529158	0.00817917175321626	chrX	97114966	97141664	26699	+	ENST00000373049.8	DIAPH2	introns
chrX	97134725	97134882	158	3	1.25050695918152	-1.90667999871692	-11.8214731188697	0.000863930885529158	0.00817917175321626	chrX	97114966	97141664	26699	+	ENST00000324765.13	DIAPH2	introns
chrX	97134725	97134882	158	3	1.25050695918152	-1.90667999871692	-11.8214731188697	0.000863930885529158	0.00817917175321626	chrX	97114966	97141664	26699	+	ENST00000373054.5	DIAPH2	introns
chrX	10789645	10789696	52	4	0.818029599704376	-1.07251217047091	-11.8126538255537	0.000863930885529158	0.00817917175321626	chrX	10620420	10833553	213134	-	ENST00000380785.5	MID1	introns
chrX	10789645	10789696	52	4	0.818029599704376	-1.07251217047091	-11.8126538255537	0.000863930885529158	0.00817917175321626	chrX	10567604	10833553	265950	-	ENST00000380787.5	MID1	introns
chrX	150966164	150966887	724	17	6.38631600614919	1.09932851978535	11.797555249654	0.000863930885529158	0.00817917175321626	chrX	150960588	150975508	14921	*	NA		intergenic
chrX	111189472	111190903	1432	12	4.45751448665469	-1.17790363345966	-11.7484647587679	0.000863930885529158	0.00817917175321626	chrX	111173082	111192126	19045	+	ENST00000425146.5	PAK3	introns
chrX	111189472	111190903	1432	12	4.45751448665469	-1.17790363345966	-11.7484647587679	0.000863930885529158	0.00817917175321626	chrX	111173082	111192126	19045	+	ENST00000446737.5	PAK3	introns
chrX	111189472	111190903	1432	12	4.45751448665469	-1.17790363345966	-11.7484647587679	0.000863930885529158	0.00817917175321626	chrX	111173082	111192126	19045	+	ENST00000372007.10	PAK3	introns
chrX	111189472	111190903	1432	12	4.45751448665469	-1.17790363345966	-11.7484647587679	0.000863930885529158	0.00817917175321626	chrX	111173082	111192126	19045	+	ENST00000372010.5	PAK3	introns
chrX	111189472	111190903	1432	12	4.45751448665469	-1.17790363345966	-11.7484647587679	0.000863930885529158	0.00817917175321626	chrX	111173082	111192126	19045	+	ENST00000519681.5	PAK3	introns
chrX	111189472	111190903	1432	12	4.45751448665469	-1.17790363345966	-11.7484647587679	0.000863930885529158	0.00817917175321626	chrX	111173082	111192126	19045	+	ENST00000518291.5	PAK3	introns
chrX	111189472	111190903	1432	12	4.45751448665469	-1.17790363345966	-11.7484647587679	0.000863930885529158	0.00817917175321626	chrX	111173082	111192126	19045	+	ENST00000262836.6	PAK3	introns
chrX	111189472	111190903	1432	12	4.45751448665469	-1.17790363345966	-11.7484647587679	0.000863930885529158	0.00817917175321626	chrX	111173082	111192126	19045	+	ENST00000360648.8	PAK3	introns
chrX	111189472	111190903	1432	12	4.45751448665469	-1.17790363345966	-11.7484647587679	0.000863930885529158	0.00817917175321626	chrX	111173082	111192126	19045	+	ENST00000417227.5	PAK3	introns
chrX	153960722	153962515	1794	58	15.7172743670838	0.761423219358557	11.7442815588169	0.000863930885529158	0.00817917175321626	chrX	153962268	153963267	1000	-	ENST00000461098.1	HCFC1	promoters
chrX	153960722	153962515	1794	58	15.7172743670838	0.761423219358557	11.7442815588169	0.000863930885529158	0.00817917175321626	chrX	153962222	153962306	85	-	ENST00000310441.12	HCFC1	exons
chrX	153960722	153962515	1794	58	15.7172743670838	0.761423219358557	11.7442815588169	0.000863930885529158	0.00817917175321626	chrX	153961542	153961648	107	-	ENST00000310441.12	HCFC1	exons
chrX	153960722	153962515	1794	58	15.7172743670838	0.761423219358557	11.7442815588169	0.000863930885529158	0.00817917175321626	chrX	153962222	153962306	85	-	ENST00000369984.4	HCFC1	exons
chrX	153960722	153962515	1794	58	15.7172743670838	0.761423219358557	11.7442815588169	0.000863930885529158	0.00817917175321626	chrX	153961542	153961648	107	-	ENST00000369984.4	HCFC1	exons
chrX	153960722	153962515	1794	58	15.7172743670838	0.761423219358557	11.7442815588169	0.000863930885529158	0.00817917175321626	chrX	153962222	153962267	46	-	ENST00000461098.1	HCFC1	exons
chrX	153960722	153962515	1794	58	15.7172743670838	0.761423219358557	11.7442815588169	0.000863930885529158	0.00817917175321626	chrX	153960415	153961541	1127	-	ENST00000310441.12	HCFC1	introns
chrX	153960722	153962515	1794	58	15.7172743670838	0.761423219358557	11.7442815588169	0.000863930885529158	0.00817917175321626	chrX	153961649	153962221	573	-	ENST00000310441.12	HCFC1	introns
chrX	153960722	153962515	1794	58	15.7172743670838	0.761423219358557	11.7442815588169	0.000863930885529158	0.00817917175321626	chrX	153962307	153963224	918	-	ENST00000310441.12	HCFC1	introns
chrX	153960722	153962515	1794	58	15.7172743670838	0.761423219358557	11.7442815588169	0.000863930885529158	0.00817917175321626	chrX	153960415	153961541	1127	-	ENST00000369984.4	HCFC1	introns
chrX	153960722	153962515	1794	58	15.7172743670838	0.761423219358557	11.7442815588169	0.000863930885529158	0.00817917175321626	chrX	153961649	153962221	573	-	ENST00000369984.4	HCFC1	introns
chrX	153960722	153962515	1794	58	15.7172743670838	0.761423219358557	11.7442815588169	0.000863930885529158	0.00817917175321626	chrX	153962307	153963224	918	-	ENST00000369984.4	HCFC1	introns
chrX	153960722	153962515	1794	58	15.7172743670838	0.761423219358557	11.7442815588169	0.000863930885529158	0.00817917175321626	chrX	153960415	153962221	1807	-	ENST00000461098.1	HCFC1	introns
chrX	132669708	132670527	820	7	4.00108994557359	-1.72840772430242	-11.7078418573631	0.000863930885529158	0.00817917175321626	chrX	132669563	132669888	326	+	ENST00000455269.1	HS6ST2-AS1	exons
chrX	132669708	132670527	820	7	4.00108994557359	-1.72840772430242	-11.7078418573631	0.000863930885529158	0.00817917175321626	chrX	132629094	132956807	327714	-	ENST00000370836.6	HS6ST2	introns
chrX	132669708	132670527	820	7	4.00108994557359	-1.72840772430242	-11.7078418573631	0.000863930885529158	0.00817917175321626	chrX	132669200	132708461	39262	-	ENST00000521489.5	HS6ST2	introns
chrX	132669708	132670527	820	7	4.00108994557359	-1.72840772430242	-11.7078418573631	0.000863930885529158	0.00817917175321626	chrX	132669200	132708461	39262	-	ENST00000370833.6	HS6ST2	introns
chrX	132669708	132670527	820	7	4.00108994557359	-1.72840772430242	-11.7078418573631	0.000863930885529158	0.00817917175321626	chrX	132629094	132956807	327714	-	ENST00000406696.4	HS6ST2	introns
chrX	132669708	132670527	820	7	4.00108994557359	-1.72840772430242	-11.7078418573631	0.000863930885529158	0.00817917175321626	chrX	132669200	132708461	39262	-	ENST00000640529.1	HS6ST2	introns
chrX	123186843	123188133	1291	10	3.07236766605101	1.16228249966548	11.6894891866011	0.000863930885529158	0.00817917175321626	chrX	123185991	123202635	16645	+	ENST00000616590.4	GRIA3	introns
chrX	123186843	123188133	1291	10	3.07236766605101	1.16228249966548	11.6894891866011	0.000863930885529158	0.00817917175321626	chrX	123185991	123253302	67312	+	ENST00000620443.2	GRIA3	introns
chrX	123186843	123188133	1291	10	3.07236766605101	1.16228249966548	11.6894891866011	0.000863930885529158	0.00817917175321626	chrX	123185991	123253302	67312	+	ENST00000622768.5	GRIA3	introns
chrX	123186843	123188133	1291	10	3.07236766605101	1.16228249966548	11.6894891866011	0.000863930885529158	0.00817917175321626	chrX	123185991	123202635	16645	+	ENST00000611689.4	GRIA3	introns
chrX	123186843	123188133	1291	10	3.07236766605101	1.16228249966548	11.6894891866011	0.000863930885529158	0.00817917175321626	chrX	123185991	123253302	67312	+	ENST00000620581.4	GRIA3	introns
chrX	123186843	123188133	1291	10	3.07236766605101	1.16228249966548	11.6894891866011	0.000863930885529158	0.00817917175321626	chrX	123185991	123253302	67312	+	ENST00000479118.1	GRIA3	introns
chrX	132695828	132696278	451	6	2.41314730234543	-1.54168693631953	-11.6792197288749	0.000863930885529158	0.00817917175321626	chrX	132629094	132956807	327714	-	ENST00000370836.6	HS6ST2	introns
chrX	132695828	132696278	451	6	2.41314730234543	-1.54168693631953	-11.6792197288749	0.000863930885529158	0.00817917175321626	chrX	132669200	132708461	39262	-	ENST00000521489.5	HS6ST2	introns
chrX	132695828	132696278	451	6	2.41314730234543	-1.54168693631953	-11.6792197288749	0.000863930885529158	0.00817917175321626	chrX	132669200	132708461	39262	-	ENST00000370833.6	HS6ST2	introns
chrX	132695828	132696278	451	6	2.41314730234543	-1.54168693631953	-11.6792197288749	0.000863930885529158	0.00817917175321626	chrX	132629094	132956807	327714	-	ENST00000406696.4	HS6ST2	introns
chrX	132695828	132696278	451	6	2.41314730234543	-1.54168693631953	-11.6792197288749	0.000863930885529158	0.00817917175321626	chrX	132669200	132708461	39262	-	ENST00000640529.1	HS6ST2	introns
chrX	9580928	9581206	279	6	1.38796916692243	1.09864134755232	11.5121530217248	0.00129589632829374	0.00817917175321626	chrX	9501850	9640272	138423	+	ENST00000407597.7	TBL1X	introns
chrX	9580928	9581206	279	6	1.38796916692243	1.09864134755232	11.5121530217248	0.00129589632829374	0.00817917175321626	chrX	9535035	9640272	105238	+	ENST00000380961.5	TBL1X	introns
chrX	9580928	9581206	279	6	1.38796916692243	1.09864134755232	11.5121530217248	0.00129589632829374	0.00817917175321626	chrX	9501850	9640272	138423	+	ENST00000424279.6	TBL1X	introns
chrX	9580928	9581206	279	6	1.38796916692243	1.09864134755232	11.5121530217248	0.00129589632829374	0.00817917175321626	chrX	9501850	9640272	138423	+	ENST00000645353.2	TBL1X	introns
chrX	9580928	9581206	279	6	1.38796916692243	1.09864134755232	11.5121530217248	0.00129589632829374	0.00817917175321626	chrX	9501850	9640272	138423	+	ENST00000422314.5	TBL1X	introns
chrX	9580928	9581206	279	6	1.38796916692243	1.09864134755232	11.5121530217248	0.00129589632829374	0.00817917175321626	chrX	9531089	9640272	109184	+	ENST00000645686.1	TBL1X	introns
chrX	9580928	9581206	279	6	1.38796916692243	1.09864134755232	11.5121530217248	0.00129589632829374	0.00817917175321626	chrX	9531089	9636281	105193	+	ENST00000646640.1	TBL1X	introns
chrX	9580928	9581206	279	6	1.38796916692243	1.09864134755232	11.5121530217248	0.00129589632829374	0.00817917175321626	chrX	9531089	9640272	109184	+	ENST00000647172.1	TBL1X	introns
chrX	9580928	9581206	279	6	1.38796916692243	1.09864134755232	11.5121530217248	0.00129589632829374	0.00817917175321626	chrX	9534961	9640272	105312	+	ENST00000452824.5	TBL1X	introns
chrX	9580928	9581206	279	6	1.38796916692243	1.09864134755232	11.5121530217248	0.00129589632829374	0.00817917175321626	chrX	9543268	9640272	97005	+	ENST00000415293.6	TBL1X	introns
chrX	9580928	9581206	279	6	1.38796916692243	1.09864134755232	11.5121530217248	0.00129589632829374	0.00817917175321626	chrX	9543268	9640272	97005	+	ENST00000683056.1	TBL1X	introns
chrX	9580928	9581206	279	6	1.38796916692243	1.09864134755232	11.5121530217248	0.00129589632829374	0.00817917175321626	chrX	9560549	9640272	79724	+	ENST00000647060.1	TBL1X	introns
chrX	46649628	46650068	441	6	1.27916878300507	1.05234312851626	11.4301044823388	0.00129589632829374	0.00817917175321626	chrX	46648331	46652330	4000	-	ENST00000413837.1		1to5kb
chrX	46649628	46650068	441	6	1.27916878300507	1.05234312851626	11.4301044823388	0.00129589632829374	0.00817917175321626	chrX	46648798	46651109	2312	-	ENST00000616978.5	SLC9A7	introns
chrX	46649628	46650068	441	6	1.27916878300507	1.05234312851626	11.4301044823388	0.00129589632829374	0.00817917175321626	chrX	46648798	46651109	2312	-	ENST00000328306.4	SLC9A7	introns
chrX	46649628	46650068	441	6	1.27916878300507	1.05234312851626	11.4301044823388	0.00129589632829374	0.00817917175321626	chrX	46607183	46669606	62424	-	ENST00000489574.2	SLC9A7	introns
chrX	107477726	107479096	1371	11	5.41610866151785	1.41023611256264	11.3908386161518	0.00129589632829374	0.00817917175321626	chrX	107450006	107526581	76576	+	ENST00000683843.1	FRMPD3	introns
chrX	107477726	107479096	1371	11	5.41610866151785	1.41023611256264	11.3908386161518	0.00129589632829374	0.00817917175321626	chrX	107450006	107526581	76576	+	ENST00000683424.1	FRMPD3	introns
chrX	15303803	15303883	81	4	1.0775874004979	-1.42760292690299	-11.2463629668981	0.00129589632829374	0.00817917175321626	chrX	15302808	15315424	12617	-	ENST00000380470.7	ASB11	introns
chrX	15303803	15303883	81	4	1.0775874004979	-1.42760292690299	-11.2463629668981	0.00129589632829374	0.00817917175321626	chrX	15302808	15315424	12617	-	ENST00000480796.6	ASB11	introns
chrX	15303803	15303883	81	4	1.0775874004979	-1.42760292690299	-11.2463629668981	0.00129589632829374	0.00817917175321626	chrX	15302808	15314368	11561	-	ENST00000344384.8	ASB11	introns
chrX	15303803	15303883	81	4	1.0775874004979	-1.42760292690299	-11.2463629668981	0.00129589632829374	0.00817917175321626	chrX	15302808	15315424	12617	-	ENST00000485437.2	ASB11	introns
chrX	124736730	124738179	1450	19	4.87737536560126	-0.809544676351817	-11.2342702193099	0.00129589632829374	0.00817917175321626	chrX	124736957	124737197	241	-	ENST00000371130.7	TENM1	exons
chrX	124736730	124738179	1450	19	4.87737536560126	-0.809544676351817	-11.2342702193099	0.00129589632829374	0.00817917175321626	chrX	124736957	124737197	241	-	ENST00000422452.2	TENM1	exons
chrX	124736730	124738179	1450	19	4.87737536560126	-0.809544676351817	-11.2342702193099	0.00129589632829374	0.00817917175321626	chrX	124705252	124736956	31705	-	ENST00000371130.7	TENM1	introns
chrX	124736730	124738179	1450	19	4.87737536560126	-0.809544676351817	-11.2342702193099	0.00129589632829374	0.00817917175321626	chrX	124737198	124894295	157098	-	ENST00000371130.7	TENM1	introns
chrX	124736730	124738179	1450	19	4.87737536560126	-0.809544676351817	-11.2342702193099	0.00129589632829374	0.00817917175321626	chrX	124705252	124736956	31705	-	ENST00000422452.2	TENM1	introns
chrX	124736730	124738179	1450	19	4.87737536560126	-0.809544676351817	-11.2342702193099	0.00129589632829374	0.00817917175321626	chrX	124737198	124894295	157098	-	ENST00000422452.2	TENM1	introns
chrX	19751634	19752326	693	11	3.78265276598588	1.13874674241133	11.2082141815769	0.00129589632829374	0.00817917175321626	chrX	19748704	19752703	4000	-	ENST00000432234.5	SH3KBP1	1to5kb
chrX	19751634	19752326	693	11	3.78265276598588	1.13874674241133	11.2082141815769	0.00129589632829374	0.00817917175321626	chrX	19746442	19836124	89683	-	ENST00000397821.8	SH3KBP1	introns
chrX	19751634	19752326	693	11	3.78265276598588	1.13874674241133	11.2082141815769	0.00129589632829374	0.00817917175321626	chrX	19746442	19799633	53192	-	ENST00000379698.8	SH3KBP1	introns
chrX	19751634	19752326	693	11	3.78265276598588	1.13874674241133	11.2082141815769	0.00129589632829374	0.00817917175321626	chrX	19746442	19836124	89683	-	ENST00000379697.7	SH3KBP1	introns
chrX	121996425	121997657	1233	9	3.06351266817791	1.05294857157593	11.2054393226861	0.00129589632829374	0.00817917175321626	chrX	121876866	122010975	134110	*	NA		intergenic
chrX	40168572	40169028	457	41	13.5383891203559	-1.15767319872117	-11.1962404058208	0.00129589632829374	0.00817917175321626	chrX	40077970	40177006	99037	-	ENST00000378455.8	BCOR	introns
chrX	40168572	40169028	457	41	13.5383891203559	-1.15767319872117	-11.1962404058208	0.00129589632829374	0.00817917175321626	chrX	40077970	40177006	99037	-	ENST00000342274.8	BCOR	introns
chrX	40168572	40169028	457	41	13.5383891203559	-1.15767319872117	-11.1962404058208	0.00129589632829374	0.00817917175321626	chrX	40077970	40177006	99037	-	ENST00000672922.2	BCOR	introns
chrX	15662323	15664067	1745	15	4.71282663970875	-0.942004561126547	-11.1910144577126	0.00129589632829374	0.00817917175321626	chrX	15659102	15664336	5235	-	ENST00000649243.1	ACE2	introns
chrX	15662323	15664067	1745	15	4.71282663970875	-0.942004561126547	-11.1910144577126	0.00129589632829374	0.00817917175321626	chrX	15659102	15664336	5235	-	ENST00000380342.4	CLTRN	introns
chrX	15662323	15664067	1745	15	4.71282663970875	-0.942004561126547	-11.1910144577126	0.00129589632829374	0.00817917175321626	chrX	15659102	15664336	5235	-	ENST00000650271.1	CLTRN	introns
chrX	10634680	10635874	1195	16	4.67458234198035	-1.05805352569762	-11.1640227689245	0.00129589632829374	0.00817917175321626	chrX	10567604	10677464	109861	-	ENST00000453318.6	MID1	introns
chrX	10634680	10635874	1195	16	4.67458234198035	-1.05805352569762	-11.1640227689245	0.00129589632829374	0.00817917175321626	chrX	10620420	10833553	213134	-	ENST00000380785.5	MID1	introns
chrX	10634680	10635874	1195	16	4.67458234198035	-1.05805352569762	-11.1640227689245	0.00129589632829374	0.00817917175321626	chrX	10567604	10833553	265950	-	ENST00000380787.5	MID1	introns
chrX	10634680	10635874	1195	16	4.67458234198035	-1.05805352569762	-11.1640227689245	0.00129589632829374	0.00817917175321626	chrX	10567604	10677464	109861	-	ENST00000413894.5	MID1	introns
chrX	38400952	38401615	664	6	2.09431402801361	-1.49161069374045	-11.1244787473418	0.00129589632829374	0.00817917175321626	chrX	38401275	38401428	154	+	ENST00000643344.1	OTC	exons
chrX	38400952	38401615	664	6	2.09431402801361	-1.49161069374045	-11.1244787473418	0.00129589632829374	0.00817917175321626	chrX	38401275	38401428	154	+	ENST00000039007.5	OTC	exons
chrX	38400952	38401615	664	6	2.09431402801361	-1.49161069374045	-11.1244787473418	0.00129589632829374	0.00817917175321626	chrX	38401275	38401428	154	+	ENST00000488812.1	OTC	exons
chrX	38400952	38401615	664	6	2.09431402801361	-1.49161069374045	-11.1244787473418	0.00129589632829374	0.00817917175321626	chrX	37426001	38666120	1240120	+	ENST00000465127.1	TSPAN7	introns
chrX	38400952	38401615	664	6	2.09431402801361	-1.49161069374045	-11.1244787473418	0.00129589632829374	0.00817917175321626	chrX	38381430	38401274	19845	+	ENST00000643344.1	OTC	introns
chrX	38400952	38401615	664	6	2.09431402801361	-1.49161069374045	-11.1244787473418	0.00129589632829374	0.00817917175321626	chrX	38401429	38403617	2189	+	ENST00000643344.1	OTC	introns
chrX	38400952	38401615	664	6	2.09431402801361	-1.49161069374045	-11.1244787473418	0.00129589632829374	0.00817917175321626	chrX	38381430	38401274	19845	+	ENST00000039007.5	OTC	introns
chrX	38400952	38401615	664	6	2.09431402801361	-1.49161069374045	-11.1244787473418	0.00129589632829374	0.00817917175321626	chrX	38401429	38403617	2189	+	ENST00000039007.5	OTC	introns
chrX	38400952	38401615	664	6	2.09431402801361	-1.49161069374045	-11.1244787473418	0.00129589632829374	0.00817917175321626	chrX	38381430	38401274	19845	+	ENST00000488812.1	OTC	introns
chrX	38400952	38401615	664	6	2.09431402801361	-1.49161069374045	-11.1244787473418	0.00129589632829374	0.00817917175321626	chrX	38401429	38403617	2189	+	ENST00000488812.1	OTC	introns
chrX	38400952	38401615	664	6	2.09431402801361	-1.49161069374045	-11.1244787473418	0.00129589632829374	0.00817917175321626	chrX	38401275	38401428	154	+	ENST00000643344.1	OTC	3UTRs
chrX	16997104	16997935	832	7	2.38203088057165	-1.34191176066169	-11.1133815995308	0.00129589632829374	0.00817917175321626	chrX	16947135	17006220	59086	+	ENST00000357277.8	REPS2	introns
chrX	16997104	16997935	832	7	2.38203088057165	-1.34191176066169	-11.1133815995308	0.00129589632829374	0.00817917175321626	chrX	16947135	17006220	59086	+	ENST00000303843.7	REPS2	introns
chrX	16997104	16997935	832	7	2.38203088057165	-1.34191176066169	-11.1133815995308	0.00129589632829374	0.00817917175321626	chrX	16947135	17006220	59086	+	ENST00000481792.1	REPS2	introns
chrX	30577000	30577666	667	12	3.73893237980436	0.986931219293311	11.0490443079001	0.00129589632829374	0.00817917175321626	chrX	30577638	30577766	129	-	ENST00000378962.4	TASL	5UTRs
chrX	30577000	30577666	667	12	3.73893237980436	0.986931219293311	11.0490443079001	0.00129589632829374	0.00817917175321626	chrX	30577638	30577766	129	-	ENST00000378962.4	TASL	exons
chrX	30577000	30577666	667	12	3.73893237980436	0.986931219293311	11.0490443079001	0.00129589632829374	0.00817917175321626	chrX	30576867	30577637	771	-	ENST00000378962.4	TASL	introns
chrX	122223131	122224294	1164	23	10.7140522942663	-1.03175795904431	-11.0465736088005	0.00129589632829374	0.00817917175321626	chrX	122016613	122237007	220395	*	NA		intergenic
chrX	13698403	13699755	1353	11	3.82916147448617	-1.24335980041191	-10.9949787883142	0.00129589632829374	0.00817917175321626	chrX	13689289	13703813	14525	+	ENST00000464506.2	RAB9A	introns
chrX	13698403	13699755	1353	11	3.82916147448617	-1.24335980041191	-10.9949787883142	0.00129589632829374	0.00817917175321626	chrX	13689289	13703734	14446	+	ENST00000243325.6	RAB9A	introns
chrX	13698403	13699755	1353	11	3.82916147448617	-1.24335980041191	-10.9949787883142	0.00129589632829374	0.00817917175321626	chrX	13689289	13708720	19432	+	ENST00000618931.2	RAB9A	introns
chrX	13763512	13764069	558	11	3.44235182057775	-1.01920934827785	-10.9711054304594	0.00129589632829374	0.00817917175321626	chrX	13762905	13766904	4000	+	ENST00000474705.1	OFD1	1to5kb
chrX	13763512	13764069	558	11	3.44235182057775	-1.01920934827785	-10.9711054304594	0.00129589632829374	0.00817917175321626	chrX	13763745	13763855	111	+	ENST00000380567.6	OFD1	exons
chrX	13763512	13764069	558	11	3.44235182057775	-1.01920934827785	-10.9711054304594	0.00129589632829374	0.00817917175321626	chrX	13763745	13763855	111	+	ENST00000683284.1	OFD1	exons
chrX	13763512	13764069	558	11	3.44235182057775	-1.01920934827785	-10.9711054304594	0.00129589632829374	0.00817917175321626	chrX	13763745	13763855	111	+	ENST00000683427.1	OFD1	exons
chrX	13763512	13764069	558	11	3.44235182057775	-1.01920934827785	-10.9711054304594	0.00129589632829374	0.00817917175321626	chrX	13763745	13763855	111	+	ENST00000683713.1	OFD1	exons
chrX	13763512	13764069	558	11	3.44235182057775	-1.01920934827785	-10.9711054304594	0.00129589632829374	0.00817917175321626	chrX	13763745	13763855	111	+	ENST00000340096.11	OFD1	exons
chrX	13763512	13764069	558	11	3.44235182057775	-1.01920934827785	-10.9711054304594	0.00129589632829374	0.00817917175321626	chrX	13763745	13763855	111	+	ENST00000682237.1	OFD1	exons
chrX	13763512	13764069	558	11	3.44235182057775	-1.01920934827785	-10.9711054304594	0.00129589632829374	0.00817917175321626	chrX	13763745	13763855	111	+	ENST00000464463.6	OFD1	exons
chrX	13763512	13764069	558	11	3.44235182057775	-1.01920934827785	-10.9711054304594	0.00129589632829374	0.00817917175321626	chrX	13763745	13763855	111	+	ENST00000683655.1	OFD1	exons
chrX	13763512	13764069	558	11	3.44235182057775	-1.01920934827785	-10.9711054304594	0.00129589632829374	0.00817917175321626	chrX	13763745	13763855	111	+	ENST00000380550.6	OFD1	exons
chrX	13763512	13764069	558	11	3.44235182057775	-1.01920934827785	-10.9711054304594	0.00129589632829374	0.00817917175321626	chrX	13763745	13763855	111	+	ENST00000398395.8	OFD1	exons
chrX	13763512	13764069	558	11	3.44235182057775	-1.01920934827785	-10.9711054304594	0.00129589632829374	0.00817917175321626	chrX	13763745	13763855	111	+	ENST00000490265.6	OFD1	exons
chrX	13763512	13764069	558	11	3.44235182057775	-1.01920934827785	-10.9711054304594	0.00129589632829374	0.00817917175321626	chrX	13763745	13763855	111	+	ENST00000683454.1	OFD1	exons
chrX	13763512	13764069	558	11	3.44235182057775	-1.01920934827785	-10.9711054304594	0.00129589632829374	0.00817917175321626	chrX	13763745	13763855	111	+	ENST00000683637.1	OFD1	exons
chrX	13763512	13764069	558	11	3.44235182057775	-1.01920934827785	-10.9711054304594	0.00129589632829374	0.00817917175321626	chrX	13762445	13767126	4682	+	ENST00000684577.1	OFD1	introns
chrX	13763512	13764069	558	11	3.44235182057775	-1.01920934827785	-10.9711054304594	0.00129589632829374	0.00817917175321626	chrX	13762445	13763744	1300	+	ENST00000380567.6	OFD1	introns
chrX	13763512	13764069	558	11	3.44235182057775	-1.01920934827785	-10.9711054304594	0.00129589632829374	0.00817917175321626	chrX	13763856	13767126	3271	+	ENST00000380567.6	OFD1	introns
chrX	13763512	13764069	558	11	3.44235182057775	-1.01920934827785	-10.9711054304594	0.00129589632829374	0.00817917175321626	chrX	13762445	13763744	1300	+	ENST00000683284.1	OFD1	introns
chrX	13763512	13764069	558	11	3.44235182057775	-1.01920934827785	-10.9711054304594	0.00129589632829374	0.00817917175321626	chrX	13763856	13767126	3271	+	ENST00000683284.1	OFD1	introns
chrX	13763512	13764069	558	11	3.44235182057775	-1.01920934827785	-10.9711054304594	0.00129589632829374	0.00817917175321626	chrX	13762445	13763744	1300	+	ENST00000683427.1	OFD1	introns
chrX	13763512	13764069	558	11	3.44235182057775	-1.01920934827785	-10.9711054304594	0.00129589632829374	0.00817917175321626	chrX	13763856	13767126	3271	+	ENST00000683427.1	OFD1	introns
chrX	13763512	13764069	558	11	3.44235182057775	-1.01920934827785	-10.9711054304594	0.00129589632829374	0.00817917175321626	chrX	13762445	13763744	1300	+	ENST00000683713.1	OFD1	introns
chrX	13763512	13764069	558	11	3.44235182057775	-1.01920934827785	-10.9711054304594	0.00129589632829374	0.00817917175321626	chrX	13763856	13767126	3271	+	ENST00000683713.1	OFD1	introns
chrX	13763512	13764069	558	11	3.44235182057775	-1.01920934827785	-10.9711054304594	0.00129589632829374	0.00817917175321626	chrX	13762445	13763744	1300	+	ENST00000340096.11	OFD1	introns
chrX	13763512	13764069	558	11	3.44235182057775	-1.01920934827785	-10.9711054304594	0.00129589632829374	0.00817917175321626	chrX	13763856	13767126	3271	+	ENST00000340096.11	OFD1	introns
chrX	13763512	13764069	558	11	3.44235182057775	-1.01920934827785	-10.9711054304594	0.00129589632829374	0.00817917175321626	chrX	13762445	13767126	4682	+	ENST00000682953.1	OFD1	introns
chrX	13763512	13764069	558	11	3.44235182057775	-1.01920934827785	-10.9711054304594	0.00129589632829374	0.00817917175321626	chrX	13762445	13763744	1300	+	ENST00000682237.1	OFD1	introns
chrX	13763512	13764069	558	11	3.44235182057775	-1.01920934827785	-10.9711054304594	0.00129589632829374	0.00817917175321626	chrX	13763856	13767126	3271	+	ENST00000682237.1	OFD1	introns
chrX	13763512	13764069	558	11	3.44235182057775	-1.01920934827785	-10.9711054304594	0.00129589632829374	0.00817917175321626	chrX	13762445	13763744	1300	+	ENST00000464463.6	OFD1	introns
chrX	13763512	13764069	558	11	3.44235182057775	-1.01920934827785	-10.9711054304594	0.00129589632829374	0.00817917175321626	chrX	13763856	13767126	3271	+	ENST00000464463.6	OFD1	introns
chrX	13763512	13764069	558	11	3.44235182057775	-1.01920934827785	-10.9711054304594	0.00129589632829374	0.00817917175321626	chrX	13762445	13763744	1300	+	ENST00000683655.1	OFD1	introns
chrX	13763512	13764069	558	11	3.44235182057775	-1.01920934827785	-10.9711054304594	0.00129589632829374	0.00817917175321626	chrX	13763856	13767126	3271	+	ENST00000683655.1	OFD1	introns
chrX	13763512	13764069	558	11	3.44235182057775	-1.01920934827785	-10.9711054304594	0.00129589632829374	0.00817917175321626	chrX	13762445	13767126	4682	+	ENST00000682562.1	OFD1	introns
chrX	13763512	13764069	558	11	3.44235182057775	-1.01920934827785	-10.9711054304594	0.00129589632829374	0.00817917175321626	chrX	13762445	13763744	1300	+	ENST00000380550.6	OFD1	introns
chrX	13763512	13764069	558	11	3.44235182057775	-1.01920934827785	-10.9711054304594	0.00129589632829374	0.00817917175321626	chrX	13763856	13767126	3271	+	ENST00000380550.6	OFD1	introns
chrX	13763512	13764069	558	11	3.44235182057775	-1.01920934827785	-10.9711054304594	0.00129589632829374	0.00817917175321626	chrX	13762445	13763744	1300	+	ENST00000398395.8	OFD1	introns
chrX	13763512	13764069	558	11	3.44235182057775	-1.01920934827785	-10.9711054304594	0.00129589632829374	0.00817917175321626	chrX	13763856	13767126	3271	+	ENST00000398395.8	OFD1	introns
chrX	13763512	13764069	558	11	3.44235182057775	-1.01920934827785	-10.9711054304594	0.00129589632829374	0.00817917175321626	chrX	13762445	13767126	4682	+	ENST00000683055.1	OFD1	introns
chrX	13763512	13764069	558	11	3.44235182057775	-1.01920934827785	-10.9711054304594	0.00129589632829374	0.00817917175321626	chrX	13762445	13763744	1300	+	ENST00000490265.6	OFD1	introns
chrX	13763512	13764069	558	11	3.44235182057775	-1.01920934827785	-10.9711054304594	0.00129589632829374	0.00817917175321626	chrX	13763856	13767126	3271	+	ENST00000490265.6	OFD1	introns
chrX	13763512	13764069	558	11	3.44235182057775	-1.01920934827785	-10.9711054304594	0.00129589632829374	0.00817917175321626	chrX	13762445	13763744	1300	+	ENST00000683454.1	OFD1	introns
chrX	13763512	13764069	558	11	3.44235182057775	-1.01920934827785	-10.9711054304594	0.00129589632829374	0.00817917175321626	chrX	13763856	13767126	3271	+	ENST00000683454.1	OFD1	introns
chrX	13763512	13764069	558	11	3.44235182057775	-1.01920934827785	-10.9711054304594	0.00129589632829374	0.00817917175321626	chrX	13762445	13763744	1300	+	ENST00000683637.1	OFD1	introns
chrX	13763512	13764069	558	11	3.44235182057775	-1.01920934827785	-10.9711054304594	0.00129589632829374	0.00817917175321626	chrX	13763856	13767126	3271	+	ENST00000683637.1	OFD1	introns
chrX	13763512	13764069	558	11	3.44235182057775	-1.01920934827785	-10.9711054304594	0.00129589632829374	0.00817917175321626	chrX	13763745	13763855	111	+	ENST00000380567.6	OFD1	3UTRs
chrX	13763512	13764069	558	11	3.44235182057775	-1.01920934827785	-10.9711054304594	0.00129589632829374	0.00817917175321626	chrX	13763745	13763855	111	+	ENST00000683284.1	OFD1	3UTRs
chrX	13763512	13764069	558	11	3.44235182057775	-1.01920934827785	-10.9711054304594	0.00129589632829374	0.00817917175321626	chrX	13763745	13763855	111	+	ENST00000683427.1	OFD1	3UTRs
chrX	13763512	13764069	558	11	3.44235182057775	-1.01920934827785	-10.9711054304594	0.00129589632829374	0.00817917175321626	chrX	13763745	13763855	111	+	ENST00000683713.1	OFD1	3UTRs
chrX	13763512	13764069	558	11	3.44235182057775	-1.01920934827785	-10.9711054304594	0.00129589632829374	0.00817917175321626	chrX	13763745	13763855	111	+	ENST00000682237.1	OFD1	3UTRs
chrX	13763512	13764069	558	11	3.44235182057775	-1.01920934827785	-10.9711054304594	0.00129589632829374	0.00817917175321626	chrX	13763745	13763855	111	+	ENST00000683655.1	OFD1	3UTRs
chrX	13763512	13764069	558	11	3.44235182057775	-1.01920934827785	-10.9711054304594	0.00129589632829374	0.00817917175321626	chrX	13763745	13763855	111	+	ENST00000398395.8	OFD1	3UTRs
chrX	19077428	19077792	365	4	0.990159272584997	-1.70311200847858	-10.9687185610378	0.00129589632829374	0.00817917175321626	chrX	19068836	19082701	13866	-	ENST00000379869.8	ADGRG2	introns
chrX	19077428	19077792	365	4	0.990159272584997	-1.70311200847858	-10.9687185610378	0.00129589632829374	0.00817917175321626	chrX	19068836	19082701	13866	-	ENST00000354791.7	ADGRG2	introns
chrX	19077428	19077792	365	4	0.990159272584997	-1.70311200847858	-10.9687185610378	0.00129589632829374	0.00817917175321626	chrX	19068836	19082701	13866	-	ENST00000379873.6	ADGRG2	introns
chrX	19077428	19077792	365	4	0.990159272584997	-1.70311200847858	-10.9687185610378	0.00129589632829374	0.00817917175321626	chrX	19068836	19082701	13866	-	ENST00000379876.5	ADGRG2	introns
chrX	19077428	19077792	365	4	0.990159272584997	-1.70311200847858	-10.9687185610378	0.00129589632829374	0.00817917175321626	chrX	19068836	19082701	13866	-	ENST00000379878.7	ADGRG2	introns
chrX	19077428	19077792	365	4	0.990159272584997	-1.70311200847858	-10.9687185610378	0.00129589632829374	0.00817917175321626	chrX	19068836	19082701	13866	-	ENST00000357991.7	ADGRG2	introns
chrX	19077428	19077792	365	4	0.990159272584997	-1.70311200847858	-10.9687185610378	0.00129589632829374	0.00817917175321626	chrX	19068836	19082701	13866	-	ENST00000357544.7	ADGRG2	introns
chrX	19077428	19077792	365	4	0.990159272584997	-1.70311200847858	-10.9687185610378	0.00129589632829374	0.00817917175321626	chrX	19068836	19082701	13866	-	ENST00000360279.8	ADGRG2	introns
chrX	19077428	19077792	365	4	0.990159272584997	-1.70311200847858	-10.9687185610378	0.00129589632829374	0.00817917175321626	chrX	19068836	19082701	13866	-	ENST00000356606.8	ADGRG2	introns
chrX	19077428	19077792	365	4	0.990159272584997	-1.70311200847858	-10.9687185610378	0.00129589632829374	0.00817917175321626	chrX	19068836	19082701	13866	-	ENST00000340581.3	ADGRG2	introns
chrX	107444386	107444531	146	4	0.815343981946685	1.53616401431968	10.9648528428101	0.00129589632829374	0.00817917175321626	chrX	107429462	107444651	15190	*	NA		intergenic
chrX	150763419	150763930	512	18	6.26565628825749	-0.968484648681667	-10.9281949110243	0.00129589632829374	0.00817917175321626	chrX	150762565	150765108	2544	+	ENST00000445323.7	MTMR1	exons
chrX	150763419	150763930	512	18	6.26565628825749	-0.968484648681667	-10.9281949110243	0.00129589632829374	0.00817917175321626	chrX	150762738	150764511	1774	+	ENST00000485376.5	MTMR1	introns
chrX	150763419	150763930	512	18	6.26565628825749	-0.968484648681667	-10.9281949110243	0.00129589632829374	0.00817917175321626	chrX	150762738	150764511	1774	+	ENST00000370390.7	MTMR1	introns
chrX	150763419	150763930	512	18	6.26565628825749	-0.968484648681667	-10.9281949110243	0.00129589632829374	0.00817917175321626	chrX	150755866	150764511	8646	+	ENST00000488357.1	MTMR1	introns
chrX	150763419	150763930	512	18	6.26565628825749	-0.968484648681667	-10.9281949110243	0.00129589632829374	0.00817917175321626	chrX	150762730	150765108	2379	+	ENST00000445323.7	MTMR1	3UTRs
chrX	24993608	24994136	529	13	8.04093074373256	1.77514067860102	10.8955315165444	0.00129589632829374	0.00817917175321626	chrX	24930550	24995804	65255	+	ENST00000672178.1	POLA1	introns
chrX	24993608	24994136	529	13	8.04093074373256	1.77514067860102	10.8955315165444	0.00129589632829374	0.00817917175321626	chrX	24930550	24995804	65255	+	ENST00000379068.8	POLA1	introns
chrX	24993608	24994136	529	13	8.04093074373256	1.77514067860102	10.8955315165444	0.00129589632829374	0.00817917175321626	chrX	24930550	24995804	65255	+	ENST00000379059.7	POLA1	introns
chrX	24993608	24994136	529	13	8.04093074373256	1.77514067860102	10.8955315165444	0.00129589632829374	0.00817917175321626	chrX	24930550	24995804	65255	+	ENST00000611764.2	POLA1	introns
chrX	24993608	24994136	529	13	8.04093074373256	1.77514067860102	10.8955315165444	0.00129589632829374	0.00817917175321626	chrX	24930550	24995804	65255	+	ENST00000679301.1	POLA1	introns
chrX	112785586	112786474	889	8	2.74588290789386	0.967484960743954	10.8847813021122	0.00129589632829374	0.00817917175321626	chrX	112781789	112785788	4000	-	ENST00000582643.1	MIR4329	1to5kb
chrX	112785586	112786474	889	8	2.74588290789386	0.967484960743954	10.8847813021122	0.00129589632829374	0.00817917175321626	chrX	112782663	112790591	7929	-	ENST00000304758.5	AMOT	introns
chrX	112785586	112786474	889	8	2.74588290789386	0.967484960743954	10.8847813021122	0.00129589632829374	0.00817917175321626	chrX	112782663	112790591	7929	-	ENST00000371959.9	AMOT	introns
chrX	112785586	112786474	889	8	2.74588290789386	0.967484960743954	10.8847813021122	0.00129589632829374	0.00817917175321626	chrX	112782663	112790591	7929	-	ENST00000371962.5	AMOT	introns
chrX	112785586	112786474	889	8	2.74588290789386	0.967484960743954	10.8847813021122	0.00129589632829374	0.00817917175321626	chrX	112782663	112790591	7929	-	ENST00000371958.1	AMOT	introns
chrX	15465156	15465653	498	5	1.09731631767353	-1.37168976368808	-10.7965305974867	0.00129589632829374	0.00817917175321626	chrX	15464425	15508344	43920	+	ENST00000357607.6	BMX	introns
chrX	15465156	15465653	498	5	1.09731631767353	-1.37168976368808	-10.7965305974867	0.00129589632829374	0.00817917175321626	chrX	15459741	15479728	19988	-	ENST00000380420.10	PIR	introns
chrX	15465156	15465653	498	5	1.09731631767353	-1.37168976368808	-10.7965305974867	0.00129589632829374	0.00817917175321626	chrX	15459741	15479728	19988	-	ENST00000380421.3	PIR	introns
chrX	15465156	15465653	498	5	1.09731631767353	-1.37168976368808	-10.7965305974867	0.00129589632829374	0.00817917175321626	chrX	15459741	15479728	19988	-	ENST00000476381.5	PIR	introns
chrX	13415643	13416082	440	10	3.80748784586414	1.31779214140676	10.7822551520532	0.00129589632829374	0.00817917175321626	chrX	13403036	13564600	161565	*	NA		intergenic
chrX	74925954	74926407	454	9	3.45646161753977	-1.31377373176537	-10.7480953579503	0.00129589632829374	0.00817917175321626	chrX	74925453	74926452	1000	-	ENST00000055682.12	NEXMIF	promoters
chrX	74925954	74926407	454	9	3.45646161753977	-1.31377373176537	-10.7480953579503	0.00129589632829374	0.00817917175321626	chrX	74925453	74926452	1000	-	ENST00000616200.2	NEXMIF	promoters
chrX	74925954	74926407	454	9	3.45646161753977	-1.31377373176537	-10.7480953579503	0.00129589632829374	0.00817917175321626	chrX	74925473	74926472	1000	-	ENST00000642681.2	NEXMIF	promoters
chrX	18924184	18924862	679	13	4.97200978510904	-1.06340783499452	-10.7310948157822	0.00129589632829374	0.00817917175321626	chrX	18924381	18924525	145	-	ENST00000379942.5	PHKA2	exons
chrX	18924184	18924862	679	13	4.97200978510904	-1.06340783499452	-10.7310948157822	0.00129589632829374	0.00817917175321626	chrX	18924164	18924525	362	-	ENST00000464455.1	PHKA2	exons
chrX	18924184	18924862	679	13	4.97200978510904	-1.06340783499452	-10.7310948157822	0.00129589632829374	0.00817917175321626	chrX	18924135	18924380	246	-	ENST00000379942.5	PHKA2	introns
chrX	18924184	18924862	679	13	4.97200978510904	-1.06340783499452	-10.7310948157822	0.00129589632829374	0.00817917175321626	chrX	18924526	18925667	1142	-	ENST00000379942.5	PHKA2	introns
chrX	18924184	18924862	679	13	4.97200978510904	-1.06340783499452	-10.7310948157822	0.00129589632829374	0.00817917175321626	chrX	18924526	18925667	1142	-	ENST00000464455.1	PHKA2	introns
chrX	37511495	37512142	648	8	2.23284290450645	-1.34882239805421	-10.7002786690954	0.00129589632829374	0.00817917175321626	chrX	37426001	38666120	1240120	+	ENST00000465127.1	TSPAN7	introns
chrX	39905486	39906000	515	19	4.54157183492948	0.657219219965124	10.6532712926427	0.00129589632829374	0.00817917175321626	chrX	39903309	39907308	4000	+	ENST00000649640.1		1to5kb
chrX	23817794	23818397	604	8	3.60690052854495	-1.47597848902654	-10.6490973569933	0.00129589632829374	0.00817917175321626	chrX	23787957	23833352	45396	*	NA		intergenic
chrX	131057435	131057933	499	16	6.04752645167103	1.08149814620651	10.6371677700951	0.00129589632829374	0.00817917175321626	chrX	131057346	131058345	1000	+	ENST00000276211.10	ARHGAP36	promoters
chrX	131057435	131057933	499	16	6.04752645167103	1.08149814620651	10.6371677700951	0.00129589632829374	0.00817917175321626	chrX	131057357	131058356	1000	+	ENST00000370922.5	ARHGAP36	promoters
chrX	131057435	131057933	499	16	6.04752645167103	1.08149814620651	10.6371677700951	0.00129589632829374	0.00817917175321626	chrX	131039854	131058046	18193	-	ENST00000412420.1	LINC01201	introns
chrX	122833248	122833435	188	6	1.33976784976421	1.29243873653325	10.6123426068689	0.00129589632829374	0.00817917175321626	chrX	122539461	122835425	295965	*	NA		intergenic
chrX	74891266	74892875	1610	12	4.22688914663786	-1.12581691900625	-10.5593849889759	0.00129589632829374	0.00817917175321626	chrX	74745698	74924882	179185	-	ENST00000055682.12	NEXMIF	introns
chrX	74891266	74892875	1610	12	4.22688914663786	-1.12581691900625	-10.5593849889759	0.00129589632829374	0.00817917175321626	chrX	74745698	74924882	179185	-	ENST00000616200.2	NEXMIF	introns
chrX	74891266	74892875	1610	12	4.22688914663786	-1.12581691900625	-10.5593849889759	0.00129589632829374	0.00817917175321626	chrX	74745698	74924882	179185	-	ENST00000642681.2	NEXMIF	introns
chrX	18992747	18993186	440	8	2.49298056076595	1.22740682473028	10.5383944696628	0.00129589632829374	0.00817917175321626	chrX	18984654	19050805	66152	+	ENST00000655807.1	LOC101928415	introns
chrX	18992747	18993186	440	8	2.49298056076595	1.22740682473028	10.5383944696628	0.00129589632829374	0.00817917175321626	chrX	18984654	19050805	66152	+	ENST00000662768.1	LOC101928415	introns
chrX	18992747	18993186	440	8	2.49298056076595	1.22740682473028	10.5383944696628	0.00129589632829374	0.00817917175321626	chrX	18991049	18994895	3847	-	ENST00000379869.8	ADGRG2	introns
chrX	18992747	18993186	440	8	2.49298056076595	1.22740682473028	10.5383944696628	0.00129589632829374	0.00817917175321626	chrX	18991049	18994895	3847	-	ENST00000354791.7	ADGRG2	introns
chrX	18992747	18993186	440	8	2.49298056076595	1.22740682473028	10.5383944696628	0.00129589632829374	0.00817917175321626	chrX	18991049	18996050	5002	-	ENST00000379873.6	ADGRG2	introns
chrX	18992747	18993186	440	8	2.49298056076595	1.22740682473028	10.5383944696628	0.00129589632829374	0.00817917175321626	chrX	18991049	18994895	3847	-	ENST00000379876.5	ADGRG2	introns
chrX	18992747	18993186	440	8	2.49298056076595	1.22740682473028	10.5383944696628	0.00129589632829374	0.00817917175321626	chrX	18991049	18994895	3847	-	ENST00000379878.7	ADGRG2	introns
chrX	18992747	18993186	440	8	2.49298056076595	1.22740682473028	10.5383944696628	0.00129589632829374	0.00817917175321626	chrX	18991049	18994895	3847	-	ENST00000357991.7	ADGRG2	introns
chrX	18992747	18993186	440	8	2.49298056076595	1.22740682473028	10.5383944696628	0.00129589632829374	0.00817917175321626	chrX	18991049	18994895	3847	-	ENST00000357544.7	ADGRG2	introns
chrX	18992747	18993186	440	8	2.49298056076595	1.22740682473028	10.5383944696628	0.00129589632829374	0.00817917175321626	chrX	18991049	18994895	3847	-	ENST00000360279.8	ADGRG2	introns
chrX	18992747	18993186	440	8	2.49298056076595	1.22740682473028	10.5383944696628	0.00129589632829374	0.00817917175321626	chrX	18991049	18994895	3847	-	ENST00000356606.8	ADGRG2	introns
chrX	18992747	18993186	440	8	2.49298056076595	1.22740682473028	10.5383944696628	0.00129589632829374	0.00817917175321626	chrX	18991049	18994895	3847	-	ENST00000340581.3	ADGRG2	introns
chrX	41687906	41688480	575	6	1.58137514147121	-1.42840893301174	-10.5338634551972	0.00129589632829374	0.00817917175321626	chrX	41687973	41688972	1000	+	ENST00000378142.9	GPR34	promoters
chrX	41687906	41688480	575	6	1.58137514147121	-1.42840893301174	-10.5338634551972	0.00129589632829374	0.00817917175321626	chrX	41688006	41689005	1000	+	ENST00000378138.5	GPR34	promoters
chrX	41687906	41688480	575	6	1.58137514147121	-1.42840893301174	-10.5338634551972	0.00129589632829374	0.00817917175321626	chrX	41688050	41689049	1000	+	ENST00000620846.1	GPR34	promoters
chrX	41687906	41688480	575	6	1.58137514147121	-1.42840893301174	-10.5338634551972	0.00129589632829374	0.00817917175321626	chrX	41688051	41689050	1000	+	ENST00000649219.1	GPR34	promoters
chrX	41687906	41688480	575	6	1.58137514147121	-1.42840893301174	-10.5338634551972	0.00129589632829374	0.00817917175321626	chrX	41683973	41687972	4000	+	ENST00000378142.9	GPR34	1to5kb
chrX	41687906	41688480	575	6	1.58137514147121	-1.42840893301174	-10.5338634551972	0.00129589632829374	0.00817917175321626	chrX	41684006	41688005	4000	+	ENST00000378138.5	GPR34	1to5kb
chrX	41687906	41688480	575	6	1.58137514147121	-1.42840893301174	-10.5338634551972	0.00129589632829374	0.00817917175321626	chrX	41684050	41688049	4000	+	ENST00000620846.1	GPR34	1to5kb
chrX	41687906	41688480	575	6	1.58137514147121	-1.42840893301174	-10.5338634551972	0.00129589632829374	0.00817917175321626	chrX	41684051	41688050	4000	+	ENST00000649219.1	GPR34	1to5kb
chrX	41687906	41688480	575	6	1.58137514147121	-1.42840893301174	-10.5338634551972	0.00129589632829374	0.00817917175321626	chrX	41684463	41688462	4000	-	ENST00000475761.3		1to5kb
chrX	41687906	41688480	575	6	1.58137514147121	-1.42840893301174	-10.5338634551972	0.00129589632829374	0.00817917175321626	chrX	41671531	41739383	67853	-	ENST00000421587.8	CASK	introns
chrX	41687906	41688480	575	6	1.58137514147121	-1.42840893301174	-10.5338634551972	0.00129589632829374	0.00817917175321626	chrX	41671531	41739383	67853	-	ENST00000644347.1	CASK	introns
chrX	41687906	41688480	575	6	1.58137514147121	-1.42840893301174	-10.5338634551972	0.00129589632829374	0.00817917175321626	chrX	41671531	41739383	67853	-	ENST00000378168.8	CASK	introns
chrX	41687906	41688480	575	6	1.58137514147121	-1.42840893301174	-10.5338634551972	0.00129589632829374	0.00817917175321626	chrX	41671531	41739383	67853	-	ENST00000675354.1	CASK	introns
chrX	41687906	41688480	575	6	1.58137514147121	-1.42840893301174	-10.5338634551972	0.00129589632829374	0.00817917175321626	chrX	41671531	41739383	67853	-	ENST00000378163.7	CASK	introns
chrX	41687906	41688480	575	6	1.58137514147121	-1.42840893301174	-10.5338634551972	0.00129589632829374	0.00817917175321626	chrX	41671531	41739383	67853	-	ENST00000644219.1	CASK	introns
chrX	41687906	41688480	575	6	1.58137514147121	-1.42840893301174	-10.5338634551972	0.00129589632829374	0.00817917175321626	chrX	41671531	41739383	67853	-	ENST00000645566.1	CASK	introns
chrX	41687906	41688480	575	6	1.58137514147121	-1.42840893301174	-10.5338634551972	0.00129589632829374	0.00817917175321626	chrX	41671531	41739383	67853	-	ENST00000645986.2	CASK	introns
chrX	41687906	41688480	575	6	1.58137514147121	-1.42840893301174	-10.5338634551972	0.00129589632829374	0.00817917175321626	chrX	41671531	41739383	67853	-	ENST00000442742.7	CASK	introns
chrX	41687906	41688480	575	6	1.58137514147121	-1.42840893301174	-10.5338634551972	0.00129589632829374	0.00817917175321626	chrX	41671531	41739383	67853	-	ENST00000378158.6	CASK	introns
chrX	41687906	41688480	575	6	1.58137514147121	-1.42840893301174	-10.5338634551972	0.00129589632829374	0.00817917175321626	chrX	41671531	41739383	67853	-	ENST00000378154.3	CASK	introns
chrX	41687906	41688480	575	6	1.58137514147121	-1.42840893301174	-10.5338634551972	0.00129589632829374	0.00817917175321626	chrX	41671531	41739383	67853	-	ENST00000646120.2	CASK	introns
chrX	41687906	41688480	575	6	1.58137514147121	-1.42840893301174	-10.5338634551972	0.00129589632829374	0.00817917175321626	chrX	41671531	41739383	67853	-	ENST00000378166.9	CASK	introns
chrX	41687906	41688480	575	6	1.58137514147121	-1.42840893301174	-10.5338634551972	0.00129589632829374	0.00817917175321626	chrX	41671531	41739383	67853	-	ENST00000643853.1	CASK	introns
chrX	41687906	41688480	575	6	1.58137514147121	-1.42840893301174	-10.5338634551972	0.00129589632829374	0.00817917175321626	chrX	41671531	41739383	67853	-	ENST00000643831.2	CASK	introns
chrX	41687906	41688480	575	6	1.58137514147121	-1.42840893301174	-10.5338634551972	0.00129589632829374	0.00817917175321626	chrX	41671531	41739383	67853	-	ENST00000647118.2	CASK	introns
chrX	14921587	14922027	441	3	0.627804104093778	-1.77825772385448	-10.5275497241686	0.00129589632829374	0.00817917175321626	chrX	14919672	14922327	2656	+	ENST00000380492.8	MOSPD2	exons
chrX	14921587	14922027	441	3	0.627804104093778	-1.77825772385448	-10.5275497241686	0.00129589632829374	0.00817917175321626	chrX	14921380	14921756	377	+	ENST00000482354.5	MOSPD2	exons
chrX	14921587	14922027	441	3	0.627804104093778	-1.77825772385448	-10.5275497241686	0.00129589632829374	0.00817917175321626	chrX	14919810	14922327	2518	+	ENST00000380492.8	MOSPD2	3UTRs
chrX	14921587	14922027	441	3	0.627804104093778	-1.77825772385448	-10.5275497241686	0.00129589632829374	0.00817917175321626	chrX	14921422	14921756	335	+	ENST00000482354.5	MOSPD2	3UTRs
chrX	6744724	6745277	554	9	3.9305174707105	1.38058125251362	10.4939467762886	0.00129589632829374	0.00817917175321626	chrX	6706467	6977132	270666	-	ENST00000655425.1	PUDP	introns
chrX	40545754	40546068	315	6	1.78099505392221	-1.27440692984711	-10.4815458616609	0.00129589632829374	0.00817917175321626	chrX	40540564	40574371	33808	*	NA		intergenic
chrX	18619443	18620642	1200	10	3.06578104744234	1.08866543738305	10.4355844688517	0.00129589632829374	0.00817917175321626	chrX	18619867	18619966	100	+	ENST00000379996.7	CDKL5	exons
chrX	18619443	18620642	1200	10	3.06578104744234	1.08866543738305	10.4355844688517	0.00129589632829374	0.00817917175321626	chrX	18619867	18619966	100	+	ENST00000623535.2	CDKL5	exons
chrX	18619443	18620642	1200	10	3.06578104744234	1.08866543738305	10.4355844688517	0.00129589632829374	0.00817917175321626	chrX	18619867	18619966	100	+	ENST00000674046.1	CDKL5	exons
chrX	18619443	18620642	1200	10	3.06578104744234	1.08866543738305	10.4355844688517	0.00129589632829374	0.00817917175321626	chrX	18619867	18619966	100	+	ENST00000635828.1	CDKL5	exons
chrX	18619443	18620642	1200	10	3.06578104744234	1.08866543738305	10.4355844688517	0.00129589632829374	0.00817917175321626	chrX	18619867	18619966	100	+	ENST00000379989.6	CDKL5	exons
chrX	18619443	18620642	1200	10	3.06578104744234	1.08866543738305	10.4355844688517	0.00129589632829374	0.00817917175321626	chrX	18619867	18619944	78	+	ENST00000463994.4	CDKL5	exons
chrX	18619443	18620642	1200	10	3.06578104744234	1.08866543738305	10.4355844688517	0.00129589632829374	0.00817917175321626	chrX	18613276	18619866	6591	+	ENST00000379996.7	CDKL5	introns
chrX	18619443	18620642	1200	10	3.06578104744234	1.08866543738305	10.4355844688517	0.00129589632829374	0.00817917175321626	chrX	18619967	18625127	5161	+	ENST00000379996.7	CDKL5	introns
chrX	18619443	18620642	1200	10	3.06578104744234	1.08866543738305	10.4355844688517	0.00129589632829374	0.00817917175321626	chrX	18613276	18619866	6591	+	ENST00000623535.2	CDKL5	introns
chrX	18619443	18620642	1200	10	3.06578104744234	1.08866543738305	10.4355844688517	0.00129589632829374	0.00817917175321626	chrX	18619967	18625127	5161	+	ENST00000623535.2	CDKL5	introns
chrX	18619443	18620642	1200	10	3.06578104744234	1.08866543738305	10.4355844688517	0.00129589632829374	0.00817917175321626	chrX	18613276	18619866	6591	+	ENST00000674046.1	CDKL5	introns
chrX	18619443	18620642	1200	10	3.06578104744234	1.08866543738305	10.4355844688517	0.00129589632829374	0.00817917175321626	chrX	18619967	18623878	3912	+	ENST00000674046.1	CDKL5	introns
chrX	18619443	18620642	1200	10	3.06578104744234	1.08866543738305	10.4355844688517	0.00129589632829374	0.00817917175321626	chrX	18613276	18619866	6591	+	ENST00000635828.1	CDKL5	introns
chrX	18619443	18620642	1200	10	3.06578104744234	1.08866543738305	10.4355844688517	0.00129589632829374	0.00817917175321626	chrX	18619967	18625127	5161	+	ENST00000635828.1	CDKL5	introns
chrX	18619443	18620642	1200	10	3.06578104744234	1.08866543738305	10.4355844688517	0.00129589632829374	0.00817917175321626	chrX	18613276	18619866	6591	+	ENST00000379989.6	CDKL5	introns
chrX	18619443	18620642	1200	10	3.06578104744234	1.08866543738305	10.4355844688517	0.00129589632829374	0.00817917175321626	chrX	18619967	18625127	5161	+	ENST00000379989.6	CDKL5	introns
chrX	18619443	18620642	1200	10	3.06578104744234	1.08866543738305	10.4355844688517	0.00129589632829374	0.00817917175321626	chrX	18613276	18619866	6591	+	ENST00000463994.4	CDKL5	introns
chrX	5872511	5872967	457	7	1.69606875043578	-1.27398285762579	-10.4219033545639	0.00129589632829374	0.00817917175321626	chrX	5844502	5903076	58575	-	ENST00000477079.1	NLGN4X	introns
chrX	72274408	72275731	1324	24	6.94958870319263	-0.812586984476403	-10.3848918087051	0.00172786177105832	0.00817917175321626	chrX	72274372	72278371	4000	-	ENST00000470671.1	RPS4X	1to5kb
chrX	72274408	72275731	1324	24	6.94958870319263	-0.812586984476403	-10.3848918087051	0.00172786177105832	0.00817917175321626	chrX	72273724	72277723	4000	-	ENST00000492695.1		1to5kb
chrX	72274408	72275731	1324	24	6.94958870319263	-0.812586984476403	-10.3848918087051	0.00172786177105832	0.00817917175321626	chrX	72275544	72275724	181	-	ENST00000316084.10	RPS4X	exons
chrX	72274408	72275731	1324	24	6.94958870319263	-0.812586984476403	-10.3848918087051	0.00172786177105832	0.00817917175321626	chrX	72275053	72275150	98	-	ENST00000316084.10	RPS4X	exons
chrX	72274408	72275731	1324	24	6.94958870319263	-0.812586984476403	-10.3848918087051	0.00172786177105832	0.00817917175321626	chrX	72275544	72275724	181	-	ENST00000486733.2	RPS4X	exons
chrX	72274408	72275731	1324	24	6.94958870319263	-0.812586984476403	-10.3848918087051	0.00172786177105832	0.00817917175321626	chrX	72273801	72275150	1350	-	ENST00000486733.2	RPS4X	exons
chrX	72274408	72275731	1324	24	6.94958870319263	-0.812586984476403	-10.3848918087051	0.00172786177105832	0.00817917175321626	chrX	72275544	72275724	181	-	ENST00000373626.4	RPS4X	exons
chrX	72274408	72275731	1324	24	6.94958870319263	-0.812586984476403	-10.3848918087051	0.00172786177105832	0.00817917175321626	chrX	72275053	72275150	98	-	ENST00000373626.4	RPS4X	exons
chrX	72274408	72275731	1324	24	6.94958870319263	-0.812586984476403	-10.3848918087051	0.00172786177105832	0.00817917175321626	chrX	72274255	72274435	181	-	ENST00000373626.4	RPS4X	exons
chrX	72274408	72275731	1324	24	6.94958870319263	-0.812586984476403	-10.3848918087051	0.00172786177105832	0.00817917175321626	chrX	72196905	72298981	102077	+	ENST00000439980.7	PIN4	introns
chrX	72274408	72275731	1324	24	6.94958870319263	-0.812586984476403	-10.3848918087051	0.00172786177105832	0.00817917175321626	chrX	72273973	72275052	1080	-	ENST00000316084.10	RPS4X	introns
chrX	72274408	72275731	1324	24	6.94958870319263	-0.812586984476403	-10.3848918087051	0.00172786177105832	0.00817917175321626	chrX	72275151	72275543	393	-	ENST00000316084.10	RPS4X	introns
chrX	72274408	72275731	1324	24	6.94958870319263	-0.812586984476403	-10.3848918087051	0.00172786177105832	0.00817917175321626	chrX	72275725	72276156	432	-	ENST00000316084.10	RPS4X	introns
chrX	72274408	72275731	1324	24	6.94958870319263	-0.812586984476403	-10.3848918087051	0.00172786177105832	0.00817917175321626	chrX	72275151	72275543	393	-	ENST00000486733.2	RPS4X	introns
chrX	72274408	72275731	1324	24	6.94958870319263	-0.812586984476403	-10.3848918087051	0.00172786177105832	0.00817917175321626	chrX	72275725	72276156	432	-	ENST00000486733.2	RPS4X	introns
chrX	72274408	72275731	1324	24	6.94958870319263	-0.812586984476403	-10.3848918087051	0.00172786177105832	0.00817917175321626	chrX	72274436	72275052	617	-	ENST00000373626.4	RPS4X	introns
chrX	72274408	72275731	1324	24	6.94958870319263	-0.812586984476403	-10.3848918087051	0.00172786177105832	0.00817917175321626	chrX	72275151	72275543	393	-	ENST00000373626.4	RPS4X	introns
chrX	72274408	72275731	1324	24	6.94958870319263	-0.812586984476403	-10.3848918087051	0.00172786177105832	0.00817917175321626	chrX	72275725	72276156	432	-	ENST00000373626.4	RPS4X	introns
chrX	31464549	31465451	903	15	3.6466995269644	0.876340480230139	10.3306423516619	0.00172786177105832	0.00817917175321626	chrX	31444628	31478105	33478	-	ENST00000358062.6	DMD	introns
chrX	31464549	31465451	903	15	3.6466995269644	0.876340480230139	10.3306423516619	0.00172786177105832	0.00817917175321626	chrX	31444628	31478105	33478	-	ENST00000619831.5	DMD	introns
chrX	31464549	31465451	903	15	3.6466995269644	0.876340480230139	10.3306423516619	0.00172786177105832	0.00817917175321626	chrX	31444628	31478105	33478	-	ENST00000357033.9	DMD	introns
chrX	31464549	31465451	903	15	3.6466995269644	0.876340480230139	10.3306423516619	0.00172786177105832	0.00817917175321626	chrX	31444628	31478105	33478	-	ENST00000343523.7	DMD	introns
chrX	31464549	31465451	903	15	3.6466995269644	0.876340480230139	10.3306423516619	0.00172786177105832	0.00817917175321626	chrX	31444628	31478105	33478	-	ENST00000359836.5	DMD	introns
chrX	31464549	31465451	903	15	3.6466995269644	0.876340480230139	10.3306423516619	0.00172786177105832	0.00817917175321626	chrX	31444628	31478105	33478	-	ENST00000378707.7	DMD	introns
chrX	31464549	31465451	903	15	3.6466995269644	0.876340480230139	10.3306423516619	0.00172786177105832	0.00817917175321626	chrX	31444628	31478105	33478	-	ENST00000541735.5	DMD	introns
chrX	31464549	31465451	903	15	3.6466995269644	0.876340480230139	10.3306423516619	0.00172786177105832	0.00817917175321626	chrX	31444628	31478105	33478	-	ENST00000378677.6	DMD	introns
chrX	31464549	31465451	903	15	3.6466995269644	0.876340480230139	10.3306423516619	0.00172786177105832	0.00817917175321626	chrX	31444628	31478105	33478	-	ENST00000684130.1	DMD	introns
chrX	31464549	31465451	903	15	3.6466995269644	0.876340480230139	10.3306423516619	0.00172786177105832	0.00817917175321626	chrX	31444628	31478105	33478	-	ENST00000680961.1	DMD	introns
chrX	31464549	31465451	903	15	3.6466995269644	0.876340480230139	10.3306423516619	0.00172786177105832	0.00817917175321626	chrX	31444628	31478105	33478	-	ENST00000682238.1	DMD	introns
chrX	31464549	31465451	903	15	3.6466995269644	0.876340480230139	10.3306423516619	0.00172786177105832	0.00817917175321626	chrX	31444628	31478105	33478	-	ENST00000620040.5	DMD	introns
chrX	31464549	31465451	903	15	3.6466995269644	0.876340480230139	10.3306423516619	0.00172786177105832	0.00817917175321626	chrX	31444628	31478105	33478	-	ENST00000474231.5	DMD	introns
chrX	31464549	31465451	903	15	3.6466995269644	0.876340480230139	10.3306423516619	0.00172786177105832	0.00817917175321626	chrX	31444628	31478105	33478	-	ENST00000683957.1	DMD	introns
chrX	31464549	31465451	903	15	3.6466995269644	0.876340480230139	10.3306423516619	0.00172786177105832	0.00817917175321626	chrX	31444628	31478105	33478	-	ENST00000681646.1	DMD	introns
chrX	31464549	31465451	903	15	3.6466995269644	0.876340480230139	10.3306423516619	0.00172786177105832	0.00817917175321626	chrX	31444628	31478105	33478	-	ENST00000683450.1	DMD	introns
chrX	13202390	13203104	715	8	4.20485574867859	1.39097744275407	10.3269367296179	0.00172786177105832	0.00817917175321626	chrX	13094574	13266047	171474	*	NA		intergenic
chrX	25018705	25019516	812	8	3.5182116572854	-1.39511678389574	-10.3255743105172	0.00172786177105832	0.00817917175321626	chrX	25016966	25020965	4000	-	ENST00000379044.5	ARX	1to5kb
chrX	25018705	25019516	812	8	3.5182116572854	-1.39511678389574	-10.3255743105172	0.00172786177105832	0.00817917175321626	chrX	25017206	25021205	4000	-	ENST00000636609.1		1to5kb
chrX	25018705	25019516	812	8	3.5182116572854	-1.39511678389574	-10.3255743105172	0.00172786177105832	0.00817917175321626	chrX	25017421	25021420	4000	-	ENST00000637394.1		1to5kb
chrX	40883112	40883594	483	7	2.15929514131687	-1.12933690616344	-10.3083179817459	0.00172786177105832	0.00817917175321626	chrX	40837563	40890646	53084	*	NA		intergenic
chrX	132654620	132658887	4268	22	5.9334350993422	-0.766504469601062	-10.3019361242961	0.00172786177105832	0.00817917175321626	chrX	132629094	132956807	327714	-	ENST00000370836.6	HS6ST2	introns
chrX	132654620	132658887	4268	22	5.9334350993422	-0.766504469601062	-10.3019361242961	0.00172786177105832	0.00817917175321626	chrX	132629094	132669112	40019	-	ENST00000521489.5	HS6ST2	introns
chrX	132654620	132658887	4268	22	5.9334350993422	-0.766504469601062	-10.3019361242961	0.00172786177105832	0.00817917175321626	chrX	132629094	132669112	40019	-	ENST00000370833.6	HS6ST2	introns
chrX	132654620	132658887	4268	22	5.9334350993422	-0.766504469601062	-10.3019361242961	0.00172786177105832	0.00817917175321626	chrX	132629094	132956807	327714	-	ENST00000406696.4	HS6ST2	introns
chrX	132654620	132658887	4268	22	5.9334350993422	-0.766504469601062	-10.3019361242961	0.00172786177105832	0.00817917175321626	chrX	132629094	132669112	40019	-	ENST00000640529.1	HS6ST2	introns
chrX	18463377	18464223	847	6	2.28255016294037	-1.5451396538871	-10.2825846137738	0.00172786177105832	0.00817917175321626	chrX	18425696	18506934	81239	+	ENST00000379996.7	CDKL5	introns
chrX	18463377	18464223	847	6	2.28255016294037	-1.5451396538871	-10.2825846137738	0.00172786177105832	0.00817917175321626	chrX	18425696	18506934	81239	+	ENST00000623535.2	CDKL5	introns
chrX	18463377	18464223	847	6	2.28255016294037	-1.5451396538871	-10.2825846137738	0.00172786177105832	0.00817917175321626	chrX	18425696	18506934	81239	+	ENST00000674046.1	CDKL5	introns
chrX	18463377	18464223	847	6	2.28255016294037	-1.5451396538871	-10.2825846137738	0.00172786177105832	0.00817917175321626	chrX	18426402	18506934	80533	+	ENST00000635828.1	CDKL5	introns
chrX	18463377	18464223	847	6	2.28255016294037	-1.5451396538871	-10.2825846137738	0.00172786177105832	0.00817917175321626	chrX	18426920	18506934	80015	+	ENST00000637881.1	CDKL5	introns
chrX	18463377	18464223	847	6	2.28255016294037	-1.5451396538871	-10.2825846137738	0.00172786177105832	0.00817917175321626	chrX	18442424	18506934	64511	+	ENST00000379989.6	CDKL5	introns
chrX	18463377	18464223	847	6	2.28255016294037	-1.5451396538871	-10.2825846137738	0.00172786177105832	0.00817917175321626	chrX	18443960	18506934	62975	+	ENST00000624953.1	CDKL5	introns
chrX	18463377	18464223	847	6	2.28255016294037	-1.5451396538871	-10.2825846137738	0.00172786177105832	0.00817917175321626	chrX	18457535	18506934	49400	+	ENST00000623364.3	CDKL5	introns
chrX	18463377	18464223	847	6	2.28255016294037	-1.5451396538871	-10.2825846137738	0.00172786177105832	0.00817917175321626	chrX	18442424	18506934	64511	+	ENST00000624700.3	CDKL5	introns
chrX	18463377	18464223	847	6	2.28255016294037	-1.5451396538871	-10.2825846137738	0.00172786177105832	0.00817917175321626	chrX	18442391	18506934	64544	+	ENST00000463994.4	CDKL5	introns
chrX	20164953	20165412	460	5	1.47280489899657	1.24604312107789	10.2452421754085	0.00172786177105832	0.00817917175321626	chrX	20164899	20165060	162	-	ENST00000379565.9	RPS6KA3	exons
chrX	20164953	20165412	460	5	1.47280489899657	1.24604312107789	10.2452421754085	0.00172786177105832	0.00817917175321626	chrX	20164899	20165060	162	-	ENST00000643085.1	RPS6KA3	exons
chrX	20164953	20165412	460	5	1.47280489899657	1.24604312107789	10.2452421754085	0.00172786177105832	0.00817917175321626	chrX	20164899	20165060	162	-	ENST00000645270.1	RPS6KA3	exons
chrX	20164953	20165412	460	5	1.47280489899657	1.24604312107789	10.2452421754085	0.00172786177105832	0.00817917175321626	chrX	20164899	20165060	162	-	ENST00000643402.1	RPS6KA3	exons
chrX	20164953	20165412	460	5	1.47280489899657	1.24604312107789	10.2452421754085	0.00172786177105832	0.00817917175321626	chrX	20164899	20165060	162	-	ENST00000644368.1	RPS6KA3	exons
chrX	20164953	20165412	460	5	1.47280489899657	1.24604312107789	10.2452421754085	0.00172786177105832	0.00817917175321626	chrX	20164899	20165060	162	-	ENST00000647265.1	RPS6KA3	exons
chrX	20164953	20165412	460	5	1.47280489899657	1.24604312107789	10.2452421754085	0.00172786177105832	0.00817917175321626	chrX	20164899	20165060	162	-	ENST00000645268.1	RPS6KA3	exons
chrX	20164953	20165412	460	5	1.47280489899657	1.24604312107789	10.2452421754085	0.00172786177105832	0.00817917175321626	chrX	20164899	20165060	162	-	ENST00000457145.6	RPS6KA3	exons
chrX	20164953	20165412	460	5	1.47280489899657	1.24604312107789	10.2452421754085	0.00172786177105832	0.00817917175321626	chrX	20164899	20165060	162	-	ENST00000643073.1	RPS6KA3	exons
chrX	20164953	20165412	460	5	1.47280489899657	1.24604312107789	10.2452421754085	0.00172786177105832	0.00817917175321626	chrX	20164899	20165060	162	-	ENST00000646610.1	RPS6KA3	exons
chrX	20164953	20165412	460	5	1.47280489899657	1.24604312107789	10.2452421754085	0.00172786177105832	0.00817917175321626	chrX	20164899	20165060	162	-	ENST00000643337.1	RPS6KA3	exons
chrX	20164953	20165412	460	5	1.47280489899657	1.24604312107789	10.2452421754085	0.00172786177105832	0.00817917175321626	chrX	20164899	20165060	162	-	ENST00000642835.1	RPS6KA3	exons
chrX	20164953	20165412	460	5	1.47280489899657	1.24604312107789	10.2452421754085	0.00172786177105832	0.00817917175321626	chrX	20164899	20165060	162	-	ENST00000644893.1	RPS6KA3	exons
chrX	20164953	20165412	460	5	1.47280489899657	1.24604312107789	10.2452421754085	0.00172786177105832	0.00817917175321626	chrX	20164899	20164961	63	-	ENST00000479809.1	RPS6KA3	exons
chrX	20164953	20165412	460	5	1.47280489899657	1.24604312107789	10.2452421754085	0.00172786177105832	0.00817917175321626	chrX	20165061	20167588	2528	-	ENST00000379565.9	RPS6KA3	introns
chrX	20164953	20165412	460	5	1.47280489899657	1.24604312107789	10.2452421754085	0.00172786177105832	0.00817917175321626	chrX	20165061	20167588	2528	-	ENST00000643085.1	RPS6KA3	introns
chrX	20164953	20165412	460	5	1.47280489899657	1.24604312107789	10.2452421754085	0.00172786177105832	0.00817917175321626	chrX	20165061	20167588	2528	-	ENST00000645270.1	RPS6KA3	introns
chrX	20164953	20165412	460	5	1.47280489899657	1.24604312107789	10.2452421754085	0.00172786177105832	0.00817917175321626	chrX	20165061	20167588	2528	-	ENST00000643402.1	RPS6KA3	introns
chrX	20164953	20165412	460	5	1.47280489899657	1.24604312107789	10.2452421754085	0.00172786177105832	0.00817917175321626	chrX	20165061	20167588	2528	-	ENST00000644368.1	RPS6KA3	introns
chrX	20164953	20165412	460	5	1.47280489899657	1.24604312107789	10.2452421754085	0.00172786177105832	0.00817917175321626	chrX	20165061	20167588	2528	-	ENST00000647265.1	RPS6KA3	introns
chrX	20164953	20165412	460	5	1.47280489899657	1.24604312107789	10.2452421754085	0.00172786177105832	0.00817917175321626	chrX	20165061	20167588	2528	-	ENST00000645268.1	RPS6KA3	introns
chrX	20164953	20165412	460	5	1.47280489899657	1.24604312107789	10.2452421754085	0.00172786177105832	0.00817917175321626	chrX	20165061	20167588	2528	-	ENST00000457145.6	RPS6KA3	introns
chrX	20164953	20165412	460	5	1.47280489899657	1.24604312107789	10.2452421754085	0.00172786177105832	0.00817917175321626	chrX	20165061	20167588	2528	-	ENST00000643073.1	RPS6KA3	introns
chrX	20164953	20165412	460	5	1.47280489899657	1.24604312107789	10.2452421754085	0.00172786177105832	0.00817917175321626	chrX	20165061	20167588	2528	-	ENST00000646610.1	RPS6KA3	introns
chrX	20164953	20165412	460	5	1.47280489899657	1.24604312107789	10.2452421754085	0.00172786177105832	0.00817917175321626	chrX	20165061	20167588	2528	-	ENST00000643337.1	RPS6KA3	introns
chrX	20164953	20165412	460	5	1.47280489899657	1.24604312107789	10.2452421754085	0.00172786177105832	0.00817917175321626	chrX	20165061	20167588	2528	-	ENST00000642835.1	RPS6KA3	introns
chrX	20164953	20165412	460	5	1.47280489899657	1.24604312107789	10.2452421754085	0.00172786177105832	0.00817917175321626	chrX	20165061	20167588	2528	-	ENST00000644893.1	RPS6KA3	introns
chrX	20164953	20165412	460	5	1.47280489899657	1.24604312107789	10.2452421754085	0.00172786177105832	0.00817917175321626	chrX	20164962	20167588	2627	-	ENST00000479809.1	RPS6KA3	introns
chrX	20164953	20165412	460	5	1.47280489899657	1.24604312107789	10.2452421754085	0.00172786177105832	0.00817917175321626	chrX	20164899	20165060	162	-	ENST00000645268.1	RPS6KA3	3UTRs
chrX	20164953	20165412	460	5	1.47280489899657	1.24604312107789	10.2452421754085	0.00172786177105832	0.00817917175321626	chrX	20164899	20165060	162	-	ENST00000643073.1	RPS6KA3	3UTRs
chrX	47687192	47687644	453	9	3.37063257151326	-1.15522594889887	-10.2248957699994	0.00172786177105832	0.00817917175321626	chrX	47672594	47689061	16468	+	ENST00000664698.1	UXT-AS1	introns
chrX	47687192	47687644	453	9	3.37063257151326	-1.15522594889887	-10.2248957699994	0.00172786177105832	0.00817917175321626	chrX	47672594	47689674	17081	+	ENST00000658400.1		introns
chrX	47687192	47687644	453	9	3.37063257151326	-1.15522594889887	-10.2248957699994	0.00172786177105832	0.00817917175321626	chrX	47685462	47689674	4213	+	ENST00000669654.1		introns
chrX	80845703	80846496	794	7	3.30392361630372	-1.58311814925425	-10.2149146821802	0.00172786177105832	0.00817917175321626	chrX	80814878	80857075	42198	*	NA		intergenic
chrX	72510125	72510664	540	7	1.60502841296093	-0.938612868505852	-10.2057715237375	0.00172786177105832	0.00817917175321626	chrX	72495269	72567888	72620	-	ENST00000647613.1	HDAC8	introns
chrX	72510125	72510664	540	7	1.60502841296093	-0.938612868505852	-10.2057715237375	0.00172786177105832	0.00817917175321626	chrX	72495269	72567888	72620	-	ENST00000648922.1	HDAC8	introns
chrX	72510125	72510664	540	7	1.60502841296093	-0.938612868505852	-10.2057715237375	0.00172786177105832	0.00817917175321626	chrX	72495269	72567888	72620	-	ENST00000373573.9	HDAC8	introns
chrX	72510125	72510664	540	7	1.60502841296093	-0.938612868505852	-10.2057715237375	0.00172786177105832	0.00817917175321626	chrX	72495269	72567888	72620	-	ENST00000373583.6	HDAC8	introns
chrX	72510125	72510664	540	7	1.60502841296093	-0.938612868505852	-10.2057715237375	0.00172786177105832	0.00817917175321626	chrX	72495269	72567888	72620	-	ENST00000649097.1	HDAC8	introns
chrX	72510125	72510664	540	7	1.60502841296093	-0.938612868505852	-10.2057715237375	0.00172786177105832	0.00817917175321626	chrX	72495269	72567888	72620	-	ENST00000648452.1	HDAC8	introns
chrX	72510125	72510664	540	7	1.60502841296093	-0.938612868505852	-10.2057715237375	0.00172786177105832	0.00817917175321626	chrX	72495269	72567888	72620	-	ENST00000648855.1	HDAC8	introns
chrX	72510125	72510664	540	7	1.60502841296093	-0.938612868505852	-10.2057715237375	0.00172786177105832	0.00817917175321626	chrX	72495269	72567888	72620	-	ENST00000647886.1	HDAC8	introns
chrX	72510125	72510664	540	7	1.60502841296093	-0.938612868505852	-10.2057715237375	0.00172786177105832	0.00817917175321626	chrX	72464732	72567888	103157	-	ENST00000648459.1	HDAC8	introns
chrX	72510125	72510664	540	7	1.60502841296093	-0.938612868505852	-10.2057715237375	0.00172786177105832	0.00817917175321626	chrX	72495269	72567888	72620	-	ENST00000648504.1	HDAC8	introns
chrX	72510125	72510664	540	7	1.60502841296093	-0.938612868505852	-10.2057715237375	0.00172786177105832	0.00817917175321626	chrX	72495269	72567888	72620	-	ENST00000648939.1	HDAC8	introns
chrX	72510125	72510664	540	7	1.60502841296093	-0.938612868505852	-10.2057715237375	0.00172786177105832	0.00817917175321626	chrX	72495269	72572056	76788	-	ENST00000647654.1	HDAC8	introns
chrX	72510125	72510664	540	7	1.60502841296093	-0.938612868505852	-10.2057715237375	0.00172786177105832	0.00817917175321626	chrX	72495269	72572056	76788	-	ENST00000373589.9	HDAC8	introns
chrX	72510125	72510664	540	7	1.60502841296093	-0.938612868505852	-10.2057715237375	0.00172786177105832	0.00817917175321626	chrX	72495269	72567888	72620	-	ENST00000647859.1	HDAC8	introns
chrX	72510125	72510664	540	7	1.60502841296093	-0.938612868505852	-10.2057715237375	0.00172786177105832	0.00817917175321626	chrX	72495269	72567888	72620	-	ENST00000647980.1	HDAC8	introns
chrX	72510125	72510664	540	7	1.60502841296093	-0.938612868505852	-10.2057715237375	0.00172786177105832	0.00817917175321626	chrX	72495269	72567888	72620	-	ENST00000647594.1	HDAC8	introns
chrX	72510125	72510664	540	7	1.60502841296093	-0.938612868505852	-10.2057715237375	0.00172786177105832	0.00817917175321626	chrX	72464732	72572056	107325	-	ENST00000650604.1	HDAC8	introns
chrX	72510125	72510664	540	7	1.60502841296093	-0.938612868505852	-10.2057715237375	0.00172786177105832	0.00817917175321626	chrX	72495269	72567888	72620	-	ENST00000648731.1	HDAC8	introns
chrX	72510125	72510664	540	7	1.60502841296093	-0.938612868505852	-10.2057715237375	0.00172786177105832	0.00817917175321626	chrX	72491007	72567888	76882	-	ENST00000649181.1	HDAC8	introns
chrX	72510125	72510664	540	7	1.60502841296093	-0.938612868505852	-10.2057715237375	0.00172786177105832	0.00817917175321626	chrX	72495269	72567888	72620	-	ENST00000649274.1	HDAC8	introns
chrX	72510125	72510664	540	7	1.60502841296093	-0.938612868505852	-10.2057715237375	0.00172786177105832	0.00817917175321626	chrX	72495269	72568753	73485	-	ENST00000650471.1	HDAC8	introns
chrX	72510125	72510664	540	7	1.60502841296093	-0.938612868505852	-10.2057715237375	0.00172786177105832	0.00817917175321626	chrX	72495269	72567888	72620	-	ENST00000647641.1	HDAC8	introns
chrX	72510125	72510664	540	7	1.60502841296093	-0.938612868505852	-10.2057715237375	0.00172786177105832	0.00817917175321626	chrX	72495269	72567888	72620	-	ENST00000649543.1	HDAC8	introns
chrX	72510125	72510664	540	7	1.60502841296093	-0.938612868505852	-10.2057715237375	0.00172786177105832	0.00817917175321626	chrX	72495269	72567888	72620	-	ENST00000373568.7	HDAC8	introns
chrX	72510125	72510664	540	7	1.60502841296093	-0.938612868505852	-10.2057715237375	0.00172786177105832	0.00817917175321626	chrX	72464732	72567888	103157	-	ENST00000648139.1	HDAC8	introns
chrX	72510125	72510664	540	7	1.60502841296093	-0.938612868505852	-10.2057715237375	0.00172786177105832	0.00817917175321626	chrX	72495269	72567888	72620	-	ENST00000648834.1	HDAC8	introns
chrX	72510125	72510664	540	7	1.60502841296093	-0.938612868505852	-10.2057715237375	0.00172786177105832	0.00817917175321626	chrX	72495269	72572056	76788	-	ENST00000648711.1	HDAC8	introns
chrX	72510125	72510664	540	7	1.60502841296093	-0.938612868505852	-10.2057715237375	0.00172786177105832	0.00817917175321626	chrX	72495269	72567888	72620	-	ENST00000436675.6	HDAC8	introns
chrX	72510125	72510664	540	7	1.60502841296093	-0.938612868505852	-10.2057715237375	0.00172786177105832	0.00817917175321626	chrX	72495267	72562635	67369	-	ENST00000647606.1	HDAC8	introns
chrX	72510125	72510664	540	7	1.60502841296093	-0.938612868505852	-10.2057715237375	0.00172786177105832	0.00817917175321626	chrX	72495269	72567888	72620	-	ENST00000415409.6	HDAC8	introns
chrX	72510125	72510664	540	7	1.60502841296093	-0.938612868505852	-10.2057715237375	0.00172786177105832	0.00817917175321626	chrX	72495269	72567888	72620	-	ENST00000478743.2	HDAC8	introns
chrX	72510125	72510664	540	7	1.60502841296093	-0.938612868505852	-10.2057715237375	0.00172786177105832	0.00817917175321626	chrX	72495269	72567888	72620	-	ENST00000648298.1	HDAC8	introns
chrX	72510125	72510664	540	7	1.60502841296093	-0.938612868505852	-10.2057715237375	0.00172786177105832	0.00817917175321626	chrX	72495269	72567888	72620	-	ENST00000648870.1	HDAC8	introns
chrX	72510125	72510664	540	7	1.60502841296093	-0.938612868505852	-10.2057715237375	0.00172786177105832	0.00817917175321626	chrX	72495267	72567888	72622	-	ENST00000649116.1	HDAC8	introns
chrX	72510125	72510664	540	7	1.60502841296093	-0.938612868505852	-10.2057715237375	0.00172786177105832	0.00817917175321626	chrX	72495269	72572056	76788	-	ENST00000649752.1	HDAC8	introns
chrX	72510125	72510664	540	7	1.60502841296093	-0.938612868505852	-10.2057715237375	0.00172786177105832	0.00817917175321626	chrX	72495269	72567888	72620	-	ENST00000647718.1	HDAC8	introns
chrX	72510125	72510664	540	7	1.60502841296093	-0.938612868505852	-10.2057715237375	0.00172786177105832	0.00817917175321626	chrX	72495269	72567888	72620	-	ENST00000649242.1	HDAC8	introns
chrX	72510125	72510664	540	7	1.60502841296093	-0.938612868505852	-10.2057715237375	0.00172786177105832	0.00817917175321626	chrX	72495269	72567888	72620	-	ENST00000649518.1	HDAC8	introns
chrX	72510125	72510664	540	7	1.60502841296093	-0.938612868505852	-10.2057715237375	0.00172786177105832	0.00817917175321626	chrX	72495269	72572056	76788	-	ENST00000648285.1	HDAC8	introns
chrX	72510125	72510664	540	7	1.60502841296093	-0.938612868505852	-10.2057715237375	0.00172786177105832	0.00817917175321626	chrX	72495269	72567888	72620	-	ENST00000412342.6	HDAC8	introns
chrX	72510125	72510664	540	7	1.60502841296093	-0.938612868505852	-10.2057715237375	0.00172786177105832	0.00817917175321626	chrX	72495269	72567888	72620	-	ENST00000373571.6	HDAC8	introns
chrX	72510125	72510664	540	7	1.60502841296093	-0.938612868505852	-10.2057715237375	0.00172786177105832	0.00817917175321626	chrX	72495269	72567888	72620	-	ENST00000648962.1	HDAC8	introns
chrX	72510125	72510664	540	7	1.60502841296093	-0.938612868505852	-10.2057715237375	0.00172786177105832	0.00817917175321626	chrX	72495269	72567888	72620	-	ENST00000439122.7	HDAC8	introns
chrX	72510125	72510664	540	7	1.60502841296093	-0.938612868505852	-10.2057715237375	0.00172786177105832	0.00817917175321626	chrX	72495269	72567888	72620	-	ENST00000648036.1	HDAC8	introns
chrX	72510125	72510664	540	7	1.60502841296093	-0.938612868505852	-10.2057715237375	0.00172786177105832	0.00817917175321626	chrX	72495269	72567888	72620	-	ENST00000650126.1	HDAC8	introns
chrX	72510125	72510664	540	7	1.60502841296093	-0.938612868505852	-10.2057715237375	0.00172786177105832	0.00817917175321626	chrX	72495269	72567888	72620	-	ENST00000647974.1	HDAC8	introns
chrX	72510125	72510664	540	7	1.60502841296093	-0.938612868505852	-10.2057715237375	0.00172786177105832	0.00817917175321626	chrX	72474730	72567888	93159	-	ENST00000373560.7	HDAC8	introns
chrX	72510125	72510664	540	7	1.60502841296093	-0.938612868505852	-10.2057715237375	0.00172786177105832	0.00817917175321626	chrX	72495269	72572056	76788	-	ENST00000373559.8	HDAC8	introns
chrX	72510125	72510664	540	7	1.60502841296093	-0.938612868505852	-10.2057715237375	0.00172786177105832	0.00817917175321626	chrX	72495269	72567888	72620	-	ENST00000648577.1	HDAC8	introns
chrX	72510125	72510664	540	7	1.60502841296093	-0.938612868505852	-10.2057715237375	0.00172786177105832	0.00817917175321626	chrX	72495269	72567888	72620	-	ENST00000421523.6	HDAC8	introns
chrX	72510125	72510664	540	7	1.60502841296093	-0.938612868505852	-10.2057715237375	0.00172786177105832	0.00817917175321626	chrX	72495269	72567888	72620	-	ENST00000648101.1	HDAC8	introns
chrX	3424824	3425733	910	11	2.85733658471376	0.855461881142483	10.1680036660025	0.00172786177105832	0.00817917175321626	chrX	3368383	3532116	163734	*	NA		intergenic
chrX	15622394	15624147	1754	9	3.87130294879071	-1.15292814359564	-10.1287060513774	0.00172786177105832	0.00817917175321626	chrX	15601015	15639561	38547	-	ENST00000649243.1	ACE2	introns
chrX	154799213	154799682	470	6	1.64962785834717	-1.32795934707269	-10.1210169286562	0.00172786177105832	0.00817917175321626	chrX	154792286	154805271	12986	-	ENST00000369534.8	MPP1	introns
chrX	154799213	154799682	470	6	1.64962785834717	-1.32795934707269	-10.1210169286562	0.00172786177105832	0.00817917175321626	chrX	154792286	154799744	7459	-	ENST00000413259.7	MPP1	introns
chrX	154799213	154799682	470	6	1.64962785834717	-1.32795934707269	-10.1210169286562	0.00172786177105832	0.00817917175321626	chrX	154792286	154804696	12411	-	ENST00000439370.5	MPP1	introns
chrX	154799213	154799682	470	6	1.64962785834717	-1.32795934707269	-10.1210169286562	0.00172786177105832	0.00817917175321626	chrX	154792286	154805271	12986	-	ENST00000393531.5	MPP1	introns
chrX	154799213	154799682	470	6	1.64962785834717	-1.32795934707269	-10.1210169286562	0.00172786177105832	0.00817917175321626	chrX	154786401	154805271	18871	-	ENST00000453245.5	MPP1	introns
chrX	154799213	154799682	470	6	1.64962785834717	-1.32795934707269	-10.1210169286562	0.00172786177105832	0.00817917175321626	chrX	154783508	154805271	21764	-	ENST00000494170.1	MPP1	introns
chrX	154799213	154799682	470	6	1.64962785834717	-1.32795934707269	-10.1210169286562	0.00172786177105832	0.00817917175321626	chrX	154786401	154799744	13344	-	ENST00000462825.5	MPP1	introns
chrX	154799213	154799682	470	6	1.64962785834717	-1.32795934707269	-10.1210169286562	0.00172786177105832	0.00817917175321626	chrX	154792286	154820973	28688	-	ENST00000393529.5	MPP1	introns
chrX	154799213	154799682	470	6	1.64962785834717	-1.32795934707269	-10.1210169286562	0.00172786177105832	0.00817917175321626	chrX	154786401	154805271	18871	-	ENST00000475943.5	MPP1	introns
chrX	154799213	154799682	470	6	1.64962785834717	-1.32795934707269	-10.1210169286562	0.00172786177105832	0.00817917175321626	chrX	154790023	154805271	15249	-	ENST00000428488.1	MPP1	introns
chrX	154799213	154799682	470	6	1.64962785834717	-1.32795934707269	-10.1210169286562	0.00172786177105832	0.00817917175321626	chrX	154792286	154799744	7459	-	ENST00000417435.5	MPP1	introns
chrX	154799213	154799682	470	6	1.64962785834717	-1.32795934707269	-10.1210169286562	0.00172786177105832	0.00817917175321626	chrX	154792286	154805271	12986	-	ENST00000369531.1	MPP1	introns
chrX	154799213	154799682	470	6	1.64962785834717	-1.32795934707269	-10.1210169286562	0.00172786177105832	0.00817917175321626	chrX	154792286	154805271	12986	-	ENST00000471821.1	MPP1	introns
chrX	30302393	30303818	1426	19	7.29736149549788	-0.800672497659186	-10.1208933486628	0.00172786177105832	0.00817917175321626	chrX	30295352	30304205	8854	*	NA		intergenic
chrX	138712758	138713731	974	6	2.73101888941063	1.22038389691493	10.0563952097073	0.00172786177105832	0.00817917175321626	chrX	138712718	138716717	4000	-	ENST00000315930.11	FGF13	1to5kb
chrX	138712758	138713731	974	6	2.73101888941063	1.22038389691493	10.0563952097073	0.00172786177105832	0.00817917175321626	chrX	138711619	138714136	2518	+	ENST00000446383.5	FGF13-AS1	introns
chrX	138712758	138713731	974	6	2.73101888941063	1.22038389691493	10.0563952097073	0.00172786177105832	0.00817917175321626	chrX	138712143	138714723	2581	+	ENST00000438238.1	FGF13-AS1	introns
chrX	138712758	138713731	974	6	2.73101888941063	1.22038389691493	10.0563952097073	0.00172786177105832	0.00817917175321626	chrX	138708929	138739241	30313	-	ENST00000305414.8	FGF13	introns
chrX	138712758	138713731	974	6	2.73101888941063	1.22038389691493	10.0563952097073	0.00172786177105832	0.00817917175321626	chrX	138708929	138857511	148583	-	ENST00000441825.8	FGF13	introns
chrX	138712758	138713731	974	6	2.73101888941063	1.22038389691493	10.0563952097073	0.00172786177105832	0.00817917175321626	chrX	138708929	139204058	495130	-	ENST00000626909.2	FGF13	introns
chrX	138712758	138713731	974	6	2.73101888941063	1.22038389691493	10.0563952097073	0.00172786177105832	0.00817917175321626	chrX	138708929	138857511	148583	-	ENST00000436198.5	FGF13	introns
chrX	138712758	138713731	974	6	2.73101888941063	1.22038389691493	10.0563952097073	0.00172786177105832	0.00817917175321626	chrX	138708929	138857511	148583	-	ENST00000455663.5	FGF13	introns
chrX	138712758	138713731	974	6	2.73101888941063	1.22038389691493	10.0563952097073	0.00172786177105832	0.00817917175321626	chrX	138708929	138857511	148583	-	ENST00000448673.1	FGF13	introns
chrX	153303569	153303985	417	6	1.3976540052112	-1.15174419654982	-10.0261669198111	0.00172786177105832	0.00817917175321626	chrX	153277804	153317679	39876	*	NA		intergenic
chrX	131301914	131302833	920	6	1.65135711295958	-1.7335873003747	-10.0213055132503	0.00172786177105832	0.00817917175321626	chrX	131299771	131304084	4314	-	ENST00000370904.6	IGSF1	introns
chrX	153950483	153951160	678	17	4.6893951544363	-0.723821792695094	-10.0049823323593	0.00172786177105832	0.00817917175321626	chrX	153950813	153950998	186	-	ENST00000444191.5	HCFC1	exons
chrX	153950483	153951160	678	17	4.6893951544363	-0.723821792695094	-10.0049823323593	0.00172786177105832	0.00817917175321626	chrX	153950243	153950543	301	-	ENST00000444191.5	HCFC1	exons
chrX	153950483	153951160	678	17	4.6893951544363	-0.723821792695094	-10.0049823323593	0.00172786177105832	0.00817917175321626	chrX	153950813	153950998	186	-	ENST00000310441.12	HCFC1	exons
chrX	153950483	153951160	678	17	4.6893951544363	-0.723821792695094	-10.0049823323593	0.00172786177105832	0.00817917175321626	chrX	153950243	153950543	301	-	ENST00000310441.12	HCFC1	exons
chrX	153950483	153951160	678	17	4.6893951544363	-0.723821792695094	-10.0049823323593	0.00172786177105832	0.00817917175321626	chrX	153950813	153950998	186	-	ENST00000369984.4	HCFC1	exons
chrX	153950483	153951160	678	17	4.6893951544363	-0.723821792695094	-10.0049823323593	0.00172786177105832	0.00817917175321626	chrX	153950243	153950543	301	-	ENST00000369984.4	HCFC1	exons
chrX	153950483	153951160	678	17	4.6893951544363	-0.723821792695094	-10.0049823323593	0.00172786177105832	0.00817917175321626	chrX	153950544	153950812	269	-	ENST00000444191.5	HCFC1	introns
chrX	153950483	153951160	678	17	4.6893951544363	-0.723821792695094	-10.0049823323593	0.00172786177105832	0.00817917175321626	chrX	153950999	153951349	351	-	ENST00000444191.5	HCFC1	introns
chrX	153950483	153951160	678	17	4.6893951544363	-0.723821792695094	-10.0049823323593	0.00172786177105832	0.00817917175321626	chrX	153950544	153950812	269	-	ENST00000310441.12	HCFC1	introns
chrX	153950483	153951160	678	17	4.6893951544363	-0.723821792695094	-10.0049823323593	0.00172786177105832	0.00817917175321626	chrX	153950999	153951349	351	-	ENST00000310441.12	HCFC1	introns
chrX	153950483	153951160	678	17	4.6893951544363	-0.723821792695094	-10.0049823323593	0.00172786177105832	0.00817917175321626	chrX	153950544	153950812	269	-	ENST00000369984.4	HCFC1	introns
chrX	153950483	153951160	678	17	4.6893951544363	-0.723821792695094	-10.0049823323593	0.00172786177105832	0.00817917175321626	chrX	153950999	153951349	351	-	ENST00000369984.4	HCFC1	introns
chrX	18602612	18603767	1156	5	1.80471826676073	-1.03130303846693	-10.0044685219912	0.00172786177105832	0.00817917175321626	chrX	18598614	18603901	5288	+	ENST00000379996.7	CDKL5	introns
chrX	18602612	18603767	1156	5	1.80471826676073	-1.03130303846693	-10.0044685219912	0.00172786177105832	0.00817917175321626	chrX	18598614	18603901	5288	+	ENST00000623535.2	CDKL5	introns
chrX	18602612	18603767	1156	5	1.80471826676073	-1.03130303846693	-10.0044685219912	0.00172786177105832	0.00817917175321626	chrX	18598614	18603901	5288	+	ENST00000674046.1	CDKL5	introns
chrX	18602612	18603767	1156	5	1.80471826676073	-1.03130303846693	-10.0044685219912	0.00172786177105832	0.00817917175321626	chrX	18598614	18603901	5288	+	ENST00000635828.1	CDKL5	introns
chrX	18602612	18603767	1156	5	1.80471826676073	-1.03130303846693	-10.0044685219912	0.00172786177105832	0.00817917175321626	chrX	18598614	18603901	5288	+	ENST00000637881.1	CDKL5	introns
chrX	18602612	18603767	1156	5	1.80471826676073	-1.03130303846693	-10.0044685219912	0.00172786177105832	0.00817917175321626	chrX	18598614	18603901	5288	+	ENST00000379989.6	CDKL5	introns
chrX	18602612	18603767	1156	5	1.80471826676073	-1.03130303846693	-10.0044685219912	0.00172786177105832	0.00817917175321626	chrX	18598614	18603901	5288	+	ENST00000463994.4	CDKL5	introns
chrX	101220965	101221150	186	4	0.955394493255292	1.40337331630095	9.99464808636149	0.00172786177105832	0.00817917175321626	chrX	101220147	101231584	11438	+	ENST00000402866.5	DRP2	introns
chrX	101220965	101221150	186	4	0.955394493255292	1.40337331630095	9.99464808636149	0.00172786177105832	0.00817917175321626	chrX	101220147	101224603	4457	+	ENST00000395209.8	DRP2	introns
chrX	101220965	101221150	186	4	0.955394493255292	1.40337331630095	9.99464808636149	0.00172786177105832	0.00817917175321626	chrX	101220147	101235859	15713	+	ENST00000541709.5	DRP2	introns
chrX	101220965	101221150	186	4	0.955394493255292	1.40337331630095	9.99464808636149	0.00172786177105832	0.00817917175321626	chrX	101220147	101224603	4457	+	ENST00000372916.8	DRP2	introns
chrX	111050661	111051993	1333	9	2.13861222769368	-1.12153777508329	-9.99018774218425	0.00172786177105832	0.00817917175321626	chrX	110944629	111123076	178448	+	ENST00000425146.5	PAK3	introns
chrX	111050661	111051993	1333	9	2.13861222769368	-1.12153777508329	-9.99018774218425	0.00172786177105832	0.00817917175321626	chrX	111013901	111123076	109176	+	ENST00000446737.5	PAK3	introns
chrX	56793910	56794483	574	11	3.46913609095034	0.890005419980412	9.96771734934949	0.00172786177105832	0.00817917175321626	chrX	56732200	56811019	78820	+	ENST00000637096.1	NBDY	introns
chrX	56793910	56794483	574	11	3.46913609095034	0.890005419980412	9.96771734934949	0.00172786177105832	0.00817917175321626	chrX	56732200	56817319	85120	+	ENST00000374922.9	NBDY	introns
chrX	56793910	56794483	574	11	3.46913609095034	0.890005419980412	9.96771734934949	0.00172786177105832	0.00817917175321626	chrX	56729590	56817319	87730	+	ENST00000423617.2	NBDY	introns
chrX	56793910	56794483	574	11	3.46913609095034	0.890005419980412	9.96771734934949	0.00172786177105832	0.00817917175321626	chrX	56732200	56817319	85120	+	ENST00000451583.1	NBDY	introns
chrX	39954923	39955445	523	14	3.64071733484812	-0.924132046052064	-9.96418365111627	0.00172786177105832	0.00817917175321626	chrX	39914420	40004275	89856	*	NA		intergenic
chrX	136456148	136457499	1352	12	2.97550227937789	0.850275933198142	9.95963814160285	0.00172786177105832	0.00817917175321626	chrX	136416891	136482946	66056	*	NA		intergenic
chrX	39887168	39887271	104	4	0.969417099322202	1.52909129904685	9.94690230333911	0.00172786177105832	0.00817917175321626	chrX	39865889	39903308	37420	*	NA		intergenic
chrX	38011867	38012261	395	7	2.32933011194204	-1.22855135443775	-9.94580057354567	0.00172786177105832	0.00817917175321626	chrX	37426001	38666120	1240120	+	ENST00000465127.1	TSPAN7	introns
chrX	38011867	38012261	395	7	2.32933011194204	-1.22855135443775	-9.94580057354567	0.00172786177105832	0.00817917175321626	chrX	38006669	38033533	26865	+	ENST00000297875.7	SYTL5	introns
chrX	39850330	39851068	739	7	2.02850402360438	1.09563395309725	9.8692396434213	0.00172786177105832	0.00817917175321626	chrX	39849359	39853358	4000	-	ENST00000562814.1		1to5kb
chrX	19187775	19188764	990	7	2.34499550572837	1.36979570700632	9.85298374540697	0.00172786177105832	0.00817917175321626	chrX	19127638	19338892	211255	*	NA		intergenic
chrX	68234723	68235635	913	9	2.04669509953765	-1.03951088748186	-9.80383251267337	0.00172786177105832	0.00817917175321626	chrX	68234589	68274737	40149	-	ENST00000680612.1	OPHN1	introns
chrX	68234723	68235635	913	9	2.04669509953765	-1.03951088748186	-9.80383251267337	0.00172786177105832	0.00817917175321626	chrX	68234589	68274737	40149	-	ENST00000355520.6	OPHN1	introns
chrX	68234723	68235635	913	9	2.04669509953765	-1.03951088748186	-9.80383251267337	0.00172786177105832	0.00817917175321626	chrX	68234589	68274737	40149	-	ENST00000679822.1	OPHN1	introns
chrX	68234723	68235635	913	9	2.04669509953765	-1.03951088748186	-9.80383251267337	0.00172786177105832	0.00817917175321626	chrX	68234589	68274737	40149	-	ENST00000679748.1	OPHN1	introns
chrX	68234723	68235635	913	9	2.04669509953765	-1.03951088748186	-9.80383251267337	0.00172786177105832	0.00817917175321626	chrX	68234589	68274737	40149	-	ENST00000681408.1	OPHN1	introns
chrX	68234723	68235635	913	9	2.04669509953765	-1.03951088748186	-9.80383251267337	0.00172786177105832	0.00817917175321626	chrX	68234589	68274737	40149	-	ENST00000679914.1	OPHN1	introns
chrX	68234723	68235635	913	9	2.04669509953765	-1.03951088748186	-9.80383251267337	0.00172786177105832	0.00817917175321626	chrX	68234589	68274737	40149	-	ENST00000680503.1	OPHN1	introns
chrX	68234723	68235635	913	9	2.04669509953765	-1.03951088748186	-9.80383251267337	0.00172786177105832	0.00817917175321626	chrX	68234589	68274737	40149	-	ENST00000680417.1	OPHN1	introns
chrX	119410344	119410845	502	12	5.41361586792326	1.02191861835635	9.77497307743836	0.00172786177105832	0.00817917175321626	chrX	119410190	119410362	173	+	ENST00000217909.8	SLC25A43	exons
chrX	119410344	119410845	502	12	5.41361586792326	1.02191861835635	9.77497307743836	0.00172786177105832	0.00817917175321626	chrX	119410190	119410362	173	+	ENST00000488158.5	SLC25A43	exons
chrX	119410344	119410845	502	12	5.41361586792326	1.02191861835635	9.77497307743836	0.00172786177105832	0.00817917175321626	chrX	119410190	119410362	173	+	ENST00000493093.5	SLC25A43	exons
chrX	119410344	119410845	502	12	5.41361586792326	1.02191861835635	9.77497307743836	0.00172786177105832	0.00817917175321626	chrX	119410363	119452008	41646	+	ENST00000217909.8	SLC25A43	introns
chrX	119410344	119410845	502	12	5.41361586792326	1.02191861835635	9.77497307743836	0.00172786177105832	0.00817917175321626	chrX	119410363	119426181	15819	+	ENST00000488158.5	SLC25A43	introns
chrX	119410344	119410845	502	12	5.41361586792326	1.02191861835635	9.77497307743836	0.00172786177105832	0.00817917175321626	chrX	119410363	119452008	41646	+	ENST00000493093.5	SLC25A43	introns
chrX	119410344	119410845	502	12	5.41361586792326	1.02191861835635	9.77497307743836	0.00172786177105832	0.00817917175321626	chrX	119406702	119452008	45307	+	ENST00000484058.1	SLC25A43	introns
chrX	15324374	15325046	673	5	1.43977181161165	-1.26249126923148	-9.7719026320652	0.00172786177105832	0.00817917175321626	chrX	15325020	15325152	133	-	ENST00000635631.1	PIGA	exons
chrX	15324374	15325046	673	5	1.43977181161165	-1.26249126923148	-9.7719026320652	0.00172786177105832	0.00817917175321626	chrX	15324665	15324871	207	-	ENST00000635631.1	PIGA	exons
chrX	15324374	15325046	673	5	1.43977181161165	-1.26249126923148	-9.7719026320652	0.00172786177105832	0.00817917175321626	chrX	15325020	15325152	133	-	ENST00000542278.6	PIGA	exons
chrX	15324374	15325046	673	5	1.43977181161165	-1.26249126923148	-9.7719026320652	0.00172786177105832	0.00817917175321626	chrX	15324665	15324871	207	-	ENST00000542278.6	PIGA	exons
chrX	15324374	15325046	673	5	1.43977181161165	-1.26249126923148	-9.7719026320652	0.00172786177105832	0.00817917175321626	chrX	15325020	15325152	133	-	ENST00000333590.6	PIGA	exons
chrX	15324374	15325046	673	5	1.43977181161165	-1.26249126923148	-9.7719026320652	0.00172786177105832	0.00817917175321626	chrX	15324665	15324871	207	-	ENST00000333590.6	PIGA	exons
chrX	15324374	15325046	673	5	1.43977181161165	-1.26249126923148	-9.7719026320652	0.00172786177105832	0.00817917175321626	chrX	15324665	15325152	488	-	ENST00000635045.1	PIGA	exons
chrX	15324374	15325046	673	5	1.43977181161165	-1.26249126923148	-9.7719026320652	0.00172786177105832	0.00817917175321626	chrX	15325020	15325152	133	-	ENST00000635598.1	PIGA	exons
chrX	15324374	15325046	673	5	1.43977181161165	-1.26249126923148	-9.7719026320652	0.00172786177105832	0.00817917175321626	chrX	15324665	15324871	207	-	ENST00000635598.1	PIGA	exons
chrX	15324374	15325046	673	5	1.43977181161165	-1.26249126923148	-9.7719026320652	0.00172786177105832	0.00817917175321626	chrX	15325020	15325152	133	-	ENST00000637626.1	PIGA	exons
chrX	15324374	15325046	673	5	1.43977181161165	-1.26249126923148	-9.7719026320652	0.00172786177105832	0.00817917175321626	chrX	15324665	15324871	207	-	ENST00000637626.1	PIGA	exons
chrX	15324374	15325046	673	5	1.43977181161165	-1.26249126923148	-9.7719026320652	0.00172786177105832	0.00817917175321626	chrX	15325020	15325152	133	-	ENST00000638131.1	PIGA	exons
chrX	15324374	15325046	673	5	1.43977181161165	-1.26249126923148	-9.7719026320652	0.00172786177105832	0.00817917175321626	chrX	15324665	15324871	207	-	ENST00000638131.1	PIGA	exons
chrX	15324374	15325046	673	5	1.43977181161165	-1.26249126923148	-9.7719026320652	0.00172786177105832	0.00817917175321626	chrX	15325020	15325152	133	-	ENST00000637296.1	PIGA	exons
chrX	15324374	15325046	673	5	1.43977181161165	-1.26249126923148	-9.7719026320652	0.00172786177105832	0.00817917175321626	chrX	15324665	15324871	207	-	ENST00000637296.1	PIGA	exons
chrX	15324374	15325046	673	5	1.43977181161165	-1.26249126923148	-9.7719026320652	0.00172786177105832	0.00817917175321626	chrX	15325020	15325152	133	-	ENST00000634582.1	PIGA	exons
chrX	15324374	15325046	673	5	1.43977181161165	-1.26249126923148	-9.7719026320652	0.00172786177105832	0.00817917175321626	chrX	15324665	15324871	207	-	ENST00000634582.1	PIGA	exons
chrX	15324374	15325046	673	5	1.43977181161165	-1.26249126923148	-9.7719026320652	0.00172786177105832	0.00817917175321626	chrX	15325020	15325152	133	-	ENST00000482148.6	PIGA	exons
chrX	15324374	15325046	673	5	1.43977181161165	-1.26249126923148	-9.7719026320652	0.00172786177105832	0.00817917175321626	chrX	15324665	15324871	207	-	ENST00000482148.6	PIGA	exons
chrX	15324374	15325046	673	5	1.43977181161165	-1.26249126923148	-9.7719026320652	0.00172786177105832	0.00817917175321626	chrX	15325020	15325152	133	-	ENST00000634640.1	PIGA	exons
chrX	15324374	15325046	673	5	1.43977181161165	-1.26249126923148	-9.7719026320652	0.00172786177105832	0.00817917175321626	chrX	15324665	15324871	207	-	ENST00000634640.1	PIGA	exons
chrX	15324374	15325046	673	5	1.43977181161165	-1.26249126923148	-9.7719026320652	0.00172786177105832	0.00817917175321626	chrX	15325020	15325100	81	-	ENST00000475746.1	PIGA	exons
chrX	15324374	15325046	673	5	1.43977181161165	-1.26249126923148	-9.7719026320652	0.00172786177105832	0.00817917175321626	chrX	15325020	15325272	253	-	ENST00000463173.1	PIGA	exons
chrX	15324374	15325046	673	5	1.43977181161165	-1.26249126923148	-9.7719026320652	0.00172786177105832	0.00817917175321626	chrX	15324665	15324871	207	-	ENST00000463173.1	PIGA	exons
chrX	15324374	15325046	673	5	1.43977181161165	-1.26249126923148	-9.7719026320652	0.00172786177105832	0.00817917175321626	chrX	15325020	15325152	133	-	ENST00000635480.1	PIGA	exons
chrX	15324374	15325046	673	5	1.43977181161165	-1.26249126923148	-9.7719026320652	0.00172786177105832	0.00817917175321626	chrX	15324732	15324871	140	-	ENST00000635480.1	PIGA	exons
chrX	15324374	15325046	673	5	1.43977181161165	-1.26249126923148	-9.7719026320652	0.00172786177105832	0.00817917175321626	chrX	15325020	15325152	133	-	ENST00000634286.1	PIGA	exons
chrX	15324374	15325046	673	5	1.43977181161165	-1.26249126923148	-9.7719026320652	0.00172786177105832	0.00817917175321626	chrX	15324786	15324871	86	-	ENST00000634286.1	PIGA	exons
chrX	15324374	15325046	673	5	1.43977181161165	-1.26249126923148	-9.7719026320652	0.00172786177105832	0.00817917175321626	chrX	15321773	15324664	2892	-	ENST00000635631.1	PIGA	introns
chrX	15324374	15325046	673	5	1.43977181161165	-1.26249126923148	-9.7719026320652	0.00172786177105832	0.00817917175321626	chrX	15324872	15325019	148	-	ENST00000635631.1	PIGA	introns
chrX	15324374	15325046	673	5	1.43977181161165	-1.26249126923148	-9.7719026320652	0.00172786177105832	0.00817917175321626	chrX	15321773	15324664	2892	-	ENST00000542278.6	PIGA	introns
chrX	15324374	15325046	673	5	1.43977181161165	-1.26249126923148	-9.7719026320652	0.00172786177105832	0.00817917175321626	chrX	15324872	15325019	148	-	ENST00000542278.6	PIGA	introns
chrX	15324374	15325046	673	5	1.43977181161165	-1.26249126923148	-9.7719026320652	0.00172786177105832	0.00817917175321626	chrX	15321773	15324664	2892	-	ENST00000333590.6	PIGA	introns
chrX	15324374	15325046	673	5	1.43977181161165	-1.26249126923148	-9.7719026320652	0.00172786177105832	0.00817917175321626	chrX	15324872	15325019	148	-	ENST00000333590.6	PIGA	introns
chrX	15324374	15325046	673	5	1.43977181161165	-1.26249126923148	-9.7719026320652	0.00172786177105832	0.00817917175321626	chrX	15321773	15324664	2892	-	ENST00000635045.1	PIGA	introns
chrX	15324374	15325046	673	5	1.43977181161165	-1.26249126923148	-9.7719026320652	0.00172786177105832	0.00817917175321626	chrX	15321773	15324664	2892	-	ENST00000635598.1	PIGA	introns
chrX	15324374	15325046	673	5	1.43977181161165	-1.26249126923148	-9.7719026320652	0.00172786177105832	0.00817917175321626	chrX	15324872	15325019	148	-	ENST00000635598.1	PIGA	introns
chrX	15324374	15325046	673	5	1.43977181161165	-1.26249126923148	-9.7719026320652	0.00172786177105832	0.00817917175321626	chrX	15321773	15324664	2892	-	ENST00000637626.1	PIGA	introns
chrX	15324374	15325046	673	5	1.43977181161165	-1.26249126923148	-9.7719026320652	0.00172786177105832	0.00817917175321626	chrX	15324872	15325019	148	-	ENST00000637626.1	PIGA	introns
chrX	15324374	15325046	673	5	1.43977181161165	-1.26249126923148	-9.7719026320652	0.00172786177105832	0.00817917175321626	chrX	15321773	15324664	2892	-	ENST00000638131.1	PIGA	introns
chrX	15324374	15325046	673	5	1.43977181161165	-1.26249126923148	-9.7719026320652	0.00172786177105832	0.00817917175321626	chrX	15324872	15325019	148	-	ENST00000638131.1	PIGA	introns
chrX	15324374	15325046	673	5	1.43977181161165	-1.26249126923148	-9.7719026320652	0.00172786177105832	0.00817917175321626	chrX	15321773	15324664	2892	-	ENST00000637296.1	PIGA	introns
chrX	15324374	15325046	673	5	1.43977181161165	-1.26249126923148	-9.7719026320652	0.00172786177105832	0.00817917175321626	chrX	15324872	15325019	148	-	ENST00000637296.1	PIGA	introns
chrX	15324374	15325046	673	5	1.43977181161165	-1.26249126923148	-9.7719026320652	0.00172786177105832	0.00817917175321626	chrX	15321773	15324664	2892	-	ENST00000634582.1	PIGA	introns
chrX	15324374	15325046	673	5	1.43977181161165	-1.26249126923148	-9.7719026320652	0.00172786177105832	0.00817917175321626	chrX	15324872	15325019	148	-	ENST00000634582.1	PIGA	introns
chrX	15324374	15325046	673	5	1.43977181161165	-1.26249126923148	-9.7719026320652	0.00172786177105832	0.00817917175321626	chrX	15321773	15324664	2892	-	ENST00000482148.6	PIGA	introns
chrX	15324374	15325046	673	5	1.43977181161165	-1.26249126923148	-9.7719026320652	0.00172786177105832	0.00817917175321626	chrX	15324872	15325019	148	-	ENST00000482148.6	PIGA	introns
chrX	15324374	15325046	673	5	1.43977181161165	-1.26249126923148	-9.7719026320652	0.00172786177105832	0.00817917175321626	chrX	15321773	15324664	2892	-	ENST00000634640.1	PIGA	introns
chrX	15324374	15325046	673	5	1.43977181161165	-1.26249126923148	-9.7719026320652	0.00172786177105832	0.00817917175321626	chrX	15324872	15325019	148	-	ENST00000634640.1	PIGA	introns
chrX	15324374	15325046	673	5	1.43977181161165	-1.26249126923148	-9.7719026320652	0.00172786177105832	0.00817917175321626	chrX	15321773	15325019	3247	-	ENST00000475746.1	PIGA	introns
chrX	15324374	15325046	673	5	1.43977181161165	-1.26249126923148	-9.7719026320652	0.00172786177105832	0.00817917175321626	chrX	15321773	15324664	2892	-	ENST00000463173.1	PIGA	introns
chrX	15324374	15325046	673	5	1.43977181161165	-1.26249126923148	-9.7719026320652	0.00172786177105832	0.00817917175321626	chrX	15324872	15325019	148	-	ENST00000463173.1	PIGA	introns
chrX	15324374	15325046	673	5	1.43977181161165	-1.26249126923148	-9.7719026320652	0.00172786177105832	0.00817917175321626	chrX	15324872	15325019	148	-	ENST00000635480.1	PIGA	introns
chrX	15324374	15325046	673	5	1.43977181161165	-1.26249126923148	-9.7719026320652	0.00172786177105832	0.00817917175321626	chrX	15324872	15325019	148	-	ENST00000634286.1	PIGA	introns
chrX	15324374	15325046	673	5	1.43977181161165	-1.26249126923148	-9.7719026320652	0.00172786177105832	0.00817917175321626	chrX	15325020	15325152	133	-	ENST00000635598.1	PIGA	3UTRs
chrX	15324374	15325046	673	5	1.43977181161165	-1.26249126923148	-9.7719026320652	0.00172786177105832	0.00817917175321626	chrX	15324665	15324871	207	-	ENST00000635598.1	PIGA	3UTRs
chrX	15324374	15325046	673	5	1.43977181161165	-1.26249126923148	-9.7719026320652	0.00172786177105832	0.00817917175321626	chrX	15325020	15325152	133	-	ENST00000637626.1	PIGA	3UTRs
chrX	15324374	15325046	673	5	1.43977181161165	-1.26249126923148	-9.7719026320652	0.00172786177105832	0.00817917175321626	chrX	15324665	15324871	207	-	ENST00000637626.1	PIGA	3UTRs
chrX	15324374	15325046	673	5	1.43977181161165	-1.26249126923148	-9.7719026320652	0.00172786177105832	0.00817917175321626	chrX	15325020	15325152	133	-	ENST00000638131.1	PIGA	3UTRs
chrX	15324374	15325046	673	5	1.43977181161165	-1.26249126923148	-9.7719026320652	0.00172786177105832	0.00817917175321626	chrX	15324665	15324871	207	-	ENST00000638131.1	PIGA	3UTRs
chrX	15324374	15325046	673	5	1.43977181161165	-1.26249126923148	-9.7719026320652	0.00172786177105832	0.00817917175321626	chrX	15325020	15325152	133	-	ENST00000634286.1	PIGA	3UTRs
chrX	15324374	15325046	673	5	1.43977181161165	-1.26249126923148	-9.7719026320652	0.00172786177105832	0.00817917175321626	chrX	15324786	15324871	86	-	ENST00000634286.1	PIGA	3UTRs
chrX	132419310	132419961	652	7	3.72891563208277	-1.49741137853461	-9.76140009381693	0.00172786177105832	0.00817917175321626	chrX	132239712	132429812	190101	+	ENST00000421483.6	RAP2C-AS1	introns
chrX	132419310	132419961	652	7	3.72891563208277	-1.49741137853461	-9.76140009381693	0.00172786177105832	0.00817917175321626	chrX	132239712	132429812	190101	+	ENST00000441399.3	RAP2C-AS1	introns
chrX	132419310	132419961	652	7	3.72891563208277	-1.49741137853461	-9.76140009381693	0.00172786177105832	0.00817917175321626	chrX	132406393	132439434	33042	-	ENST00000370853.8	MBNL3	introns
chrX	132419310	132419961	652	7	3.72891563208277	-1.49741137853461	-9.76140009381693	0.00172786177105832	0.00817917175321626	chrX	132406393	132439434	33042	-	ENST00000370857.7	MBNL3	introns
chrX	132419310	132419961	652	7	3.72891563208277	-1.49741137853461	-9.76140009381693	0.00172786177105832	0.00817917175321626	chrX	132406393	132439434	33042	-	ENST00000370839.7	MBNL3	introns
chrX	132419310	132419961	652	7	3.72891563208277	-1.49741137853461	-9.76140009381693	0.00172786177105832	0.00817917175321626	chrX	132406393	132439434	33042	-	ENST00000370844.5	MBNL3	introns
chrX	132419310	132419961	652	7	3.72891563208277	-1.49741137853461	-9.76140009381693	0.00172786177105832	0.00817917175321626	chrX	132406393	132489813	83421	-	ENST00000436215.5	MBNL3	introns
chrX	132419310	132419961	652	7	3.72891563208277	-1.49741137853461	-9.76140009381693	0.00172786177105832	0.00817917175321626	chrX	132406393	132488850	82458	-	ENST00000421707.1	MBNL3	introns
chrX	32859913	32860312	400	5	1.14769546639389	-0.883490896320638	-9.74775195939132	0.00172786177105832	0.00817917175321626	chrX	32849821	33020138	170318	-	ENST00000357033.9	DMD	introns
chrX	32859913	32860312	400	5	1.14769546639389	-0.883490896320638	-9.74775195939132	0.00172786177105832	0.00817917175321626	chrX	32849821	33020138	170318	-	ENST00000378677.6	DMD	introns
chrX	32859913	32860312	400	5	1.14769546639389	-0.883490896320638	-9.74775195939132	0.00172786177105832	0.00817917175321626	chrX	32217064	33020138	803075	-	ENST00000488902.5	DMD	introns
chrX	32859913	32860312	400	5	1.14769546639389	-0.883490896320638	-9.74775195939132	0.00172786177105832	0.00817917175321626	chrX	32365200	33020138	654939	-	ENST00000420596.5	DMD	introns
chrX	32859913	32860312	400	5	1.14769546639389	-0.883490896320638	-9.74775195939132	0.00172786177105832	0.00817917175321626	chrX	32364711	33020138	655428	-	ENST00000448370.5	DMD	introns
chrX	32859913	32860312	400	5	1.14769546639389	-0.883490896320638	-9.74775195939132	0.00172786177105832	0.00817917175321626	chrX	32849821	33020138	170318	-	ENST00000682899.1	DMD	introns
chrX	32859913	32860312	400	5	1.14769546639389	-0.883490896320638	-9.74775195939132	0.00172786177105832	0.00817917175321626	chrX	32849821	33020138	170318	-	ENST00000683985.1	DMD	introns
chrX	32859913	32860312	400	5	1.14769546639389	-0.883490896320638	-9.74775195939132	0.00172786177105832	0.00817917175321626	chrX	32849821	33020138	170318	-	ENST00000288447.9	DMD	introns
chrX	32859913	32860312	400	5	1.14769546639389	-0.883490896320638	-9.74775195939132	0.00172786177105832	0.00817917175321626	chrX	32849821	33020138	170318	-	ENST00000684165.1	DMD	introns
chrX	32859913	32860312	400	5	1.14769546639389	-0.883490896320638	-9.74775195939132	0.00172786177105832	0.00817917175321626	chrX	32849821	33020138	170318	-	ENST00000682071.1	DMD	introns
chrX	32859913	32860312	400	5	1.14769546639389	-0.883490896320638	-9.74775195939132	0.00172786177105832	0.00817917175321626	chrX	32849821	33020138	170318	-	ENST00000682924.1	DMD	introns
chrX	32859913	32860312	400	5	1.14769546639389	-0.883490896320638	-9.74775195939132	0.00172786177105832	0.00817917175321626	chrX	32849821	33020138	170318	-	ENST00000684292.1	DMD	introns
chrX	32859913	32860312	400	5	1.14769546639389	-0.883490896320638	-9.74775195939132	0.00172786177105832	0.00817917175321626	chrX	32849821	33020138	170318	-	ENST00000684237.1	DMD	introns
chrX	32859913	32860312	400	5	1.14769546639389	-0.883490896320638	-9.74775195939132	0.00172786177105832	0.00817917175321626	chrX	32849821	33020138	170318	-	ENST00000682870.1	DMD	introns
chrX	32859913	32860312	400	5	1.14769546639389	-0.883490896320638	-9.74775195939132	0.00172786177105832	0.00817917175321626	chrX	32849821	33020138	170318	-	ENST00000684660.1	DMD	introns
chrX	32859913	32860312	400	5	1.14769546639389	-0.883490896320638	-9.74775195939132	0.00172786177105832	0.00817917175321626	chrX	32849821	33020138	170318	-	ENST00000683309.1	DMD	introns
chrX	32859913	32860312	400	5	1.14769546639389	-0.883490896320638	-9.74775195939132	0.00172786177105832	0.00817917175321626	chrX	32849821	33020138	170318	-	ENST00000684056.1	DMD	introns
chrX	32859913	32860312	400	5	1.14769546639389	-0.883490896320638	-9.74775195939132	0.00172786177105832	0.00817917175321626	chrX	32849821	33020138	170318	-	ENST00000683658.1	DMD	introns
chrX	32859913	32860312	400	5	1.14769546639389	-0.883490896320638	-9.74775195939132	0.00172786177105832	0.00817917175321626	chrX	32849821	32960207	110387	-	ENST00000682437.1	DMD	introns
chrX	32859913	32860312	400	5	1.14769546639389	-0.883490896320638	-9.74775195939132	0.00172786177105832	0.00817917175321626	chrX	32849821	32960207	110387	-	ENST00000682584.1	DMD	introns
chrX	32859913	32860312	400	5	1.14769546639389	-0.883490896320638	-9.74775195939132	0.00172786177105832	0.00817917175321626	chrX	32849821	33020138	170318	-	ENST00000684357.1	DMD	introns
chrX	32859913	32860312	400	5	1.14769546639389	-0.883490896320638	-9.74775195939132	0.00172786177105832	0.00817917175321626	chrX	32849821	32960207	110387	-	ENST00000472681.1	DMD	introns
chrX	20360968	20361991	1024	11	6.3375685121639	1.35543711492693	9.7148252560077	0.00172786177105832	0.00817917175321626	chrX	20322784	20438325	115542	*	NA		intergenic
chrX	15383032	15383901	870	7	2.03526368243585	-1.10613661978193	-9.70389072723584	0.00172786177105832	0.00817917175321626	chrX	15383857	15384413	557	-	ENST00000297904.4	VEGFD	exons
chrX	15383032	15383901	870	7	2.03526368243585	-1.10613661978193	-9.70389072723584	0.00172786177105832	0.00817917175321626	chrX	15363320	15383856	20537	-	ENST00000297904.4	VEGFD	introns
chrX	86179552	86180815	1264	8	2.34762032535819	-1.32894511875867	-9.70178935238918	0.00172786177105832	0.00817917175321626	chrX	86149109	86376823	227715	+	ENST00000373125.9	DACH2	introns
chrX	86179552	86180815	1264	8	2.34762032535819	-1.32894511875867	-9.70178935238918	0.00172786177105832	0.00817917175321626	chrX	86149109	86514278	365170	+	ENST00000373131.5	DACH2	introns
chrX	86179552	86180815	1264	8	2.34762032535819	-1.32894511875867	-9.70178935238918	0.00172786177105832	0.00817917175321626	chrX	86149109	86376823	227715	+	ENST00000461604.6	DACH2	introns
chrX	86179552	86180815	1264	8	2.34762032535819	-1.32894511875867	-9.70178935238918	0.00172786177105832	0.00817917175321626	chrX	86149109	86184232	35124	+	ENST00000506327.6	DACH2	introns
chrX	21654047	21655300	1254	10	4.01175220925758	-1.06681752165859	-9.68901784661132	0.00172786177105832	0.00817917175321626	chrX	21652306	21654689	2384	+	ENST00000379510.5	CNKSR2	exons
chrX	21654047	21655300	1254	10	4.01175220925758	-1.06681752165859	-9.68901784661132	0.00172786177105832	0.00817917175321626	chrX	21652306	21654695	2390	+	ENST00000425654.7	CNKSR2	exons
chrX	21654047	21655300	1254	10	4.01175220925758	-1.06681752165859	-9.68901784661132	0.00172786177105832	0.00817917175321626	chrX	21652306	21654263	1958	+	ENST00000645245.1	CNKSR2	exons
chrX	21654047	21655300	1254	10	4.01175220925758	-1.06681752165859	-9.68901784661132	0.00172786177105832	0.00817917175321626	chrX	21652306	21654550	2245	+	ENST00000644585.1	CNKSR2	exons
chrX	21654047	21655300	1254	10	4.01175220925758	-1.06681752165859	-9.68901784661132	0.00172786177105832	0.00817917175321626	chrX	21652306	21654245	1940	+	ENST00000644295.1	CNKSR2	exons
chrX	21654047	21655300	1254	10	4.01175220925758	-1.06681752165859	-9.68901784661132	0.00172786177105832	0.00817917175321626	chrX	21652306	21654258	1953	+	ENST00000643156.1	CNKSR2	exons
chrX	21654047	21655300	1254	10	4.01175220925758	-1.06681752165859	-9.68901784661132	0.00172786177105832	0.00817917175321626	chrX	21652306	21654108	1803	+	ENST00000642853.1	CNKSR2	exons
chrX	21654047	21655300	1254	10	4.01175220925758	-1.06681752165859	-9.68901784661132	0.00172786177105832	0.00817917175321626	chrX	21652306	21654257	1952	+	ENST00000646690.1	CNKSR2	exons
chrX	21654047	21655300	1254	10	4.01175220925758	-1.06681752165859	-9.68901784661132	0.00172786177105832	0.00817917175321626	chrX	21652306	21654243	1938	+	ENST00000645238.1	CNKSR2	exons
chrX	21654047	21655300	1254	10	4.01175220925758	-1.06681752165859	-9.68901784661132	0.00172786177105832	0.00817917175321626	chrX	21654690	21658330	3641	-	ENST00000379499.3	KLHL34	exons
chrX	21654047	21655300	1254	10	4.01175220925758	-1.06681752165859	-9.68901784661132	0.00172786177105832	0.00817917175321626	chrX	21652522	21654689	2168	+	ENST00000379510.5	CNKSR2	3UTRs
chrX	21654047	21655300	1254	10	4.01175220925758	-1.06681752165859	-9.68901784661132	0.00172786177105832	0.00817917175321626	chrX	21652522	21654695	2174	+	ENST00000425654.7	CNKSR2	3UTRs
chrX	21654047	21655300	1254	10	4.01175220925758	-1.06681752165859	-9.68901784661132	0.00172786177105832	0.00817917175321626	chrX	21652522	21654263	1742	+	ENST00000645245.1	CNKSR2	3UTRs
chrX	21654047	21655300	1254	10	4.01175220925758	-1.06681752165859	-9.68901784661132	0.00172786177105832	0.00817917175321626	chrX	21652522	21654550	2029	+	ENST00000644585.1	CNKSR2	3UTRs
chrX	21654047	21655300	1254	10	4.01175220925758	-1.06681752165859	-9.68901784661132	0.00172786177105832	0.00817917175321626	chrX	21652522	21654245	1724	+	ENST00000644295.1	CNKSR2	3UTRs
chrX	21654047	21655300	1254	10	4.01175220925758	-1.06681752165859	-9.68901784661132	0.00172786177105832	0.00817917175321626	chrX	21652306	21654258	1953	+	ENST00000643156.1	CNKSR2	3UTRs
chrX	21654047	21655300	1254	10	4.01175220925758	-1.06681752165859	-9.68901784661132	0.00172786177105832	0.00817917175321626	chrX	21654690	21655853	1164	-	ENST00000379499.3	KLHL34	3UTRs
chrX	17616963	17617637	675	13	2.87436829391652	0.842926546384208	9.67510561037248	0.00172786177105832	0.00817917175321626	chrX	17376323	17687741	311419	+	ENST00000676302.1	NHS	introns
chrX	17616963	17617637	675	13	2.87436829391652	0.842926546384208	9.67510561037248	0.00172786177105832	0.00817917175321626	chrX	17376323	17687741	311419	+	ENST00000380060.7	NHS	introns
chrX	45892743	45893087	345	5	1.10414413699094	1.42738067147235	9.65630702682073	0.00172786177105832	0.00817917175321626	chrX	45892980	45893979	1000	-	ENST00000391045.2		promoters
chrX	45892743	45893087	345	5	1.10414413699094	1.42738067147235	9.65630702682073	0.00172786177105832	0.00817917175321626	chrX	45892912	45892979	68	-	ENST00000391045.2		exons
chrX	45892743	45893087	345	5	1.10414413699094	1.42738067147235	9.65630702682073	0.00172786177105832	0.00817917175321626	chrX	45856542	45892911	36370	*	NA		intergenic
chrX	9604528	9605286	759	21	5.37397626855095	-0.820179087757184	-9.6283103035119	0.00172786177105832	0.00817917175321626	chrX	9501850	9640272	138423	+	ENST00000407597.7	TBL1X	introns
chrX	9604528	9605286	759	21	5.37397626855095	-0.820179087757184	-9.6283103035119	0.00172786177105832	0.00817917175321626	chrX	9535035	9640272	105238	+	ENST00000380961.5	TBL1X	introns
chrX	9604528	9605286	759	21	5.37397626855095	-0.820179087757184	-9.6283103035119	0.00172786177105832	0.00817917175321626	chrX	9501850	9640272	138423	+	ENST00000424279.6	TBL1X	introns
chrX	9604528	9605286	759	21	5.37397626855095	-0.820179087757184	-9.6283103035119	0.00172786177105832	0.00817917175321626	chrX	9501850	9640272	138423	+	ENST00000645353.2	TBL1X	introns
chrX	9604528	9605286	759	21	5.37397626855095	-0.820179087757184	-9.6283103035119	0.00172786177105832	0.00817917175321626	chrX	9501850	9640272	138423	+	ENST00000422314.5	TBL1X	introns
chrX	9604528	9605286	759	21	5.37397626855095	-0.820179087757184	-9.6283103035119	0.00172786177105832	0.00817917175321626	chrX	9531089	9640272	109184	+	ENST00000645686.1	TBL1X	introns
chrX	9604528	9605286	759	21	5.37397626855095	-0.820179087757184	-9.6283103035119	0.00172786177105832	0.00817917175321626	chrX	9531089	9636281	105193	+	ENST00000646640.1	TBL1X	introns
chrX	9604528	9605286	759	21	5.37397626855095	-0.820179087757184	-9.6283103035119	0.00172786177105832	0.00817917175321626	chrX	9531089	9640272	109184	+	ENST00000647172.1	TBL1X	introns
chrX	9604528	9605286	759	21	5.37397626855095	-0.820179087757184	-9.6283103035119	0.00172786177105832	0.00817917175321626	chrX	9534961	9640272	105312	+	ENST00000452824.5	TBL1X	introns
chrX	9604528	9605286	759	21	5.37397626855095	-0.820179087757184	-9.6283103035119	0.00172786177105832	0.00817917175321626	chrX	9543268	9640272	97005	+	ENST00000415293.6	TBL1X	introns
chrX	9604528	9605286	759	21	5.37397626855095	-0.820179087757184	-9.6283103035119	0.00172786177105832	0.00817917175321626	chrX	9543268	9640272	97005	+	ENST00000683056.1	TBL1X	introns
chrX	9604528	9605286	759	21	5.37397626855095	-0.820179087757184	-9.6283103035119	0.00172786177105832	0.00817917175321626	chrX	9560549	9640272	79724	+	ENST00000647060.1	TBL1X	introns
chrX	36830692	36832016	1325	6	2.07254673826619	-1.40361821573971	-9.5799221354136	0.00172786177105832	0.00817917175321626	chrX	36817654	36866561	48908	-	ENST00000666628.1		introns
chrX	24996364	24997542	1179	11	5.11306165473608	1.14935414727777	9.57977517436443	0.00172786177105832	0.00817917175321626	chrX	24995805	24996969	1165	+	ENST00000672178.1	POLA1	exons
chrX	24996364	24997542	1179	11	5.11306165473608	1.14935414727777	9.57977517436443	0.00172786177105832	0.00817917175321626	chrX	24995805	24996986	1182	+	ENST00000379068.8	POLA1	exons
chrX	24996364	24997542	1179	11	5.11306165473608	1.14935414727777	9.57977517436443	0.00172786177105832	0.00817917175321626	chrX	24995805	24996986	1182	+	ENST00000379059.7	POLA1	exons
chrX	24996364	24997542	1179	11	5.11306165473608	1.14935414727777	9.57977517436443	0.00172786177105832	0.00817917175321626	chrX	24995805	24996978	1174	+	ENST00000611764.2	POLA1	exons
chrX	24996364	24997542	1179	11	5.11306165473608	1.14935414727777	9.57977517436443	0.00172786177105832	0.00817917175321626	chrX	24995805	24996954	1150	+	ENST00000679301.1	POLA1	exons
chrX	24996364	24997542	1179	11	5.11306165473608	1.14935414727777	9.57977517436443	0.00172786177105832	0.00817917175321626	chrX	24995805	24996969	1165	+	ENST00000672178.1	POLA1	3UTRs
chrX	24996364	24997542	1179	11	5.11306165473608	1.14935414727777	9.57977517436443	0.00172786177105832	0.00817917175321626	chrX	24995951	24996986	1036	+	ENST00000379068.8	POLA1	3UTRs
chrX	24996364	24997542	1179	11	5.11306165473608	1.14935414727777	9.57977517436443	0.00172786177105832	0.00817917175321626	chrX	24995951	24996986	1036	+	ENST00000379059.7	POLA1	3UTRs
chrX	24996364	24997542	1179	11	5.11306165473608	1.14935414727777	9.57977517436443	0.00172786177105832	0.00817917175321626	chrX	24996987	25003693	6707	*	NA		intergenic
chrX	3626581	3626717	137	6	1.23098172510365	0.957804668785209	9.54772921959101	0.00172786177105832	0.00817917175321626	chrX	3626515	3641851	15337	-	ENST00000262848.6	PRKX	introns
chrX	3626581	3626717	137	6	1.23098172510365	0.957804668785209	9.54772921959101	0.00172786177105832	0.00817917175321626	chrX	3626515	3641851	15337	-	ENST00000425240.1	PRKX	introns
chrX	10135907	10136146	240	8	1.69079850519953	1.09085795798475	9.51255330934602	0.00172786177105832	0.00817917175321626	chrX	10134597	10136632	2036	+	ENST00000380861.9	WWC3	introns
chrX	24486108	24486777	670	12	2.96308552142799	0.894478181182408	9.49306284605368	0.00172786177105832	0.00817917175321626	chrX	24465562	24494741	29180	+	ENST00000648777.1	PDK3	introns
chrX	24486108	24486777	670	12	2.96308552142799	0.894478181182408	9.49306284605368	0.00172786177105832	0.00817917175321626	chrX	24465562	24494741	29180	+	ENST00000379162.9	PDK3	introns
chrX	24486108	24486777	670	12	2.96308552142799	0.894478181182408	9.49306284605368	0.00172786177105832	0.00817917175321626	chrX	24465562	24494741	29180	+	ENST00000568479.2	PDK3	introns
chrX	131070933	131072905	1973	11	3.80543903968596	0.961518462627385	9.48452885480455	0.00172786177105832	0.00817917175321626	chrX	131071988	131072987	1000	+	ENST00000423277.5	ARHGAP36	promoters
chrX	131070933	131072905	1973	11	3.80543903968596	0.961518462627385	9.48452885480455	0.00172786177105832	0.00817917175321626	chrX	131067988	131071987	4000	+	ENST00000423277.5	ARHGAP36	1to5kb
chrX	131070933	131072905	1973	11	3.80543903968596	0.961518462627385	9.48452885480455	0.00172786177105832	0.00817917175321626	chrX	131058445	131081523	23079	+	ENST00000276211.10	ARHGAP36	introns
chrX	131070933	131072905	1973	11	3.80543903968596	0.961518462627385	9.48452885480455	0.00172786177105832	0.00817917175321626	chrX	131058445	131081759	23315	+	ENST00000370922.5	ARHGAP36	introns
chrX	134406582	134406870	289	6	1.99641967964524	1.1781959766057	9.47299667516232	0.00172786177105832	0.00817917175321626	chrX	134393953	134413490	19538	+	ENST00000332070.7	PHF6	introns
chrX	134406582	134406870	289	6	1.99641967964524	1.1781959766057	9.47299667516232	0.00172786177105832	0.00817917175321626	chrX	134393953	134413490	19538	+	ENST00000370803.8	PHF6	introns
chrX	134406582	134406870	289	6	1.99641967964524	1.1781959766057	9.47299667516232	0.00172786177105832	0.00817917175321626	chrX	134393953	134413487	19535	+	ENST00000625464.2	PHF6	introns
chrX	134406582	134406870	289	6	1.99641967964524	1.1781959766057	9.47299667516232	0.00172786177105832	0.00817917175321626	chrX	134393953	134413487	19535	+	ENST00000370799.5	PHF6	introns
chrX	134406582	134406870	289	6	1.99641967964524	1.1781959766057	9.47299667516232	0.00172786177105832	0.00817917175321626	chrX	134393953	134413487	19535	+	ENST00000370800.4	PHF6	introns
chrX	130117924	130118142	219	6	2.20188089772359	1.20117768649052	9.46539863759936	0.00172786177105832	0.00817917175321626	chrX	130115717	130124665	8949	*	NA		intergenic
chrX	32913669	32915263	1595	13	3.65230323131084	-0.722641111566909	-9.43345123765908	0.00172786177105832	0.00817917175321626	chrX	32849821	33020138	170318	-	ENST00000357033.9	DMD	introns
chrX	32913669	32915263	1595	13	3.65230323131084	-0.722641111566909	-9.43345123765908	0.00172786177105832	0.00817917175321626	chrX	32849821	33020138	170318	-	ENST00000378677.6	DMD	introns
chrX	32913669	32915263	1595	13	3.65230323131084	-0.722641111566909	-9.43345123765908	0.00172786177105832	0.00817917175321626	chrX	32217064	33020138	803075	-	ENST00000488902.5	DMD	introns
chrX	32913669	32915263	1595	13	3.65230323131084	-0.722641111566909	-9.43345123765908	0.00172786177105832	0.00817917175321626	chrX	32365200	33020138	654939	-	ENST00000420596.5	DMD	introns
chrX	32913669	32915263	1595	13	3.65230323131084	-0.722641111566909	-9.43345123765908	0.00172786177105832	0.00817917175321626	chrX	32364711	33020138	655428	-	ENST00000448370.5	DMD	introns
chrX	32913669	32915263	1595	13	3.65230323131084	-0.722641111566909	-9.43345123765908	0.00172786177105832	0.00817917175321626	chrX	32849821	33020138	170318	-	ENST00000682899.1	DMD	introns
chrX	32913669	32915263	1595	13	3.65230323131084	-0.722641111566909	-9.43345123765908	0.00172786177105832	0.00817917175321626	chrX	32849821	33020138	170318	-	ENST00000683985.1	DMD	introns
chrX	32913669	32915263	1595	13	3.65230323131084	-0.722641111566909	-9.43345123765908	0.00172786177105832	0.00817917175321626	chrX	32849821	33020138	170318	-	ENST00000288447.9	DMD	introns
chrX	32913669	32915263	1595	13	3.65230323131084	-0.722641111566909	-9.43345123765908	0.00172786177105832	0.00817917175321626	chrX	32849821	33020138	170318	-	ENST00000684165.1	DMD	introns
chrX	32913669	32915263	1595	13	3.65230323131084	-0.722641111566909	-9.43345123765908	0.00172786177105832	0.00817917175321626	chrX	32849821	33020138	170318	-	ENST00000682071.1	DMD	introns
chrX	32913669	32915263	1595	13	3.65230323131084	-0.722641111566909	-9.43345123765908	0.00172786177105832	0.00817917175321626	chrX	32849821	33020138	170318	-	ENST00000682924.1	DMD	introns
chrX	32913669	32915263	1595	13	3.65230323131084	-0.722641111566909	-9.43345123765908	0.00172786177105832	0.00817917175321626	chrX	32849821	33020138	170318	-	ENST00000684292.1	DMD	introns
chrX	32913669	32915263	1595	13	3.65230323131084	-0.722641111566909	-9.43345123765908	0.00172786177105832	0.00817917175321626	chrX	32849821	33020138	170318	-	ENST00000684237.1	DMD	introns
chrX	32913669	32915263	1595	13	3.65230323131084	-0.722641111566909	-9.43345123765908	0.00172786177105832	0.00817917175321626	chrX	32849821	33020138	170318	-	ENST00000682870.1	DMD	introns
chrX	32913669	32915263	1595	13	3.65230323131084	-0.722641111566909	-9.43345123765908	0.00172786177105832	0.00817917175321626	chrX	32849821	33020138	170318	-	ENST00000684660.1	DMD	introns
chrX	32913669	32915263	1595	13	3.65230323131084	-0.722641111566909	-9.43345123765908	0.00172786177105832	0.00817917175321626	chrX	32849821	33020138	170318	-	ENST00000683309.1	DMD	introns
chrX	32913669	32915263	1595	13	3.65230323131084	-0.722641111566909	-9.43345123765908	0.00172786177105832	0.00817917175321626	chrX	32849821	33020138	170318	-	ENST00000684056.1	DMD	introns
chrX	32913669	32915263	1595	13	3.65230323131084	-0.722641111566909	-9.43345123765908	0.00172786177105832	0.00817917175321626	chrX	32849821	33020138	170318	-	ENST00000683658.1	DMD	introns
chrX	32913669	32915263	1595	13	3.65230323131084	-0.722641111566909	-9.43345123765908	0.00172786177105832	0.00817917175321626	chrX	32849821	32960207	110387	-	ENST00000682437.1	DMD	introns
chrX	32913669	32915263	1595	13	3.65230323131084	-0.722641111566909	-9.43345123765908	0.00172786177105832	0.00817917175321626	chrX	32849821	32960207	110387	-	ENST00000682584.1	DMD	introns
chrX	32913669	32915263	1595	13	3.65230323131084	-0.722641111566909	-9.43345123765908	0.00172786177105832	0.00817917175321626	chrX	32849821	33020138	170318	-	ENST00000684357.1	DMD	introns
chrX	32913669	32915263	1595	13	3.65230323131084	-0.722641111566909	-9.43345123765908	0.00172786177105832	0.00817917175321626	chrX	32849821	32960207	110387	-	ENST00000472681.1	DMD	introns
chrX	153647746	153648156	411	47	10.827052976831	0.689935755661743	9.41414953926089	0.00172786177105832	0.00817917175321626	chrX	153647919	153647953	35	+	ENST00000370167.8	DUSP9	5UTRs
chrX	153647746	153648156	411	47	10.827052976831	0.689935755661743	9.41414953926089	0.00172786177105832	0.00817917175321626	chrX	153647919	153647953	35	+	ENST00000342782.4	DUSP9	5UTRs
chrX	153647746	153648156	411	47	10.827052976831	0.689935755661743	9.41414953926089	0.00172786177105832	0.00817917175321626	chrX	153647919	153648013	95	+	ENST00000477033.1	DUSP9	exons
chrX	153647746	153648156	411	47	10.827052976831	0.689935755661743	9.41414953926089	0.00172786177105832	0.00817917175321626	chrX	153647919	153648326	408	+	ENST00000370167.8	DUSP9	exons
chrX	153647746	153648156	411	47	10.827052976831	0.689935755661743	9.41414953926089	0.00172786177105832	0.00817917175321626	chrX	153647919	153648326	408	+	ENST00000342782.4	DUSP9	exons
chrX	153647746	153648156	411	47	10.827052976831	0.689935755661743	9.41414953926089	0.00172786177105832	0.00817917175321626	chrX	153647667	153647918	252	+	ENST00000477033.1	DUSP9	introns
chrX	153647746	153648156	411	47	10.827052976831	0.689935755661743	9.41414953926089	0.00172786177105832	0.00817917175321626	chrX	153642612	153647918	5307	+	ENST00000370167.8	DUSP9	introns
chrX	153647746	153648156	411	47	10.827052976831	0.689935755661743	9.41414953926089	0.00172786177105832	0.00817917175321626	chrX	153647426	153647918	493	+	ENST00000342782.4	DUSP9	introns
chrX	47060499	47061405	907	6	3.18703327323686	1.45685403591422	9.39670441322384	0.00172786177105832	0.00817917175321626	chrX	47058167	47061242	3076	+	ENST00000611250.4	JADE3	exons
chrX	47060499	47061405	907	6	3.18703327323686	1.45685403591422	9.39670441322384	0.00172786177105832	0.00817917175321626	chrX	47058167	47061242	3076	+	ENST00000614628.5	JADE3	exons
chrX	47060499	47061405	907	6	3.18703327323686	1.45685403591422	9.39670441322384	0.00172786177105832	0.00817917175321626	chrX	47059078	47061242	2165	+	ENST00000611250.4	JADE3	3UTRs
chrX	47060499	47061405	907	6	3.18703327323686	1.45685403591422	9.39670441322384	0.00172786177105832	0.00817917175321626	chrX	47059078	47061242	2165	+	ENST00000614628.5	JADE3	3UTRs
chrX	47060499	47061405	907	6	3.18703327323686	1.45685403591422	9.39670441322384	0.00172786177105832	0.00817917175321626	chrX	47061243	47073354	12112	*	NA		intergenic
chrX	38653053	38653346	294	11	2.34944822752582	1.01062317962499	9.37479885490932	0.00172786177105832	0.00817917175321626	chrX	37426001	38666120	1240120	+	ENST00000465127.1	TSPAN7	introns
chrX	38653053	38653346	294	11	2.34944822752582	1.01062317962499	9.37479885490932	0.00172786177105832	0.00817917175321626	chrX	38566356	38666120	99765	+	ENST00000471410.5	TSPAN7	introns
chrX	38653053	38653346	294	11	2.34944822752582	1.01062317962499	9.37479885490932	0.00172786177105832	0.00817917175321626	chrX	38561628	38666120	104493	+	ENST00000378482.7	TSPAN7	introns
chrX	38653053	38653346	294	11	2.34944822752582	1.01062317962499	9.37479885490932	0.00172786177105832	0.00817917175321626	chrX	38561628	38655995	94368	+	ENST00000480976.5	TSPAN7	introns
chrX	38653053	38653346	294	11	2.34944822752582	1.01062317962499	9.37479885490932	0.00172786177105832	0.00817917175321626	chrX	38623034	38666120	43087	+	ENST00000475216.5	TSPAN7	introns
chrX	38653053	38653346	294	11	2.34944822752582	1.01062317962499	9.37479885490932	0.00172786177105832	0.00817917175321626	chrX	38646313	38666120	19808	+	ENST00000286824.6	TSPAN7	introns
chrX	38653053	38653346	294	11	2.34944822752582	1.01062317962499	9.37479885490932	0.00172786177105832	0.00817917175321626	chrX	38570947	38666120	95174	+	ENST00000488893.5	TSPAN7	introns
chrX	38653053	38653346	294	11	2.34944822752582	1.01062317962499	9.37479885490932	0.00172786177105832	0.00817917175321626	chrX	38612667	38666120	53454	+	ENST00000494037.1	TSPAN7	introns
chrX	24982549	24983909	1361	12	3.29346104462728	0.857767859184393	9.37356164390202	0.00172786177105832	0.00817917175321626	chrX	24930550	24995804	65255	+	ENST00000672178.1	POLA1	introns
chrX	24982549	24983909	1361	12	3.29346104462728	0.857767859184393	9.37356164390202	0.00172786177105832	0.00817917175321626	chrX	24930550	24995804	65255	+	ENST00000379068.8	POLA1	introns
chrX	24982549	24983909	1361	12	3.29346104462728	0.857767859184393	9.37356164390202	0.00172786177105832	0.00817917175321626	chrX	24930550	24995804	65255	+	ENST00000379059.7	POLA1	introns
chrX	24982549	24983909	1361	12	3.29346104462728	0.857767859184393	9.37356164390202	0.00172786177105832	0.00817917175321626	chrX	24930550	24995804	65255	+	ENST00000611764.2	POLA1	introns
chrX	24982549	24983909	1361	12	3.29346104462728	0.857767859184393	9.37356164390202	0.00172786177105832	0.00817917175321626	chrX	24930550	24995804	65255	+	ENST00000679301.1	POLA1	introns
chrX	6677528	6678123	596	9	3.2763824083202	0.962984927835944	9.34905576199921	0.00172786177105832	0.00817917175321626	chrX	6668130	6706342	38213	-	ENST00000438499.1		introns
chrX	33838429	33838980	552	6	2.55845580497463	1.48954445041923	9.34058450910096	0.00172786177105832	0.00817917175321626	chrX	33726636	33853614	126979	+	ENST00000664553.1	LOC105373153	introns
chrX	33838429	33838980	552	6	2.55845580497463	1.48954445041923	9.34058450910096	0.00172786177105832	0.00817917175321626	chrX	33726636	33853614	126979	+	ENST00000668394.1	LOC105373153	introns
chrX	33838429	33838980	552	6	2.55845580497463	1.48954445041923	9.34058450910096	0.00172786177105832	0.00817917175321626	chrX	33726636	33942014	215379	+	ENST00000670405.1	LOC105373153	introns
chrX	33838429	33838980	552	6	2.55845580497463	1.48954445041923	9.34058450910096	0.00172786177105832	0.00817917175321626	chrX	33726636	33853614	126979	+	ENST00000659014.1	LOC105373153	introns
chrX	33838429	33838980	552	6	2.55845580497463	1.48954445041923	9.34058450910096	0.00172786177105832	0.00817917175321626	chrX	33726636	33853614	126979	+	ENST00000656777.1	LOC105373153	introns
chrX	33838429	33838980	552	6	2.55845580497463	1.48954445041923	9.34058450910096	0.00172786177105832	0.00817917175321626	chrX	33726636	33912142	185507	+	ENST00000665499.1	LOC105373153	introns
chrX	33838429	33838980	552	6	2.55845580497463	1.48954445041923	9.34058450910096	0.00172786177105832	0.00817917175321626	chrX	33726636	33853614	126979	+	ENST00000439992.6	LOC105373153	introns
chrX	33838429	33838980	552	6	2.55845580497463	1.48954445041923	9.34058450910096	0.00172786177105832	0.00817917175321626	chrX	33726636	33853614	126979	+	ENST00000653446.1	LOC105373153	introns
chrX	33838429	33838980	552	6	2.55845580497463	1.48954445041923	9.34058450910096	0.00172786177105832	0.00817917175321626	chrX	33726636	33853614	126979	+	ENST00000654494.1	LOC105373153	introns
chrX	33838429	33838980	552	6	2.55845580497463	1.48954445041923	9.34058450910096	0.00172786177105832	0.00817917175321626	chrX	33726636	33853614	126979	+	ENST00000662177.1	LOC105373153	introns
chrX	33838429	33838980	552	6	2.55845580497463	1.48954445041923	9.34058450910096	0.00172786177105832	0.00817917175321626	chrX	33726636	33853614	126979	+	ENST00000665540.1	LOC105373153	introns
chrX	33838429	33838980	552	6	2.55845580497463	1.48954445041923	9.34058450910096	0.00172786177105832	0.00817917175321626	chrX	33726636	33853614	126979	+	ENST00000656973.1	LOC105373153	introns
chrX	33838429	33838980	552	6	2.55845580497463	1.48954445041923	9.34058450910096	0.00172786177105832	0.00817917175321626	chrX	33742135	33853614	111480	+	ENST00000445233.1	LOC105373153	introns
chrX	26846056	26846117	62	4	1.13164189834019	-1.26815034613895	-9.32634393923503	0.00172786177105832	0.00817917175321626	chrX	26562600	26880054	317455	+	ENST00000674719.1		introns
chrX	152813393	152813482	90	4	0.832155857123608	1.05398531666527	9.32360948578716	0.00172786177105832	0.00817917175321626	chrX	152792269	152825966	33698	*	NA		intergenic
chrX	150379396	150380798	1403	6	1.4122017936889	1.31856899862574	9.286774127499	0.00172786177105832	0.00817917175321626	chrX	150362887	150469744	106858	+	ENST00000468306.1	MAMLD1	introns
chrX	150379396	150380798	1403	6	1.4122017936889	1.31856899862574	9.286774127499	0.00172786177105832	0.00817917175321626	chrX	150362887	150445453	82567	+	ENST00000262858.8	MAMLD1	introns
chrX	150379396	150380798	1403	6	1.4122017936889	1.31856899862574	9.286774127499	0.00172786177105832	0.00817917175321626	chrX	150362887	150445453	82567	+	ENST00000683453.1	MAMLD1	introns
chrX	150379396	150380798	1403	6	1.4122017936889	1.31856899862574	9.286774127499	0.00172786177105832	0.00817917175321626	chrX	150362887	150445453	82567	+	ENST00000426613.5	MAMLD1	introns
chrX	150379396	150380798	1403	6	1.4122017936889	1.31856899862574	9.286774127499	0.00172786177105832	0.00817917175321626	chrX	150362887	150445453	82567	+	ENST00000682016.1	MAMLD1	introns
chrX	150379396	150380798	1403	6	1.4122017936889	1.31856899862574	9.286774127499	0.00172786177105832	0.00817917175321626	chrX	150362887	150445453	82567	+	ENST00000682253.1	MAMLD1	introns
chrX	150379396	150380798	1403	6	1.4122017936889	1.31856899862574	9.286774127499	0.00172786177105832	0.00817917175321626	chrX	150363531	150462771	99241	+	ENST00000683696.1	MAMLD1	introns
chrX	150379396	150380798	1403	6	1.4122017936889	1.31856899862574	9.286774127499	0.00172786177105832	0.00817917175321626	chrX	150363531	150445453	81923	+	ENST00000370401.7	MAMLD1	introns
chrX	150379396	150380798	1403	6	1.4122017936889	1.31856899862574	9.286774127499	0.00172786177105832	0.00817917175321626	chrX	150363531	150445453	81923	+	ENST00000432680.7	MAMLD1	introns
chrX	12686178	12687216	1039	6	1.69577020879732	-1.34956110571768	-9.24422100555928	0.00172786177105832	0.00817917175321626	chrX	12686097	12686204	108	+	ENST00000656302.1	FRMPD4	exons
chrX	12686178	12687216	1039	6	1.69577020879732	-1.34956110571768	-9.24422100555928	0.00172786177105832	0.00817917175321626	chrX	12686097	12686204	108	+	ENST00000640291.2	FRMPD4	exons
chrX	12686178	12687216	1039	6	1.69577020879732	-1.34956110571768	-9.24422100555928	0.00172786177105832	0.00817917175321626	chrX	12686097	12686204	108	+	ENST00000657176.1	FRMPD4	exons
chrX	12686178	12687216	1039	6	1.69577020879732	-1.34956110571768	-9.24422100555928	0.00172786177105832	0.00817917175321626	chrX	12686097	12686204	108	+	ENST00000672010.1	FRMPD4	exons
chrX	12686178	12687216	1039	6	1.69577020879732	-1.34956110571768	-9.24422100555928	0.00172786177105832	0.00817917175321626	chrX	12686097	12686204	108	+	ENST00000380682.5	FRMPD4	exons
chrX	12686178	12687216	1039	6	1.69577020879732	-1.34956110571768	-9.24422100555928	0.00172786177105832	0.00817917175321626	chrX	12686097	12686204	108	+	ENST00000675598.1	FRMPD4	exons
chrX	12686178	12687216	1039	6	1.69577020879732	-1.34956110571768	-9.24422100555928	0.00172786177105832	0.00817917175321626	chrX	12686097	12686204	108	+	ENST00000672861.1	FRMPD4	exons
chrX	12686178	12687216	1039	6	1.69577020879732	-1.34956110571768	-9.24422100555928	0.00172786177105832	0.00817917175321626	chrX	12686097	12686204	108	+	ENST00000673271.1	FRMPD4	exons
chrX	12686178	12687216	1039	6	1.69577020879732	-1.34956110571768	-9.24422100555928	0.00172786177105832	0.00817917175321626	chrX	12686097	12686204	108	+	ENST00000657982.1	FRMPD4	exons
chrX	12686178	12687216	1039	6	1.69577020879732	-1.34956110571768	-9.24422100555928	0.00172786177105832	0.00817917175321626	chrX	12686097	12686204	108	+	ENST00000672340.1	FRMPD4	exons
chrX	12686178	12687216	1039	6	1.69577020879732	-1.34956110571768	-9.24422100555928	0.00172786177105832	0.00817917175321626	chrX	12686097	12686204	108	+	ENST00000672869.1	FRMPD4	exons
chrX	12686178	12687216	1039	6	1.69577020879732	-1.34956110571768	-9.24422100555928	0.00172786177105832	0.00817917175321626	chrX	12686097	12686204	108	+	ENST00000616992.1	FRMPD4	exons
chrX	12686178	12687216	1039	6	1.69577020879732	-1.34956110571768	-9.24422100555928	0.00172786177105832	0.00817917175321626	chrX	12686205	12690194	3990	+	ENST00000656302.1	FRMPD4	introns
chrX	12686178	12687216	1039	6	1.69577020879732	-1.34956110571768	-9.24422100555928	0.00172786177105832	0.00817917175321626	chrX	12686205	12690194	3990	+	ENST00000640291.2	FRMPD4	introns
chrX	12686178	12687216	1039	6	1.69577020879732	-1.34956110571768	-9.24422100555928	0.00172786177105832	0.00817917175321626	chrX	12686205	12690194	3990	+	ENST00000657176.1	FRMPD4	introns
chrX	12686178	12687216	1039	6	1.69577020879732	-1.34956110571768	-9.24422100555928	0.00172786177105832	0.00817917175321626	chrX	12686205	12690194	3990	+	ENST00000672010.1	FRMPD4	introns
chrX	12686178	12687216	1039	6	1.69577020879732	-1.34956110571768	-9.24422100555928	0.00172786177105832	0.00817917175321626	chrX	12686205	12690194	3990	+	ENST00000380682.5	FRMPD4	introns
chrX	12686178	12687216	1039	6	1.69577020879732	-1.34956110571768	-9.24422100555928	0.00172786177105832	0.00817917175321626	chrX	12686205	12690194	3990	+	ENST00000675598.1	FRMPD4	introns
chrX	12686178	12687216	1039	6	1.69577020879732	-1.34956110571768	-9.24422100555928	0.00172786177105832	0.00817917175321626	chrX	12686205	12690194	3990	+	ENST00000672861.1	FRMPD4	introns
chrX	12686178	12687216	1039	6	1.69577020879732	-1.34956110571768	-9.24422100555928	0.00172786177105832	0.00817917175321626	chrX	12686205	12690194	3990	+	ENST00000673271.1	FRMPD4	introns
chrX	12686178	12687216	1039	6	1.69577020879732	-1.34956110571768	-9.24422100555928	0.00172786177105832	0.00817917175321626	chrX	12686205	12690194	3990	+	ENST00000657982.1	FRMPD4	introns
chrX	12686178	12687216	1039	6	1.69577020879732	-1.34956110571768	-9.24422100555928	0.00172786177105832	0.00817917175321626	chrX	12686205	12690194	3990	+	ENST00000672340.1	FRMPD4	introns
chrX	12686178	12687216	1039	6	1.69577020879732	-1.34956110571768	-9.24422100555928	0.00172786177105832	0.00817917175321626	chrX	12686205	12690194	3990	+	ENST00000672869.1	FRMPD4	introns
chrX	12686178	12687216	1039	6	1.69577020879732	-1.34956110571768	-9.24422100555928	0.00172786177105832	0.00817917175321626	chrX	12686205	12690194	3990	+	ENST00000616992.1	FRMPD4	introns
chrX	5638953	5640178	1226	16	6.50119272832125	0.907936218158251	9.23170199055309	0.00172786177105832	0.00817917175321626	chrX	5410252	5653417	243166	*	NA		intergenic
chrX	31697061	31698233	1173	13	3.8657229956578	-0.833532791505188	-9.2177148726432	0.00172786177105832	0.00817917175321626	chrX	31679587	31729630	50044	-	ENST00000358062.6	DMD	introns
chrX	31697061	31698233	1173	13	3.8657229956578	-0.833532791505188	-9.2177148726432	0.00172786177105832	0.00817917175321626	chrX	31679587	31729630	50044	-	ENST00000619831.5	DMD	introns
chrX	31697061	31698233	1173	13	3.8657229956578	-0.833532791505188	-9.2177148726432	0.00172786177105832	0.00817917175321626	chrX	31679587	31729630	50044	-	ENST00000357033.9	DMD	introns
chrX	31697061	31698233	1173	13	3.8657229956578	-0.833532791505188	-9.2177148726432	0.00172786177105832	0.00817917175321626	chrX	31679587	31729630	50044	-	ENST00000359836.5	DMD	introns
chrX	31697061	31698233	1173	13	3.8657229956578	-0.833532791505188	-9.2177148726432	0.00172786177105832	0.00817917175321626	chrX	31679587	31729630	50044	-	ENST00000378707.7	DMD	introns
chrX	31697061	31698233	1173	13	3.8657229956578	-0.833532791505188	-9.2177148726432	0.00172786177105832	0.00817917175321626	chrX	31679587	31729630	50044	-	ENST00000541735.5	DMD	introns
chrX	31697061	31698233	1173	13	3.8657229956578	-0.833532791505188	-9.2177148726432	0.00172786177105832	0.00817917175321626	chrX	31679587	31729630	50044	-	ENST00000378677.6	DMD	introns
chrX	31697061	31698233	1173	13	3.8657229956578	-0.833532791505188	-9.2177148726432	0.00172786177105832	0.00817917175321626	chrX	31679587	31729630	50044	-	ENST00000684130.1	DMD	introns
chrX	31697061	31698233	1173	13	3.8657229956578	-0.833532791505188	-9.2177148726432	0.00172786177105832	0.00817917175321626	chrX	31679587	31729630	50044	-	ENST00000680961.1	DMD	introns
chrX	31697061	31698233	1173	13	3.8657229956578	-0.833532791505188	-9.2177148726432	0.00172786177105832	0.00817917175321626	chrX	31679587	31729630	50044	-	ENST00000682238.1	DMD	introns
chrX	31697061	31698233	1173	13	3.8657229956578	-0.833532791505188	-9.2177148726432	0.00172786177105832	0.00817917175321626	chrX	31679587	31729630	50044	-	ENST00000620040.5	DMD	introns
chrX	31697061	31698233	1173	13	3.8657229956578	-0.833532791505188	-9.2177148726432	0.00172786177105832	0.00817917175321626	chrX	31679587	31729630	50044	-	ENST00000474231.5	DMD	introns
chrX	31697061	31698233	1173	13	3.8657229956578	-0.833532791505188	-9.2177148726432	0.00172786177105832	0.00817917175321626	chrX	31679587	31729630	50044	-	ENST00000683957.1	DMD	introns
chrX	31697061	31698233	1173	13	3.8657229956578	-0.833532791505188	-9.2177148726432	0.00172786177105832	0.00817917175321626	chrX	31679587	31729630	50044	-	ENST00000681646.1	DMD	introns
chrX	31697061	31698233	1173	13	3.8657229956578	-0.833532791505188	-9.2177148726432	0.00172786177105832	0.00817917175321626	chrX	31679587	31773959	94373	-	ENST00000683450.1	DMD	introns
chrX	31697061	31698233	1173	13	3.8657229956578	-0.833532791505188	-9.2177148726432	0.00172786177105832	0.00817917175321626	chrX	31679587	31729630	50044	-	ENST00000683851.1	DMD	introns
chrX	31697061	31698233	1173	13	3.8657229956578	-0.833532791505188	-9.2177148726432	0.00172786177105832	0.00817917175321626	chrX	31679587	31729630	50044	-	ENST00000683117.1	DMD	introns
chrX	31697061	31698233	1173	13	3.8657229956578	-0.833532791505188	-9.2177148726432	0.00172786177105832	0.00817917175321626	chrX	31679587	31729630	50044	-	ENST00000681839.1	DMD	introns
chrX	149488481	149489145	665	17	4.95750064428144	-0.793924766804195	-9.21334168311629	0.00172786177105832	0.00817917175321626	chrX	149487099	149490313	3215	-	ENST00000340855.11	IDS	introns
chrX	149488481	149489145	665	17	4.95750064428144	-0.793924766804195	-9.21334168311629	0.00172786177105832	0.00817917175321626	chrX	149487099	149490313	3215	-	ENST00000651111.1	IDS	introns
chrX	149488481	149489145	665	17	4.95750064428144	-0.793924766804195	-9.21334168311629	0.00172786177105832	0.00817917175321626	chrX	149487099	149490313	3215	-	ENST00000422081.6	IDS	introns
chrX	149488481	149489145	665	17	4.95750064428144	-0.793924766804195	-9.21334168311629	0.00172786177105832	0.00817917175321626	chrX	149487099	149532881	45783	-	ENST00000441880.1	IDS	introns
chrX	149488481	149489145	665	17	4.95750064428144	-0.793924766804195	-9.21334168311629	0.00172786177105832	0.00817917175321626	chrX	149487314	149490313	3000	-	ENST00000370441.8	IDS	introns
chrX	149488481	149489145	665	17	4.95750064428144	-0.793924766804195	-9.21334168311629	0.00172786177105832	0.00817917175321626	chrX	149487314	149490313	3000	-	ENST00000466323.5	IDS	introns
chrX	149488481	149489145	665	17	4.95750064428144	-0.793924766804195	-9.21334168311629	0.00172786177105832	0.00817917175321626	chrX	149487314	149490313	3000	-	ENST00000490775.5	IDS	introns
chrX	149488481	149489145	665	17	4.95750064428144	-0.793924766804195	-9.21334168311629	0.00172786177105832	0.00817917175321626	chrX	149487314	149490313	3000	-	ENST00000464251.5	IDS	introns
chrX	129541496	129542198	703	5	2.60426335109707	1.30338487692568	9.19565749050038	0.00172786177105832	0.00817917175321626	chrX	129539940	129544957	5018	+	ENST00000486673.1	OCRL	introns
chrX	129541496	129542198	703	5	2.60426335109707	1.30338487692568	9.19565749050038	0.00172786177105832	0.00817917175321626	chrX	129540824	129544957	4134	+	ENST00000371113.9	OCRL	introns
chrX	129541496	129542198	703	5	2.60426335109707	1.30338487692568	9.19565749050038	0.00172786177105832	0.00817917175321626	chrX	129540824	129544957	4134	+	ENST00000357121.5	OCRL	introns
chrX	129541496	129542198	703	5	2.60426335109707	1.30338487692568	9.19565749050038	0.00172786177105832	0.00817917175321626	chrX	129540824	129544957	4134	+	ENST00000646010.1	OCRL	introns
chrX	139857063	139857160	98	4	1.04320174479329	-1.47959627737054	-9.18684521173151	0.00172786177105832	0.00817917175321626	chrX	139826824	139932015	105192	-	ENST00000370557.5	ATP11C	introns
chrX	139857063	139857160	98	4	1.04320174479329	-1.47959627737054	-9.18684521173151	0.00172786177105832	0.00817917175321626	chrX	139826824	139932015	105192	-	ENST00000682941.1	ATP11C	introns
chrX	139857063	139857160	98	4	1.04320174479329	-1.47959627737054	-9.18684521173151	0.00172786177105832	0.00817917175321626	chrX	139826824	139945199	118376	-	ENST00000485626.1	ATP11C	introns
chrX	12343703	12343880	178	5	1.0408286599865	-1.15475193344941	-9.17867046791883	0.00172786177105832	0.00817917175321626	chrX	11878019	12498679	620661	+	ENST00000656302.1	FRMPD4	introns
chrX	12343703	12343880	178	5	1.0408286599865	-1.15475193344941	-9.17867046791883	0.00172786177105832	0.00817917175321626	chrX	11878019	12498679	620661	+	ENST00000640291.2	FRMPD4	introns
chrX	12343703	12343880	178	5	1.0408286599865	-1.15475193344941	-9.17867046791883	0.00172786177105832	0.00817917175321626	chrX	11878019	12498679	620661	+	ENST00000657176.1	FRMPD4	introns
chrX	12343703	12343880	178	5	1.0408286599865	-1.15475193344941	-9.17867046791883	0.00172786177105832	0.00817917175321626	chrX	12137766	12498679	360914	+	ENST00000672010.1	FRMPD4	introns
chrX	12343703	12343880	178	5	1.0408286599865	-1.15475193344941	-9.17867046791883	0.00172786177105832	0.00817917175321626	chrX	12139013	12498679	359667	+	ENST00000380682.5	FRMPD4	introns
chrX	12343703	12343880	178	5	1.0408286599865	-1.15475193344941	-9.17867046791883	0.00172786177105832	0.00817917175321626	chrX	12139013	12498679	359667	+	ENST00000675598.1	FRMPD4	introns
chrX	12343703	12343880	178	5	1.0408286599865	-1.15475193344941	-9.17867046791883	0.00172786177105832	0.00817917175321626	chrX	12341638	12498679	157042	+	ENST00000672861.1	FRMPD4	introns
chrX	12343703	12343880	178	5	1.0408286599865	-1.15475193344941	-9.17867046791883	0.00172786177105832	0.00817917175321626	chrX	12341638	12498679	157042	+	ENST00000673271.1	FRMPD4	introns
chrX	71617172	71617429	258	15	3.23276227122361	1.10008140184977	9.17056958262956	0.00172786177105832	0.00817917175321626	chrX	71615916	71617703	1788	-	ENST00000373691.4	CXCR3	exons
chrX	71617172	71617429	258	15	3.23276227122361	1.10008140184977	9.17056958262956	0.00172786177105832	0.00817917175321626	chrX	71615919	71617459	1541	-	ENST00000373693.4	CXCR3	exons
chrX	134572172	134573023	852	10	3.28773155632525	-1.06521139601466	-9.16009293963379	0.00172786177105832	0.00817917175321626	chrX	134566741	134602050	35310	-	ENST00000359237.9	PLAC1	introns
chrX	134572172	134573023	852	10	3.28773155632525	-1.06521139601466	-9.16009293963379	0.00172786177105832	0.00817917175321626	chrX	134566741	134602050	35310	-	ENST00000476971.5	PLAC1	introns
chrX	134572172	134573023	852	10	3.28773155632525	-1.06521139601466	-9.16009293963379	0.00172786177105832	0.00817917175321626	chrX	134566741	134602050	35310	-	ENST00000473897.1	PLAC1	introns
chrX	6057416	6058310	895	5	1.37244927676415	-0.99130758207243	-9.14074151051326	0.00172786177105832	0.00817917175321626	chrX	6029433	6150994	121562	-	ENST00000381093.6	NLGN4X	introns
chrX	6057416	6058310	895	5	1.37244927676415	-0.99130758207243	-9.14074151051326	0.00172786177105832	0.00817917175321626	chrX	6029433	6150994	121562	-	ENST00000381095.8	NLGN4X	introns
chrX	6057416	6058310	895	5	1.37244927676415	-0.99130758207243	-9.14074151051326	0.00172786177105832	0.00817917175321626	chrX	6029433	6150994	121562	-	ENST00000275857.10	NLGN4X	introns
chrX	6057416	6058310	895	5	1.37244927676415	-0.99130758207243	-9.14074151051326	0.00172786177105832	0.00817917175321626	chrX	6032751	6150994	118244	-	ENST00000538097.6	NLGN4X	introns
chrX	6057416	6058310	895	5	1.37244927676415	-0.99130758207243	-9.14074151051326	0.00172786177105832	0.00817917175321626	chrX	6029433	6150994	121562	-	ENST00000381092.1	NLGN4X	introns
chrX	10672977	10673341	365	6	1.28135452223673	-1.36600054818215	-9.13816626840005	0.00172786177105832	0.00817917175321626	chrX	10567604	10677464	109861	-	ENST00000453318.6	MID1	introns
chrX	10672977	10673341	365	6	1.28135452223673	-1.36600054818215	-9.13816626840005	0.00172786177105832	0.00817917175321626	chrX	10620420	10833553	213134	-	ENST00000380785.5	MID1	introns
chrX	10672977	10673341	365	6	1.28135452223673	-1.36600054818215	-9.13816626840005	0.00172786177105832	0.00817917175321626	chrX	10567604	10833553	265950	-	ENST00000380787.5	MID1	introns
chrX	10672977	10673341	365	6	1.28135452223673	-1.36600054818215	-9.13816626840005	0.00172786177105832	0.00817917175321626	chrX	10567604	10677464	109861	-	ENST00000413894.5	MID1	introns
chrX	16135630	16137256	1627	14	4.86831794009134	-0.970567967971675	-9.12929894704659	0.00172786177105832	0.00817917175321626	chrX	16124367	16150304	25938	+	ENST00000380289.3	GRPR	introns
chrX	19604357	19604702	346	9	2.32123441645234	1.1076621501736	9.11681582548229	0.00172786177105832	0.00817917175321626	chrX	19595001	19607937	12937	-	ENST00000397821.8	SH3KBP1	introns
chrX	19604357	19604702	346	9	2.32123441645234	1.1076621501736	9.11681582548229	0.00172786177105832	0.00817917175321626	chrX	19595001	19607937	12937	-	ENST00000379716.5	SH3KBP1	introns
chrX	19604357	19604702	346	9	2.32123441645234	1.1076621501736	9.11681582548229	0.00172786177105832	0.00817917175321626	chrX	19595001	19607937	12937	-	ENST00000379698.8	SH3KBP1	introns
chrX	19604357	19604702	346	9	2.32123441645234	1.1076621501736	9.11681582548229	0.00172786177105832	0.00817917175321626	chrX	19595001	19607937	12937	-	ENST00000379726.7	SH3KBP1	introns
chrX	19604357	19604702	346	9	2.32123441645234	1.1076621501736	9.11681582548229	0.00172786177105832	0.00817917175321626	chrX	19595001	19607937	12937	-	ENST00000379697.7	SH3KBP1	introns
chrX	19604357	19604702	346	9	2.32123441645234	1.1076621501736	9.11681582548229	0.00172786177105832	0.00817917175321626	chrX	19595001	19607937	12937	-	ENST00000494961.5	SH3KBP1	introns
chrX	19604357	19604702	346	9	2.32123441645234	1.1076621501736	9.11681582548229	0.00172786177105832	0.00817917175321626	chrX	19601651	19607937	6287	-	ENST00000477102.1	SH3KBP1	introns
chrX	41522460	41522621	162	3	0.616347645109487	1.5384700166234	9.09367560712192	0.00172786177105832	0.00817917175321626	chrX	41520597	41523950	3354	-	ENST00000421587.8	CASK	introns
chrX	41522460	41522621	162	3	0.616347645109487	1.5384700166234	9.09367560712192	0.00172786177105832	0.00817917175321626	chrX	41520597	41523950	3354	-	ENST00000644347.1	CASK	introns
chrX	41522460	41522621	162	3	0.616347645109487	1.5384700166234	9.09367560712192	0.00172786177105832	0.00817917175321626	chrX	41520597	41523950	3354	-	ENST00000378168.8	CASK	introns
chrX	41522460	41522621	162	3	0.616347645109487	1.5384700166234	9.09367560712192	0.00172786177105832	0.00817917175321626	chrX	41520597	41523950	3354	-	ENST00000675354.1	CASK	introns
chrX	41522460	41522621	162	3	0.616347645109487	1.5384700166234	9.09367560712192	0.00172786177105832	0.00817917175321626	chrX	41520597	41523950	3354	-	ENST00000378163.7	CASK	introns
chrX	41522460	41522621	162	3	0.616347645109487	1.5384700166234	9.09367560712192	0.00172786177105832	0.00817917175321626	chrX	41520597	41523950	3354	-	ENST00000644219.1	CASK	introns
chrX	41522460	41522621	162	3	0.616347645109487	1.5384700166234	9.09367560712192	0.00172786177105832	0.00817917175321626	chrX	41520597	41523950	3354	-	ENST00000645566.1	CASK	introns
chrX	41522460	41522621	162	3	0.616347645109487	1.5384700166234	9.09367560712192	0.00172786177105832	0.00817917175321626	chrX	41520597	41523950	3354	-	ENST00000645937.2	CASK	introns
chrX	41522460	41522621	162	3	0.616347645109487	1.5384700166234	9.09367560712192	0.00172786177105832	0.00817917175321626	chrX	41520597	41523950	3354	-	ENST00000378179.9	CASK	introns
chrX	41522460	41522621	162	3	0.616347645109487	1.5384700166234	9.09367560712192	0.00172786177105832	0.00817917175321626	chrX	41520597	41523950	3354	-	ENST00000642499.1	CASK	introns
chrX	41522460	41522621	162	3	0.616347645109487	1.5384700166234	9.09367560712192	0.00172786177105832	0.00817917175321626	chrX	41520597	41523950	3354	-	ENST00000646087.2	CASK	introns
chrX	41522460	41522621	162	3	0.616347645109487	1.5384700166234	9.09367560712192	0.00172786177105832	0.00817917175321626	chrX	41520597	41523950	3354	-	ENST00000645986.2	CASK	introns
chrX	41522460	41522621	162	3	0.616347645109487	1.5384700166234	9.09367560712192	0.00172786177105832	0.00817917175321626	chrX	41520597	41523950	3354	-	ENST00000442742.7	CASK	introns
chrX	41522460	41522621	162	3	0.616347645109487	1.5384700166234	9.09367560712192	0.00172786177105832	0.00817917175321626	chrX	41520597	41523950	3354	-	ENST00000378158.6	CASK	introns
chrX	41522460	41522621	162	3	0.616347645109487	1.5384700166234	9.09367560712192	0.00172786177105832	0.00817917175321626	chrX	41520597	41523950	3354	-	ENST00000378154.3	CASK	introns
chrX	41522460	41522621	162	3	0.616347645109487	1.5384700166234	9.09367560712192	0.00172786177105832	0.00817917175321626	chrX	41520597	41523950	3354	-	ENST00000646120.2	CASK	introns
chrX	41522460	41522621	162	3	0.616347645109487	1.5384700166234	9.09367560712192	0.00172786177105832	0.00817917175321626	chrX	41520597	41523950	3354	-	ENST00000378166.9	CASK	introns
chrX	41522460	41522621	162	3	0.616347645109487	1.5384700166234	9.09367560712192	0.00172786177105832	0.00817917175321626	chrX	41520597	41523950	3354	-	ENST00000642641.1	CASK	introns
chrX	41522460	41522621	162	3	0.616347645109487	1.5384700166234	9.09367560712192	0.00172786177105832	0.00817917175321626	chrX	41520597	41522998	2402	-	ENST00000643733.1	CASK	introns
chrX	31298525	31299251	727	7	1.92220677344103	-1.17607632864547	-9.08208962702913	0.00172786177105832	0.00817917175321626	chrX	31261017	31323597	62581	-	ENST00000358062.6	DMD	introns
chrX	31298525	31299251	727	7	1.92220677344103	-1.17607632864547	-9.08208962702913	0.00172786177105832	0.00817917175321626	chrX	31261017	31323597	62581	-	ENST00000619831.5	DMD	introns
chrX	31298525	31299251	727	7	1.92220677344103	-1.17607632864547	-9.08208962702913	0.00172786177105832	0.00817917175321626	chrX	31261017	31323597	62581	-	ENST00000357033.9	DMD	introns
chrX	31298525	31299251	727	7	1.92220677344103	-1.17607632864547	-9.08208962702913	0.00172786177105832	0.00817917175321626	chrX	31261017	31323597	62581	-	ENST00000343523.7	DMD	introns
chrX	31298525	31299251	727	7	1.92220677344103	-1.17607632864547	-9.08208962702913	0.00172786177105832	0.00817917175321626	chrX	31261017	31323597	62581	-	ENST00000359836.5	DMD	introns
chrX	31298525	31299251	727	7	1.92220677344103	-1.17607632864547	-9.08208962702913	0.00172786177105832	0.00817917175321626	chrX	31261017	31323597	62581	-	ENST00000378707.7	DMD	introns
chrX	31298525	31299251	727	7	1.92220677344103	-1.17607632864547	-9.08208962702913	0.00172786177105832	0.00817917175321626	chrX	31261017	31323597	62581	-	ENST00000541735.5	DMD	introns
chrX	31298525	31299251	727	7	1.92220677344103	-1.17607632864547	-9.08208962702913	0.00172786177105832	0.00817917175321626	chrX	31261017	31323597	62581	-	ENST00000378677.6	DMD	introns
chrX	31298525	31299251	727	7	1.92220677344103	-1.17607632864547	-9.08208962702913	0.00172786177105832	0.00817917175321626	chrX	31261017	31323597	62581	-	ENST00000684130.1	DMD	introns
chrX	31298525	31299251	727	7	1.92220677344103	-1.17607632864547	-9.08208962702913	0.00172786177105832	0.00817917175321626	chrX	31261017	31323597	62581	-	ENST00000683675.1	DMD	introns
chrX	31298525	31299251	727	7	1.92220677344103	-1.17607632864547	-9.08208962702913	0.00172786177105832	0.00817917175321626	chrX	31261017	31323597	62581	-	ENST00000680961.1	DMD	introns
chrX	31298525	31299251	727	7	1.92220677344103	-1.17607632864547	-9.08208962702913	0.00172786177105832	0.00817917175321626	chrX	31261017	31323597	62581	-	ENST00000682238.1	DMD	introns
chrX	31298525	31299251	727	7	1.92220677344103	-1.17607632864547	-9.08208962702913	0.00172786177105832	0.00817917175321626	chrX	31261017	31323597	62581	-	ENST00000620040.5	DMD	introns
chrX	31298525	31299251	727	7	1.92220677344103	-1.17607632864547	-9.08208962702913	0.00172786177105832	0.00817917175321626	chrX	31261017	31323597	62581	-	ENST00000474231.5	DMD	introns
chrX	31298525	31299251	727	7	1.92220677344103	-1.17607632864547	-9.08208962702913	0.00172786177105832	0.00817917175321626	chrX	31261017	31323597	62581	-	ENST00000683957.1	DMD	introns
chrX	31298525	31299251	727	7	1.92220677344103	-1.17607632864547	-9.08208962702913	0.00172786177105832	0.00817917175321626	chrX	31261017	31323597	62581	-	ENST00000681646.1	DMD	introns
chrX	31298525	31299251	727	7	1.92220677344103	-1.17607632864547	-9.08208962702913	0.00172786177105832	0.00817917175321626	chrX	31261730	31323597	61868	-	ENST00000634315.1	DMD	introns
chrX	110025650	110026730	1081	11	3.13151263680079	-0.817404242515821	-9.08079532125069	0.00172786177105832	0.00817917175321626	chrX	110002773	110067346	64574	+	ENST00000372072.7	TMEM164	introns
chrX	110025650	110026730	1081	11	3.13151263680079	-0.817404242515821	-9.08079532125069	0.00172786177105832	0.00817917175321626	chrX	110004165	110067346	63182	+	ENST00000471255.5	TMEM164	introns
chrX	110025650	110026730	1081	11	3.13151263680079	-0.817404242515821	-9.08079532125069	0.00172786177105832	0.00817917175321626	chrX	110004165	110067346	63182	+	ENST00000372073.5	TMEM164	introns
chrX	110025650	110026730	1081	11	3.13151263680079	-0.817404242515821	-9.08079532125069	0.00172786177105832	0.00817917175321626	chrX	110004165	110067346	63182	+	ENST00000372068.7	TMEM164	introns
chrX	110025650	110026730	1081	11	3.13151263680079	-0.817404242515821	-9.08079532125069	0.00172786177105832	0.00817917175321626	chrX	110004165	110144797	140633	+	ENST00000288381.4	TMEM164	introns
chrX	5285889	5286039	151	3	0.658173178421858	1.4081020443729	9.07804003335746	0.00172786177105832	0.00817917175321626	chrX	5174440	5305713	131274	*	NA		intergenic
chrX	9308409	9308675	267	4	0.824525885609451	1.4310413922226	9.04923054607383	0.00172786177105832	0.00817917175321626	chrX	9300683	9397750	97068	*	NA		intergenic
chrX	54029689	54031004	1316	15	4.71972214012169	-0.84032622916549	-9.03959777096015	0.00172786177105832	0.00817917175321626	chrX	54022844	54042630	19787	-	ENST00000357988.9	PHF8	introns
chrX	54029689	54031004	1316	15	4.71972214012169	-0.84032622916549	-9.03959777096015	0.00172786177105832	0.00817917175321626	chrX	54022844	54042630	19787	-	ENST00000338154.11	PHF8	introns
chrX	54029689	54031004	1316	15	4.71972214012169	-0.84032622916549	-9.03959777096015	0.00172786177105832	0.00817917175321626	chrX	54022844	54042630	19787	-	ENST00000338946.10	PHF8	introns
chrX	54029689	54031004	1316	15	4.71972214012169	-0.84032622916549	-9.03959777096015	0.00172786177105832	0.00817917175321626	chrX	54022844	54042630	19787	-	ENST00000322659.12	PHF8	introns
chrX	54029689	54031004	1316	15	4.71972214012169	-0.84032622916549	-9.03959777096015	0.00172786177105832	0.00817917175321626	chrX	54022844	54042630	19787	-	ENST00000425862.5	PHF8	introns
chrX	54029689	54031004	1316	15	4.71972214012169	-0.84032622916549	-9.03959777096015	0.00172786177105832	0.00817917175321626	chrX	54022844	54042630	19787	-	ENST00000437224.5	PHF8	introns
chrX	54029689	54031004	1316	15	4.71972214012169	-0.84032622916549	-9.03959777096015	0.00172786177105832	0.00817917175321626	chrX	54022844	54042630	19787	-	ENST00000415025.5	PHF8	introns
chrX	54029689	54031004	1316	15	4.71972214012169	-0.84032622916549	-9.03959777096015	0.00172786177105832	0.00817917175321626	chrX	54022844	54042630	19787	-	ENST00000453905.5	PHF8	introns
chrX	54029689	54031004	1316	15	4.71972214012169	-0.84032622916549	-9.03959777096015	0.00172786177105832	0.00817917175321626	chrX	54022844	54042630	19787	-	ENST00000433120.5	PHF8	introns
chrX	54029689	54031004	1316	15	4.71972214012169	-0.84032622916549	-9.03959777096015	0.00172786177105832	0.00817917175321626	chrX	54022844	54042630	19787	-	ENST00000445025.1	PHF8	introns
chrX	24748383	24748950	568	5	1.2339344732217	1.17656967703111	9.03341926379655	0.00172786177105832	0.00817917175321626	chrX	24748311	24748460	150	+	ENST00000672178.1	POLA1	exons
chrX	24748383	24748950	568	5	1.2339344732217	1.17656967703111	9.03341926379655	0.00172786177105832	0.00817917175321626	chrX	24748870	24748992	123	+	ENST00000672178.1	POLA1	exons
chrX	24748383	24748950	568	5	1.2339344732217	1.17656967703111	9.03341926379655	0.00172786177105832	0.00817917175321626	chrX	24748311	24748460	150	+	ENST00000379068.8	POLA1	exons
chrX	24748383	24748950	568	5	1.2339344732217	1.17656967703111	9.03341926379655	0.00172786177105832	0.00817917175321626	chrX	24748870	24748992	123	+	ENST00000379068.8	POLA1	exons
chrX	24748383	24748950	568	5	1.2339344732217	1.17656967703111	9.03341926379655	0.00172786177105832	0.00817917175321626	chrX	24748311	24748460	150	+	ENST00000379059.7	POLA1	exons
chrX	24748383	24748950	568	5	1.2339344732217	1.17656967703111	9.03341926379655	0.00172786177105832	0.00817917175321626	chrX	24748870	24748992	123	+	ENST00000379059.7	POLA1	exons
chrX	24748383	24748950	568	5	1.2339344732217	1.17656967703111	9.03341926379655	0.00172786177105832	0.00817917175321626	chrX	24748311	24748460	150	+	ENST00000611764.2	POLA1	exons
chrX	24748383	24748950	568	5	1.2339344732217	1.17656967703111	9.03341926379655	0.00172786177105832	0.00817917175321626	chrX	24748870	24748992	123	+	ENST00000611764.2	POLA1	exons
chrX	24748383	24748950	568	5	1.2339344732217	1.17656967703111	9.03341926379655	0.00172786177105832	0.00817917175321626	chrX	24748311	24748460	150	+	ENST00000480125.1	POLA1	exons
chrX	24748383	24748950	568	5	1.2339344732217	1.17656967703111	9.03341926379655	0.00172786177105832	0.00817917175321626	chrX	24748870	24748992	123	+	ENST00000480125.1	POLA1	exons
chrX	24748383	24748950	568	5	1.2339344732217	1.17656967703111	9.03341926379655	0.00172786177105832	0.00817917175321626	chrX	24748461	24748869	409	+	ENST00000672178.1	POLA1	introns
chrX	24748383	24748950	568	5	1.2339344732217	1.17656967703111	9.03341926379655	0.00172786177105832	0.00817917175321626	chrX	24748461	24748869	409	+	ENST00000379068.8	POLA1	introns
chrX	24748383	24748950	568	5	1.2339344732217	1.17656967703111	9.03341926379655	0.00172786177105832	0.00817917175321626	chrX	24748461	24748869	409	+	ENST00000379059.7	POLA1	introns
chrX	24748383	24748950	568	5	1.2339344732217	1.17656967703111	9.03341926379655	0.00172786177105832	0.00817917175321626	chrX	24748461	24748869	409	+	ENST00000611764.2	POLA1	introns
chrX	24748383	24748950	568	5	1.2339344732217	1.17656967703111	9.03341926379655	0.00172786177105832	0.00817917175321626	chrX	24748461	24748869	409	+	ENST00000480125.1	POLA1	introns
chrX	24748383	24748950	568	5	1.2339344732217	1.17656967703111	9.03341926379655	0.00172786177105832	0.00817917175321626	chrX	24748311	24748460	150	+	ENST00000672178.1	POLA1	3UTRs
chrX	24748383	24748950	568	5	1.2339344732217	1.17656967703111	9.03341926379655	0.00172786177105832	0.00817917175321626	chrX	24748870	24748992	123	+	ENST00000672178.1	POLA1	3UTRs
chrX	15322221	15323020	800	8	2.01741101964268	-1.0570323837659	-8.99526169645476	0.00172786177105832	0.00817917175321626	chrX	15321773	15324664	2892	-	ENST00000635631.1	PIGA	introns
chrX	15322221	15323020	800	8	2.01741101964268	-1.0570323837659	-8.99526169645476	0.00172786177105832	0.00817917175321626	chrX	15321773	15324664	2892	-	ENST00000542278.6	PIGA	introns
chrX	15322221	15323020	800	8	2.01741101964268	-1.0570323837659	-8.99526169645476	0.00172786177105832	0.00817917175321626	chrX	15321773	15324664	2892	-	ENST00000333590.6	PIGA	introns
chrX	15322221	15323020	800	8	2.01741101964268	-1.0570323837659	-8.99526169645476	0.00172786177105832	0.00817917175321626	chrX	15321773	15324664	2892	-	ENST00000635045.1	PIGA	introns
chrX	15322221	15323020	800	8	2.01741101964268	-1.0570323837659	-8.99526169645476	0.00172786177105832	0.00817917175321626	chrX	15321773	15324664	2892	-	ENST00000635598.1	PIGA	introns
chrX	15322221	15323020	800	8	2.01741101964268	-1.0570323837659	-8.99526169645476	0.00172786177105832	0.00817917175321626	chrX	15321773	15324664	2892	-	ENST00000637626.1	PIGA	introns
chrX	15322221	15323020	800	8	2.01741101964268	-1.0570323837659	-8.99526169645476	0.00172786177105832	0.00817917175321626	chrX	15321773	15324664	2892	-	ENST00000638131.1	PIGA	introns
chrX	15322221	15323020	800	8	2.01741101964268	-1.0570323837659	-8.99526169645476	0.00172786177105832	0.00817917175321626	chrX	15321773	15324664	2892	-	ENST00000637296.1	PIGA	introns
chrX	15322221	15323020	800	8	2.01741101964268	-1.0570323837659	-8.99526169645476	0.00172786177105832	0.00817917175321626	chrX	15321773	15324664	2892	-	ENST00000634582.1	PIGA	introns
chrX	15322221	15323020	800	8	2.01741101964268	-1.0570323837659	-8.99526169645476	0.00172786177105832	0.00817917175321626	chrX	15321773	15324664	2892	-	ENST00000482148.6	PIGA	introns
chrX	15322221	15323020	800	8	2.01741101964268	-1.0570323837659	-8.99526169645476	0.00172786177105832	0.00817917175321626	chrX	15321773	15324664	2892	-	ENST00000634640.1	PIGA	introns
chrX	15322221	15323020	800	8	2.01741101964268	-1.0570323837659	-8.99526169645476	0.00172786177105832	0.00817917175321626	chrX	15321773	15325019	3247	-	ENST00000475746.1	PIGA	introns
chrX	15322221	15323020	800	8	2.01741101964268	-1.0570323837659	-8.99526169645476	0.00172786177105832	0.00817917175321626	chrX	15321773	15324664	2892	-	ENST00000463173.1	PIGA	introns
chrX	31314126	31314680	555	10	3.13753802600734	-1.16221522936827	-8.97897244477738	0.00172786177105832	0.00817917175321626	chrX	31261017	31323597	62581	-	ENST00000358062.6	DMD	introns
chrX	31314126	31314680	555	10	3.13753802600734	-1.16221522936827	-8.97897244477738	0.00172786177105832	0.00817917175321626	chrX	31261017	31323597	62581	-	ENST00000619831.5	DMD	introns
chrX	31314126	31314680	555	10	3.13753802600734	-1.16221522936827	-8.97897244477738	0.00172786177105832	0.00817917175321626	chrX	31261017	31323597	62581	-	ENST00000357033.9	DMD	introns
chrX	31314126	31314680	555	10	3.13753802600734	-1.16221522936827	-8.97897244477738	0.00172786177105832	0.00817917175321626	chrX	31261017	31323597	62581	-	ENST00000343523.7	DMD	introns
chrX	31314126	31314680	555	10	3.13753802600734	-1.16221522936827	-8.97897244477738	0.00172786177105832	0.00817917175321626	chrX	31261017	31323597	62581	-	ENST00000359836.5	DMD	introns
chrX	31314126	31314680	555	10	3.13753802600734	-1.16221522936827	-8.97897244477738	0.00172786177105832	0.00817917175321626	chrX	31261017	31323597	62581	-	ENST00000378707.7	DMD	introns
chrX	31314126	31314680	555	10	3.13753802600734	-1.16221522936827	-8.97897244477738	0.00172786177105832	0.00817917175321626	chrX	31261017	31323597	62581	-	ENST00000541735.5	DMD	introns
chrX	31314126	31314680	555	10	3.13753802600734	-1.16221522936827	-8.97897244477738	0.00172786177105832	0.00817917175321626	chrX	31261017	31323597	62581	-	ENST00000378677.6	DMD	introns
chrX	31314126	31314680	555	10	3.13753802600734	-1.16221522936827	-8.97897244477738	0.00172786177105832	0.00817917175321626	chrX	31261017	31323597	62581	-	ENST00000684130.1	DMD	introns
chrX	31314126	31314680	555	10	3.13753802600734	-1.16221522936827	-8.97897244477738	0.00172786177105832	0.00817917175321626	chrX	31261017	31323597	62581	-	ENST00000683675.1	DMD	introns
chrX	31314126	31314680	555	10	3.13753802600734	-1.16221522936827	-8.97897244477738	0.00172786177105832	0.00817917175321626	chrX	31261017	31323597	62581	-	ENST00000680961.1	DMD	introns
chrX	31314126	31314680	555	10	3.13753802600734	-1.16221522936827	-8.97897244477738	0.00172786177105832	0.00817917175321626	chrX	31261017	31323597	62581	-	ENST00000682238.1	DMD	introns
chrX	31314126	31314680	555	10	3.13753802600734	-1.16221522936827	-8.97897244477738	0.00172786177105832	0.00817917175321626	chrX	31261017	31323597	62581	-	ENST00000620040.5	DMD	introns
chrX	31314126	31314680	555	10	3.13753802600734	-1.16221522936827	-8.97897244477738	0.00172786177105832	0.00817917175321626	chrX	31261017	31323597	62581	-	ENST00000474231.5	DMD	introns
chrX	31314126	31314680	555	10	3.13753802600734	-1.16221522936827	-8.97897244477738	0.00172786177105832	0.00817917175321626	chrX	31261017	31323597	62581	-	ENST00000683957.1	DMD	introns
chrX	31314126	31314680	555	10	3.13753802600734	-1.16221522936827	-8.97897244477738	0.00172786177105832	0.00817917175321626	chrX	31261017	31323597	62581	-	ENST00000681646.1	DMD	introns
chrX	31314126	31314680	555	10	3.13753802600734	-1.16221522936827	-8.97897244477738	0.00172786177105832	0.00817917175321626	chrX	31261730	31323597	61868	-	ENST00000634315.1	DMD	introns
chrX	18952285	18952728	444	9	3.08472142070285	1.09577349338689	8.97232963281961	0.00172786177105832	0.00817917175321626	chrX	18952494	18952541	48	-	ENST00000379942.5	PHKA2	exons
chrX	18952285	18952728	444	9	3.08472142070285	1.09577349338689	8.97232963281961	0.00172786177105832	0.00817917175321626	chrX	18951273	18952493	1221	-	ENST00000379942.5	PHKA2	introns
chrX	18952285	18952728	444	9	3.08472142070285	1.09577349338689	8.97232963281961	0.00172786177105832	0.00817917175321626	chrX	18952542	18954253	1712	-	ENST00000379942.5	PHKA2	introns
chrX	19119239	19121454	2216	25	11.0684398261566	0.912638737400129	8.95756752150834	0.00172786177105832	0.00817917175321626	chrX	19082747	19122441	39695	-	ENST00000379869.8	ADGRG2	introns
chrX	19119239	19121454	2216	25	11.0684398261566	0.912638737400129	8.95756752150834	0.00172786177105832	0.00817917175321626	chrX	19082747	19122441	39695	-	ENST00000354791.7	ADGRG2	introns
chrX	19119239	19121454	2216	25	11.0684398261566	0.912638737400129	8.95756752150834	0.00172786177105832	0.00817917175321626	chrX	19082747	19122441	39695	-	ENST00000379873.6	ADGRG2	introns
chrX	19119239	19121454	2216	25	11.0684398261566	0.912638737400129	8.95756752150834	0.00172786177105832	0.00817917175321626	chrX	19082747	19122441	39695	-	ENST00000379876.5	ADGRG2	introns
chrX	19119239	19121454	2216	25	11.0684398261566	0.912638737400129	8.95756752150834	0.00172786177105832	0.00817917175321626	chrX	19082747	19122441	39695	-	ENST00000379878.7	ADGRG2	introns
chrX	19119239	19121454	2216	25	11.0684398261566	0.912638737400129	8.95756752150834	0.00172786177105832	0.00817917175321626	chrX	19082747	19122441	39695	-	ENST00000357991.7	ADGRG2	introns
chrX	19119239	19121454	2216	25	11.0684398261566	0.912638737400129	8.95756752150834	0.00172786177105832	0.00817917175321626	chrX	19082747	19122441	39695	-	ENST00000357544.7	ADGRG2	introns
chrX	19119239	19121454	2216	25	11.0684398261566	0.912638737400129	8.95756752150834	0.00172786177105832	0.00817917175321626	chrX	19082747	19122441	39695	-	ENST00000360279.8	ADGRG2	introns
chrX	19119239	19121454	2216	25	11.0684398261566	0.912638737400129	8.95756752150834	0.00172786177105832	0.00817917175321626	chrX	19082747	19122441	39695	-	ENST00000356606.8	ADGRG2	introns
chrX	9832619	9833258	640	16	3.73026531250074	-0.740338572947669	-8.94095856458163	0.00172786177105832	0.00817917175321626	chrX	9786711	9873651	86941	+	ENST00000380913.8	SHROOM2	introns
chrX	129105949	129106384	436	6	1.29833959072358	1.31905030850039	8.9324201545995	0.00172786177105832	0.00817917175321626	chrX	129032495	129116609	84115	-	ENST00000660383.1	LOC107985698	introns
chrX	129105949	129106384	436	6	1.29833959072358	1.31905030850039	8.9324201545995	0.00172786177105832	0.00817917175321626	chrX	129032495	129116609	84115	-	ENST00000653849.1	LOC107985684	introns
chrX	69273692	69273964	273	6	1.51831030228281	1.18349389226512	8.91141870430462	0.00215982721382289	0.00990110264863022	chrX	69209925	69485342	275418	*	NA		intergenic
chrX	40061874	40062305	432	19	4.41988138939727	0.74847506856992	8.91005778885044	0.00215982721382289	0.00990110264863022	chrX	40062139	40062393	255	-	ENST00000378463.5	BCOR	exons
chrX	40061874	40062305	432	19	4.41988138939727	0.74847506856992	8.91005778885044	0.00215982721382289	0.00990110264863022	chrX	40062139	40062393	255	-	ENST00000413905.6	BCOR	exons
chrX	40061874	40062305	432	19	4.41988138939727	0.74847506856992	8.91005778885044	0.00215982721382289	0.00990110264863022	chrX	40062139	40062393	255	-	ENST00000397354.7	BCOR	exons
chrX	40061874	40062305	432	19	4.41988138939727	0.74847506856992	8.91005778885044	0.00215982721382289	0.00990110264863022	chrX	40062139	40062393	255	-	ENST00000378455.8	BCOR	exons
chrX	40061874	40062305	432	19	4.41988138939727	0.74847506856992	8.91005778885044	0.00215982721382289	0.00990110264863022	chrX	40062139	40062393	255	-	ENST00000342274.8	BCOR	exons
chrX	40061874	40062305	432	19	4.41988138939727	0.74847506856992	8.91005778885044	0.00215982721382289	0.00990110264863022	chrX	40062139	40062393	255	-	ENST00000679513.1	BCOR	exons
chrX	40061874	40062305	432	19	4.41988138939727	0.74847506856992	8.91005778885044	0.00215982721382289	0.00990110264863022	chrX	40062139	40062393	255	-	ENST00000378444.9	BCOR	exons
chrX	40061874	40062305	432	19	4.41988138939727	0.74847506856992	8.91005778885044	0.00215982721382289	0.00990110264863022	chrX	40062139	40062393	255	-	ENST00000680831.1	BCOR	exons
chrX	40061874	40062305	432	19	4.41988138939727	0.74847506856992	8.91005778885044	0.00215982721382289	0.00990110264863022	chrX	40062139	40062393	255	-	ENST00000615339.2	BCOR	exons
chrX	40061874	40062305	432	19	4.41988138939727	0.74847506856992	8.91005778885044	0.00215982721382289	0.00990110264863022	chrX	40062139	40062393	255	-	ENST00000672922.2	BCOR	exons
chrX	40061874	40062305	432	19	4.41988138939727	0.74847506856992	8.91005778885044	0.00215982721382289	0.00990110264863022	chrX	40062139	40062393	255	-	ENST00000442018.6	BCOR	exons
chrX	40061874	40062305	432	19	4.41988138939727	0.74847506856992	8.91005778885044	0.00215982721382289	0.00990110264863022	chrX	40062139	40062393	255	-	ENST00000673391.1	BCOR	exons
chrX	40061874	40062305	432	19	4.41988138939727	0.74847506856992	8.91005778885044	0.00215982721382289	0.00990110264863022	chrX	40062139	40062393	255	-	ENST00000427012.3	BCOR	exons
chrX	40061874	40062305	432	19	4.41988138939727	0.74847506856992	8.91005778885044	0.00215982721382289	0.00990110264863022	chrX	40062139	40062393	255	-	ENST00000406200.4	BCOR	exons
chrX	40061874	40062305	432	19	4.41988138939727	0.74847506856992	8.91005778885044	0.00215982721382289	0.00990110264863022	chrX	40057322	40062138	4817	-	ENST00000378463.5	BCOR	introns
chrX	40061874	40062305	432	19	4.41988138939727	0.74847506856992	8.91005778885044	0.00215982721382289	0.00990110264863022	chrX	40057322	40062138	4817	-	ENST00000413905.6	BCOR	introns
chrX	40061874	40062305	432	19	4.41988138939727	0.74847506856992	8.91005778885044	0.00215982721382289	0.00990110264863022	chrX	40057322	40062138	4817	-	ENST00000397354.7	BCOR	introns
chrX	40061874	40062305	432	19	4.41988138939727	0.74847506856992	8.91005778885044	0.00215982721382289	0.00990110264863022	chrX	40057322	40062138	4817	-	ENST00000378455.8	BCOR	introns
chrX	40061874	40062305	432	19	4.41988138939727	0.74847506856992	8.91005778885044	0.00215982721382289	0.00990110264863022	chrX	40057322	40062138	4817	-	ENST00000342274.8	BCOR	introns
chrX	40061874	40062305	432	19	4.41988138939727	0.74847506856992	8.91005778885044	0.00215982721382289	0.00990110264863022	chrX	40057322	40062138	4817	-	ENST00000679513.1	BCOR	introns
chrX	40061874	40062305	432	19	4.41988138939727	0.74847506856992	8.91005778885044	0.00215982721382289	0.00990110264863022	chrX	40057322	40062138	4817	-	ENST00000378444.9	BCOR	introns
chrX	40061874	40062305	432	19	4.41988138939727	0.74847506856992	8.91005778885044	0.00215982721382289	0.00990110264863022	chrX	40057322	40062138	4817	-	ENST00000680831.1	BCOR	introns
chrX	40061874	40062305	432	19	4.41988138939727	0.74847506856992	8.91005778885044	0.00215982721382289	0.00990110264863022	chrX	40057322	40062138	4817	-	ENST00000615339.2	BCOR	introns
chrX	40061874	40062305	432	19	4.41988138939727	0.74847506856992	8.91005778885044	0.00215982721382289	0.00990110264863022	chrX	40057322	40062138	4817	-	ENST00000672922.2	BCOR	introns
chrX	40061874	40062305	432	19	4.41988138939727	0.74847506856992	8.91005778885044	0.00215982721382289	0.00990110264863022	chrX	40057322	40062138	4817	-	ENST00000442018.6	BCOR	introns
chrX	40061874	40062305	432	19	4.41988138939727	0.74847506856992	8.91005778885044	0.00215982721382289	0.00990110264863022	chrX	40057322	40062138	4817	-	ENST00000673391.1	BCOR	introns
chrX	40061874	40062305	432	19	4.41988138939727	0.74847506856992	8.91005778885044	0.00215982721382289	0.00990110264863022	chrX	40057322	40062138	4817	-	ENST00000427012.3	BCOR	introns
chrX	40061874	40062305	432	19	4.41988138939727	0.74847506856992	8.91005778885044	0.00215982721382289	0.00990110264863022	chrX	40057322	40062138	4817	-	ENST00000406200.4	BCOR	introns
chrX	13372960	13373988	1029	10	2.42167907577241	-0.925641906676227	-8.88891426831488	0.00215982721382289	0.00990110264863022	chrX	13372188	13376187	4000	+	ENST00000446964.1	LOC105373137	1to5kb
chrX	13372960	13373988	1029	10	2.42167907577241	-0.925641906676227	-8.88891426831488	0.00215982721382289	0.00990110264863022	chrX	13373517	13373631	115	+	ENST00000669963.1	LOC105373137	exons
chrX	13372960	13373988	1029	10	2.42167907577241	-0.925641906676227	-8.88891426831488	0.00215982721382289	0.00990110264863022	chrX	13373517	13373631	115	+	ENST00000661545.1	LOC105373137	exons
chrX	13372960	13373988	1029	10	2.42167907577241	-0.925641906676227	-8.88891426831488	0.00215982721382289	0.00990110264863022	chrX	13373517	13373631	115	+	ENST00000659526.1	LOC105373137	exons
chrX	13372960	13373988	1029	10	2.42167907577241	-0.925641906676227	-8.88891426831488	0.00215982721382289	0.00990110264863022	chrX	13373517	13373631	115	+	ENST00000656410.1	LOC105373137	exons
chrX	13372960	13373988	1029	10	2.42167907577241	-0.925641906676227	-8.88891426831488	0.00215982721382289	0.00990110264863022	chrX	13373517	13373631	115	+	ENST00000456091.2	LOC105373137	exons
chrX	13372960	13373988	1029	10	2.42167907577241	-0.925641906676227	-8.88891426831488	0.00215982721382289	0.00990110264863022	chrX	13373517	13373631	115	+	ENST00000661104.1	LOC105373137	exons
chrX	13372960	13373988	1029	10	2.42167907577241	-0.925641906676227	-8.88891426831488	0.00215982721382289	0.00990110264863022	chrX	13373062	13373234	173	+	ENST00000671651.1	LOC105373137	exons
chrX	13372960	13373988	1029	10	2.42167907577241	-0.925641906676227	-8.88891426831488	0.00215982721382289	0.00990110264863022	chrX	13373517	13373631	115	+	ENST00000671651.1	LOC105373137	exons
chrX	13372960	13373988	1029	10	2.42167907577241	-0.925641906676227	-8.88891426831488	0.00215982721382289	0.00990110264863022	chrX	13373517	13373631	115	+	ENST00000655502.1	LOC105373137	exons
chrX	13372960	13373988	1029	10	2.42167907577241	-0.925641906676227	-8.88891426831488	0.00215982721382289	0.00990110264863022	chrX	13373517	13373631	115	+	ENST00000656271.1	LOC105373137	exons
chrX	13372960	13373988	1029	10	2.42167907577241	-0.925641906676227	-8.88891426831488	0.00215982721382289	0.00990110264863022	chrX	13373517	13373631	115	+	ENST00000668192.1	LOC105373137	exons
chrX	13372960	13373988	1029	10	2.42167907577241	-0.925641906676227	-8.88891426831488	0.00215982721382289	0.00990110264863022	chrX	13373517	13373631	115	+	ENST00000665887.1	LOC105373137	exons
chrX	13372960	13373988	1029	10	2.42167907577241	-0.925641906676227	-8.88891426831488	0.00215982721382289	0.00990110264863022	chrX	13373517	13373631	115	+	ENST00000653729.1	LOC105373137	exons
chrX	13372960	13373988	1029	10	2.42167907577241	-0.925641906676227	-8.88891426831488	0.00215982721382289	0.00990110264863022	chrX	13373517	13373631	115	+	ENST00000656111.1	LOC105373137	exons
chrX	13372960	13373988	1029	10	2.42167907577241	-0.925641906676227	-8.88891426831488	0.00215982721382289	0.00990110264863022	chrX	13373517	13373631	115	+	ENST00000667532.1	LOC105373137	exons
chrX	13372960	13373988	1029	10	2.42167907577241	-0.925641906676227	-8.88891426831488	0.00215982721382289	0.00990110264863022	chrX	13372625	13373631	1007	+	ENST00000660305.1	LOC105373137	exons
chrX	13372960	13373988	1029	10	2.42167907577241	-0.925641906676227	-8.88891426831488	0.00215982721382289	0.00990110264863022	chrX	13372473	13373516	1044	+	ENST00000669963.1	LOC105373137	introns
chrX	13372960	13373988	1029	10	2.42167907577241	-0.925641906676227	-8.88891426831488	0.00215982721382289	0.00990110264863022	chrX	13373632	13375400	1769	+	ENST00000669963.1	LOC105373137	introns
chrX	13372960	13373988	1029	10	2.42167907577241	-0.925641906676227	-8.88891426831488	0.00215982721382289	0.00990110264863022	chrX	13372473	13373516	1044	+	ENST00000661545.1	LOC105373137	introns
chrX	13372960	13373988	1029	10	2.42167907577241	-0.925641906676227	-8.88891426831488	0.00215982721382289	0.00990110264863022	chrX	13373632	13375400	1769	+	ENST00000661545.1	LOC105373137	introns
chrX	13372960	13373988	1029	10	2.42167907577241	-0.925641906676227	-8.88891426831488	0.00215982721382289	0.00990110264863022	chrX	13372473	13373516	1044	+	ENST00000659526.1	LOC105373137	introns
chrX	13372960	13373988	1029	10	2.42167907577241	-0.925641906676227	-8.88891426831488	0.00215982721382289	0.00990110264863022	chrX	13373632	13375400	1769	+	ENST00000659526.1	LOC105373137	introns
chrX	13372960	13373988	1029	10	2.42167907577241	-0.925641906676227	-8.88891426831488	0.00215982721382289	0.00990110264863022	chrX	13372473	13373516	1044	+	ENST00000656410.1	LOC105373137	introns
chrX	13372960	13373988	1029	10	2.42167907577241	-0.925641906676227	-8.88891426831488	0.00215982721382289	0.00990110264863022	chrX	13373632	13375400	1769	+	ENST00000656410.1	LOC105373137	introns
chrX	13372960	13373988	1029	10	2.42167907577241	-0.925641906676227	-8.88891426831488	0.00215982721382289	0.00990110264863022	chrX	13372473	13373516	1044	+	ENST00000456091.2	LOC105373137	introns
chrX	13372960	13373988	1029	10	2.42167907577241	-0.925641906676227	-8.88891426831488	0.00215982721382289	0.00990110264863022	chrX	13373632	13375400	1769	+	ENST00000456091.2	LOC105373137	introns
chrX	13372960	13373988	1029	10	2.42167907577241	-0.925641906676227	-8.88891426831488	0.00215982721382289	0.00990110264863022	chrX	13372473	13373516	1044	+	ENST00000661104.1	LOC105373137	introns
chrX	13372960	13373988	1029	10	2.42167907577241	-0.925641906676227	-8.88891426831488	0.00215982721382289	0.00990110264863022	chrX	13373632	13375400	1769	+	ENST00000661104.1	LOC105373137	introns
chrX	13372960	13373988	1029	10	2.42167907577241	-0.925641906676227	-8.88891426831488	0.00215982721382289	0.00990110264863022	chrX	13372473	13373061	589	+	ENST00000671651.1	LOC105373137	introns
chrX	13372960	13373988	1029	10	2.42167907577241	-0.925641906676227	-8.88891426831488	0.00215982721382289	0.00990110264863022	chrX	13373235	13373516	282	+	ENST00000671651.1	LOC105373137	introns
chrX	13372960	13373988	1029	10	2.42167907577241	-0.925641906676227	-8.88891426831488	0.00215982721382289	0.00990110264863022	chrX	13373632	13375400	1769	+	ENST00000671651.1	LOC105373137	introns
chrX	13372960	13373988	1029	10	2.42167907577241	-0.925641906676227	-8.88891426831488	0.00215982721382289	0.00990110264863022	chrX	13372473	13373516	1044	+	ENST00000655502.1	LOC105373137	introns
chrX	13372960	13373988	1029	10	2.42167907577241	-0.925641906676227	-8.88891426831488	0.00215982721382289	0.00990110264863022	chrX	13373632	13375400	1769	+	ENST00000655502.1	LOC105373137	introns
chrX	13372960	13373988	1029	10	2.42167907577241	-0.925641906676227	-8.88891426831488	0.00215982721382289	0.00990110264863022	chrX	13337949	13375400	37452	+	ENST00000661629.1	LINC01203	introns
chrX	13372960	13373988	1029	10	2.42167907577241	-0.925641906676227	-8.88891426831488	0.00215982721382289	0.00990110264863022	chrX	13372473	13373516	1044	+	ENST00000656271.1	LOC105373137	introns
chrX	13372960	13373988	1029	10	2.42167907577241	-0.925641906676227	-8.88891426831488	0.00215982721382289	0.00990110264863022	chrX	13373632	13375400	1769	+	ENST00000656271.1	LOC105373137	introns
chrX	13372960	13373988	1029	10	2.42167907577241	-0.925641906676227	-8.88891426831488	0.00215982721382289	0.00990110264863022	chrX	13337949	13375400	37452	+	ENST00000656979.1	LOC105373137	introns
chrX	13372960	13373988	1029	10	2.42167907577241	-0.925641906676227	-8.88891426831488	0.00215982721382289	0.00990110264863022	chrX	13337949	13375400	37452	+	ENST00000661464.1	LINC01203	introns
chrX	13372960	13373988	1029	10	2.42167907577241	-0.925641906676227	-8.88891426831488	0.00215982721382289	0.00990110264863022	chrX	13372473	13373516	1044	+	ENST00000668192.1	LOC105373137	introns
chrX	13372960	13373988	1029	10	2.42167907577241	-0.925641906676227	-8.88891426831488	0.00215982721382289	0.00990110264863022	chrX	13373632	13375400	1769	+	ENST00000668192.1	LOC105373137	introns
chrX	13372960	13373988	1029	10	2.42167907577241	-0.925641906676227	-8.88891426831488	0.00215982721382289	0.00990110264863022	chrX	13372473	13373516	1044	+	ENST00000665887.1	LOC105373137	introns
chrX	13372960	13373988	1029	10	2.42167907577241	-0.925641906676227	-8.88891426831488	0.00215982721382289	0.00990110264863022	chrX	13373632	13375400	1769	+	ENST00000665887.1	LOC105373137	introns
chrX	13372960	13373988	1029	10	2.42167907577241	-0.925641906676227	-8.88891426831488	0.00215982721382289	0.00990110264863022	chrX	13337949	13375400	37452	+	ENST00000659191.1	LOC105373137	introns
chrX	13372960	13373988	1029	10	2.42167907577241	-0.925641906676227	-8.88891426831488	0.00215982721382289	0.00990110264863022	chrX	13372473	13373516	1044	+	ENST00000653729.1	LOC105373137	introns
chrX	13372960	13373988	1029	10	2.42167907577241	-0.925641906676227	-8.88891426831488	0.00215982721382289	0.00990110264863022	chrX	13373632	13375400	1769	+	ENST00000653729.1	LOC105373137	introns
chrX	13372960	13373988	1029	10	2.42167907577241	-0.925641906676227	-8.88891426831488	0.00215982721382289	0.00990110264863022	chrX	13337949	13375400	37452	+	ENST00000667868.1	LOC105373137	introns
chrX	13372960	13373988	1029	10	2.42167907577241	-0.925641906676227	-8.88891426831488	0.00215982721382289	0.00990110264863022	chrX	13372473	13373516	1044	+	ENST00000656111.1	LOC105373137	introns
chrX	13372960	13373988	1029	10	2.42167907577241	-0.925641906676227	-8.88891426831488	0.00215982721382289	0.00990110264863022	chrX	13373632	13375400	1769	+	ENST00000656111.1	LOC105373137	introns
chrX	13372960	13373988	1029	10	2.42167907577241	-0.925641906676227	-8.88891426831488	0.00215982721382289	0.00990110264863022	chrX	13372473	13373516	1044	+	ENST00000667532.1	LOC105373137	introns
chrX	13372960	13373988	1029	10	2.42167907577241	-0.925641906676227	-8.88891426831488	0.00215982721382289	0.00990110264863022	chrX	13373632	13375400	1769	+	ENST00000667532.1	LOC105373137	introns
chrX	13372960	13373988	1029	10	2.42167907577241	-0.925641906676227	-8.88891426831488	0.00215982721382289	0.00990110264863022	chrX	13373632	13375400	1769	+	ENST00000660305.1	LOC105373137	introns
chrX	124647422	124647774	353	5	1.06939089893043	1.50441745768858	8.86860589287238	0.00215982721382289	0.00990110264863022	chrX	124646811	124651913	5103	-	ENST00000371130.7	TENM1	introns
chrX	124647422	124647774	353	5	1.06939089893043	1.50441745768858	8.86860589287238	0.00215982721382289	0.00990110264863022	chrX	124646811	124651913	5103	-	ENST00000422452.2	TENM1	introns
chrX	63782257	63782485	229	4	1.09344650666055	-1.42055912664509	-8.86782352140169	0.00215982721382289	0.00990110264863022	chrX	63724712	63785115	60404	-	ENST00000671741.2	ARHGEF9	introns
chrX	63782257	63782485	229	4	1.09344650666055	-1.42055912664509	-8.86782352140169	0.00215982721382289	0.00990110264863022	chrX	63724712	63785115	60404	-	ENST00000374878.5	ARHGEF9	introns
chrX	63782257	63782485	229	4	1.09344650666055	-1.42055912664509	-8.86782352140169	0.00215982721382289	0.00990110264863022	chrX	63724712	63785115	60404	-	ENST00000437457.6	ARHGEF9	introns
chrX	63782257	63782485	229	4	1.09344650666055	-1.42055912664509	-8.86782352140169	0.00215982721382289	0.00990110264863022	chrX	63706450	63785115	78666	-	ENST00000623517.3	ARHGEF9	introns
chrX	63782257	63782485	229	4	1.09344650666055	-1.42055912664509	-8.86782352140169	0.00215982721382289	0.00990110264863022	chrX	63724712	63785115	60404	-	ENST00000672467.1	ARHGEF9	introns
chrX	63782257	63782485	229	4	1.09344650666055	-1.42055912664509	-8.86782352140169	0.00215982721382289	0.00990110264863022	chrX	63706450	63795515	89066	-	ENST00000623417.3	ARHGEF9	introns
chrX	63782257	63782485	229	4	1.09344650666055	-1.42055912664509	-8.86782352140169	0.00215982721382289	0.00990110264863022	chrX	63755911	63785115	29205	-	ENST00000625116.3	ARHGEF9	introns
chrX	63782257	63782485	229	4	1.09344650666055	-1.42055912664509	-8.86782352140169	0.00215982721382289	0.00990110264863022	chrX	63755911	63785115	29205	-	ENST00000624355.1	ARHGEF9	introns
chrX	32936851	32937739	889	9	2.15355172157584	-0.755135879231526	-8.85331809397348	0.00215982721382289	0.00990110264863022	chrX	32849821	33020138	170318	-	ENST00000357033.9	DMD	introns
chrX	32936851	32937739	889	9	2.15355172157584	-0.755135879231526	-8.85331809397348	0.00215982721382289	0.00990110264863022	chrX	32849821	33020138	170318	-	ENST00000378677.6	DMD	introns
chrX	32936851	32937739	889	9	2.15355172157584	-0.755135879231526	-8.85331809397348	0.00215982721382289	0.00990110264863022	chrX	32217064	33020138	803075	-	ENST00000488902.5	DMD	introns
chrX	32936851	32937739	889	9	2.15355172157584	-0.755135879231526	-8.85331809397348	0.00215982721382289	0.00990110264863022	chrX	32365200	33020138	654939	-	ENST00000420596.5	DMD	introns
chrX	32936851	32937739	889	9	2.15355172157584	-0.755135879231526	-8.85331809397348	0.00215982721382289	0.00990110264863022	chrX	32364711	33020138	655428	-	ENST00000448370.5	DMD	introns
chrX	32936851	32937739	889	9	2.15355172157584	-0.755135879231526	-8.85331809397348	0.00215982721382289	0.00990110264863022	chrX	32849821	33020138	170318	-	ENST00000682899.1	DMD	introns
chrX	32936851	32937739	889	9	2.15355172157584	-0.755135879231526	-8.85331809397348	0.00215982721382289	0.00990110264863022	chrX	32849821	33020138	170318	-	ENST00000683985.1	DMD	introns
chrX	32936851	32937739	889	9	2.15355172157584	-0.755135879231526	-8.85331809397348	0.00215982721382289	0.00990110264863022	chrX	32849821	33020138	170318	-	ENST00000288447.9	DMD	introns
chrX	32936851	32937739	889	9	2.15355172157584	-0.755135879231526	-8.85331809397348	0.00215982721382289	0.00990110264863022	chrX	32849821	33020138	170318	-	ENST00000684165.1	DMD	introns
chrX	32936851	32937739	889	9	2.15355172157584	-0.755135879231526	-8.85331809397348	0.00215982721382289	0.00990110264863022	chrX	32849821	33020138	170318	-	ENST00000682071.1	DMD	introns
chrX	32936851	32937739	889	9	2.15355172157584	-0.755135879231526	-8.85331809397348	0.00215982721382289	0.00990110264863022	chrX	32849821	33020138	170318	-	ENST00000682924.1	DMD	introns
chrX	32936851	32937739	889	9	2.15355172157584	-0.755135879231526	-8.85331809397348	0.00215982721382289	0.00990110264863022	chrX	32849821	33020138	170318	-	ENST00000684292.1	DMD	introns
chrX	32936851	32937739	889	9	2.15355172157584	-0.755135879231526	-8.85331809397348	0.00215982721382289	0.00990110264863022	chrX	32849821	33020138	170318	-	ENST00000684237.1	DMD	introns
chrX	32936851	32937739	889	9	2.15355172157584	-0.755135879231526	-8.85331809397348	0.00215982721382289	0.00990110264863022	chrX	32849821	33020138	170318	-	ENST00000682870.1	DMD	introns
chrX	32936851	32937739	889	9	2.15355172157584	-0.755135879231526	-8.85331809397348	0.00215982721382289	0.00990110264863022	chrX	32849821	33020138	170318	-	ENST00000684660.1	DMD	introns
chrX	32936851	32937739	889	9	2.15355172157584	-0.755135879231526	-8.85331809397348	0.00215982721382289	0.00990110264863022	chrX	32849821	33020138	170318	-	ENST00000683309.1	DMD	introns
chrX	32936851	32937739	889	9	2.15355172157584	-0.755135879231526	-8.85331809397348	0.00215982721382289	0.00990110264863022	chrX	32849821	33020138	170318	-	ENST00000684056.1	DMD	introns
chrX	32936851	32937739	889	9	2.15355172157584	-0.755135879231526	-8.85331809397348	0.00215982721382289	0.00990110264863022	chrX	32849821	33020138	170318	-	ENST00000683658.1	DMD	introns
chrX	32936851	32937739	889	9	2.15355172157584	-0.755135879231526	-8.85331809397348	0.00215982721382289	0.00990110264863022	chrX	32849821	32960207	110387	-	ENST00000682437.1	DMD	introns
chrX	32936851	32937739	889	9	2.15355172157584	-0.755135879231526	-8.85331809397348	0.00215982721382289	0.00990110264863022	chrX	32849821	32960207	110387	-	ENST00000682584.1	DMD	introns
chrX	32936851	32937739	889	9	2.15355172157584	-0.755135879231526	-8.85331809397348	0.00215982721382289	0.00990110264863022	chrX	32849821	33020138	170318	-	ENST00000684357.1	DMD	introns
chrX	32936851	32937739	889	9	2.15355172157584	-0.755135879231526	-8.85331809397348	0.00215982721382289	0.00990110264863022	chrX	32849821	32960207	110387	-	ENST00000472681.1	DMD	introns
chrX	24467329	24469662	2334	14	4.31344919308721	0.798305317358319	8.84227076135659	0.00259179265658747	0.011231101511879	chrX	24465562	24494741	29180	+	ENST00000648777.1	PDK3	introns
chrX	24467329	24469662	2334	14	4.31344919308721	0.798305317358319	8.84227076135659	0.00259179265658747	0.011231101511879	chrX	24465562	24494741	29180	+	ENST00000379162.9	PDK3	introns
chrX	24467329	24469662	2334	14	4.31344919308721	0.798305317358319	8.84227076135659	0.00259179265658747	0.011231101511879	chrX	24465562	24494741	29180	+	ENST00000568479.2	PDK3	introns
chrX	150407358	150408760	1403	8	3.08576759294601	1.18107184419106	8.80312036905571	0.00259179265658747	0.011231101511879	chrX	150362887	150469744	106858	+	ENST00000468306.1	MAMLD1	introns
chrX	150407358	150408760	1403	8	3.08576759294601	1.18107184419106	8.80312036905571	0.00259179265658747	0.011231101511879	chrX	150362887	150445453	82567	+	ENST00000262858.8	MAMLD1	introns
chrX	150407358	150408760	1403	8	3.08576759294601	1.18107184419106	8.80312036905571	0.00259179265658747	0.011231101511879	chrX	150362887	150445453	82567	+	ENST00000683453.1	MAMLD1	introns
chrX	150407358	150408760	1403	8	3.08576759294601	1.18107184419106	8.80312036905571	0.00259179265658747	0.011231101511879	chrX	150362887	150445453	82567	+	ENST00000426613.5	MAMLD1	introns
chrX	150407358	150408760	1403	8	3.08576759294601	1.18107184419106	8.80312036905571	0.00259179265658747	0.011231101511879	chrX	150362887	150445453	82567	+	ENST00000682016.1	MAMLD1	introns
chrX	150407358	150408760	1403	8	3.08576759294601	1.18107184419106	8.80312036905571	0.00259179265658747	0.011231101511879	chrX	150362887	150445453	82567	+	ENST00000682253.1	MAMLD1	introns
chrX	150407358	150408760	1403	8	3.08576759294601	1.18107184419106	8.80312036905571	0.00259179265658747	0.011231101511879	chrX	150363531	150462771	99241	+	ENST00000683696.1	MAMLD1	introns
chrX	150407358	150408760	1403	8	3.08576759294601	1.18107184419106	8.80312036905571	0.00259179265658747	0.011231101511879	chrX	150363531	150445453	81923	+	ENST00000370401.7	MAMLD1	introns
chrX	150407358	150408760	1403	8	3.08576759294601	1.18107184419106	8.80312036905571	0.00259179265658747	0.011231101511879	chrX	150363531	150445453	81923	+	ENST00000432680.7	MAMLD1	introns
chrX	3972047	3972573	527	8	2.09244308652005	-0.885511504408908	-8.7930192888781	0.00259179265658747	0.011231101511879	chrX	3953562	4627199	673638	*	NA		intergenic
chrX	18582797	18583866	1070	9	2.6101520536404	-0.860054328859929	-8.79288131697117	0.00259179265658747	0.011231101511879	chrX	18582686	18586685	4000	+	ENST00000623610.1		1to5kb
chrX	18582797	18583866	1070	9	2.6101520536404	-0.860054328859929	-8.79288131697117	0.00259179265658747	0.011231101511879	chrX	18581951	18584262	2312	+	ENST00000379996.7	CDKL5	introns
chrX	18582797	18583866	1070	9	2.6101520536404	-0.860054328859929	-8.79288131697117	0.00259179265658747	0.011231101511879	chrX	18581951	18584262	2312	+	ENST00000623535.2	CDKL5	introns
chrX	18582797	18583866	1070	9	2.6101520536404	-0.860054328859929	-8.79288131697117	0.00259179265658747	0.011231101511879	chrX	18581951	18584262	2312	+	ENST00000674046.1	CDKL5	introns
chrX	18582797	18583866	1070	9	2.6101520536404	-0.860054328859929	-8.79288131697117	0.00259179265658747	0.011231101511879	chrX	18581951	18584262	2312	+	ENST00000635828.1	CDKL5	introns
chrX	18582797	18583866	1070	9	2.6101520536404	-0.860054328859929	-8.79288131697117	0.00259179265658747	0.011231101511879	chrX	18581951	18584262	2312	+	ENST00000637881.1	CDKL5	introns
chrX	18582797	18583866	1070	9	2.6101520536404	-0.860054328859929	-8.79288131697117	0.00259179265658747	0.011231101511879	chrX	18581951	18584262	2312	+	ENST00000379989.6	CDKL5	introns
chrX	18582797	18583866	1070	9	2.6101520536404	-0.860054328859929	-8.79288131697117	0.00259179265658747	0.011231101511879	chrX	18581951	18584262	2312	+	ENST00000463994.4	CDKL5	introns
chrX	75157682	75158206	525	4	1.10316809240251	-1.18233237278896	-8.78936226415075	0.00259179265658747	0.011231101511879	chrX	75156733	75157732	1000	-	ENST00000526404.2	ABCB7	promoters
chrX	75157682	75158206	525	4	1.10316809240251	-1.18233237278896	-8.78936226415075	0.00259179265658747	0.011231101511879	chrX	75157284	75161283	4000	-	ENST00000253577.9	ABCB7	1to5kb
chrX	75157682	75158206	525	4	1.10316809240251	-1.18233237278896	-8.78936226415075	0.00259179265658747	0.011231101511879	chrX	75157284	75161283	4000	-	ENST00000373394.8	ABCB7	1to5kb
chrX	75157682	75158206	525	4	1.10316809240251	-1.18233237278896	-8.78936226415075	0.00259179265658747	0.011231101511879	chrX	75157023	75161022	4000	-	ENST00000666534.1	ABCB7	1to5kb
chrX	75157682	75158206	525	4	1.10316809240251	-1.18233237278896	-8.78936226415075	0.00259179265658747	0.011231101511879	chrX	75157280	75161279	4000	-	ENST00000669573.1	ABCB7	1to5kb
chrX	75157682	75158206	525	4	1.10316809240251	-1.18233237278896	-8.78936226415075	0.00259179265658747	0.011231101511879	chrX	75157287	75161286	4000	-	ENST00000644766.1	ABCB7	1to5kb
chrX	75157682	75158206	525	4	1.10316809240251	-1.18233237278896	-8.78936226415075	0.00259179265658747	0.011231101511879	chrX	75157280	75161279	4000	-	ENST00000339447.8	ABCB7	1to5kb
chrX	75157682	75158206	525	4	1.10316809240251	-1.18233237278896	-8.78936226415075	0.00259179265658747	0.011231101511879	chrX	75157283	75161282	4000	-	ENST00000645829.3	ABCB7	1to5kb
chrX	75157682	75158206	525	4	1.10316809240251	-1.18233237278896	-8.78936226415075	0.00259179265658747	0.011231101511879	chrX	75157273	75161272	4000	-	ENST00000620875.5	ABCB7	1to5kb
chrX	75157682	75158206	525	4	1.10316809240251	-1.18233237278896	-8.78936226415075	0.00259179265658747	0.011231101511879	chrX	75157065	75161064	4000	-	ENST00000663420.1	ABCB7	1to5kb
chrX	75157682	75158206	525	4	1.10316809240251	-1.18233237278896	-8.78936226415075	0.00259179265658747	0.011231101511879	chrX	75157283	75161282	4000	-	ENST00000529949.5	ABCB7	1to5kb
chrX	75157682	75158206	525	4	1.10316809240251	-1.18233237278896	-8.78936226415075	0.00259179265658747	0.011231101511879	chrX	75157134	75161133	4000	-	ENST00000669388.1	ABCB7	1to5kb
chrX	75157682	75158206	525	4	1.10316809240251	-1.18233237278896	-8.78936226415075	0.00259179265658747	0.011231101511879	chrX	75157287	75161286	4000	-	ENST00000534524.5	ABCB7	1to5kb
chrX	75157682	75158206	525	4	1.10316809240251	-1.18233237278896	-8.78936226415075	0.00259179265658747	0.011231101511879	chrX	75157733	75161732	4000	-	ENST00000526404.2	ABCB7	1to5kb
chrX	75157682	75158206	525	4	1.10316809240251	-1.18233237278896	-8.78936226415075	0.00259179265658747	0.011231101511879	chrX	75157283	75161282	4000	-	ENST00000643632.1	ABCB7	1to5kb
chrX	75157682	75158206	525	4	1.10316809240251	-1.18233237278896	-8.78936226415075	0.00259179265658747	0.011231101511879	chrX	75156551	75160549	3999	+	ENST00000652605.1	UPRT	introns
chrX	131317248	131318351	1104	10	2.58369197755838	-0.920262109989553	-8.76690982781896	0.00259179265658747	0.011231101511879	chrX	131304124	131364748	60625	-	ENST00000370904.6	IGSF1	introns
chrX	23882021	23882345	325	4	1.58118992162558	-1.4753060057248	-8.76144980159984	0.00259179265658747	0.011231101511879	chrX	23881902	23885901	4000	-	ENST00000439528.5	APOO	1to5kb
chrX	23882021	23882345	325	4	1.58118992162558	-1.4753060057248	-8.76144980159984	0.00259179265658747	0.011231101511879	chrX	23880008	23884007	4000	-	ENST00000634188.1	APOO	1to5kb
chrX	23882021	23882345	325	4	1.58118992162558	-1.4753060057248	-8.76144980159984	0.00259179265658747	0.011231101511879	chrX	23880953	23907693	26741	-	ENST00000379226.9	APOO	introns
chrX	23882021	23882345	325	4	1.58118992162558	-1.4753060057248	-8.76144980159984	0.00259179265658747	0.011231101511879	chrX	23880953	23907693	26741	-	ENST00000490078.2	APOO	introns
chrX	23882021	23882345	325	4	1.58118992162558	-1.4753060057248	-8.76144980159984	0.00259179265658747	0.011231101511879	chrX	23880953	23883358	2406	-	ENST00000633372.1	APOO	introns
chrX	111220224	111221220	997	7	1.87968932310984	-1.15866363430416	-8.75066203162769	0.00259179265658747	0.011231101511879	chrX	111220358	111220918	561	+	ENST00000425146.5	PAK3	exons
chrX	111220224	111221220	997	7	1.87968932310984	-1.15866363430416	-8.75066203162769	0.00259179265658747	0.011231101511879	chrX	111220358	111220918	561	+	ENST00000446737.5	PAK3	exons
chrX	111220224	111221220	997	7	1.87968932310984	-1.15866363430416	-8.75066203162769	0.00259179265658747	0.011231101511879	chrX	111220358	111227361	7004	+	ENST00000372007.10	PAK3	exons
chrX	111220224	111221220	997	7	1.87968932310984	-1.15866363430416	-8.75066203162769	0.00259179265658747	0.011231101511879	chrX	111220358	111220931	574	+	ENST00000372010.5	PAK3	exons
chrX	111220224	111221220	997	7	1.87968932310984	-1.15866363430416	-8.75066203162769	0.00259179265658747	0.011231101511879	chrX	111220358	111220945	588	+	ENST00000519681.5	PAK3	exons
chrX	111220224	111221220	997	7	1.87968932310984	-1.15866363430416	-8.75066203162769	0.00259179265658747	0.011231101511879	chrX	111220358	111220447	90	+	ENST00000518291.5	PAK3	exons
chrX	111220224	111221220	997	7	1.87968932310984	-1.15866363430416	-8.75066203162769	0.00259179265658747	0.011231101511879	chrX	111220358	111220918	561	+	ENST00000262836.6	PAK3	exons
chrX	111220224	111221220	997	7	1.87968932310984	-1.15866363430416	-8.75066203162769	0.00259179265658747	0.011231101511879	chrX	111220358	111220918	561	+	ENST00000360648.8	PAK3	exons
chrX	111220224	111221220	997	7	1.87968932310984	-1.15866363430416	-8.75066203162769	0.00259179265658747	0.011231101511879	chrX	111220358	111220918	561	+	ENST00000417227.5	PAK3	exons
chrX	111220224	111221220	997	7	1.87968932310984	-1.15866363430416	-8.75066203162769	0.00259179265658747	0.011231101511879	chrX	111216559	111220357	3799	+	ENST00000425146.5	PAK3	introns
chrX	111220224	111221220	997	7	1.87968932310984	-1.15866363430416	-8.75066203162769	0.00259179265658747	0.011231101511879	chrX	111216559	111220357	3799	+	ENST00000446737.5	PAK3	introns
chrX	111220224	111221220	997	7	1.87968932310984	-1.15866363430416	-8.75066203162769	0.00259179265658747	0.011231101511879	chrX	111216559	111220357	3799	+	ENST00000372007.10	PAK3	introns
chrX	111220224	111221220	997	7	1.87968932310984	-1.15866363430416	-8.75066203162769	0.00259179265658747	0.011231101511879	chrX	111216559	111220357	3799	+	ENST00000372010.5	PAK3	introns
chrX	111220224	111221220	997	7	1.87968932310984	-1.15866363430416	-8.75066203162769	0.00259179265658747	0.011231101511879	chrX	111216559	111220357	3799	+	ENST00000519681.5	PAK3	introns
chrX	111220224	111221220	997	7	1.87968932310984	-1.15866363430416	-8.75066203162769	0.00259179265658747	0.011231101511879	chrX	111216559	111220357	3799	+	ENST00000518291.5	PAK3	introns
chrX	111220224	111221220	997	7	1.87968932310984	-1.15866363430416	-8.75066203162769	0.00259179265658747	0.011231101511879	chrX	111216559	111220357	3799	+	ENST00000262836.6	PAK3	introns
chrX	111220224	111221220	997	7	1.87968932310984	-1.15866363430416	-8.75066203162769	0.00259179265658747	0.011231101511879	chrX	111216559	111220357	3799	+	ENST00000360648.8	PAK3	introns
chrX	111220224	111221220	997	7	1.87968932310984	-1.15866363430416	-8.75066203162769	0.00259179265658747	0.011231101511879	chrX	111216559	111220357	3799	+	ENST00000417227.5	PAK3	introns
chrX	111220224	111221220	997	7	1.87968932310984	-1.15866363430416	-8.75066203162769	0.00259179265658747	0.011231101511879	chrX	111220448	111220918	471	+	ENST00000425146.5	PAK3	3UTRs
chrX	111220224	111221220	997	7	1.87968932310984	-1.15866363430416	-8.75066203162769	0.00259179265658747	0.011231101511879	chrX	111220448	111220918	471	+	ENST00000446737.5	PAK3	3UTRs
chrX	111220224	111221220	997	7	1.87968932310984	-1.15866363430416	-8.75066203162769	0.00259179265658747	0.011231101511879	chrX	111220448	111227361	6914	+	ENST00000372007.10	PAK3	3UTRs
chrX	111220224	111221220	997	7	1.87968932310984	-1.15866363430416	-8.75066203162769	0.00259179265658747	0.011231101511879	chrX	111220448	111220931	484	+	ENST00000372010.5	PAK3	3UTRs
chrX	111220224	111221220	997	7	1.87968932310984	-1.15866363430416	-8.75066203162769	0.00259179265658747	0.011231101511879	chrX	111220448	111220945	498	+	ENST00000519681.5	PAK3	3UTRs
chrX	111220224	111221220	997	7	1.87968932310984	-1.15866363430416	-8.75066203162769	0.00259179265658747	0.011231101511879	chrX	111220448	111220918	471	+	ENST00000262836.6	PAK3	3UTRs
chrX	111220224	111221220	997	7	1.87968932310984	-1.15866363430416	-8.75066203162769	0.00259179265658747	0.011231101511879	chrX	111220448	111220918	471	+	ENST00000360648.8	PAK3	3UTRs
chrX	111220224	111221220	997	7	1.87968932310984	-1.15866363430416	-8.75066203162769	0.00259179265658747	0.011231101511879	chrX	111220448	111220918	471	+	ENST00000417227.5	PAK3	3UTRs
chrX	86389570	86390368	799	13	5.72913482410502	-1.09579751066278	-8.73808790085113	0.00259179265658747	0.011231101511879	chrX	86376863	86514278	137416	+	ENST00000373125.9	DACH2	introns
chrX	86389570	86390368	799	13	5.72913482410502	-1.09579751066278	-8.73808790085113	0.00259179265658747	0.011231101511879	chrX	86149109	86514278	365170	+	ENST00000373131.5	DACH2	introns
chrX	86389570	86390368	799	13	5.72913482410502	-1.09579751066278	-8.73808790085113	0.00259179265658747	0.011231101511879	chrX	86376863	86514278	137416	+	ENST00000461604.6	DACH2	introns
chrX	86389570	86390368	799	13	5.72913482410502	-1.09579751066278	-8.73808790085113	0.00259179265658747	0.011231101511879	chrX	86184351	86514278	329928	+	ENST00000506327.6	DACH2	introns
chrX	86389570	86390368	799	13	5.72913482410502	-1.09579751066278	-8.73808790085113	0.00259179265658747	0.011231101511879	chrX	86376863	86514278	137416	+	ENST00000508860.5	DACH2	introns
chrX	86389570	86390368	799	13	5.72913482410502	-1.09579751066278	-8.73808790085113	0.00259179265658747	0.011231101511879	chrX	86263012	86514278	251267	+	ENST00000510272.5	DACH2	introns
chrX	130082315	130082671	357	17	5.67226616902938	1.01739150913054	8.72396072098515	0.00259179265658747	0.011231101511879	chrX	130081433	130082432	1000	-	ENST00000615377.4	ELF4	promoters
chrX	130082315	130082671	357	17	5.67226616902938	1.01739150913054	8.72396072098515	0.00259179265658747	0.011231101511879	chrX	130082433	130086432	4000	-	ENST00000615377.4	ELF4	1to5kb
chrX	130082315	130082671	357	17	5.67226616902938	1.01739150913054	8.72396072098515	0.00259179265658747	0.011231101511879	chrX	130081540	130110324	28785	-	ENST00000308167.10	ELF4	introns
chrX	130082315	130082671	357	17	5.67226616902938	1.01739150913054	8.72396072098515	0.00259179265658747	0.011231101511879	chrX	130081540	130110619	29080	-	ENST00000335997.11	ELF4	introns
chrX	130082315	130082671	357	17	5.67226616902938	1.01739150913054	8.72396072098515	0.00259179265658747	0.011231101511879	chrX	130081540	130110324	28785	-	ENST00000434609.1	ELF4	introns
chrX	4025751	4027491	1741	7	1.84135736970156	0.827068332269881	8.71616778049752	0.00259179265658747	0.011231101511879	chrX	3953562	4627199	673638	*	NA		intergenic
chrX	39416592	39416875	284	10	2.12978288239331	-1.02861826732387	-8.71360045386123	0.00302375809935205	0.0127849189540565	chrX	39403886	39434754	30869	-	ENST00000438867.1	LINC01283	introns
chrX	36850273	36850360	88	3	0.681272585763823	-1.41376478089065	-8.70800941551223	0.00302375809935205	0.0127849189540565	chrX	36817654	36866561	48908	-	ENST00000666628.1		introns
chrX	107421308	107421451	144	4	0.84422352854754	0.994645897041676	8.69948595358649	0.00302375809935205	0.0127849189540565	chrX	107357844	107423629	65786	*	NA		intergenic
chrX	49877849	49878564	716	13	3.71290607162109	0.834170091995809	8.67381815403146	0.00302375809935205	0.0127849189540565	chrX	49878484	49879483	1000	+	ENST00000621775.2	USP27X	promoters
chrX	49877849	49878564	716	13	3.71290607162109	0.834170091995809	8.67381815403146	0.00302375809935205	0.0127849189540565	chrX	49874484	49878483	4000	+	ENST00000621775.2	USP27X	1to5kb
chrX	49877849	49878564	716	13	3.71290607162109	0.834170091995809	8.67381815403146	0.00302375809935205	0.0127849189540565	chrX	49876724	49878747	2024	-	ENST00000437322.2	USP27X-DT	exons
chrX	24091432	24091783	352	6	2.31824290426522	-1.20031862644298	-8.65585632828392	0.00302375809935205	0.0127849189540565	chrX	24078811	24128185	49375	*	NA		intergenic
chrX	11253890	11255115	1226	9	2.75294413286208	1.10029550418731	8.63859476155492	0.00345572354211663	0.0142650957591639	chrX	11254687	11254707	21	-	ENST00000380736.5	ARHGAP6	5UTRs
chrX	11253890	11255115	1226	9	2.75294413286208	1.10029550418731	8.63859476155492	0.00345572354211663	0.0142650957591639	chrX	11254687	11254707	21	-	ENST00000303025.10	ARHGAP6	5UTRs
chrX	11253890	11255115	1226	9	2.75294413286208	1.10029550418731	8.63859476155492	0.00345572354211663	0.0142650957591639	chrX	11254548	11254707	160	-	ENST00000657361.1	ARHGAP6	exons
chrX	11253890	11255115	1226	9	2.75294413286208	1.10029550418731	8.63859476155492	0.00345572354211663	0.0142650957591639	chrX	11254548	11254707	160	-	ENST00000380736.5	ARHGAP6	exons
chrX	11253890	11255115	1226	9	2.75294413286208	1.10029550418731	8.63859476155492	0.00345572354211663	0.0142650957591639	chrX	11254548	11254707	160	-	ENST00000303025.10	ARHGAP6	exons
chrX	11253890	11255115	1226	9	2.75294413286208	1.10029550418731	8.63859476155492	0.00345572354211663	0.0142650957591639	chrX	11254548	11254707	160	-	ENST00000495242.5	ARHGAP6	exons
chrX	11253890	11255115	1226	9	2.75294413286208	1.10029550418731	8.63859476155492	0.00345572354211663	0.0142650957591639	chrX	11254548	11254707	160	-	ENST00000337414.9	ARHGAP6	exons
chrX	11253890	11255115	1226	9	2.75294413286208	1.10029550418731	8.63859476155492	0.00345572354211663	0.0142650957591639	chrX	11254548	11254707	160	-	ENST00000489330.6	ARHGAP6	exons
chrX	11253890	11255115	1226	9	2.75294413286208	1.10029550418731	8.63859476155492	0.00345572354211663	0.0142650957591639	chrX	11254548	11254707	160	-	ENST00000380717.7	ARHGAP6	exons
chrX	11253890	11255115	1226	9	2.75294413286208	1.10029550418731	8.63859476155492	0.00345572354211663	0.0142650957591639	chrX	11254548	11254707	160	-	ENST00000380718.1	ARHGAP6	exons
chrX	11253890	11255115	1226	9	2.75294413286208	1.10029550418731	8.63859476155492	0.00345572354211663	0.0142650957591639	chrX	11196997	11254547	57551	-	ENST00000657361.1	ARHGAP6	introns
chrX	11253890	11255115	1226	9	2.75294413286208	1.10029550418731	8.63859476155492	0.00345572354211663	0.0142650957591639	chrX	11254708	11265869	11162	-	ENST00000657361.1	ARHGAP6	introns
chrX	11253890	11255115	1226	9	2.75294413286208	1.10029550418731	8.63859476155492	0.00345572354211663	0.0142650957591639	chrX	11196997	11254547	57551	-	ENST00000380736.5	ARHGAP6	introns
chrX	11253890	11255115	1226	9	2.75294413286208	1.10029550418731	8.63859476155492	0.00345572354211663	0.0142650957591639	chrX	11254708	11427547	172840	-	ENST00000380736.5	ARHGAP6	introns
chrX	11253890	11255115	1226	9	2.75294413286208	1.10029550418731	8.63859476155492	0.00345572354211663	0.0142650957591639	chrX	11196997	11254547	57551	-	ENST00000303025.10	ARHGAP6	introns
chrX	11253890	11255115	1226	9	2.75294413286208	1.10029550418731	8.63859476155492	0.00345572354211663	0.0142650957591639	chrX	11254708	11265685	10978	-	ENST00000303025.10	ARHGAP6	introns
chrX	11253890	11255115	1226	9	2.75294413286208	1.10029550418731	8.63859476155492	0.00345572354211663	0.0142650957591639	chrX	11196997	11254547	57551	-	ENST00000495242.5	ARHGAP6	introns
chrX	11253890	11255115	1226	9	2.75294413286208	1.10029550418731	8.63859476155492	0.00345572354211663	0.0142650957591639	chrX	11254708	11290382	35675	-	ENST00000495242.5	ARHGAP6	introns
chrX	11253890	11255115	1226	9	2.75294413286208	1.10029550418731	8.63859476155492	0.00345572354211663	0.0142650957591639	chrX	11196997	11254547	57551	-	ENST00000337414.9	ARHGAP6	introns
chrX	11253890	11255115	1226	9	2.75294413286208	1.10029550418731	8.63859476155492	0.00345572354211663	0.0142650957591639	chrX	11254708	11664240	409533	-	ENST00000337414.9	ARHGAP6	introns
chrX	11253890	11255115	1226	9	2.75294413286208	1.10029550418731	8.63859476155492	0.00345572354211663	0.0142650957591639	chrX	11196997	11254547	57551	-	ENST00000489330.6	ARHGAP6	introns
chrX	11253890	11255115	1226	9	2.75294413286208	1.10029550418731	8.63859476155492	0.00345572354211663	0.0142650957591639	chrX	11254708	11664240	409533	-	ENST00000489330.6	ARHGAP6	introns
chrX	11253890	11255115	1226	9	2.75294413286208	1.10029550418731	8.63859476155492	0.00345572354211663	0.0142650957591639	chrX	11196997	11254547	57551	-	ENST00000380717.7	ARHGAP6	introns
chrX	11253890	11255115	1226	9	2.75294413286208	1.10029550418731	8.63859476155492	0.00345572354211663	0.0142650957591639	chrX	11254708	11290382	35675	-	ENST00000380717.7	ARHGAP6	introns
chrX	11253890	11255115	1226	9	2.75294413286208	1.10029550418731	8.63859476155492	0.00345572354211663	0.0142650957591639	chrX	11196997	11254547	57551	-	ENST00000380718.1	ARHGAP6	introns
chrX	11253890	11255115	1226	9	2.75294413286208	1.10029550418731	8.63859476155492	0.00345572354211663	0.0142650957591639	chrX	11254708	11664240	409533	-	ENST00000380718.1	ARHGAP6	introns
chrX	112779942	112780533	592	9	2.6248069413423	0.913188792060585	8.62052495718643	0.00345572354211663	0.0142650957591639	chrX	112780355	112781118	764	-	ENST00000371958.1	AMOT	exons
chrX	112779942	112780533	592	9	2.6248069413423	0.913188792060585	8.62052495718643	0.00345572354211663	0.0142650957591639	chrX	112779681	112780885	1205	-	ENST00000304758.5	AMOT	introns
chrX	112779942	112780533	592	9	2.6248069413423	0.913188792060585	8.62052495718643	0.00345572354211663	0.0142650957591639	chrX	112779681	112780885	1205	-	ENST00000371959.9	AMOT	introns
chrX	112779942	112780533	592	9	2.6248069413423	0.913188792060585	8.62052495718643	0.00345572354211663	0.0142650957591639	chrX	112779681	112780885	1205	-	ENST00000371962.5	AMOT	introns
chrX	112779942	112780533	592	9	2.6248069413423	0.913188792060585	8.62052495718643	0.00345572354211663	0.0142650957591639	chrX	112780355	112780868	514	-	ENST00000371958.1	AMOT	3UTRs
chrX	154987784	154989095	1312	8	2.29305349835434	1.10504320851219	8.61895565082019	0.00345572354211663	0.0142650957591639	chrX	154987306	154992935	5630	-	ENST00000360256.9	F8	introns
chrX	154987784	154989095	1312	8	2.29305349835434	1.10504320851219	8.61895565082019	0.00345572354211663	0.0142650957591639	chrX	154987306	154992935	5630	-	ENST00000647125.1	F8	introns
chrX	154987784	154989095	1312	8	2.29305349835434	1.10504320851219	8.61895565082019	0.00345572354211663	0.0142650957591639	chrX	154987306	154992935	5630	-	ENST00000423959.5	F8	introns
chrX	122221338	122222267	930	9	3.01401552022513	-0.994218536900113	-8.61431850416261	0.00345572354211663	0.0142650957591639	chrX	122016613	122237007	220395	*	NA		intergenic
chrX	68487458	68487698	241	6	1.29677383598079	0.892568790735133	8.60973028539597	0.00345572354211663	0.0142650957591639	chrX	68476875	68493561	16687	*	NA		intergenic
chrX	33207752	33209777	2026	12	2.71821961428689	-0.754950809185226	-8.58674863928505	0.00388768898488121	0.0159725335180733	chrX	33020201	33211281	191081	-	ENST00000357033.9	DMD	introns
chrX	33207752	33209777	2026	12	2.71821961428689	-0.754950809185226	-8.58674863928505	0.00388768898488121	0.0159725335180733	chrX	33020201	33211281	191081	-	ENST00000488902.5	DMD	introns
chrX	33207752	33209777	2026	12	2.71821961428689	-0.754950809185226	-8.58674863928505	0.00388768898488121	0.0159725335180733	chrX	33020201	33211281	191081	-	ENST00000420596.5	DMD	introns
chrX	33207752	33209777	2026	12	2.71821961428689	-0.754950809185226	-8.58674863928505	0.00388768898488121	0.0159725335180733	chrX	33020201	33211281	191081	-	ENST00000448370.5	DMD	introns
chrX	33207752	33209777	2026	12	2.71821961428689	-0.754950809185226	-8.58674863928505	0.00388768898488121	0.0159725335180733	chrX	33020201	33211281	191081	-	ENST00000682899.1	DMD	introns
chrX	33207752	33209777	2026	12	2.71821961428689	-0.754950809185226	-8.58674863928505	0.00388768898488121	0.0159725335180733	chrX	33020201	33211281	191081	-	ENST00000683985.1	DMD	introns
chrX	33207752	33209777	2026	12	2.71821961428689	-0.754950809185226	-8.58674863928505	0.00388768898488121	0.0159725335180733	chrX	33020201	33339258	319058	-	ENST00000288447.9	DMD	introns
chrX	33207752	33209777	2026	12	2.71821961428689	-0.754950809185226	-8.58674863928505	0.00388768898488121	0.0159725335180733	chrX	33020201	33211281	191081	-	ENST00000684165.1	DMD	introns
chrX	33207752	33209777	2026	12	2.71821961428689	-0.754950809185226	-8.58674863928505	0.00388768898488121	0.0159725335180733	chrX	33078348	33211281	132934	-	ENST00000682071.1	DMD	introns
chrX	33207752	33209777	2026	12	2.71821961428689	-0.754950809185226	-8.58674863928505	0.00388768898488121	0.0159725335180733	chrX	33020201	33211281	191081	-	ENST00000682924.1	DMD	introns
chrX	33207752	33209777	2026	12	2.71821961428689	-0.754950809185226	-8.58674863928505	0.00388768898488121	0.0159725335180733	chrX	33020201	33211281	191081	-	ENST00000684292.1	DMD	introns
chrX	33207752	33209777	2026	12	2.71821961428689	-0.754950809185226	-8.58674863928505	0.00388768898488121	0.0159725335180733	chrX	33020201	33211281	191081	-	ENST00000684237.1	DMD	introns
chrX	33207752	33209777	2026	12	2.71821961428689	-0.754950809185226	-8.58674863928505	0.00388768898488121	0.0159725335180733	chrX	33020201	33211281	191081	-	ENST00000682870.1	DMD	introns
chrX	33207752	33209777	2026	12	2.71821961428689	-0.754950809185226	-8.58674863928505	0.00388768898488121	0.0159725335180733	chrX	33020201	33211281	191081	-	ENST00000684660.1	DMD	introns
chrX	33207752	33209777	2026	12	2.71821961428689	-0.754950809185226	-8.58674863928505	0.00388768898488121	0.0159725335180733	chrX	33020201	33211281	191081	-	ENST00000683309.1	DMD	introns
chrX	33207752	33209777	2026	12	2.71821961428689	-0.754950809185226	-8.58674863928505	0.00388768898488121	0.0159725335180733	chrX	33020201	33211281	191081	-	ENST00000684056.1	DMD	introns
chrX	33207752	33209777	2026	12	2.71821961428689	-0.754950809185226	-8.58674863928505	0.00388768898488121	0.0159725335180733	chrX	33078348	33211281	132934	-	ENST00000683658.1	DMD	introns
chrX	33207752	33209777	2026	12	2.71821961428689	-0.754950809185226	-8.58674863928505	0.00388768898488121	0.0159725335180733	chrX	33020201	33211281	191081	-	ENST00000682437.1	DMD	introns
chrX	33207752	33209777	2026	12	2.71821961428689	-0.754950809185226	-8.58674863928505	0.00388768898488121	0.0159725335180733	chrX	33020201	33211281	191081	-	ENST00000682584.1	DMD	introns
chrX	33207752	33209777	2026	12	2.71821961428689	-0.754950809185226	-8.58674863928505	0.00388768898488121	0.0159725335180733	chrX	33020201	33211281	191081	-	ENST00000684357.1	DMD	introns
chrX	33207752	33209777	2026	12	2.71821961428689	-0.754950809185226	-8.58674863928505	0.00388768898488121	0.0159725335180733	chrX	33020201	33211281	191081	-	ENST00000682307.1	DMD	introns
chrX	33207752	33209777	2026	12	2.71821961428689	-0.754950809185226	-8.58674863928505	0.00388768898488121	0.0159725335180733	chrX	33020201	33211281	191081	-	ENST00000682439.1	DMD	introns
chrX	33207752	33209777	2026	12	2.71821961428689	-0.754950809185226	-8.58674863928505	0.00388768898488121	0.0159725335180733	chrX	33159598	33211281	51684	-	ENST00000463609.2	DMD	introns
chrX	24521502	24521971	470	7	1.84094874140351	0.999401118546741	8.53607119128112	0.00475161987041037	0.0193395369491936	chrX	24519011	24526197	7187	+	ENST00000648777.1	PDK3	introns
chrX	24521502	24521971	470	7	1.84094874140351	0.999401118546741	8.53607119128112	0.00475161987041037	0.0193395369491936	chrX	24519011	24526197	7187	+	ENST00000379162.9	PDK3	introns
chrX	24521502	24521971	470	7	1.84094874140351	0.999401118546741	8.53607119128112	0.00475161987041037	0.0193395369491936	chrX	24519011	24526197	7187	+	ENST00000568479.2	PDK3	introns
chrX	111337519	111338876	1358	8	2.57436531585448	-1.1077741913166	-8.53536557884772	0.00475161987041037	0.0193395369491936	chrX	111333154	111400989	67836	-	ENST00000371993.7	DCX	introns
chrX	111337519	111338876	1358	8	2.57436531585448	-1.1077741913166	-8.53536557884772	0.00475161987041037	0.0193395369491936	chrX	111333154	111400989	67836	-	ENST00000680476.1	DCX	introns
chrX	111337519	111338876	1358	8	2.57436531585448	-1.1077741913166	-8.53536557884772	0.00475161987041037	0.0193395369491936	chrX	111333154	111400989	67836	-	ENST00000358070.10	DCX	introns
chrX	111337519	111338876	1358	8	2.57436531585448	-1.1077741913166	-8.53536557884772	0.00475161987041037	0.0193395369491936	chrX	111333154	111400989	67836	-	ENST00000636035.2	DCX	introns
chrX	111337519	111338876	1358	8	2.57436531585448	-1.1077741913166	-8.53536557884772	0.00475161987041037	0.0193395369491936	chrX	111333154	111400989	67836	-	ENST00000635795.1	DCX	introns
chrX	111337519	111338876	1358	8	2.57436531585448	-1.1077741913166	-8.53536557884772	0.00475161987041037	0.0193395369491936	chrX	111333154	111400989	67836	-	ENST00000637570.1	DCX	introns
chrX	111337519	111338876	1358	8	2.57436531585448	-1.1077741913166	-8.53536557884772	0.00475161987041037	0.0193395369491936	chrX	111333154	111400989	67836	-	ENST00000356220.8	DCX	introns
chrX	111337519	111338876	1358	8	2.57436531585448	-1.1077741913166	-8.53536557884772	0.00475161987041037	0.0193395369491936	chrX	111333154	111400989	67836	-	ENST00000488120.2	DCX	introns
chrX	111337519	111338876	1358	8	2.57436531585448	-1.1077741913166	-8.53536557884772	0.00475161987041037	0.0193395369491936	chrX	111333154	111400989	67836	-	ENST00000637453.1	DCX	introns
chrX	111337519	111338876	1358	8	2.57436531585448	-1.1077741913166	-8.53536557884772	0.00475161987041037	0.0193395369491936	chrX	111333154	111400989	67836	-	ENST00000496551.2	DCX	introns
chrX	111337519	111338876	1358	8	2.57436531585448	-1.1077741913166	-8.53536557884772	0.00475161987041037	0.0193395369491936	chrX	111333154	111400989	67836	-	ENST00000636381.2	DCX	introns
chrX	111337519	111338876	1358	8	2.57436531585448	-1.1077741913166	-8.53536557884772	0.00475161987041037	0.0193395369491936	chrX	111333154	111400989	67836	-	ENST00000468911.2	DCX	introns
chrX	10206163	10206559	397	8	1.86665281181689	-0.800329561959323	-8.51082250979943	0.00518358531317495	0.0200662347012239	chrX	10206358	10206564	207	+	ENST00000380833.9	CLCN4	exons
chrX	10206163	10206559	397	8	1.86665281181689	-0.800329561959323	-8.51082250979943	0.00518358531317495	0.0200662347012239	chrX	10206358	10206564	207	+	ENST00000380829.5	CLCN4	exons
chrX	10206163	10206559	397	8	1.86665281181689	-0.800329561959323	-8.51082250979943	0.00518358531317495	0.0200662347012239	chrX	10206358	10206564	207	+	ENST00000421085.7	CLCN4	exons
chrX	10206163	10206559	397	8	1.86665281181689	-0.800329561959323	-8.51082250979943	0.00518358531317495	0.0200662347012239	chrX	10206358	10206564	207	+	ENST00000675769.1	CLCN4	exons
chrX	10206163	10206559	397	8	1.86665281181689	-0.800329561959323	-8.51082250979943	0.00518358531317495	0.0200662347012239	chrX	10206358	10206564	207	+	ENST00000675144.1	CLCN4	exons
chrX	10206163	10206559	397	8	1.86665281181689	-0.800329561959323	-8.51082250979943	0.00518358531317495	0.0200662347012239	chrX	10206358	10206564	207	+	ENST00000674669.1	CLCN4	exons
chrX	10206163	10206559	397	8	1.86665281181689	-0.800329561959323	-8.51082250979943	0.00518358531317495	0.0200662347012239	chrX	10198062	10206357	8296	+	ENST00000380833.9	CLCN4	introns
chrX	10206163	10206559	397	8	1.86665281181689	-0.800329561959323	-8.51082250979943	0.00518358531317495	0.0200662347012239	chrX	10198062	10206357	8296	+	ENST00000380829.5	CLCN4	introns
chrX	10206163	10206559	397	8	1.86665281181689	-0.800329561959323	-8.51082250979943	0.00518358531317495	0.0200662347012239	chrX	10198062	10206357	8296	+	ENST00000421085.7	CLCN4	introns
chrX	10206163	10206559	397	8	1.86665281181689	-0.800329561959323	-8.51082250979943	0.00518358531317495	0.0200662347012239	chrX	10198062	10206357	8296	+	ENST00000675769.1	CLCN4	introns
chrX	10206163	10206559	397	8	1.86665281181689	-0.800329561959323	-8.51082250979943	0.00518358531317495	0.0200662347012239	chrX	10198062	10206357	8296	+	ENST00000675144.1	CLCN4	introns
chrX	10206163	10206559	397	8	1.86665281181689	-0.800329561959323	-8.51082250979943	0.00518358531317495	0.0200662347012239	chrX	10198062	10206357	8296	+	ENST00000674669.1	CLCN4	introns
chrX	10206163	10206559	397	8	1.86665281181689	-0.800329561959323	-8.51082250979943	0.00518358531317495	0.0200662347012239	chrX	10195099	10206695	11597	+	ENST00000454850.1	CLCN4	introns
chrX	10206163	10206559	397	8	1.86665281181689	-0.800329561959323	-8.51082250979943	0.00518358531317495	0.0200662347012239	chrX	10206358	10206564	207	+	ENST00000675144.1	CLCN4	3UTRs
chrX	115563570	115564406	837	7	1.66363567498644	0.927762255556199	8.49959859553595	0.00518358531317495	0.0200662347012239	chrX	115562732	115563731	1000	-	ENST00000607680.5	PLS3-AS1	promoters
chrX	115563570	115564406	837	7	1.66363567498644	0.927762255556199	8.49959859553595	0.00518358531317495	0.0200662347012239	chrX	115562708	115563707	1000	-	ENST00000606397.1	PLS3-AS1	promoters
chrX	115563570	115564406	837	7	1.66363567498644	0.927762255556199	8.49959859553595	0.00518358531317495	0.0200662347012239	chrX	115563732	115567731	4000	-	ENST00000607680.5	PLS3-AS1	1to5kb
chrX	115563570	115564406	837	7	1.66363567498644	0.927762255556199	8.49959859553595	0.00518358531317495	0.0200662347012239	chrX	115563708	115567707	4000	-	ENST00000606397.1	PLS3-AS1	1to5kb
chrX	115563570	115564406	837	7	1.66363567498644	0.927762255556199	8.49959859553595	0.00518358531317495	0.0200662347012239	chrX	115561261	115610242	48982	+	ENST00000489283.5	PLS3	introns
chrX	115563570	115564406	837	7	1.66363567498644	0.927762255556199	8.49959859553595	0.00518358531317495	0.0200662347012239	chrX	115561261	115610242	48982	+	ENST00000355899.8	PLS3	introns
chrX	115563570	115564406	837	7	1.66363567498644	0.927762255556199	8.49959859553595	0.00518358531317495	0.0200662347012239	chrX	115561261	115610242	48982	+	ENST00000626746.2	PLS3	introns
chrX	115563570	115564406	837	7	1.66363567498644	0.927762255556199	8.49959859553595	0.00518358531317495	0.0200662347012239	chrX	115561261	115610242	48982	+	ENST00000289290.7	PLS3	introns
chrX	18427444	18428101	658	9	4.02401717125469	-0.990293168787869	-8.49897987307978	0.00518358531317495	0.0200662347012239	chrX	18425696	18506934	81239	+	ENST00000379996.7	CDKL5	introns
chrX	18427444	18428101	658	9	4.02401717125469	-0.990293168787869	-8.49897987307978	0.00518358531317495	0.0200662347012239	chrX	18425696	18506934	81239	+	ENST00000623535.2	CDKL5	introns
chrX	18427444	18428101	658	9	4.02401717125469	-0.990293168787869	-8.49897987307978	0.00518358531317495	0.0200662347012239	chrX	18425696	18506934	81239	+	ENST00000674046.1	CDKL5	introns
chrX	18427444	18428101	658	9	4.02401717125469	-0.990293168787869	-8.49897987307978	0.00518358531317495	0.0200662347012239	chrX	18426402	18506934	80533	+	ENST00000635828.1	CDKL5	introns
chrX	18427444	18428101	658	9	4.02401717125469	-0.990293168787869	-8.49897987307978	0.00518358531317495	0.0200662347012239	chrX	18426920	18506934	80015	+	ENST00000637881.1	CDKL5	introns
chrX	89816687	89817054	368	6	1.72218165022369	-1.09912309437364	-8.49746770673569	0.00518358531317495	0.0200662347012239	chrX	89446984	89916907	469924	*	NA		intergenic
chrX	17048321	17048797	477	8	2.26973239552274	-0.902483120344722	-8.47560069654797	0.00518358531317495	0.0200662347012239	chrX	17045512	17049511	4000	-	ENST00000364597.1		1to5kb
chrX	17048321	17048797	477	8	2.26973239552274	-0.902483120344722	-8.47560069654797	0.00518358531317495	0.0200662347012239	chrX	17047483	17052381	4899	+	ENST00000357277.8	REPS2	introns
chrX	17048321	17048797	477	8	2.26973239552274	-0.902483120344722	-8.47560069654797	0.00518358531317495	0.0200662347012239	chrX	17047483	17052381	4899	+	ENST00000303843.7	REPS2	introns
chrX	16605048	16605646	599	15	3.82113026246367	1.0470724956972	8.46502917808647	0.00518358531317495	0.0200662347012239	chrX	16590863	16609540	18678	-	ENST00000359276.9	CTPS2	introns
chrX	16605048	16605646	599	15	3.82113026246367	1.0470724956972	8.46502917808647	0.00518358531317495	0.0200662347012239	chrX	16590863	16609540	18678	-	ENST00000443824.5	CTPS2	introns
chrX	16605048	16605646	599	15	3.82113026246367	1.0470724956972	8.46502917808647	0.00518358531317495	0.0200662347012239	chrX	16590863	16609540	18678	-	ENST00000380241.7	CTPS2	introns
chrX	21798948	21800121	1174	15	4.38309365873684	-0.711201153838075	-8.45063242444894	0.00518358531317495	0.0200662347012239	chrX	21763117	21834616	71500	*	NA		intergenic
chrX	44970188	44971302	1115	5	1.49309215072499	-1.03311209218837	-8.43071883073176	0.00518358531317495	0.0200662347012239	chrX	44961393	44974665	13273	+	ENST00000676062.1	KDM6A	introns
chrX	44970188	44971302	1115	5	1.49309215072499	-1.03311209218837	-8.43071883073176	0.00518358531317495	0.0200662347012239	chrX	44961393	44974665	13273	+	ENST00000676343.1	KDM6A	introns
chrX	44970188	44971302	1115	5	1.49309215072499	-1.03311209218837	-8.43071883073176	0.00518358531317495	0.0200662347012239	chrX	44961393	44974665	13273	+	ENST00000674586.1	KDM6A	introns
chrX	44970188	44971302	1115	5	1.49309215072499	-1.03311209218837	-8.43071883073176	0.00518358531317495	0.0200662347012239	chrX	44961393	44974665	13273	+	ENST00000674659.1	KDM6A	introns
chrX	44970188	44971302	1115	5	1.49309215072499	-1.03311209218837	-8.43071883073176	0.00518358531317495	0.0200662347012239	chrX	44961393	44974665	13273	+	ENST00000674739.1	KDM6A	introns
chrX	44970188	44971302	1115	5	1.49309215072499	-1.03311209218837	-8.43071883073176	0.00518358531317495	0.0200662347012239	chrX	44873988	45010960	136973	+	ENST00000674867.1	KDM6A	introns
chrX	44970188	44971302	1115	5	1.49309215072499	-1.03311209218837	-8.43071883073176	0.00518358531317495	0.0200662347012239	chrX	44961393	44974665	13273	+	ENST00000675514.1	KDM6A	introns
chrX	44970188	44971302	1115	5	1.49309215072499	-1.03311209218837	-8.43071883073176	0.00518358531317495	0.0200662347012239	chrX	44961393	44974665	13273	+	ENST00000675577.1	KDM6A	introns
chrX	44970188	44971302	1115	5	1.49309215072499	-1.03311209218837	-8.43071883073176	0.00518358531317495	0.0200662347012239	chrX	44961393	44974665	13273	+	ENST00000676085.1	KDM6A	introns
chrX	44970188	44971302	1115	5	1.49309215072499	-1.03311209218837	-8.43071883073176	0.00518358531317495	0.0200662347012239	chrX	44961393	45010960	49568	+	ENST00000676133.1	KDM6A	introns
chrX	44970188	44971302	1115	5	1.49309215072499	-1.03311209218837	-8.43071883073176	0.00518358531317495	0.0200662347012239	chrX	44961393	44974665	13273	+	ENST00000382899.9	KDM6A	introns
chrX	44970188	44971302	1115	5	1.49309215072499	-1.03311209218837	-8.43071883073176	0.00518358531317495	0.0200662347012239	chrX	44961393	44974665	13273	+	ENST00000536777.6	KDM6A	introns
chrX	44970188	44971302	1115	5	1.49309215072499	-1.03311209218837	-8.43071883073176	0.00518358531317495	0.0200662347012239	chrX	44961393	44974665	13273	+	ENST00000543216.6	KDM6A	introns
chrX	44970188	44971302	1115	5	1.49309215072499	-1.03311209218837	-8.43071883073176	0.00518358531317495	0.0200662347012239	chrX	44961393	44974665	13273	+	ENST00000674564.1	KDM6A	introns
chrX	44970188	44971302	1115	5	1.49309215072499	-1.03311209218837	-8.43071883073176	0.00518358531317495	0.0200662347012239	chrX	44961393	44974665	13273	+	ENST00000377967.9	KDM6A	introns
chrX	44970188	44971302	1115	5	1.49309215072499	-1.03311209218837	-8.43071883073176	0.00518358531317495	0.0200662347012239	chrX	44961393	44974665	13273	+	ENST00000674541.1	KDM6A	introns
chrX	44970188	44971302	1115	5	1.49309215072499	-1.03311209218837	-8.43071883073176	0.00518358531317495	0.0200662347012239	chrX	44961393	44974665	13273	+	ENST00000611820.5	KDM6A	introns
chrX	44970188	44971302	1115	5	1.49309215072499	-1.03311209218837	-8.43071883073176	0.00518358531317495	0.0200662347012239	chrX	44961393	44974665	13273	+	ENST00000675440.1	KDM6A	introns
chrX	44970188	44971302	1115	5	1.49309215072499	-1.03311209218837	-8.43071883073176	0.00518358531317495	0.0200662347012239	chrX	44961393	44974665	13273	+	ENST00000675816.1	KDM6A	introns
chrX	44970188	44971302	1115	5	1.49309215072499	-1.03311209218837	-8.43071883073176	0.00518358531317495	0.0200662347012239	chrX	44873988	44974665	100678	+	ENST00000683425.1	KDM6A	introns
chrX	44970188	44971302	1115	5	1.49309215072499	-1.03311209218837	-8.43071883073176	0.00518358531317495	0.0200662347012239	chrX	44961393	44974665	13273	+	ENST00000621147.5	KDM6A	introns
chrX	44970188	44971302	1115	5	1.49309215072499	-1.03311209218837	-8.43071883073176	0.00518358531317495	0.0200662347012239	chrX	44961393	44974665	13273	+	ENST00000684352.1	KDM6A	introns
chrX	44970188	44971302	1115	5	1.49309215072499	-1.03311209218837	-8.43071883073176	0.00518358531317495	0.0200662347012239	chrX	44961393	44974665	13273	+	ENST00000682908.1	KDM6A	introns
chrX	44970188	44971302	1115	5	1.49309215072499	-1.03311209218837	-8.43071883073176	0.00518358531317495	0.0200662347012239	chrX	44961393	44974665	13273	+	ENST00000683021.1	KDM6A	introns
chrX	44970188	44971302	1115	5	1.49309215072499	-1.03311209218837	-8.43071883073176	0.00518358531317495	0.0200662347012239	chrX	44961393	44974665	13273	+	ENST00000475233.1	KDM6A	introns
chrX	44970188	44971302	1115	5	1.49309215072499	-1.03311209218837	-8.43071883073176	0.00518358531317495	0.0200662347012239	chrX	44961393	44974665	13273	+	ENST00000675157.1	KDM6A	introns
chrX	44970188	44971302	1115	5	1.49309215072499	-1.03311209218837	-8.43071883073176	0.00518358531317495	0.0200662347012239	chrX	44961393	44974665	13273	+	ENST00000676389.1	KDM6A	introns
chrX	44970188	44971302	1115	5	1.49309215072499	-1.03311209218837	-8.43071883073176	0.00518358531317495	0.0200662347012239	chrX	44961393	44974665	13273	+	ENST00000675182.1	KDM6A	introns
chrX	13902271	13902496	226	6	1.49922217791468	-1.22637264043739	-8.42866119897541	0.00518358531317495	0.0200662347012239	chrX	13785809	13938506	152698	-	ENST00000454189.6	GPM6B	introns
chrX	13902271	13902496	226	6	1.49922217791468	-1.22637264043739	-8.42866119897541	0.00518358531317495	0.0200662347012239	chrX	13785809	13938326	152518	-	ENST00000398361.7	GPM6B	introns
chrX	6716382	6716529	148	4	0.864223043016681	1.5407457495373	8.42785235006055	0.00518358531317495	0.0200662347012239	chrX	6706467	6721416	14950	-	ENST00000438499.1		introns
chrX	6716382	6716529	148	4	0.864223043016681	1.5407457495373	8.42785235006055	0.00518358531317495	0.0200662347012239	chrX	6706467	6977132	270666	-	ENST00000655425.1	PUDP	introns
chrX	132820643	132820771	129	6	1.26647646974237	-1.00674712750932	-8.42701118785518	0.00518358531317495	0.0200662347012239	chrX	132629094	132956807	327714	-	ENST00000370836.6	HS6ST2	introns
chrX	132820643	132820771	129	6	1.26647646974237	-1.00674712750932	-8.42701118785518	0.00518358531317495	0.0200662347012239	chrX	132708495	132956807	248313	-	ENST00000521489.5	HS6ST2	introns
chrX	132820643	132820771	129	6	1.26647646974237	-1.00674712750932	-8.42701118785518	0.00518358531317495	0.0200662347012239	chrX	132708495	132956807	248313	-	ENST00000370833.6	HS6ST2	introns
chrX	132820643	132820771	129	6	1.26647646974237	-1.00674712750932	-8.42701118785518	0.00518358531317495	0.0200662347012239	chrX	132629094	132956807	327714	-	ENST00000406696.4	HS6ST2	introns
chrX	132820643	132820771	129	6	1.26647646974237	-1.00674712750932	-8.42701118785518	0.00518358531317495	0.0200662347012239	chrX	132808768	132956861	148094	-	ENST00000640529.1	HS6ST2	introns
chrX	17494972	17495457	486	5	1.3317831484022	1.18211980874615	8.39654260836051	0.00561555075593952	0.0206377413857524	chrX	17376323	17687741	311419	+	ENST00000676302.1	NHS	introns
chrX	17494972	17495457	486	5	1.3317831484022	1.18211980874615	8.39654260836051	0.00561555075593952	0.0206377413857524	chrX	17376323	17687741	311419	+	ENST00000380060.7	NHS	introns
chrX	115582477	115583476	1000	14	5.22438998794483	0.972814391136174	8.39636409930253	0.00561555075593952	0.0206377413857524	chrX	115561261	115610242	48982	+	ENST00000489283.5	PLS3	introns
chrX	115582477	115583476	1000	14	5.22438998794483	0.972814391136174	8.39636409930253	0.00561555075593952	0.0206377413857524	chrX	115561261	115610242	48982	+	ENST00000355899.8	PLS3	introns
chrX	115582477	115583476	1000	14	5.22438998794483	0.972814391136174	8.39636409930253	0.00561555075593952	0.0206377413857524	chrX	115561261	115610242	48982	+	ENST00000626746.2	PLS3	introns
chrX	115582477	115583476	1000	14	5.22438998794483	0.972814391136174	8.39636409930253	0.00561555075593952	0.0206377413857524	chrX	115561261	115610242	48982	+	ENST00000289290.7	PLS3	introns
chrX	25026568	25027044	477	9	1.95559634698379	-0.720463983280415	-8.39538557092189	0.00561555075593952	0.0206377413857524	chrX	25024545	25028544	4000	+	ENST00000438281.1		1to5kb
chrX_KI270913v1_alt	21320	21510	191	8	6.42732399338603	1.65331601056097	8.39293873091887	0.00561555075593952	0.0206377413857524	chrX_KI270913v1_alt	20327	21326	1000	-	ENST00000629907.1	PPP2R3B	promoters
chrX_KI270913v1_alt	21320	21510	191	8	6.42732399338603	1.65331601056097	8.39293873091887	0.00561555075593952	0.0206377413857524	chrX_KI270913v1_alt	20813	24812	4000	-	ENST00000627905.2	PPP2R3B	1to5kb
chrX_KI270913v1_alt	21320	21510	191	8	6.42732399338603	1.65331601056097	8.39293873091887	0.00561555075593952	0.0206377413857524	chrX_KI270913v1_alt	19143	23142	4000	-	ENST00000630462.2	PPP2R3B	1to5kb
chrX_KI270913v1_alt	21320	21510	191	8	6.42732399338603	1.65331601056097	8.39293873091887	0.00561555075593952	0.0206377413857524	chrX_KI270913v1_alt	19140	23139	4000	-	ENST00000625960.1	PPP2R3B	1to5kb
chrX_KI270913v1_alt	21320	21510	191	8	6.42732399338603	1.65331601056097	8.39293873091887	0.00561555075593952	0.0206377413857524	chrX_KI270913v1_alt	20035	24034	4000	-	ENST00000631181.1	PPP2R3B	1to5kb
chrX_KI270913v1_alt	21320	21510	191	8	6.42732399338603	1.65331601056097	8.39293873091887	0.00561555075593952	0.0206377413857524	chrX_KI270913v1_alt	21327	25326	4000	-	ENST00000629907.1	PPP2R3B	1to5kb
chrX_KI270913v1_alt	21320	21510	191	8	6.42732399338603	1.65331601056097	8.39293873091887	0.00561555075593952	0.0206377413857524	chrX_KI270913v1_alt	20182	33897	13716	-	ENST00000612937.3	PPP2R3B	introns
chrX_KI270913v1_alt	21320	21510	191	8	6.42732399338603	1.65331601056097	8.39293873091887	0.00561555075593952	0.0206377413857524	chrX_KI270913v1_alt	20182	33897	13716	-	ENST00000629050.2	PPP2R3B	introns
chrX_KI270913v1_alt	21320	21510	191	8	6.42732399338603	1.65331601056097	8.39293873091887	0.00561555075593952	0.0206377413857524	chrX_KI270913v1_alt	20182	33897	13716	-	ENST00000626083.2	PPP2R3B	introns
chrX_KI270913v1_alt	21320	21510	191	8	6.42732399338603	1.65331601056097	8.39293873091887	0.00561555075593952	0.0206377413857524	chrX_KI270913v1_alt	20182	33897	13716	-	ENST00000626780.1	PPP2R3B	introns
chrX	10566312	10566980	669	10	3.65581681409618	-0.97432518202559	-8.38934706088623	0.00561555075593952	0.0206377413857524	chrX	10566073	10570072	4000	-	ENST00000674917.1	MID1	1to5kb
chrX	10566312	10566980	669	10	3.65581681409618	-0.97432518202559	-8.38934706088623	0.00561555075593952	0.0206377413857524	chrX	10566112	10570111	4000	-	ENST00000675358.1	MID1	1to5kb
chrX	10566312	10566980	669	10	3.65581681409618	-0.97432518202559	-8.38934706088623	0.00561555075593952	0.0206377413857524	chrX	10566888	10567603	716	-	ENST00000453318.6	MID1	exons
chrX	10566312	10566980	669	10	3.65581681409618	-0.97432518202559	-8.38934706088623	0.00561555075593952	0.0206377413857524	chrX	10566888	10567603	716	-	ENST00000380779.5	MID1	exons
chrX	10566312	10566980	669	10	3.65581681409618	-0.97432518202559	-8.38934706088623	0.00561555075593952	0.0206377413857524	chrX	10566888	10567603	716	-	ENST00000380780.5	MID1	exons
chrX	10566312	10566980	669	10	3.65581681409618	-0.97432518202559	-8.38934706088623	0.00561555075593952	0.0206377413857524	chrX	10566888	10567603	716	-	ENST00000317552.9	MID1	exons
chrX	10566312	10566980	669	10	3.65581681409618	-0.97432518202559	-8.38934706088623	0.00561555075593952	0.0206377413857524	chrX	10566888	10567603	716	-	ENST00000380785.5	MID1	exons
chrX	10566312	10566980	669	10	3.65581681409618	-0.97432518202559	-8.38934706088623	0.00561555075593952	0.0206377413857524	chrX	10566888	10567603	716	-	ENST00000380787.5	MID1	exons
chrX	10566312	10566980	669	10	3.65581681409618	-0.97432518202559	-8.38934706088623	0.00561555075593952	0.0206377413857524	chrX	10566888	10567603	716	-	ENST00000380782.6	MID1	exons
chrX	10566312	10566980	669	10	3.65581681409618	-0.97432518202559	-8.38934706088623	0.00561555075593952	0.0206377413857524	chrX	10566888	10567603	716	-	ENST00000675073.1	MID1	exons
chrX	10566312	10566980	669	10	3.65581681409618	-0.97432518202559	-8.38934706088623	0.00561555075593952	0.0206377413857524	chrX	10566888	10567603	716	-	ENST00000413894.5	MID1	exons
chrX	10566312	10566980	669	10	3.65581681409618	-0.97432518202559	-8.38934706088623	0.00561555075593952	0.0206377413857524	chrX	10566888	10567603	716	-	ENST00000616003.4	MID1	exons
chrX	10566312	10566980	669	10	3.65581681409618	-0.97432518202559	-8.38934706088623	0.00561555075593952	0.0206377413857524	chrX	10523188	10566887	43700	-	ENST00000453318.6	MID1	introns
chrX	10566312	10566980	669	10	3.65581681409618	-0.97432518202559	-8.38934706088623	0.00561555075593952	0.0206377413857524	chrX	10523188	10566887	43700	-	ENST00000380779.5	MID1	introns
chrX	10566312	10566980	669	10	3.65581681409618	-0.97432518202559	-8.38934706088623	0.00561555075593952	0.0206377413857524	chrX	10523188	10566887	43700	-	ENST00000380780.5	MID1	introns
chrX	10566312	10566980	669	10	3.65581681409618	-0.97432518202559	-8.38934706088623	0.00561555075593952	0.0206377413857524	chrX	10523188	10566887	43700	-	ENST00000317552.9	MID1	introns
chrX	10566312	10566980	669	10	3.65581681409618	-0.97432518202559	-8.38934706088623	0.00561555075593952	0.0206377413857524	chrX	10523188	10566887	43700	-	ENST00000380785.5	MID1	introns
chrX	10566312	10566980	669	10	3.65581681409618	-0.97432518202559	-8.38934706088623	0.00561555075593952	0.0206377413857524	chrX	10523188	10566887	43700	-	ENST00000380787.5	MID1	introns
chrX	10566312	10566980	669	10	3.65581681409618	-0.97432518202559	-8.38934706088623	0.00561555075593952	0.0206377413857524	chrX	10523188	10566887	43700	-	ENST00000380782.6	MID1	introns
chrX	10566312	10566980	669	10	3.65581681409618	-0.97432518202559	-8.38934706088623	0.00561555075593952	0.0206377413857524	chrX	10523188	10566887	43700	-	ENST00000675073.1	MID1	introns
chrX	10566312	10566980	669	10	3.65581681409618	-0.97432518202559	-8.38934706088623	0.00561555075593952	0.0206377413857524	chrX	10523188	10566887	43700	-	ENST00000413894.5	MID1	introns
chrX	10566312	10566980	669	10	3.65581681409618	-0.97432518202559	-8.38934706088623	0.00561555075593952	0.0206377413857524	chrX	10523188	10566887	43700	-	ENST00000616003.4	MID1	introns
chrX	10566312	10566980	669	10	3.65581681409618	-0.97432518202559	-8.38934706088623	0.00561555075593952	0.0206377413857524	chrX	10523188	10567001	43814	-	ENST00000610939.1	MID1	introns
chrX	9187164	9187431	268	8	1.72536610746343	-0.763281411566792	-8.37141464210983	0.00561555075593952	0.0206377413857524	chrX	9162905	9295636	132732	-	ENST00000651278.1	FAM9B	introns
chrX	19720194	19720497	304	3	0.659111609408971	1.18730756362981	8.36067066441221	0.00561555075593952	0.0206377413857524	chrX	19706985	19746317	39333	-	ENST00000397821.8	SH3KBP1	introns
chrX	19720194	19720497	304	3	0.659111609408971	1.18730756362981	8.36067066441221	0.00561555075593952	0.0206377413857524	chrX	19706985	19746317	39333	-	ENST00000379698.8	SH3KBP1	introns
chrX	19720194	19720497	304	3	0.659111609408971	1.18730756362981	8.36067066441221	0.00561555075593952	0.0206377413857524	chrX	19706985	19746317	39333	-	ENST00000379726.7	SH3KBP1	introns
chrX	19720194	19720497	304	3	0.659111609408971	1.18730756362981	8.36067066441221	0.00561555075593952	0.0206377413857524	chrX	19706985	19746317	39333	-	ENST00000379697.7	SH3KBP1	introns
chrX	19720194	19720497	304	3	0.659111609408971	1.18730756362981	8.36067066441221	0.00561555075593952	0.0206377413857524	chrX	19706985	19746317	39333	-	ENST00000432234.5	SH3KBP1	introns
chrX	19720194	19720497	304	3	0.659111609408971	1.18730756362981	8.36067066441221	0.00561555075593952	0.0206377413857524	chrX	19706985	19740758	33774	-	ENST00000431164.1	SH3KBP1	introns
chrX	23269324	23269842	519	7	1.7560034666801	-1.15101773231423	-8.3599489026047	0.00561555075593952	0.0206377413857524	chrX	23064122	23270050	205929	-	ENST00000608254.1	PTCHD1-AS	introns
chrX	149722988	149724742	1755	14	5.64134429440085	1.00943591391573	8.35298716313431	0.00561555075593952	0.0206377413857524	chrX	149717269	149752796	35528	*	NA		intergenic
chrX	46017581	46017965	385	4	1.25560997527547	-1.19956158208101	-8.33848584967371	0.00561555075593952	0.0206377413857524	chrX	45984365	46058750	74386	*	NA		intergenic
chrX	39845323	39845669	347	11	2.81756792814555	0.891639993316848	8.33789298628478	0.00561555075593952	0.0206377413857524	chrX	39839281	39848127	8847	-	ENST00000562814.1		introns
chrX	17944934	17945205	272	7	1.73271233265968	-0.869531387103475	-8.3362040884444	0.00561555075593952	0.0206377413857524	chrX	17934824	17970196	35373	*	NA		intergenic
chrX	13761025	13761977	953	9	3.00515215767436	-0.877160402167961	-8.31966406894855	0.0060475161987041	0.0212394621333519	chrX	13761085	13761211	127	+	ENST00000684577.1	OFD1	exons
chrX	13761025	13761977	953	9	3.00515215767436	-0.877160402167961	-8.31966406894855	0.0060475161987041	0.0212394621333519	chrX	13761085	13761211	127	+	ENST00000380567.6	OFD1	exons
chrX	13761025	13761977	953	9	3.00515215767436	-0.877160402167961	-8.31966406894855	0.0060475161987041	0.0212394621333519	chrX	13761085	13761211	127	+	ENST00000683284.1	OFD1	exons
chrX	13761025	13761977	953	9	3.00515215767436	-0.877160402167961	-8.31966406894855	0.0060475161987041	0.0212394621333519	chrX	13761085	13761211	127	+	ENST00000683427.1	OFD1	exons
chrX	13761025	13761977	953	9	3.00515215767436	-0.877160402167961	-8.31966406894855	0.0060475161987041	0.0212394621333519	chrX	13761085	13761211	127	+	ENST00000683713.1	OFD1	exons
chrX	13761025	13761977	953	9	3.00515215767436	-0.877160402167961	-8.31966406894855	0.0060475161987041	0.0212394621333519	chrX	13761085	13761211	127	+	ENST00000340096.11	OFD1	exons
chrX	13761025	13761977	953	9	3.00515215767436	-0.877160402167961	-8.31966406894855	0.0060475161987041	0.0212394621333519	chrX	13761085	13761211	127	+	ENST00000682953.1	OFD1	exons
chrX	13761025	13761977	953	9	3.00515215767436	-0.877160402167961	-8.31966406894855	0.0060475161987041	0.0212394621333519	chrX	13761085	13761211	127	+	ENST00000682237.1	OFD1	exons
chrX	13761025	13761977	953	9	3.00515215767436	-0.877160402167961	-8.31966406894855	0.0060475161987041	0.0212394621333519	chrX	13761085	13761211	127	+	ENST00000464463.6	OFD1	exons
chrX	13761025	13761977	953	9	3.00515215767436	-0.877160402167961	-8.31966406894855	0.0060475161987041	0.0212394621333519	chrX	13761085	13761211	127	+	ENST00000683655.1	OFD1	exons
chrX	13761025	13761977	953	9	3.00515215767436	-0.877160402167961	-8.31966406894855	0.0060475161987041	0.0212394621333519	chrX	13761085	13761211	127	+	ENST00000682562.1	OFD1	exons
chrX	13761025	13761977	953	9	3.00515215767436	-0.877160402167961	-8.31966406894855	0.0060475161987041	0.0212394621333519	chrX	13761085	13761211	127	+	ENST00000380550.6	OFD1	exons
chrX	13761025	13761977	953	9	3.00515215767436	-0.877160402167961	-8.31966406894855	0.0060475161987041	0.0212394621333519	chrX	13761085	13761211	127	+	ENST00000398395.8	OFD1	exons
chrX	13761025	13761977	953	9	3.00515215767436	-0.877160402167961	-8.31966406894855	0.0060475161987041	0.0212394621333519	chrX	13761085	13761211	127	+	ENST00000683055.1	OFD1	exons
chrX	13761025	13761977	953	9	3.00515215767436	-0.877160402167961	-8.31966406894855	0.0060475161987041	0.0212394621333519	chrX	13761085	13761211	127	+	ENST00000490265.6	OFD1	exons
chrX	13761025	13761977	953	9	3.00515215767436	-0.877160402167961	-8.31966406894855	0.0060475161987041	0.0212394621333519	chrX	13761085	13761211	127	+	ENST00000683454.1	OFD1	exons
chrX	13761025	13761977	953	9	3.00515215767436	-0.877160402167961	-8.31966406894855	0.0060475161987041	0.0212394621333519	chrX	13761085	13761211	127	+	ENST00000683637.1	OFD1	exons
chrX	13761025	13761977	953	9	3.00515215767436	-0.877160402167961	-8.31966406894855	0.0060475161987041	0.0212394621333519	chrX	13760721	13761084	364	+	ENST00000684577.1	OFD1	introns
chrX	13761025	13761977	953	9	3.00515215767436	-0.877160402167961	-8.31966406894855	0.0060475161987041	0.0212394621333519	chrX	13761212	13762343	1132	+	ENST00000684577.1	OFD1	introns
chrX	13761025	13761977	953	9	3.00515215767436	-0.877160402167961	-8.31966406894855	0.0060475161987041	0.0212394621333519	chrX	13760721	13761084	364	+	ENST00000380567.6	OFD1	introns
chrX	13761025	13761977	953	9	3.00515215767436	-0.877160402167961	-8.31966406894855	0.0060475161987041	0.0212394621333519	chrX	13761212	13762343	1132	+	ENST00000380567.6	OFD1	introns
chrX	13761025	13761977	953	9	3.00515215767436	-0.877160402167961	-8.31966406894855	0.0060475161987041	0.0212394621333519	chrX	13760721	13761084	364	+	ENST00000683284.1	OFD1	introns
chrX	13761025	13761977	953	9	3.00515215767436	-0.877160402167961	-8.31966406894855	0.0060475161987041	0.0212394621333519	chrX	13761212	13762343	1132	+	ENST00000683284.1	OFD1	introns
chrX	13761025	13761977	953	9	3.00515215767436	-0.877160402167961	-8.31966406894855	0.0060475161987041	0.0212394621333519	chrX	13760721	13761084	364	+	ENST00000683427.1	OFD1	introns
chrX	13761025	13761977	953	9	3.00515215767436	-0.877160402167961	-8.31966406894855	0.0060475161987041	0.0212394621333519	chrX	13761212	13762343	1132	+	ENST00000683427.1	OFD1	introns
chrX	13761025	13761977	953	9	3.00515215767436	-0.877160402167961	-8.31966406894855	0.0060475161987041	0.0212394621333519	chrX	13760721	13761084	364	+	ENST00000683713.1	OFD1	introns
chrX	13761025	13761977	953	9	3.00515215767436	-0.877160402167961	-8.31966406894855	0.0060475161987041	0.0212394621333519	chrX	13761212	13762343	1132	+	ENST00000683713.1	OFD1	introns
chrX	13761025	13761977	953	9	3.00515215767436	-0.877160402167961	-8.31966406894855	0.0060475161987041	0.0212394621333519	chrX	13760721	13761084	364	+	ENST00000340096.11	OFD1	introns
chrX	13761025	13761977	953	9	3.00515215767436	-0.877160402167961	-8.31966406894855	0.0060475161987041	0.0212394621333519	chrX	13761212	13762343	1132	+	ENST00000340096.11	OFD1	introns
chrX	13761025	13761977	953	9	3.00515215767436	-0.877160402167961	-8.31966406894855	0.0060475161987041	0.0212394621333519	chrX	13760721	13761084	364	+	ENST00000682953.1	OFD1	introns
chrX	13761025	13761977	953	9	3.00515215767436	-0.877160402167961	-8.31966406894855	0.0060475161987041	0.0212394621333519	chrX	13761212	13762343	1132	+	ENST00000682953.1	OFD1	introns
chrX	13761025	13761977	953	9	3.00515215767436	-0.877160402167961	-8.31966406894855	0.0060475161987041	0.0212394621333519	chrX	13760721	13761084	364	+	ENST00000682237.1	OFD1	introns
chrX	13761025	13761977	953	9	3.00515215767436	-0.877160402167961	-8.31966406894855	0.0060475161987041	0.0212394621333519	chrX	13761212	13762343	1132	+	ENST00000682237.1	OFD1	introns
chrX	13761025	13761977	953	9	3.00515215767436	-0.877160402167961	-8.31966406894855	0.0060475161987041	0.0212394621333519	chrX	13760721	13761084	364	+	ENST00000464463.6	OFD1	introns
chrX	13761025	13761977	953	9	3.00515215767436	-0.877160402167961	-8.31966406894855	0.0060475161987041	0.0212394621333519	chrX	13761212	13762343	1132	+	ENST00000464463.6	OFD1	introns
chrX	13761025	13761977	953	9	3.00515215767436	-0.877160402167961	-8.31966406894855	0.0060475161987041	0.0212394621333519	chrX	13760721	13761084	364	+	ENST00000683655.1	OFD1	introns
chrX	13761025	13761977	953	9	3.00515215767436	-0.877160402167961	-8.31966406894855	0.0060475161987041	0.0212394621333519	chrX	13761212	13762343	1132	+	ENST00000683655.1	OFD1	introns
chrX	13761025	13761977	953	9	3.00515215767436	-0.877160402167961	-8.31966406894855	0.0060475161987041	0.0212394621333519	chrX	13760721	13761084	364	+	ENST00000682562.1	OFD1	introns
chrX	13761025	13761977	953	9	3.00515215767436	-0.877160402167961	-8.31966406894855	0.0060475161987041	0.0212394621333519	chrX	13761212	13762343	1132	+	ENST00000682562.1	OFD1	introns
chrX	13761025	13761977	953	9	3.00515215767436	-0.877160402167961	-8.31966406894855	0.0060475161987041	0.0212394621333519	chrX	13760721	13761084	364	+	ENST00000380550.6	OFD1	introns
chrX	13761025	13761977	953	9	3.00515215767436	-0.877160402167961	-8.31966406894855	0.0060475161987041	0.0212394621333519	chrX	13761212	13762343	1132	+	ENST00000380550.6	OFD1	introns
chrX	13761025	13761977	953	9	3.00515215767436	-0.877160402167961	-8.31966406894855	0.0060475161987041	0.0212394621333519	chrX	13760721	13761084	364	+	ENST00000398395.8	OFD1	introns
chrX	13761025	13761977	953	9	3.00515215767436	-0.877160402167961	-8.31966406894855	0.0060475161987041	0.0212394621333519	chrX	13761212	13762343	1132	+	ENST00000398395.8	OFD1	introns
chrX	13761025	13761977	953	9	3.00515215767436	-0.877160402167961	-8.31966406894855	0.0060475161987041	0.0212394621333519	chrX	13760721	13761084	364	+	ENST00000683055.1	OFD1	introns
chrX	13761025	13761977	953	9	3.00515215767436	-0.877160402167961	-8.31966406894855	0.0060475161987041	0.0212394621333519	chrX	13761212	13762343	1132	+	ENST00000683055.1	OFD1	introns
chrX	13761025	13761977	953	9	3.00515215767436	-0.877160402167961	-8.31966406894855	0.0060475161987041	0.0212394621333519	chrX	13760721	13761084	364	+	ENST00000490265.6	OFD1	introns
chrX	13761025	13761977	953	9	3.00515215767436	-0.877160402167961	-8.31966406894855	0.0060475161987041	0.0212394621333519	chrX	13761212	13762343	1132	+	ENST00000490265.6	OFD1	introns
chrX	13761025	13761977	953	9	3.00515215767436	-0.877160402167961	-8.31966406894855	0.0060475161987041	0.0212394621333519	chrX	13760721	13761084	364	+	ENST00000683454.1	OFD1	introns
chrX	13761025	13761977	953	9	3.00515215767436	-0.877160402167961	-8.31966406894855	0.0060475161987041	0.0212394621333519	chrX	13761212	13762343	1132	+	ENST00000683454.1	OFD1	introns
chrX	13761025	13761977	953	9	3.00515215767436	-0.877160402167961	-8.31966406894855	0.0060475161987041	0.0212394621333519	chrX	13760721	13761084	364	+	ENST00000683637.1	OFD1	introns
chrX	13761025	13761977	953	9	3.00515215767436	-0.877160402167961	-8.31966406894855	0.0060475161987041	0.0212394621333519	chrX	13761212	13762343	1132	+	ENST00000683637.1	OFD1	introns
chrX	13761025	13761977	953	9	3.00515215767436	-0.877160402167961	-8.31966406894855	0.0060475161987041	0.0212394621333519	chrX	13761085	13761211	127	+	ENST00000684577.1	OFD1	3UTRs
chrX	13761025	13761977	953	9	3.00515215767436	-0.877160402167961	-8.31966406894855	0.0060475161987041	0.0212394621333519	chrX	13761085	13761211	127	+	ENST00000380567.6	OFD1	3UTRs
chrX	13761025	13761977	953	9	3.00515215767436	-0.877160402167961	-8.31966406894855	0.0060475161987041	0.0212394621333519	chrX	13761085	13761211	127	+	ENST00000683284.1	OFD1	3UTRs
chrX	13761025	13761977	953	9	3.00515215767436	-0.877160402167961	-8.31966406894855	0.0060475161987041	0.0212394621333519	chrX	13761085	13761211	127	+	ENST00000683427.1	OFD1	3UTRs
chrX	13761025	13761977	953	9	3.00515215767436	-0.877160402167961	-8.31966406894855	0.0060475161987041	0.0212394621333519	chrX	13761085	13761211	127	+	ENST00000683713.1	OFD1	3UTRs
chrX	13761025	13761977	953	9	3.00515215767436	-0.877160402167961	-8.31966406894855	0.0060475161987041	0.0212394621333519	chrX	13761085	13761211	127	+	ENST00000682953.1	OFD1	3UTRs
chrX	13761025	13761977	953	9	3.00515215767436	-0.877160402167961	-8.31966406894855	0.0060475161987041	0.0212394621333519	chrX	13761085	13761211	127	+	ENST00000682237.1	OFD1	3UTRs
chrX	13761025	13761977	953	9	3.00515215767436	-0.877160402167961	-8.31966406894855	0.0060475161987041	0.0212394621333519	chrX	13761085	13761211	127	+	ENST00000683655.1	OFD1	3UTRs
chrX	13761025	13761977	953	9	3.00515215767436	-0.877160402167961	-8.31966406894855	0.0060475161987041	0.0212394621333519	chrX	13761085	13761211	127	+	ENST00000682562.1	OFD1	3UTRs
chrX	13761025	13761977	953	9	3.00515215767436	-0.877160402167961	-8.31966406894855	0.0060475161987041	0.0212394621333519	chrX	13761085	13761211	127	+	ENST00000398395.8	OFD1	3UTRs
chrX	13761025	13761977	953	9	3.00515215767436	-0.877160402167961	-8.31966406894855	0.0060475161987041	0.0212394621333519	chrX	13761085	13761211	127	+	ENST00000683055.1	OFD1	3UTRs
chrX	24979314	24980923	1610	13	3.86823067213676	0.905524784160923	8.319372396602	0.0060475161987041	0.0212394621333519	chrX	24930550	24995804	65255	+	ENST00000672178.1	POLA1	introns
chrX	24979314	24980923	1610	13	3.86823067213676	0.905524784160923	8.319372396602	0.0060475161987041	0.0212394621333519	chrX	24930550	24995804	65255	+	ENST00000379068.8	POLA1	introns
chrX	24979314	24980923	1610	13	3.86823067213676	0.905524784160923	8.319372396602	0.0060475161987041	0.0212394621333519	chrX	24930550	24995804	65255	+	ENST00000379059.7	POLA1	introns
chrX	24979314	24980923	1610	13	3.86823067213676	0.905524784160923	8.319372396602	0.0060475161987041	0.0212394621333519	chrX	24930550	24995804	65255	+	ENST00000611764.2	POLA1	introns
chrX	24979314	24980923	1610	13	3.86823067213676	0.905524784160923	8.319372396602	0.0060475161987041	0.0212394621333519	chrX	24930550	24995804	65255	+	ENST00000679301.1	POLA1	introns
chrX	34341894	34342648	755	9	2.21645766883563	-0.868920275824578	-8.29913209476923	0.0060475161987041	0.0212394621333519	chrX	34339016	34343959	4944	+	ENST00000668394.1	LOC105373153	introns
chrX	34341894	34342648	755	9	2.21645766883563	-0.868920275824578	-8.29913209476923	0.0060475161987041	0.0212394621333519	chrX	34339034	34343959	4926	+	ENST00000653446.1	LOC105373153	introns
chrX	34341894	34342648	755	9	2.21645766883563	-0.868920275824578	-8.29913209476923	0.0060475161987041	0.0212394621333519	chrX	34339034	34343959	4926	+	ENST00000670793.1	LOC107985674	introns
chrX	34341894	34342648	755	9	2.21645766883563	-0.868920275824578	-8.29913209476923	0.0060475161987041	0.0212394621333519	chrX	34212236	34415180	202945	-	ENST00000412652.1		introns
chrX	4373557	4373869	313	6	1.4353213102141	-0.876161248728879	-8.29456998841193	0.0060475161987041	0.0212394621333519	chrX	3953562	4627199	673638	*	NA		intergenic
chrX	150241061	150241087	27	3	0.648447394717933	1.05703980218432	8.28810064755225	0.0060475161987041	0.0212394621333519	chrX	150237897	150356421	118525	*	NA		intergenic
chrX	44682189	44683001	813	6	2.10282302914196	-1.17542849282851	-8.27322736101603	0.0060475161987041	0.0212394621333519	chrX	44649720	44736086	86367	*	NA		intergenic
chrX	19723932	19723984	53	4	0.912243402028334	1.70111562906644	8.26539605279362	0.0060475161987041	0.0212394621333519	chrX	19706985	19746317	39333	-	ENST00000397821.8	SH3KBP1	introns
chrX	19723932	19723984	53	4	0.912243402028334	1.70111562906644	8.26539605279362	0.0060475161987041	0.0212394621333519	chrX	19706985	19746317	39333	-	ENST00000379698.8	SH3KBP1	introns
chrX	19723932	19723984	53	4	0.912243402028334	1.70111562906644	8.26539605279362	0.0060475161987041	0.0212394621333519	chrX	19706985	19746317	39333	-	ENST00000379726.7	SH3KBP1	introns
chrX	19723932	19723984	53	4	0.912243402028334	1.70111562906644	8.26539605279362	0.0060475161987041	0.0212394621333519	chrX	19706985	19746317	39333	-	ENST00000379697.7	SH3KBP1	introns
chrX	19723932	19723984	53	4	0.912243402028334	1.70111562906644	8.26539605279362	0.0060475161987041	0.0212394621333519	chrX	19706985	19746317	39333	-	ENST00000432234.5	SH3KBP1	introns
chrX	19723932	19723984	53	4	0.912243402028334	1.70111562906644	8.26539605279362	0.0060475161987041	0.0212394621333519	chrX	19706985	19740758	33774	-	ENST00000431164.1	SH3KBP1	introns
chrX	262204	262687	484	16	3.56144889542167	0.677575070606546	8.26273178782107	0.0060475161987041	0.0212394621333519	chrX	255092	271321	16230	*	NA		intergenic
chrX	106302432	106302748	317	3	0.623643540213434	1.23584426889275	8.26261811770281	0.0060475161987041	0.0212394621333519	chrX	106208957	106322533	113577	*	NA		intergenic
chrX	22228168	22228481	314	6	1.58469892402791	-1.30119577344289	-8.25884854590245	0.0060475161987041	0.0212394621333519	chrX	22227612	22245332	17721	+	ENST00000379374.5	PHEX	introns
chrX	22228168	22228481	314	6	1.58469892402791	-1.30119577344289	-8.25884854590245	0.0060475161987041	0.0212394621333519	chrX	22227612	22245332	17721	+	ENST00000684745.1	PHEX	introns
chrX	22228168	22228481	314	6	1.58469892402791	-1.30119577344289	-8.25884854590245	0.0060475161987041	0.0212394621333519	chrX	22227612	22245332	17721	+	ENST00000683917.1	PHEX	introns
chrX	22228168	22228481	314	6	1.58469892402791	-1.30119577344289	-8.25884854590245	0.0060475161987041	0.0212394621333519	chrX	22227612	22245332	17721	+	ENST00000683162.1	PHEX	introns
chrX	22228168	22228481	314	6	1.58469892402791	-1.30119577344289	-8.25884854590245	0.0060475161987041	0.0212394621333519	chrX	22227612	22355362	127751	+	ENST00000683289.1	PHEX	introns
chrX	22228168	22228481	314	6	1.58469892402791	-1.30119577344289	-8.25884854590245	0.0060475161987041	0.0212394621333519	chrX	22227612	22245332	17721	+	ENST00000684356.1	PHEX	introns
chrX	22228168	22228481	314	6	1.58469892402791	-1.30119577344289	-8.25884854590245	0.0060475161987041	0.0212394621333519	chrX	22227668	22235231	7564	-	ENST00000669979.1	PTCHD1-AS	introns
chrX	17045304	17045572	269	4	0.974531936740802	-1.16418433475575	-8.24309334056652	0.0060475161987041	0.0212394621333519	chrX	17044512	17045511	1000	-	ENST00000364597.1		promoters
chrX	17045304	17045572	269	4	0.974531936740802	-1.16418433475575	-8.24309334056652	0.0060475161987041	0.0212394621333519	chrX	17045512	17049511	4000	-	ENST00000364597.1		1to5kb
chrX	17045304	17045572	269	4	0.974531936740802	-1.16418433475575	-8.24309334056652	0.0060475161987041	0.0212394621333519	chrX	17029624	17047346	17723	+	ENST00000357277.8	REPS2	introns
chrX	17045304	17045572	269	4	0.974531936740802	-1.16418433475575	-8.24309334056652	0.0060475161987041	0.0212394621333519	chrX	17029624	17047346	17723	+	ENST00000303843.7	REPS2	introns
chrX	3434820	3435402	583	11	2.85628604513779	-0.668179235951317	-8.22909256783637	0.00647948164146868	0.0218745291074388	chrX	3368383	3532116	163734	*	NA		intergenic
chrX	97453652	97453835	184	3	0.68427905615491	1.37494341011593	8.21862329944103	0.00647948164146868	0.0218745291074388	chrX	97429746	97469693	39948	+	ENST00000355827.8	DIAPH2	introns
chrX	97453652	97453835	184	3	0.68427905615491	1.37494341011593	8.21862329944103	0.00647948164146868	0.0218745291074388	chrX	97429746	97599252	169507	+	ENST00000373061.7	DIAPH2	introns
chrX	97453652	97453835	184	3	0.68427905615491	1.37494341011593	8.21862329944103	0.00647948164146868	0.0218745291074388	chrX	97429746	97469693	39948	+	ENST00000373049.8	DIAPH2	introns
chrX	97453652	97453835	184	3	0.68427905615491	1.37494341011593	8.21862329944103	0.00647948164146868	0.0218745291074388	chrX	97429746	97599252	169507	+	ENST00000324765.13	DIAPH2	introns
chrX	97453652	97453835	184	3	0.68427905615491	1.37494341011593	8.21862329944103	0.00647948164146868	0.0218745291074388	chrX	97429746	97469693	39948	+	ENST00000373054.5	DIAPH2	introns
chrX	97453652	97453835	184	3	0.68427905615491	1.37494341011593	8.21862329944103	0.00647948164146868	0.0218745291074388	chrX	97442812	97453978	11167	-	ENST00000439759.6	DIAPH2-AS1	introns
chrX	150065332	150065940	609	11	2.94040169871436	1.19304653840545	8.21403603433775	0.00647948164146868	0.0218745291074388	chrX	149960949	150223165	262217	+	ENST00000449111.5	EOLA2-DT	introns
chrX	118616217	118616253	37	3	1.09583572167377	-1.44626127679951	-8.19439063119131	0.00647948164146868	0.0218745291074388	chrX	118616202	118616240	39	+	ENST00000633080.1	DOCK11	exons
chrX	118616217	118616253	37	3	1.09583572167377	-1.44626127679951	-8.19439063119131	0.00647948164146868	0.0218745291074388	chrX	118615712	118618549	2838	+	ENST00000276202.9	DOCK11	introns
chrX	118616217	118616253	37	3	1.09583572167377	-1.44626127679951	-8.19439063119131	0.00647948164146868	0.0218745291074388	chrX	118615712	118618549	2838	+	ENST00000276204.10	DOCK11	introns
chrX	118616217	118616253	37	3	1.09583572167377	-1.44626127679951	-8.19439063119131	0.00647948164146868	0.0218745291074388	chrX	118616241	118618549	2309	+	ENST00000633080.1	DOCK11	introns
chrX	8042018	8042795	778	9	2.67933480851557	1.02773921363982	8.18703504792396	0.00647948164146868	0.0218745291074388	chrX	8040186	8044185	4000	+	ENST00000649338.1	LOC107985675	1to5kb
chrX	8042018	8042795	778	9	2.67933480851557	1.02773921363982	8.18703504792396	0.00647948164146868	0.0218745291074388	chrX	7929414	8228334	298921	+	ENST00000659022.1	LOC107985675	introns
chrX	33434358	33435033	676	11	2.28532885836937	-0.578142749170339	-8.17964359297624	0.00647948164146868	0.0218745291074388	chrX	33412174	33718957	306784	*	NA		intergenic
chrX	33792052	33792139	88	3	0.603143794245655	-0.841300522499305	-8.17523320658385	0.00647948164146868	0.0218745291074388	chrX	33726636	33853614	126979	+	ENST00000664553.1	LOC105373153	introns
chrX	33792052	33792139	88	3	0.603143794245655	-0.841300522499305	-8.17523320658385	0.00647948164146868	0.0218745291074388	chrX	33726636	33853614	126979	+	ENST00000668394.1	LOC105373153	introns
chrX	33792052	33792139	88	3	0.603143794245655	-0.841300522499305	-8.17523320658385	0.00647948164146868	0.0218745291074388	chrX	33726636	33942014	215379	+	ENST00000670405.1	LOC105373153	introns
chrX	33792052	33792139	88	3	0.603143794245655	-0.841300522499305	-8.17523320658385	0.00647948164146868	0.0218745291074388	chrX	33726636	33853614	126979	+	ENST00000659014.1	LOC105373153	introns
chrX	33792052	33792139	88	3	0.603143794245655	-0.841300522499305	-8.17523320658385	0.00647948164146868	0.0218745291074388	chrX	33726636	33853614	126979	+	ENST00000656777.1	LOC105373153	introns
chrX	33792052	33792139	88	3	0.603143794245655	-0.841300522499305	-8.17523320658385	0.00647948164146868	0.0218745291074388	chrX	33726636	33912142	185507	+	ENST00000665499.1	LOC105373153	introns
chrX	33792052	33792139	88	3	0.603143794245655	-0.841300522499305	-8.17523320658385	0.00647948164146868	0.0218745291074388	chrX	33726636	33853614	126979	+	ENST00000439992.6	LOC105373153	introns
chrX	33792052	33792139	88	3	0.603143794245655	-0.841300522499305	-8.17523320658385	0.00647948164146868	0.0218745291074388	chrX	33726636	33853614	126979	+	ENST00000653446.1	LOC105373153	introns
chrX	33792052	33792139	88	3	0.603143794245655	-0.841300522499305	-8.17523320658385	0.00647948164146868	0.0218745291074388	chrX	33726636	33853614	126979	+	ENST00000654494.1	LOC105373153	introns
chrX	33792052	33792139	88	3	0.603143794245655	-0.841300522499305	-8.17523320658385	0.00647948164146868	0.0218745291074388	chrX	33726636	33853614	126979	+	ENST00000662177.1	LOC105373153	introns
chrX	33792052	33792139	88	3	0.603143794245655	-0.841300522499305	-8.17523320658385	0.00647948164146868	0.0218745291074388	chrX	33726636	33853614	126979	+	ENST00000665540.1	LOC105373153	introns
chrX	33792052	33792139	88	3	0.603143794245655	-0.841300522499305	-8.17523320658385	0.00647948164146868	0.0218745291074388	chrX	33726636	33853614	126979	+	ENST00000656973.1	LOC105373153	introns
chrX	33792052	33792139	88	3	0.603143794245655	-0.841300522499305	-8.17523320658385	0.00647948164146868	0.0218745291074388	chrX	33742135	33853614	111480	+	ENST00000445233.1	LOC105373153	introns
chrX	9983894	9984374	481	13	3.62305629939017	-1.03390940382606	-8.16115698681063	0.00647948164146868	0.0218745291074388	chrX	9968353	10010253	41901	*	NA		intergenic
chrX	51837742	51838821	1080	8	1.90755416008872	-0.850043497462304	-8.14887547514034	0.00647948164146868	0.0218745291074388	chrX	51803118	51894268	91151	+	ENST00000375772.7	MAGED1	introns
chrX	10045449	10045763	315	7	2.0674253562883	1.13044888914046	8.14837323042083	0.00647948164146868	0.0218745291074388	chrX	10015859	10063444	47586	+	ENST00000380861.9	WWC3	introns
chrX	50098304	50099747	1444	15	3.75159844447306	0.736220968186532	8.13928209442397	0.00691144708423326	0.022976604619722	chrX	50092129	50099230	7102	+	ENST00000376091.8	CLCN5	exons
chrX	50098304	50099747	1444	15	3.75159844447306	0.736220968186532	8.13928209442397	0.00691144708423326	0.022976604619722	chrX	50092129	50099235	7107	+	ENST00000376088.7	CLCN5	exons
chrX	50098304	50099747	1444	15	3.75159844447306	0.736220968186532	8.13928209442397	0.00691144708423326	0.022976604619722	chrX	50092220	50099230	7011	+	ENST00000376091.8	CLCN5	3UTRs
chrX	50098304	50099747	1444	15	3.75159844447306	0.736220968186532	8.13928209442397	0.00691144708423326	0.022976604619722	chrX	50092220	50099235	7016	+	ENST00000376088.7	CLCN5	3UTRs
chrX	50098304	50099747	1444	15	3.75159844447306	0.736220968186532	8.13928209442397	0.00691144708423326	0.022976604619722	chrX	50099236	50151158	51923	*	NA		intergenic
chrX	2890517	2891083	567	22	6.8343268751255	0.721570518364404	8.13808617872302	0.00691144708423326	0.022976604619722	chrX	2882821	2899903	17083	*	NA		intergenic
chrX	21963724	21964317	594	9	2.7194385121325	-1.03372005683694	-8.13449325867255	0.00691144708423326	0.022976604619722	chrX	21940874	21967195	26322	+	ENST00000404933.7	SMS	introns
chrX	21963724	21964317	594	9	2.7194385121325	-1.03372005683694	-8.13449325867255	0.00691144708423326	0.022976604619722	chrX	21940874	21967195	26322	+	ENST00000379404.5	SMS	introns
chrX	21963724	21964317	594	9	2.7194385121325	-1.03372005683694	-8.13449325867255	0.00691144708423326	0.022976604619722	chrX	21940874	21967195	26322	+	ENST00000478094.1	SMS	introns
chrX	21963724	21964317	594	9	2.7194385121325	-1.03372005683694	-8.13449325867255	0.00691144708423326	0.022976604619722	chrX	21941368	21967195	25828	+	ENST00000457085.1	SMS	introns
chrX	136246256	136246412	157	5	1.04269957646786	0.94228375206016	8.10795105846537	0.00691144708423326	0.022976604619722	chrX	136246243	136246341	99	-	ENST00000370661.5	MAP7D3	exons
chrX	136246256	136246412	157	5	1.04269957646786	0.94228375206016	8.10795105846537	0.00691144708423326	0.022976604619722	chrX	136246243	136246341	99	-	ENST00000316077.14	MAP7D3	exons
chrX	136246256	136246412	157	5	1.04269957646786	0.94228375206016	8.10795105846537	0.00691144708423326	0.022976604619722	chrX	136246243	136246341	99	-	ENST00000370663.9	MAP7D3	exons
chrX	136246256	136246412	157	5	1.04269957646786	0.94228375206016	8.10795105846537	0.00691144708423326	0.022976604619722	chrX	136246243	136246341	99	-	ENST00000370660.3	MAP7D3	exons
chrX	136246256	136246412	157	5	1.04269957646786	0.94228375206016	8.10795105846537	0.00691144708423326	0.022976604619722	chrX	136246342	136251288	4947	-	ENST00000370661.5	MAP7D3	introns
chrX	136246256	136246412	157	5	1.04269957646786	0.94228375206016	8.10795105846537	0.00691144708423326	0.022976604619722	chrX	136246342	136251288	4947	-	ENST00000316077.14	MAP7D3	introns
chrX	136246256	136246412	157	5	1.04269957646786	0.94228375206016	8.10795105846537	0.00691144708423326	0.022976604619722	chrX	136246342	136256303	9962	-	ENST00000370663.9	MAP7D3	introns
chrX	136246256	136246412	157	5	1.04269957646786	0.94228375206016	8.10795105846537	0.00691144708423326	0.022976604619722	chrX	136246342	136251288	4947	-	ENST00000370660.3	MAP7D3	introns
chrX	17724216	17724651	436	8	2.84224597835929	-0.939403119308578	-8.0916832052604	0.00734341252699784	0.0241362728717552	chrX	17724299	17724430	132	+	ENST00000676302.1	NHS	exons
chrX	17724216	17724651	436	8	2.84224597835929	-0.939403119308578	-8.0916832052604	0.00734341252699784	0.0241362728717552	chrX	17724299	17724430	132	+	ENST00000380060.7	NHS	exons
chrX	17724216	17724651	436	8	2.84224597835929	-0.939403119308578	-8.0916832052604	0.00734341252699784	0.0241362728717552	chrX	17724299	17724430	132	+	ENST00000398097.7	NHS	exons
chrX	17724216	17724651	436	8	2.84224597835929	-0.939403119308578	-8.0916832052604	0.00734341252699784	0.0241362728717552	chrX	17724299	17724430	132	+	ENST00000617601.4	NHS	exons
chrX	17724216	17724651	436	8	2.84224597835929	-0.939403119308578	-8.0916832052604	0.00734341252699784	0.0241362728717552	chrX	17724299	17724430	132	+	ENST00000615422.1	NHS	exons
chrX	17724216	17724651	436	8	2.84224597835929	-0.939403119308578	-8.0916832052604	0.00734341252699784	0.0241362728717552	chrX	17724299	17724370	72	+	ENST00000485305.1	NHS	exons
chrX	17724216	17724651	436	8	2.84224597835929	-0.939403119308578	-8.0916832052604	0.00734341252699784	0.0241362728717552	chrX	17721634	17724298	2665	+	ENST00000676302.1	NHS	introns
chrX	17724216	17724651	436	8	2.84224597835929	-0.939403119308578	-8.0916832052604	0.00734341252699784	0.0241362728717552	chrX	17724431	17725346	916	+	ENST00000676302.1	NHS	introns
chrX	17724216	17724651	436	8	2.84224597835929	-0.939403119308578	-8.0916832052604	0.00734341252699784	0.0241362728717552	chrX	17721634	17724298	2665	+	ENST00000380060.7	NHS	introns
chrX	17724216	17724651	436	8	2.84224597835929	-0.939403119308578	-8.0916832052604	0.00734341252699784	0.0241362728717552	chrX	17724431	17725346	916	+	ENST00000380060.7	NHS	introns
chrX	17724216	17724651	436	8	2.84224597835929	-0.939403119308578	-8.0916832052604	0.00734341252699784	0.0241362728717552	chrX	17721634	17724298	2665	+	ENST00000398097.7	NHS	introns
chrX	17724216	17724651	436	8	2.84224597835929	-0.939403119308578	-8.0916832052604	0.00734341252699784	0.0241362728717552	chrX	17724431	17725346	916	+	ENST00000398097.7	NHS	introns
chrX	17724216	17724651	436	8	2.84224597835929	-0.939403119308578	-8.0916832052604	0.00734341252699784	0.0241362728717552	chrX	17721634	17724298	2665	+	ENST00000617601.4	NHS	introns
chrX	17724216	17724651	436	8	2.84224597835929	-0.939403119308578	-8.0916832052604	0.00734341252699784	0.0241362728717552	chrX	17724431	17725346	916	+	ENST00000617601.4	NHS	introns
chrX	17724216	17724651	436	8	2.84224597835929	-0.939403119308578	-8.0916832052604	0.00734341252699784	0.0241362728717552	chrX	17721634	17724298	2665	+	ENST00000615422.1	NHS	introns
chrX	17724216	17724651	436	8	2.84224597835929	-0.939403119308578	-8.0916832052604	0.00734341252699784	0.0241362728717552	chrX	17724431	17725346	916	+	ENST00000615422.1	NHS	introns
chrX	17724216	17724651	436	8	2.84224597835929	-0.939403119308578	-8.0916832052604	0.00734341252699784	0.0241362728717552	chrX	17721634	17724298	2665	+	ENST00000485305.1	NHS	introns
chrX	51809544	51810192	649	6	1.90327293022441	-1.02698818120102	-8.08371693968074	0.00734341252699784	0.0241362728717552	chrX	51803118	51894268	91151	+	ENST00000375772.7	MAGED1	introns
chrX	4103905	4105706	1802	15	3.40499903885607	0.709599791513822	8.07392192699674	0.00734341252699784	0.0241362728717552	chrX	3953562	4627199	673638	*	NA		intergenic
chrX	41167620	41168307	688	6	1.7798695336427	-1.06355349081848	-8.04972099601112	0.00777537796976242	0.0248071582844801	chrX	41168007	41168218	212	+	ENST00000324545.9	USP9X	exons
chrX	41167620	41168307	688	6	1.7798695336427	-1.06355349081848	-8.04972099601112	0.00777537796976242	0.0248071582844801	chrX	41168007	41168218	212	+	ENST00000378308.7	USP9X	exons
chrX	41167620	41168307	688	6	1.7798695336427	-1.06355349081848	-8.04972099601112	0.00777537796976242	0.0248071582844801	chrX	41168007	41168242	236	+	ENST00000467173.1	USP9X	exons
chrX	41167620	41168307	688	6	1.7798695336427	-1.06355349081848	-8.04972099601112	0.00777537796976242	0.0248071582844801	chrX	41167578	41168006	429	+	ENST00000324545.9	USP9X	introns
chrX	41167620	41168307	688	6	1.7798695336427	-1.06355349081848	-8.04972099601112	0.00777537796976242	0.0248071582844801	chrX	41168219	41169994	1776	+	ENST00000324545.9	USP9X	introns
chrX	41167620	41168307	688	6	1.7798695336427	-1.06355349081848	-8.04972099601112	0.00777537796976242	0.0248071582844801	chrX	41167578	41168006	429	+	ENST00000378308.7	USP9X	introns
chrX	41167620	41168307	688	6	1.7798695336427	-1.06355349081848	-8.04972099601112	0.00777537796976242	0.0248071582844801	chrX	41168219	41169994	1776	+	ENST00000378308.7	USP9X	introns
chrX	41167620	41168307	688	6	1.7798695336427	-1.06355349081848	-8.04972099601112	0.00777537796976242	0.0248071582844801	chrX	41167578	41168006	429	+	ENST00000467173.1	USP9X	introns
chrX	70484727	70485919	1193	14	6.03424851416591	-1.09443893097855	-8.04665739584829	0.00777537796976242	0.0248071582844801	chrX	70479265	70492106	12842	+	ENST00000374360.8	DLG3	introns
chrX	70484727	70485919	1193	14	6.03424851416591	-1.09443893097855	-8.04665739584829	0.00777537796976242	0.0248071582844801	chrX	70479265	70492106	12842	+	ENST00000194900.8	DLG3	introns
chrX	70484727	70485919	1193	14	6.03424851416591	-1.09443893097855	-8.04665739584829	0.00777537796976242	0.0248071582844801	chrX	70479265	70492106	12842	+	ENST00000463252.5	DLG3	introns
chrX	70484727	70485919	1193	14	6.03424851416591	-1.09443893097855	-8.04665739584829	0.00777537796976242	0.0248071582844801	chrX	70479265	70492106	12842	+	ENST00000374355.7	DLG3	introns
chrX	70484727	70485919	1193	14	6.03424851416591	-1.09443893097855	-8.04665739584829	0.00777537796976242	0.0248071582844801	chrX	70479265	70492106	12842	+	ENST00000542398.1	DLG3	introns
chrX	70484727	70485919	1193	14	6.03424851416591	-1.09443893097855	-8.04665739584829	0.00777537796976242	0.0248071582844801	chrX	70479265	70492106	12842	+	ENST00000489733.5	DLG3	introns
chrX	70484727	70485919	1193	14	6.03424851416591	-1.09443893097855	-8.04665739584829	0.00777537796976242	0.0248071582844801	chrX	70479265	70492106	12842	+	ENST00000494493.1	DLG3	introns
chrX	70484727	70485919	1193	14	6.03424851416591	-1.09443893097855	-8.04665739584829	0.00777537796976242	0.0248071582844801	chrX	70479265	70492106	12842	+	ENST00000466140.5	DLG3	introns
chrX	41126772	41127766	995	8	2.4615157934138	-0.988346238726678	-8.04246403816282	0.00777537796976242	0.0248071582844801	chrX	41123725	41128999	5275	+	ENST00000324545.9	USP9X	introns
chrX	41126772	41127766	995	8	2.4615157934138	-0.988346238726678	-8.04246403816282	0.00777537796976242	0.0248071582844801	chrX	41123725	41128999	5275	+	ENST00000378308.7	USP9X	introns
chrX	6004554	6006617	2064	13	3.06275143982618	-0.671027652698294	-8.039884984121	0.00777537796976242	0.0248071582844801	chrX	5909240	6029279	120040	-	ENST00000381093.6	NLGN4X	introns
chrX	6004554	6006617	2064	13	3.06275143982618	-0.671027652698294	-8.039884984121	0.00777537796976242	0.0248071582844801	chrX	5909240	6029279	120040	-	ENST00000381095.8	NLGN4X	introns
chrX	6004554	6006617	2064	13	3.06275143982618	-0.671027652698294	-8.039884984121	0.00777537796976242	0.0248071582844801	chrX	5909240	6029279	120040	-	ENST00000275857.10	NLGN4X	introns
chrX	6004554	6006617	2064	13	3.06275143982618	-0.671027652698294	-8.039884984121	0.00777537796976242	0.0248071582844801	chrX	5909240	6029279	120040	-	ENST00000538097.6	NLGN4X	introns
chrX	6004554	6006617	2064	13	3.06275143982618	-0.671027652698294	-8.039884984121	0.00777537796976242	0.0248071582844801	chrX	5909240	6029279	120040	-	ENST00000381092.1	NLGN4X	introns
chrX	150570523	150571114	592	4	1.10934535602722	1.38428301030914	8.01963526288174	0.00777537796976242	0.0248071582844801	chrX	150568663	150592604	23942	+	ENST00000370396.7	MTM1	introns
chrX	150570523	150571114	592	4	1.10934535602722	1.38428301030914	8.01963526288174	0.00777537796976242	0.0248071582844801	chrX	150568663	150592604	23942	+	ENST00000424519.1	MTM1	introns
chrX	150570523	150571114	592	4	1.10934535602722	1.38428301030914	8.01963526288174	0.00777537796976242	0.0248071582844801	chrX	150568663	150592604	23942	+	ENST00000370393.5	MTM1	introns
chrX	150570523	150571114	592	4	1.10934535602722	1.38428301030914	8.01963526288174	0.00777537796976242	0.0248071582844801	chrX	150568663	150592604	23942	+	ENST00000306167.11	MTM1	introns
chrX	150570523	150571114	592	4	1.10934535602722	1.38428301030914	8.01963526288174	0.00777537796976242	0.0248071582844801	chrX	150568663	150592604	23942	+	ENST00000490530.1	MTM1	introns
chrX	20372974	20373696	723	9	2.37185671963512	0.834929358193069	8.0062351535322	0.00777537796976242	0.0248071582844801	chrX	20322784	20438325	115542	*	NA		intergenic
chrX	9902708	9903327	620	7	3.4760681119463	-1.33599236139629	-8.00554664083189	0.00777537796976242	0.0248071582844801	chrX	9898291	9932174	33884	+	ENST00000380913.8	SHROOM2	introns
chrX	9902708	9903327	620	7	3.4760681119463	-1.33599236139629	-8.00554664083189	0.00777537796976242	0.0248071582844801	chrX	9898291	9932174	33884	+	ENST00000493668.1	SHROOM2	introns
chrX	41446735	41447249	515	8	2.10665633116012	1.06593616761307	8.00274221349166	0.00777537796976242	0.0248071582844801	chrX	41446343	41447342	1000	+	ENST00000378220.2	NYX	promoters
chrX	41446735	41447249	515	8	2.10665633116012	1.06593616761307	8.00274221349166	0.00777537796976242	0.0248071582844801	chrX	41446434	41447433	1000	+	ENST00000342595.2	NYX	promoters
chrX	37689510	37689553	44	3	0.655197086071664	-1.58229145198264	-7.98995337997287	0.008207343412527	0.0258072061816282	chrX	37426001	38666120	1240120	+	ENST00000465127.1	TSPAN7	introns
chrX	37689510	37689553	44	3	0.655197086071664	-1.58229145198264	-7.98995337997287	0.008207343412527	0.0258072061816282	chrX	37686207	37694285	8079	+	ENST00000378616.5	XK	introns
chrX	32524698	32524863	166	5	1.54851255002569	0.894029018268634	7.98819027240776	0.008207343412527	0.0258072061816282	chrX	32518132	32545158	27027	-	ENST00000357033.9	DMD	introns
chrX	32524698	32524863	166	5	1.54851255002569	0.894029018268634	7.98819027240776	0.008207343412527	0.0258072061816282	chrX	32518132	32545158	27027	-	ENST00000378677.6	DMD	introns
chrX	32524698	32524863	166	5	1.54851255002569	0.894029018268634	7.98819027240776	0.008207343412527	0.0258072061816282	chrX	32217064	33020138	803075	-	ENST00000488902.5	DMD	introns
chrX	32524698	32524863	166	5	1.54851255002569	0.894029018268634	7.98819027240776	0.008207343412527	0.0258072061816282	chrX	32365200	33020138	654939	-	ENST00000420596.5	DMD	introns
chrX	32524698	32524863	166	5	1.54851255002569	0.894029018268634	7.98819027240776	0.008207343412527	0.0258072061816282	chrX	32364711	33020138	655428	-	ENST00000448370.5	DMD	introns
chrX	32524698	32524863	166	5	1.54851255002569	0.894029018268634	7.98819027240776	0.008207343412527	0.0258072061816282	chrX	32518132	32545158	27027	-	ENST00000682899.1	DMD	introns
chrX	32524698	32524863	166	5	1.54851255002569	0.894029018268634	7.98819027240776	0.008207343412527	0.0258072061816282	chrX	32518132	32545158	27027	-	ENST00000683985.1	DMD	introns
chrX	32524698	32524863	166	5	1.54851255002569	0.894029018268634	7.98819027240776	0.008207343412527	0.0258072061816282	chrX	32518132	32545158	27027	-	ENST00000288447.9	DMD	introns
chrX	134583633	134584611	979	15	3.28288780828911	0.605257332089863	7.97334972033037	0.008207343412527	0.0258072061816282	chrX	134566741	134602050	35310	-	ENST00000359237.9	PLAC1	introns
chrX	134583633	134584611	979	15	3.28288780828911	0.605257332089863	7.97334972033037	0.008207343412527	0.0258072061816282	chrX	134566741	134602050	35310	-	ENST00000476971.5	PLAC1	introns
chrX	134583633	134584611	979	15	3.28288780828911	0.605257332089863	7.97334972033037	0.008207343412527	0.0258072061816282	chrX	134566741	134602050	35310	-	ENST00000473897.1	PLAC1	introns
chrX	3470240	3470533	294	7	1.53623220807071	0.844971489865585	7.96774224905205	0.008207343412527	0.0258072061816282	chrX	3368383	3532116	163734	*	NA		intergenic
chrX	19772504	19772784	281	6	1.48576766991974	0.998580463733889	7.96452893357977	0.00863930885529158	0.0258205225934866	chrX	19746442	19836124	89683	-	ENST00000397821.8	SH3KBP1	introns
chrX	19772504	19772784	281	6	1.48576766991974	0.998580463733889	7.96452893357977	0.00863930885529158	0.0258205225934866	chrX	19746442	19799633	53192	-	ENST00000379698.8	SH3KBP1	introns
chrX	19772504	19772784	281	6	1.48576766991974	0.998580463733889	7.96452893357977	0.00863930885529158	0.0258205225934866	chrX	19746442	19836124	89683	-	ENST00000379697.7	SH3KBP1	introns
chrX	111669902	111670541	640	4	1.54655525090285	-1.38928015428015	-7.96444870262301	0.00863930885529158	0.0258205225934866	chrX	111669949	111670948	1000	-	ENST00000364550.1		promoters
chrX	111669902	111670541	640	4	1.54655525090285	-1.38928015428015	-7.96444870262301	0.00863930885529158	0.0258205225934866	chrX	111669829	111669948	120	-	ENST00000364550.1		exons
chrX	111669902	111670541	640	4	1.54655525090285	-1.38928015428015	-7.96444870262301	0.00863930885529158	0.0258205225934866	chrX	111665972	111682131	16160	+	ENST00000487141.5	ALG13	introns
chrX	74493443	74493917	475	9	1.91408886158529	-0.806844674260187	-7.96236043196957	0.00863930885529158	0.0258205225934866	chrX	74422068	74520989	98922	+	ENST00000587091.6	SLC16A2	introns
chrX	74493443	74493917	475	9	1.91408886158529	-0.806844674260187	-7.96236043196957	0.00863930885529158	0.0258205225934866	chrX	74477126	74520989	43864	+	ENST00000636771.1	SLC16A2	introns
chrX	19840650	19841428	779	6	1.83371687485475	1.06770522788709	7.95153697563357	0.00863930885529158	0.0258205225934866	chrX	19836283	19887306	51024	-	ENST00000397821.8	SH3KBP1	introns
chrX	19840650	19841428	779	6	1.83371687485475	1.06770522788709	7.95153697563357	0.00863930885529158	0.0258205225934866	chrX	19836283	19887306	51024	-	ENST00000379697.7	SH3KBP1	introns
chrX	46584643	46585068	426	3	0.729890594688619	1.09170902528167	7.94794963164585	0.00863930885529158	0.0258205225934866	chrX	46575424	46597759	22336	+	ENST00000276055.4	CHST7	introns
chrX	9557595	9557974	380	5	1.09292709807234	1.09785273474778	7.94374199031521	0.00863930885529158	0.0258205225934866	chrX	9555465	9559464	4000	+	ENST00000647060.1	TBL1X	1to5kb
chrX	9557595	9557974	380	5	1.09292709807234	1.09785273474778	7.94374199031521	0.00863930885529158	0.0258205225934866	chrX	9501850	9640272	138423	+	ENST00000407597.7	TBL1X	introns
chrX	9557595	9557974	380	5	1.09292709807234	1.09785273474778	7.94374199031521	0.00863930885529158	0.0258205225934866	chrX	9535035	9640272	105238	+	ENST00000380961.5	TBL1X	introns
chrX	9557595	9557974	380	5	1.09292709807234	1.09785273474778	7.94374199031521	0.00863930885529158	0.0258205225934866	chrX	9501850	9640272	138423	+	ENST00000424279.6	TBL1X	introns
chrX	9557595	9557974	380	5	1.09292709807234	1.09785273474778	7.94374199031521	0.00863930885529158	0.0258205225934866	chrX	9501850	9640272	138423	+	ENST00000645353.2	TBL1X	introns
chrX	9557595	9557974	380	5	1.09292709807234	1.09785273474778	7.94374199031521	0.00863930885529158	0.0258205225934866	chrX	9501850	9640272	138423	+	ENST00000422314.5	TBL1X	introns
chrX	9557595	9557974	380	5	1.09292709807234	1.09785273474778	7.94374199031521	0.00863930885529158	0.0258205225934866	chrX	9531089	9640272	109184	+	ENST00000645686.1	TBL1X	introns
chrX	9557595	9557974	380	5	1.09292709807234	1.09785273474778	7.94374199031521	0.00863930885529158	0.0258205225934866	chrX	9531089	9636281	105193	+	ENST00000646640.1	TBL1X	introns
chrX	9557595	9557974	380	5	1.09292709807234	1.09785273474778	7.94374199031521	0.00863930885529158	0.0258205225934866	chrX	9531089	9640272	109184	+	ENST00000647172.1	TBL1X	introns
chrX	9557595	9557974	380	5	1.09292709807234	1.09785273474778	7.94374199031521	0.00863930885529158	0.0258205225934866	chrX	9534961	9640272	105312	+	ENST00000452824.5	TBL1X	introns
chrX	9557595	9557974	380	5	1.09292709807234	1.09785273474778	7.94374199031521	0.00863930885529158	0.0258205225934866	chrX	9543268	9640272	97005	+	ENST00000415293.6	TBL1X	introns
chrX	9557595	9557974	380	5	1.09292709807234	1.09785273474778	7.94374199031521	0.00863930885529158	0.0258205225934866	chrX	9543268	9640272	97005	+	ENST00000683056.1	TBL1X	introns
chrX	19733699	19734260	562	7	2.11207176473271	0.807886357539072	7.94127430065142	0.00863930885529158	0.0258205225934866	chrX	19706985	19746317	39333	-	ENST00000397821.8	SH3KBP1	introns
chrX	19733699	19734260	562	7	2.11207176473271	0.807886357539072	7.94127430065142	0.00863930885529158	0.0258205225934866	chrX	19706985	19746317	39333	-	ENST00000379698.8	SH3KBP1	introns
chrX	19733699	19734260	562	7	2.11207176473271	0.807886357539072	7.94127430065142	0.00863930885529158	0.0258205225934866	chrX	19706985	19746317	39333	-	ENST00000379726.7	SH3KBP1	introns
chrX	19733699	19734260	562	7	2.11207176473271	0.807886357539072	7.94127430065142	0.00863930885529158	0.0258205225934866	chrX	19706985	19746317	39333	-	ENST00000379697.7	SH3KBP1	introns
chrX	19733699	19734260	562	7	2.11207176473271	0.807886357539072	7.94127430065142	0.00863930885529158	0.0258205225934866	chrX	19706985	19746317	39333	-	ENST00000432234.5	SH3KBP1	introns
chrX	19733699	19734260	562	7	2.11207176473271	0.807886357539072	7.94127430065142	0.00863930885529158	0.0258205225934866	chrX	19706985	19740758	33774	-	ENST00000431164.1	SH3KBP1	introns
chrX	24328716	24328991	276	3	1.08698420049285	-1.6283757576795	-7.87734914829819	0.00907127429805616	0.0258205225934866	chrX	24319080	24357324	38245	*	NA		intergenic
chrX	19727835	19728280	446	9	1.87504358828225	1.00893827250712	7.85978168325662	0.00907127429805616	0.0258205225934866	chrX	19706985	19746317	39333	-	ENST00000397821.8	SH3KBP1	introns
chrX	19727835	19728280	446	9	1.87504358828225	1.00893827250712	7.85978168325662	0.00907127429805616	0.0258205225934866	chrX	19706985	19746317	39333	-	ENST00000379698.8	SH3KBP1	introns
chrX	19727835	19728280	446	9	1.87504358828225	1.00893827250712	7.85978168325662	0.00907127429805616	0.0258205225934866	chrX	19706985	19746317	39333	-	ENST00000379726.7	SH3KBP1	introns
chrX	19727835	19728280	446	9	1.87504358828225	1.00893827250712	7.85978168325662	0.00907127429805616	0.0258205225934866	chrX	19706985	19746317	39333	-	ENST00000379697.7	SH3KBP1	introns
chrX	19727835	19728280	446	9	1.87504358828225	1.00893827250712	7.85978168325662	0.00907127429805616	0.0258205225934866	chrX	19706985	19746317	39333	-	ENST00000432234.5	SH3KBP1	introns
chrX	19727835	19728280	446	9	1.87504358828225	1.00893827250712	7.85978168325662	0.00907127429805616	0.0258205225934866	chrX	19706985	19740758	33774	-	ENST00000431164.1	SH3KBP1	introns
chrX	16759803	16760306	504	4	1.26982197195801	-1.23993847862685	-7.85502236113326	0.00907127429805616	0.0258205225934866	chrX	16760232	16765340	5109	+	ENST00000380155.4	SYAP1	exons
chrX	16759803	16760306	504	4	1.26982197195801	-1.23993847862685	-7.85502236113326	0.00907127429805616	0.0258205225934866	chrX	16757310	16760231	2922	+	ENST00000380155.4	SYAP1	introns
chrX	32644756	32645889	1134	10	3.6202360795862	-0.91532548062625	-7.85090153781003	0.00907127429805616	0.0258205225934866	chrX	32642560	32646559	4000	-	ENST00000408421.1	MIR548F5	1to5kb
chrX	32644756	32645889	1134	10	3.6202360795862	-0.91532548062625	-7.85090153781003	0.00907127429805616	0.0258205225934866	chrX	32644964	32645152	189	-	ENST00000357033.9	DMD	exons
chrX	32644756	32645889	1134	10	3.6202360795862	-0.91532548062625	-7.85090153781003	0.00907127429805616	0.0258205225934866	chrX	32644964	32645152	189	-	ENST00000378677.6	DMD	exons
chrX	32644756	32645889	1134	10	3.6202360795862	-0.91532548062625	-7.85090153781003	0.00907127429805616	0.0258205225934866	chrX	32644964	32645152	189	-	ENST00000682899.1	DMD	exons
chrX	32644756	32645889	1134	10	3.6202360795862	-0.91532548062625	-7.85090153781003	0.00907127429805616	0.0258205225934866	chrX	32644964	32645152	189	-	ENST00000683985.1	DMD	exons
chrX	32644756	32645889	1134	10	3.6202360795862	-0.91532548062625	-7.85090153781003	0.00907127429805616	0.0258205225934866	chrX	32644964	32645152	189	-	ENST00000288447.9	DMD	exons
chrX	32644756	32645889	1134	10	3.6202360795862	-0.91532548062625	-7.85090153781003	0.00907127429805616	0.0258205225934866	chrX	32644964	32645152	189	-	ENST00000684165.1	DMD	exons
chrX	32644756	32645889	1134	10	3.6202360795862	-0.91532548062625	-7.85090153781003	0.00907127429805616	0.0258205225934866	chrX	32644964	32645152	189	-	ENST00000682071.1	DMD	exons
chrX	32644756	32645889	1134	10	3.6202360795862	-0.91532548062625	-7.85090153781003	0.00907127429805616	0.0258205225934866	chrX	32644964	32645152	189	-	ENST00000682924.1	DMD	exons
chrX	32644756	32645889	1134	10	3.6202360795862	-0.91532548062625	-7.85090153781003	0.00907127429805616	0.0258205225934866	chrX	32644964	32645152	189	-	ENST00000684292.1	DMD	exons
chrX	32644756	32645889	1134	10	3.6202360795862	-0.91532548062625	-7.85090153781003	0.00907127429805616	0.0258205225934866	chrX	32644964	32645152	189	-	ENST00000684237.1	DMD	exons
chrX	32644756	32645889	1134	10	3.6202360795862	-0.91532548062625	-7.85090153781003	0.00907127429805616	0.0258205225934866	chrX	32644314	32644963	650	-	ENST00000357033.9	DMD	introns
chrX	32644756	32645889	1134	10	3.6202360795862	-0.91532548062625	-7.85090153781003	0.00907127429805616	0.0258205225934866	chrX	32645153	32697869	52717	-	ENST00000357033.9	DMD	introns
chrX	32644756	32645889	1134	10	3.6202360795862	-0.91532548062625	-7.85090153781003	0.00907127429805616	0.0258205225934866	chrX	32644314	32644963	650	-	ENST00000378677.6	DMD	introns
chrX	32644756	32645889	1134	10	3.6202360795862	-0.91532548062625	-7.85090153781003	0.00907127429805616	0.0258205225934866	chrX	32645153	32697869	52717	-	ENST00000378677.6	DMD	introns
chrX	32644756	32645889	1134	10	3.6202360795862	-0.91532548062625	-7.85090153781003	0.00907127429805616	0.0258205225934866	chrX	32217064	33020138	803075	-	ENST00000488902.5	DMD	introns
[truncated: 971 more rows]

## Sheet: C. DMRs with CpG Annotations
Supplementary Table 4. Differentially methylated regions (DMRs) between sorted α- and β-cells in X and Y chromosomes (males only, n=5).
[truncated: 484 more rows]

[truncated: 1 more sheets: D. TF binding]
