# Supplementary material for: Cell-specific DNA methylation in human alpha and beta cells regulates gene expression in type 2 diabetes
Source: Nat Metab. 2026 Apr 24;8(4):957–80. doi: 10.1038/s42255-026-01498-9 (PMC13121032; doi:10.1038/s42255-026-01498-9)
Supplement: Supplementary file 8 — RNA-seq data showing expressed genes in human alpha and beta cells requiring ≥20 mean normalized counts in ≥80% of the samples (n = 16). [file 42255_2026_1498_MOESM8_ESM.xlsx]

## Sheet: A. Genes expressed in α-cells
Supplementary Table 5. This table presents the 13001 genes that are expressed in human α-cells, sorted from islets of 16 non-diabetic donors, when requiring ≥20 mean normalized counts in ≥80% of the samples. It also compares the expression of these 13001 genes in α- versus β-cells. Genes that are considered uniquely expressed in α-cells (not expressed in β-cells) are bold and marked in red. B.
Ensembl gene ID	Gene symbol	mean expression α-cells	SD α-cells	mean expression β-cells	SD β-cells	log2 Fold Change	Wald statistic	p-value	p-adj (FDR)	Chromosomal position			Width	Strand	Gene type	Gene expressed in Blodgett et. al 2015 are marked 'X' (DOI: 10.2337/db15-0039)
										Chromosome number	start	end
ENSG00000089327.15	FXYD5	1247.87	483.029	42.7346	24.0521	4.86594	44.1454	0	0	chr19	35154730	35169881	15152	+	protein_coding	x
ENSG00000169903.7	TM4SF4	10589.4	4588.9	74.1852	62.0946	7.14525	37.1754	1.70353e-302	1.20627e-298	chr3	149474697	149503394	28698	+	protein_coding	x
ENSG00000126218.12	F10	1322.46	366.623	26.3488	14.2164	5.6444	37.0208	5.30298e-300	2.50336e-296	chr13	113122799	113149529	26731	+	protein_coding	x
ENSG00000168143.9	FAM83B	816.599	174.038	19.8385	8.00406	5.30779	35.7353	1.11951e-279	3.96364e-276	chr6	54846771	54945099	98329	+	protein_coding	x
ENSG00000173698.18	ADGRG2	1327.5	544.494	39.3114	7.85918	4.95895	35.0621	2.54656e-269	7.21288e-266	chrX	18989307	19122637	133331	-	protein_coding	x
ENSG00000170561.13	IRX2	3395.17	897.956	18.1302	11.8276	7.43748	34.7852	4.06761e-265	9.60091e-262	chr5	2745845	2751677	5833	-	protein_coding	x
ENSG00000138131.4	LOXL4	13753.4	5116.71	85.3067	138.227	7.58414	34.5479	1.53347e-261	3.10244e-258	chr10	98247690	98268194	20505	-	protein_coding	x
ENSG00000118271.10	TTR	157115	27271.6	9449.71	4474.92	4.11839	33.7974	2.15274e-250	3.81088e-247	chr18	31557010	31599021	42012	+	protein_coding	x
ENSG00000125430.9	HS3ST3B1	682.744	137.18	18.3516	8.10176	5.17295	33.2954	4.50706e-243	7.0921e-240	chr17	14301081	14349404	48324	+	protein_coding	x
ENSG00000148483.9	TMEM236	2538.87	798.656	60.2968	26.0052	5.35572	33.0268	3.35263e-239	4.74799e-236	chr10	17752201	17800868	48668	+	protein_coding	x
ENSG00000163499.12	CRYBA2	3601.87	1983.01	150.628	59.4268	4.45332	32.9919	1.06171e-238	1.3669e-235	chr2	218990189	218993422	3234	-	protein_coding	x
ENSG00000132821.12	VSTM2L	775.012	165.49	10.1326	5.24376	6.13255	32.3749	6.18395e-230	7.2981e-227	chr20	37903111	37945350	42240	+	protein_coding	x
ENSG00000260314.3	MRC1	802.939	230.158	31.059	15.3089	4.67853	32.0013	1.04534e-224	1.13878e-221	chr10	17809348	17911164	101817	+	protein_coding	x
ENSG00000163497.2	FEV	1100.94	516.944	17.0449	11.7481	5.95521	31.9369	8.21711e-224	8.3122e-221	chr2	218981087	218985657	4571	-	protein_coding	x
ENSG00000155016.18	CYP2U1	197.211	52.8127	1578.15	354.374	-2.99753	-31.8449	1.55115e-222	1.46449e-219	chr4	107931549	107953461	21913	+	protein_coding	x
ENSG00000110427.16	KIAA1549L	1766.55	484.101	11.1912	8.31655	7.144	30.375	1.17577e-202	1.0407e-199	chr11	33376083	33674102	298020	+	protein_coding	x
ENSG00000150995.19	ITPR1	3761.81	650.635	375.907	85.7261	3.31052	30.1612	7.65014e-200	6.37301e-197	chr3	4493345	4847840	354496	+	protein_coding	x
ENSG00000173826.14	KCNH6	907.746	288.038	78.2417	39.1491	3.57134	29.8458	9.94672e-196	7.82586e-193	chr17	63523334	63548977	25644	+	protein_coding	x
ENSG00000156475.18	PPP2R2B	915.646	362.17	15.365	7.47855	5.7934	29.7214	4.05862e-194	3.02516e-191	chr5	146581146	147084784	503639	-	protein_coding	x
ENSG00000151715.8	TMEM45B	1248.63	950.588	34.4473	16.7927	5.01994	29.6204	8.17341e-193	5.78759e-190	chr11	129815848	129860003	44156	+	protein_coding	x
ENSG00000171587.15	DSCAM	530.693	107.759	23.4553	12.4653	4.4917	29.0343	2.4271e-185	1.63679e-182	chr21	40010999	40847158	836160	-	protein_coding	x
ENSG00000183098.11	GPC6	1175.35	240.168	19.6306	17.5758	5.94317	28.8521	4.77065e-183	3.071e-180	chr13	93226807	94408020	1181214	+	protein_coding	x
ENSG00000134333.14	LDHA	2790.33	972.134	214.691	124.749	3.71441	28.8166	1.3274e-182	8.1733e-180	chr11	18394560	18408425	13866	+	protein_coding	x
ENSG00000178695.6	KCTD12	8098.83	1110.7	618.866	315.951	3.77296	28.7737	4.57679e-182	2.70069e-179	chr13	76880175	76886405	6231	-	protein_coding	x
ENSG00000078295.17	ADCY2	740.78	302.002	27.3803	7.61178	4.62479	28.4177	1.22182e-177	6.92137e-175	chr5	7396138	7830081	433944	+	protein_coding	x
ENSG00000137142.5	IGFBPL1	551.979	160.152	20.7617	13.1364	4.71183	28.1312	4.06484e-174	2.21409e-171	chr9	38406528	38424454	17927	-	protein_coding	x
ENSG00000091583.11	APOH	658.208	277.145	3.66689	4.69906	7.1939	27.9434	7.92633e-172	4.15751e-169	chr17	66212033	66256525	44493	-	protein_coding	x
ENSG00000115419.12	GLS	15304.4	5054.66	1783.9	416.699	3.04622	27.9362	9.70351e-172	4.9079e-169	chr2	190880827	190965552	84726	+	protein_coding	x
ENSG00000198732.10	SMOC1	2990.37	1070.17	205.426	126.749	3.95165	27.8684	6.43864e-171	3.14427e-168	chr14	69854131	70032366	178236	+	protein_coding	x
ENSG00000169855.20	ROBO1	421.932	146.861	2570.99	581.325	-2.63302	-27.4683	4.20461e-166	1.98486e-163	chr3	78597239	79767998	1170760	-	protein_coding	x
ENSG00000097096.9	SYDE2	850.842	161.593	94.4306	28.0757	3.16519	27.3182	2.57931e-164	1.17833e-161	chr1	85156889	85201016	44128	-	protein_coding	x
ENSG00000253882.6	AC099548.2	47.0508	23.5738	739.726	186.052	-3.99336	-26.9992	1.50879e-160	6.67734e-158	chr7	143761790	143836933	75144	-	transcribed_unprocessed_pseudogene	x
ENSG00000143344.15	RGL1	202.493	71.216	1046.91	220.199	-2.40399	-26.6076	5.54948e-156	2.38157e-153	chr1	183636085	183928531	292447	+	protein_coding	x
ENSG00000110721.12	CHKA	1135.03	158.204	326.417	42.6013	1.78595	26.1278	1.76427e-150	7.34872e-148	chr11	68052859	68121444	68586	-	protein_coding	x
ENSG00000258872.2	FDPSP3	554.664	173.582	50.6012	27.5147	3.50915	25.9979	5.22688e-149	2.11495e-146	chr14	54884849	54886213	1365	-	transcribed_processed_pseudogene
ENSG00000113580.15	NR3C1	1169.76	210.094	3030.82	390.023	-1.38052	-25.9813	8.04927e-149	3.16649e-146	chr5	143277931	143435512	157582	-	protein_coding	x
ENSG00000162989.5	KCNJ3	1349.85	328.416	52.2931	37.5649	4.72542	25.8363	3.471e-147	1.32855e-144	chr2	154697855	154858354	160500	+	protein_coding	x
ENSG00000117155.16	SSX2IP	2766.11	568.249	518.946	122.918	2.40705	25.747	3.48469e-146	1.29869e-143	chr1	84643707	84690803	47097	-	protein_coding	x
ENSG00000137642.13	SORL1	2123.59	673.485	14025.4	4199.84	-2.72201	-25.7193	7.10599e-146	2.58039e-143	chr11	121452314	121633763	181450	+	protein_coding	x
ENSG00000175262.14	C1orf127	50.0245	38.1763	1334.26	564.683	-4.77142	-25.686	1.67526e-145	5.93126e-143	chr1	10946471	10982037	35567	-	protein_coding
ENSG00000116729.14	WLS	304.332	99.6012	2036.34	407.799	-2.75968	-25.5074	1.6334e-143	5.64199e-141	chr1	68098473	68233120	134648	-	protein_coding	x
ENSG00000108219.15	TSPAN14	819.55	231.929	152.891	21.7957	2.37081	25.3407	1.13674e-141	3.83299e-139	chr10	80454166	80533124	78959	+	protein_coding	x
ENSG00000144278.15	GALNT13	755.193	140.666	92.1522	25.6393	3.03421	25.3376	1.2323e-141	4.05857e-139	chr2	153871922	154453979	582058	+	protein_coding	x
ENSG00000029993.15	HMGB3	478.708	184.493	59.4073	13.6192	2.94513	25.0911	6.22353e-139	2.00313e-136	chrX	150980509	150990771	10263	+	protein_coding	x
ENSG00000196090.12	PTPRT	3380.39	859.355	13.5591	14.8104	7.7102	24.8806	1.20813e-136	3.80211e-134	chr20	42072752	43189970	1117219	-	protein_coding	x
ENSG00000145321.13	GC	9642.15	3249.08	37.5402	50.6376	7.83819	24.815	6.17826e-136	1.9021e-133	chr4	71741696	71804041	62346	-	protein_coding	x
ENSG00000173281.5	PPP1R3B	1121.44	442.024	131.042	55.0015	3.07883	24.5081	1.20955e-132	3.64461e-130	chr8	9136255	9151574	15320	-	protein_coding	x
ENSG00000204128.6	C2orf72	197.681	72.7184	19.2927	9.47078	3.34433	24.4843	2.16889e-132	6.39913e-130	chr2	231037523	231049719	12197	+	protein_coding	x
ENSG00000111859.17	NEDD9	1275.54	648.428	95.1663	32.5787	3.62209	24.4515	4.85363e-132	1.4028e-129	chr6	11183298	11382348	199051	-	protein_coding	x
ENSG00000163623.9	NKX6-1	531.147	178.068	3847.54	1405.46	-2.81657	-24.3035	1.80151e-130	5.00254e-128	chr4	84491987	84498450	6464	-	protein_coding	x
ENSG00000173418.12	NAA20	2039.51	370.859	727.067	94.778	1.4743	24.2729	3.79416e-130	1.03333e-127	chr20	20017310	20033655	16346	+	protein_coding	x
ENSG00000134962.7	KLB	310.208	103.421	13.4555	4.26729	4.40302	24.2445	7.5485e-130	2.01702e-127	chr4	39406930	39451533	44604	+	protein_coding	x
ENSG00000177669.4	MBOAT4	532.283	162.1	13.6584	10.4113	5.23381	24.2205	1.35441e-129	3.55207e-127	chr8	30131671	30144665	12995	-	protein_coding	x
ENSG00000101333.16	PLCB4	566.104	190.433	1848.66	493.96	-1.72245	-24.193	2.63859e-129	6.79414e-127	chr20	9068763	9481242	412480	+	protein_coding	x
ENSG00000173702.7	MUC13	6391	3563.89	82.5469	79.6973	6.22376	24.1329	1.1288e-128	2.85465e-126	chr3	124905442	124953819	48378	-	protein_coding	x
ENSG00000116991.10	SIPA1L2	723.686	193.359	4159.64	872.952	-2.52807	-24.123	1.43527e-128	3.56602e-126	chr1	232397965	232561558	163594	-	protein_coding	x
ENSG00000130558.19	OLFM1	88.1946	42.6691	1289.02	494.758	-3.85219	-24.1176	1.63282e-128	3.9869e-126	chr9	135075422	135121179	45758	+	protein_coding	x
ENSG00000244503.1	AC108751.5	649.835	270.803	3.73513	3.62716	7.11522	24.0609	6.42169e-128	1.54142e-125	chr3	149494660	149495995	1336	+	processed_pseudogene
ENSG00000109654.15	TRIM2	1066.83	197.906	2972.33	314.537	-1.48892	-24.0381	1.11176e-127	2.62413e-125	chr4	153152342	153339317	186976	+	protein_coding	x
ENSG00000139973.16	SYT16	408.787	222.969	4250.63	2655.55	-3.33369	-23.9891	3.61258e-127	8.38711e-125	chr14	61811974	62112550	300577	+	protein_coding	x
ENSG00000142197.12	DOP1B	1603.09	397.849	444.471	93.0046	1.83187	23.8885	4.03145e-126	9.20861e-124	chr21	36156782	36294274	137493	+	protein_coding	x
ENSG00000105767.3	CADM4	387.339	53.237	56.9638	20.515	2.78511	23.8852	4.36327e-126	9.80835e-124	chr19	43622368	43639850	17483	-	protein_coding	x
ENSG00000170381.14	SEMA3E	1053.51	479.71	40.986	25.8164	4.63022	23.8651	7.05602e-126	1.54466e-123	chr7	83363238	83649139	285902	-	protein_coding	x
ENSG00000128271.22	ADORA2A	451.967	101.575	23.6507	7.73963	4.17833	23.8649	7.08959e-126	1.54466e-123	chr22	24417879	24442357	24479	+	protein_coding	x
ENSG00000196542.8	SPTSSB	438.944	225.343	18.5948	13.8434	4.50666	23.864	7.24746e-126	1.55513e-123	chr3	161344792	161372880	28089	-	protein_coding	x
ENSG00000139209.16	SLC38A4	3146.61	1677.18	433.441	186.514	2.79167	23.7987	3.44898e-125	7.29022e-123	chr12	46764761	46832408	67648	-	protein_coding	x
ENSG00000138449.10	SLC40A1	1418.29	420.89	266.194	92.9746	2.40623	23.7667	7.37499e-125	1.53595e-122	chr2	189560579	189583758	23180	-	protein_coding	x
ENSG00000164687.11	FABP5	646.947	366.609	14.2792	11.299	5.34348	23.7065	3.09285e-124	6.34796e-122	chr8	81280536	81284777	4242	+	protein_coding	x
ENSG00000184640.18	SEPTIN9	1292.65	387.838	57.7523	35.8373	4.49636	23.6002	3.836e-123	7.76079e-121	chr17	77280569	77500596	220028	+	protein_coding	x
ENSG00000197249.13	SERPINA1	10078.5	6513.15	139.716	141.812	6.10006	23.5251	2.25847e-122	4.50486e-120	chr14	94376747	94390693	13947	-	protein_coding	x
ENSG00000224081.9	SLC44A3-AS1	205.209	57.4635	25.9666	12.4138	2.98194	23.518	2.6711e-122	5.2539e-120	chr1	94613814	94855426	241613	-	transcribed_processed_pseudogene	x
ENSG00000186868.15	MAPT	155.409	58.1491	1255.83	381.498	-3.00484	-23.5048	3.64464e-122	7.0706e-120	chr17	45894382	46028334	133953	+	protein_coding	x
ENSG00000147010.18	SH3KBP1	580.863	206.678	87.9155	37.5608	2.73616	23.3915	5.21035e-121	9.97148e-119	chrX	19533977	19887600	353624	-	protein_coding	x
ENSG00000078098.14	FAP	5756.64	1948.12	20.8071	30.6557	7.8412	23.2894	5.67871e-120	1.07229e-117	chr2	162170684	162245151	74468	-	protein_coding	x
ENSG00000165092.13	ALDH1A1	26109.1	8692.07	2500.98	1112.09	3.3831	23.1119	3.51461e-118	6.54921e-116	chr9	72900671	73080442	179772	-	protein_coding	x
ENSG00000273820.2	USP27X	377.218	99.8574	38.0803	12.4959	3.26862	23.0086	3.82528e-117	7.03554e-115	chrX	49879484	49882558	3075	+	protein_coding	x
ENSG00000089356.18	FXYD3	369.918	155.961	7.11068	5.40779	5.50923	22.993	5.4755e-117	9.94155e-115	chr19	35115879	35124324	8446	+	protein_coding	x
ENSG00000151552.12	QDPR	963.087	267.036	244.055	96.9718	2.00124	22.9736	8.5658e-117	1.53556e-114	chr4	17460261	17512206	51946	-	protein_coding	x
ENSG00000131389.17	SLC6A6	810.854	304.028	9067.98	2568.63	-3.47035	-22.9718	8.91861e-117	1.57882e-114	chr3	14402576	14489349	86774	+	protein_coding	x
ENSG00000113494.17	PRLR	1634.28	343.015	48.3827	26.3856	5.02895	22.9536	1.35623e-116	2.37123e-114	chr5	35048756	35230487	181732	-	protein_coding	x
ENSG00000119139.20	TJP2	1777.09	623.322	96.8257	44.7745	4.16356	22.8894	5.92977e-116	1.02411e-113	chr9	69121264	69274615	153352	+	protein_coding	x
ENSG00000214944.9	ARHGEF28	1686.83	285.409	470.074	135.291	1.86186	22.8562	1.26689e-115	2.16164e-113	chr5	73626158	73941993	315836	+	protein_coding	x
ENSG00000165995.20	CACNB2	1664.03	458.739	430.067	120.777	1.94848	22.8139	3.3408e-115	5.63243e-113	chr10	18140677	18543557	402881	+	protein_coding	x
ENSG00000138411.13	HECW2	1419.85	457.116	159.706	50.1908	3.12213	22.807	3.90776e-115	6.51079e-113	chr2	196189099	196593684	404586	-	protein_coding	x
ENSG00000112773.16	TENT5A	3118.5	588.163	1009.94	236.587	1.63236	22.7628	1.07251e-114	1.76615e-112	chr6	81491439	81752774	261336	-	protein_coding	x
ENSG00000050628.20	PTGER3	545.437	266.609	17.1661	9.77772	4.84383	22.7316	2.18334e-114	3.55408e-112	chr1	70852353	71047808	195456	-	protein_coding	x
ENSG00000013619.14	MAMLD1	740.127	203.448	71.1719	52.8116	3.49401	22.6462	1.52221e-113	2.44972e-111	chrX	150361422	150514178	152757	+	protein_coding	x
ENSG00000133121.21	STARD13	1150.83	366.189	214.704	51.9047	2.39151	22.5908	5.34106e-113	8.49889e-111	chr13	33103137	33350630	247494	-	protein_coding	x
ENSG00000105355.9	PLIN3	666.441	182.334	70.1749	20.4836	3.2041	22.4975	4.38749e-112	6.90396e-110	chr19	4838341	4867694	29354	-	protein_coding	x
ENSG00000138356.14	AOX1	785.65	337.668	30.7654	31.6722	4.76025	22.4893	5.27944e-112	8.2162e-110	chr2	200586014	200677064	91051	+	protein_coding	x
ENSG00000181061.13	HIGD1A	1184.75	329.44	337.162	90.6289	1.80455	22.4865	5.6225e-112	8.65499e-110	chr3	42784298	42804531	20234	-	protein_coding	x
ENSG00000054654.16	SYNE2	1713.23	751.351	11448.3	2709.64	-2.77638	-22.4736	7.5171e-112	1.1447e-109	chr14	63852983	64226433	373451	+	protein_coding	x
ENSG00000004848.8	ARX	2245.01	1204.19	10.2941	16.2053	7.5301	22.4682	8.49368e-112	1.27965e-109	chrX	25003694	25016420	12727	-	protein_coding	x
ENSG00000106571.14	GLI3	711.539	256.613	5.23577	4.94151	6.76862	22.4672	8.68219e-112	1.29429e-109	chr7	41960949	42237870	276922	-	protein_coding	x
ENSG00000117600.12	PLPPR4	896.962	318.486	96.795	44.7569	3.24175	22.443	1.49802e-111	2.2099e-109	chr1	99263953	99309590	45638	+	protein_coding	x
ENSG00000121743.4	GJA3	286.516	115.257	1.66518	1.70795	6.96429	22.3456	1.33252e-110	1.94548e-108	chr13	20138255	20161052	22798	-	protein_coding	x
ENSG00000127831.11	VIL1	719.255	372.552	30.8774	24.3395	4.49371	22.3088	3.0359e-110	4.38718e-108	chr2	218419121	218453295	34175	+	protein_coding	x
ENSG00000119943.13	PYROXD2	602.181	240.752	40.774	17.5469	3.80701	22.3005	3.6516e-110	5.22364e-108	chr10	98383565	98415182	31618	-	protein_coding	x
ENSG00000095739.11	BAMBI	223.092	54.8819	16.52	8.51722	3.74206	22.2568	9.69471e-110	1.35937e-107	chr10	28677510	28682932	5423	+	protein_coding	x
ENSG00000122126.17	OCRL	2968.42	862.625	998.576	186.162	1.53697	22.2318	1.69212e-109	2.34939e-107	chrX	129539849	129592561	52713	+	protein_coding	x
ENSG00000125675.18	GRIA3	1801.44	447.02	377.919	111.604	2.25414	22.062	7.33467e-108	1.00848e-105	chrX	123184153	123490915	306763	+	protein_coding	x
ENSG00000137571.11	SLCO5A1	128.537	52.9515	1049.73	290.606	-3.03867	-22.0481	9.97035e-108	1.35769e-105	chr8	69667046	69834978	167933	-	protein_coding	x
ENSG00000168792.5	ABHD15	1762.87	414.991	478.326	145.661	1.89429	21.9964	3.11755e-107	4.20484e-105	chr17	29560547	29567037	6491	-	protein_coding	x
ENSG00000091136.14	LAMB1	1608.58	326.775	198.643	90.4492	3.07774	21.9953	3.19523e-107	4.26895e-105	chr7	107923799	108003187	79389	-	protein_coding	x
ENSG00000119771.15	KLHL29	273.766	57.4577	875.156	209.985	-1.65704	-21.9161	1.82624e-106	2.41712e-104	chr2	23385179	23708611	323433	+	protein_coding	x
ENSG00000177707.11	NECTIN3	307.376	81.7556	1862.72	696.079	-2.55333	-21.8726	4.73333e-106	6.2068e-104	chr3	111070071	111275563	205493	+	protein_coding	x
ENSG00000196169.15	KIF19	423.377	119.682	16.0975	12.3488	4.73415	21.8695	5.06853e-106	6.58537e-104	chr17	74326210	74355820	29611	+	protein_coding	x
ENSG00000069535.14	MAOB	223.291	84.5107	1.82134	1.92457	6.50323	21.8052	2.0704e-105	2.66555e-103	chrX	43766610	43882450	115841	-	protein_coding	x
ENSG00000050030.15	NEXMIF	179.656	54.2661	1035.64	201.813	-2.53048	-21.6413	7.34341e-104	9.36913e-102	chrX	74732856	74925485	192630	-	protein_coding	x
ENSG00000151692.15	RNF144A	2313.83	1186.06	93.6619	48.8898	4.49211	21.6399	7.56975e-104	9.57168e-102	chr2	6917412	7068286	150875	+	protein_coding	x
ENSG00000147408.14	CSGALNACT1	504.154	127.252	16.5465	10.6209	4.85076	21.6224	1.10584e-103	1.38592e-101	chr8	19404161	19758029	353869	-	protein_coding	x
ENSG00000113739.10	STC2	1440.65	997.393	26.9564	19.2758	5.53575	21.5498	5.31466e-103	6.54489e-101	chr5	173314713	173329503	14791	-	protein_coding	x
ENSG00000065320.9	NTN1	39.6717	23.2141	847.879	372.712	-4.36874	-21.5385	6.7879e-103	8.28709e-101	chr17	9021510	9244000	222491	+	protein_coding	x
ENSG00000145555.15	MYO10	7590.74	3926.93	83.6308	82.0901	6.35259	21.4514	4.42947e-102	5.36155e-100	chr5	16661907	16936288	274382	-	protein_coding	x
ENSG00000145284.12	SCD5	343.16	277.014	3195.73	1307.46	-3.36828	-21.4337	6.48115e-102	7.77848e-100	chr4	82629539	82798796	169258	-	protein_coding	x
ENSG00000128016.7	ZFP36	3364.89	1132.82	411.649	203.404	3.05981	21.3893	1.67972e-101	1.99901e-99	chr19	39406847	39409412	2566	+	protein_coding	x
ENSG00000109458.8	GAB1	631.729	211.087	116.79	33.5833	2.40429	21.3791	2.09081e-101	2.4675e-99	chr4	143336762	143474568	137807	+	protein_coding	x
ENSG00000186567.13	CEACAM19	446.722	97.7825	78.4208	27.1966	2.51765	21.3684	2.62862e-101	3.07658e-99	chr19	44662278	44684359	22082	+	protein_coding	x
ENSG00000170379.20	TCAF2	82.4044	35.9498	1365.07	502.906	-3.98498	-21.3194	7.49912e-101	8.70513e-99	chr7	143620952	143730409	109458	+	protein_coding	x
ENSG00000138311.17	ZNF365	51.3948	13.5878	316.68	98.6556	-2.581	-21.2756	1.90853e-100	2.19745e-98	chr10	62374192	62670301	296110	+	protein_coding	x
ENSG00000154447.15	SH3RF1	1208.22	254.161	147.237	45.931	3.02902	21.2351	4.52556e-100	5.16863e-98	chr4	169094259	169270956	176698	-	protein_coding	x
ENSG00000138193.15	PLCE1	3433.84	2322.14	160.037	58.7642	4.21403	21.2061	8.38492e-100	9.49978e-98	chr10	94030812	94332823	302012	+	protein_coding	x
ENSG00000152953.13	STK32B	409.398	98.8155	1.65463	2.24966	7.31425	21.1677	1.89701e-99	2.13218e-97	chr4	5051480	5500994	449515	+	protein_coding	x
ENSG00000012779.11	ALOX5	40.1659	20.051	436.602	131.595	-3.4271	-21.144	3.13235e-99	3.49294e-97	chr10	45374176	45446119	71944	+	protein_coding	x
ENSG00000186187.12	ZNRF1	767.353	166.187	174.147	46.7545	2.14001	21.1374	3.60286e-99	3.98622e-97	chr16	74999024	75110994	111971	+	protein_coding	x
ENSG00000107249.23	GLIS3	578.493	210.695	3325.2	804.382	-2.54848	-21.1197	5.24305e-99	5.75597e-97	chr9	3824127	4348392	524266	-	protein_coding	x
ENSG00000067992.15	PDK3	5811.27	1249.43	2053.81	428.189	1.49708	21.1174	5.49992e-99	5.99153e-97	chrX	24465221	24550466	85246	+	protein_coding	x
ENSG00000163624.6	CDS1	434.46	72.5427	149.541	25.6788	1.53393	21.1127	6.08226e-99	6.57534e-97	chr4	84583127	84651334	68208	+	protein_coding	x
ENSG00000148123.15	PLPPR1	344.817	84.1342	5.11397	5.09773	5.88166	21.076	1.32022e-98	1.41644e-96	chr9	101028727	101325135	296409	+	protein_coding	x
ENSG00000101463.6	SYNDIG1	270.636	139.685	2.20742	2.84032	6.47366	21.0201	4.29624e-98	4.54055e-96	chr20	24469629	24666616	196988	+	protein_coding	x
ENSG00000137486.17	ARRB1	556.49	114.466	27.182	18.4956	4.36601	21.0185	4.44704e-98	4.66511e-96	chr11	75260122	75351705	91584	-	protein_coding	x
ENSG00000171368.12	TPPP	382.843	104.828	1341.56	460.222	-1.77649	-21.0083	5.50819e-98	5.73581e-96	chr5	659862	693352	33491	-	protein_coding	x
ENSG00000196141.14	SPATS2L	1187.21	433.775	177.744	57.2548	2.7056	20.9394	2.34617e-97	2.42529e-95	chr2	200305881	200482264	176384	+	protein_coding	x
ENSG00000109819.9	PPARGC1A	1153.89	1171.95	69.2223	39.0513	3.80631	20.8385	1.9364e-96	1.9872e-94	chr4	23755041	23904089	149049	-	protein_coding	x
ENSG00000004866.20	ST7	624.128	78.1471	243.067	46.1815	1.36845	20.824	2.62379e-96	2.67325e-94	chr7	116953238	117230103	276866	+	protein_coding	x
ENSG00000077044.10	DGKD	367.688	80.518	993.831	196.695	-1.43659	-20.8078	3.68008e-96	3.72267e-94	chr2	233354507	233472104	117598	+	protein_coding	x
ENSG00000129159.7	KCNC1	661.574	209.145	72.2491	30.6453	3.19879	20.7602	9.91273e-96	9.95632e-94	chr11	17734774	17856804	122031	+	protein_coding	x
ENSG00000154822.18	PLCL2	557.469	113.37	1516.36	259.025	-1.44676	-20.7371	1.60437e-95	1.60008e-93	chr3	16802651	17090604	287954	+	protein_coding	x
ENSG00000147571.5	CRH	474.753	297.271	2.21428	3.37299	7.1833	20.7237	2.11897e-95	2.09852e-93	chr8	66176376	66178464	2089	-	protein_coding	x
ENSG00000130830.15	MPP1	114.173	32.6013	607.053	145.6	-2.40664	-20.688	4.44589e-95	4.37241e-93	chrX	154778684	154821007	42324	-	protein_coding	x
ENSG00000148180.19	GSN	553.91	594.901	7697.36	3051.65	-3.96225	-20.6649	7.16604e-95	6.999e-93	chr9	121207794	121332843	125050	+	protein_coding	x
ENSG00000141448.10	GATA6	583.632	79.5613	9.2261	6.77155	5.80135	20.6343	1.35227e-94	1.30278e-92	chr18	22169392	22202528	33137	+	protein_coding	x
ENSG00000119865.8	CNRIP1	159.733	26.929	406.847	59.4975	-1.34607	-20.6313	1.43785e-94	1.37587e-92	chr2	68284171	68320051	35881	-	protein_coding	x
ENSG00000185818.7	NAT8L	75.0933	37.5213	734.528	216.973	-3.30769	-20.6167	1.94383e-94	1.84755e-92	chr4	2059512	2069089	9578	+	protein_coding
ENSG00000162981.14	LRATD1	974.285	370.933	115.164	42.7308	3.02444	20.5979	2.8657e-94	2.7056e-92	chr2	14632700	14650814	18115	+	protein_coding	x
ENSG00000214357.9	NEURL1B	236.359	82.8317	2.73779	2.84917	6.1411	20.5867	3.61405e-94	3.38955e-92	chr5	172641263	172691540	50278	+	protein_coding	x
ENSG00000121281.12	ADCY7	622.293	231.237	62.485	16.3125	3.23108	20.4965	2.31262e-93	2.15469e-91	chr16	50246137	50318135	71999	+	protein_coding	x
ENSG00000123358.20	NR4A1	14948.2	5730.54	1689.54	947.676	3.16736	20.4608	4.80981e-93	4.45206e-91	chr12	52022832	52059507	36676	+	protein_coding	x
ENSG00000120833.14	SOCS2	64.9763	16.7574	455.043	143.195	-2.75485	-20.4575	5.15395e-93	4.73962e-91	chr12	93569814	93583487	13674	+	protein_coding	x
ENSG00000128268.12	MGAT3	207.026	82.6217	3.34545	4.72447	5.81301	20.4188	1.13798e-92	1.03975e-90	chr22	39457012	39492194	35183	+	protein_coding	x
ENSG00000171126.8	KCNG3	129.491	67.8122	654.836	231.722	-2.38142	-20.3722	2.95175e-92	2.66259e-90	chr2	42442017	42493982	51966	-	protein_coding	x
ENSG00000166710.20	B2M	16585.7	4042.38	4836.71	1565.22	1.79356	20.3192	8.70537e-92	7.80288e-90	chr15	44711487	44718877	7391	+	protein_coding	x
ENSG00000026025.16	VIM	3968.44	3414.96	94.0293	79.2822	5.20063	20.3091	1.06831e-91	9.51536e-90	chr10	17228241	17237593	9353	+	protein_coding	x
ENSG00000137767.14	SQOR	352.297	89.469	92.6756	32.5009	1.94266	20.3047	1.16769e-91	1.03356e-89	chr15	45631148	45691281	60134	+	protein_coding	x
ENSG00000120885.22	CLU	26657.4	7060.48	5039.78	1613.5	2.4192	20.2378	4.55476e-91	4.00649e-89	chr8	27596917	27614700	17784	-	protein_coding	x
ENSG00000115267.8	IFIH1	657.56	74.0394	195.613	43.3858	1.76627	20.1776	1.54067e-90	1.34685e-88	chr2	162267074	162318684	51611	-	protein_coding	x
ENSG00000197106.7	SLC6A17	866.104	480.148	4226.65	1433.69	-2.3574	-20.1348	3.65568e-90	3.17618e-88	chr1	110150494	110202202	51709	+	protein_coding	x
ENSG00000198121.13	LPAR1	231.342	42.149	3.0611	2.65676	5.98315	20.0918	8.7087e-90	7.52028e-88	chr9	110873263	111038458	165196	-	protein_coding	x
ENSG00000003989.17	SLC7A2	34477.5	7149.27	9303.9	2716.39	1.90747	20.011	4.41777e-89	3.79178e-87	chr8	17497088	17570573	73486	+	protein_coding	x
ENSG00000197594.13	ENPP1	1122.09	309.743	372.344	94.7989	1.58064	19.9237	2.53635e-88	2.16384e-86	chr6	131808016	131895155	87140	+	protein_coding	x
ENSG00000151948.12	GLT1D1	217.79	63.0625	2.58079	2.27751	6.01092	19.8223	1.91049e-87	1.62014e-85	chr12	128853427	128984968	131542	+	protein_coding	x
ENSG00000120594.17	PLXDC2	550.309	184.015	28.4033	19.8451	4.28393	19.7821	4.24277e-87	3.57655e-85	chr10	19816239	20289856	473618	+	protein_coding	x
ENSG00000019505.8	SYT13	1623.63	508.231	9196.58	2963.08	-2.47948	-19.7288	1.22144e-86	1.02356e-84	chr11	45240302	45286341	46040	-	protein_coding	x
ENSG00000148584.15	A1CF	2410.41	739.997	406.547	198.307	2.61205	19.7126	1.68233e-86	1.40148e-84	chr10	50799409	50885675	86267	-	protein_coding	x
ENSG00000122574.10	WIPF3	166.338	54.872	12.6939	4.1797	3.63645	19.6952	2.37128e-86	1.96386e-84	chr7	29806486	29917066	110581	+	protein_coding	x
ENSG00000106236.4	NPTX2	752.74	566.603	18809.5	10091.5	-4.59364	-19.6734	3.64846e-86	3.00404e-84	chr7	98617285	98629869	12585	+	protein_coding	x
ENSG00000167642.13	SPINT2	6337.32	1835.49	2549.79	819.774	1.31589	19.6347	7.81993e-86	6.40149e-84	chr19	38244035	38292615	48581	+	protein_coding	x
ENSG00000117595.12	IRF6	1923.56	367.902	679.041	144.443	1.50202	19.6052	1.39474e-85	1.13519e-83	chr1	209785617	209806175	20559	-	protein_coding	x
ENSG00000197959.14	DNM3	134.221	56.282	692.962	198.308	-2.40087	-19.5793	2.32105e-85	1.87833e-83	chr1	171841498	172418466	576969	+	protein_coding	x
ENSG00000112276.14	BVES	326.862	123.329	21.6486	6.53625	3.7899	19.5626	3.21997e-85	2.59098e-83	chr6	105096822	105137157	40336	-	protein_coding	x
ENSG00000124920.13	MYRF	1259.84	250.516	220.131	92.943	2.55111	19.5217	7.17612e-85	5.74171e-83	chr11	61752642	61788518	35877	+	protein_coding	x
ENSG00000182985.17	CADM1	805.802	160.896	3415.98	951.418	-2.05104	-19.4911	1.30763e-84	1.04038e-82	chr11	115169218	115504957	335740	-	protein_coding	x
ENSG00000106089.12	STX1A	1422.93	198.609	4713.41	1331.59	-1.68556	-19.4729	1.86382e-84	1.46641e-82	chr7	73699206	73719672	20467	-	protein_coding	x
ENSG00000103460.17	TOX3	675.917	162.099	204.253	65.3631	1.74375	19.4725	1.87864e-84	1.46991e-82	chr16	52436417	52547802	111386	-	protein_coding	x
ENSG00000109466.14	KLHL2	286.814	41.5922	641.921	115.891	-1.15761	-19.4553	2.62714e-84	2.04426e-82	chr4	165207561	165323156	115596	+	protein_coding	x
ENSG00000129596.5	CDO1	177.28	53.3319	4.13619	3.08083	5.27613	19.4154	5.72434e-84	4.42927e-82	chr5	115804733	115816659	11927	-	protein_coding	x
ENSG00000168743.12	NPNT	2648.64	1411.17	94.056	67.5425	4.76551	19.4151	5.75474e-84	4.42927e-82	chr4	105894775	106004027	109253	+	protein_coding	x
ENSG00000106536.19	POU6F2	373.655	104.457	25.5931	13.581	3.84194	19.3814	1.10811e-83	8.4827e-82	chr7	38977998	39493095	515098	+	protein_coding	x
ENSG00000131979.19	GCH1	3961.74	669.453	932.835	258.337	2.1034	19.3675	1.45062e-83	1.1045e-81	chr14	54842008	54902826	60819	-	protein_coding	x
ENSG00000183779.7	ZNF703	587.642	323.928	138.698	92.98	2.10287	19.1842	5.01845e-82	3.8006e-80	chr8	37695782	37700019	4238	+	protein_coding	x
ENSG00000249242.8	TMEM150C	49.7751	30.5697	398.176	148.021	-3.04691	-19.129	1.44748e-81	1.09038e-79	chr4	82483170	82562357	79188	-	protein_coding	x
ENSG00000125851.10	PCSK2	13916.3	5574.01	2617.84	957.831	2.38402	19.1008	2.48705e-81	1.86358e-79	chr20	17226107	17484578	258472	+	protein_coding	x
ENSG00000120306.11	CYSTM1	1696.16	268.153	677.847	131.076	1.32341	19.0775	3.88283e-81	2.89414e-79	chr5	140175156	140282052	106897	+	protein_coding	x
ENSG00000149970.16	CNKSR2	49.8733	26.5405	401.775	184.955	-2.98596	-19.0506	6.49645e-81	4.8169e-79	chrX	21372801	21654695	281895	+	protein_coding	x
ENSG00000145545.12	SRD5A1	336.439	120.195	1603.65	495.034	-2.24062	-18.9573	3.8412e-80	2.83329e-78	chr5	6633427	6674386	40960	+	protein_coding	x
ENSG00000186493.12	C5orf38	820.977	517.381	4.26681	2.95402	6.93873	18.9227	7.42149e-80	5.44576e-78	chr5	2752131	2755397	3267	+	protein_coding	x
ENSG00000013293.6	SLC7A14	2437.66	365.318	575.008	193.002	2.12205	18.8528	2.78848e-79	2.03559e-77	chr3	170459548	170586075	126528	-	protein_coding	x
ENSG00000140450.9	ARRDC4	2758.37	1867.78	250.945	88.9618	3.24843	18.8319	4.14006e-79	3.00674e-77	chr15	97960703	97973833	13131	+	protein_coding	x
ENSG00000123836.15	PFKFB2	1237.16	324.188	7758.09	2875.82	-2.59274	-18.781	1.07926e-78	7.79819e-77	chr1	207034366	207081024	46659	+	protein_coding	x
ENSG00000140093.10	SERPINA10	337.606	181.534	29.2005	5.95884	3.34924	18.7629	1.51944e-78	1.0923e-76	chr14	94280460	94293268	12809	-	protein_coding	x
ENSG00000136883.14	KIF12	1479.58	381.581	257.092	149.451	2.62193	18.7285	2.89772e-78	2.0726e-76	chr9	114086126	114099291	13166	-	protein_coding	x
ENSG00000203799.13	CCDC162P	476.192	230.592	48.9796	35.3958	3.29826	18.7053	4.48149e-78	3.15755e-76	chr6	109165831	109355063	189233	+	transcribed_unitary_pseudogene	x
ENSG00000140563.15	MCTP2	411.427	73.9762	1589.22	521.117	-1.90491	-18.6977	5.1716e-78	3.62575e-76	chr15	94231538	94483952	252415	+	protein_coding	x
ENSG00000015133.19	CCDC88C	135.542	96.3618	1176.78	446.893	-3.23375	-18.6422	1.46095e-77	1.01921e-75	chr14	91271323	91417844	146522	-	protein_coding	x
ENSG00000043591.6	ADRB1	154.859	41.9908	7.23107	4.27036	4.30167	18.6026	3.06115e-77	2.11473e-75	chr10	114043866	114046904	3039	+	protein_coding	x
ENSG00000160796.17	NBEAL2	4912.22	1247.43	1448.25	474.38	1.78108	18.5852	4.2331e-77	2.91015e-75	chr3	46979683	47009704	30022	+	protein_coding	x
ENSG00000146147.15	MLIP	679.715	274.628	96.5836	51.6303	2.83013	18.5626	6.45379e-77	4.41539e-75	chr6	53929982	54266280	336299	+	protein_coding	x
ENSG00000154229.12	PRKCA	369.998	178.094	1401.78	358.09	-1.99229	-18.5507	8.05458e-77	5.48408e-75	chr17	66302613	66810743	508131	+	protein_coding	x
ENSG00000105855.10	ITGB8	986.576	272.233	211.62	90.974	2.25552	18.5201	1.42136e-76	9.63121e-75	chr7	20330702	20415754	85053	+	protein_coding	x
ENSG00000121858.11	TNFSF10	251.697	89.0459	23.904	13.6311	3.38518	18.4833	2.81502e-76	1.8894e-74	chr3	172505508	172523475	17968	-	protein_coding	x
ENSG00000150687.12	PRSS23	173.531	69.228	2550.29	804.233	-3.82555	-18.4796	3.01215e-76	2.01217e-74	chr11	86791059	86952910	161852	+	protein_coding	x
ENSG00000082781.12	ITGB5	853.368	188.941	131.71	51.6042	2.71149	18.4087	1.11901e-75	7.44012e-74	chr3	124761948	124901418	139471	-	protein_coding	x
ENSG00000003987.14	MTMR7	2718.39	531.429	1002.52	180.683	1.43056	18.4081	1.13034e-75	7.48032e-74	chr8	17296794	17413528	116735	-	protein_coding	x
ENSG00000135535.17	CD164	6175.64	1475.61	2702.13	552.595	1.18035	18.3971	1.38495e-75	9.08043e-74	chr6	109366514	109382467	15954	-	protein_coding	x
ENSG00000186197.14	EDARADD	342.2	100.541	1024.67	390.531	-1.53639	-18.3936	1.47948e-75	9.65549e-74	chr1	236348257	236502915	154659	+	protein_coding	x
ENSG00000121297.8	TSHZ3	88.2256	39.6691	604.839	135.505	-2.81734	-18.3761	2.04036e-75	1.32549e-73	chr19	31149979	31349436	199458	-	protein_coding
ENSG00000117152.13	RGS4	7167.5	1654.06	468.415	280.208	3.96579	18.3231	5.41247e-75	3.50007e-73	chr1	163068775	163076802	8028	+	protein_coding	x
ENSG00000171132.14	PRKCE	1743.29	315.587	565.713	93.9027	1.61526	18.2826	1.13938e-74	7.3013e-73	chr2	45651345	46187990	536646	+	protein_coding	x
ENSG00000129116.19	PALLD	6555.15	1384.65	1251.89	580.444	2.45723	18.2823	1.14551e-74	7.30756e-73	chr4	168497052	168928457	431406	+	protein_coding	x
ENSG00000135299.17	ANKRD6	124.124	29.9647	597.582	129.509	-2.25185	-18.1557	1.15797e-73	7.35387e-72	chr6	89433152	89633834	200683	+	protein_coding	x
ENSG00000214491.8	SEC14L6	192.062	81.6186	11.6014	5.02879	3.90765	18.152	1.2388e-73	7.83207e-72	chr22	30522799	30546682	23884	-	protein_coding	x
ENSG00000154277.13	UCHL1	661.311	251.976	3319.35	769.831	-2.34338	-18.1023	3.0548e-73	1.92276e-71	chr4	41256413	41268455	12043	+	protein_coding	x
ENSG00000143416.21	SELENBP1	166.453	40.6389	26.1657	11.1944	2.67339	18.0814	4.46422e-73	2.79745e-71	chr1	151364304	151372707	8404	-	protein_coding	x
ENSG00000131697.18	NPHP4	1455.72	507.802	416.691	83.3053	1.75062	18.0718	5.31413e-73	3.31536e-71	chr1	5862811	5992473	129663	-	protein_coding	x
ENSG00000104823.9	ECH1	644.398	114.108	313.984	58.5201	1.03612	18.0482	8.15622e-73	5.06616e-71	chr19	38815422	38831841	16420	-	protein_coding	x
ENSG00000146006.8	LRRTM2	485.952	349.331	48.3116	21.8141	3.17935	18.0422	9.09039e-73	5.62175e-71	chr5	138868921	138875368	6448	-	protein_coding	x
ENSG00000147234.10	FRMPD3	232.695	68.3145	11.0426	5.81546	4.28129	18.0407	9.33486e-73	5.74784e-71	chrX	107522450	107605251	82802	+	protein_coding	x
ENSG00000176463.14	SLCO3A1	61.1882	32.7544	418.926	204.075	-2.73053	-18.0311	1.11138e-72	6.8136e-71	chr15	91853708	92172435	318728	+	protein_coding	x
ENSG00000107929.14	LARP4B	1924.22	226.198	1115.15	124.631	0.784142	18.0177	1.41401e-72	8.63153e-71	chr10	806914	931705	124792	-	protein_coding	x
ENSG00000115457.10	IGFBP2	1711.45	802.852	61.5038	37.965	4.65199	17.9933	2.20053e-72	1.33179e-70	chr2	216632828	216664436	31609	+	protein_coding	x
ENSG00000135407.10	AVIL	83.9531	28.324	383.109	101.663	-2.18548	-17.9885	2.3964e-72	1.43805e-70	chr12	57797376	57818704	21329	-	protein_coding	x
ENSG00000133026.12	MYH10	5966.08	1392.88	1798.79	528.338	1.73542	17.9806	2.76258e-72	1.65078e-70	chr17	8474205	8630761	156557	-	protein_coding	x
ENSG00000151812.15	SLC35F4	179.506	52.9325	13.1951	6.51632	3.6936	17.9733	3.15495e-72	1.87733e-70	chr14	57563920	57982194	418275	-	protein_coding	x
ENSG00000153721.19	CNKSR3	1812.13	146.95	779.484	111.532	1.22176	17.9254	7.4699e-72	4.40786e-70	chr6	154387515	154510685	123171	-	protein_coding	x
ENSG00000162065.14	TBC1D24	414.44	69.2292	1324.46	285.325	-1.65655	-17.9153	8.957e-72	5.26345e-70	chr16	2475051	2509560	34510	+	protein_coding	x
ENSG00000141469.18	SLC14A1	434.452	352.601	4.09054	4.89261	6.21031	17.9085	1.01233e-71	5.9242e-70	chr18	45687025	45752520	65496	+	protein_coding	x
ENSG00000135828.11	RNASEL	127.95	76.7026	507.199	138.053	-2.0638	-17.8893	1.42771e-71	8.32065e-70	chr1	182573634	182589256	15623	-	protein_coding
ENSG00000103187.8	COTL1	1251.72	619.997	178.032	132.872	2.89651	17.869	2.05567e-71	1.19313e-69	chr16	84565596	84618078	52483	-	protein_coding	x
ENSG00000095637.22	SORBS1	778.257	229.843	102.889	58.5771	2.95625	17.8549	2.64873e-71	1.53107e-69	chr10	95311771	95561414	249644	-	protein_coding	x
ENSG00000065833.9	ME1	102.043	37.6588	549.024	103.687	-2.44429	-17.7807	9.97657e-71	5.74342e-69	chr6	83210402	83431051	220650	-	protein_coding	x
ENSG00000083067.22	TRPM3	60.0878	43.9552	1321.29	388.103	-4.44543	-17.7687	1.23419e-70	7.07633e-69	chr9	70529063	71446904	917842	-	protein_coding	x
ENSG00000123094.15	RASSF8	118.691	30.428	505.91	85.4478	-2.09588	-17.6878	5.20862e-70	2.96243e-68	chr12	25959029	26079892	120864	+	protein_coding	x
ENSG00000143878.10	RHOB	3198.97	1390.39	688.059	271.676	2.18866	17.6661	7.65326e-70	4.33542e-68	chr2	20447074	20449440	2367	+	protein_coding	x
ENSG00000120645.12	IQSEC3	1341.69	323.858	287.475	104.964	2.25649	17.6646	7.85861e-70	4.43401e-68	chr12	66767	178455	111689	+	protein_coding	x
ENSG00000196975.16	ANXA4	589.514	174.528	201.217	44.3864	1.52283	17.5426	6.77156e-69	3.80551e-67	chr2	69644425	69827112	182688	+	protein_coding	x
ENSG00000080200.10	CRYBG3	219.779	50.4575	1196.12	438.526	-2.37512	-17.4757	2.19564e-68	1.22904e-66	chr3	97822011	97944984	122974	+	protein_coding	x
ENSG00000161671.16	EMC10	6332.95	1757.83	3021.9	954.887	1.07196	17.4617	2.80428e-68	1.56355e-66	chr19	50476400	50490870	14471	+	protein_coding	x
ENSG00000102038.15	SMARCA1	3271.88	1155.97	1236.71	391.819	1.38034	17.4562	3.09001e-68	1.71611e-66	chrX	129446501	129523500	77000	-	protein_coding	x
ENSG00000173898.13	SPTBN2	491.522	164.244	1670.21	342.367	-1.79204	-17.4204	5.78171e-68	3.19846e-66	chr11	66685248	66729226	43979	-	protein_coding	x
ENSG00000150630.4	VEGFC	88.7146	59.0927	0.878543	0.941603	5.91818	17.4139	6.46806e-68	3.56423e-66	chr4	176683538	176792922	109385	-	protein_coding	x
ENSG00000152078.10	TLCD4	700.681	184.793	98.8694	46.9481	2.85265	17.4117	6.72359e-68	3.69068e-66	chr1	95117355	95197607	80253	+	protein_coding	x
ENSG00000170549.4	IRX1	485.252	224.966	3.0782	3.17194	6.70505	17.3843	1.085e-67	5.93272e-66	chr5	3595832	3601403	5572	+	protein_coding	x
ENSG00000155313.15	USP25	2806.97	828.825	750.661	185.983	1.87554	17.3444	2.1739e-67	1.1841e-65	chr21	15730025	15880069	150045	+	protein_coding	x
ENSG00000128564.7	VGF	57825.4	34874.4	11888.5	7842.34	2.25023	17.3392	2.38065e-67	1.29176e-65	chr7	101162509	101165569	3061	-	protein_coding	x
ENSG00000137936.18	BCAR3	362.643	96.7828	74.7261	24.4086	2.27732	17.321	3.26839e-67	1.76668e-65	chr1	93561741	93847150	285410	-	protein_coding	x
ENSG00000106772.18	PRUNE2	2171.35	524.89	8903.35	1887.93	-2.03138	-17.3111	3.87665e-67	2.0875e-65	chr9	76611376	76906114	294739	-	protein_coding	x
ENSG00000185101.13	ANO9	334.124	103.208	19.6997	14.2828	4.06767	17.3008	4.6369e-67	2.48742e-65	chr11	417933	442011	24079	-	protein_coding	x
ENSG00000169744.13	LDB2	472.98	199.401	4.69812	4.24624	6.19183	17.2668	8.36321e-67	4.46942e-65	chr4	16501541	16898678	397138	-	protein_coding	x
ENSG00000167543.16	TP53I13	1690.36	734.529	441.158	117.564	1.8581	17.2501	1.11721e-66	5.94807e-65	chr17	29566052	29573157	7106	+	protein_coding	x
ENSG00000106537.8	TSPAN13	381.704	110.705	1294.15	327.14	-1.75669	-17.2254	1.71262e-66	9.08394e-65	chr7	16753755	16784536	30782	+	protein_coding	x
ENSG00000065923.10	SLC9A7	1852.95	248.338	777.18	120.629	1.25599	17.2227	1.79551e-66	9.48806e-65	chrX	46599251	46759118	159868	-	protein_coding	x
ENSG00000004660.15	CAMKK1	345.038	69.8931	992.686	201.719	-1.51625	-17.2202	1.87326e-66	9.86213e-65	chr17	3860315	3894891	34577	-	protein_coding	x
ENSG00000156103.16	MMP16	1315.83	335.469	151.917	73.0841	3.14038	17.2058	2.4019e-66	1.25984e-64	chr8	88032011	88328025	296015	-	protein_coding	x
ENSG00000143786.8	CNIH3	285.161	81.0438	45.9193	16.9723	2.62352	17.1964	2.82445e-66	1.47601e-64	chr1	224434660	224740554	305895	+	protein_coding	x
ENSG00000138796.16	HADH	390.43	406.418	7101.51	2145.62	-4.35504	-17.191	3.0997e-66	1.6139e-64	chr4	107989714	108035175	45462	+	protein_coding	x
ENSG00000085719.13	CPNE3	4239	899.207	2080.49	376.983	1.01676	17.1862	3.36834e-66	1.74734e-64	chr8	86514435	86561498	47064	+	protein_coding	x
ENSG00000197635.10	DPP4	964.153	197.535	6.99543	8.48968	6.64147	17.1853	3.42409e-66	1.76978e-64	chr2	161992245	162074215	81971	-	protein_coding	x
ENSG00000112245.12	PTP4A1	2162.74	593.653	665.235	206.325	1.70509	17.18	3.75154e-66	1.93197e-64	chr6	63521746	63583436	61691	+	protein_coding	x
ENSG00000158286.13	RNF207	471.849	147.023	96.7611	43.9652	2.32106	17.1788	3.82464e-66	1.96249e-64	chr1	6205475	6221299	15825	+	protein_coding	x
ENSG00000125266.8	EFNB2	167.906	44.443	21.1246	9.11052	2.94655	17.1514	6.13081e-66	3.13446e-64	chr13	106489745	106535662	45918	-	protein_coding	x
ENSG00000134317.18	GRHL1	855.873	223.964	264.327	39.5106	1.65417	17.0867	1.86504e-65	9.50098e-64	chr2	9951693	10002277	50585	+	protein_coding	x
ENSG00000133056.13	PIK3C2B	794.017	207.02	344.477	105.883	1.22114	17.0853	1.91053e-65	9.69784e-64	chr1	204422628	204494724	72097	-	protein_coding	x
ENSG00000185187.13	SIGIRR	342.56	118.559	112.429	45.4635	1.61244	17.0619	2.85099e-65	1.44199e-63	chr11	405716	417455	11740	-	protein_coding	x
ENSG00000048052.21	HDAC9	145.394	88.0749	2002.79	645.388	-3.79218	-17.0489	3.56116e-65	1.79477e-63	chr7	18086949	19002416	915468	+	protein_coding	x
ENSG00000067225.18	PKM	8252.31	1320.41	4463.38	536.553	0.879047	17.0261	5.26344e-65	2.64329e-63	chr15	72199029	72231822	32794	-	protein_coding	x
ENSG00000124831.19	LRRFIP1	2142.78	522.169	651.261	105.934	1.68984	16.9922	9.37265e-65	4.67378e-63	chr2	237627587	237813682	186096	+	protein_coding	x
ENSG00000139832.5	RAB20	214.088	62.2459	27.3316	14.533	2.9698	16.9539	1.80032e-64	8.94603e-63	chr13	110523066	110561722	38657	-	protein_coding	x
ENSG00000154642.11	C21orf91	68.094	25.9976	346.268	98.3854	-2.36181	-16.9337	2.54074e-64	1.25811e-62	chr21	17788974	17819386	30413	-	protein_coding	x
ENSG00000143340.6	FAM163A	188.309	183.019	5.19459	3.9499	4.72752	16.9258	2.90169e-64	1.43184e-62	chr1	179743163	179816198	73036	+	protein_coding	x
ENSG00000075461.6	CACNG4	295.22	230.343	23.8488	30.1967	3.7016	16.8816	6.14781e-64	3.01264e-62	chr17	66964707	67033398	68692	+	protein_coding	x
ENSG00000106278.12	PTPRZ1	166.075	151.332	0.972851	1.58629	6.40329	16.881	6.21193e-64	3.03356e-62	chr7	121873089	122062036	188948	+	protein_coding
ENSG00000111728.10	ST8SIA1	259.074	82.583	47.7643	22.2765	2.44611	16.8795	6.37185e-64	3.10097e-62	chr12	22063773	22437041	373269	-	protein_coding	x
ENSG00000188158.15	NHS	250.383	99.9695	12.793	16.8472	4.38927	16.8743	6.95336e-64	3.37238e-62	chrX	17375420	17735994	360575	+	protein_coding	x
ENSG00000107521.19	HPS1	2249.96	599.467	753.808	187.84	1.56194	16.8479	1.08617e-63	5.24995e-62	chr10	98416198	98446947	30750	-	protein_coding	x
ENSG00000136830.12	NIBAN2	782.728	168.96	1816.27	489.404	-1.19511	-16.8462	1.11804e-63	5.38561e-62	chr9	127505339	127578989	73651	-	protein_coding	x
ENSG00000174358.16	SLC6A19	139.462	91.6117	0.785927	1.58966	6.56461	16.8346	1.36145e-63	6.53586e-62	chr5	1201595	1225111	23517	+	protein_coding
ENSG00000204385.12	SLC44A4	229.822	52.4293	19.8432	16.4418	3.57394	16.8301	1.4684e-63	7.0255e-62	chr6	31863192	31879046	15855	-	protein_coding	x
ENSG00000054392.13	HHAT	64.7991	28.3288	229.723	67.1677	-1.84784	-16.7895	2.91352e-63	1.38272e-61	chr1	210328252	210676296	348045	+	protein_coding	x
ENSG00000132938.20	MTUS2	703.695	180.136	1875.16	456.806	-1.40667	-16.7894	2.91931e-63	1.38272e-61	chr13	28820348	29505947	685600	+	protein_coding	x
ENSG00000198286.9	CARD11	270.618	128.276	31.745	18.3617	3.05326	16.7573	5.0095e-63	2.36482e-61	chr7	2906141	3043945	137805	-	protein_coding	x
ENSG00000133477.17	FAM83F	2696.75	750.766	1007.01	348.198	1.43915	16.7558	5.13556e-63	2.41627e-61	chr22	39994954	40043534	48581	+	protein_coding	x
ENSG00000152092.16	ASTN1	363.296	158.812	26.7302	19.8994	3.74621	16.7529	5.39675e-63	2.53075e-61	chr1	176857302	177164973	307672	-	protein_coding	x
ENSG00000104805.16	NUCB1	3367.31	710.45	1620.3	304.23	1.0465	16.7262	8.44706e-63	3.93511e-61	chr19	48900312	48923372	23061	+	protein_coding	x
ENSG00000154640.14	BTG3	332.833	100.682	761.924	171.692	-1.21324	-16.7022	1.26222e-62	5.86085e-61	chr21	17593653	17612947	19295	-	protein_coding	x
ENSG00000141401.12	IMPA2	426.159	124.459	57.4538	19.0687	2.84167	16.6864	1.64562e-62	7.61612e-61	chr18	11981025	12030877	49853	+	protein_coding	x
ENSG00000255330.9	AL096711.2	319.718	129.398	1246.33	210.229	-2.02919	-16.6807	1.81147e-62	8.35637e-61	chr6	127438406	127519001	80596	-	protein_coding	x
ENSG00000180616.9	SSTR2	2761.3	437.545	781.272	301.417	1.86744	16.6569	2.69488e-62	1.23912e-60	chr17	73165010	73176633	11624	+	protein_coding	x
ENSG00000029153.14	ARNTL2	243.028	53.5954	26.5448	17.1645	3.21698	16.6413	3.50212e-62	1.60508e-60	chr12	27332854	27425289	92436	+	protein_coding	x
ENSG00000099812.9	MISP	380.743	94.202	89.3637	36.5103	2.11355	16.6296	4.25673e-62	1.94464e-60	chr19	751112	764318	13207	+	protein_coding	x
ENSG00000175175.6	PPM1E	152.692	113.677	1978.69	459.828	-3.7351	-16.5467	1.69196e-61	7.70469e-60	chr17	58755854	58985179	229326	+	protein_coding	x
ENSG00000143158.11	MPC2	1072.46	215.467	424.825	61.5528	1.31796	16.5044	3.41098e-61	1.54333e-59	chr1	167916675	167937072	20398	-	protein_coding	x
ENSG00000171714.11	ANO5	338.977	129.767	1230.75	254.188	-1.90337	-16.4765	5.41708e-61	2.44321e-59	chr11	21799934	22283357	483424	+	protein_coding	x
ENSG00000261787.2	TCF24	130.604	45.655	1.77148	1.83058	5.72368	16.472	5.82861e-61	2.62047e-59	chr8	66946501	66962591	16091	-	protein_coding
ENSG00000100065.15	CARD10	370.954	98.6992	65.0836	32.4848	2.54492	16.4522	8.08136e-61	3.62178e-59	chr22	37490362	37519542	29181	-	protein_coding	x
ENSG00000163814.8	CDCP1	767.852	121.726	2939.54	1013.54	-1.87313	-16.4446	9.16987e-61	4.09664e-59	chr3	45082277	45146422	64146	-	protein_coding	x
ENSG00000116183.11	PAPPA2	5194.48	3499.45	136.368	70.4051	4.93746	16.433	1.10995e-60	4.94313e-59	chr1	176463171	176845601	382431	+	protein_coding	x
ENSG00000102239.5	BRS3	75.9774	44.9698	0.461885	0.673127	6.39337	16.3696	3.15311e-60	1.39982e-58	chrX	136487947	136493780	5834	+	protein_coding
ENSG00000183943.6	PRKX	33.5492	14.4645	231.168	76.505	-2.76151	-16.3608	3.64076e-60	1.61126e-58	chrX	3604340	3713649	109310	-	protein_coding	x
ENSG00000155363.18	MOV10	716.709	112.758	296.202	55.9693	1.27635	16.3561	3.9356e-60	1.73632e-58	chr1	112673141	112700746	27606	+	protein_coding	x
ENSG00000121351.8	IAPP	192.943	279.665	20681	15962.3	-6.35197	-16.3554	3.98316e-60	1.75185e-58	chr12	21354959	21379980	25022	+	protein_coding	x
ENSG00000115594.12	IL1R1	951.304	387.524	184.595	87.7341	2.35994	16.3399	5.13057e-60	2.24951e-58	chr2	102064544	102179874	115331	+	protein_coding	x
ENSG00000188107.15	EYS	548.661	222.11	64.6637	18.6428	2.9897	16.3247	6.58245e-60	2.87718e-58	chr6	63719980	65707226	1987247	-	protein_coding	x
ENSG00000105887.11	MTPN	808.756	119.798	1433.12	256.88	-0.820178	-16.3241	6.65335e-60	2.89922e-58	chr7	135926760	135977359	50600	-	protein_coding	x
ENSG00000135218.19	CD36	603.645	394.55	15.3183	12.1874	5.02737	16.3203	7.07515e-60	3.07357e-58	chr7	80369575	80679277	309703	+	protein_coding	x
ENSG00000091428.18	RAPGEF4	530.015	102.418	128.757	45.294	2.06319	16.2988	1.00574e-59	4.35576e-58	chr2	172735274	173052893	317620	+	protein_coding	x
ENSG00000171227.7	TMEM37	82.3952	62.8714	634.273	308.499	-2.98028	-16.2901	1.15966e-59	5.00704e-58	chr2	119429901	119438504	8604	+	protein_coding
ENSG00000131094.4	C1QL1	150.746	114.32	1094.66	645.834	-2.86799	-16.2889	1.18424e-59	5.09761e-58	chr17	44959693	44968303	8611	-	protein_coding	x
ENSG00000180044.5	C3orf80	133.114	40.6767	0.768593	1.27993	6.49827	16.2642	1.77249e-59	7.58371e-58	chr3	160225496	160228213	2718	+	protein_coding
ENSG00000142634.13	EFHD2	365.99	64.7416	114.736	22.741	1.66052	16.2591	1.92582e-59	8.21492e-58	chr1	15409888	15430339	20452	+	protein_coding	x
ENSG00000189221.9	MAOA	505.806	109.547	126.259	58.6823	2.06311	16.2537	2.10442e-59	8.94977e-58	chrX	43654907	43746824	91918	+	protein_coding	x
ENSG00000181722.16	ZBTB20	4103.8	992.638	8423.58	1578.94	-1.05084	-16.2203	3.62708e-59	1.53792e-57	chr3	114314501	115147271	832771	-	protein_coding	x
ENSG00000143036.17	SLC44A3	241.661	83.2361	22.538	15.7607	3.44459	16.2029	4.81034e-59	2.03355e-57	chr1	94820342	94895246	74905	+	protein_coding	x
ENSG00000261115.6	TMEM178B	4014.36	1049.94	1146.84	431.871	1.84477	16.1887	6.05908e-59	2.55383e-57	chr7	141074064	141480380	406317	+	protein_coding	x
ENSG00000260230.3	FRRS1L	1555.85	536.152	551.564	249.048	1.53173	16.1864	6.29224e-59	2.64423e-57	chr9	109130293	109167295	37003	-	protein_coding	x
ENSG00000118985.16	ELL2	9461.7	3080.02	2933.17	920.879	1.66772	16.1783	7.1764e-59	3.00687e-57	chr5	95885098	95961851	76754	-	protein_coding	x
ENSG00000069702.11	TGFBR3	106.858	102.066	4492.49	2012.3	-5.22287	-16.1555	1.03922e-58	4.32868e-57	chr1	91680343	91906335	225993	-	protein_coding
ENSG00000196739.15	COL27A1	3382.65	953.97	784.973	349.349	2.14791	16.1488	1.1581e-58	4.80969e-57	chr9	114155537	114312511	156975	+	protein_coding	x
ENSG00000113504.21	SLC12A7	1244.84	295.038	438.424	76.0814	1.48224	16.1476	1.18083e-58	4.88975e-57	chr5	1050384	1112063	61680	-	protein_coding	x
ENSG00000171016.12	PYGO1	49.5449	25.6488	283.611	105.351	-2.50762	-16.1253	1.69554e-58	7.00063e-57	chr15	55538890	55588947	50058	-	protein_coding	x
ENSG00000169902.15	TPST1	794.566	177.816	309.515	70.7301	1.35309	16.1239	1.73367e-58	7.13728e-57	chr7	66205317	66420543	215227	+	protein_coding	x
ENSG00000143473.13	KCNH1	62.0294	34.7056	439.549	144.563	-2.86193	-16.1205	1.8298e-58	7.51118e-57	chr1	210676823	211134165	457343	-	protein_coding
ENSG00000138378.19	STAT4	473.648	123.232	104.754	35.2457	2.18688	16.0894	3.02748e-58	1.23917e-56	chr2	191029576	191151596	122021	-	protein_coding	x
ENSG00000129534.14	MIS18BP1	157.55	40.0804	507.271	124.639	-1.68212	-16.0824	3.38966e-58	1.38341e-56	chr14	45203190	45253540	50351	-	protein_coding	x
ENSG00000139874.6	SSTR1	779.191	247.76	219.228	131.045	1.90607	16.0695	4.17692e-58	1.69981e-56	chr14	38207904	38213067	5164	+	protein_coding	x
ENSG00000036828.16	CASR	1016.68	661.759	6561.26	3454.89	-2.66743	-16.0681	4.26734e-58	1.73164e-56	chr3	122183683	122291629	107947	+	protein_coding	x
ENSG00000147041.12	SYTL5	111.761	108.897	0.840206	1.0879	6.06251	16.0569	5.11333e-58	2.069e-56	chrX	38006553	38128819	122267	+	protein_coding	x
ENSG00000135503.13	ACVR1B	176.976	88.731	1105.62	233.268	-2.70444	-16.0333	7.48313e-58	3.01926e-56	chr12	51951699	51997078	45380	+	protein_coding	x
ENSG00000125968.9	ID1	106.009	78.9469	1373.24	586.657	-3.65531	-16.0048	1.18214e-57	4.75612e-56	chr20	31605283	31606515	1233	+	protein_coding	x
ENSG00000139117.14	CPNE8	623.234	122.025	164.089	62.3403	1.9553	15.9799	1.7641e-57	7.07739e-56	chr12	38646822	38907430	260609	-	protein_coding	x
ENSG00000101076.16	HNF4A	824.644	144.114	162.167	90.8232	2.43599	15.9771	1.84483e-57	7.38036e-56	chr20	44355700	44434596	78897	+	protein_coding	x
ENSG00000113448.19	PDE4D	1631.87	266.598	706.829	161.826	1.22524	15.9604	2.41361e-57	9.62861e-56	chr5	58969038	60522120	1553083	-	protein_coding	x
ENSG00000164976.9	MYORG	277.023	64.7601	115.775	22.9687	1.24927	15.946	3.03728e-57	1.20826e-55	chr9	34366666	34376898	10233	-	protein_coding	x
ENSG00000100994.12	PYGB	1326.23	351.591	655.441	165.786	1.01121	15.9381	3.44419e-57	1.36629e-55	chr20	25248085	25298012	49928	+	protein_coding	x
ENSG00000101665.9	SMAD7	243.799	75.9025	883.969	282.088	-1.83793	-15.923	4.38899e-57	1.73622e-55	chr18	48919853	48952052	32200	-	protein_coding	x
ENSG00000170419.10	VSTM2A	182.276	87.8077	0.432325	1.35867	7.2851	15.8891	7.54376e-57	2.9759e-55	chr7	54542325	54571080	28756	+	protein_coding	x
ENSG00000167654.18	ATCAY	321.274	109.835	39.505	13.5889	2.95664	15.8801	8.70186e-57	3.42321e-55	chr19	3879864	3928082	48219	+	protein_coding	x
ENSG00000169641.13	LUZP1	598.294	81.6569	269.42	50.5435	1.15145	15.8676	1.06305e-56	4.17035e-55	chr1	23084023	23177808	93786	-	protein_coding	x
ENSG00000180440.4	SERTM1	430.578	254.09	3.63218	4.62139	6.27887	15.8664	1.08224e-56	4.2339e-55	chr13	36674020	36697839	23820	+	protein_coding	x
ENSG00000149212.12	SESN3	2961.1	993.829	1075.5	392.333	1.47042	15.8446	1.5316e-56	5.95894e-55	chr11	95165513	95232541	67029	-	protein_coding	x
ENSG00000196781.15	TLE1	262.342	83.3241	786.931	178.588	-1.59824	-15.8298	1.93873e-56	7.52228e-55	chr9	81583683	81689547	105865	-	protein_coding	x
ENSG00000049089.15	COL9A2	330.304	191.33	61.0421	41.6539	2.44368	15.8196	2.27792e-56	8.79018e-55	chr1	40300489	40317813	17325	-	protein_coding	x
ENSG00000146376.11	ARHGAP18	55.4157	26.5414	306.047	86.5401	-2.47944	-15.8019	3.01945e-56	1.162e-54	chr6	129576132	129710177	134046	-	protein_coding
ENSG00000102034.16	ELF4	329.557	50.8311	79.6769	40.4281	2.10138	15.7964	3.29389e-56	1.26418e-54	chrX	130064874	130110716	45843	-	protein_coding	x
ENSG00000118777.12	ABCG2	156.006	76.3345	3.96666	4.65323	5.07757	15.7914	3.56369e-56	1.36403e-54	chr4	88090150	88231628	141479	-	protein_coding	x
ENSG00000006611.16	USH1C	1215.17	211.971	177.46	104.004	2.86271	15.7864	3.86158e-56	1.47406e-54	chr11	17493895	17544416	50522	-	protein_coding	x
ENSG00000174827.13	PDZK1	245.045	98.4943	34.3025	13.4853	2.7691	15.745	7.4368e-56	2.82359e-54	chr1	145670852	145708148	37297	-	protein_coding	x
ENSG00000151835.16	SACS	1744.74	419.692	557.524	130.128	1.63765	15.7394	8.12683e-56	3.07733e-54	chr13	23328826	23433740	104915	-	protein_coding	x
ENSG00000108576.10	SLC6A4	333.611	207.831	65.4192	43.3977	2.33113	15.7244	1.0294e-55	3.88755e-54	chr17	30194319	30236002	41684	-	protein_coding	x
ENSG00000259417.3	CTXND1	92.1282	45.2322	3.41823	2.76117	4.49688	15.7221	1.06682e-55	4.01818e-54	chr15	80195481	80252213	56733	-	protein_coding	x
ENSG00000152254.11	G6PC2	5751.1	4486.98	16295.7	9858.89	-1.6366	-15.6669	2.54693e-55	9.54221e-54	chr2	168901291	168910000	8710	+	protein_coding	x
ENSG00000127666.9	TICAM1	342.018	116.786	134.793	38.6325	1.3146	15.6514	3.25172e-55	1.21419e-53	chr19	4815932	4831704	15773	-	protein_coding	x
ENSG00000213626.13	LBH	1454.48	435.197	134.017	92.1783	3.45013	15.6512	3.25797e-55	1.21419e-53	chr2	30231534	30323730	92197	+	protein_coding	x
ENSG00000063587.14	ZNF275	977.709	210.493	445.945	53.0386	1.1107	15.6451	3.58869e-55	1.33394e-53	chrX	153334147	153360110	25964	+	protein_coding	x
ENSG00000118596.12	SLC16A7	309.96	63.8596	34.9996	21.8477	3.19292	15.6359	4.14367e-55	1.5362e-53	chr12	59596029	59789855	193827	+	protein_coding	x
ENSG00000067082.15	KLF6	2984.27	1225.46	629.232	173.038	2.17766	15.624	4.99476e-55	1.84689e-53	chr10	3775996	3785281	9286	-	protein_coding	x
ENSG00000182263.14	FIGN	219.889	63.8321	12.8342	14.7464	4.16785	15.6222	5.14147e-55	1.89618e-53	chr2	163593396	163736012	142617	-	protein_coding	x
ENSG00000111846.17	GCNT2	285.696	72.9667	39.7248	16.5926	2.83446	15.622	5.157e-55	1.89697e-53	chr6	10492223	10629368	137146	+	protein_coding	x
ENSG00000110723.12	EXPH5	352.897	317.087	1604.17	1179.63	-2.19849	-15.6201	5.30842e-55	1.94761e-53	chr11	108505435	108593768	88334	-	protein_coding	x
ENSG00000117598.13	PLPPR5	116.345	26.7862	8.55317	7.19016	3.78194	15.6063	6.59599e-55	2.41376e-53	chr1	98890245	99005032	114788	-	protein_coding	x
ENSG00000129103.18	SUMF2	1427.68	327.214	833.19	160.186	0.768258	15.5857	9.11301e-55	3.32625e-53	chr7	56064002	56080670	16669	+	protein_coding	x
ENSG00000151136.15	BTBD11	1437.33	603.841	81.1086	58.5264	4.07082	15.5756	1.06715e-54	3.88509e-53	chr12	107318421	107659642	341222	+	protein_coding	x
ENSG00000162804.14	SNED1	2182.05	345.002	580.595	179.099	1.9333	15.5551	1.46921e-54	5.33513e-53	chr2	240998618	241095568	96951	+	protein_coding	x
ENSG00000004799.8	PDK4	26376.9	12304.9	3463.34	1994.12	2.92137	15.5448	1.72672e-54	6.25417e-53	chr7	95583499	95596516	13018	-	protein_coding	x
ENSG00000082175.15	PGR	1805.86	316.09	655.431	193.364	1.48346	15.5386	1.90048e-54	6.86597e-53	chr11	101029624	101129813	100190	-	protein_coding	x
ENSG00000198049.7	AVPR1B	252.286	68.4626	4.58065	4.69672	5.48896	15.4997	3.48581e-54	1.25613e-52	chr1	206106936	206117699	10764	-	protein_coding	x
ENSG00000169122.11	FAM110B	385.691	112.18	57.8245	26.9114	2.74234	15.4946	3.77319e-54	1.35624e-52	chr8	57994509	58204279	209771	+	protein_coding	x
ENSG00000166741.7	NNMT	277.74	278.888	16.5373	17.788	3.89904	15.4938	3.81821e-54	1.36895e-52	chr11	114257787	114313285	55499	+	protein_coding	x
ENSG00000121964.14	GTDC1	131.941	70.5283	507.188	141.804	-2.0017	-15.4735	5.2414e-54	1.87446e-52	chr2	143938068	144332568	394501	-	protein_coding	x
ENSG00000099282.10	TSPAN15	133.402	49.9767	17.2055	10.3824	2.9385	15.4709	5.45574e-54	1.9462e-52	chr10	69451465	69507666	56202	+	protein_coding	x
ENSG00000095713.14	CRTAC1	231.109	148.426	14.1187	9.13557	3.86462	15.4704	5.50038e-54	1.9572e-52	chr10	97865000	98030828	165829	-	protein_coding	x
ENSG00000162374.17	ELAVL4	478.877	139.032	1232.03	423.012	-1.34302	-15.4501	7.53768e-54	2.6754e-52	chr1	50024029	50203786	179758	+	protein_coding	x
ENSG00000117114.19	ADGRL2	437.756	221.849	38.5608	21.3544	3.41084	15.4459	8.04155e-54	2.84711e-52	chr1	81306160	81992436	686277	+	protein_coding	x
ENSG00000175130.7	MARCKSL1	146.744	31.6906	34.468	11.732	2.09077	15.4203	1.19592e-53	4.22361e-52	chr1	32333839	32336233	2395	-	protein_coding	x
ENSG00000186951.16	PPARA	1523.75	278.073	799.074	120.245	0.919459	15.4118	1.36426e-53	4.80613e-52	chr22	46150521	46243756	93236	+	protein_coding	x
ENSG00000141431.12	ASXL3	581.663	144.604	207.358	26.7196	1.45751	15.4077	1.45273e-53	5.1051e-52	chr18	33578219	33751195	172977	+	protein_coding	x
ENSG00000050405.13	LIMA1	783.682	213.604	297.305	68.2677	1.38471	15.3726	2.49957e-53	8.76209e-52	chr12	50175788	50283546	107759	-	protein_coding	x
ENSG00000141655.17	TNFRSF11A	63.3883	53.9969	1164.09	366.523	-4.20521	-15.367	2.72538e-53	9.53008e-52	chr18	62325287	62391288	66002	+	protein_coding	x
ENSG00000111907.21	TPD52L1	120.641	32.7006	22.0552	5.59268	2.4106	15.3647	2.82335e-53	9.84835e-52	chr6	125119049	125264407	145359	+	protein_coding	x
ENSG00000152894.14	PTPRK	103.665	69.5916	850.795	327.912	-3.10677	-15.3485	3.62367e-53	1.2578e-51	chr6	127968779	128520674	551896	-	protein_coding
ENSG00000157557.13	ETS2	96.7524	46.9937	634.015	172.936	-2.7201	-15.3447	3.84196e-53	1.33032e-51	chr21	38805183	38824955	19773	+	protein_coding	x
ENSG00000100612.14	DHRS7	315.84	73.087	1032.38	291.13	-1.67883	-15.3266	5.0771e-53	1.7537e-51	chr14	60144119	60169856	25738	-	protein_coding	x
ENSG00000178235.7	SLITRK1	234.368	83.6598	14.2661	10.7987	3.99069	15.3252	5.1878e-53	1.78758e-51	chr13	83877205	83882393	5189	-	protein_coding	x
ENSG00000128242.13	GAL3ST1	130.361	38.7019	20.4083	8.76007	2.6367	15.3013	7.49999e-53	2.57179e-51	chr22	30554635	30574665	20031	-	protein_coding
ENSG00000127863.15	TNFRSF19	660.243	203.894	185.366	85.1491	1.87671	15.2802	1.03616e-52	3.54446e-51	chr13	23570370	23676104	105735	+	protein_coding	x
ENSG00000177181.15	RIMKLA	253.968	98.4787	885.217	241.95	-1.81621	-15.2694	1.22362e-52	4.17563e-51	chr1	42380792	42424232	43441	+	protein_coding	x
ENSG00000184454.7	NCMAP	268.764	76.3927	79.2449	32.6267	1.78812	15.2351	2.06771e-52	7.03915e-51	chr1	24556087	24609328	53242	+	protein_coding	x
ENSG00000105875.14	WDR91	203.823	56.2106	512.872	68.2713	-1.35521	-15.2309	2.20368e-52	7.48406e-51	chr7	135183839	135211534	27696	-	protein_coding	x
ENSG00000114841.17	DNAH1	724.902	176.888	229.654	81.7101	1.68756	15.2308	2.20957e-52	7.4861e-51	chr3	52316319	52400491	84173	+	protein_coding	x
ENSG00000006118.14	TMEM132A	204.982	62.5137	1026.37	416.101	-2.24477	-15.2101	3.03145e-52	1.02317e-50	chr11	60924463	60937159	12697	+	protein_coding	x
ENSG00000105711.12	SCN1B	111.437	46.9332	644.507	309.427	-2.45025	-15.21	3.03439e-52	1.02317e-50	chr19	35030470	35040449	9980	+	protein_coding	x
ENSG00000173542.8	MOB1B	5409.86	2144.25	2375.05	777.435	1.15275	15.1882	4.23641e-52	1.42508e-50	chr4	70902326	71022449	120124	+	protein_coding	x
ENSG00000147642.17	SYBU	202.3	53.4696	736.529	149.991	-1.86674	-15.1849	4.44992e-52	1.49336e-50	chr8	109573978	109691791	117814	-	protein_coding	x
ENSG00000110324.10	IL10RA	511.544	128.892	77.1066	39.0118	2.74379	15.1723	5.39866e-52	1.80747e-50	chr11	117986348	118003037	16690	+	protein_coding	x
ENSG00000182132.13	KCNIP1	213.614	44.0633	2.10005	2.58954	6.10133	15.1697	5.6139e-52	1.8751e-50	chr5	170353487	170736632	383146	+	protein_coding	x
ENSG00000285976.2	AL135905.2	1993.6	441.232	612.893	180.591	1.71219	15.1479	7.82015e-52	2.60586e-50	chr6	63572472	63583587	11116	+	protein_coding	x
ENSG00000108465.15	CDK5RAP3	1074.12	153.117	1775.67	219.151	-0.727917	-15.1461	8.03741e-52	2.67197e-50	chr17	47967810	47981781	13972	+	protein_coding	x
ENSG00000164850.15	GPER1	117.459	48.4783	5.42512	6.99261	4.38485	15.1131	1.3274e-51	4.40249e-50	chr7	1082208	1093815	11608	+	protein_coding	x
ENSG00000157315.5	TMED6	45.9919	22.2318	210.683	117.723	-2.1051	-15.1044	1.5141e-51	5.00998e-50	chr16	69343250	69351786	8537	-	protein_coding
ENSG00000236609.4	ZNF853	212.018	39.8427	399.331	76.4043	-0.912078	-15.0839	2.0664e-51	6.82151e-50	chr7	6615610	6624290	8681	+	protein_coding	x
ENSG00000121039.10	RDH10	124.312	41.016	433.547	120.227	-1.78947	-15.0725	2.45733e-51	8.09319e-50	chr8	73294602	73325281	30680	+	protein_coding	x
ENSG00000106565.18	TMEM176B	2928.8	875.046	265.591	219.421	3.56462	15.0547	3.21609e-51	1.05676e-49	chr7	150791285	150801360	10076	-	protein_coding	x
ENSG00000041515.16	MYO16	381.831	162.62	41.1788	21.5696	3.16675	15.045	3.7234e-51	1.2178e-49	chr13	108596152	109208005	611854	+	protein_coding	x
ENSG00000107282.8	APBA1	195.671	65.3426	691.963	178.327	-1.82997	-14.9967	7.71182e-51	2.51647e-49	chr9	69427532	69672371	244840	-	protein_coding	x
ENSG00000148660.20	CAMK2G	2188.7	791.96	474.116	68.7686	2.12618	14.9919	8.29929e-51	2.70194e-49	chr10	73812501	73874591	62091	-	protein_coding	x
ENSG00000206418.4	RAB12	518.676	116.54	1056.56	219.459	-1.02654	-14.9831	9.4742e-51	3.07738e-49	chr18	8609437	8639382	29946	+	protein_coding	x
ENSG00000145642.12	SHISAL2B	49.2154	33.334	392.194	354.38	-2.87684	-14.9728	1.1061e-50	3.58457e-49	chr5	64690442	64718190	27749	+	protein_coding	x
ENSG00000155366.16	RHOC	181.427	61.315	18.1982	11.5826	3.29217	14.9688	1.17478e-50	3.79847e-49	chr1	112701106	112707434	6329	-	protein_coding	x
ENSG00000144648.16	ACKR2	95.8308	42.0697	10.2594	4.84529	3.10594	14.9617	1.30739e-50	4.2176e-49	chr3	42804752	42887974	83223	+	protein_coding	x
ENSG00000175556.17	LONRF3	44.7496	23.6084	274.379	99.5766	-2.63975	-14.9599	1.34147e-50	4.3177e-49	chrX	118974614	119018355	43742	+	protein_coding
ENSG00000164949.8	GEM	438.319	272.085	2616.16	1122.15	-2.60494	-14.9464	1.64435e-50	5.28056e-49	chr8	94249253	94262350	13098	-	protein_coding	x
ENSG00000169282.17	KCNAB1	128.387	74.3435	8.14868	6.90489	3.88009	14.9276	2.17835e-50	6.9796e-49	chr3	156037701	156539138	501438	+	protein_coding	x
ENSG00000169302.16	STK32A	610.485	225.204	26.0202	26.3008	4.50512	14.9265	2.21627e-50	7.08505e-49	chr5	147234963	147387855	152893	+	protein_coding	x
ENSG00000152270.9	PDE3B	4669.39	1688.73	1142.21	537.183	2.06924	14.9234	2.32069e-50	7.40218e-49	chr11	14643804	14872044	228241	+	protein_coding	x
ENSG00000179097.5	HTR1F	334.9	88.2689	83.7271	39.8066	2.03065	14.917	2.5565e-50	8.13599e-49	chr3	87990696	87993835	3140	+	protein_coding	x
ENSG00000145012.13	LPP	5539.07	1626.63	2491.08	586.626	1.13856	14.9102	2.82923e-50	8.98375e-49	chr3	188153284	188890671	737388	+	protein_coding	x
ENSG00000122547.11	EEPD1	110.203	58.4983	513.008	184.828	-2.23779	-14.8915	3.74298e-50	1.18586e-48	chr7	36153254	36301538	148285	+	protein_coding	x
ENSG00000119508.18	NR4A3	1390.86	1024.39	106.671	101.197	3.61806	14.869	5.23912e-50	1.65617e-48	chr9	99821855	99866891	45037	+	protein_coding	x
ENSG00000092820.18	EZR	1896.64	389.85	805.205	233.322	1.25388	14.8301	9.36239e-50	2.95301e-48	chr6	158765741	158819368	53628	-	protein_coding	x
ENSG00000102181.21	CD99L2	2459.33	751.497	967.741	263.291	1.32105	14.8222	1.05296e-49	3.31377e-48	chrX	150766336	150898816	132481	-	protein_coding	x
ENSG00000135048.14	CEMIP2	257.348	91.496	981.518	395.837	-1.89727	-14.8171	1.13511e-49	3.5644e-48	chr9	71683366	71816690	133325	-	protein_coding	x
ENSG00000198785.6	GRIN3A	127.731	61.1829	2.19261	2.71923	5.47063	14.8057	1.34641e-49	4.21855e-48	chr9	101569353	101738580	169228	-	protein_coding	x
ENSG00000147526.20	TACC1	3075.03	507.864	1647.75	275.405	0.899294	14.7927	1.63203e-49	5.09093e-48	chr8	38728186	38853028	124843	+	protein_coding	x
ENSG00000124491.15	F13A1	83.0652	71.2091	0.289657	1.08492	6.60023	14.7928	1.62923e-49	5.09093e-48	chr6	6144085	6321013	176929	-	protein_coding
ENSG00000110057.8	UNC93B1	190.116	56.9789	41.4225	10.6139	2.1628	14.7873	1.76896e-49	5.50594e-48	chr11	67991100	68004982	13883	-	protein_coding
ENSG00000127955.17	GNAI1	2066.54	481.299	762.257	152.908	1.42445	14.7803	1.96317e-49	6.09701e-48	chr7	79768028	80226181	458154	+	protein_coding	x
ENSG00000160229.13	ZNF66	887.625	202.373	456.769	85.5267	0.944498	14.7516	3.00567e-49	9.29395e-48	chr19	20776304	20809995	33692	+	protein_coding	x
ENSG00000158292.7	GPR153	102.279	39.9772	12.9964	9.45761	3.00617	14.7347	3.86181e-49	1.19152e-47	chr1	6247353	6261098	13746	-	protein_coding
ENSG00000125170.11	DOK4	396.3	137.751	110.387	32.1213	1.81549	14.7256	4.41591e-49	1.35953e-47	chr16	57471922	57487327	15406	-	protein_coding	x
ENSG00000170542.6	SERPINB9	160.079	54.6618	33.4416	28.2039	2.34271	14.7188	4.88595e-49	1.50097e-47	chr6	2887270	2903309	16040	-	protein_coding	x
ENSG00000100170.10	SLC5A1	724.917	335.459	145.764	81.5947	2.33383	14.7115	5.43633e-49	1.66644e-47	chr22	32043261	32113029	69769	+	protein_coding	x
ENSG00000143469.19	SYT14	1333.55	232.421	2617.77	521.071	-0.965417	-14.7111	5.46958e-49	1.67301e-47	chr1	209900923	210171389	270467	+	protein_coding	x
ENSG00000125895.5	TMEM74B	293.245	99.551	67.0133	24.6106	2.11492	14.6988	6.56109e-49	2.00255e-47	chr20	1180561	1185415	4855	-	protein_coding	x
ENSG00000177119.16	ANO6	273.6	91.2722	35.1828	25.0278	3.0085	14.6693	1.0136e-48	3.08702e-47	chr12	45215987	45440404	224418	+	protein_coding	x
ENSG00000112320.12	SOBP	336.543	64.0324	713.999	193.982	-1.06546	-14.6587	1.18489e-48	3.60094e-47	chr6	107490106	107661306	171201	+	protein_coding	x
ENSG00000081052.12	COL4A4	134.986	133.44	4.72825	6.10402	4.47664	14.6582	1.1939e-48	3.62057e-47	chr2	227002711	227164453	161743	-	protein_coding	x
ENSG00000077549.18	CAPZB	1422.19	415.607	794.135	194.668	0.824002	14.6473	1.40131e-48	4.23142e-47	chr1	19338775	19485539	146765	-	protein_coding	x
ENSG00000112379.9	ARFGEF3	20167.3	6504.62	7661.43	1203.78	1.34896	14.6422	1.5116e-48	4.55473e-47	chr6	138161939	138344663	182725	+	protein_coding	x
ENSG00000007866.21	TEAD3	68.1093	22.1945	11.813	5.04879	2.49919	14.626	1.91716e-48	5.75229e-47	chr6	35473597	35497079	23483	-	protein_coding
ENSG00000154975.14	CA10	79.6431	55.8197	1.88457	2.49163	5.00537	14.6102	2.41895e-48	7.24254e-47	chr17	51630313	52160017	529705	-	protein_coding	x
ENSG00000168032.10	ENTPD3	49.2878	34.956	771.64	477.29	-3.86129	-14.6077	2.50721e-48	7.49094e-47	chr3	40387184	40428744	41561	+	protein_coding	x
ENSG00000151967.18	SCHIP1	164.744	36.3822	33.9741	9.60002	2.25944	14.6045	2.62862e-48	7.83716e-47	chr3	159839861	159897360	57500	+	protein_coding	x
ENSG00000151929.9	BAG3	243.55	88.6844	919.506	320.82	-1.90695	-14.5859	3.45387e-48	1.0276e-46	chr10	119651370	119677819	26450	+	protein_coding	x
ENSG00000163435.16	ELF3	2280.99	1041.49	703.253	298.29	1.69316	14.575	4.05391e-48	1.20359e-46	chr1	202007945	202017183	9239	+	protein_coding	x
ENSG00000158321.18	AUTS2	785.264	252.859	148.749	55.2798	2.38243	14.5624	4.87373e-48	1.44096e-46	chr7	69598296	70793506	1195211	+	protein_coding	x
ENSG00000171105.14	INSR	1746.76	340.866	793.901	190.8	1.1446	14.5326	7.52706e-48	2.2208e-46	chr19	7112255	7294414	182160	-	protein_coding	x
ENSG00000198626.17	RYR2	47.0219	32.4645	431.396	254.835	-3.16238	-14.5319	7.60744e-48	2.23984e-46	chr1	237042184	237833988	791805	+	protein_coding
ENSG00000175497.16	DPP10	144.094	32.2188	12.0379	7.33205	3.52289	14.5182	9.29141e-48	2.72998e-46	chr2	114442299	115845752	1403454	+	protein_coding	x
ENSG00000119866.22	BCL11A	375.13	158.559	93.6287	76.6152	2.15502	14.5144	9.82777e-48	2.88159e-46	chr2	60450520	60554467	103948	-	protein_coding	x
ENSG00000006459.11	KDM7A	665.942	196.348	1397.56	396.961	-1.07297	-14.4918	1.36575e-47	3.99622e-46	chr7	140084746	140176983	92238	-	protein_coding	x
ENSG00000116679.16	IVNS1ABP	2355.62	648.46	905.593	261.564	1.36476	14.4849	1.50994e-47	4.40902e-46	chr1	185296388	185317273	20886	-	protein_coding	x
ENSG00000135929.9	CYP27A1	114.154	46.7653	371.365	89.9438	-1.73628	-14.4591	2.19779e-47	6.3912e-46	chr2	218781749	218815293	33545	+	protein_coding	x
ENSG00000100024.15	UPB1	159.125	61.5001	22.4921	7.50809	2.73823	14.4491	2.53878e-47	7.36766e-46	chr22	24494107	24528390	34284	+	protein_coding	x
ENSG00000265972.6	TXNIP	1893	1451.72	349.848	209.798	2.28952	14.4326	3.22799e-47	9.34862e-46	chr1	145992435	145996579	4145	-	protein_coding	x
ENSG00000135625.8	EGR4	1431.96	887.525	124.638	101.166	3.48203	14.4323	3.24039e-47	9.36539e-46	chr2	73290929	73293701	2773	-	protein_coding	x
ENSG00000146530.14	VWDE	507.304	152.978	1683.26	573.655	-1.7101	-14.4255	3.57789e-47	1.03198e-45	chr7	12330885	12403941	73057	-	protein_coding	x
ENSG00000145779.8	TNFAIP8	44.9993	19.5475	234.193	52.9168	-2.39153	-14.4001	5.16909e-47	1.4879e-45	chr5	119268692	119399688	130997	+	protein_coding
ENSG00000204592.9	HLA-E	4090.92	1144.07	1494.27	513.986	1.47498	14.3944	5.60944e-47	1.61138e-45	chr6	30489509	30494194	4686	+	protein_coding	x
ENSG00000077235.18	GTF3C1	1993.65	245.56	4342.91	947.086	-1.10065	-14.3926	5.76154e-47	1.65172e-45	chr16	27459555	27549913	90359	-	protein_coding	x
ENSG00000105738.11	SIPA1L3	6311.61	1246.9	3007.81	763.898	1.08015	14.3693	8.0659e-47	2.30301e-45	chr19	37907208	38208369	301162	+	protein_coding	x
ENSG00000246705.4	H2AFJ	643.031	248.404	250.589	86.5951	1.32704	14.3515	1.04265e-46	2.95911e-45	chr12	14774383	14778002	3620	+	protein_coding	x
ENSG00000186529.16	CYP4F3	212.093	143.703	19.3195	19.374	3.41047	14.3276	1.47013e-46	4.164e-45	chr19	15640897	15662825	21929	+	protein_coding	x
ENSG00000124762.13	CDKN1A	780.182	239.45	4157.35	1837.55	-2.32529	-14.3079	1.95364e-46	5.51145e-45	chr6	36676460	36687339	10880	+	protein_coding	x
ENSG00000168481.9	LGI3	546.905	215.559	123.021	43.8604	2.10981	14.2802	2.90766e-46	8.18654e-45	chr8	22146830	22157084	10255	-	protein_coding	x
ENSG00000143816.8	WNT9A	49.9406	17.1806	314.161	136.884	-2.58059	-14.2631	3.71753e-46	1.0446e-44	chr1	227918656	227947932	29277	-	protein_coding
ENSG00000196104.11	SPOCK3	369.106	139.068	2.11527	2.82867	6.51195	14.2594	3.91924e-46	1.0991e-44	chr4	166733384	167234796	501413	-	protein_coding	x
ENSG00000186318.16	BACE1	2061.68	336.126	1113.66	292.594	0.909583	14.2467	4.7005e-46	1.31558e-44	chr11	117285207	117316259	31053	-	protein_coding	x
ENSG00000066583.12	ISOC1	165.248	22.8402	382.125	74.5488	-1.19443	-14.2416	5.05756e-46	1.41273e-44	chr5	129094749	129114028	19280	+	protein_coding	x
ENSG00000020181.18	ADGRA2	451.865	173.965	91.6155	51.312	2.32944	14.2221	6.68519e-46	1.86003e-44	chr8	37784191	37844896	60706	+	protein_coding	x
ENSG00000101162.3	TUBB1	99.9163	50.8531	6.80941	4.99246	3.79745	14.2215	6.73825e-46	1.87112e-44	chr20	59019254	59026654	7401	+	protein_coding	x
ENSG00000172572.6	PDE3A	140.365	90.8083	1263.59	351.917	-3.20363	-14.2205	6.83812e-46	1.89514e-44	chr12	20369245	20684381	315137	+	protein_coding	x
ENSG00000175220.12	ARHGAP1	2147.08	459.547	967.903	184.036	1.14104	14.2195	6.92973e-46	1.91677e-44	chr11	46677080	46700619	23540	-	protein_coding	x
ENSG00000239474.7	KLHL41	1605.23	660.567	161.307	82.1942	3.24509	14.2159	7.29941e-46	2.01117e-44	chr2	169509702	169526258	16557	+	protein_coding	x
ENSG00000079385.22	CEACAM1	305.577	83.9587	65.767	28.3081	2.22801	14.214	7.50088e-46	2.06267e-44	chr19	42507304	42561234	53931	-	protein_coding	x
ENSG00000106799.13	TGFBR1	341.308	91.9301	664.418	161.903	-0.965487	-14.2114	7.78312e-46	2.13613e-44	chr9	99104038	99154192	50155	+	protein_coding	x
ENSG00000197046.12	SIGLEC15	164.654	162.141	8.02414	3.75296	3.96572	14.2098	7.96178e-46	2.18094e-44	chr18	45825675	45844094	18420	+	protein_coding	x
ENSG00000087842.11	PIR	102.025	34.5745	383.286	84.1537	-1.91909	-14.1841	1.14912e-45	3.14168e-44	chrX	15384799	15493564	108766	-	protein_coding	x
ENSG00000165655.17	ZNF503	87.8542	31.5475	235.218	66.8499	-1.42826	-14.1803	1.21404e-45	3.31277e-44	chr10	75397830	75401764	3935	-	protein_coding	x
ENSG00000167972.14	ABCA3	1219.2	290.194	3139.94	1033.96	-1.32199	-14.1738	1.33112e-45	3.62525e-44	chr16	2275881	2340746	64866	-	protein_coding	x
ENSG00000070159.14	PTPN3	1868.74	417.631	4540.38	868.972	-1.28667	-14.1662	1.48353e-45	4.03259e-44	chr9	109375466	109498313	122848	-	protein_coding	x
ENSG00000214290.8	COLCA2	168.925	36.8397	42.9362	17.7982	1.993	14.1462	1.97182e-45	5.34961e-44	chr11	111298555	111308735	10181	+	protein_coding	x
ENSG00000130037.5	KCNA5	871.511	237.753	237.067	114.956	1.93627	14.135	2.31066e-45	6.2569e-44	chr12	5043879	5046788	2910	+	protein_coding	x
ENSG00000148498.16	PARD3	374.297	107.394	867.832	235.159	-1.2129	-14.1285	2.53596e-45	6.85388e-44	chr10	34109560	34815325	705766	-	protein_coding	x
ENSG00000130222.11	GADD45G	880.985	385.543	260.641	90.3406	1.69084	14.1141	3.10897e-45	8.37058e-44	chr9	89605012	89606555	1544	+	protein_coding	x
ENSG00000113645.14	WWC1	1588.43	545.142	382.29	142.339	2.06444	14.1051	3.53419e-45	9.49739e-44	chr5	168291651	168472303	180653	+	protein_coding	x
ENSG00000171612.7	SLC25A33	367.602	74.7573	170.792	49.2357	1.11495	14.1047	3.55149e-45	9.52579e-44	chr1	9539465	9585173	45709	+	protein_coding	x
ENSG00000113924.12	HGD	306.406	94.0314	63.8974	34.141	2.28357	14.1007	3.75959e-45	1.00649e-43	chr3	120628172	120682269	54098	-	protein_coding	x
ENSG00000119862.13	LGALSL	509.671	97.7432	209.321	64.0678	1.30326	14.0884	4.47431e-45	1.19332e-43	chr2	64453969	64461381	7413	+	protein_coding	x
ENSG00000076826.9	CAMSAP3	796.874	158.603	347.915	82.0463	1.19796	14.0824	4.87267e-45	1.29712e-43	chr19	7595902	7618304	22403	+	protein_coding	x
ENSG00000040731.10	CDH10	757.542	164.178	160.531	69.8219	2.27534	14.0773	5.23387e-45	1.39066e-43	chr5	24487100	24644978	157879	-	protein_coding	x
ENSG00000105329.10	TGFB1	55.5813	32.1762	299.675	147.509	-2.40596	-14.0245	1.10405e-44	2.92252e-43	chr19	41301587	41353922	52336	-	protein_coding	x
ENSG00000134245.18	WNT2B	335.873	116.317	66.6268	19.1016	2.27694	14.024	1.11172e-44	2.93734e-43	chr1	112466541	112530165	63625	+	protein_coding	x
ENSG00000248568.1	KRT8P48	48.2993	27.2127	0.459748	0.670552	5.67308	14.0207	1.16409e-44	3.06998e-43	chr5	146706381	146707600	1220	-	processed_pseudogene
ENSG00000258818.4	RNASE4	210.739	79.1594	26.1146	17.3137	2.99415	14.0097	1.36011e-44	3.58026e-43	chr14	20684560	20701216	16657	+	protein_coding	x
ENSG00000009694.13	TENM1	453.594	181.263	16.9678	42.0686	5.00521	14.0067	1.41813e-44	3.72608e-43	chrX	124375903	124963817	587915	-	protein_coding	x
ENSG00000185519.9	FAM131C	309.355	100.129	107.114	47.5398	1.55406	14.0059	1.43501e-44	3.76345e-43	chr1	16057769	16073651	15883	-	protein_coding	x
ENSG00000129757.13	CDKN1C	355.822	134.719	3756.91	1748.14	-3.25574	-14.002	1.51617e-44	3.96895e-43	chr11	2883213	2885773	2561	-	protein_coding	x
ENSG00000100239.16	PPP6R2	1788.34	278.683	1104.03	164.714	0.69427	13.9984	1.59308e-44	4.16136e-43	chr22	50343304	50445090	101787	+	protein_coding	x
ENSG00000125848.10	FLRT3	347.4	229.477	59.4244	36.0193	2.45505	13.9983	1.59555e-44	4.16136e-43	chr20	14322985	14337614	14630	-	protein_coding	x
ENSG00000188042.8	ARL4C	115.119	67.4213	513.679	268.845	-2.17594	-13.9964	1.6386e-44	4.26577e-43	chr2	234493041	234497081	4041	-	protein_coding	x
ENSG00000173166.18	RAPH1	1590.01	461.311	4217.12	849.049	-1.42137	-13.9921	1.74118e-44	4.5245e-43	chr2	203394345	203535335	140991	-	protein_coding	x
ENSG00000171798.18	KNDC1	306.382	114.536	1092.44	345.659	-1.83079	-13.9882	1.83921e-44	4.7705e-43	chr10	133160219	133226412	66194	+	protein_coding	x
ENSG00000143502.15	SUSD4	249.026	82.6326	1165.49	392.26	-2.19926	-13.9811	2.03349e-44	5.25516e-43	chr1	223220819	223364178	143360	-	protein_coding	x
ENSG00000157542.11	KCNJ6	5421.24	820.156	2015.77	573.116	1.45242	13.9725	2.2952e-44	5.92069e-43	chr21	37607373	38121345	513973	-	protein_coding	x
ENSG00000166681.13	BEX3	1121.25	276.799	441.404	128.632	1.35341	13.971	2.34426e-44	6.03627e-43	chrX	103376340	103378077	1738	+	protein_coding	x
ENSG00000185352.8	HS6ST3	1836.8	392.761	716.793	190.204	1.3682	13.9611	2.69117e-44	6.90864e-43	chr13	96090839	96839562	748724	+	protein_coding	x
ENSG00000080503.24	SMARCA2	6049.25	1408.26	2694.55	267.176	1.13631	13.9611	2.69282e-44	6.90864e-43	chr9	1980290	2193624	213335	+	protein_coding	x
ENSG00000085117.12	CD82	638.325	180.085	213.849	69.5385	1.57891	13.9433	3.45682e-44	8.85271e-43	chr11	44564427	44620358	55932	+	protein_coding	x
ENSG00000151376.16	ME3	197.661	70.206	553.023	78.2343	-1.52664	-13.9431	3.46616e-44	8.86061e-43	chr11	86441108	86672636	231529	-	protein_coding	x
ENSG00000173221.14	GLRX	268.001	55.6437	68.5102	24.4913	1.9887	13.9367	3.79087e-44	9.67322e-43	chr5	95751319	95822726	71408	-	protein_coding	x
ENSG00000099834.18	CDHR5	125.803	120.8	4.65487	4.3322	4.4144	13.9309	4.10998e-44	1.04597e-42	chr11	616565	626078	9514	-	protein_coding	x
ENSG00000171643.14	S100Z	107.404	36.6273	13.8987	8.75949	2.9351	13.9309	4.11384e-44	1.04597e-42	chr5	76850001	76921650	71650	+	protein_coding
ENSG00000144857.14	BOC	273.5	104.276	67.4737	55.2472	2.15164	13.9126	5.31104e-44	1.34794e-42	chr3	113211003	113287459	76457	+	protein_coding	x
ENSG00000185052.12	SLC24A3	105.518	37.1681	13.0806	7.13838	2.97223	13.8982	6.49897e-44	1.64648e-42	chr20	19212642	19722926	510285	+	protein_coding	x
ENSG00000150093.19	ITGB1	8270.63	998.365	4058.97	823.296	1.04206	13.8938	6.91161e-44	1.7479e-42	chr10	32900318	33005792	105475	-	protein_coding	x
ENSG00000169499.15	PLEKHA2	470.9	119.267	152.939	44.3215	1.61634	13.8893	7.35016e-44	1.85549e-42	chr8	38901235	38973912	72678	+	protein_coding	x
ENSG00000135414.10	GDF11	500.07	129.039	164.182	73.5907	1.65927	13.8866	7.64213e-44	1.92576e-42	chr12	55743122	55757264	14143	+	protein_coding	x
ENSG00000110318.15	CEP126	1726.15	555.249	576.714	271.123	1.62514	13.8715	9.42884e-44	2.37178e-42	chr11	101915010	102001062	86053	+	protein_coding	x
ENSG00000153317.15	ASAP1	1058.63	299.506	2386.08	615.548	-1.17183	-13.8604	1.10061e-43	2.76363e-42	chr8	130052104	130443674	391571	-	protein_coding	x
ENSG00000277443.3	MARCKS	1823.77	407.026	952.644	300.745	0.96114	13.8512	1.25106e-43	3.13585e-42	chr6	113857345	113863475	6131	+	protein_coding	x
ENSG00000104635.14	SLC39A14	2115.87	517.072	5520.23	2163.43	-1.32854	-13.8508	1.25732e-43	3.14597e-42	chr8	22367249	22434129	66881	+	protein_coding	x
ENSG00000154380.17	ENAH	326.456	158.192	1080.47	238.705	-1.80305	-13.8467	1.33237e-43	3.32201e-42	chr1	225486835	225653142	166308	-	protein_coding	x
ENSG00000157600.12	TMEM164	2251.05	540.399	919.007	204.174	1.28301	13.8463	1.34006e-43	3.3353e-42	chrX	110002631	110182734	180104	+	protein_coding	x
ENSG00000159899.14	NPR2	152.037	52.5566	499.115	143.091	-1.71089	-13.8448	1.36852e-43	3.40017e-42	chr9	35792154	35809732	17579	+	protein_coding	x
ENSG00000132464.12	ENAM	740.531	269.939	149.826	72.9807	2.30538	13.8397	1.46824e-43	3.64155e-42	chr4	70628744	70646824	18081	+	protein_coding	x
ENSG00000188647.13	PTAR1	1131.27	190.472	1863.02	327.587	-0.715839	-13.8392	1.47928e-43	3.66252e-42	chr9	69709522	69760011	50490	-	protein_coding	x
ENSG00000215105.4	TTC3P1	175.698	47.6859	388.349	56.6517	-1.16608	-13.8387	1.48939e-43	3.6811e-42	chrX	75740831	75746911	6081	-	processed_pseudogene	x
ENSG00000070614.15	NDST1	1491.73	366.684	655.956	185.456	1.19187	13.8334	1.603e-43	3.955e-42	chr5	150485818	150558211	72394	+	protein_coding	x
ENSG00000072310.17	SREBF1	3349.29	898.601	7369.06	1874.02	-1.13424	-13.8142	2.09255e-43	5.15387e-42	chr17	17810399	17837011	26613	-	protein_coding	x
ENSG00000183741.12	CBX6	5888.29	1232.88	3412.04	639.345	0.779659	13.8133	2.12012e-43	5.21271e-42	chr22	38861422	38872249	10828	-	protein_coding	x
ENSG00000053524.12	MCF2L2	713.469	229.745	2010.05	370.842	-1.52311	-13.8111	2.18471e-43	5.3622e-42	chr3	183178043	183428778	250736	-	protein_coding	x
ENSG00000108179.14	PPIF	456.996	107.92	215.69	51.5999	1.07908	13.7981	2.61668e-43	6.41131e-42	chr10	79347469	79355334	7866	+	protein_coding	x
ENSG00000197747.9	S100A10	158.595	72.6643	24.1084	16.5204	2.67301	13.796	2.69351e-43	6.58817e-42	chr1	151982915	151993859	10945	-	protein_coding	x
ENSG00000135778.12	NTPCR	509.916	111.304	1041.02	204.275	-1.02859	-13.7903	2.91432e-43	7.10372e-42	chr1	232950605	232983882	33278	+	protein_coding	x
ENSG00000185551.15	NR2F2	210.296	80.4864	67.2654	25.8894	1.62879	13.7848	3.14629e-43	7.65597e-42	chr15	96325938	96340263	14326	+	protein_coding	x
ENSG00000100225.18	FBXO7	1431.47	245.128	2334.22	260.121	-0.715067	-13.7787	3.42516e-43	8.32025e-42	chr22	32474676	32498829	24154	+	protein_coding	x
ENSG00000166105.16	GLB1L3	133.804	52.1718	23.6958	9.57299	2.4385	13.765	4.14139e-43	1.00429e-41	chr11	134274245	134319564	45320	+	protein_coding	x
ENSG00000151726.14	ACSL1	782.43	276.96	2468.45	644.562	-1.68203	-13.7464	5.35643e-43	1.29671e-41	chr4	184755595	184826818	71224	-	protein_coding	x
ENSG00000104892.17	KLC3	122.124	26.6241	39.8942	10.4135	1.59384	13.728	6.9006e-43	1.66768e-41	chr19	45333434	45351520	18087	+	protein_coding	x
ENSG00000082641.16	NFE2L1	2735.1	1146.53	5737.96	1747.55	-1.0929	-13.7117	8.63596e-43	2.08352e-41	chr17	48048329	48061545	13217	+	protein_coding	x
ENSG00000172889.16	EGFL7	517.391	203.683	113.179	59.7509	2.22464	13.7065	9.28546e-43	2.23641e-41	chr9	136658856	136672678	13823	+	protein_coding	x
ENSG00000058091.17	CDK14	366.454	86.8864	745.365	80.7245	-1.04627	-13.7008	1.00479e-42	2.41592e-41	chr7	90466424	91210590	744167	+	protein_coding	x
ENSG00000159176.14	CSRP1	2858.85	792.384	1092.6	283.904	1.37593	13.6982	1.04038e-42	2.49727e-41	chr1	201483530	201509456	25927	-	protein_coding	x
ENSG00000266714.9	MYO15B	761.66	275.705	288.632	117.077	1.40073	13.687	1.21371e-42	2.9084e-41	chr17	75588058	75626849	38792	+	protein_coding	x
ENSG00000143674.11	MAP3K21	755.11	95.4694	465.184	53.7646	0.693962	13.675	1.43174e-42	3.42505e-41	chr1	233327724	233385148	57425	+	protein_coding	x
ENSG00000116254.18	CHD5	1284.38	548.343	216.43	123.156	2.58296	13.6727	1.47867e-42	3.53134e-41	chr1	6101787	6180321	78535	-	protein_coding	x
ENSG00000178162.8	FAR2P2	1243.28	290.48	457.193	124.095	1.45176	13.667	1.5979e-42	3.80967e-41	chr2	130416755	130431363	14609	-	transcribed_unprocessed_pseudogene	x
ENSG00000058668.14	ATP2B4	2880.27	602.486	1066.57	349.306	1.45513	13.6662	1.61677e-42	3.84819e-41	chr1	203626561	203744081	117521	+	protein_coding	x
ENSG00000242498.8	ARPIN	549.441	122.25	263.075	67.5205	1.07187	13.6565	1.84707e-42	4.38897e-41	chr15	89895006	89912952	17947	-	protein_coding	x
ENSG00000150527.17	MIA2	2593.4	472.494	1401.87	259.677	0.88625	13.6548	1.88948e-42	4.48222e-41	chr14	39230231	39388513	158283	+	protein_coding	x
ENSG00000077782.20	FGFR1	4800.82	702.927	2458.5	332.771	0.960013	13.6479	2.07723e-42	4.91935e-41	chr8	38400215	38468834	68620	-	protein_coding	x
ENSG00000113805.8	CNTN3	232.868	60.4633	34.8698	22.5904	2.81199	13.6337	2.52436e-42	5.96828e-41	chr3	74262568	74521140	258573	-	protein_coding	x
ENSG00000135100.17	HNF1A	433.451	76.6638	156.504	47.2982	1.48748	13.6244	2.86743e-42	6.76809e-41	chr12	120978543	121002512	23970	+	protein_coding	x
ENSG00000144827.9	ABHD10	526.044	81.5575	890.418	95.9672	-0.763398	-13.6229	2.92591e-42	6.89463e-41	chr3	111979010	111993368	14359	+	protein_coding	x
ENSG00000175426.11	PCSK1	888.079	863.67	12709.5	4338.47	-3.87494	-13.6179	3.13426e-42	7.37331e-41	chr5	96390333	96434143	43811	-	protein_coding	x
ENSG00000198947.15	DMD	458.124	160.166	57.7688	27.8706	2.94113	13.5784	5.37616e-42	1.26055e-40	chrX	31097677	33339441	2241765	-	protein_coding	x
ENSG00000111424.11	VDR	353.065	126.364	64.9506	28.0959	2.4075	13.5731	5.78271e-42	1.35363e-40	chr12	47841537	47943048	101512	-	protein_coding	x
ENSG00000086730.17	LAT2	151.383	53.0267	25.0646	9.11063	2.53697	13.567	6.28685e-42	1.46921e-40	chr7	74199652	74229834	30183	+	protein_coding	x
ENSG00000185002.10	RFX6	3694.88	1082.15	1120.91	312.978	1.70841	13.565	6.45737e-42	1.50658e-40	chr6	116877212	116932161	54950	+	protein_coding	x
ENSG00000185338.5	SOCS1	347.822	194.585	73.7447	38.9113	2.18218	13.5556	7.34042e-42	1.70979e-40	chr16	11254405	11256200	1796	-	protein_coding
ENSG00000151229.13	SLC2A13	1683.07	463.705	5686.86	1939.09	-1.72078	-13.5366	9.51019e-42	2.21155e-40	chr12	39755025	40106089	351065	-	protein_coding	x
ENSG00000086619.14	ERO1B	3952.26	1318.28	10443.4	3879.41	-1.36719	-13.5351	9.70939e-42	2.25048e-40	chr1	236215101	236281958	66858	-	protein_coding	x
ENSG00000101773.19	RBBP8	241.013	67.5389	872.546	197.377	-1.85196	-13.5309	1.02768e-41	2.37423e-40	chr18	22798261	23026488	228228	+	protein_coding	x
ENSG00000148926.10	ADM	222.481	209.585	1687.17	1441.5	-2.84951	-13.5225	1.15118e-41	2.65089e-40	chr11	10305073	10307397	2325	+	protein_coding	x
ENSG00000188981.11	MSANTD1	195.922	65.5331	37.6485	15.4695	2.35455	13.5213	1.17046e-41	2.69091e-40	chr4	3244369	3271738	27370	+	protein_coding	x
ENSG00000006695.12	COX10	468.259	118.829	184.778	32.7271	1.32203	13.5181	1.2235e-41	2.8083e-40	chr17	14069490	14231736	162247	+	protein_coding	x
ENSG00000183742.13	MACC1	893.043	382.23	168.02	79.48	2.36783	13.5132	1.30764e-41	2.99658e-40	chr7	20134655	20217404	82750	-	protein_coding	x
ENSG00000104059.4	FAM189A1	159.492	54.8624	31.3559	13.8112	2.33347	13.5068	1.4258e-41	3.26207e-40	chr15	29120254	29570723	450470	-	protein_coding	x
ENSG00000171444.18	MCC	329.152	128.98	1046.33	178.247	-1.72012	-13.5001	1.56114e-41	3.56594e-40	chr5	113022099	113488823	466725	-	protein_coding	x
ENSG00000109320.13	NFKB1	652.267	135.008	317.203	72.6702	1.04112	13.4948	1.67884e-41	3.82863e-40	chr4	102501331	102617302	115972	+	protein_coding	x
ENSG00000149260.18	CAPN5	36.6493	16.2483	180.775	104.185	-2.2285	-13.4923	1.7355e-41	3.95146e-40	chr11	77066961	77126155	59195	+	protein_coding	x
ENSG00000126583.11	PRKCG	112.698	51.2667	11.9422	12.6205	3.30545	13.4722	2.27891e-41	5.17211e-40	chr19	53879190	53907652	28463	+	protein_coding	x
ENSG00000219200.11	RNASEK	1707.84	704.567	867.073	368.372	0.977556	13.4667	2.4549e-41	5.5626e-40	chr17	7012417	7014532	2116	+	protein_coding	x
ENSG00000168952.15	STXBP6	615.201	259.678	99.8807	59.3263	2.6427	13.4654	2.49985e-41	5.65542e-40	chr14	24809656	25050297	240642	-	protein_coding	x
ENSG00000114554.11	PLXNA1	1313.57	252.464	526.472	137.411	1.33239	13.462	2.61864e-41	5.9147e-40	chr3	126988594	127037392	48799	+	protein_coding	x
ENSG00000223802.7	CERS1	158.25	95.3544	17.526	11.5204	3.03118	13.457	2.80123e-41	6.31703e-40	chr19	18868545	18896727	28183	-	protein_coding	x
ENSG00000082458.12	DLG3	179.416	53.5688	469.059	153.207	-1.36363	-13.4205	4.58827e-41	1.03141e-39	chrX	70444835	70505490	60656	+	protein_coding	x
ENSG00000159388.6	BTG2	13052.9	5533.69	1941.78	1519.68	2.84599	13.4093	5.33599e-41	1.1976e-39	chr1	203305491	203309602	4112	+	protein_coding	x
ENSG00000039068.19	CDH1	5013.28	933.188	2541.33	601.264	0.984812	13.4073	5.47843e-41	1.22762e-39	chr16	68737292	68835541	98250	+	protein_coding	x
ENSG00000105278.11	ZFR2	151.067	46.2182	14.5982	18.6057	3.49923	13.3996	6.07538e-41	1.35923e-39	chr19	3804024	3869038	65015	-	protein_coding	x
ENSG00000134775.15	FHOD3	134.864	75.9483	10.2896	8.01502	3.52909	13.3992	6.11008e-41	1.36484e-39	chr18	36297714	36780055	482342	+	protein_coding
ENSG00000145569.6	OTULINL	646.893	222.617	2219.88	1202.05	-1.66682	-13.3961	6.37429e-41	1.42162e-39	chr5	14581792	14616180	34389	+	protein_coding	x
ENSG00000106780.9	MEGF9	1101.65	213.891	2011.76	360.049	-0.871141	-13.3949	6.47784e-41	1.44244e-39	chr9	120600811	120714470	113660	-	protein_coding	x
ENSG00000125354.23	SEPTIN6	332.557	127.228	86.1471	34.5942	1.9314	13.3894	6.97796e-41	1.55136e-39	chrX	119615724	119693370	77647	-	protein_coding	x
ENSG00000079462.7	PAFAH1B3	279.852	74.3315	112.79	34.4795	1.31708	13.3857	7.33061e-41	1.62721e-39	chr19	42297033	42303546	6514	-	protein_coding	x
ENSG00000149218.5	ENDOD1	456.287	86.8101	1667.24	897.604	-1.73853	-13.3634	9.89949e-41	2.194e-39	chr11	95089846	95132645	42800	+	protein_coding	x
ENSG00000006740.17	ARHGAP44	562.735	171.687	1220.59	221.605	-1.14325	-13.3548	1.1107e-40	2.45776e-39	chr17	12789498	12991643	202146	+	protein_coding	x
ENSG00000137872.16	SEMA6D	304.303	157.167	1201.43	453.045	-2.03308	-13.3315	1.51761e-40	3.34773e-39	chr15	47184101	47774223	590123	+	protein_coding	x
ENSG00000002933.9	TMEM176A	2053.1	589.732	208.526	162.12	3.36192	13.3292	1.56618e-40	3.44948e-39	chr7	150800403	150805118	4716	+	protein_coding	x
ENSG00000163121.10	NEURL3	76.5202	40.4435	9.47477	7.11176	2.9275	13.2994	2.33254e-40	5.12145e-39	chr2	96497646	96508109	10464	-	protein_coding	x
ENSG00000149654.11	CDH22	82.9517	83.8383	780.479	404.205	-3.31402	-13.2916	2.59108e-40	5.68032e-39	chr20	46173739	46308498	134760	-	protein_coding	x
ENSG00000155846.17	PPARGC1B	167.886	79.7167	31.7671	15.7525	2.35686	13.2663	3.62952e-40	7.93229e-39	chr5	149730298	149855022	124725	+	protein_coding
ENSG00000119946.11	CNNM1	1466.17	338.257	718.039	141.915	1.02011	13.2528	4.34706e-40	9.48583e-39	chr10	99329356	99394330	64975	+	protein_coding	x
ENSG00000129657.16	SEC14L1	1633.57	513.882	773.164	193.687	1.05738	13.2233	6.4365e-40	1.40236e-38	chr17	77088749	77217101	128353	+	protein_coding	x
ENSG00000170099.6	SERPINA6	77.7075	49.6276	8.31774	7.40866	3.15582	13.2227	6.4895e-40	1.41174e-38	chr14	94304248	94323389	19142	-	protein_coding	x
ENSG00000158747.14	NBL1	1083.15	447.583	219.429	141.847	2.4087	13.2205	6.68322e-40	1.45165e-38	chr1	19596979	19658456	61478	+	protein_coding	x
ENSG00000106524.9	ANKMY2	238.59	56.4938	467.156	83.6586	-0.976293	-13.2168	7.01973e-40	1.52241e-38	chr7	16599779	16645817	46039	-	protein_coding	x
ENSG00000197558.12	SSPO	303.754	159.073	48.0768	30.3372	2.6638	13.2166	7.03322e-40	1.523e-38	chr7	149776042	149833979	57938	+	protein_coding	x
ENSG00000151224.13	MAT1A	407.775	192.293	77.1082	53.1663	2.43337	13.2156	7.13591e-40	1.54288e-38	chr10	80271820	80289658	17839	-	protein_coding	x
ENSG00000143797.12	MBOAT2	1538.52	587.367	553.033	192.236	1.45345	13.2017	8.57304e-40	1.85078e-38	chr2	8852690	9003709	151020	-	protein_coding	x
ENSG00000235370.6	DNM1P51	541.341	171.328	263.712	66.6789	1.02118	13.1984	8.96545e-40	1.93255e-38	chr15	84398316	84411701	13386	-	transcribed_unprocessed_pseudogene	x
ENSG00000137288.10	UQCC2	639.965	173.644	339.664	80.2829	0.901407	13.1933	9.59102e-40	2.06426e-38	chr6	33694293	33711727	17435	-	protein_coding	x
ENSG00000163947.11	ARHGEF3	466.424	123.736	1178.22	256.767	-1.33343	-13.1913	9.85173e-40	2.11715e-38	chr3	56727418	57079329	351912	-	protein_coding	x
ENSG00000237517.9	DGCR5	100.96	69.3266	588.021	124.373	-2.64614	-13.1901	1.00003e-39	2.14583e-38	chr22	18970514	18994628	24115	+	transcribed_unprocessed_pseudogene	x
ENSG00000128298.17	BAIAP2L2	129.596	57.8994	16.7196	9.4358	2.86631	13.1814	1.12336e-39	2.40682e-38	chr22	38084900	38110684	25785	-	protein_coding	x
ENSG00000102024.18	PLS3	293.408	100.835	49.0168	34.5463	2.62128	13.1769	1.19195e-39	2.54991e-38	chrX	115561174	115650861	89688	+	protein_coding	x
ENSG00000070961.15	ATP2B1	2580.22	405.193	1477.89	227.568	0.801135	13.1702	1.3021e-39	2.78135e-38	chr12	89588049	89709300	121252	-	protein_coding	x
ENSG00000271303.1	SRXN1	1351.28	953.163	7048.78	7159.82	-2.15518	-13.1654	1.3877e-39	2.95973e-38	chr20	646615	653370	6756	-	protein_coding	x
ENSG00000171766.16	GATM	289.836	90.8841	73.3826	23.6599	1.97604	13.1576	1.53908e-39	3.27765e-38	chr15	45361124	45402327	41204	-	protein_coding	x
ENSG00000148053.16	NTRK2	323.832	201.171	37.9302	32.1148	3.04577	13.1525	1.64659e-39	3.50135e-38	chr9	84668551	85027070	358520	+	protein_coding	x
ENSG00000211445.12	GPX3	6654.03	1702.7	2073.54	867.427	1.72994	13.1432	1.86249e-39	3.95451e-38	chr5	151020438	151028992	8555	+	protein_coding	x
ENSG00000184792.16	OSBP2	294.19	35.5966	109.827	28.5392	1.43781	13.1313	2.18002e-39	4.62177e-38	chr22	30693782	30907824	214043	+	protein_coding	x
ENSG00000122643.21	NT5C3A	607.036	107.736	276.211	42.8124	1.12181	13.1263	2.32877e-39	4.92975e-38	chr7	33014114	33062797	48684	-	protein_coding	x
ENSG00000100867.14	DHRS2	110.273	57.1755	630.836	291.73	-2.47414	-13.1128	2.78198e-39	5.88036e-38	chr14	23630115	23645639	15525	+	protein_coding	x
ENSG00000168843.14	FSTL5	1589.48	560.165	74.6218	106.118	4.45993	13.1096	2.90281e-39	6.12661e-38	chr4	161383897	162164004	780108	-	protein_coding	x
ENSG00000157657.14	ZNF618	1272.7	298.488	367.197	106.913	1.80738	13.1057	3.0547e-39	6.4376e-38	chr9	113876282	114056591	180310	+	protein_coding	x
ENSG00000169439.12	SDC2	1460.15	355.461	713.446	135.296	1.01101	13.0832	4.10788e-39	8.64426e-38	chr8	96493813	96611790	117978	+	protein_coding	x
ENSG00000145708.11	CRHBP	101.212	43.2818	11.8622	10.1405	3.09204	13.0828	4.13045e-39	8.67886e-38	chr5	76953045	76981158	28114	+	protein_coding
ENSG00000198753.12	PLXNB3	249.405	84.0624	23.0935	20.557	3.49266	13.0578	5.73703e-39	1.20189e-37	chrX	153764196	153779346	15151	+	protein_coding	x
ENSG00000176769.9	TCERG1L	70.3566	38.3589	436.735	202.633	-2.55993	-13.0356	7.67519e-39	1.60555e-37	chr10	131092391	131311721	219331	-	protein_coding	x
ENSG00000110492.15	MDK	353.008	123.951	151.154	61.8747	1.23092	13.0178	9.69451e-39	2.02498e-37	chr11	46380756	46383837	3082	+	protein_coding	x
ENSG00000172270.19	BSG	4694.5	742.275	2788.95	539.843	0.758505	13.017	9.79098e-39	2.04212e-37	chr19	571277	583493	12217	+	protein_coding	x
ENSG00000130707.18	ASS1	280.165	171.734	31.0994	17.1591	3.0415	13.0108	1.06273e-38	2.21328e-37	chr9	130444961	130501274	56314	+	protein_coding	x
ENSG00000147488.11	ST18	3420.89	721.777	1495.22	480.506	1.22448	13.0015	1.19946e-38	2.49438e-37	chr8	52110839	52460959	350121	-	protein_coding	x
ENSG00000159720.12	ATP6V0D1	1771.51	339.861	1192.47	179.439	0.561054	12.9982	1.25285e-38	2.60159e-37	chr16	67438014	67481181	43168	-	protein_coding	x
ENSG00000178662.16	CSRNP3	2105.12	499.985	870.519	156.626	1.25758	12.9933	1.33496e-38	2.76803e-37	chr2	165469647	165689407	219761	+	protein_coding	x
ENSG00000112715.22	VEGFA	6307.96	2379.54	15867.9	3922.79	-1.36972	-12.9911	1.37448e-38	2.84253e-37	chr6	43770184	43786487	16304	+	protein_coding	x
ENSG00000178980.15	SELENOW	375.549	101.558	829.521	145.248	-1.16414	-12.9911	1.3749e-38	2.84253e-37	chr19	47778585	47784686	6102	+	protein_coding	x
ENSG00000185053.14	SGCZ	65.2936	62.8338	0.920594	1.6372	5.27989	12.9839	1.50908e-38	3.11086e-37	chr8	14084845	15238431	1153587	-	protein_coding
ENSG00000092841.18	MYL6	4715.25	1086.34	2582.15	702.542	0.881089	12.9786	1.61891e-38	3.33241e-37	chr12	56158161	56163496	5336	+	protein_coding	x
ENSG00000112378.12	PERP	1165.05	229.784	3584.31	1100.75	-1.5839	-12.9761	1.67114e-38	3.43494e-37	chr6	138088505	138107419	18915	-	protein_coding	x
ENSG00000240253.6	FAR2P3	493.659	149.469	187.615	65.4305	1.40356	12.9561	2.1703e-38	4.45446e-37	chr2	130690133	130718831	28699	+	transcribed_unprocessed_pseudogene	x
ENSG00000167393.18	PPP2R3B	799.117	326.488	245.827	53.5084	1.61976	12.9393	2.70066e-38	5.53499e-37	chrX	333933	386955	53023	-	protein_coding	x
ENSG00000159873.10	CCDC117	303.737	77.857	600.305	136.783	-0.987331	-12.9242	3.28564e-38	6.72416e-37	chr22	28772674	28789301	16628	+	protein_coding	x
ENSG00000170017.12	ALCAM	3025.38	594.832	5389.83	1543.23	-0.811148	-12.9183	3.55035e-38	7.25542e-37	chr3	105366909	105576900	209992	+	protein_coding	x
ENSG00000158201.10	ABHD3	342.552	93.0112	1056.18	390.382	-1.59731	-12.9153	3.69102e-38	7.53203e-37	chr18	21650901	21704780	53880	-	protein_coding	x
ENSG00000109670.16	FBXW7	2072.72	466.443	1062.73	296.802	0.969058	12.9027	4.34644e-38	8.844e-37	chr4	152320544	152536092	215549	-	protein_coding	x
ENSG00000233273.1	AMMECR1LP1	164.092	23.3843	49.2361	16.6981	1.75192	12.8977	4.63533e-38	9.4183e-37	chr13	96573659	96574499	841	+	processed_pseudogene	x
ENSG00000005059.16	MCUB	100.65	27.9604	268.669	53.053	-1.42511	-12.8583	7.72746e-38	1.56561e-36	chr4	109560209	109688719	128511	+	protein_coding	x
ENSG00000100106.22	TRIOBP	348.492	100.486	160.454	41.3108	1.10198	12.8523	8.3451e-38	1.68592e-36	chr22	37697048	37776556	79509	+	protein_coding	x
ENSG00000133107.14	TRPC4	90.6506	83.6507	3.17605	2.79663	4.39672	12.8434	9.37225e-38	1.89074e-36	chr13	37636636	37870425	233790	-	protein_coding	x
ENSG00000183780.13	SLC35F3	736.027	224.907	265.06	80.8444	1.46524	12.841	9.66792e-38	1.94761e-36	chr1	233904676	234324511	419836	+	protein_coding	x
ENSG00000120063.10	GNA13	1173.37	232.652	3198.85	1250.69	-1.37335	-12.8397	9.82967e-38	1.97738e-36	chr17	65009289	65056740	47452	-	protein_coding	x
ENSG00000114812.13	VIPR1	91.3465	31.383	11.247	6.89431	2.95186	12.8383	1.0011e-37	2.011e-36	chr3	42489299	42537573	48275	+	protein_coding	x
ENSG00000180815.14	MAP3K15	874.153	241.074	384.3	144.398	1.21199	12.8298	1.11596e-37	2.2354e-36	chrX	19360056	19515261	155206	-	protein_coding	x
ENSG00000147573.17	TRIM55	60.1164	37.6085	1.426	2.14559	5.07032	12.8135	1.3778e-37	2.75599e-36	chr8	66126896	66175485	48590	+	protein_coding
ENSG00000137124.8	ALDH1B1	278.329	102.228	107.5	37.0987	1.35272	12.8131	1.38528e-37	2.76704e-36	chr9	38392702	38398661	5960	+	protein_coding	x
ENSG00000153066.12	TXNDC11	2264.49	888.254	899.538	166.12	1.26266	12.7961	1.72399e-37	3.43876e-36	chr16	11679080	11742878	63799	-	protein_coding	x
ENSG00000181381.13	DDX60L	462.087	93.1938	186.671	37.3542	1.29927	12.7745	2.27709e-37	4.5356e-36	chr4	168356735	168537786	181052	-	protein_coding	x
ENSG00000100918.13	REC8	765.982	191.201	355.783	100.81	1.11115	12.7706	2.3919e-37	4.75759e-36	chr14	24171853	24180257	8405	+	protein_coding	x
ENSG00000154639.19	CXADR	158.314	40.8354	451.233	107.891	-1.50583	-12.7502	3.10843e-37	6.16548e-36	chr21	17513043	17593579	80537	+	protein_coding	x
ENSG00000133116.8	KL	530.724	169.51	198.553	60.7766	1.40085	12.7482	3.19026e-37	6.31894e-36	chr13	33016423	33066143	49721	+	protein_coding	x
ENSG00000182890.5	GLUD2	48.9847	16.545	2.12462	1.6534	4.24585	12.7464	3.26648e-37	6.46088e-36	chrX	121047610	121050094	2485	+	protein_coding
ENSG00000155849.15	ELMO1	391.381	190.153	1847.19	599.465	-2.24181	-12.745	3.32559e-37	6.56861e-36	chr7	36854361	37449249	594889	-	protein_coding	x
ENSG00000176658.17	MYO1D	4029.53	894.757	6358.11	1653.06	-0.652696	-12.6789	7.73632e-37	1.52381e-35	chr17	32492522	32877177	384656	-	protein_coding	x
ENSG00000198963.11	RORB	72.1053	32.1563	293.674	112.476	-2.01729	-12.67	8.67151e-37	1.70564e-35	chr9	74497335	74693177	195843	+	protein_coding	x
ENSG00000167785.9	ZNF558	277.785	68.6525	459.905	79.5846	-0.738716	-12.6674	8.96393e-37	1.76071e-35	chr19	8806170	8832314	26145	-	protein_coding	x
ENSG00000145362.19	ANK2	1029.8	338.337	122.305	54.9091	3.01581	12.6665	9.06478e-37	1.77805e-35	chr4	112818032	113384221	566190	+	protein_coding	x
ENSG00000100605.17	ITPK1	1336.01	320.994	634.421	229.902	1.10587	12.6597	9.88494e-37	1.93357e-35	chr14	92936914	93116320	179407	-	protein_coding	x
ENSG00000116544.12	DLGAP3	309.864	64.7269	118.777	39.1268	1.40305	12.6543	1.05899e-36	2.06861e-35	chr1	34865436	34929650	64215	-	protein_coding	x
ENSG00000103091.15	WDR59	1386.45	364.13	668.726	172.103	1.04633	12.6435	1.2148e-36	2.36969e-35	chr16	74871362	75000173	128812	-	protein_coding	x
ENSG00000089199.10	CHGB	68317.8	41856.2	16241.2	6042.89	1.9804	12.6406	1.26079e-36	2.45602e-35	chr20	5911510	5925353	13844	+	protein_coding	x
ENSG00000105520.10	PLPPR2	913.519	245.585	462.328	121.301	0.983809	12.6343	1.3662e-36	2.65772e-35	chr19	11355386	11365698	10313	+	protein_coding	x
ENSG00000125347.14	IRF1	1152.56	484.653	423.796	172.307	1.43631	12.6341	1.37025e-36	2.66193e-35	chr5	132481609	132490777	9169	-	protein_coding	x
ENSG00000147262.4	GPR119	599.695	276.053	62.0995	57.0913	3.31629	12.6264	1.50981e-36	2.92503e-35	chrX	130384345	130385660	1316	-	protein_coding	x
ENSG00000166920.12	C15orf48	196.532	52.6891	67.1325	15.9146	1.52054	12.6055	1.96927e-36	3.80995e-35	chr15	45430529	45448761	18233	+	protein_coding	x
ENSG00000116396.14	KCNC4	1343.1	262.041	390.926	178.388	1.8416	12.6035	2.01877e-36	3.90039e-35	chr1	110211343	110283100	71758	+	protein_coding	x
ENSG00000196396.10	PTPN1	731.689	74.5147	1148.3	86.2432	-0.652601	-12.5994	2.1272e-36	4.10427e-35	chr20	50510321	50585241	74921	+	protein_coding	x
ENSG00000165434.8	PGM2L1	132.541	44.9136	435.816	209.1	-1.63753	-12.5829	2.62104e-36	5.04337e-35	chr11	74330316	74398433	68118	-	protein_coding	x
ENSG00000136636.13	KCTD3	1176.04	122.626	774.408	122.677	0.609935	12.5826	2.63341e-36	5.06029e-35	chr1	215567304	215621807	54504	+	protein_coding	x
ENSG00000188766.12	SPRED3	655.243	213.776	271.091	91.5964	1.27119	12.5745	2.91474e-36	5.59331e-35	chr19	38388421	38399587	11167	+	protein_coding	x
ENSG00000136161.12	RCBTB2	94.7868	37.1523	267.436	82.1723	-1.49939	-12.5668	3.21449e-36	6.16016e-35	chr13	48488959	48533256	44298	-	protein_coding	x
ENSG00000276644.5	DACH1	1102.2	333.805	503.726	218.453	1.17601	12.5574	3.61847e-36	6.91563e-35	chr13	71437966	71867204	429239	-	protein_coding	x
ENSG00000152253.9	SPC25	795.234	347.343	169.341	64.8206	2.17403	12.5562	3.67701e-36	7.01803e-35	chr2	168834132	168913371	79240	-	protein_coding	x
ENSG00000185339.9	TCN2	128.746	60.4246	26.488	12.3148	2.23611	12.5515	3.89979e-36	7.43321e-35	chr22	30607003	30627271	20269	+	protein_coding	x
ENSG00000144802.11	NFKBIZ	2187.32	1511.59	760.189	612.06	1.57365	12.5474	4.10835e-36	7.82023e-35	chr3	101827991	101861022	33032	+	protein_coding	x
ENSG00000145934.16	TENM2	225.54	110.012	5.78308	9.98225	5.03719	12.5353	4.7861e-36	9.0981e-35	chr5	167284799	168264157	979359	+	protein_coding	x
ENSG00000198168.9	SVIP	660.013	220.428	1208.4	406.545	-0.86964	-12.5286	5.20675e-36	9.88445e-35	chr11	22813799	22830299	16501	-	protein_coding	x
ENSG00000060656.20	PTPRU	74.5715	68.6693	961.523	358.427	-3.69053	-12.519	5.87825e-36	1.11443e-34	chr1	29236516	29326813	90298	+	protein_coding	x
ENSG00000173193.15	PARP14	1024.51	242.987	414.568	118.148	1.30953	12.5171	6.02017e-36	1.13981e-34	chr3	122680839	122730840	50002	+	protein_coding	x
ENSG00000158457.6	TSPAN33	383.098	123.672	151.155	65.6779	1.37689	12.5097	6.60948e-36	1.24805e-34	chr7	129144707	129169699	24993	+	protein_coding	x
ENSG00000155792.10	DEPTOR	382.739	193.476	125.869	48.6675	1.57164	12.5029	7.19484e-36	1.35677e-34	chr8	119873717	120050918	177202	+	protein_coding	x
ENSG00000164930.12	FZD6	322.831	84.1216	538.924	139.757	-0.73986	-12.4986	7.59783e-36	1.43086e-34	chr8	103298433	103332866	34434	+	protein_coding	x
ENSG00000262943.7	ALOX12P2	323.885	88.5841	705.491	184.032	-1.11867	-12.4935	8.09658e-36	1.52276e-34	chr17	6853861	6954107	100247	+	transcribed_unprocessed_pseudogene	x
ENSG00000135318.12	NT5E	98.8833	43.9037	8.50693	7.64148	3.45441	12.4855	8.96125e-36	1.68092e-34	chr6	85449584	85495791	46208	+	protein_coding	x
ENSG00000087448.11	KLHL42	2281.13	512.766	4018.04	1450.25	-0.770043	-12.4794	9.67175e-36	1.81179e-34	chr12	27780048	27803040	22993	+	protein_coding	x
ENSG00000160014.17	CALM3	1500.71	365.263	916.319	215.577	0.710978	12.4592	1.24606e-35	2.32807e-34	chr19	46601074	46610782	9709	+	protein_coding	x
ENSG00000116668.13	SWT1	107.906	40.3903	285.157	89.6919	-1.40393	-12.451	1.38141e-35	2.57754e-34	chr1	185157080	185291781	134702	+	protein_coding	x
ENSG00000174705.13	SH3PXD2B	402.136	100.691	139.437	56.303	1.55603	12.4044	2.4734e-35	4.59688e-34	chr5	172325000	172454525	129526	-	protein_coding	x
ENSG00000185920.15	PTCH1	334.469	192.195	1227.18	721.784	-1.82763	-12.3946	2.79675e-35	5.19104e-34	chr9	95442980	95517057	74078	-	protein_coding	x
ENSG00000164742.16	ADCY1	3532.16	1615.27	975.443	558.163	1.88193	12.3916	2.90341e-35	5.38195e-34	chr7	45574140	45723116	148977	+	protein_coding	x
ENSG00000117450.14	PRDX1	579.552	134.144	1063.05	307.41	-0.856835	-12.3801	3.34954e-35	6.20081e-34	chr1	45511036	45523047	12012	-	protein_coding	x
ENSG00000103942.13	HOMER2	481.708	123.213	940.15	122.011	-0.987935	-12.3536	4.65687e-35	8.60975e-34	chr15	82836946	82986153	149208	-	protein_coding	x
ENSG00000206052.11	DOK6	71.6531	52.0686	1.87978	2.14011	4.73988	12.3518	4.76177e-35	8.7922e-34	chr18	69400888	69849087	448200	+	protein_coding
ENSG00000170500.12	LONRF2	2312.21	652.828	4423.72	899.373	-0.955076	-12.3514	4.78458e-35	8.81135e-34	chr2	100273291	100322733	49443	-	protein_coding	x
ENSG00000119973.6	PRLHR	495.046	256.463	74.3267	28.483	2.60911	12.3504	4.84455e-35	8.91019e-34	chr10	118589997	118595648	5652	-	protein_coding	x
ENSG00000176340.4	COX8A	1265.91	458.87	566.076	162.075	1.11501	12.3489	4.93916e-35	9.07242e-34	chr11	63974620	63976543	1924	+	protein_coding	x
ENSG00000143013.13	LMO4	160.096	63.9627	41.8345	15.9941	1.8903	12.3473	5.04034e-35	9.24628e-34	chr1	87328880	87348923	20044	+	protein_coding	x
ENSG00000077585.14	GPR137B	496.547	156.918	193.751	67.7548	1.36502	12.3443	5.22677e-35	9.57587e-34	chr1	236142505	236221865	79361	+	protein_coding	x
ENSG00000120693.13	SMAD9	234.377	103.672	778.106	305.222	-1.73194	-12.32	7.06884e-35	1.2934e-33	chr13	36844831	36920765	75935	-	protein_coding	x
ENSG00000165195.15	PIGA	287.666	123.691	814.311	279.833	-1.51696	-12.3192	7.13569e-35	1.30394e-33	chrX	15319451	15335580	16130	-	protein_coding	x
ENSG00000171940.13	ZNF217	531.523	119.964	21.7378	19.8265	4.41294	12.3007	8.98377e-35	1.63954e-33	chr20	53567065	53609907	42843	-	protein_coding	x
ENSG00000204442.4	FAM155A	67.3281	22.0456	215.915	52.557	-1.68349	-12.2965	9.45425e-35	1.72318e-33	chr13	107163510	107867496	703987	-	protein_coding	x
ENSG00000058866.15	DGKG	60.4133	58.8081	350.313	185.941	-2.60857	-12.2866	1.06972e-34	1.94721e-33	chr3	186105668	186362234	256567	-	protein_coding
ENSG00000172379.21	ARNT2	1413.6	142.902	799.575	133.003	0.828536	12.2731	1.26348e-34	2.29698e-33	chr15	80404350	80597933	193584	+	protein_coding	x
ENSG00000169258.7	GPRIN1	586.013	151.134	1255.62	370.069	-1.08317	-12.2721	1.27825e-34	2.32084e-33	chr5	176595802	176610156	14355	-	protein_coding	x
ENSG00000221890.4	NPTXR	886.47	220.811	402.343	115.604	1.15211	12.2671	1.36009e-34	2.46627e-33	chr22	38818452	38844028	25577	-	protein_coding	x
ENSG00000169169.14	CPT1C	303.538	86.0364	125.365	33.769	1.26571	12.2655	1.38671e-34	2.51134e-33	chr19	49690898	49713731	22834	+	protein_coding	x
ENSG00000259120.3	SMIM6	101.73	38.6337	32.0897	11.3866	1.61418	12.2592	1.50043e-34	2.71381e-33	chr17	75646243	75647975	1733	+	protein_coding	x
ENSG00000189195.13	BTBD8	290.51	79.292	607.14	119.699	-1.08331	-12.2565	1.55018e-34	2.80022e-33	chr1	92080305	92184725	104421	+	protein_coding	x
ENSG00000100505.13	TRIM9	278.187	165.767	825.836	248.127	-1.64332	-12.2549	1.58158e-34	2.85328e-33	chr14	50975262	51096061	120800	-	protein_coding	x
ENSG00000133069.17	TMCC2	175.915	34.6969	421.817	105.585	-1.2375	-12.247	1.74232e-34	3.13928e-33	chr1	205227946	205285632	57687	+	protein_coding	x
ENSG00000102781.14	KATNAL1	455.198	96.151	976.057	155.378	-1.10689	-12.2398	1.905e-34	3.42803e-33	chr13	30202630	30307551	104922	-	protein_coding	x
ENSG00000157654.18	PALM2-AKAP2	749.773	259.929	1895.81	558.399	-1.34718	-12.2181	2.4879e-34	4.46561e-33	chr9	109640788	110172512	531725	+	protein_coding	x
ENSG00000177189.14	RPS6KA3	4745.28	1549.58	1897.08	354.966	1.27891	12.213	2.64809e-34	4.74711e-33	chrX	20149911	20267519	117609	-	protein_coding	x
ENSG00000015475.18	BID	189.989	69.8356	49.2332	12.1944	1.88882	12.2104	2.73403e-34	4.89498e-33	chr22	17734138	17774770	40633	-	protein_coding	x
ENSG00000135378.4	PRRG4	209.969	61.2915	72.2511	25.612	1.54	12.2089	2.78743e-34	4.98429e-33	chr11	32829927	32858120	28194	+	protein_coding	x
ENSG00000090924.15	PLEKHG2	469.286	171.83	89.1728	40.6464	2.36402	12.2037	2.9696e-34	5.30334e-33	chr19	39412669	39428415	15747	+	protein_coding	x
ENSG00000125845.7	BMP2	215.532	137.054	40.0737	13.7961	2.28235	12.1981	3.18262e-34	5.67661e-33	chr20	6767686	6780246	12561	+	protein_coding	x
ENSG00000115604.10	IL18R1	96.8066	67.0163	3.4274	5.38682	4.5913	12.1938	3.35584e-34	5.97803e-33	chr2	102311529	102398775	87247	+	protein_coding
ENSG00000181444.13	ZNF467	282.021	114.885	102.145	48.2086	1.4835	12.1921	3.42488e-34	6.09336e-33	chr7	149764182	149773588	9407	-	protein_coding	x
ENSG00000117519.16	CNN3	333.736	69.8496	74.3782	39.7769	2.23877	12.1901	3.51095e-34	6.23865e-33	chr1	94896949	94927223	30275	-	protein_coding	x
ENSG00000184731.6	FAM110C	299.931	124.611	102.438	34.6632	1.52398	12.1875	3.62156e-34	6.42713e-33	chr2	38814	46870	8057	-	protein_coding	x
ENSG00000131711.15	MAP1B	4799.61	1659.49	10931.2	2334.2	-1.22676	-12.1827	3.84214e-34	6.81005e-33	chr5	72107234	72209565	102332	+	protein_coding	x
ENSG00000248905.9	FMN1	692.305	218.054	2976.79	1785.78	-1.95003	-12.1734	4.30591e-34	7.62253e-33	chr15	32765545	33194733	429189	-	protein_coding	x
ENSG00000160867.15	FGFR4	147.22	63.163	26.3418	12.4221	2.41398	12.17	4.48875e-34	7.93628e-33	chr5	177086905	177098144	11240	+	protein_coding	x
ENSG00000214652.6	ZNF727	242.622	90.2142	524.598	164.804	-1.13642	-12.1351	6.88106e-34	1.21357e-32	chr7	64045434	64085339	39906	+	protein_coding	x
ENSG00000072135.13	PTPN18	956.216	137.327	538.695	90.8934	0.831441	12.113	9.00965e-34	1.587e-32	chr2	130356045	130375405	19361	+	protein_coding	x
ENSG00000110107.9	PRPF19	818.113	158.216	1306.01	238.722	-0.675339	-12.0982	1.07958e-33	1.89926e-32	chr11	60890547	60906585	16039	-	protein_coding	x
ENSG00000130224.15	LRCH2	266.776	93.6851	88.5205	26.9425	1.55885	12.0962	1.10602e-33	1.94335e-32	chrX	115110616	115234096	123481	-	protein_coding	x
ENSG00000171522.6	PTGER4	584.969	201.304	63.5094	53.0557	3.24038	12.0819	1.31713e-33	2.30856e-32	chr5	40679915	40693735	13821	+	protein_coding	x
ENSG00000132429.10	POPDC3	149.842	59.4825	1.72194	3.72063	5.70501	12.0732	1.46372e-33	2.56233e-32	chr6	105157900	105180014	22115	-	protein_coding	x
ENSG00000198162.12	MAN1A2	1361.43	198.388	2290.75	282.632	-0.752158	-12.0699	1.52239e-33	2.66174e-32	chr1	117367449	117528872	161424	+	protein_coding	x
ENSG00000147065.17	MSN	111.333	91.1187	770.23	268.225	-2.86639	-12.0695	1.53048e-33	2.67258e-32	chrX	65588377	65741931	153555	+	protein_coding	x
ENSG00000117528.14	ABCD3	1592.33	207.701	836.748	178.583	0.942626	12.0617	1.68286e-33	2.93506e-32	chr1	94418389	94518666	100278	+	protein_coding	x
ENSG00000081818.4	PCDHB4	339.834	87.2212	98.9368	50.4716	1.84332	12.0516	1.90278e-33	3.31046e-32	chr5	141121818	141125623	3806	+	protein_coding	x
ENSG00000119782.14	FKBP1B	95.6125	19.5234	39.5556	11.0687	1.27432	12.047	2.01253e-33	3.49711e-32	chr2	24049701	24063681	13981	+	protein_coding	x
ENSG00000254647.6	INS	5861.2	11493.5	534129	186754	-5.85825	-12.0446	2.07101e-33	3.59431e-32	chr11	2159779	2161341	1563	-	protein_coding	x
ENSG00000134321.12	RSAD2	621.516	324.472	130.399	79.9497	2.22795	12.0436	2.09478e-33	3.63113e-32	chr2	6865806	6898239	32434	+	protein_coding	x
ENSG00000111696.12	NT5DC3	1432.23	354.138	640.723	231.009	1.19076	12.0431	2.10825e-33	3.65001e-32	chr12	103770453	103841234	70782	-	protein_coding	x
ENSG00000130940.15	CASZ1	254.996	147.983	814.152	358.151	-1.72195	-12.0413	2.15652e-33	3.72902e-32	chr1	10636604	10796650	160047	-	protein_coding	x
ENSG00000106351.13	AGFG2	891.854	225.037	372.652	82.4724	1.24737	12.0399	2.19138e-33	3.78467e-32	chr7	100539203	100568220	29018	+	protein_coding	x
ENSG00000109794.13	FAM149A	83.6639	34.5411	378.491	90.938	-2.19395	-12.0382	2.23775e-33	3.86005e-32	chr4	186104419	186172667	68249	+	protein_coding	x
ENSG00000103202.13	NME4	418.021	98.7936	191.763	33.8473	1.10793	12.037	2.27095e-33	3.91255e-32	chr16	396725	410367	13643	+	protein_coding	x
ENSG00000139289.13	PHLDA1	250.943	92.969	75.8602	32.0475	1.7029	12.0368	2.27714e-33	3.91845e-32	chr12	76025447	76033932	8486	-	protein_coding	x
ENSG00000154358.21	OBSCN	336.167	211.85	987.912	365.964	-1.65478	-12.0144	2.98585e-33	5.12552e-32	chr1	228208063	228378876	170814	+	protein_coding	x
ENSG00000180525.12	PRR26	643.231	156.946	180.696	89.2563	1.86374	12.0087	3.1965e-33	5.48048e-32	chr10	649948	669581	19634	+	protein_coding	x
ENSG00000188130.14	MAPK12	481.123	172.035	213.39	106.624	1.21565	12.0042	3.37906e-33	5.78648e-32	chr22	50245450	50261716	16267	-	protein_coding	x
ENSG00000126500.3	FLRT1	66.675	37.355	7.54729	7.1912	3.04622	12.002	3.46692e-33	5.92978e-32	chr11	64103188	64119173	15986	+	protein_coding
ENSG00000110697.13	PITPNM1	928.233	307.794	1573.13	405.068	-0.784314	-11.9979	3.64597e-33	6.2285e-32	chr11	67491768	67506263	14496	-	protein_coding	x
ENSG00000196914.9	ARHGEF12	7427.93	745.134	4685.44	733.657	0.671925	11.9959	3.73349e-33	6.37033e-32	chr11	120336413	120489937	153525	+	protein_coding	x
ENSG00000232087.1	HCFC2P1	48.8067	24.1425	0.853882	1.29203	5.18342	11.9826	4.383e-33	7.46955e-32	chr13	108480226	108481817	1592	+	processed_pseudogene
ENSG00000260916.7	CCPG1	1237.38	375.958	2162.09	585.397	-0.814278	-11.9788	4.58949e-33	7.81206e-32	chr15	55340032	55408510	68479	-	protein_coding	x
ENSG00000116667.14	C1orf21	739.407	242.734	8.27835	11.0202	5.69992	11.9647	5.44022e-33	9.24904e-32	chr1	184387029	184629019	241991	+	protein_coding	x
ENSG00000234773.7	AC012618.3	70.7595	19.3136	165.059	33.4077	-1.22861	-11.9397	7.34701e-33	1.24758e-31	chr19	12195015	12237767	42753	+	transcribed_unprocessed_pseudogene	x
ENSG00000156535.15	CD109	447.38	339.729	19.4759	18.0515	4.18414	11.9237	8.90467e-33	1.50847e-31	chr6	73695785	73828316	132532	+	protein_coding	x
ENSG00000144460.12	NYAP2	271.576	83.2761	75.9195	29.6837	1.8414	11.9227	9.01144e-33	1.52473e-31	chr2	225399710	225654018	254309	+	protein_coding	x
ENSG00000159248.5	GJD2	559.128	229.131	2099.49	1039.83	-1.8401	-11.9169	9.66527e-33	1.63341e-31	chr15	34751032	34754998	3967	-	protein_coding	x
ENSG00000151718.16	WWC2	387.73	80.9511	61.8755	42.6223	2.70382	11.9144	9.95491e-33	1.68035e-31	chr4	183099257	183320777	221521	+	protein_coding	x
ENSG00000127870.17	RNF6	869.347	107.573	1745.07	382.22	-0.982621	-11.9113	1.03361e-32	1.74261e-31	chr13	26132115	26222314	90200	-	protein_coding	x
ENSG00000163961.4	RNF168	324.717	36.5865	507.16	60.5404	-0.643633	-11.9108	1.03951e-32	1.75048e-31	chr3	196468783	196503768	34986	-	protein_coding	x
ENSG00000170608.3	FOXA3	164.712	35.2777	54.8144	13.2769	1.56276	11.886	1.39965e-32	2.35241e-31	chr19	45863989	45873797	9809	+	protein_coding	x
ENSG00000204178.11	MACO1	566.351	165.108	935.323	164.346	-0.747036	-11.886	1.40028e-32	2.35241e-31	chr1	25430858	25500209	69352	+	protein_coding	x
ENSG00000197208.6	SLC22A4	77.3535	31.8889	13.7638	7.71001	2.45084	11.8554	2.01874e-32	3.38737e-31	chr5	132294394	132344190	49797	+	protein_coding	x
ENSG00000105088.8	OLFM2	111.389	45.3969	452.355	188.774	-1.97489	-11.8447	2.29195e-32	3.84125e-31	chr19	9853718	9936552	82835	-	protein_coding	x
ENSG00000143067.5	ZNF697	435.121	179.455	1237.57	341.758	-1.54785	-11.8402	2.41993e-32	4.05095e-31	chr1	119619377	119648266	28890	-	protein_coding	x
ENSG00000165886.5	UBTD1	72.2796	19.5022	182.816	35.1174	-1.33553	-11.8342	2.59679e-32	4.34188e-31	chr10	97498924	97571206	72283	+	protein_coding
ENSG00000131730.16	CKMT2	36.3514	12.2816	3.51876	2.13252	3.20251	11.8309	2.70206e-32	4.51256e-31	chr5	81233320	81266398	33079	+	protein_coding	x
ENSG00000227051.6	C14orf132	1859.58	377.563	4020.23	1007.01	-1.10008	-11.8239	2.93738e-32	4.89979e-31	chr14	96039324	96093889	54566	+	protein_coding	x
ENSG00000172954.13	LCLAT1	1104.16	204.435	576.056	125.187	0.944794	11.8216	3.01952e-32	5.03087e-31	chr2	30447226	30644225	197000	+	protein_coding	x
ENSG00000138771.16	SHROOM3	1127.16	301.6	579.918	133.004	0.939834	11.8133	3.33108e-32	5.54345e-31	chr4	76435229	76783253	348025	+	protein_coding	x
ENSG00000113269.14	RNF130	841.422	117.142	1598.2	413.094	-0.899553	-11.8128	3.35013e-32	5.56862e-31	chr5	179911651	180072113	160463	-	protein_coding	x
ENSG00000169926.11	KLF13	653.851	295.945	1794.63	442.635	-1.50712	-11.8122	3.37751e-32	5.60754e-31	chr15	31326835	31435665	108831	+	protein_coding	x
ENSG00000102580.15	DNAJC3	1862.91	619.312	3928.77	922.933	-1.08963	-11.8089	3.513e-32	5.82565e-31	chr13	95677139	95794988	117850	+	protein_coding	x
ENSG00000243538.1	RPS26P28	31.2299	16.0829	0.278154	0.522053	5.47439	11.8035	3.74273e-32	6.19937e-31	chr5	16902294	16902641	348	-	processed_pseudogene
ENSG00000169908.12	TM4SF1	378.09	268.1	54.7885	63.8994	2.88826	11.8013	3.84208e-32	6.34908e-31	chr3	149369022	149377692	8671	-	protein_coding	x
ENSG00000112406.5	HECA	261.862	167.972	852.114	299.75	-1.80465	-11.7793	4.99273e-32	8.24092e-31	chr6	139135080	139180802	45723	+	protein_coding	x
ENSG00000056736.10	IL17RB	139.857	84.7763	615.021	388.318	-2.09018	-11.7628	6.07057e-32	1.00083e-30	chr3	53846568	53865794	19227	+	protein_coding	x
ENSG00000169435.14	RASSF6	114.811	46.7197	355.558	85.8938	-1.66685	-11.7574	6.47216e-32	1.0658e-30	chr4	73571550	73620631	49082	-	protein_coding	x
ENSG00000120217.14	CD274	55.1023	27.9661	163.745	52.3309	-1.59358	-11.757	6.49826e-32	1.06885e-30	chr9	5450503	5470566	20064	+	protein_coding	x
ENSG00000184368.16	MAP7D2	387.966	77.9303	168.525	52.1474	1.22312	11.7493	7.12281e-32	1.17022e-30	chrX	20006713	20116907	110195	-	protein_coding	x
ENSG00000182841.12	RRP7BP	353.252	74.8184	217.459	44.8603	0.700293	11.7356	8.37517e-32	1.37438e-30	chr22	42555223	42582038	26816	-	transcribed_unprocessed_pseudogene	x
ENSG00000112167.10	SAYSD1	209.886	34.4756	388.7	65.4615	-0.88479	-11.7187	1.02282e-31	1.67459e-30	chr6	39104063	39115186	11124	-	protein_coding	x
ENSG00000172757.13	CFL1	1969.3	351.338	1253.63	141.714	0.640284	11.7129	1.09483e-31	1.79042e-30	chr11	65823022	65862026	39005	-	protein_coding	x
ENSG00000072110.13	ACTN1	1895.35	285.912	938.083	206.806	1.02825	11.711	1.11911e-31	1.82801e-30	chr14	68874143	68979440	105298	-	protein_coding	x
ENSG00000145198.14	VWA5B2	3142.21	997.177	1284.11	456.051	1.30661	11.7055	1.1952e-31	1.94781e-30	chr3	184230429	184242329	11901	+	protein_coding	x
ENSG00000106415.13	GLCCI1	127.562	44.9575	398.75	120.72	-1.64916	-11.7048	1.20435e-31	1.96046e-30	chr7	7968796	8094272	125477	+	protein_coding	x
ENSG00000107854.6	TNKS2	1708.03	441.338	2915.22	459.213	-0.790508	-11.7021	1.2428e-31	2.02073e-30	chr10	91798426	91865475	67050	+	protein_coding	x
ENSG00000173848.19	NET1	727.743	176.4	272.811	70.1142	1.40235	11.7	1.27418e-31	2.06938e-30	chr10	5412557	5459056	46500	+	protein_coding	x
ENSG00000116044.16	NFE2L2	817.89	171.731	1499.75	482.947	-0.857162	-11.6967	1.32567e-31	2.15053e-30	chr2	177227595	177392697	165103	-	protein_coding	x
ENSG00000189319.14	FAM53B	383.262	67.3503	722.139	119.795	-0.912167	-11.6919	1.40145e-31	2.26827e-30	chr10	124619292	124744378	125087	-	protein_coding	x
ENSG00000119698.12	PPP4R4	446.548	98.9385	88.8053	36.6336	2.3365	11.6877	1.47241e-31	2.3804e-30	chr14	94146128	94279734	133607	+	protein_coding	x
ENSG00000116106.12	EPHA4	230.914	172.164	9.77185	10.6587	4.29228	11.678	1.65226e-31	2.66812e-30	chr2	221418027	221574202	156176	-	protein_coding	x
ENSG00000115263.15	GCG	788680	567547	1891.03	3117.24	6.70347	11.673	1.75145e-31	2.82506e-30	chr2	162142882	162152404	9523	-	protein_coding	x
ENSG00000102996.5	MMP15	797.934	178.435	396.309	125.624	1.03595	11.6589	2.06812e-31	3.32827e-30	chr16	58025754	58046901	21148	+	protein_coding	x
ENSG00000143195.13	ILDR2	189.992	47.4749	539.561	141.568	-1.4834	-11.6582	2.08358e-31	3.34934e-30	chr1	166895711	166975540	79830	-	protein_coding	x
ENSG00000112297.15	CRYBG1	86.7165	43.0801	13.0574	7.81547	2.61217	11.6059	3.84824e-31	6.17901e-30	chr6	106360808	106571978	211171	+	protein_coding	x
ENSG00000177106.16	EPS8L2	1379.77	282.191	709.179	157.948	0.964787	11.6031	3.97249e-31	6.37128e-30	chr11	694438	727727	33290	+	protein_coding	x
ENSG00000160963.14	COL26A1	40.3289	23.0471	2.71687	3.43002	3.78451	11.5908	4.58933e-31	7.35227e-30	chr7	101362875	101559024	196150	+	protein_coding
ENSG00000157985.19	AGAP1	1840.81	468.859	1002	197.115	0.860092	11.5813	5.1288e-31	8.20724e-30	chr2	235494043	236131800	637758	+	protein_coding	x
ENSG00000130723.20	PRRC2B	5224.38	1364.77	8374.08	1677.65	-0.695138	-11.5777	5.34608e-31	8.54528e-30	chr9	131373636	131500197	126562	+	protein_coding	x
ENSG00000123989.14	CHPF	1604.19	351.885	2882.42	732.459	-0.830957	-11.5714	5.75689e-31	9.19155e-30	chr2	219538948	219543809	4862	-	protein_coding	x
ENSG00000163956.13	LRPAP1	2789.17	1137.26	1420.29	567.723	0.958385	11.5705	5.81478e-31	9.27352e-30	chr4	3503612	3532446	28835	-	protein_coding	x
ENSG00000085276.19	MECOM	130.338	54.4094	8.43716	8.31721	3.82882	11.5626	6.37447e-31	1.01547e-29	chr3	169083499	169663775	580277	-	protein_coding	x
ENSG00000206503.13	HLA-A	9502.94	3264.27	3867.94	1413.13	1.29562	11.557	6.80305e-31	1.08253e-29	chr6	29941260	29945884	4625	+	protein_coding	x
ENSG00000170345.10	FOS	16323	6105.57	5403.23	3721.75	1.75504	11.5558	6.89725e-31	1.09628e-29	chr14	75278826	75282230	3405	+	protein_coding	x
ENSG00000198722.14	UNC13B	1483.38	195.043	2453.56	341.742	-0.72374	-11.5321	9.09076e-31	1.44331e-29	chr9	35161992	35405338	243347	+	protein_coding	x
ENSG00000168785.8	TSPAN5	66.5066	18.8227	265.923	102.747	-1.91585	-11.522	1.02221e-30	1.62111e-29	chr4	98470367	98658611	188245	-	protein_coding	x
ENSG00000127415.13	IDUA	374.675	95.5027	194.149	54.6759	0.959369	11.5111	1.16018e-30	1.83787e-29	chr4	986997	1004564	17568	+	protein_coding	x
ENSG00000175311.7	ANKS4B	113.9	49.7289	28.2833	9.00496	1.93065	11.5029	1.27608e-30	2.0192e-29	chr16	21233699	21253850	20152	+	protein_coding	x
ENSG00000196177.12	ACADSB	339.245	66.7189	596.3	113.934	-0.817281	-11.5	1.31873e-30	2.08436e-29	chr10	123008979	123058311	49333	+	protein_coding	x
ENSG00000140873.16	ADAMTS18	160.411	59.587	1.33535	2.99491	5.82478	11.4929	1.43267e-30	2.26192e-29	chr16	77247813	77435034	187222	-	protein_coding	x
ENSG00000143337.18	TOR1AIP1	682.557	114.526	1196.78	161.27	-0.814891	-11.492	1.44714e-30	2.28223e-29	chr1	179882042	179925000	42959	+	protein_coding	x
ENSG00000138134.12	STAMBPL1	69.9785	21.1061	170.041	24.6567	-1.29674	-11.4883	1.51005e-30	2.37879e-29	chr10	88879734	88975153	95420	+	protein_coding	x
ENSG00000179094.16	PER1	2311.57	1309.03	745.096	214.398	1.52954	11.488	1.51614e-30	2.38572e-29	chr17	8140472	8156506	16035	-	protein_coding	x
ENSG00000158122.12	PRXL2C	487.819	91.6675	287.932	52.0194	0.756313	11.4772	1.71802e-30	2.7004e-29	chr9	96639577	96655317	15741	-	protein_coding	x
ENSG00000196834.12	POTEI	625.621	455.02	131.549	56.0691	2.10272	11.4754	1.75395e-30	2.75382e-29	chr2	130459455	130509707	50253	-	protein_coding	x
ENSG00000074317.11	SNCB	54.2501	28.0549	270.843	141.616	-2.27283	-11.4668	1.9364e-30	3.03691e-29	chr5	176620082	176630556	10475	-	protein_coding
ENSG00000128335.14	APOL2	318.252	76.3855	586.051	127.892	-0.879125	-11.4641	1.999e-30	3.13162e-29	chr22	36226209	36239954	13746	-	protein_coding	x
ENSG00000197312.12	DDI2	1115.05	158.807	1859.62	286.938	-0.732892	-11.4624	2.03882e-30	3.19047e-29	chr1	15617458	15669044	51587	+	protein_coding	x
ENSG00000120738.8	EGR1	10442.9	5413.1	3214.79	1794.06	1.70498	11.4557	2.20103e-30	3.44051e-29	chr5	138465479	138469303	3825	+	protein_coding	x
ENSG00000227671.4	AL390728.4	583.925	101.134	349.433	90.3516	0.760328	11.4514	2.31473e-30	3.61425e-29	chr1	247189851	247210856	21006	-	transcribed_unprocessed_pseudogene	x
ENSG00000136698.8	CFC1	4690.29	2140.51	1307.84	578.172	1.82338	11.4426	2.56203e-30	3.99598e-29	chr2	130592168	130599575	7408	-	protein_coding	x
ENSG00000172493.20	AFF1	2020.36	781.416	3881.58	1408.2	-0.944053	-11.4374	2.71775e-30	4.23419e-29	chr4	86935002	87141054	206053	+	protein_coding	x
ENSG00000109944.10	JHY	66.8294	31.9202	195.168	71.7634	-1.57664	-11.4345	2.81214e-30	4.37643e-29	chr11	122882528	122959798	77271	+	protein_coding	x
ENSG00000118418.14	HMGN3	440.238	98.4583	197.889	51.8141	1.16263	11.4292	2.98702e-30	4.63839e-29	chr6	79201245	79234738	33494	-	protein_coding	x
ENSG00000274070.2	CASTOR2	5064.82	1259.81	2439.87	785.127	1.08947	11.4288	3.00319e-30	4.6584e-29	chr7	74964705	75031528	66824	+	protein_coding	x
ENSG00000153132.13	CLGN	380.218	149.382	977.353	388.5	-1.34865	-11.4283	3.01828e-30	4.67668e-29	chr4	140388453	140427661	39209	-	protein_coding	x
ENSG00000153956.16	CACNA2D1	647.022	235.57	1809.58	739.83	-1.44809	-11.4245	3.15337e-30	4.88066e-29	chr7	81946444	82443777	497334	-	protein_coding	x
ENSG00000103034.14	NDRG4	374.505	172.034	1548.64	630.595	-2.03761	-11.4215	3.26504e-30	5.04798e-29	chr16	58462846	58513628	50783	+	protein_coding	x
ENSG00000111860.14	CEP85L	504.192	88.2741	307.961	35.2011	0.703726	11.4117	3.6569e-30	5.64766e-29	chr6	118460772	118710075	249304	-	protein_coding	x
ENSG00000071073.13	MGAT4A	1506.52	276.496	3038.93	1118.37	-0.953586	-11.4074	3.83922e-30	5.91633e-29	chr2	98619106	98731132	112027	-	protein_coding	x
ENSG00000170485.17	NPAS2	1010.81	416.048	529.778	138.511	0.899959	11.406	3.90328e-30	6.00198e-29	chr2	100820139	100996829	176691	+	protein_coding	x
ENSG00000123130.17	ACOT9	292.827	68.4722	117.842	46.9765	1.34731	11.4039	3.99639e-30	6.13849e-29	chrX	23701055	23766475	65421	-	protein_coding	x
ENSG00000213199.8	ASIC3	134.081	40.7186	57.8016	30.6329	1.27036	11.3989	4.23554e-30	6.49877e-29	chr7	151048292	151052756	4465	+	protein_coding	x
ENSG00000137843.12	PAK6	537.531	113.257	234.754	86.0518	1.23419	11.3986	4.24677e-30	6.50896e-29	chr15	40217428	40277487	60060	+	protein_coding	x
ENSG00000169047.5	IRS1	653.301	200.268	183.187	64.8145	1.81618	11.3942	4.47152e-30	6.84601e-29	chr2	226731317	226799759	68443	-	protein_coding	x
ENSG00000164889.14	SLC4A2	1642.81	315.307	1062.29	196.223	0.624372	11.392	4.5848e-30	7.01187e-29	chr7	151057210	151076526	19317	+	protein_coding	x
ENSG00000196526.10	AFAP1	477.712	100.722	201.285	36.9934	1.23233	11.3914	4.61481e-30	7.05015e-29	chr4	7758714	7939926	181213	-	protein_coding	x
ENSG00000106261.17	ZKSCAN1	5456.74	913.744	3364.94	582.285	0.69644	11.3856	4.93518e-30	7.53147e-29	chr7	100015572	100041689	26118	+	protein_coding	x
ENSG00000114315.4	HES1	516.43	251.483	164.065	116.753	1.74809	11.3628	6.40289e-30	9.76079e-29	chr3	194136148	194138732	2585	+	protein_coding	x
ENSG00000035862.12	TIMP2	273.759	286.943	3490.89	1690.09	-3.66863	-11.3523	7.22534e-30	1.10027e-28	chr17	78852977	78925387	72411	-	protein_coding	x
ENSG00000204103.4	MAFB	5265.97	2122.88	2357.1	1651.86	1.30163	11.352	7.25261e-30	1.10324e-28	chr20	40685848	40689236	3389	-	protein_coding	x
ENSG00000163492.15	CCDC141	148.766	141.063	14.831	12.045	3.08022	11.3497	7.44126e-30	1.13072e-28	chr2	178829757	179050086	220330	-	protein_coding	x
ENSG00000120907.18	ADRA1A	82.1181	41.6716	20.7567	8.59123	1.91373	11.3484	7.54953e-30	1.14594e-28	chr8	26748150	26867278	119129	-	protein_coding
ENSG00000101367.9	MAPRE1	3222.54	778.504	1954.74	516.275	0.72647	11.3476	7.62699e-30	1.15646e-28	chr20	32819954	32850405	30452	+	protein_coding	x
ENSG00000145391.13	SETD7	841.285	172.018	1533.49	238.831	-0.87386	-11.3362	8.68136e-30	1.31212e-28	chr4	139495941	139606699	110759	-	protein_coding	x
ENSG00000069974.16	RAB27A	668.953	173.85	288.564	83.3842	1.21037	11.3329	9.0199e-30	1.36183e-28	chr15	55202966	55319113	116148	-	protein_coding	x
ENSG00000162413.16	KLHL21	523.944	181.742	1154.58	546.674	-1.09638	-11.325	9.86351e-30	1.48756e-28	chr1	6590724	6614607	23884	-	protein_coding	x
ENSG00000164187.7	LMBRD2	922.743	208.834	1463.06	418.452	-0.649613	-11.3249	9.87362e-30	1.48756e-28	chr5	36098407	36151887	53481	-	protein_coding	x
ENSG00000186446.12	ZNF501	45.3592	13.6048	123.705	31.9295	-1.4472	-11.3244	9.93635e-30	1.49542e-28	chr3	44729596	44737083	7488	+	protein_coding
ENSG00000002834.18	LASP1	1509.96	163.817	927.622	121.858	0.704478	11.3191	1.05509e-29	1.58622e-28	chr17	38869859	38921770	51912	+	protein_coding	x
ENSG00000153976.3	HS3ST3A1	47.363	24.1508	1.03564	1.4543	4.8217	11.3161	1.09187e-29	1.63977e-28	chr17	13494032	13601929	107898	-	protein_coding
ENSG00000150672.17	DLG2	121.638	51.1384	443.951	123.013	-1.87431	-11.3106	1.16314e-29	1.74496e-28	chr11	83455012	85627922	2172911	-	protein_coding	x
ENSG00000085563.14	ABCB1	915.913	366.813	285.876	161.585	1.73526	11.3036	1.25884e-29	1.88653e-28	chr7	87503633	87713323	209691	-	protein_coding	x
ENSG00000095932.7	SMIM24	556.298	292.292	68.0486	57.3229	3.03907	11.2972	1.35538e-29	2.02906e-28	chr19	3473986	3480525	6540	-	protein_coding	x
ENSG00000110104.13	CCDC86	694.403	367.681	287.906	147.753	1.25535	11.297	1.35768e-29	2.03036e-28	chr11	60842113	60851081	8969	+	protein_coding	x
ENSG00000185875.13	THNSL1	230.556	39.9731	381.455	66.296	-0.727553	-11.2925	1.42963e-29	2.1357e-28	chr10	25016612	25026664	10053	+	protein_coding	x
ENSG00000082996.19	RNF13	474.734	129.164	855.118	204.559	-0.858039	-11.2879	1.50541e-29	2.24654e-28	chr3	149812708	149962139	149432	+	protein_coding	x
ENSG00000166436.16	TRIM66	723.178	183.106	1307.91	253.84	-0.863867	-11.2797	1.65238e-29	2.46327e-28	chr11	8612037	8682694	70658	-	protein_coding	x
ENSG00000187210.14	GCNT1	2132.64	570.333	790.169	241.061	1.43286	11.2746	1.7524e-29	2.60963e-28	chr9	76419850	76651203	231354	+	protein_coding	x
ENSG00000165678.21	GHITM	1314.03	302.196	1862.36	491.174	-0.491936	-11.2692	1.86222e-29	2.77024e-28	chr10	84139509	84153568	14060	+	protein_coding	x
ENSG00000039139.9	DNAH5	490.629	218.58	1547.44	516.234	-1.66199	-11.2643	1.96843e-29	2.92517e-28	chr5	13690331	13944543	254213	-	protein_coding	x
ENSG00000111897.7	SERINC1	3628.82	1294.61	6605.89	1691.73	-0.895526	-11.2597	2.07542e-29	3.08094e-28	chr6	122443351	122471807	28457	-	protein_coding	x
ENSG00000127946.17	HIP1	95.7532	50.8238	288.632	120.94	-1.60213	-11.2397	2.60182e-29	3.85832e-28	chr7	75533298	75738962	205665	-	protein_coding	x
ENSG00000163898.10	LIPH	47.0484	26.3648	198.257	57.2522	-2.09574	-11.2325	2.82301e-29	4.18195e-28	chr3	185506262	185552588	46327	-	protein_coding	x
ENSG00000257008.6	GPR142	219.783	96.1428	62.3789	38.0697	1.8406	11.2299	2.90808e-29	4.30348e-28	chr17	74367407	74372622	5216	+	protein_coding
ENSG00000128487.16	SPECC1	211.364	54.3013	500.86	123.47	-1.23842	-11.2268	3.01202e-29	4.45263e-28	chr17	20009344	20319026	309683	+	protein_coding	x
ENSG00000214174.8	AMZ2P1	156.471	40.5223	379.467	133.842	-1.23385	-11.2254	3.06019e-29	4.51912e-28	chr17	64966550	64975576	9027	-	transcribed_unprocessed_pseudogene	x
ENSG00000145990.11	GFOD1	486.331	98.8573	287.941	62.6945	0.758243	11.2182	3.32114e-29	4.89937e-28	chr6	13357830	13487662	129833	-	protein_coding	x
ENSG00000184012.12	TMPRSS2	282.07	209.273	10.4215	9.15912	4.35345	11.2139	3.48321e-29	5.13312e-28	chr21	41464305	41531116	66812	-	protein_coding	x
ENSG00000198363.18	ASPH	5644.55	1480	2622.64	472.221	1.07415	11.2132	3.51373e-29	5.17271e-28	chr8	61500556	61714640	214085	-	protein_coding	x
ENSG00000153904.20	DDAH1	565.572	150.16	321.289	70.4902	0.799756	11.2113	3.58837e-29	5.2771e-28	chr1	85318481	85578363	259883	-	protein_coding	x
ENSG00000177879.16	AP3S1	283.419	86.3897	143.252	27.9429	0.950669	11.207	3.76655e-29	5.53338e-28	chr5	115841592	115914081	72490	+	protein_coding	x
ENSG00000197903.7	HIST1H2BK	67.2826	19.6233	19.6027	10.4123	1.80173	11.2004	4.05702e-29	5.95394e-28	chr6	27146418	27146798	381	-	protein_coding	x
ENSG00000184304.15	PRKD1	226.969	112.595	39.8636	28.2875	2.51785	11.1982	4.16312e-29	6.10332e-28	chr14	29576479	30191898	615420	-	protein_coding	x
ENSG00000014164.7	ZC3H3	209.148	33.0639	727.407	346.834	-1.6763	-11.1971	4.21366e-29	6.17103e-28	chr8	143437659	143541447	103789	-	protein_coding	x
ENSG00000163453.11	IGFBP7	1098.39	400.269	360.564	159.235	1.62563	11.1866	4.74299e-29	6.93192e-28	chr4	57030773	57110385	79613	-	protein_coding	x
ENSG00000143630.10	HCN3	489.138	96.919	263.749	83.3819	0.90766	11.1797	5.12536e-29	7.48302e-28	chr1	155277463	155289848	12386	+	protein_coding	x
ENSG00000143127.13	ITGA10	34.6234	14.3882	109.178	32.6756	-1.65416	-11.176	5.34634e-29	7.79762e-28	chr1	145891208	145910111	18904	-	protein_coding	x
ENSG00000235750.10	KIAA0040	595.396	144.464	165.147	79.8016	1.9011	11.1663	5.95991e-29	8.68357e-28	chr1	175156986	175192999	36014	-	protein_coding	x
ENSG00000106665.15	CLIP2	988.683	202.669	537.206	121.799	0.885698	11.1631	6.1811e-29	8.99658e-28	chr7	74289475	74405943	116469	+	protein_coding	x
ENSG00000085491.17	SLC25A24	504.381	120.391	826.534	164.558	-0.718935	-11.141	7.91818e-29	1.15131e-27	chr1	108134043	108200849	66807	-	protein_coding	x
ENSG00000121931.16	LRIF1	182.985	53.5646	393.481	83.0865	-1.11572	-11.1375	8.23951e-29	1.1968e-27	chr1	110947190	110963965	16776	-	protein_coding	x
ENSG00000163629.13	PTPN13	1714.93	319.279	1007.6	182.188	0.766338	11.1313	8.83471e-29	1.28194e-27	chr4	86594315	86815171	220857	+	protein_coding	x
ENSG00000162607.13	USP1	471.049	115.257	772.564	148.122	-0.721362	-11.1257	9.40123e-29	1.36274e-27	chr1	62436297	62451804	15508	+	protein_coding	x
ENSG00000139263.11	LRIG3	1051.33	243.853	495.804	174.386	1.12701	11.1175	1.03106e-28	1.49152e-27	chr12	58872149	58920522	48374	-	protein_coding	x
ENSG00000143515.18	ATP8B2	1966.01	359.587	1130.29	237.717	0.799013	11.1174	1.0327e-28	1.49236e-27	chr1	154325553	154351304	25752	+	protein_coding	x
ENSG00000162636.16	FAM102B	230.729	105.208	67.3116	25.406	1.71122	11.1138	1.07464e-28	1.55138e-27	chr1	108560089	108644900	84812	+	protein_coding	x
ENSG00000181467.5	RAP2B	784.747	251.168	260.999	62.623	1.54673	11.1076	1.15236e-28	1.6602e-27	chr3	153162226	153170627	8402	+	protein_coding	x
ENSG00000171206.14	TRIM8	672.442	145.332	1051.64	206.852	-0.64527	-11.1069	1.16115e-28	1.67115e-27	chr10	102642310	102660680	18371	+	protein_coding	x
ENSG00000104870.13	FCGRT	531.167	141.631	190.694	75.2935	1.51242	11.1045	1.19341e-28	1.71585e-27	chr19	49506816	49526428	19613	+	protein_coding	x
ENSG00000079156.17	OSBPL6	561.017	164.347	204.936	57.0323	1.4309	11.097	1.29676e-28	1.86255e-27	chr2	178194481	178402893	208413	+	protein_coding	x
ENSG00000130779.20	CLIP1	1703.11	277.813	2646.15	568.486	-0.623987	-11.0879	1.43685e-28	2.05783e-27	chr12	122271432	122422632	151201	-	protein_coding	x
ENSG00000145632.15	PLK2	6073.77	1104.95	1424.75	673.038	2.13528	11.0729	1.69831e-28	2.42944e-27	chr5	58453982	58460139	6158	-	protein_coding	x
ENSG00000122694.16	GLIPR2	114.592	54.7275	19.3137	10.6932	2.47683	11.0674	1.80578e-28	2.58057e-27	chr9	36136536	36163913	27378	+	protein_coding	x
ENSG00000030419.16	IKZF2	112.679	34.2491	325.435	82.7663	-1.51714	-11.0525	2.13209e-28	3.03769e-27	chr2	212999691	213152427	152737	-	protein_coding	x
ENSG00000135605.13	TEC	78.1934	35.422	235.221	84.5411	-1.59518	-11.043	2.3691e-28	3.37197e-27	chr4	48135783	48269838	134056	-	protein_coding	x
ENSG00000149294.16	NCAM1	1983.75	668.989	1067.63	262.209	0.863999	11.0424	2.38622e-28	3.39293e-27	chr11	112961247	113278436	317190	+	protein_coding	x
ENSG00000083857.14	FAT1	753.137	613.184	5404.79	1044.89	-2.92072	-11.0363	2.55247e-28	3.62569e-27	chr4	186587794	186726722	138929	-	protein_coding	x
ENSG00000106927.12	AMBP	52.7167	21.1859	6.55982	5.71154	2.96712	11.0349	2.59325e-28	3.67992e-27	chr9	114060127	114078328	18202	-	protein_coding	x
ENSG00000117228.10	GBP1	79.7112	56.3658	8.22807	8.27107	3.139	11.0272	2.82437e-28	4.00388e-27	chr1	89052319	89065230	12912	-	protein_coding
ENSG00000185745.10	IFIT1	97.1574	24.3003	224.605	60.3757	-1.18912	-11.0255	2.87948e-28	4.07793e-27	chr10	89392546	89406487	13942	+	protein_coding	x
ENSG00000168502.17	MTCL1	94.4663	56.9182	495.631	137.379	-2.41859	-11.0248	2.90077e-28	4.10396e-27	chr18	8705661	8832778	127118	+	protein_coding	x
ENSG00000160781.17	PAQR6	87.1515	29.5808	33.7832	14.024	1.361	11.024	2.927e-28	4.13694e-27	chr1	156243320	156248117	4798	-	protein_coding	x
ENSG00000087095.13	NLK	499.196	64.7655	730.707	99.4512	-0.547967	-11.0216	3.00702e-28	4.2458e-27	chr17	28041737	28196381	154645	+	protein_coding	x
ENSG00000205502.4	C2CD4B	1761.86	672.337	685.139	426.711	1.44154	11.0013	3.76595e-28	5.30681e-27	chr15	62163535	62165285	1751	-	protein_coding	x
ENSG00000067836.12	ROGDI	606.275	177.462	269.183	73.2558	1.16325	11.0006	3.79463e-28	5.3419e-27	chr16	4796968	4802950	5983	-	protein_coding	x
ENSG00000016082.15	ISL1	2215.67	406.6	1000.74	257.256	1.17086	10.9995	3.84069e-28	5.40137e-27	chr5	51383448	51394730	11283	+	protein_coding	x
ENSG00000156642.17	NPTN	2598.24	479.548	1583.92	290.505	0.711687	10.9962	3.98528e-28	5.59916e-27	chr15	73560014	73634134	74121	-	protein_coding	x
ENSG00000122417.15	ODF2L	1076.95	355.592	566.892	156.973	0.90352	10.994	4.08407e-28	5.73227e-27	chr1	86346824	86396342	49519	-	protein_coding	x
ENSG00000164142.16	FAM160A1	170.379	83.5771	595.792	172.352	-1.86484	-10.9934	4.11189e-28	5.76561e-27	chr4	151409176	151670503	261328	+	protein_coding	x
ENSG00000132964.12	CDK8	237.632	41.2952	416.006	77.7064	-0.803166	-10.9917	4.18996e-28	5.86562e-27	chr13	26254104	26405238	151135	+	protein_coding	x
ENSG00000181481.14	RNF135	73.1846	29.1769	190.359	44.9875	-1.39931	-10.9917	4.1915e-28	5.86562e-27	chr17	30970984	30999911	28928	+	protein_coding
ENSG00000147654.15	EBAG9	190.083	32.7954	310.852	43.7375	-0.714048	-10.9877	4.38092e-28	6.12463e-27	chr8	109539711	109565996	26286	+	protein_coding	x
ENSG00000072682.18	P4HA2	1330.06	381.799	756.492	321.087	0.859466	10.9818	4.67626e-28	6.53108e-27	chr5	132191838	132295315	103478	-	protein_coding	x
ENSG00000164741.15	DLC1	355.959	141.47	113.817	43.7618	1.62487	10.9742	5.08295e-28	7.08511e-27	chr8	13083361	13604610	521250	-	protein_coding	x
ENSG00000138639.18	ARHGAP24	89.8626	37.9564	282.021	103.265	-1.63644	-10.9518	6.51355e-28	9.07029e-27	chr4	85475150	86002668	527519	+	protein_coding	x
ENSG00000140264.19	SERF2	2309.14	652.309	1492.04	410.006	0.618107	10.9443	7.07992e-28	9.84929e-27	chr15	43777087	43802589	25503	+	protein_coding	x
ENSG00000004399.12	PLXND1	472.455	275.208	1621.69	530.079	-1.86363	-10.9398	7.43928e-28	1.03289e-26	chr3	129555175	129606818	51644	-	protein_coding	x
ENSG00000096433.11	ITPR3	1813.63	723.302	7722.18	1981.83	-2.10257	-10.9393	7.4762e-28	1.037e-26	chr6	33620365	33696574	76210	+	protein_coding	x
ENSG00000125995.16	ROMO1	311.191	134.838	171.988	71.4006	0.838402	10.9354	7.80394e-28	1.0814e-26	chr20	35699272	35700984	1713	+	protein_coding	x
ENSG00000206120.11	EGFEM1P	1200.46	679.608	291.177	122.702	1.96919	10.9342	7.90604e-28	1.09353e-26	chr3	168249522	168830599	581078	+	transcribed_unitary_pseudogene	x
ENSG00000079308.19	TNS1	206.582	255.081	3813.68	1617.66	-4.09102	-10.9342	7.9069e-28	1.09353e-26	chr2	217799588	218033982	234395	-	protein_coding	x
ENSG00000183762.12	KREMEN1	179.016	51.52	434.716	99.7204	-1.2777	-10.9326	8.0487e-28	1.11206e-26	chr22	29073078	29168333	95256	+	protein_coding	x
ENSG00000135919.13	SERPINE2	1295.65	217.953	423.584	185.385	1.67251	10.9231	8.93853e-28	1.23259e-26	chr2	223975045	224039318	64274	-	protein_coding	x
ENSG00000101115.13	SALL4	374.988	102.161	117.452	61.5893	1.74147	10.9172	9.53542e-28	1.31363e-26	chr20	51782331	51802521	20191	-	protein_coding	x
ENSG00000129521.14	EGLN3	84.7038	52.7703	15.2732	11.8847	2.41226	10.9142	9.85567e-28	1.35642e-26	chr14	33924227	34462774	538548	-	protein_coding
ENSG00000147481.17	SNTG1	289.97	104.183	61.2505	24.8966	2.20048	10.91	1.03278e-27	1.42002e-26	chr8	49909789	50796692	886904	+	protein_coding	x
ENSG00000092010.15	PSME1	623.818	152.242	330.037	82.6379	0.91995	10.9045	1.09717e-27	1.5071e-26	chr14	24136163	24138967	2805	+	protein_coding	x
ENSG00000204681.11	GABBR1	924.67	308.978	548.023	224.988	0.788137	10.898	1.17864e-27	1.61743e-26	chr6	29555629	29633976	78348	-	protein_coding	x
ENSG00000138172.11	CALHM2	36.1654	12.7067	4.3746	3.93335	3.02616	10.8947	1.22182e-27	1.67507e-26	chr10	103446786	103452402	5617	-	protein_coding
ENSG00000144369.13	FAM171B	655.595	205.286	1415.72	329.386	-1.11903	-10.8909	1.27372e-27	1.74284e-26	chr2	186694060	186765959	71900	+	protein_coding	x
ENSG00000234219.1	CDCA4P4	77.8351	24.5357	22.8892	5.63839	1.71658	10.8902	1.28396e-27	1.75516e-26	chr1	207762584	207763263	680	+	unprocessed_pseudogene
ENSG00000167549.18	CORO6	83.1144	50.9958	14.6404	13.2256	2.45366	10.8857	1.34831e-27	1.84135e-26	chr17	29614756	29622907	8152	-	protein_coding
ENSG00000183018.9	SPNS2	37.1294	16.1069	435.841	433.956	-3.13476	-10.8811	1.41856e-27	1.93541e-26	chr17	4498881	4539035	40155	+	protein_coding
ENSG00000163513.18	TGFBR2	113.551	114.603	10.4492	8.21001	3.13665	10.8795	1.44365e-27	1.96776e-26	chr3	30606502	30694142	87641	+	protein_coding	x
ENSG00000165821.12	SALL2	581.137	157.102	1046.06	219.232	-0.86079	-10.8733	1.54502e-27	2.1039e-26	chr14	21521080	21537216	16137	-	protein_coding	x
ENSG00000244306.11	DUXAP10	387.538	178.111	73.3637	68.285	2.50331	10.8683	1.63149e-27	2.21952e-26	chr14	19268853	19337730	68878	-	transcribed_processed_pseudogene	x
ENSG00000187244.11	BCAM	2274.81	805.002	999.406	448.167	1.22499	10.8613	1.76166e-27	2.3943e-26	chr19	44809059	44821421	12363	+	protein_coding	x
ENSG00000164050.13	PLXNB1	2150.37	477.568	1103.03	244.971	0.961324	10.8599	1.78853e-27	2.42849e-26	chr3	48403854	48430086	26233	-	protein_coding	x
ENSG00000108406.10	DHX40	533.265	152.777	850.677	215.062	-0.683996	-10.859	1.80653e-27	2.45058e-26	chr17	59565558	59608345	42788	+	protein_coding	x
ENSG00000171428.14	NAT1	93.597	27.724	24.1671	10.263	1.94211	10.8544	1.90137e-27	2.57677e-26	chr8	18170477	18223689	53213	+	protein_coding
ENSG00000006210.7	CX3CL1	97.0967	55.1568	13.6565	8.65377	2.73037	10.8531	1.92738e-27	2.60951e-26	chr16	57372477	57385044	12568	+	protein_coding	x
ENSG00000016402.13	IL20RA	68.0796	46.7721	335.777	85.9991	-2.40564	-10.8462	2.07887e-27	2.80925e-26	chr6	136999971	137045180	45210	-	protein_coding
ENSG00000183773.15	AIFM3	88.154	35.9894	22.0253	13.9739	2.01812	10.8385	2.26112e-27	3.05262e-26	chr22	20965108	20981360	16253	+	protein_coding	x
ENSG00000120129.6	DUSP1	2865.62	2396.42	1186.02	938.194	1.20129	10.8286	2.52108e-27	3.40033e-26	chr5	172768096	172771195	3100	-	protein_coding	x
ENSG00000118946.12	PCDH17	3156.22	988.231	1665.09	630.44	0.938772	10.8282	2.53022e-27	3.40941e-26	chr13	57631744	57729311	97568	+	protein_coding	x
ENSG00000204525.16	HLA-C	2060.79	1167.12	1098.33	643.039	0.920561	10.8274	2.55264e-27	3.43636e-26	chr6	31268749	31272130	3382	-	protein_coding	x
ENSG00000182054.9	IDH2	444.776	127.821	175.788	59.621	1.34275	10.8272	2.5597e-27	3.44259e-26	chr15	90083045	90102504	19460	-	protein_coding	x
ENSG00000156804.7	FBXO32	146.271	82.3654	505.86	316.649	-1.71039	-10.8182	2.82156e-27	3.79117e-26	chr8	123497889	123541206	43318	-	protein_coding	x
ENSG00000114541.15	FRMD4B	262.233	122.362	76.8525	20.3032	1.68507	10.8087	3.13035e-27	4.19811e-26	chr3	69168782	69542583	373802	-	protein_coding	x
ENSG00000166963.13	MAP1A	1271.67	251.979	2342.13	632.572	-0.859694	-10.8038	3.30425e-27	4.42713e-26	chr15	43510958	43531620	20663	+	protein_coding	x
ENSG00000167553.15	TUBA1C	220.388	91.639	488.339	172.294	-1.16831	-10.8004	3.42621e-27	4.5862e-26	chr12	49188736	49274603	85868	+	protein_coding	x
ENSG00000077713.19	SLC25A43	152.437	28.3636	55.8539	19.645	1.46374	10.7849	4.05872e-27	5.4226e-26	chrX	119399336	119454478	55143	+	protein_coding	x
ENSG00000164086.10	DUSP7	133.972	47.2691	301.259	144.732	-1.12292	-10.7847	4.0644e-27	5.42507e-26	chr3	52048919	52056571	7653	-	protein_coding	x
ENSG00000112175.8	BMP5	123.438	80.6715	1411.27	703.516	-3.36611	-10.784	4.09645e-27	5.4627e-26	chr6	55753653	55875590	121938	-	protein_coding
ENSG00000005022.6	SLC25A5	944.954	185.765	535.893	124.714	0.82567	10.7838	4.10579e-27	5.47001e-26	chrX	119468422	119471396	2975	+	protein_coding	x
ENSG00000132970.14	WASF3	278.187	88.9218	565.978	105.237	-1.05991	-10.7822	4.17685e-27	5.55946e-26	chr13	26557683	26688948	131266	+	protein_coding	x
ENSG00000134780.10	DAGLA	672.736	187.084	323.429	88.4634	1.05388	10.7725	4.64395e-27	6.17536e-26	chr11	61680391	61747001	66611	+	protein_coding	x
ENSG00000189420.8	ZFP92	151.189	34.5665	64.7319	25.0471	1.25594	10.7685	4.84896e-27	6.44193e-26	chrX	153418322	153426481	8160	+	protein_coding	x
ENSG00000128872.10	TMOD2	1507	356.472	2307.36	318.78	-0.637806	-10.7671	4.92503e-27	6.53686e-26	chr15	51751597	51816363	64767	+	protein_coding	x
ENSG00000102362.15	SYTL4	229.581	128.742	29.1101	35.4542	3.04633	10.7667	4.94419e-27	6.55614e-26	chrX	100674491	100732123	57633	-	protein_coding	x
ENSG00000110108.10	TMEM109	565.035	98.9964	922.559	181.166	-0.698509	-10.765	5.03672e-27	6.6726e-26	chr11	60914158	60923443	9286	+	protein_coding	x
ENSG00000153046.18	CDYL	597.73	177.394	334.64	84.9423	0.820192	10.7645	5.06463e-27	6.7033e-26	chr6	4706159	4955551	249393	+	protein_coding	x
ENSG00000108582.12	CPD	3851.82	996.427	7692.22	2408.94	-0.981219	-10.7502	5.91264e-27	7.81838e-26	chr17	30378927	30469989	91063	+	protein_coding	x
ENSG00000076770.14	MBNL3	226.43	69.2732	484.956	106.394	-1.11256	-10.7494	5.96727e-27	7.88325e-26	chrX	132369317	132489968	120652	-	protein_coding	x
ENSG00000222038.3	POTEJ	171.824	144.434	35.9813	20.7784	2.13335	10.748	6.05413e-27	7.99056e-26	chr2	130611481	130658091	46611	+	protein_coding	x
ENSG00000068784.13	SRBD1	909.421	139.536	546.833	106.597	0.739316	10.7467	6.14366e-27	8.10117e-26	chr2	45388680	45612165	223486	-	protein_coding	x
ENSG00000165816.13	VWA2	53.4148	22.8634	9.94427	4.3628	2.32669	10.7411	6.52582e-27	8.59709e-26	chr10	114239254	114294489	55236	+	protein_coding
ENSG00000121361.5	KCNJ8	482.864	178.435	133.235	59.427	1.86062	10.7408	6.54434e-27	8.61347e-26	chr12	21764955	21775600	10646	-	protein_coding	x
ENSG00000282458.1	WASH5P	2563.34	407.33	3686.28	683.446	-0.518405	-10.739	6.676e-27	8.7786e-26	chr19	60951	71626	10676	-	transcribed_processed_pseudogene	x
ENSG00000100068.13	LRP5L	379.368	62.4997	793.705	203.512	-1.03954	-10.7366	6.85333e-27	9.00342e-26	chr22	25351418	25405377	53960	-	protein_coding	x
ENSG00000100731.16	PCNX1	3354.22	798.634	1952.08	303.349	0.757057	10.7255	7.72836e-27	1.01436e-25	chr14	70907405	71115382	207978	+	protein_coding	x
ENSG00000124155.18	PIGT	2162.66	461.658	1315.24	157.545	0.694154	10.713	8.84209e-27	1.15946e-25	chr20	45416084	45456934	40851	+	protein_coding	x
ENSG00000285476.1	AC139491.7	186.927	106.269	61.7604	44.2194	1.6171	10.7119	8.9458e-27	1.17197e-25	chr5	176063748	176126959	63212	+	protein_coding	x
ENSG00000183760.11	ACP7	86.698	23.9277	26.5819	8.5306	1.6768	10.7025	9.91151e-27	1.29729e-25	chr19	39083913	39111493	27581	+	protein_coding	x
ENSG00000106070.19	GRB10	465.981	123.601	1058.98	217.093	-1.19369	-10.6832	1.21993e-26	1.59378e-25	chr7	50590063	50793462	203400	-	protein_coding	x
ENSG00000075240.17	GRAMD4	2843.19	1432.5	755.261	372.395	1.84556	10.6755	1.3255e-26	1.73011e-25	chr22	46576012	46679790	103779	+	protein_coding	x
ENSG00000127540.12	UQCR11	661.133	276.487	370.16	151.471	0.822009	10.6715	1.38397e-26	1.80311e-25	chr19	1597169	1605473	8305	-	protein_coding	x
ENSG00000164985.15	PSIP1	330.845	132.723	640.221	139.662	-1.01592	-10.6682	1.4339e-26	1.86645e-25	chr9	15464066	15510995	46930	-	protein_coding	x
ENSG00000114529.12	C3orf52	117.838	55.262	244.117	84.07	-1.07297	-10.641	1.92154e-26	2.49888e-25	chr3	112086335	112131004	44670	+	protein_coding	x
ENSG00000137720.8	C11orf1	104.157	28.6478	203.086	51.1108	-0.965647	-10.6398	1.94634e-26	2.52881e-25	chr11	111878935	111885975	7041	+	protein_coding	x
ENSG00000128059.8	PPAT	168.815	36.7154	301.623	66.2536	-0.834533	-10.6388	1.96746e-26	2.55391e-25	chr4	56393362	56435615	42254	-	protein_coding	x
ENSG00000177830.18	CHID1	625.322	127.86	355.917	75.8878	0.815199	10.6368	2.00933e-26	2.60587e-25	chr11	867859	915058	47200	-	protein_coding	x
ENSG00000035664.11	DAPK2	1063.43	243.555	429.912	170.789	1.34113	10.6358	2.03056e-26	2.631e-25	chr15	63907036	64072033	164998	-	protein_coding	x
ENSG00000131435.13	PDLIM4	205.419	95.8939	56.4065	24.3787	1.8275	10.6232	2.3243e-26	3.00884e-25	chr5	132257696	132273454	15759	+	protein_coding	x
ENSG00000125148.7	MT2A	125.925	145.066	556.393	419.797	-2.2465	-10.6134	2.58231e-26	3.33979e-25	chr16	56608584	56609497	914	+	protein_coding	x
ENSG00000109956.13	B3GAT1	220	106.368	67.1576	45.2243	1.72681	10.6126	2.60459e-26	3.36553e-25	chr11	134378504	134412242	33739	-	protein_coding	x
ENSG00000105357.17	MYH14	2014.49	322.608	3486.82	834.42	-0.768898	-10.6125	2.60774e-26	3.36653e-25	chr19	50188186	50310542	122357	+	protein_coding	x
ENSG00000070182.21	SPTB	2068.48	616.752	4209.31	1183.41	-1.03769	-10.6089	2.70975e-26	3.49503e-25	chr14	64746283	64879907	133625	-	protein_coding	x
ENSG00000148339.12	SLC25A25	1502.63	478.216	681.704	152.232	1.10102	10.6064	2.78373e-26	3.58718e-25	chr9	128068201	128109245	41045	+	protein_coding	x
ENSG00000141682.11	PMAIP1	63.0218	34.3889	10.4592	7.49973	2.5384	10.5995	2.99428e-26	3.85499e-25	chr18	59899948	59904306	4359	+	protein_coding	x
ENSG00000123104.12	ITPR2	368.439	276.147	1081.59	335.268	-1.6955	-10.5902	3.30772e-26	4.25467e-25	chr12	26335352	26833194	497843	-	protein_coding	x
ENSG00000117335.19	CD46	5440.76	1035.84	3449.76	827.866	0.666968	10.5836	3.55221e-26	4.56501e-25	chr1	207752057	207795513	43457	+	protein_coding	x
ENSG00000196262.14	PPIA	2770.3	583.079	1752.15	446.967	0.666546	10.5764	3.83477e-26	4.92366e-25	chr7	44796680	44824564	27885	+	protein_coding	x
ENSG00000124172.10	ATP5F1E	1655.04	559.025	1057.71	319.422	0.630856	10.5663	4.26785e-26	5.47476e-25	chr20	59025475	59032345	6871	-	protein_coding	x
ENSG00000271824.2	SMIM32	203.924	91.1552	24.5529	22.6867	3.04129	10.5653	4.31371e-26	5.52857e-25	chr5	136191468	136193162	1695	-	protein_coding
ENSG00000134755.17	DSC2	522.944	147.305	138.147	82.8791	2.00834	10.5634	4.404e-26	5.63919e-25	chr18	31058840	31102522	43683	-	protein_coding	x
ENSG00000168758.11	SEMA4C	250.901	62.2731	471.246	89.0976	-0.919112	-10.5609	4.52252e-26	5.78571e-25	chr2	96859718	96870757	11040	-	protein_coding	x
ENSG00000178202.13	POGLUT3	127.73	59.4239	317.801	124.784	-1.32774	-10.5565	4.74005e-26	6.05854e-25	chr11	108472112	108498384	26273	-	protein_coding	x
ENSG00000104213.12	PDGFRL	247.367	121.103	68.9511	22.2057	1.77267	10.5548	4.82828e-26	6.16574e-25	chr8	17576433	17644071	67639	+	protein_coding	x
ENSG00000005189.19	REXO5	98.4636	31.428	25.8262	9.83534	1.89159	10.5484	5.16856e-26	6.59434e-25	chr16	20806429	20849668	43240	+	protein_coding	x
ENSG00000147459.18	DOCK5	181.85	76.1647	48.4887	14.0818	1.83007	10.5472	5.23356e-26	6.67125e-25	chr8	25184689	25418082	233394	+	protein_coding	x
ENSG00000121481.11	RNF2	251.897	74.5884	474.955	104.374	-0.926925	-10.544	5.41684e-26	6.89868e-25	chr1	185045526	185102603	57078	+	protein_coding	x
ENSG00000172216.6	CEBPB	108.58	101.147	445.674	256.561	-2.18424	-10.5395	5.67991e-26	7.22721e-25	chr20	50190830	50192668	1839	+	protein_coding	x
ENSG00000180758.12	GPR157	96.9002	34.7354	31.5186	9.53003	1.58879	10.534	6.02271e-26	7.64965e-25	chr1	9100305	9129102	28798	-	protein_coding	x
ENSG00000005249.13	PRKAR2B	41.1689	18.1934	190.008	66.0898	-2.15825	-10.5337	6.0399e-26	7.66461e-25	chr7	107044705	107161811	117107	+	protein_coding	x
ENSG00000062282.15	DGAT2	85.7292	52.2818	12.631	6.40195	2.58719	10.526	6.55832e-26	8.30759e-25	chr11	75759512	75801535	42024	+	protein_coding	x
ENSG00000184979.10	USP18	147.97	56.6983	50.5816	18.6763	1.53831	10.5249	6.6341e-26	8.39608e-25	chr22	18150170	18177397	27228	+	protein_coding	x
ENSG00000100647.8	SUSD6	802.265	157.185	1817.18	456.344	-1.15803	-10.5146	7.39663e-26	9.35277e-25	chr14	69611596	69715144	103549	+	protein_coding	x
ENSG00000165476.14	REEP3	1287.08	295.79	824.162	212.65	0.643149	10.5131	7.51973e-26	9.49995e-25	chr10	63521401	63625128	103728	+	protein_coding	x
ENSG00000198768.11	APCDD1L	110.318	95.1296	476.282	242.882	-2.20315	-10.5061	8.0994e-26	1.0214e-24	chr20	58459101	58515399	56299	-	protein_coding	x
ENSG00000128266.9	GNAZ	1397.07	235.724	840.521	195.724	0.750501	10.4957	9.04005e-26	1.13901e-24	chr22	23070519	23125032	54514	+	protein_coding	x
ENSG00000168476.12	REEP4	461.33	105.963	229.542	46.5144	0.99998	10.4947	9.14114e-26	1.15073e-24	chr8	22138020	22141951	3932	-	protein_coding	x
ENSG00000116329.11	OPRD1	206.172	187.305	1213.36	441.429	-2.67383	-10.4893	9.67069e-26	1.21631e-24	chr1	28812142	28871267	59126	+	protein_coding	x
ENSG00000165185.14	KIAA1958	1415.37	410.552	837.634	177.519	0.729185	10.4882	9.78514e-26	1.22961e-24	chr9	112486847	112669397	182551	+	protein_coding	x
ENSG00000106617.14	PRKAG2	1134.95	367.25	626.045	205.191	0.849274	10.486	1.00199e-25	1.258e-24	chr7	151556124	151877125	321002	-	protein_coding	x
ENSG00000166025.18	AMOTL1	494.474	244.364	48.6854	31.5591	3.2054	10.479	1.07869e-25	1.35309e-24	chr11	94706431	94876748	170318	+	protein_coding	x
ENSG00000122877.16	EGR2	395.101	399	91.8343	161.996	2.49755	10.4787	1.08229e-25	1.3564e-24	chr10	62811996	62919900	107905	-	protein_coding
ENSG00000104723.21	TUSC3	3328.12	931.349	2168.72	654.16	0.622637	10.4731	1.14853e-25	1.43688e-24	chr8	15417215	15766649	349435	+	protein_coding	x
ENSG00000102032.13	RENBP	65.679	32.5748	13.8028	6.91007	2.16513	10.4671	1.22304e-25	1.52874e-24	chrX	153935269	153944687	9419	-	protein_coding
ENSG00000136960.12	ENPP2	4682.84	1962.29	1904.36	756.944	1.26044	10.4647	1.25472e-25	1.56559e-24	chr8	119557086	119673453	116368	-	protein_coding	x
ENSG00000147724.12	FAM135B	1400.78	415.475	633.373	195.123	1.13428	10.4642	1.26123e-25	1.57232e-24	chr8	138130023	138497261	367239	-	protein_coding	x
ENSG00000182534.13	MXRA7	2078.18	385.547	4113.94	1328.17	-0.946899	-10.4636	1.26878e-25	1.58034e-24	chr17	76672551	76711016	38466	-	protein_coding	x
ENSG00000178568.15	ERBB4	164.97	136.617	7.88575	10.7813	4.10775	10.4614	1.29894e-25	1.61649e-24	chr2	211375717	212538841	1163125	-	protein_coding
ENSG00000197586.13	ENTPD6	1191.11	175.003	758.028	185.565	0.671954	10.4581	1.34552e-25	1.67298e-24	chr20	25195693	25228075	32383	+	protein_coding	x
ENSG00000167770.11	OTUB1	663.389	172.061	432.994	76.1832	0.595915	10.4538	1.40753e-25	1.74855e-24	chr11	63985853	64001811	15959	+	protein_coding	x
ENSG00000115183.15	TANC1	75.7508	48.2376	302.318	93.5149	-2.04338	-10.4525	1.42784e-25	1.77222e-24	chr2	158968640	159232659	264020	+	protein_coding	x
ENSG00000163032.12	VSNL1	56.7607	17.1392	8.43247	4.54575	2.67361	10.4495	1.47262e-25	1.8262e-24	chr2	17539126	17657018	117893	+	protein_coding	x
ENSG00000149557.14	FEZ1	148.457	64.5761	29.2639	14.2278	2.27305	10.448	1.49599e-25	1.85356e-24	chr11	125442881	125592568	149688	-	protein_coding	x
ENSG00000144583.5	MARCHF4	891.734	345.264	290.788	165.442	1.68587	10.4454	1.53816e-25	1.90414e-24	chr2	216257865	216372483	114619	-	protein_coding	x
ENSG00000196208.14	GREB1	149.184	42.8347	515.492	199.132	-1.71836	-10.4324	1.76329e-25	2.18093e-24	chr2	11482341	11642788	160448	+	protein_coding	x
ENSG00000119669.5	IRF2BPL	714.937	160.426	1282.77	221.878	-0.854188	-10.4278	1.85169e-25	2.28827e-24	chr14	77024543	77028708	4166	-	protein_coding	x
ENSG00000137731.14	FXYD2	488.381	387.051	2323.65	1148.29	-2.32276	-10.423	1.94641e-25	2.40114e-24	chr11	117800844	117828698	27855	-	protein_coding	x
ENSG00000164398.14	ACSL6	272.445	62.186	163.046	45.1978	0.747302	10.4206	1.99648e-25	2.46076e-24	chr5	131949973	132012243	62271	-	protein_coding	x
ENSG00000137941.17	TTLL7	607.212	233.77	1285.1	154.396	-1.13089	-10.4205	1.99936e-25	2.46216e-24	chr1	83865024	83999150	134127	-	protein_coding	x
ENSG00000183496.6	MEX3B	65.5911	22.9908	167.014	35.5908	-1.36385	-10.4129	2.16543e-25	2.66436e-24	chr15	82041778	82046119	4342	-	protein_coding
ENSG00000123700.4	KCNJ2	319.867	109.222	130.383	35.6107	1.26738	10.412	2.1849e-25	2.68599e-24	chr17	70168673	70180048	11376	+	protein_coding	x
ENSG00000170854.18	RIOX2	402.141	83.1709	692.753	138.692	-0.78562	-10.3937	2.64766e-25	3.24361e-24	chr3	97941818	97972457	30640	-	protein_coding	x
ENSG00000149927.18	DOC2A	105.142	43.2048	23.4111	14.3124	2.18164	10.3928	2.67513e-25	3.27443e-24	chr16	30005514	30023270	17757	-	protein_coding	x
ENSG00000128656.14	CHN1	338.071	56.1783	564.396	67.6247	-0.740904	-10.3919	2.69844e-25	3.30012e-24	chr2	174799313	175005381	206069	-	protein_coding	x
ENSG00000160352.16	ZNF714	398.054	91.9859	237.474	50.5703	0.73559	10.3836	2.94377e-25	3.59394e-24	chr19	21082159	21125270	43112	+	protein_coding	x
ENSG00000122778.9	KIAA1549	690.702	142.33	375.978	80.5155	0.876232	10.3794	3.07633e-25	3.75254e-24	chr7	138831381	138981318	149938	-	protein_coding	x
ENSG00000099204.20	ABLIM1	4564.36	1029.09	2414.8	885.266	0.973257	10.3737	3.26619e-25	3.9807e-24	chr10	114431113	114768061	336949	-	protein_coding	x
ENSG00000145817.17	YIPF5	486.106	83.4488	801.409	129.087	-0.721564	-10.3673	3.49217e-25	4.25246e-24	chr5	144158162	144170714	12553	-	protein_coding	x
ENSG00000167460.17	TPM4	4772.28	2154.33	1506.85	313.484	1.57221	10.3645	3.59804e-25	4.37761e-24	chr19	16067021	16103002	35982	+	protein_coding	x
ENSG00000169914.6	OTUD3	597.115	158.578	1166.5	295.154	-0.96421	-10.3637	3.62526e-25	4.40694e-24	chr1	19882395	19912945	30551	+	protein_coding	x
ENSG00000084070.12	SMAP2	740.247	97.5168	492.269	71.3149	0.58941	10.3601	3.76421e-25	4.57193e-24	chr1	40344850	40423326	78477	+	protein_coding	x
ENSG00000167476.10	JSRP1	117.772	54.2954	35.8312	23.4481	1.74611	10.354	4.01257e-25	4.86524e-24	chr19	2252252	2269759	17508	-	protein_coding	x
ENSG00000146776.14	ATXN7L1	220.417	45.4306	91.3901	31.9479	1.29476	10.3414	4.57745e-25	5.54541e-24	chr7	105605067	105876604	271538	-	protein_coding	x
ENSG00000105223.20	PLD3	4528.24	754.089	2942.73	508.086	0.621451	10.3353	4.8775e-25	5.89882e-24	chr19	40348456	40380439	31984	+	protein_coding	x
ENSG00000120549.18	KIAA1217	647.219	274.441	187.851	64.7163	1.71945	10.3305	5.12681e-25	6.19505e-24	chr10	23694746	24547848	853103	+	protein_coding	x
ENSG00000171365.17	CLCN5	1120.84	201.057	430.193	183.795	1.44992	10.3296	5.18017e-25	6.25418e-24	chrX	49922596	50099235	176640	+	protein_coding	x
ENSG00000135124.14	P2RX4	610.987	88.8841	394.172	60.8496	0.635879	10.3269	5.32472e-25	6.42323e-24	chr12	121209857	121234106	24250	+	protein_coding	x
ENSG00000172922.9	RNASEH2C	527.193	145.641	329.885	95.128	0.673092	10.3243	5.46945e-25	6.5922e-24	chr11	65714005	65720947	6943	-	protein_coding	x
ENSG00000272398.6	CD24	512.053	333.892	1454.37	619.519	-1.59495	-10.3213	5.64824e-25	6.80191e-24	chr6	106969831	106975627	5797	-	protein_coding	x
ENSG00000170027.7	YWHAG	1986.56	239.548	2827.49	427.03	-0.504253	-10.3204	5.70085e-25	6.85942e-24	chr7	76326799	76358991	32193	-	protein_coding	x
ENSG00000163864.17	NMNAT3	2725.35	449.524	1680.36	298.286	0.699351	10.3176	5.86577e-25	7.05187e-24	chr3	139560180	139678017	117838	-	protein_coding	x
ENSG00000137691.13	CFAP300	88.3996	47.5351	19.5579	12.517	2.13698	10.3076	6.50962e-25	7.81265e-24	chr11	102047437	102084554	37118	+	protein_coding	x
ENSG00000167671.12	UBXN6	769.086	109.559	1260.81	163.711	-0.711666	-10.3041	6.75316e-25	8.09808e-24	chr19	4444999	4457794	12796	-	protein_coding	x
ENSG00000143178.13	TBX19	53.089	19.1519	135.565	46.2545	-1.34533	-10.2995	7.0809e-25	8.47673e-24	chr1	168280877	168314426	33550	+	protein_coding
ENSG00000143153.13	ATP1B1	4507.84	766.279	2282.21	608.212	1.01056	10.2994	7.09323e-25	8.48432e-24	chr1	169105697	169132722	27026	+	protein_coding	x
ENSG00000137054.16	POLR1E	144.533	18.4047	237.997	39.2848	-0.706983	-10.2941	7.48935e-25	8.95057e-24	chr9	37485948	37503697	17750	+	protein_coding	x
ENSG00000139318.8	DUSP6	131.5	43.8223	41.6107	16.2813	1.63933	10.2938	7.51167e-25	8.96966e-24	chr12	89347235	89352501	5267	-	protein_coding	x
ENSG00000175395.16	ZNF25	378.78	94.4903	649.188	126.407	-0.784618	-10.292	7.65392e-25	9.13183e-24	chr10	37949573	37976647	27075	-	protein_coding	x
ENSG00000144395.18	CCDC150	122.394	29.5494	43.2156	14.8282	1.49156	10.2819	8.5064e-25	1.01404e-23	chr2	196639554	196763490	123937	+	protein_coding	x
ENSG00000085511.20	MAP3K4	1537.2	212.744	888.494	118.086	0.786374	10.281	8.58694e-25	1.02278e-23	chr6	160991727	161117385	125659	+	protein_coding	x
ENSG00000140948.12	ZCCHC14	1534.11	253.694	3047.11	915.946	-0.954433	-10.2806	8.61635e-25	1.02542e-23	chr16	87406246	87493024	86779	-	protein_coding	x
ENSG00000074590.13	NUAK1	402.972	100.398	850.588	204.408	-1.07089	-10.2788	8.77947e-25	1.04308e-23	chr12	106063340	106140033	76694	-	protein_coding	x
ENSG00000149577.16	SIDT2	1014.08	261.864	552.731	93.5111	0.851376	10.278	8.85114e-25	1.05071e-23	chr11	117178736	117197445	18710	+	protein_coding	x
ENSG00000147872.10	PLIN2	304.685	138.612	109.24	35.8935	1.40991	10.276	9.0356e-25	1.07081e-23	chr9	19108375	19149290	40916	-	protein_coding	x
ENSG00000117632.23	STMN1	453.512	167.67	194.127	80.7349	1.23233	10.2702	9.60361e-25	1.13718e-23	chr1	25884181	25906991	22811	-	protein_coding	x
ENSG00000198467.15	TPM2	117.51	77.9989	36.3936	11.9233	1.57809	10.26	1.06715e-24	1.26257e-23	chr9	35681992	35690056	8065	-	protein_coding	x
ENSG00000168993.15	CPLX1	327.386	133.171	195.692	101.745	0.799476	10.2549	1.12469e-24	1.32953e-23	chr4	784957	826129	41173	-	protein_coding	x
ENSG00000125991.19	ERGIC3	1220.5	241.41	781.178	146.56	0.642099	10.2515	1.16532e-24	1.37412e-23	chr20	35542021	35557634	15614	+	protein_coding	x
ENSG00000065361.15	ERBB3	196.001	63.0253	43.1593	28.3468	2.19455	10.2511	1.16948e-24	1.37788e-23	chr12	56076799	56103505	26707	+	protein_coding	x
ENSG00000107518.18	ATRNL1	995.205	268.248	2217.17	870.542	-1.10907	-10.2461	1.23182e-24	1.45012e-23	chr10	115093365	115948999	855635	+	protein_coding	x
ENSG00000175040.6	CHST2	31.6278	9.31874	86.668	30.8266	-1.42396	-10.2427	1.27571e-24	1.50055e-23	chr3	143119771	143124014	4244	+	protein_coding
ENSG00000133878.9	DUSP26	448.873	105.797	737.929	115.63	-0.735055	-10.237	1.35397e-24	1.59128e-23	chr8	33591330	33600023	8694	-	protein_coding	x
ENSG00000106258.15	CYP3A5	432.814	181.719	127.924	45.3985	1.69147	10.2357	1.37152e-24	1.61057e-23	chr7	99648194	99679998	31805	-	protein_coding	x
ENSG00000174136.13	RGMB	280.984	57.2141	507.264	62.082	-0.861367	-10.2343	1.3922e-24	1.63349e-23	chr5	98768650	98798643	29994	+	protein_coding	x
ENSG00000158109.15	TPRG1L	840.421	146.806	1113.1	180.341	-0.405275	-10.2299	1.45681e-24	1.7079e-23	chr1	3625015	3630127	5113	+	protein_coding	x
ENSG00000137274.13	BPHL	123.161	37.0947	232.915	44.3586	-0.941371	-10.2272	1.49817e-24	1.75348e-23	chr6	3118374	3153578	35205	+	protein_coding	x
ENSG00000234745.11	HLA-B	2836.69	1219.8	1129.05	638.063	1.36244	10.2266	1.50752e-24	1.76296e-23	chr6	31269491	31357188	87698	-	protein_coding	x
ENSG00000130643.9	CALY	386.19	177.402	123.704	101.006	1.77212	10.2264	1.51051e-24	1.765e-23	chr10	133324072	133336935	12864	-	protein_coding	x
ENSG00000144749.13	LRIG1	646.814	138.074	1416.03	362.06	-1.10771	-10.2253	1.52721e-24	1.78305e-23	chr3	66378797	66501263	122467	-	protein_coding	x
ENSG00000182378.14	PLCXD1	274.143	84.6063	146.059	47.2971	0.910178	10.2228	1.56812e-24	1.8293e-23	chrX	276322	303356	27035	+	protein_coding	x
ENSG00000204991.11	SPIRE2	716.608	98.5937	457.825	101.829	0.663604	10.2008	1.96648e-24	2.28836e-23	chr16	89818179	89871319	53141	+	protein_coding	x
ENSG00000250479.8	CHCHD10	244.561	138.883	132.835	65.1422	0.850854	10.195	2.08723e-24	2.42688e-23	chr22	23765834	23768443	2610	-	protein_coding	x
ENSG00000168283.14	BMI1	1097.04	311.314	1828.55	306.748	-0.758132	-10.1935	2.11998e-24	2.46294e-23	chr10	22321099	22331484	10386	+	protein_coding	x
ENSG00000124098.10	FAM210B	1068.96	148.618	659.198	105.562	0.700243	10.1707	2.68014e-24	3.11116e-23	chr20	56358974	56368663	9690	+	protein_coding	x
ENSG00000143126.8	CELSR2	1525.77	371.955	789.479	257.878	0.984585	10.1683	2.74551e-24	3.18443e-23	chr1	109249539	109275751	26213	+	protein_coding	x
ENSG00000181754.7	AMIGO1	309.101	90.2127	589.062	207.803	-0.907036	-10.1637	2.87997e-24	3.33766e-23	chr1	109504178	109509738	5561	-	protein_coding	x
ENSG00000155660.11	PDIA4	917.121	541.37	3938.44	2700.8	-1.99131	-10.1631	2.89683e-24	3.35445e-23	chr7	149003062	149028662	25601	-	protein_coding	x
ENSG00000138641.18	HERC3	363.773	105.411	631.558	97.7545	-0.826529	-10.1561	3.11177e-24	3.6004e-23	chr4	88592434	88708541	116108	+	protein_coding	x
ENSG00000080854.15	IGSF9B	285.38	145.277	772.831	238.13	-1.49173	-10.1546	3.16247e-24	3.65607e-23	chr11	133896438	133956985	60548	-	protein_coding	x
ENSG00000197077.13	KIAA1671	1371.93	262.961	901.417	188.193	0.606183	10.1424	3.58151e-24	4.13714e-23	chr22	24952730	25197448	244719	+	protein_coding	x
ENSG00000100429.18	HDAC10	505.481	155.976	294.401	87.6453	0.77102	10.1415	3.61423e-24	4.17153e-23	chr22	50245183	50251405	6223	-	protein_coding	x
ENSG00000111912.20	NCOA7	611.055	197.307	268.362	57.1665	1.14667	10.1395	3.69101e-24	4.25668e-23	chr6	125781161	125932034	150874	+	protein_coding	x
ENSG00000109436.8	TBC1D9	2296.27	416.912	1327.92	229.162	0.786865	10.1365	3.80325e-24	4.37899e-23	chr4	140620782	140756385	135604	-	protein_coding	x
ENSG00000165269.13	AQP7	100.807	50.7014	25.9498	11.3639	1.86173	10.1351	3.85883e-24	4.43938e-23	chr9	33383179	33402682	19504	-	protein_coding	x
ENSG00000255035.2	SDHCP4	49.8651	26.4201	227.522	131.368	-2.10643	-10.1314	4.00748e-24	4.60665e-23	chr11	17435672	17436181	510	-	processed_pseudogene
ENSG00000101871.14	MID1	69.2848	30.621	272.144	120.672	-1.91725	-10.1213	4.44453e-24	5.10076e-23	chrX	10445310	10833654	388345	-	protein_coding	x
ENSG00000174939.11	ASPHD1	353.318	74.7271	196.199	39.122	0.837445	10.1175	4.62059e-24	5.29853e-23	chr16	29900375	29919864	19490	+	protein_coding	x
ENSG00000189241.7	TSPYL1	1310.98	342.966	1739.61	489.562	-0.404667	-10.1161	4.68883e-24	5.37243e-23	chr6	116267760	116279903	12144	-	protein_coding	x
ENSG00000100417.12	PMM1	286.601	37.6141	165	26.3984	0.795265	10.1152	4.73259e-24	5.41818e-23	chr22	41576900	41589871	12972	-	protein_coding	x
ENSG00000105402.8	NAPA	1327.02	196.788	1939.32	354.822	-0.541593	-10.112	4.88971e-24	5.59354e-23	chr19	47487637	47515091	27455	-	protein_coding	x
ENSG00000168000.14	BSCL2	1061.61	333.516	562.836	151.097	0.900404	10.1119	4.89503e-24	5.59511e-23	chr11	62690275	62709845	19571	-	protein_coding	x
ENSG00000132507.18	EIF5A	1472.07	327.769	950.718	149.63	0.614668	10.1101	4.98525e-24	5.69232e-23	chr17	7306999	7312463	5465	+	protein_coding	x
ENSG00000120875.9	DUSP4	1657.77	737.419	490.018	187.659	1.72086	10.11	4.98812e-24	5.69232e-23	chr8	29333064	29350684	17621	-	protein_coding	x
ENSG00000130638.17	ATXN10	1129.27	166.206	777.02	147.464	0.548005	10.1096	5.00896e-24	5.7115e-23	chr22	45671798	45845307	173510	+	protein_coding	x
ENSG00000125835.18	SNRPB	490.283	212.361	315.908	119.541	0.608439	10.1083	5.07363e-24	5.78059e-23	chr20	2461634	2470853	9220	-	protein_coding	x
ENSG00000005238.19	FAM214B	103.096	15.2936	207.113	51.7722	-0.980218	-10.095	5.81477e-24	6.61967e-23	chr9	35104112	35116341	12230	-	protein_coding	x
ENSG00000163536.12	SERPINI1	450.047	225.86	165.989	52.0469	1.36355	10.0867	6.32752e-24	7.19761e-23	chr3	167735243	167825568	90326	+	protein_coding	x
ENSG00000187764.11	SEMA4D	295.079	99.2037	653.139	177.573	-1.15644	-10.0794	6.81708e-24	7.74827e-23	chr9	89360787	89498130	137344	-	protein_coding	x
ENSG00000178401.16	DNAJC22	32.7274	15.8964	352.197	386.673	-3.05333	-10.0756	7.08402e-24	8.04025e-23	chr12	49346888	49357546	10659	+	protein_coding	x
ENSG00000168234.13	TTC39C	107.122	44.7971	312.154	76.6217	-1.56887	-10.0756	7.08532e-24	8.04025e-23	chr18	23992773	24135610	142838	+	protein_coding	x
ENSG00000068650.18	ATP11A	510.237	193.663	1077.42	528.07	-1.03071	-10.0681	7.64081e-24	8.66366e-23	chr13	112690329	112887168	196840	+	protein_coding	x
ENSG00000143850.16	PLEKHA6	1323.93	226.811	3337.33	1198.52	-1.26012	-10.0675	7.68744e-24	8.70956e-23	chr1	204218853	204377665	158813	-	protein_coding	x
ENSG00000197147.13	LRRC8B	538.267	81.2454	954.081	207.892	-0.811039	-10.065	7.88731e-24	8.92887e-23	chr1	89524836	89597864	73029	+	protein_coding	x
ENSG00000157613.11	CREB3L1	46.3556	24.9683	214.892	135.258	-2.11439	-10.0609	8.22267e-24	9.30107e-23	chr11	46277662	46321409	43748	+	protein_coding	x
ENSG00000162757.4	C1orf74	269.05	55.9008	134.427	23.0997	0.985056	10.0574	8.5178e-24	9.62722e-23	chr1	209779208	209784559	5352	-	protein_coding	x
ENSG00000133805.15	AMPD3	253.9	65.4993	663.873	334.457	-1.294	-10.0572	8.54332e-24	9.64836e-23	chr11	10308313	10507579	199267	+	protein_coding	x
ENSG00000138640.15	FAM13A	134.16	72.3265	313.55	92.5676	-1.29399	-10.0559	8.65256e-24	9.76395e-23	chr4	88725955	89111398	385444	-	protein_coding	x
ENSG00000162873.14	KLHDC8A	89.7458	61.758	684.165	522.298	-2.80741	-10.0483	9.34836e-24	1.05407e-22	chr1	205336065	205357090	21026	-	protein_coding	x
ENSG00000153234.14	NR4A2	1361.85	981.845	271.34	178.567	2.18385	10.048	9.37398e-24	1.05612e-22	chr2	156324437	156342348	17912	-	protein_coding	x
ENSG00000176153.12	GPX2	97.7193	51.7984	503.843	327.172	-2.27457	-10.0468	9.48526e-24	1.06781e-22	chr14	64939152	64942905	3754	-	protein_coding	x
ENSG00000151025.11	GPR158	415.409	74.4366	713.556	140.086	-0.774466	-10.0451	9.65129e-24	1.08564e-22	chr10	25174802	25602229	427428	+	protein_coding	x
ENSG00000175866.15	BAIAP2	514.26	95.9198	997.554	309.516	-0.911491	-10.0442	9.7412e-24	1.09488e-22	chr17	81035122	81117432	82311	+	protein_coding	x
ENSG00000182749.5	PAQR7	169.372	30.1484	95.8501	23.5622	0.838881	10.0336	1.08521e-23	1.21877e-22	chr1	25861210	25871253	10044	-	protein_coding	x
ENSG00000133627.18	ACTR3B	185.062	51.4991	336.5	48.2333	-0.886722	-10.0292	1.13486e-23	1.27352e-22	chr7	152759749	152855378	95630	+	protein_coding	x
ENSG00000129353.15	SLC44A2	120.788	60.8403	331.563	210.561	-1.35656	-10.0273	1.15626e-23	1.29651e-22	chr19	10602457	10644557	42101	+	protein_coding	x
ENSG00000244607.7	CCDC13	52.8152	21.3956	14.7622	6.53839	1.79695	10.0199	1.24692e-23	1.39706e-22	chr3	42705756	42773253	67498	-	protein_coding
ENSG00000166923.12	GREM1	303.639	304.955	3252.02	1877.19	-3.35898	-10.0191	1.25594e-23	1.40606e-22	chr15	32718004	32745106	27103	+	protein_coding	x
ENSG00000133519.12	ZDHHC8P1	167.486	51.4879	78.8927	25.9252	1.0951	10.0178	1.27333e-23	1.4244e-22	chr22	23390606	23402726	12121	-	transcribed_unprocessed_pseudogene	x
ENSG00000120913.23	PDLIM2	417.931	143.47	139.017	64.8388	1.59774	10.015	1.30991e-23	1.463e-22	chr8	22578279	22598025	19747	+	protein_coding	x
ENSG00000157693.15	TMEM268	236.426	90.3741	414.184	150.323	-0.812637	-10.0147	1.31423e-23	1.46668e-22	chr9	114611206	114646422	35217	+	protein_coding	x
ENSG00000198825.15	INPP5F	946.018	217.184	1722.24	462.182	-0.842733	-10.0121	1.34813e-23	1.50214e-22	chr10	119726042	119829147	103106	+	protein_coding	x
ENSG00000164104.12	HMGB2	123.498	36.8498	241.127	75.8163	-0.959287	-10.0093	1.38684e-23	1.54406e-22	chr4	173331376	173334432	3057	-	protein_coding	x
ENSG00000105722.10	ERF	622.066	83.5078	347.514	63.48	0.846666	10.0074	1.41386e-23	1.5729e-22	chr19	42247569	42255128	7560	-	protein_coding	x
ENSG00000134138.20	MEIS2	1857.13	314.764	3789.36	1037.85	-0.999953	-10.0043	1.45886e-23	1.6217e-22	chr15	36889204	37101299	212096	-	protein_coding	x
ENSG00000243232.6	PCDHAC2	402.494	117.807	825.859	323.286	-1.0066	-9.98661	1.74451e-23	1.9377e-22	chr5	140966470	141012347	45878	+	protein_coding	x
ENSG00000020577.13	SAMD4A	592.43	207.54	258.059	78.1914	1.17287	9.98177	1.83174e-23	2.033e-22	chr14	54567097	54793315	226219	+	protein_coding	x
ENSG00000116786.13	PLEKHM2	981.042	115.042	1992.76	657.547	-0.970922	-9.97768	1.90883e-23	2.11524e-22	chr1	15684320	15734769	50450	+	protein_coding	x
ENSG00000267534.4	S1PR2	194.432	48.3995	84.086	31.1324	1.23068	9.9734	1.99292e-23	2.2067e-22	chr19	10221433	10231331	9899	-	protein_coding	x
ENSG00000125257.16	ABCC4	269.669	90.6682	76.7458	31.5477	1.80117	9.96965	2.06949e-23	2.28969e-22	chr13	95019835	95301475	281641	-	protein_coding	x
ENSG00000140396.13	NCOA2	986.565	187.417	1607.66	236.465	-0.710885	-9.95816	2.32331e-23	2.56852e-22	chr8	70109782	70403808	294027	-	protein_coding	x
ENSG00000104081.14	BMF	294.112	133.363	1548.94	856.449	-2.28087	-9.95389	2.42505e-23	2.67891e-22	chr15	40087890	40108892	21003	-	protein_coding	x
ENSG00000170775.3	GPR37	139.942	59.1663	30.2187	14.9862	2.19979	9.94926	2.54068e-23	2.80445e-22	chr7	124743885	124765792	21908	-	protein_coding
ENSG00000179588.9	ZFPM1	230.03	71.0827	96.178	35.794	1.27057	9.94142	2.74877e-23	3.03178e-22	chr16	88453280	88537031	83752	+	protein_coding	x
ENSG00000152518.8	ZFP36L2	271.607	109.088	707.629	388.969	-1.29862	-9.93813	2.84106e-23	3.12871e-22	chr2	43222402	43226606	4205	-	protein_coding	x
ENSG00000103154.9	NECAB2	260.326	84.4586	77.6331	37.8071	1.76229	9.93779	2.85071e-23	3.13689e-22	chr16	83968632	84002776	34145	+	protein_coding	x
ENSG00000198815.9	FOXJ3	1204.97	215.29	1779.48	282.91	-0.564409	-9.9089	3.80802e-23	4.18705e-22	chr1	42176539	42335877	159339	-	protein_coding	x
ENSG00000197696.10	NMB	86.0461	30.7194	27.405	12.0505	1.64034	9.90504	3.9583e-23	4.34891e-22	chr15	84655129	84658563	3435	-	protein_coding
ENSG00000141905.19	NFIC	1754.85	600.892	2894.62	885.363	-0.726833	-9.88456	4.8573e-23	5.33248e-22	chr19	3314403	3469217	154815	+	protein_coding	x
ENSG00000096092.6	TMEM14A	277.112	77.544	141.279	44.5838	0.974068	9.87763	5.20474e-23	5.7095e-22	chr6	52671113	52686588	15476	+	protein_coding	x
ENSG00000112038.18	OPRM1	232.617	125.454	56.243	9.21268	1.89807	9.87458	5.36584e-23	5.87711e-22	chr6	154010496	154246867	236372	+	protein_coding	x
ENSG00000144834.14	TAGLN3	108.643	30.0702	253.008	60.7447	-1.21888	-9.87403	5.39512e-23	5.90462e-22	chr3	111998739	112013887	15149	+	protein_coding	x
ENSG00000092068.20	SLC7A8	5601.5	2458.36	2495.74	1145.91	1.1697	9.87199	5.50605e-23	6.02136e-22	chr14	23125295	23183674	58380	-	protein_coding	x
ENSG00000155816.20	FMN2	722.257	204.439	1453.67	430.925	-0.984456	-9.87039	5.59477e-23	6.11367e-22	chr1	240014348	240475187	460840	+	protein_coding	x
ENSG00000214022.11	REPIN1	1412.9	292.289	2117.65	425.349	-0.584798	-9.86972	5.63215e-23	6.14977e-22	chr7	150368189	150374044	5856	+	protein_coding	x
ENSG00000144746.7	ARL6IP5	524.23	108.183	827.509	186.272	-0.652291	-9.86553	5.87246e-23	6.40723e-22	chr3	69084937	69106092	21156	+	protein_coding	x
ENSG00000011405.13	PIK3C2A	1784.52	436.882	2842.02	505.554	-0.683465	-9.85072	6.80535e-23	7.41935e-22	chr11	17077730	17207983	130254	-	protein_coding	x
ENSG00000186088.16	GSAP	418.331	69.4656	246.706	43.2625	0.762687	9.84735	7.03731e-23	7.66634e-22	chr7	77310751	77416349	105599	-	protein_coding	x
ENSG00000259158.4	ADAM20P1	105.77	50.271	257.577	112.526	-1.29345	-9.84668	7.0843e-23	7.7116e-22	chr14	70453541	70483775	30235	-	transcribed_unprocessed_pseudogene
ENSG00000154473.18	BUB3	531.815	110.624	838.347	208.687	-0.646902	-9.84606	7.12836e-23	7.7536e-22	chr10	123154402	123170467	16066	+	protein_coding	x
ENSG00000011105.14	TSPAN9	169.002	59.8148	490.098	200.91	-1.49974	-9.83365	8.06419e-23	8.76478e-22	chr12	3077355	3286564	209210	+	protein_coding	x
ENSG00000086300.15	SNX10	121.667	36.5026	259.754	91.11	-1.06152	-9.8324	8.16481e-23	8.86734e-22	chr7	26291895	26374329	82435	+	protein_coding	x
ENSG00000128000.16	ZNF780B	765.939	153.795	1168.52	189.732	-0.615649	-9.82263	8.99611e-23	9.7552e-22	chr19	40028260	40056231	27972	-	protein_coding	x
ENSG00000163050.17	COQ8A	464.724	80.1163	833.325	133.057	-0.842857	-9.81416	9.78487e-23	1.06024e-21	chr1	226897536	226987545	90010	+	protein_coding	x
ENSG00000071242.12	RPS6KA2	148.047	57.9701	401.861	153.995	-1.43284	-9.80235	1.09992e-22	1.19e-21	chr6	166409364	166906451	497088	-	protein_coding	x
ENSG00000111077.17	TNS2	379.904	128.472	953.827	324.958	-1.29645	-9.79511	1.18163e-22	1.27742e-21	chr12	53046969	53064372	17404	+	protein_coding	x
ENSG00000145241.11	CENPC	571.769	74.6048	938.853	202.01	-0.699327	-9.78436	1.31427e-22	1.41865e-21	chr4	67468762	67545503	76742	-	protein_coding	x
ENSG00000169031.19	COL4A3	154.773	163.506	6.91138	6.90086	3.97342	9.78347	1.32587e-22	1.43009e-21	chr2	227164565	227314792	150228	+	protein_coding	x
ENSG00000250565.7	ATP6V1E2	96.4672	31.6743	213.92	65.5717	-1.1397	-9.7828	1.33471e-22	1.43852e-21	chr2	46490750	46542577	51828	-	protein_coding	x
ENSG00000158406.4	HIST1H4H	38.6227	14.8959	99.1477	27.3968	-1.35701	-9.77794	1.40025e-22	1.50801e-21	chr6	26277609	26285638	8030	-	protein_coding
ENSG00000141447.18	OSBPL1A	142.326	49.0774	39.1447	27.9452	1.9285	9.76717	1.55743e-22	1.67602e-21	chr18	24162045	24397880	235836	-	protein_coding	x
ENSG00000162616.9	DNAJB4	142.715	37.5084	325.503	89.3191	-1.17359	-9.75613	1.73663e-22	1.86744e-21	chr1	77979175	78017964	38790	+	protein_coding	x
ENSG00000100604.13	CHGA	25898.6	5405.41	13212.8	5179.53	1.03029	9.75496	1.75667e-22	1.88755e-21	chr14	92923150	92935285	12136	+	protein_coding	x
ENSG00000109572.14	CLCN3	2280.55	913.851	3936.29	923.954	-0.826314	-9.75237	1.80209e-22	1.93489e-21	chr4	169612633	169723673	111041	+	protein_coding	x
ENSG00000173805.15	HAP1	105.504	69.3419	379.117	187.358	-1.82129	-9.74795	1.88228e-22	2.01946e-21	chr17	41717742	41734644	16903	-	protein_coding	x
ENSG00000145287.10	PLAC8	156.981	85.2206	60.0722	26.0314	1.31349	9.74611	1.91668e-22	2.05481e-21	chr4	83090048	83137075	47028	-	protein_coding	x
ENSG00000250305.9	TRMT9B	260.352	96.5316	737.073	229.231	-1.50731	-9.74204	1.99511e-22	2.13727e-21	chr8	12945642	13031503	85862	+	protein_coding	x
ENSG00000197584.12	KCNMB2	1017.71	475.609	399.596	182.744	1.32491	9.73721	2.09224e-22	2.23963e-21	chr3	178272932	178844429	571498	+	protein_coding	x
ENSG00000115020.17	PIKFYVE	1378.36	210.666	1934.66	217.317	-0.495477	-9.73547	2.1283e-22	2.27651e-21	chr2	208266255	208358746	92492	+	protein_coding	x
ENSG00000147251.15	DOCK11	47.6919	31.6779	181.016	57.9258	-1.99981	-9.73315	2.17739e-22	2.32726e-21	chrX	118495898	118686163	190266	+	protein_coding
ENSG00000117707.16	PROX1	2032.86	1137.56	907.497	359.752	1.06679	9.73118	2.21994e-22	2.37095e-21	chr1	213983181	214041510	58330	+	protein_coding	x
ENSG00000015676.18	NUDCD3	964.776	126.04	1349.65	214.609	-0.480474	-9.7305	2.23499e-22	2.38522e-21	chr7	44379119	44490658	111540	-	protein_coding	x
ENSG00000117298.16	ECE1	2176.72	547.617	3558.18	801.53	-0.713874	-9.7279	2.29275e-22	2.44502e-21	chr1	21217247	21345572	128326	-	protein_coding	x
ENSG00000132463.14	GRSF1	2201.81	575.582	1604.41	444.074	0.459605	9.72722	2.30804e-22	2.45948e-21	chr4	70815783	70839897	24115	-	protein_coding	x
ENSG00000109452.12	INPP4B	232.459	83.2765	688.775	235.684	-1.55293	-9.7262	2.33129e-22	2.48239e-21	chr4	142023160	142847432	824273	-	protein_coding	x
ENSG00000070778.13	PTPN21	503.808	89.3071	273.368	41.9402	0.870414	9.71997	2.47855e-22	2.63721e-21	chr14	88465778	88555007	89230	-	protein_coding	x
ENSG00000118873.16	RAB3GAP2	3682.79	1164.2	2072.72	322.014	0.783206	9.71372	2.63536e-22	2.80195e-21	chr1	220148293	220272453	124161	-	protein_coding	x
ENSG00000196277.16	GRM7	82.1726	68.1427	3.77208	3.10365	3.91949	9.71222	2.67443e-22	2.84135e-21	chr3	6770001	7741533	971533	+	protein_coding	x
ENSG00000065613.15	SLK	1496.95	383.857	2416.42	625.907	-0.688632	-9.70426	2.89157e-22	3.06975e-21	chr10	103967140	104029233	62094	+	protein_coding	x
ENSG00000140022.13	STON2	722.724	154.101	324.382	113.108	1.18739	9.70417	2.89431e-22	3.07035e-21	chr14	81260656	81436465	175810	-	protein_coding	x
ENSG00000101096.20	NFATC2	88.8748	87.9125	654.465	416.974	-2.84319	-9.697	3.10483e-22	3.29121e-21	chr20	51386957	51562831	175875	-	protein_coding	x
ENSG00000152527.14	PLEKHH2	205.557	77.407	612.124	331.14	-1.51224	-9.69214	3.25624e-22	3.44914e-21	chr2	43637260	43767987	130728	+	protein_coding	x
ENSG00000170899.11	GSTA4	435.65	97.3576	237.042	53.7028	0.880617	9.68862	3.37066e-22	3.56766e-21	chr6	52977948	52995304	17357	-	protein_coding	x
ENSG00000273802.2	HIST1H2BG	145.592	55.4063	74.8714	25.2179	0.935684	9.68513	3.48773e-22	3.68881e-21	chr6	26215159	26216692	1534	-	protein_coding	x
ENSG00000165996.14	HACD1	201.638	49.464	66.1392	30.5976	1.65336	9.68321	3.55363e-22	3.75571e-21	chr10	17589032	17617374	28343	-	protein_coding	x
ENSG00000236539.3	HNRNPA1P54	209.554	54.6764	110.972	24.7135	0.902106	9.67706	3.77418e-22	3.98583e-21	chr1	179447602	179457315	9714	-	processed_pseudogene	x
ENSG00000169515.8	CCDC8	103.954	48.4335	223.787	89.6592	-1.11366	-9.67521	3.84295e-22	4.05543e-21	chr19	46410329	46413564	3236	-	protein_coding	x
ENSG00000165959.12	CLMN	944.921	353.955	305.461	111.048	1.60669	9.67019	4.03633e-22	4.25632e-21	chr14	95181940	95319908	137969	-	protein_coding	x
ENSG00000110148.10	CCKBR	72.7655	47.6708	9.09339	5.56287	2.82797	9.66991	4.04736e-22	4.26479e-21	chr11	6259806	6272127	12322	+	protein_coding
ENSG00000081853.15	PCDHGA2	111.408	31.3577	232.694	71.0688	-1.04328	-9.66401	4.28734e-22	4.5143e-21	chr5	141338760	141512975	174216	+	protein_coding	x
ENSG00000162430.17	SELENON	1416.31	285.444	878.45	155.92	0.684432	9.66214	4.36644e-22	4.59417e-21	chr1	25800176	25818221	18046	+	protein_coding	x
ENSG00000116191.17	RALGPS2	613.398	114.2	314.74	72.7737	0.970655	9.65937	4.48604e-22	4.71651e-21	chr1	178725147	178921841	196695	+	protein_coding	x
ENSG00000177542.11	SLC25A22	710.783	197.391	384.511	89.0164	0.864941	9.65898	4.50338e-22	4.73122e-21	chr11	790475	798281	7807	-	protein_coding	x
ENSG00000088899.15	LZTS3	776.399	207.772	450.229	160.679	0.804202	9.65729	4.57835e-22	4.80286e-21	chr20	3162617	3173592	10976	-	protein_coding	x
ENSG00000113282.13	CLINT1	993.137	134.62	1443.1	206.763	-0.538434	-9.6552	4.67232e-22	4.89781e-21	chr5	157785743	157859175	73433	-	protein_coding	x
ENSG00000257743.8	MGAM2	267.425	194.123	63.4001	39.7203	1.97037	9.65268	4.78886e-22	5.01626e-21	chr7	142111749	142222324	110576	+	protein_coding	x
ENSG00000069966.18	GNB5	750.716	114.7	480.298	78.0356	0.642597	9.65028	4.90211e-22	5.13109e-21	chr15	52115105	52191369	76265	-	protein_coding	x
ENSG00000144290.17	SLC4A10	594.067	150.041	1058.82	289.944	-0.821691	-9.64914	4.95704e-22	5.18475e-21	chr2	161424332	161985282	560951	+	protein_coding	x
ENSG00000254122.2	PCDHGB7	106.846	31.1304	218.77	62.1542	-1.01822	-9.64887	4.9698e-22	5.19427e-21	chr5	141417645	141512979	95335	+	protein_coding	x
ENSG00000133789.15	SWAP70	324.734	81.6083	620.296	144.716	-0.942048	-9.64812	5.00646e-22	5.22873e-21	chr11	9664077	9752993	88917	+	protein_coding	x
ENSG00000146555.19	SDK1	3354.52	791.149	1523.47	409.946	1.14214	9.64485	5.16885e-22	5.39434e-21	chr7	3301252	4269000	967749	+	protein_coding	x
ENSG00000137726.17	FXYD6	929.961	274.509	176.847	142.678	2.49716	9.64434	5.19442e-22	5.41704e-21	chr11	117836976	117877486	40511	-	protein_coding	x
ENSG00000175662.17	TOM1L2	986.201	121.923	1392.1	201.041	-0.494231	-9.64293	5.26605e-22	5.48769e-21	chr17	17843511	17972422	128912	-	protein_coding	x
ENSG00000166147.13	FBN1	278.196	261.515	56.7961	33.306	2.05984	9.64042	5.39658e-22	5.61545e-21	chr15	48408306	48645849	237544	-	protein_coding	x
ENSG00000106993.12	CDC37L1	283.774	77.4166	443.805	136.683	-0.638891	-9.64029	5.40369e-22	5.61873e-21	chr9	4679559	4708399	28841	+	protein_coding	x
ENSG00000164442.10	CITED2	2522.26	1268.11	1145.24	584.912	1.1506	9.64006	5.41541e-22	5.62679e-21	chr6	139371807	139374648	2842	-	protein_coding	x
ENSG00000163126.15	ANKRD23	95.0336	28.5432	275.194	86.042	-1.50188	-9.63857	5.49495e-22	5.70524e-21	chr2	96824526	96857934	33409	-	protein_coding	x
ENSG00000178385.15	PLEKHM3	446.01	67.7448	775.389	153.602	-0.786433	-9.63821	5.51421e-22	5.72104e-21	chr2	207821288	208025527	204240	-	protein_coding	x
ENSG00000172638.13	EFEMP2	69.0327	26.0578	23.9471	8.59151	1.47711	9.63284	5.81038e-22	6.02391e-21	chr11	65866441	65873592	7152	-	protein_coding	x
ENSG00000100220.12	RTCB	632.787	116.972	969.163	216.845	-0.606289	-9.63046	5.94655e-22	6.16057e-21	chr22	32387582	32412248	24667	-	protein_coding	x
ENSG00000158258.16	CLSTN2	694.72	224.121	270.202	108.576	1.37024	9.62689	6.15629e-22	6.3732e-21	chr3	139935185	140577397	642213	+	protein_coding	x
ENSG00000171533.11	MAP6	714.921	104.829	1066.62	210.895	-0.564869	-9.62475	6.28586e-22	6.50258e-21	chr11	75586918	75669120	82203	-	protein_coding	x
ENSG00000119655.10	NPC2	1236.15	355.497	762.951	242.017	0.700851	9.61988	6.59061e-22	6.81286e-21	chr14	74476192	74494177	17986	-	protein_coding	x
ENSG00000135363.12	LMO2	129.125	57.7393	398.334	156.056	-1.61325	-9.61599	6.84487e-22	7.07053e-21	chr11	33858576	33892076	33501	-	protein_coding	x
ENSG00000130254.12	SAFB2	1111.48	273.77	1653.26	279.085	-0.588064	-9.61177	7.13094e-22	7.36067e-21	chr19	5586999	5624046	37048	-	protein_coding	x
ENSG00000126016.15	AMOT	531.972	102.676	185.06	72.7016	1.56379	9.6064	7.51277e-22	7.74915e-21	chrX	112774503	112840815	66313	-	protein_coding	x
ENSG00000132698.15	RAB25	197.65	51.4902	109.208	25.6895	0.854299	9.60555	7.5754e-22	7.80807e-21	chr1	156061160	156070504	9345	+	protein_coding	x
ENSG00000101210.12	EEF1A2	2170.96	1076.21	3740.85	974.604	-0.862242	-9.605	7.61571e-22	7.8439e-21	chr20	63488014	63499185	11172	-	protein_coding	x
ENSG00000205710.4	C17orf107	60.2696	36.6041	189.84	50.9787	-1.70388	-9.59977	8.01222e-22	8.2463e-21	chr17	4899418	4902934	3517	+	protein_coding	x
ENSG00000074211.14	PPP2R2C	392.152	151.547	938.84	288.294	-1.2779	-9.59743	8.19658e-22	8.42992e-21	chr4	6320578	6563600	243023	-	protein_coding	x
ENSG00000166960.16	CCDC178	49.67	29.8496	5.37035	5.27222	3.04375	9.59488	8.40109e-22	8.63398e-21	chr18	32937402	33441101	503700	-	protein_coding
ENSG00000177034.16	MTX3	560.496	68.828	752.453	93.2705	-0.426079	-9.58108	9.60345e-22	9.86251e-21	chr5	79976731	79991265	14535	-	protein_coding	x
ENSG00000100625.9	SIX4	97.0197	18.6672	194.304	35.3634	-0.994292	-9.58096	9.61477e-22	9.86698e-21	chr14	60709539	60724351	14813	-	protein_coding	x
ENSG00000254986.7	DPP3	511.507	174.847	278.526	83.3417	0.848327	9.57841	9.85463e-22	1.01058e-20	chr11	66480013	66509657	29645	+	protein_coding	x
ENSG00000162594.16	IL23R	31.0476	9.4722	6.28174	3.47649	2.25606	9.57768	9.92449e-22	1.01701e-20	chr1	67138907	67259979	121073	+	protein_coding
ENSG00000180694.14	TMEM64	431.788	78.3566	1054.72	521.499	-1.17508	-9.57254	1.04309e-21	1.06813e-20	chr8	90621995	90791632	169638	-	protein_coding	x
ENSG00000221886.4	ZBED8	178.834	38.3321	301.513	59.8492	-0.753003	-9.56396	1.1334e-21	1.15977e-20	chr5	160393148	160400054	6907	-	protein_coding
ENSG00000129993.15	CBFA2T3	124.801	108.143	349.859	275.29	-1.50913	-9.56287	1.14534e-21	1.17114e-20	chr16	88874858	88977207	102350	-	protein_coding	x
ENSG00000161653.11	NAGS	77.3097	30.8082	24.6625	10.9966	1.62601	9.55852	1.19454e-21	1.22057e-20	chr17	44004622	44009068	4447	+	protein_coding
ENSG00000054277.14	OPN3	129.856	65.7293	36.7168	14.3051	1.74635	9.55704	1.2117e-21	1.23721e-20	chr1	241590102	241677376	87275	-	protein_coding
ENSG00000184619.5	KRBA2	221.128	43.4594	354.188	50.2815	-0.686953	-9.55431	1.24415e-21	1.26943e-20	chr17	8356902	8376711	19810	-	protein_coding	x
ENSG00000167996.16	FTH1	7518.25	6774.86	14613.5	9196.58	-1.09054	-9.554	1.24778e-21	1.27221e-20	chr11	61959718	61967634	7917	-	protein_coding	x
ENSG00000172115.8	CYCS	1601.61	971.091	754.926	227.467	0.975375	9.55389	1.24913e-21	1.27267e-20	chr7	25120091	25125361	5271	-	protein_coding	x
ENSG00000081026.19	MAGI3	600.102	100.972	351.889	41.9814	0.75767	9.55376	1.25067e-21	1.27333e-20	chr1	113390515	113685923	295409	+	protein_coding	x
ENSG00000141837.20	CACNA1A	6478.94	2650.58	3121.49	1547.74	1.08718	9.54919	1.30717e-21	1.3299e-20	chr19	13206442	13633025	426584	-	protein_coding	x
ENSG00000110002.16	VWA5A	2594.94	511.526	1462.97	312.873	0.82877	9.54761	1.32729e-21	1.3494e-20	chr11	124115404	124147721	32318	+	protein_coding	x
ENSG00000152332.16	UHMK1	2102.35	390.172	3087.44	667.012	-0.544557	-9.54523	1.35808e-21	1.3797e-20	chr1	162497251	162529631	32381	+	protein_coding	x
ENSG00000125971.16	DYNLRB1	706.693	83.3755	504.985	74.8766	0.488844	9.54333	1.38315e-21	1.40417e-20	chr20	34516409	34540958	24550	+	protein_coding	x
ENSG00000250366.2	TUNAR	474.516	173.385	1257.17	385.674	-1.41586	-9.5396	1.43384e-21	1.45355e-20	chr14	95876392	95925571	49180	+	protein_coding	x
ENSG00000103852.13	TTC23	100.865	37.1705	203.858	61.7979	-1.03248	-9.53272	1.53214e-21	1.55098e-20	chr15	99136323	99251223	114901	-	protein_coding
ENSG00000107789.16	MINPP1	327.162	68.7912	545.421	149.469	-0.716032	-9.53251	1.53526e-21	1.55303e-20	chr10	87504875	87553461	48587	+	protein_coding	x
ENSG00000184635.16	ZNF93	313.267	78.5912	152.503	28.1886	1.01355	9.53102	1.55738e-21	1.57428e-20	chr19	19900913	19963464	62552	+	protein_coding	x
ENSG00000131653.13	TRAF7	1246.99	244.274	804.364	158.015	0.630596	9.52663	1.6247e-21	1.64115e-20	chr16	2155698	2178129	22432	+	protein_coding	x
ENSG00000169299.14	PGM2	88.8649	29.1259	182.954	35.9423	-1.07414	-9.52466	1.65582e-21	1.6714e-20	chr4	37826660	37862937	36278	+	protein_coding
ENSG00000007402.11	CACNA2D2	2222.34	532.881	946.447	450.669	1.30641	9.52108	1.71391e-21	1.72881e-20	chr3	50362799	50504244	141446	-	protein_coding	x
ENSG00000035687.10	ADSS	276.11	52.0598	471.241	79.581	-0.774137	-9.5204	1.72514e-21	1.73889e-20	chr1	244408494	244451909	43416	-	protein_coding	x
ENSG00000089335.21	ZNF302	439.959	87.1436	652.712	124.389	-0.569616	-9.51831	1.76013e-21	1.7729e-20	chr19	34677639	34686397	8759	+	protein_coding	x
ENSG00000127191.18	TRAF2	421.824	93.6735	240.619	56.7774	0.807422	9.51661	1.78915e-21	1.80085e-20	chr9	136881912	136926607	44696	+	protein_coding	x
ENSG00000024862.17	CCDC28A	94.0331	53.8491	187.972	68.4409	-1.05609	-9.51418	1.83157e-21	1.84223e-20	chr6	138773509	138793319	19811	+	protein_coding	x
ENSG00000172869.14	DMXL1	1470.95	354.633	2269.49	418.186	-0.637045	-9.51178	1.87429e-21	1.88386e-20	chr5	119037772	119249138	211367	+	protein_coding	x
ENSG00000184226.15	PCDH9	677.311	403.153	136.16	107.363	2.28466	9.509	1.92498e-21	1.93344e-20	chr13	66302834	67230445	927612	-	protein_coding	x
ENSG00000116704.8	SLC35D1	524.305	96.4575	308.348	59.0684	0.761659	9.50889	1.92711e-21	1.93421e-20	chr1	66999350	67054148	54799	-	protein_coding	x
ENSG00000170382.12	LRRN2	58.0983	37.9574	6.86531	5.75207	2.9266	9.50641	1.97357e-21	1.97944e-20	chr1	204617170	204685738	68569	-	protein_coding	x
ENSG00000111961.18	SASH1	492.359	136.855	168.948	83.2998	1.60952	9.49717	2.15677e-21	2.16012e-20	chr6	148272304	148552048	279745	+	protein_coding	x
ENSG00000136997.19	MYC	134.827	115.619	12.4972	12.6274	3.22276	9.48167	2.50255e-21	2.50467e-20	chr8	127735434	127742951	7518	+	protein_coding
ENSG00000104856.14	RELB	100.787	42.8494	41.5723	20.5552	1.2645	9.47984	2.54668e-21	2.54704e-20	chr19	45001449	45038198	36750	+	protein_coding	x
ENSG00000084073.9	ZMPSTE24	899.85	145.494	606.033	81.621	0.566263	9.47133	2.763e-21	2.76144e-20	chr1	40258236	40294180	35945	+	protein_coding	x
ENSG00000203727.4	SAMD5	2230.43	688.089	799.05	269.672	1.49562	9.46905	2.8239e-21	2.82031e-20	chr6	147508690	147737547	228858	+	protein_coding	x
ENSG00000144815.16	NXPE3	562.149	109.925	838.853	186.176	-0.567174	-9.46758	2.86393e-21	2.85828e-20	chr3	101779202	101828231	49030	+	protein_coding	x
ENSG00000180801.14	ARSJ	103.61	51.2408	24.4175	20.2843	2.13139	9.46195	3.02243e-21	3.01434e-20	chr4	113900284	113979727	79444	-	protein_coding	x
ENSG00000073711.11	PPP2R3A	276.554	60.4512	147.606	36.5508	0.9063	9.45922	3.10252e-21	3.09204e-20	chr3	135965728	136147894	182167	+	protein_coding	x
ENSG00000189367.15	KIAA0408	127.869	70.494	458.142	148.375	-1.88074	-9.45475	3.2379e-21	3.22469e-20	chr6	127438406	127459389	20984	-	protein_coding	x
ENSG00000196498.13	NCOR2	3071.65	923.032	5641.75	2162.51	-0.833878	-9.45105	3.35455e-21	3.33852e-20	chr12	124324415	124567589	243175	-	protein_coding	x
ENSG00000130429.15	ARPC1B	566.162	135.167	323.985	98.3539	0.822088	9.44906	3.41894e-21	3.40021e-20	chr7	99374249	99394816	20568	+	protein_coding	x
ENSG00000164574.16	GALNT10	304.926	101.752	1385.32	655.745	-2.08073	-9.447	3.4867e-21	3.46517e-20	chr5	154190730	154420984	230255	+	protein_coding	x
ENSG00000158669.11	GPAT4	1027.83	145.209	1670.85	326.946	-0.687396	-9.4442	3.58113e-21	3.55652e-20	chr8	41577187	41625001	47815	+	protein_coding	x
ENSG00000174233.11	ADCY6	1251.4	217.446	810.399	132.418	0.623605	9.4356	3.88755e-21	3.85813e-20	chr12	48766194	48789037	22844	-	protein_coding	x
ENSG00000104866.11	PPP1R37	1105.71	276.464	1845.04	467.112	-0.731259	-9.43396	3.94878e-21	3.91615e-20	chr19	45091396	45148077	56682	+	protein_coding	x
ENSG00000090266.13	NDUFB2	550.458	157.729	341.198	82.3377	0.673832	9.43284	3.99118e-21	3.95543e-20	chr7	140690777	140722790	32014	+	protein_coding	x
ENSG00000213033.4	AURKAP1	120.333	48.2521	52.1576	17.1676	1.16862	9.42616	4.25365e-21	4.2126e-20	chr1	220266706	220267917	1212	-	transcribed_processed_pseudogene	x
ENSG00000186472.20	PCLO	3965.42	1647.87	6967.56	2330.11	-0.835732	-9.41717	4.63388e-21	4.58595e-20	chr7	82754012	83162930	408919	-	protein_coding	x
ENSG00000107566.14	ERLIN1	315.399	58.6024	481.823	60.3036	-0.619104	-9.41673	4.65366e-21	4.60232e-20	chr10	100150094	100186033	35940	-	protein_coding	x
ENSG00000174013.8	FBXO45	372.407	46.3323	553.639	89.8367	-0.56848	-9.41045	4.93998e-21	4.88206e-20	chr3	196568611	196589059	20449	+	protein_coding	x
ENSG00000132749.11	TESMIN	69.4863	18.5612	25.8614	9.34474	1.40638	9.40578	5.16434e-21	5.09668e-20	chr11	68707440	68751520	44081	-	protein_coding	x
ENSG00000134324.11	LPIN1	1196.28	591.411	2418.95	622.224	-1.07867	-9.40459	5.22315e-21	5.15113e-20	chr2	11677595	11827409	149815	+	protein_coding	x
ENSG00000167987.11	VPS37C	452.861	47.1528	791.588	141.856	-0.790019	-9.4032	5.29293e-21	5.21631e-20	chr11	61130257	61161615	31359	-	protein_coding	x
ENSG00000074935.14	TUBE1	378.211	96.1621	675.108	133.669	-0.845894	-9.39978	5.46782e-21	5.38493e-20	chr6	112070663	112087529	16867	-	protein_coding	x
ENSG00000204272.13	NBDY	270.984	76.282	155.551	37.9054	0.796289	9.39956	5.47939e-21	5.39257e-20	chrX	56729241	56819179	89939	+	protein_coding	x
ENSG00000114279.13	FGF12	396.206	101.373	122.079	59.8288	1.75464	9.39537	5.7016e-21	5.60736e-20	chr3	192139395	192767764	628370	-	protein_coding	x
ENSG00000122870.12	BICC1	97.0097	60.0219	24.1922	14.8723	1.92954	9.39082	5.95351e-21	5.85105e-20	chr10	58512872	58831435	318564	+	protein_coding	x
ENSG00000117691.10	NENF	752.425	247.322	455.223	118.581	0.700935	9.38785	6.1236e-21	6.01011e-20	chr1	212432920	212446379	13460	+	protein_coding	x
ENSG00000144645.14	OSBPL10	787.29	164.51	412.079	120.45	0.955804	9.38515	6.2827e-21	6.16174e-20	chr3	31657890	32077580	419691	-	protein_coding	x
ENSG00000129667.12	RHBDF2	311.608	71.5942	183.697	44.3715	0.765747	9.38379	6.36439e-21	6.23323e-20	chr17	76470891	76501790	30900	-	protein_coding	x
ENSG00000172059.11	KLF11	1064.2	282.389	458.116	134.23	1.21023	9.38221	6.46036e-21	6.32285e-20	chr2	10042849	10054836	11988	+	protein_coding	x
ENSG00000132475.10	H3F3B	4699.23	1921.2	3024.9	1194.08	0.635772	9.37968	6.61761e-21	6.47228e-20	chr17	75776434	75785893	9460	-	protein_coding	x
ENSG00000136628.18	EPRS	2136.39	563.772	3373.21	762.731	-0.669419	-9.37832	6.7032e-21	6.55147e-20	chr1	219968600	220046530	77931	-	protein_coding	x
ENSG00000056586.16	RC3H2	1600.15	201.543	2140.41	276.408	-0.420273	-9.37797	6.72581e-21	6.56903e-20	chr9	122844556	122905359	60804	-	protein_coding	x
ENSG00000149328.14	GLB1L2	246.967	66.9636	128.891	37.1572	0.940684	9.37389	6.99058e-21	6.82292e-20	chr11	134331874	134378341	46468	+	protein_coding	x
ENSG00000134072.11	CAMK1	103.146	28.2908	42.6692	13.3617	1.27763	9.37337	7.02534e-21	6.85213e-20	chr3	9757347	9769992	12646	-	protein_coding	x
ENSG00000001561.7	ENPP4	715.107	170.829	1065.6	315.004	-0.556827	-9.36472	7.62555e-21	7.42731e-20	chr6	46129989	46146688	16700	+	protein_coding	x
ENSG00000140548.10	ZNF710	358.437	108.788	148.646	44.8328	1.2573	9.35866	8.0751e-21	7.85976e-20	chr15	90001324	90082206	80883	+	protein_coding	x
ENSG00000158711.13	ELK4	1513.58	348.098	2170.25	405.685	-0.528774	-9.35653	8.23979e-21	8.00906e-20	chr1	205597556	205631962	34407	-	protein_coding	x
ENSG00000171560.16	FGA	491.453	881.214	9.54327	17.4299	4.68361	9.35641	8.24911e-21	8.01261e-20	chr4	154583128	154590745	7618	-	protein_coding
ENSG00000156026.14	MCU	451.414	104.627	258.964	61.4418	0.794459	9.35328	8.49736e-21	8.24809e-20	chr10	72692131	72887694	195564	+	protein_coding	x
ENSG00000165914.15	TTC7B	857.028	249.624	1500.35	448.548	-0.801464	-9.35315	8.50727e-21	8.25205e-20	chr14	90524564	90816479	291916	-	protein_coding	x
ENSG00000155158.20	TTC39B	625.84	145.819	1134.64	234.339	-0.856123	-9.34874	8.86966e-21	8.5918e-20	chr9	15163622	15307360	143739	-	protein_coding	x
ENSG00000138162.19	TACC2	682.638	232.462	345.585	154.762	1.01502	9.34217	9.43766e-21	9.13576e-20	chr10	121989163	122254545	265383	+	protein_coding	x
ENSG00000131446.16	MGAT1	676.325	99.914	1073.46	80.9332	-0.674412	-9.33592	1.00114e-20	9.68448e-20	chr5	180784782	180815652	30871	-	protein_coding	x
ENSG00000167081.18	PBX3	886.545	248.244	527.084	112.48	0.727058	9.33312	1.02802e-20	9.93099e-20	chr9	125747345	125967377	220033	+	protein_coding	x
ENSG00000250767.1	AC139783.1	47.9157	18.6631	11.0178	6.40786	2.08404	9.33054	1.05332e-20	1.01684e-19	chr5	33997044	33997724	681	-	processed_pseudogene
ENSG00000198431.16	TXNRD1	1621.29	797.444	3699.9	1426.05	-1.2039	-9.328	1.07883e-20	1.04076e-19	chr12	104215779	104350307	134529	+	protein_coding	x
ENSG00000166313.19	APBB1	1577.54	525.395	1014.1	292.742	0.621258	9.31487	1.22104e-20	1.17715e-19	chr11	6395124	6419414	24291	-	protein_coding	x
ENSG00000187398.12	LUZP2	38.4088	16.8123	8.76504	4.9397	2.09678	9.30281	1.36778e-20	1.31773e-19	chr11	24496970	25082638	585669	+	protein_coding
ENSG00000176714.9	CCDC121	65.3141	22.1901	127.31	24.5695	-0.991851	-9.30206	1.37755e-20	1.32623e-19	chr2	27625639	27629012	3374	-	protein_coding
ENSG00000115365.12	LANCL1	304.952	63.7571	488.799	95.6658	-0.680393	-9.29543	1.46616e-20	1.41058e-19	chr2	210431249	210477652	46404	-	protein_coding	x
ENSG00000135049.15	AGTPBP1	433.44	77.637	672.52	110.688	-0.635462	-9.29243	1.50804e-20	1.44989e-19	chr9	85546539	85742029	195491	-	protein_coding	x
ENSG00000112419.14	PHACTR2	925.372	223.716	1640.62	380.307	-0.825648	-9.2922	1.51138e-20	1.45212e-19	chr6	143536845	143831185	294341	+	protein_coding	x
ENSG00000174808.12	BTC	102.807	32.1111	40.2508	23.1109	1.41349	9.28545	1.61029e-20	1.5461e-19	chr4	74744759	74794523	49765	-	protein_coding	x
ENSG00000148672.9	GLUD1	1304.19	202.618	870.073	140.515	0.582289	9.28461	1.62304e-20	1.55728e-19	chr10	87050202	87094843	44642	-	protein_coding	x
ENSG00000136783.10	NIPSNAP3A	286.961	63.2784	178.213	51.7102	0.703874	9.28328	1.64342e-20	1.57577e-19	chr9	104747683	104760120	12438	+	protein_coding	x
ENSG00000079335.20	CDC14A	121.788	58.5696	302.997	75.8905	-1.35712	-9.27937	1.70479e-20	1.63351e-19	chr1	100345001	100520277	175277	+	protein_coding	x
ENSG00000175048.17	ZDHHC14	1085.63	300.444	546.824	159.16	0.992951	9.27871	1.71545e-20	1.64261e-19	chr6	157381133	157678157	297025	+	protein_coding	x
ENSG00000219545.11	UMAD1	197.756	37.3356	317.666	62.835	-0.677895	-9.27244	1.8194e-20	1.74097e-19	chr7	7640711	7968020	327310	+	protein_coding	x
ENSG00000206077.11	ZDHHC11B	245.545	163.952	544.641	349.262	-1.19168	-9.27055	1.85195e-20	1.77092e-19	chr5	710355	784729	74375	-	protein_coding	x
ENSG00000272645.3	GTF2IP20	257.898	64.3639	465.926	165.592	-0.813078	-9.26383	1.97235e-20	1.88351e-19	chr1	223951394	223992594	41201	-	transcribed_unprocessed_pseudogene	x
ENSG00000014123.10	UFL1	769.341	101.819	1141.92	147.46	-0.569139	-9.26077	2.02964e-20	1.93691e-19	chr6	96521595	96555276	33682	+	protein_coding	x
ENSG00000172771.12	EFCAB12	249.235	124.205	71.052	25.7986	1.70126	9.25762	2.0904e-20	1.99355e-19	chr3	129401321	129428651	27331	-	protein_coding	x
ENSG00000177606.7	JUN	5183.04	2114.91	2406.62	842.452	1.08768	9.25403	2.16183e-20	2.06028e-19	chr1	58780791	58784047	3257	-	protein_coding	x
ENSG00000167766.18	ZNF83	1263.77	204.2	884.236	130.874	0.513091	9.25153	2.21306e-20	2.10769e-19	chr19	52594060	52690496	96437	-	protein_coding	x
ENSG00000103150.7	MLYCD	2184.39	649.986	1188.77	335.021	0.868349	9.24487	2.35536e-20	2.23587e-19	chr16	83899115	83951445	52331	+	protein_coding	x
ENSG00000198830.11	HMGN2	2338.64	380.614	1632.4	211.738	0.512815	9.2398	2.46957e-20	2.34253e-19	chr1	26472440	26476642	4203	+	protein_coding	x
ENSG00000153558.16	FBXL2	307.523	47.5878	497.759	96.255	-0.682041	-9.23333	2.62353e-20	2.48691e-19	chr3	33277025	33403662	126638	+	protein_coding	x
ENSG00000114853.14	ZBTB47	362.696	81.1505	187.032	50.0446	0.969442	9.22984	2.71049e-20	2.56591e-19	chr3	42653697	42667580	13884	+	protein_coding	x
ENSG00000124151.19	NCOA3	1014.36	165.198	1758.83	241.755	-0.794861	-9.22881	2.73643e-20	2.58873e-19	chr20	47501887	47656877	154991	+	protein_coding	x
ENSG00000162836.12	ACP6	545.156	110.303	792.415	159.673	-0.541824	-9.22824	2.75108e-20	2.60086e-19	chr1	147629652	147670524	40873	-	protein_coding	x
ENSG00000143353.12	LYPLAL1	216.76	45.2403	339.597	74.7558	-0.645636	-9.22519	2.8305e-20	2.67415e-19	chr1	219173869	219212865	38997	+	protein_coding	x
ENSG00000167565.13	SERTAD3	227.031	35.561	134.049	28.9305	0.77487	9.22027	2.96363e-20	2.79806e-19	chr19	40440844	40444335	3492	-	protein_coding	x
ENSG00000149256.16	TENM4	1600.63	655.936	551.409	288.411	1.54738	9.21973	2.97847e-20	2.8102e-19	chr11	78652829	79441030	788202	-	protein_coding	x
ENSG00000065809.13	FAM107B	751.292	229.764	360.696	164.538	1.08423	9.21777	3.03343e-20	2.85825e-19	chr10	14518557	14774897	256341	-	protein_coding	x
ENSG00000182287.15	AP1S2	741.241	261.668	280.337	95.6894	1.3818	9.21628	3.07576e-20	2.89621e-19	chrX	15825806	15854931	29126	-	protein_coding	x
ENSG00000173436.15	MICOS10	351.517	56.8484	210.314	55.6639	0.757707	9.21348	3.15733e-20	2.97103e-19	chr1	19484403	19629821	145419	+	protein_coding	x
ENSG00000155265.11	GOLGA7B	402.834	100.146	1036.84	381.745	-1.30713	-9.20877	3.29894e-20	3.10223e-19	chr10	97849843	97871580	21738	+	protein_coding	x
ENSG00000147027.4	TMEM47	51.9517	34.2117	5.59155	4.39882	3.00896	9.20424	3.44093e-20	3.23361e-19	chrX	34627075	34657285	30211	-	protein_coding
ENSG00000110328.6	GALNT18	38.5753	18.1368	123.974	50.7849	-1.65522	-9.20412	3.44483e-20	3.23513e-19	chr11	11270877	11622005	351129	-	protein_coding
ENSG00000073008.15	PVR	3051.93	679.666	1598.9	380.871	0.933501	9.20213	3.50912e-20	3.29332e-19	chr19	44643798	44666162	22365	+	protein_coding	x
ENSG00000125249.7	RAP2A	324.042	76.1269	500.729	76.4125	-0.640416	-9.1941	3.78139e-20	3.54649e-19	chr13	97434169	97469128	34960	+	protein_coding	x
ENSG00000173660.12	UQCRH	496.043	145.928	302.464	109.57	0.722896	9.19313	3.81585e-20	3.57644e-19	chr1	46303698	46316776	13079	+	protein_coding	x
ENSG00000103429.11	BFAR	463.419	73.7893	688.659	99.9864	-0.574095	-9.19277	3.82849e-20	3.58592e-19	chr16	14632931	14669236	36306	+	protein_coding	x
ENSG00000204065.3	TCEAL5	82.3522	54.9959	26.4717	13.3144	1.55984	9.18306	4.19019e-20	3.91731e-19	chrX	103273691	103276750	3060	-	protein_coding	x
ENSG00000111647.13	UHRF1BP1L	562.254	88.1871	891.541	147.549	-0.66155	-9.18305	4.1906e-20	3.91731e-19	chr12	100028455	100142874	114420	-	protein_coding	x
ENSG00000103257.9	SLC7A5	1005.95	610.529	4147.4	1556.19	-2.06176	-9.17572	4.48558e-20	4.19029e-19	chr16	87830023	87869507	39485	-	protein_coding	x
ENSG00000010322.16	NISCH	1778.17	252.792	2793.87	600.132	-0.633812	-9.17185	4.64986e-20	4.34089e-19	chr3	52455118	52493068	37951	+	protein_coding	x
ENSG00000161133.16	USP41	60.8507	50.2365	8.64324	8.19606	2.67962	9.17	4.72999e-20	4.41278e-19	chr22	20350578	20390758	40181	-	protein_coding
ENSG00000123612.16	ACVR1C	1078.44	298.288	524.519	169.484	1.04262	9.15835	5.26958e-20	4.91296e-19	chr2	157526767	157628864	102098	-	protein_coding	x
ENSG00000124406.16	ATP8A1	870.522	399.723	1948.53	759.906	-1.19579	-9.1562	5.37548e-20	5.00839e-19	chr4	42408373	42657105	248733	-	protein_coding	x
ENSG00000213614.9	HEXA	2329.87	503.242	1558.71	149.333	0.556531	9.15286	5.54448e-20	5.16245e-19	chr15	72340919	72376476	35558	-	protein_coding	x
ENSG00000166228.9	PCBD1	584.823	121.066	316.665	71.8833	0.889769	9.14853	5.77159e-20	5.37039e-19	chr10	70882280	70888565	6286	-	protein_coding	x
ENSG00000184305.15	CCSER1	299.397	70.2368	592.947	154.676	-0.97899	-9.14312	6.06752e-20	5.64203e-19	chr4	90127535	91601913	1474379	+	protein_coding	x
ENSG00000112319.19	EYA4	67.7731	61.5807	5.64509	6.09675	3.2983	9.14175	6.14493e-20	5.71027e-19	chr6	133240598	133532128	291531	+	protein_coding
ENSG00000088538.13	DOCK3	648.897	103.628	997.071	158.604	-0.614376	-9.13944	6.27737e-20	5.82951e-19	chr3	50674927	51384198	709272	+	protein_coding	x
ENSG00000143409.15	MINDY1	924.193	211.711	566.077	163.545	0.725132	9.13874	6.31857e-20	5.86393e-19	chr1	150996086	151008375	12290	-	protein_coding	x
ENSG00000162543.6	UBXN10	86.6136	35.8761	242.616	86.3818	-1.48639	-9.13505	6.53745e-20	6.06309e-19	chr1	20186096	20196050	9955	+	protein_coding	x
ENSG00000197119.13	SLC25A29	602.633	179.734	1268.83	299.514	-1.08926	-9.12365	7.26386e-20	6.72798e-19	chr14	100291116	100306547	15432	-	protein_coding	x
ENSG00000164199.18	ADGRV1	1597.02	340.515	2658.5	582.05	-0.735288	-9.1232	7.29414e-20	6.75161e-19	chr5	90529344	91164437	635094	+	protein_coding	x
ENSG00000169814.14	BTD	521.393	131.268	336.458	61.0535	0.617767	9.12103	7.44124e-20	6.88327e-19	chr3	15601341	15722311	120971	+	protein_coding	x
ENSG00000006715.16	VPS41	2404.68	540.803	1501.88	235.579	0.661442	9.12045	7.48135e-20	6.91586e-19	chr7	38722974	38932394	209421	-	protein_coding	x
ENSG00000055130.17	CUL1	616.212	94.3826	850.731	108.078	-0.47098	-9.12022	7.49738e-20	6.92615e-19	chr7	148697914	148801110	103197	+	protein_coding	x
ENSG00000121749.15	TBC1D15	491.187	156.546	819.283	194.598	-0.759646	-9.11785	7.66316e-20	7.07468e-19	chr12	71839707	71927248	87542	+	protein_coding	x
ENSG00000136758.18	YME1L1	1460.71	213.354	1974.46	177.693	-0.442493	-9.11601	7.79401e-20	7.1908e-19	chr10	27110112	27155266	45155	-	protein_coding	x
ENSG00000109586.12	GALNT7	144.959	45.9227	319.646	128.572	-1.10221	-9.11257	8.0451e-20	7.41763e-19	chr4	173168811	173323967	155157	+	protein_coding	x
ENSG00000276045.3	ORAI1	94.2459	30.2467	46.2627	10.0274	0.994127	9.11038	8.20972e-20	7.55956e-19	chr12	121626550	121642677	16128	+	protein_coding	x
ENSG00000179403.12	VWA1	2048.79	933.565	777.99	446.065	1.42307	9.10868	8.33903e-20	7.67364e-19	chr1	1434861	1442882	8022	+	protein_coding	x
ENSG00000163697.17	APBB2	657.89	187.457	1172.88	478.392	-0.794475	-9.10808	8.38501e-20	7.71094e-19	chr4	40810027	41216714	406688	-	protein_coding	x
ENSG00000173230.15	GOLGB1	3200.31	876.069	4682.28	677.538	-0.576553	-9.1074	8.43774e-20	7.7544e-19	chr3	121663199	121749767	86569	-	protein_coding	x
ENSG00000160180.15	TFF3	46.8489	32.6233	176.164	146.494	-1.74277	-9.10381	8.72209e-20	8.01052e-19	chr21	42311667	42315651	3985	-	protein_coding	x
ENSG00000100092.23	SH3BP1	47.3794	18.1397	12.0917	6.9042	1.93621	9.09516	9.44434e-20	8.66823e-19	chr22	37634654	37656119	21466	+	protein_coding
ENSG00000018236.15	CNTN1	4683.83	1090.63	2508.89	772.371	0.916836	9.08744	1.01401e-19	9.30079e-19	chr12	40692439	41072415	379977	+	protein_coding	x
ENSG00000136842.14	TMOD1	2431.96	1083.79	4379.81	1153.31	-0.903886	-9.08339	1.05245e-19	9.64714e-19	chr9	97501180	97601743	100564	+	protein_coding	x
ENSG00000015413.9	DPEP1	47.1888	33.937	4.4703	4.52918	3.17126	9.07936	1.09211e-19	1.00042e-18	chr16	89613308	89638456	25149	+	protein_coding
ENSG00000160991.16	ORAI2	980.629	258.62	1684.05	438.808	-0.781981	-9.07743	1.11174e-19	1.01774e-18	chr7	102433106	102456825	23720	+	protein_coding	x
ENSG00000185963.14	BICD2	709.741	125.386	1209.64	303.807	-0.748631	-9.07583	1.12816e-19	1.0321e-18	chr9	92711363	92764833	53471	-	protein_coding	x
ENSG00000173890.17	GPR160	58.725	26.6438	10.9272	7.31303	2.36848	9.06866	1.20488e-19	1.10158e-18	chr3	170037995	170085392	47398	+	protein_coding	x
ENSG00000167074.15	TEF	460.406	147.946	847.713	199.94	-0.896724	-9.06741	1.21883e-19	1.11362e-18	chr22	41367333	41399326	31994	+	protein_coding	x
ENSG00000168275.15	COA6	118.778	17.7104	63.7066	13.298	0.905366	9.06456	1.25104e-19	1.14231e-18	chr1	234373456	234385068	11613	+	protein_coding	x
ENSG00000150938.10	CRIM1	768.374	236.139	353.24	126.136	1.12505	9.05897	1.31686e-19	1.20086e-18	chr2	36355778	36551135	195358	+	protein_coding	x
ENSG00000166780.11	BMERB1	827.926	122.003	531.15	150.603	0.665269	9.0583	1.32504e-19	1.20754e-18	chr16	15434475	15625028	190554	+	protein_coding	x
ENSG00000221955.10	SLC12A8	365.313	99.6959	167.388	83.7418	1.19711	9.05681	1.34319e-19	1.2233e-18	chr3	125082636	125212864	130229	-	protein_coding	x
ENSG00000078081.8	LAMP3	39.5669	28.5643	200.42	194.166	-2.16781	-9.04932	1.43864e-19	1.30939e-18	chr3	183122215	183163839	41625	-	protein_coding
ENSG00000177700.6	POLR2L	379.7	134.941	205.927	39.5001	0.836864	9.0429	1.52575e-19	1.38777e-18	chr11	837356	842529	5174	-	protein_coding	x
ENSG00000196981.4	WDR5B	285.418	50.776	450.49	83.193	-0.659432	-9.03938	1.5757e-19	1.43229e-18	chr3	122411846	122416062	4217	-	protein_coding	x
ENSG00000108091.11	CCDC6	998.001	190.801	1397.66	266.209	-0.486064	-9.03227	1.68152e-19	1.5275e-18	chr10	59788747	59906556	117810	-	protein_coding	x
ENSG00000159409.15	CELF3	2851.02	781.262	1460.75	456.772	0.983893	9.03216	1.6832e-19	1.52804e-18	chr1	151700058	151716803	16746	-	protein_coding	x
ENSG00000009335.18	UBE3C	2277.33	274.107	3187.86	423.749	-0.482491	-9.0271	1.76276e-19	1.59912e-18	chr7	157138916	157269370	130455	+	protein_coding	x
ENSG00000166562.9	SEC11C	1145.28	262.721	2396	628.075	-1.04312	-9.02704	1.76376e-19	1.59912e-18	chr18	59139866	59158832	18967	+	protein_coding	x
ENSG00000130695.15	CEP85	414.474	75.5605	655.928	117.59	-0.659632	-9.02543	1.78986e-19	1.62175e-18	chr1	26234200	26278808	44609	+	protein_coding	x
ENSG00000174844.14	DNAH12	87.004	46.6202	338.301	152.315	-1.94697	-9.02462	1.80319e-19	1.63278e-18	chr3	57293699	57544344	250646	-	protein_coding	x
ENSG00000165325.13	DEUP1	37.0485	21.6516	157.909	82.9442	-2.02707	-9.02275	1.83433e-19	1.65992e-18	chr11	93329971	93438487	108517	+	protein_coding	x
ENSG00000185624.15	P4HB	4474.03	620.293	7064.44	1261.15	-0.651344	-9.01828	1.91065e-19	1.72788e-18	chr17	81843161	81860624	17464	-	protein_coding	x
ENSG00000124766.7	SOX4	155.424	103.717	553.873	288.618	-1.84792	-9.01073	2.04685e-19	1.84987e-18	chr6	21593751	21598619	4869	+	protein_coding	x
ENSG00000240303.8	ACAD11	434.131	115.753	747.698	111.974	-0.804597	-9.01064	2.04859e-19	1.85027e-18	chr3	132558138	132660082	101945	-	protein_coding	x
ENSG00000115998.7	C2orf42	163.538	31.4682	282.588	69.6692	-0.777449	-9.00752	2.10759e-19	1.90234e-18	chr2	70149880	70248615	98736	-	protein_coding	x
ENSG00000139083.10	ETV6	626.445	196.876	309.79	87.6591	1.00117	9.00666	2.12418e-19	1.9161e-18	chr12	11649854	11895402	245549	+	protein_coding	x
ENSG00000136866.13	ZFP37	103.834	30.386	196.069	43.6975	-0.922581	-9.00025	2.252e-19	2.02881e-18	chr9	113038380	113056759	18380	-	protein_coding	x
ENSG00000243175.1	RPSAP36	43.2361	10.3598	11.6182	4.82768	1.86534	8.99175	2.43316e-19	2.19062e-18	chr4	143424753	143426013	1261	+	transcribed_processed_pseudogene
ENSG00000097046.13	CDC7	108.422	47.8539	229.844	85.6278	-1.1022	-8.98851	2.50612e-19	2.25344e-18	chr1	91500851	91525764	24914	+	protein_coding	x
ENSG00000136111.14	TBC1D4	1051.07	524.774	2458.33	761.252	-1.30135	-8.98519	2.58279e-19	2.31943e-18	chr13	75283503	75482169	198667	-	protein_coding	x
ENSG00000140876.11	NUDT7	51.3993	15.0991	118.865	27.6763	-1.20267	-8.97599	2.80828e-19	2.51873e-18	chr16	77722492	77742260	19769	+	protein_coding
ENSG00000183682.8	BMP8A	260.822	228.012	67.9922	28.1758	1.74126	8.96599	3.07508e-19	2.7528e-18	chr1	39491636	39529869	38234	+	protein_coding	x
ENSG00000115963.13	RND3	204.133	147.392	18.072	16.2222	3.25781	8.96604	3.07372e-19	2.7528e-18	chr2	150468195	150539011	70817	-	protein_coding
ENSG00000162595.7	DIRAS3	157.099	33.2437	57.5602	27.7808	1.49164	8.96402	3.13052e-19	2.80066e-18	chr1	68045886	68051631	5746	-	protein_coding	x
ENSG00000110013.13	SIAE	446.485	105.627	227.569	66.7205	0.983467	8.96087	3.22135e-19	2.8801e-18	chr11	124633113	124695707	62595	-	protein_coding	x
ENSG00000169297.8	NR0B1	578.561	281.766	1051.96	334.285	-0.944804	-8.95095	3.52422e-19	3.1489e-18	chrX	30304206	30309390	5185	-	protein_coding	x
ENSG00000186010.19	NDUFA13	872.013	190.211	582.843	138.638	0.584432	8.94727	3.64369e-19	3.25359e-18	chr19	19515736	19529054	13319	+	protein_coding	x
ENSG00000140105.18	WARS	469.505	142.314	1171.31	326.24	-1.30517	-8.9459	3.68919e-19	3.29214e-18	chr14	100333790	100376805	43016	-	protein_coding	x
ENSG00000150510.16	FAM124A	43.7479	11.8147	16.4793	8.28109	1.42157	8.94375	3.76172e-19	3.35476e-18	chr13	51222334	51284241	61908	+	protein_coding	x
ENSG00000183307.4	TMEM121B	149.199	45.6296	68.1863	26.4901	1.15228	8.93991	3.89482e-19	3.47127e-18	chr22	17116297	17121367	5071	-	protein_coding	x
ENSG00000140263.14	SORD	403.051	113.949	180.553	52.2315	1.15684	8.92949	4.27959e-19	3.81179e-18	chr15	45023181	45077185	54005	+	protein_coding	x
ENSG00000113248.6	PCDHB15	129.831	44.0132	59.5011	28.4204	1.16872	8.92885	4.30472e-19	3.83177e-18	chr5	141245395	141249365	3971	+	protein_coding	x
ENSG00000099194.6	SCD	10439.5	8649.49	21017.8	8856.89	-1.19635	-8.91947	4.68505e-19	4.16769e-18	chr10	100347233	100364826	17594	+	protein_coding	x
ENSG00000116857.17	TMEM9	757.971	213.466	431.192	115.541	0.804311	8.91569	4.848e-19	4.30994e-18	chr1	201134772	201171574	36803	-	protein_coding	x
ENSG00000144724.20	PTPRG	171.074	115.078	38.0528	28.8577	2.13968	8.90653	5.26563e-19	4.66658e-18	chr3	61561569	62297609	736041	+	protein_coding	x
ENSG00000176473.13	WDR25	162.593	35.5458	428.806	320.12	-1.22989	-8.90442	5.36641e-19	4.75291e-18	chr14	100376418	100530303	153886	+	protein_coding	x
ENSG00000170385.10	SLC30A1	355.057	146.917	813.267	324.907	-1.18432	-8.90129	5.52035e-19	4.8862e-18	chr1	211571568	211579161	7594	-	protein_coding	x
ENSG00000132589.16	FLOT2	685.504	97.9208	449.487	52.852	0.603293	8.89778	5.69757e-19	5.03991e-18	chr17	28879335	28897733	18399	-	protein_coding	x
ENSG00000003096.14	KLHL13	62.3136	41.0857	9.57629	5.29712	2.49932	8.89559	5.81078e-19	5.13685e-18	chrX	117897813	118117340	219528	-	protein_coding
ENSG00000181773.7	GPR3	105.77	38.1722	42.0151	18.9758	1.33352	8.89227	5.98724e-19	5.28954e-18	chr1	27392622	27395814	3193	+	protein_coding	x
ENSG00000261624.1	NDUFB10P2	54.242	15.9124	15.4957	9.67512	1.85476	8.88008	6.68135e-19	5.89908e-18	chr7	141351977	141352768	792	+	processed_pseudogene	x
ENSG00000242110.8	AMACR	746.79	190.358	410.142	112.728	0.869113	8.87499	6.99422e-19	6.17147e-18	chr5	33986165	34008104	21940	-	protein_coding	x
ENSG00000174576.10	NPAS4	2450.55	1284.68	537.758	286.333	2.1139	8.87267	7.14118e-19	6.29722e-18	chr11	66421004	66426707	5704	+	protein_coding	x
ENSG00000100380.14	ST13	2175.51	619.539	3332.7	795.708	-0.620776	-8.86928	7.36179e-19	6.48772e-18	chr22	40824535	40856639	32105	-	protein_coding	x
ENSG00000164251.5	F2RL1	249.57	61.5893	134.342	46.4456	0.921666	8.85912	8.06456e-19	7.10263e-18	chr5	76818933	76835315	16383	+	protein_coding	x
ENSG00000158480.11	SPATA2	376.124	84.4103	235.053	45.7233	0.673862	8.85526	8.34921e-19	7.34876e-18	chr20	49903391	49915529	12139	-	protein_coding	x
ENSG00000141098.13	GFOD2	1103.96	145.391	672.121	202.821	0.749583	8.85261	8.54922e-19	7.52013e-18	chr16	67674531	67719339	44809	-	protein_coding	x
ENSG00000183161.5	FANCF	235.152	25.3643	373.787	67.2671	-0.656484	-8.85216	8.58417e-19	7.54618e-18	chr11	22622890	22625841	2952	-	protein_coding	x
ENSG00000253313.6	C1orf210	198.086	49.4048	115.068	36.7357	0.808884	8.85077	8.69206e-19	7.63629e-18	chr1	43281877	43285617	3741	-	protein_coding	x
ENSG00000172478.18	MAB21L4	161.391	91.7733	32.2178	40.8426	2.42429	8.84737	8.96063e-19	7.86735e-18	chr2	240886048	240896889	10842	-	protein_coding	x
ENSG00000067057.17	PFKP	2837.2	1847.69	1335.04	521.194	0.983846	8.84361	9.26761e-19	8.13184e-18	chr10	3066333	3137718	71386	+	protein_coding	x
ENSG00000160293.17	VAV2	605.035	200.323	1236.25	364.387	-1.02736	-8.84143	9.44999e-19	8.28673e-18	chr9	133761894	133992604	230711	-	protein_coding	x
ENSG00000204623.9	ZNRD1ASP	428.925	66.5887	630.972	78.7206	-0.561765	-8.84037	9.54023e-19	8.36069e-18	chr6	30001011	30061640	60630	-	transcribed_unitary_pseudogene	x
ENSG00000187486.5	KCNJ11	974.145	256.029	1678.47	443.285	-0.776418	-8.83847	9.70344e-19	8.49846e-18	chr11	17385859	17389331	3473	-	protein_coding	x
ENSG00000144426.18	NBEAL1	1204.71	296.047	1862.43	594.881	-0.608557	-8.83452	1.00528e-18	8.79359e-18	chr2	203014879	203226378	211500	+	protein_coding	x
ENSG00000267680.5	ZNF224	422.947	118.51	658.378	141.802	-0.652381	-8.82767	1.06881e-18	9.33775e-18	chr19	44094339	44109886	15548	+	protein_coding	x
ENSG00000166263.13	STXBP4	857.486	182.655	474.157	136.654	0.872181	8.82635	1.08146e-18	9.44245e-18	chr17	54968727	55173632	204906	+	protein_coding	x
ENSG00000154265.16	ABCA5	2362.69	427.732	3344.8	463.26	-0.50807	-8.82494	1.09523e-18	9.55675e-18	chr17	69244311	69327244	82934	-	protein_coding	x
ENSG00000095321.17	CRAT	415.435	77.3972	224.492	59.9044	0.905339	8.8191	1.15388e-18	1.00623e-17	chr9	129094794	129111189	16396	-	protein_coding	x
ENSG00000155657.26	TTN	1753.87	1241.54	147.506	148.093	3.37024	8.81401	1.20745e-18	1.0523e-17	chr2	178525989	178830802	304814	-	protein_coding	x
ENSG00000120756.13	PLS1	944.94	149.579	621.053	132.666	0.612008	8.80922	1.26022e-18	1.09761e-17	chr3	142596393	142713664	117272	+	protein_coding	x
ENSG00000125740.14	FOSB	3168.58	3361.89	814.905	1127.92	2.11272	8.80809	1.27292e-18	1.108e-17	chr19	45467995	45475179	7185	+	protein_coding	x
ENSG00000206053.13	JPT2	1205.71	167.955	741.012	109.08	0.699625	8.79978	1.3709e-18	1.19255e-17	chr16	1678256	1702280	24025	+	protein_coding	x
ENSG00000107104.18	KANK1	1116.3	344.82	450.913	113.413	1.27462	8.79902	1.38014e-18	1.19985e-17	chr9	470291	746106	275816	+	protein_coding	x
ENSG00000275395.6	FCGBP	111.552	47.6189	280.361	105.027	-1.31066	-8.79516	1.42843e-18	1.24031e-17	chr19	39863323	39934626	71304	-	protein_coding	x
ENSG00000149089.13	APIP	270.953	60.8356	164.03	43.8163	0.736374	8.79069	1.48642e-18	1.28987e-17	chr11	34853094	34916379	63286	-	protein_coding	x
ENSG00000154518.9	ATP5MC3	690.419	148.718	453.865	93.6298	0.601703	8.78818	1.52002e-18	1.31822e-17	chr2	175176258	175184607	8350	-	protein_coding	x
ENSG00000128655.18	PDE11A	77.6104	54.5122	15.9147	5.00002	2.07925	8.78552	1.55639e-18	1.34894e-17	chr2	177623244	178072777	449534	-	protein_coding	x
ENSG00000117906.14	RCN2	327.694	72.5196	538.539	103.192	-0.72421	-8.78328	1.58782e-18	1.37533e-17	chr15	76931738	76954393	22656	+	protein_coding	x
ENSG00000139508.14	SLC46A3	204.505	45.9406	364.52	91.7326	-0.823851	-8.78301	1.59154e-18	1.37771e-17	chr13	28700064	28718970	18907	-	protein_coding	x
ENSG00000274211.6	SOCS7	1005.87	165.951	1569	274.795	-0.638627	-8.78179	1.6089e-18	1.39189e-17	chr17	38351844	38405593	53750	+	protein_coding	x
ENSG00000119523.10	ALG2	550.456	146.68	895.679	160.82	-0.716368	-8.78168	1.61056e-18	1.39247e-17	chr9	99216425	99221942	5518	-	protein_coding	x
ENSG00000169330.8	MINAR1	71.6772	33.0229	218.081	127.274	-1.48501	-8.77886	1.65138e-18	1.4269e-17	chr15	79432516	79472290	39775	+	protein_coding	x
ENSG00000006704.10	GTF2IRD1	551.085	169.611	1023.51	293.167	-0.896635	-8.77732	1.67421e-18	1.44486e-17	chr7	74453790	74602604	148815	+	protein_coding	x
ENSG00000186104.10	CYP2R1	208.186	65.1309	335.59	100.886	-0.697113	-8.77583	1.69642e-18	1.46313e-17	chr11	14877440	14892252	14813	-	protein_coding	x
ENSG00000172354.10	GNB2	1571.19	279.395	1175.25	177.267	0.412102	8.76723	1.83111e-18	1.57835e-17	chr7	100673567	100679174	5608	+	protein_coding	x
ENSG00000168615.12	ADAM9	1089.71	231.31	761.954	165.591	0.516095	8.7659	1.85289e-18	1.59517e-17	chr8	38996869	39105261	108393	+	protein_coding	x
ENSG00000103485.19	QPRT	77.3844	27.3758	30.1865	9.72828	1.32538	8.76434	1.87881e-18	1.61651e-17	chr16	29663279	29698699	35421	+	protein_coding	x
ENSG00000163995.20	ABLIM2	757.774	197.696	356.246	126.089	1.11307	8.75478	2.04505e-18	1.75847e-17	chr4	7965310	8158832	193523	-	protein_coding	x
ENSG00000240849.11	TMEM189	257.985	66.7345	461.945	82.9303	-0.856506	-8.75066	2.12102e-18	1.82269e-17	chr20	50118254	50153734	35481	-	protein_coding	x
ENSG00000111276.11	CDKN1B	450.358	106.691	745.763	157.629	-0.731007	-8.74601	2.2103e-18	1.89826e-17	chr12	12715058	12722369	7312	+	protein_coding	x
ENSG00000163016.10	ALMS1P1	40.3874	18.5553	95.064	35.9107	-1.23698	-8.74449	2.24016e-18	1.92274e-17	chr2	73641083	73697509	56427	+	transcribed_unprocessed_pseudogene	x
ENSG00000165410.15	CFL2	336.306	82.3338	581.59	220.063	-0.757037	-8.74142	2.30203e-18	1.97465e-17	chr14	34709113	34714823	5711	-	protein_coding	x
ENSG00000205336.12	ADGRG1	4442.4	1683	8062.94	2916.83	-0.853014	-8.73597	2.41565e-18	2.07085e-17	chr16	57610652	57665580	54929	+	protein_coding	x
ENSG00000166477.13	LEO1	286.19	64.8422	163.272	22.2811	0.787204	8.73555	2.42477e-18	2.07741e-17	chr15	51938025	51971778	33754	-	protein_coding	x
ENSG00000108395.14	TRIM37	652.141	102.899	1011.83	185.414	-0.626298	-8.7329	2.48218e-18	2.12531e-17	chr17	58982638	59106921	124284	-	protein_coding	x
ENSG00000157224.16	CLDN12	1037.26	315.696	1748.21	414.731	-0.771549	-8.7322	2.4977e-18	2.13731e-17	chr7	90383721	90513402	129682	+	protein_coding	x
ENSG00000119778.15	ATAD2B	904.327	115.712	656.521	88.7219	0.463759	8.73039	2.53807e-18	2.17054e-17	chr2	23748664	23927123	178460	-	protein_coding	x
ENSG00000116171.18	SCP2	1328.16	204.42	810.446	197.988	0.734649	8.72856	2.57946e-18	2.2046e-17	chr1	52927276	53051698	124423	+	protein_coding	x
ENSG00000103647.12	CORO2B	225.584	68.8128	97.3453	55.467	1.30192	8.72692	2.617e-18	2.23534e-17	chr15	68578969	68727806	148838	+	protein_coding	x
ENSG00000077264.15	PAK3	6136.78	2291.3	2543	702.672	1.22322	8.72432	2.67782e-18	2.28592e-17	chrX	110944285	111227361	283077	+	protein_coding	x
ENSG00000137460.8	FHDC1	300.108	43.2857	186.499	45.547	0.701847	8.72127	2.75086e-18	2.34685e-17	chr4	152936352	152979696	43345	+	protein_coding	x
ENSG00000178502.6	KLHL11	1158.91	129.918	1517.97	277.099	-0.378377	-8.71744	2.84573e-18	2.42632e-17	chr17	41848518	41865423	16906	-	protein_coding	x
ENSG00000196497.17	IPO4	690.167	202.969	387.199	95.7758	0.81497	8.71712	2.85378e-18	2.43172e-17	chr14	24180219	24188869	8651	-	protein_coding	x
ENSG00000108518.7	PFN1	1100.23	315.577	673.893	156.16	0.694971	8.71366	2.94227e-18	2.50411e-17	chr17	4945652	4949061	3410	-	protein_coding	x
ENSG00000125247.15	TMTC4	258.077	48.4749	150.118	29.9591	0.781359	8.71302	2.95893e-18	2.51678e-17	chr13	100603927	100675093	71167	-	protein_coding	x
ENSG00000136861.18	CDK5RAP2	809.687	182.55	1153.58	238.316	-0.512871	-8.71107	3.01017e-18	2.55882e-17	chr9	120388869	120580170	191302	-	protein_coding	x
ENSG00000168487.19	BMP1	250.702	65.2892	127.522	28.2386	0.957591	8.70571	3.15601e-18	2.68119e-17	chr8	22165140	22212326	47187	+	protein_coding	x
ENSG00000171813.14	PWWP2B	352.161	99.7632	563.725	115.315	-0.689433	-8.69671	3.41641e-18	2.90067e-17	chr10	132397168	132417859	20692	+	protein_coding	x
ENSG00000155093.19	PTPRN2	7531.31	2995.53	3237.59	1072.38	1.16661	8.69347	3.51545e-18	2.98297e-17	chr7	157539056	158587823	1048768	-	protein_coding	x
ENSG00000167123.19	CERCAM	489.63	164.558	259.276	105.647	0.942709	8.69069	3.60246e-18	3.05497e-17	chr9	128411751	128437351	25601	+	protein_coding	x
ENSG00000146963.18	LUC7L2	959.688	252.147	1303	328.623	-0.444241	-8.6881	3.68549e-18	3.12352e-17	chr7	139340359	139423457	83099	+	protein_coding	x
ENSG00000113595.15	TRIM23	368.126	75.3849	532.588	94.2597	-0.53727	-8.67738	4.04986e-18	3.43027e-17	chr5	65589690	65625975	36286	-	protein_coding	x
ENSG00000213064.10	SFT2D2	2759.46	621.972	4244.22	511.223	-0.642969	-8.67671	4.07376e-18	3.44845e-17	chr1	168225938	168253021	27084	+	protein_coding	x
ENSG00000112561.18	TFEB	291.367	83.9931	591.924	150.849	-1.0255	-8.67124	4.2744e-18	3.61613e-17	chr6	41683978	41736259	52282	-	protein_coding	x
ENSG00000102606.18	ARHGEF7	1031.53	156.569	1354.64	167.436	-0.397919	-8.67055	4.30036e-18	3.63592e-17	chr13	111114559	111305737	191179	+	protein_coding	x
ENSG00000129680.16	MAP7D3	317.026	172.297	130.471	37.0522	1.18482	8.66848	4.3794e-18	3.69999e-17	chrX	136213220	136256482	43263	-	protein_coding	x
ENSG00000083520.15	DIS3	750.404	148.55	1037.05	224.487	-0.46458	-8.66843	4.38136e-18	3.69999e-17	chr13	72752169	72782096	29928	-	protein_coding	x
ENSG00000170085.18	SIMC1	478.698	83.16	307.309	66.1252	0.643879	8.66817	4.39119e-18	3.70608e-17	chr5	176238367	176345991	107625	+	protein_coding	x
ENSG00000221923.9	ZNF880	118.965	25.388	223.45	31.319	-0.918926	-8.66712	4.4317e-18	3.73804e-17	chr19	52369917	52385795	15879	+	protein_coding	x
ENSG00000134107.5	BHLHE40	1472.03	779.138	3099.31	829.613	-1.14014	-8.6643	4.54289e-18	3.82955e-17	chr3	4979437	4985323	5887	+	protein_coding	x
ENSG00000162174.12	ASRGL1	95.5028	31.0675	235.679	56.3039	-1.30192	-8.66117	4.6694e-18	3.93385e-17	chr11	62337448	62393412	55965	+	protein_coding	x
ENSG00000134198.10	TSPAN2	798.377	238.15	444.887	125.453	0.841304	8.66011	4.71307e-18	3.96828e-17	chr1	115048011	115089503	41493	-	protein_coding	x
ENSG00000079999.14	KEAP1	539.386	101.672	811.408	229.684	-0.563659	-8.65947	4.73951e-18	3.98817e-17	chr19	10486125	10503558	17434	-	protein_coding	x
ENSG00000133961.20	NUMB	968.754	347.982	641.978	233.831	0.601489	8.65877	4.76868e-18	4.01033e-17	chr14	73275107	73458617	183511	-	protein_coding	x
ENSG00000204179.10	PTPN20	121.329	47.0181	219.74	75.866	-0.864162	-8.64757	5.26091e-18	4.41904e-17	chr10	46911396	47002488	91093	+	protein_coding
ENSG00000197774.13	EME2	1007.45	307.55	555.897	164.719	0.858661	8.6475	5.26417e-18	4.41916e-17	chr16	1772810	1781708	8899	+	protein_coding	x
ENSG00000243811.10	APOBEC3D	59.988	20.9725	27.6554	10.1163	1.10207	8.64336	5.45857e-18	4.57963e-17	chr22	39021113	39033277	12165	+	protein_coding	x
ENSG00000175906.5	ARL4D	71.9748	27.6619	151.976	49.1911	-1.07939	-8.64093	5.57558e-18	4.67504e-17	chr17	43398993	43401137	2145	+	protein_coding	x
ENSG00000187676.8	B3GLCT	53.7496	14.028	115.532	22.666	-1.09902	-8.64084	5.58006e-18	4.67602e-17	chr13	31199975	31332276	132302	+	protein_coding
ENSG00000110171.20	TRIM3	457.64	127.569	292.019	62.7437	0.626431	8.63764	5.73856e-18	4.806e-17	chr11	6448613	6474459	25847	-	protein_coding	x
ENSG00000111790.14	FGFR1OP2	491.761	104.498	747.507	208.123	-0.587976	-8.63429	5.90933e-18	4.94609e-17	chr12	26938470	26966650	28181	+	protein_coding	x
ENSG00000092096.16	SLC22A17	4061.36	1174.6	1977.03	538.637	1.02055	8.63243	6.00639e-18	5.02437e-17	chr14	23346306	23352912	6607	-	protein_coding	x
ENSG00000126777.18	KTN1	2802	502.354	4122.83	992.985	-0.539834	-8.62852	6.21488e-18	5.1957e-17	chr14	55559072	55701526	142455	+	protein_coding	x
ENSG00000100364.18	KIAA0930	666.939	131.788	357.822	116.203	0.927473	8.62698	6.29946e-18	5.2633e-17	chr22	45190338	45240769	50432	-	protein_coding	x
ENSG00000186166.9	CCDC84	485.17	69.9555	648.472	78.2273	-0.423262	-8.6269	6.30389e-18	5.2639e-17	chr11	118998138	119015793	17656	+	protein_coding	x
ENSG00000153885.14	KCTD15	102.683	46.312	21.7754	10.4408	2.1557	8.62524	6.39608e-18	5.33773e-17	chr19	33795933	33815763	19831	+	protein_coding
ENSG00000142552.8	RCN3	79.6051	28.3492	25.9026	17.9237	1.67231	8.62472	6.42514e-18	5.35883e-17	chr19	49528003	49546962	18960	+	protein_coding
ENSG00000099804.9	CDC34	326.912	91.621	553.517	156.027	-0.747407	-8.62406	6.46222e-18	5.38658e-17	chr19	531760	542092	10333	+	protein_coding	x
ENSG00000131669.10	NINJ1	55.053	19.7687	116.323	37.6758	-1.07899	-8.62099	6.63797e-18	5.52982e-17	chr9	93121496	93134251	12756	-	protein_coding	x
ENSG00000114107.9	CEP70	197.241	33.2028	298.758	41.2724	-0.598116	-8.62065	6.65763e-18	5.54294e-17	chr3	138494344	138594538	100195	-	protein_coding	x
ENSG00000132199.20	ENOSF1	979.504	134.56	1573.43	384.984	-0.657118	-8.61901	6.75374e-18	5.61965e-17	chr18	670318	712662	42345	-	protein_coding	x
ENSG00000166595.12	CIAO2B	308.787	62.0743	201.3	34.3212	0.61115	8.61619	6.92181e-18	5.75612e-17	chr16	66932065	66934423	2359	-	protein_coding	x
ENSG00000111254.8	AKAP3	60.3399	21.919	124.97	22.5597	-1.08075	-8.61505	6.99114e-18	5.81036e-17	chr12	4615508	4649051	33544	-	protein_coding	x
ENSG00000066382.16	MPPED2	77.6275	38.0409	17.6511	8.27105	2.0686	8.61394	7.059e-18	5.86332e-17	chr11	30384493	30586872	202380	-	protein_coding	x
ENSG00000185008.17	ROBO2	1030.43	448.455	1726.27	641.25	-0.773883	-8.61036	7.28332e-18	6.04609e-17	chr3	75906695	77649964	1743270	+	protein_coding	x
ENSG00000142178.9	SIK1	395.178	296.439	139.492	148.555	1.61972	8.60906	7.36619e-18	6.11131e-17	chr21	43414483	43427131	12649	-	protein_coding
ENSG00000159842.15	ABR	1999.78	304.178	4100.92	1691.67	-0.969267	-8.60781	7.44699e-18	6.17472e-17	chr17	1003518	1229738	226221	-	protein_coding	x
ENSG00000119632.4	IFI27L2	227.964	75.3387	132.694	50.1811	0.792748	8.60537	7.60704e-18	6.30374e-17	chr14	94127779	94130253	2475	-	protein_coding	x
ENSG00000147324.11	MFHAS1	477.011	97.7086	834.652	211.405	-0.790399	-8.60372	7.71719e-18	6.39128e-17	chr8	8783354	8893630	110277	-	protein_coding	x
ENSG00000091317.8	CMTM6	1349.62	323.524	895.937	395.842	0.652646	8.60141	7.87431e-18	6.51759e-17	chr3	32481312	32502852	21541	-	protein_coding	x
ENSG00000148429.14	USP6NL	381.178	63.8103	633.798	126.684	-0.724476	-8.60122	7.88704e-18	6.52431e-17	chr10	11453946	11611754	157809	-	protein_coding	x
ENSG00000105662.16	CRTC1	603.885	305.635	425.435	249.219	0.548839	8.59966	7.99516e-18	6.6099e-17	chr19	18683678	18782333	98656	+	protein_coding	x
ENSG00000100836.10	PABPN1	1315.15	307.503	821.786	157.91	0.6677	8.5989	8.04837e-18	6.65e-17	chr14	23321289	23326185	4897	+	protein_coding	x
ENSG00000147804.9	SLC39A4	110.788	55.8031	59.4994	24.6038	0.876217	8.5941	8.39226e-18	6.92674e-17	chr8	144409742	144416895	7154	-	protein_coding	x
ENSG00000173083.15	HPSE	157.412	55.9584	57.8269	19.9887	1.42285	8.59409	8.39309e-18	6.92674e-17	chr4	83292461	83335153	42693	-	protein_coding	x
ENSG00000250021.7	ARPIN-AP3S2	275.447	76.3618	168.838	50.4633	0.726164	8.59377	8.41585e-18	6.94148e-17	chr15	89834308	89912882	78575	-	protein_coding	x
ENSG00000102302.8	FGD1	209.481	38.5273	126.423	29.3383	0.740317	8.58871	8.79501e-18	7.25e-17	chrX	54445454	54496234	50781	-	protein_coding	x
ENSG00000154767.14	XPC	649.909	123.838	1008.73	207.596	-0.630157	-8.58723	8.90897e-18	7.33966e-17	chr3	14145147	14178783	33637	-	protein_coding	x
ENSG00000146386.8	ABRACL	67.6056	25.8914	159.952	37.5756	-1.2557	-8.58642	8.97194e-18	7.38724e-17	chr6	139028745	139043302	14558	+	protein_coding
ENSG00000225402.1	AC010878.1	41.0675	22.7437	8.24969	5.56439	2.2107	8.58624	8.98644e-18	7.39488e-17	chr2	37816915	37817961	1047	+	processed_pseudogene
ENSG00000067167.8	TRAM1	1120.86	409.612	1914.03	532.026	-0.783983	-8.57693	9.74414e-18	8.01373e-17	chr8	70573218	70608416	35199	-	protein_coding	x
ENSG00000099814.16	CEP170B	1519.96	280.706	2363.44	516.766	-0.628743	-8.57677	9.75762e-18	8.02016e-17	chr14	104865268	104896770	31503	+	protein_coding	x
ENSG00000047932.14	GOPC	857.011	112.248	1147.58	112.924	-0.425851	-8.56524	1.07852e-17	8.85964e-17	chr6	117560269	117602542	42274	-	protein_coding	x
ENSG00000197894.11	ADH5	436.851	114.898	655.511	166.809	-0.582682	-8.56418	1.0885e-17	8.93644e-17	chr4	99070978	99088801	17824	-	protein_coding	x
ENSG00000136003.15	ISCU	585.653	104.411	970.549	293.483	-0.704208	-8.56142	1.11489e-17	9.14776e-17	chr12	108562582	108569384	6803	+	protein_coding	x
ENSG00000105737.9	GRIK5	472.247	89.3032	251.021	68.9563	0.929639	8.56085	1.12041e-17	9.18777e-17	chr19	41998321	42069498	71178	-	protein_coding	x
ENSG00000160584.16	SIK3	2412.02	378.992	1570.03	254.759	0.61811	8.55915	1.13702e-17	9.31854e-17	chr11	116843402	117098437	255036	-	protein_coding	x
ENSG00000135776.5	ABCB10	459.326	106.252	223.783	49.7448	1.02443	8.55685	1.15991e-17	9.50066e-17	chr1	229516582	229558707	42126	-	protein_coding	x
ENSG00000187735.14	TCEA1	1083.8	383.762	1896.45	842.761	-0.775797	-8.55465	1.18229e-17	9.6784e-17	chr8	53966552	54022456	55905	-	protein_coding	x
ENSG00000048991.16	R3HDM1	827.434	241.174	558.969	176.701	0.57537	8.55248	1.20473e-17	9.85638e-17	chr2	135531455	135725270	193816	+	protein_coding	x
ENSG00000150760.12	DOCK1	1735.75	266.461	1004.55	237.144	0.803026	8.54874	1.24435e-17	1.01746e-16	chr10	126905409	127452517	547109	+	protein_coding	x
ENSG00000197841.15	ZNF181	280.326	95.4906	469.456	117.327	-0.767208	-8.54811	1.25121e-17	1.02248e-16	chr19	34734155	34745378	11224	+	protein_coding	x
ENSG00000229676.3	ZNF492	47.5896	13.4583	18.8255	5.63972	1.31438	8.54602	1.27406e-17	1.04056e-16	chr19	22634324	22667671	33348	+	protein_coding	x
ENSG00000197102.12	DYNC1H1	11503	1461.69	14405.3	2379.23	-0.317401	-8.54493	1.28609e-17	1.04978e-16	chr14	101964573	102056443	91871	+	protein_coding	x
ENSG00000181450.18	ZNF678	547.851	99.7959	363.413	54.9299	0.583734	8.54157	1.32415e-17	1.07964e-16	chr1	227563543	227677443	113901	+	protein_coding	x
ENSG00000128590.5	DNAJB9	676.749	688.533	1662.55	367.337	-1.54496	-8.54156	1.32421e-17	1.07964e-16	chr7	108569867	108574850	4984	+	protein_coding	x
ENSG00000213390.11	ARHGAP19	104.566	24.8636	197.261	33.922	-0.915098	-8.53554	1.39507e-17	1.13677e-16	chr10	97222173	97292673	70501	-	protein_coding	x
ENSG00000023516.9	AKAP11	3076.59	488.71	4093.07	639.142	-0.412624	-8.53432	1.4098e-17	1.1481e-16	chr13	42272152	42323261	51110	+	protein_coding	x
ENSG00000169756.16	LIMS1	244.166	54.1025	469.825	161.864	-0.912877	-8.5327	1.42968e-17	1.16363e-16	chr2	108534355	108687246	152892	+	protein_coding	x
ENSG00000019485.13	PRDM11	217.782	69.3378	377.445	83.7444	-0.816525	-8.53033	1.45932e-17	1.18707e-16	chr11	45095806	45235110	139305	+	protein_coding	x
ENSG00000214575.9	CPEB1	234.943	67.1068	431.813	81.0718	-0.90104	-8.52538	1.52305e-17	1.2382e-16	chr15	82543201	82648861	105661	-	protein_coding	x
ENSG00000100292.17	HMOX1	137.52	268.453	394.298	366.094	-1.89143	-8.52411	1.53986e-17	1.25115e-16	chr22	35380361	35394207	13847	+	protein_coding	x
ENSG00000132793.11	LPIN3	403.459	110.648	670.094	160.576	-0.73862	-8.5161	1.65023e-17	1.34005e-16	chr20	41340920	41360582	19663	+	protein_coding	x
ENSG00000065413.20	ANKRD44	438.645	158.458	248.045	65.4676	0.782569	8.51414	1.67831e-17	1.36208e-16	chr2	196967017	197311173	344157	-	protein_coding	x
ENSG00000249661.1	TNRC18P1	94.0487	26.174	45.2509	15.3579	1.05978	8.5117	1.71409e-17	1.38952e-16	chr4	140641840	140645489	3650	-	processed_pseudogene	x
ENSG00000186298.12	PPP1CC	1207.84	173.214	943.993	100.288	0.349874	8.50623	1.79687e-17	1.4558e-16	chr12	110719680	110742939	23260	-	protein_coding	x
ENSG00000075826.17	SEC31B	455.447	91.4446	277.991	76.1215	0.730992	8.50565	1.80586e-17	1.46224e-16	chr10	100486646	100519864	33219	-	protein_coding	x
ENSG00000181019.13	NQO1	83.3396	48.1038	240.732	112.912	-1.51126	-8.50499	1.81615e-17	1.46973e-16	chr16	69706996	69726668	19673	-	protein_coding	x
ENSG00000005187.12	ACSM3	85.3782	46.7478	26.6253	17.7366	1.66669	8.49973	1.9003e-17	1.53696e-16	chr16	20610243	20797581	187339	+	protein_coding	x
ENSG00000160209.19	PDXK	2115.08	414.638	3070.17	504.4	-0.546605	-8.49698	1.94582e-17	1.57287e-16	chr21	43719094	43762307	43214	+	protein_coding	x
ENSG00000198855.7	FICD	374.407	153.246	853.961	206.634	-1.22323	-8.49411	1.99454e-17	1.61134e-16	chr12	108515277	108525837	10561	+	protein_coding	x
ENSG00000160191.18	PDE9A	302.844	64.2661	164.886	58.6663	0.910243	8.48998	2.06676e-17	1.66873e-16	chr21	42653621	42775509	121889	+	protein_coding	x
ENSG00000239402.3	CYP4F62P	87.1691	85.496	11.5664	8.16089	2.65378	8.48913	2.08195e-17	1.68003e-16	chr2	130429827	130441413	11587	-	transcribed_unprocessed_pseudogene
ENSG00000023330.15	ALAS1	732.374	87.6431	490.147	74.4025	0.581874	8.48684	2.12332e-17	1.71244e-16	chr3	52198086	52214327	16242	+	protein_coding	x
ENSG00000179761.12	PIPOX	41.7648	14.2336	101.232	31.5219	-1.26028	-8.48063	2.23984e-17	1.80539e-16	chr17	28950513	29057216	106704	+	protein_coding	x
ENSG00000133639.5	BTG1	2460.99	760.213	1359.66	484.874	0.869544	8.47977	2.25642e-17	1.81668e-16	chr12	92140278	92145846	5569	-	protein_coding	x
ENSG00000173320.12	STOX2	212.155	70.1336	474.418	130.807	-1.16367	-8.47909	2.26961e-17	1.82626e-16	chr4	183797692	184023526	225835	+	protein_coding	x
ENSG00000055732.13	MCOLN3	741.525	165.411	435.362	162.986	0.813472	8.47868	2.2777e-17	1.83173e-16	chr1	85018082	85048500	30419	-	protein_coding	x
ENSG00000197580.12	BCO2	85.0984	22.7466	163.092	46.279	-0.912329	-8.47716	2.30752e-17	1.85466e-16	chr11	112175510	112224699	49190	+	protein_coding	x
ENSG00000168159.12	RNF187	811.851	316.31	2009.55	978.527	-1.23407	-8.47628	2.32517e-17	1.86778e-16	chr1	228487382	228496188	8807	+	protein_coding	x
ENSG00000137038.8	DMAC1	348.018	79.176	226.805	52.011	0.620938	8.47474	2.35601e-17	1.89149e-16	chr9	7796500	7888380	91881	-	protein_coding	x
ENSG00000107099.15	DOCK8	96.8145	58.6415	28.832	13.2054	1.63973	8.47345	2.38224e-17	1.91146e-16	chr9	214854	465259	250406	+	protein_coding	x
ENSG00000196557.13	CACNA1H	2552.92	678.298	4612.95	1191.71	-0.848937	-8.46794	2.49773e-17	2.00299e-16	chr16	1153106	1221771	68666	+	protein_coding	x
ENSG00000074370.18	ATP2A3	3346.3	1159.38	10486.9	4543.31	-1.57466	-8.46556	2.54925e-17	2.04315e-16	chr17	3923870	3964464	40595	-	protein_coding	x
ENSG00000172554.12	SNTG2	162.303	65.4695	58.1595	45.2785	1.59017	8.46273	2.6118e-17	2.0921e-16	chr2	950849	1367613	416765	+	protein_coding	x
ENSG00000198729.5	PPP1R14C	229.415	37.1292	106.363	42.8292	1.16271	8.46187	2.63118e-17	2.10643e-16	chr6	150143044	150250392	107349	+	protein_coding	x
ENSG00000132003.9	ZSWIM4	119.716	32.5367	218.3	50.5092	-0.867595	-8.45901	2.69654e-17	2.15754e-16	chr19	13795460	13832230	36771	+	protein_coding	x
ENSG00000155876.6	RRAGA	531.869	82.3233	709.817	105.997	-0.415846	-8.45527	2.78453e-17	2.22668e-16	chr9	19049427	19051025	1599	+	protein_coding	x
ENSG00000102393.10	GLA	370.585	156.417	154.39	43.717	1.19418	8.45167	2.87164e-17	2.29505e-16	chrX	101397803	101408012	10210	-	protein_coding	x
ENSG00000185650.9	ZFP36L1	372.54	225.614	65.6036	41.2969	2.38369	8.45113	2.88485e-17	2.3043e-16	chr14	68787660	68796253	8594	-	protein_coding	x
ENSG00000060642.10	PIGV	225.424	38.4153	335.499	57.5986	-0.571514	-8.45078	2.89354e-17	2.30994e-16	chr1	26787472	26798398	10927	+	protein_coding	x
ENSG00000259330.3	INAFM2	399.794	75.8905	271.328	81.4298	0.576669	8.4471	2.98625e-17	2.38126e-16	chr15	40323692	40326715	3024	+	protein_coding	x
ENSG00000164830.18	OXR1	168.401	34.9636	333.532	109.837	-0.933548	-8.44647	3.00239e-17	2.39279e-16	chr8	106359476	106752694	393219	+	protein_coding	x
ENSG00000129654.8	FOXJ1	284.788	104.893	129.003	51.4549	1.13791	8.4463	3.00693e-17	2.39506e-16	chr17	76136333	76141245	4913	-	protein_coding	x
ENSG00000196743.9	GM2A	905.692	183.925	576.235	105.541	0.647218	8.44367	3.07515e-17	2.44802e-16	chr5	151212150	151270440	58291	+	protein_coding	x
ENSG00000164405.11	UQCRQ	760.704	237.205	485.975	164.011	0.651265	8.44333	3.08426e-17	2.45389e-16	chr5	132866630	132868847	2218	+	protein_coding	x
ENSG00000184575.12	XPOT	1269	880.669	3093.42	1567.67	-1.36108	-8.44284	3.09724e-17	2.4622e-16	chr12	64404392	64451125	46734	+	protein_coding	x
ENSG00000182934.12	SRPRA	2468.91	383.569	3276.06	480.98	-0.40878	-8.4428	3.09818e-17	2.4622e-16	chr11	126262938	126269144	6207	-	protein_coding	x
ENSG00000138604.10	GLCE	316.602	49.6793	627.912	219.194	-0.925139	-8.43328	3.3611e-17	2.66965e-16	chr15	69160584	69272217	111634	+	protein_coding	x
ENSG00000185630.18	PBX1	1223.72	275.147	687.838	184.011	0.839226	8.43023	3.45e-17	2.73873e-16	chr1	164555584	164899296	343713	+	protein_coding	x
ENSG00000225210.10	DUXAP9	89.3715	37.263	31.9975	20.0947	1.52489	8.42981	3.4624e-17	2.74703e-16	chr14	19062316	19131167	68852	+	transcribed_processed_pseudogene
ENSG00000165806.20	CASP7	217.408	58.1567	116.695	38.0702	0.909231	8.42643	3.56373e-17	2.82426e-16	chr10	113679162	113730907	51746	+	protein_coding	x
ENSG00000115828.17	QPCT	2054.52	650.503	1307.11	512.095	0.670532	8.42615	3.5722e-17	2.82939e-16	chr2	37342827	37373322	30496	+	protein_coding	x
ENSG00000205560.12	CPT1B	492.539	165.699	285.928	97.6125	0.777492	8.41769	3.83972e-17	3.03788e-16	chr22	50568861	50578465	9605	-	protein_coding	x
ENSG00000044574.8	HSPA5	3657.02	1601.82	11793	5845.87	-1.62223	-8.41736	3.85069e-17	3.04486e-16	chr9	125234853	125241343	6491	-	protein_coding	x
ENSG00000164823.11	OSGIN2	421.961	151.805	700.243	208.939	-0.74847	-8.40984	4.1058e-17	3.24477e-16	chr8	89901849	89927888	26040	+	protein_coding	x
ENSG00000173786.17	CNP	1004.4	121.504	2491.06	1095.39	-1.1987	-8.40786	4.17551e-17	3.29802e-16	chr17	41966763	41977740	10978	+	protein_coding	x
ENSG00000214274.9	ANG	49.8862	19.0179	10.0564	7.40373	2.26204	8.40653	4.22337e-17	3.33397e-16	chr14	20684177	20698971	14795	+	protein_coding
ENSG00000152932.8	RAB3C	2031.47	480.505	1250.48	262.444	0.692924	8.40481	4.28548e-17	3.38111e-16	chr5	58582221	58859394	277174	+	protein_coding	x
ENSG00000165282.14	PIGO	823.87	172.252	599.261	107.521	0.453652	8.40471	4.28904e-17	3.38203e-16	chr9	35088688	35096601	7914	-	protein_coding	x
ENSG00000196263.8	ZNF471	490.001	173.658	705.874	223.46	-0.533194	-8.39914	4.49775e-17	3.54069e-16	chr19	56507850	56530221	22372	+	protein_coding	x
ENSG00000198576.4	ARC	144.527	96.9609	45.7561	41.158	1.69585	8.39624	4.60996e-17	3.62701e-16	chr8	142611049	142614479	3431	-	protein_coding
ENSG00000116830.12	TTF2	238.491	62.7959	453.372	126.034	-0.915481	-8.38969	4.87431e-17	3.83287e-16	chr1	117060326	117107453	47128	+	protein_coding	x
ENSG00000033170.16	FUT8	187.158	39.1724	318.425	68.2443	-0.761038	-8.38629	5.01722e-17	3.94306e-16	chr14	65410592	65744121	333530	+	protein_coding	x
ENSG00000188021.8	UBQLN2	1070.59	190.357	1354.91	267.862	-0.333753	-8.38321	5.15038e-17	4.04546e-16	chrX	56563639	56567868	4230	+	protein_coding	x
ENSG00000114933.16	INO80D	1602.04	214.722	1242.19	163.654	0.368131	8.38289	5.16432e-17	4.05416e-16	chr2	205993721	206086303	92583	-	protein_coding	x
ENSG00000170266.16	GLB1	1210.19	296.528	791.452	127.832	0.593701	8.38111	5.24319e-17	4.1138e-16	chr3	32996609	33097202	100594	-	protein_coding	x
ENSG00000162433.15	AK4	180.207	156.112	472.848	210.855	-1.57582	-8.37932	5.32338e-17	4.1744e-16	chr1	65147549	65232145	84597	+	protein_coding
ENSG00000259726.1	CSPG4P11	319.777	114.816	185.157	55.3288	0.767379	8.37687	5.43536e-17	4.25985e-16	chr15	84186752	84197384	10633	+	unprocessed_pseudogene	x
ENSG00000160284.15	SPATC1L	127.101	36.4976	72.3684	25.9649	0.834126	8.37565	5.49202e-17	4.30188e-16	chr21	46161148	46184476	23329	-	protein_coding	x
ENSG00000105953.15	OGDH	1539.84	323.805	1064.33	210.836	0.529963	8.37247	5.64211e-17	4.417e-16	chr7	44606572	44709066	102495	+	protein_coding	x
ENSG00000165752.17	STK32C	99.486	26.3322	179.114	44.5501	-0.844111	-8.37099	5.71338e-17	4.47032e-16	chr10	132207492	132331847	124356	-	protein_coding	x
ENSG00000138835.22	RGS3	94.7826	47.4499	330.837	323.403	-1.60736	-8.36717	5.90161e-17	4.6125e-16	chr9	113444731	113597743	153013	+	protein_coding	x
ENSG00000119471.15	HSDL2	437.318	55.0677	291.371	62.5307	0.598512	8.36325	6.10146e-17	4.76607e-16	chr9	112380080	112472405	92326	+	protein_coding	x
ENSG00000198053.11	SIRPA	66.1105	30.1491	18.1989	8.96976	1.80693	8.36144	6.19568e-17	4.837e-16	chr20	1894167	1940592	46426	+	protein_coding	x
ENSG00000116127.18	ALMS1	1435.53	337.458	2071.65	305.558	-0.547277	-8.36011	6.2658e-17	4.88905e-16	chr2	73385758	73625166	239409	+	protein_coding	x
ENSG00000084652.16	TXLNA	1859.82	209.686	2395.19	297.972	-0.362046	-8.35984	6.28035e-17	4.89771e-16	chr1	32179675	32198285	18611	+	protein_coding	x
ENSG00000115159.16	GPD2	621.703	105.832	1075.3	338.071	-0.746973	-8.35749	6.40693e-17	4.99366e-16	chr2	156435290	156613735	178446	+	protein_coding	x
ENSG00000143891.17	GALM	67.8839	21.9661	24.0014	10.1148	1.47481	8.35674	6.44776e-17	5.02273e-16	chr2	38666081	38741237	75157	+	protein_coding	x
ENSG00000092421.16	SEMA6A	174.871	229.798	1092.08	487.726	-2.77902	-8.3545	6.5711e-17	5.11599e-16	chr5	116443616	116574934	131319	-	protein_coding	x
ENSG00000106992.19	AK1	238.597	60.8563	133.865	45.8503	0.856106	8.35327	6.64014e-17	5.16691e-16	chr9	127866486	127877675	11190	-	protein_coding	x
ENSG00000115902.11	SLC1A4	509.904	202.428	1029.48	262.688	-1.04432	-8.3508	6.78006e-17	5.27288e-16	chr2	64988477	65023865	35389	+	protein_coding	x
ENSG00000134897.14	BIVM	855.201	99.0026	599.47	68.3425	0.514548	8.34884	6.89349e-17	5.35815e-16	chr13	102799119	102841533	42415	+	protein_coding	x
ENSG00000136144.12	RCBTB1	654.271	105.418	925.198	139.913	-0.5011	-8.34793	6.94724e-17	5.39276e-16	chr13	49531946	49585558	53613	-	protein_coding	x
ENSG00000186462.9	NAP1L2	215.236	51.2623	351.063	39.9921	-0.725322	-8.34791	6.94817e-17	5.39276e-16	chrX	73212299	73214851	2553	-	protein_coding	x
ENSG00000148175.13	STOM	154.361	64.4043	380.319	143.677	-1.27963	-8.34789	6.94943e-17	5.39276e-16	chr9	121338987	121370304	31318	-	protein_coding	x
ENSG00000118804.8	STBD1	387.854	112.659	779.991	352.837	-0.929974	-8.34698	7.0031e-17	5.43143e-16	chr4	76306026	76311599	5574	+	protein_coding	x
ENSG00000154217.15	PITPNC1	589.794	159.295	1032.17	302.831	-0.783389	-8.3466	7.02573e-17	5.446e-16	chr17	67377281	67697261	319981	+	protein_coding	x
ENSG00000186654.21	PRR5	63.3226	20.5556	21.2918	8.47116	1.53589	8.34547	7.09316e-17	5.49526e-16	chr22	44668547	44737681	69135	+	protein_coding	x
ENSG00000197771.12	MCMBP	563.012	118.319	805.69	141.013	-0.520936	-8.34283	7.25341e-17	5.61634e-16	chr10	119829404	119892556	63153	-	protein_coding	x
ENSG00000116984.13	MTR	1106.82	237.243	1788.65	395.381	-0.683318	-8.33964	7.45202e-17	5.76697e-16	chr1	236795292	236921278	125987	+	protein_coding	x
ENSG00000166035.11	LIPC	58.2711	18.7346	14.2594	8.24172	2.03813	8.33758	7.5824e-17	5.86466e-16	chr15	58410569	58569844	159276	+	protein_coding
ENSG00000112685.14	EXOC2	833.092	140.626	1106.73	129.739	-0.419151	-8.33622	7.67027e-17	5.92939e-16	chr6	485154	693139	207986	-	protein_coding	x
ENSG00000160783.19	PMF1	306.477	70.7708	214.487	53.2042	0.521505	8.33525	7.73357e-17	5.97506e-16	chr1	156212993	156240042	27050	+	protein_coding	x
ENSG00000065135.11	GNAI3	996.773	152.532	1316.1	173.65	-0.402923	-8.33475	7.76629e-17	5.99479e-16	chr1	109548615	109618324	69710	+	protein_coding	x
ENSG00000154548.9	SRSF12	207.98	44.9878	106.454	32.093	0.975767	8.33473	7.76757e-17	5.99479e-16	chr6	89095959	89118071	22113	-	protein_coding	x
ENSG00000157399.15	ARSE	143.589	44.5238	49.2679	38.8158	1.63928	8.33052	8.04865e-17	6.20833e-16	chrX	2934521	2968475	33955	-	protein_coding	x
ENSG00000135549.15	PKIB	138.45	69.0693	389.995	88.9479	-1.56166	-8.32393	8.50921e-17	6.56001e-16	chr6	122471917	122726373	254457	+	protein_coding	x
ENSG00000145451.13	GLRA3	75.4562	44.6621	278.273	169.204	-1.8383	-8.32129	8.70134e-17	6.70448e-16	chr4	174636920	174829247	192328	-	protein_coding	x
ENSG00000105750.15	ZNF85	207.68	45.0703	113.145	19.1575	0.865619	8.31587	9.10817e-17	7.01413e-16	chr19	20923222	20950697	27476	+	protein_coding	x
ENSG00000134070.5	IRAK2	188.275	29.6694	99.7934	20.6685	0.916419	8.31366	9.2795e-17	7.14219e-16	chr3	10164919	10243745	78827	+	protein_coding	x
ENSG00000254245.2	PCDHGA3	60.6169	23.7201	133.358	39.8074	-1.14565	-8.31271	9.35372e-17	7.19541e-16	chr5	141343829	141512979	169151	+	protein_coding	x
ENSG00000073060.16	SCARB1	621.553	164.997	327.028	133.338	0.96247	8.30452	1.00227e-16	7.70165e-16	chr12	124776856	124882668	105813	-	protein_coding	x
ENSG00000147676.14	MAL2	544.362	89.9672	798.645	142.054	-0.551693	-8.30388	1.00763e-16	7.73862e-16	chr8	119165034	119245673	80640	+	protein_coding	x
ENSG00000275410.5	HNF1B	142.944	42.1636	71.3268	21.8028	0.986009	8.30209	1.02293e-16	7.85189e-16	chr17	37686431	37745105	58675	-	protein_coding	x
ENSG00000243317.8	STMP1	363.898	80.2081	534.388	135.571	-0.542054	-8.29464	1.08912e-16	8.35542e-16	chr7	135662496	135693418	30923	+	protein_coding	x
ENSG00000146247.14	PHIP	3081.16	501.169	2344.96	493.998	0.403227	8.28693	1.16205e-16	8.90787e-16	chr6	78934419	79078254	143836	-	protein_coding	x
ENSG00000107758.15	PPP3CB	1405.97	249.511	1089.49	216.549	0.373799	8.2869	1.16239e-16	8.90787e-16	chr10	73436428	73496024	59597	-	protein_coding	x
ENSG00000100307.13	CBX7	774.323	205.633	1248.46	180.437	-0.711451	-8.28616	1.16964e-16	8.95863e-16	chr22	39120167	39152680	32514	-	protein_coding	x
ENSG00000171067.11	C11orf24	364.376	79.6985	214.529	37.7028	0.752988	8.28567	1.17445e-16	8.99057e-16	chr11	68261338	68272001	10664	-	protein_coding	x
ENSG00000185324.22	CDK10	1241.71	283.532	846.321	230.086	0.566266	8.28382	1.19282e-16	9.12626e-16	chr16	89680737	89696354	15618	+	protein_coding	x
ENSG00000172725.14	CORO1B	756.578	146.363	529.371	136.798	0.534006	8.27772	1.2556e-16	9.59622e-16	chr11	67435510	67443821	8312	-	protein_coding	x
ENSG00000205542.11	TMSB4X	1656.74	475.176	818.433	319.933	1.05016	8.27172	1.32041e-16	1.00861e-15	chrX	12975110	12977227	2118	+	protein_coding	x
ENSG00000081181.8	ARG2	457.344	478.144	1385.61	961.66	-1.76627	-8.27133	1.32469e-16	1.01134e-15	chr14	67619920	67651708	31789	+	protein_coding	x
ENSG00000100883.12	SRP54	836.989	121.977	1211.99	230.052	-0.526035	-8.26834	1.35839e-16	1.0365e-15	chr14	34981957	35029567	47611	+	protein_coding	x
ENSG00000254402.7	LRRC24	369.563	144.984	173.044	65.8796	1.06059	8.26359	1.41359e-16	1.07804e-15	chr8	144522388	144527033	4646	-	protein_coding
ENSG00000126458.4	RRAS	36.0377	11.3051	10.9435	4.86886	1.68345	8.26031	1.45297e-16	1.10748e-15	chr19	49635292	49640143	4852	-	protein_coding
ENSG00000104313.20	EYA1	58.8326	33.7637	9.38882	4.51578	2.44613	8.25925	1.46585e-16	1.11669e-15	chr8	71197433	71592025	394593	-	protein_coding	x
ENSG00000164654.16	MIOS	365.215	67.7838	514.137	63.0418	-0.502803	-8.25766	1.48555e-16	1.13109e-15	chr7	7566875	7608932	42058	+	protein_coding	x
ENSG00000143079.15	CTTNBP2NL	362.142	65.3093	208.078	41.2762	0.797012	8.247	1.62419e-16	1.23532e-15	chr1	112396214	112463456	67243	+	protein_coding	x
ENSG00000027697.14	IFNGR1	392.799	129.971	605.388	149.171	-0.641103	-8.24496	1.65211e-16	1.25589e-15	chr6	137197484	137219449	21966	-	protein_coding	x
ENSG00000169919.17	GUSB	645.621	155.284	445.301	88.1365	0.524064	8.23529	1.79121e-16	1.36089e-15	chr7	65960684	65982215	21532	-	protein_coding	x
ENSG00000221823.11	PPP3R1	608.719	208.796	812.108	281.273	-0.415338	-8.23062	1.86243e-16	1.41425e-15	chr2	68178857	68256237	77381	-	protein_coding	x
ENSG00000166262.16	FAM227B	71.5558	12.5668	117.109	16.2016	-0.710958	-8.22596	1.93631e-16	1.46956e-15	chr15	49326962	49620929	293968	-	protein_coding	x
ENSG00000102158.19	MAGT1	952.066	207.119	1492.96	427.767	-0.623289	-8.22276	1.98873e-16	1.50854e-15	chrX	77826364	77895593	69230	-	protein_coding	x
ENSG00000135838.13	NPL	48.984	27.4879	135.962	41.3923	-1.52272	-8.22132	2.01276e-16	1.52595e-15	chr1	182789293	182830384	41092	+	protein_coding
ENSG00000172819.17	RARG	28.6315	12.2439	7.17939	3.9736	1.9199	8.21798	2.06955e-16	1.56816e-15	chr12	53210567	53232980	22414	-	protein_coding
ENSG00000163931.16	TKT	1998.41	576.36	3156.93	839.788	-0.65457	-8.21621	2.10035e-16	1.59065e-15	chr3	53224712	53256052	31341	-	protein_coding	x
ENSG00000182768.8	NGRN	1397.53	234.958	1789.78	293.68	-0.357537	-8.21572	2.1089e-16	1.59627e-15	chr15	90265659	90278141	12483	+	protein_coding	x
ENSG00000116514.16	RNF19B	723.485	143.144	1166.76	227.506	-0.686546	-8.21447	2.13099e-16	1.61213e-15	chr1	32936445	32964685	28241	-	protein_coding	x
ENSG00000147394.18	ZNF185	136.697	112.542	27.5716	10.7433	2.05726	8.20377	2.32957e-16	1.76142e-15	chrX	152914442	152973480	59039	+	protein_coding	x
ENSG00000213160.10	KLHL23	341.073	76.082	172.229	43.0514	0.983166	8.19694	2.46588e-16	1.8625e-15	chr2	169694488	169776989	82502	+	protein_coding	x
ENSG00000130939.20	UBE4B	1108.85	197.004	1469.57	215.247	-0.411551	-8.19351	2.53724e-16	1.91537e-15	chr1	10032832	10181239	148408	+	protein_coding	x
ENSG00000126821.8	SGPP1	301.521	103.679	475.101	123.08	-0.673495	-8.1863	2.69387e-16	2.03253e-15	chr14	63684216	63728065	43850	-	protein_coding	x
ENSG00000112667.12	DNPH1	152.754	47.4834	60.7978	18.8493	1.31452	8.18488	2.72583e-16	2.05555e-15	chr6	43225629	43229484	3856	-	protein_coding	x
ENSG00000101049.17	SGK2	214.329	73.1936	106.693	38.6691	0.990542	8.17883	2.86602e-16	2.15897e-15	chr20	43558968	43588237	29270	+	protein_coding	x
ENSG00000183837.9	PNMA3	48.5476	23.0183	11.2249	10.3139	2.11058	8.1757	2.94149e-16	2.21464e-15	chrX	153056409	153060467	4059	+	protein_coding
ENSG00000086712.13	TXLNG	422.492	99.6067	573.68	92.3466	-0.455609	-8.17535	2.94999e-16	2.21986e-15	chrX	16786432	16844519	58088	+	protein_coding	x
ENSG00000155254.13	MARVELD1	104.186	40.4839	194.821	58.6734	-0.920779	-8.1742	2.97843e-16	2.24007e-15	chr10	97713173	97718150	4978	+	protein_coding	x
ENSG00000148399.13	DPH7	283.575	49.6111	409.682	81.3001	-0.52673	-8.17332	3.0001e-16	2.25517e-15	chr9	137554444	137578925	24482	-	protein_coding	x
ENSG00000205856.4	C22orf42	59.9315	31.0729	205.725	67.0399	-1.79268	-8.17225	3.02692e-16	2.27413e-15	chr22	32149006	32159322	10317	-	protein_coding	x
ENSG00000100387.9	RBX1	386.285	75.5409	251.344	46.4477	0.6184	8.16899	3.10976e-16	2.33512e-15	chr22	40951347	40973309	21963	+	protein_coding	x
ENSG00000239887.6	C1orf226	34.9673	17.6772	9.3166	3.61941	1.80572	8.16299	3.26844e-16	2.45298e-15	chr1	162378841	162386812	7972	+	protein_coding
ENSG00000167842.15	MIS12	260.376	44.4405	420.575	51.2287	-0.696309	-8.16175	3.30213e-16	2.47695e-15	chr17	5486285	5490814	4530	+	protein_coding	x
ENSG00000170921.15	TANC2	1927.16	372.116	2713.64	460.483	-0.496086	-8.16003	3.34945e-16	2.51112e-15	chr17	63009556	63427699	418144	+	protein_coding	x
ENSG00000183844.17	FAM3B	178.972	84.4598	83.3532	67.5812	1.27617	8.15594	3.4648e-16	2.59622e-15	chr21	41304212	41357727	53516	+	protein_coding	x
ENSG00000063761.16	ADCK1	248.761	61.2604	155.116	45.8198	0.693992	8.15254	3.56353e-16	2.66878e-15	chr14	77800109	77935014	134906	+	protein_coding	x
ENSG00000187605.15	TET3	139.814	35.2531	242.881	44.8832	-0.809463	-8.15214	3.57536e-16	2.67623e-15	chr2	73986404	74108176	121773	+	protein_coding	x
ENSG00000167700.9	MFSD3	207.602	63.9024	122.355	32.2703	0.750804	8.14809	3.69731e-16	2.76605e-15	chr8	144509070	144511213	2144	+	protein_coding	x
ENSG00000149591.17	TAGLN	144.188	125.659	47.6877	26.2248	1.48154	8.14564	3.7727e-16	2.82096e-15	chr11	117199370	117207464	8095	+	protein_coding	x
ENSG00000175215.11	CTDSP2	1478.45	212.391	2221.14	432.011	-0.574972	-8.14489	3.7963e-16	2.83711e-15	chr12	57819927	57846729	26803	-	protein_coding	x
ENSG00000123080.12	CDKN2C	54.7214	7.8446	114.648	38.6033	-1.01652	-8.14397	3.82519e-16	2.85719e-15	chr1	50960745	50974634	13890	+	protein_coding
ENSG00000171604.12	CXXC5	688.372	143.483	1238.37	267.546	-0.832651	-8.14262	3.86822e-16	2.88781e-15	chr5	139647299	139683882	36584	+	protein_coding	x
ENSG00000103512.15	NOMO1	3306.44	1078.53	1957.14	451.251	0.724505	8.1401	3.94946e-16	2.94536e-15	chr16	14833721	14896157	62437	+	protein_coding	x
ENSG00000170743.17	SYT9	83.3237	23.9049	154.473	28.2038	-0.903011	-8.14011	3.9493e-16	2.94536e-15	chr11	7238778	7469043	230266	+	protein_coding
ENSG00000167005.14	NUDT21	775.881	127.602	1062.08	168.568	-0.454167	-8.13716	4.04646e-16	3.0161e-15	chr16	56429133	56452199	23067	-	protein_coding	x
ENSG00000138669.9	PRKG2	84.5438	43.6774	27.5317	11.0365	1.5406	8.13686	4.05672e-16	3.02216e-15	chr4	81087370	81215117	127748	-	protein_coding
ENSG00000008311.15	AASS	146.661	39.0458	309.978	55.8391	-1.09114	-8.13299	4.18814e-16	3.11696e-15	chr7	122073549	122144255	70707	-	protein_coding	x
ENSG00000138376.11	BARD1	109.808	70.9882	36.2348	15.1879	1.46679	8.13297	4.18906e-16	3.11696e-15	chr2	214725646	214809683	84038	-	protein_coding	x
ENSG00000055118.15	KCNH2	1442.67	411.156	2344.82	603.967	-0.708208	-8.13292	4.19058e-16	3.11696e-15	chr7	150944961	150978321	33361	-	protein_coding	x
ENSG00000100300.18	TSPO	66.9079	34.222	26.0919	20.716	1.42136	8.13075	4.26643e-16	3.17172e-15	chr22	43151547	43163242	11696	+	protein_coding
ENSG00000276805.2	AL133216.2	146.067	93.6751	283.718	187.376	-0.933255	-8.13041	4.27834e-16	3.1789e-15	chr10	38403189	38452153	48965	+	transcribed_unprocessed_pseudogene	x
ENSG00000099956.19	SMARCB1	1055.85	199.959	779.598	136.952	0.435711	8.12462	4.48784e-16	3.33282e-15	chr22	23786931	23838008	51078	+	protein_coding	x
ENSG00000078018.19	MAP2	2709.68	983.042	4659.9	1134.16	-0.817457	-8.12093	4.62636e-16	3.43388e-15	chr2	209424058	209734118	310061	+	protein_coding	x
ENSG00000183978.8	COA3	440.014	91.2128	277.062	70.0863	0.677232	8.12053	4.64136e-16	3.44321e-15	chr17	42795147	42798704	3558	-	protein_coding	x
ENSG00000259295.6	CSPG4P12	372.973	116.062	222.239	56.5983	0.730742	8.11359	4.91453e-16	3.64396e-15	chr15	85191438	85213905	22468	+	transcribed_unprocessed_pseudogene	x
ENSG00000176920.13	FUT2	79.1775	28.9132	29.8578	12.6795	1.40137	8.11085	5.02661e-16	3.72316e-15	chr19	48695971	48705951	9981	+	protein_coding	x
ENSG00000204323.5	SMIM5	104.876	49.3641	36.3781	16.7993	1.46959	8.10979	5.07081e-16	3.75393e-15	chr17	75633434	75641404	7971	+	protein_coding	x
ENSG00000234444.10	ZNF736	287.928	39.2969	580.688	201.701	-0.952094	-8.10723	5.17861e-16	3.83174e-15	chr7	64307459	64356634	49176	+	protein_coding	x
ENSG00000047457.14	CP	352.28	656.474	39.4	69.0237	2.85621	8.10181	5.41464e-16	4.00429e-15	chr3	149162410	149221829	59420	-	protein_coding
ENSG00000137075.18	RNF38	565.78	186.607	856.115	176.655	-0.624849	-8.09745	5.61251e-16	4.14709e-15	chr9	36336396	36487548	151153	-	protein_coding	x
ENSG00000108671.11	PSMD11	856.858	145.49	1105.85	224.836	-0.362968	-8.09742	5.61359e-16	4.14709e-15	chr17	32444379	32483319	38941	+	protein_coding	x
ENSG00000168137.16	SETD5	2666.21	680.653	3499.19	752.646	-0.398077	-8.09668	5.64813e-16	4.17043e-15	chr3	9397615	9479240	81626	+	protein_coding	x
ENSG00000135018.14	UBQLN1	1792.85	207.061	2304.69	326.228	-0.359371	-8.09195	5.87191e-16	4.3334e-15	chr9	83659968	83707958	47991	-	protein_coding	x
ENSG00000141349.8	G6PC3	581.017	195.356	386.936	114.63	0.574349	8.09093	5.9213e-16	4.36758e-15	chr17	44070735	44076344	5610	+	protein_coding	x
ENSG00000167815.12	PRDX2	1227.27	341.561	817.441	216.595	0.58041	8.08672	6.1294e-16	4.51872e-15	chr19	12796820	12801800	4981	-	protein_coding	x
ENSG00000164638.10	SLC29A4	3655.94	962.903	1894.6	1037.05	1.04453	8.08462	6.23569e-16	4.59469e-15	chr7	5274369	5306870	32502	+	protein_coding	x
ENSG00000162512.16	SDC3	63.0925	75.2686	9.458	7.31203	2.41794	8.08426	6.25437e-16	4.60605e-15	chr1	30869466	30908758	39293	-	protein_coding	x
ENSG00000166200.15	COPS2	745.08	254.56	1119.55	254.326	-0.62232	-8.08369	6.28349e-16	4.62509e-15	chr15	49106068	49155661	49594	-	protein_coding	x
ENSG00000142875.19	PRKACB	709.531	281.721	1302.39	327.79	-0.931401	-8.08212	6.36482e-16	4.68252e-15	chr1	84078062	84238498	160437	+	protein_coding	x
ENSG00000153201.16	RANBP2	4711.27	1259.92	6508.39	1423.8	-0.482182	-8.08106	6.42088e-16	4.72131e-15	chr2	108719482	108785809	66328	+	protein_coding	x
ENSG00000068383.19	INPP5A	160.284	26.9731	284.924	66.252	-0.809501	-8.07434	6.78441e-16	4.98603e-15	chr10	132537787	132783480	245694	+	protein_coding	x
ENSG00000168209.5	DDIT4	528.773	579.683	1712.8	744.071	-1.92395	-8.07298	6.86022e-16	5.03913e-15	chr10	72273924	72276036	2113	+	protein_coding	x
ENSG00000084453.16	SLCO1A2	29.6039	10.1815	109.333	53.9548	-1.77814	-8.06632	7.24467e-16	5.31538e-15	chr12	21264600	21419594	154995	-	protein_coding
ENSG00000080166.16	DCT	33.8908	24.3973	96.0938	44.5561	-1.53674	-8.06627	7.24756e-16	5.31538e-15	chr13	94436811	94479682	42872	-	protein_coding
ENSG00000122642.11	FKBP9	1055.01	197.692	727.158	141.037	0.538721	8.06591	7.26929e-16	5.32856e-15	chr7	32957404	33006930	49527	+	protein_coding	x
ENSG00000105472.13	CLEC11A	46.4528	13.7961	14.51	7.3796	1.66187	8.06573	7.28001e-16	5.33366e-15	chr19	50723364	50725718	2355	+	protein_coding
ENSG00000136750.13	GAD2	2999.39	503.319	7251.88	2517.22	-1.19121	-8.05904	7.68985e-16	5.631e-15	chr10	26216665	26304558	87894	+	protein_coding	x
ENSG00000254413.8	CHKB-CPT1B	257.277	65.9912	144.575	41.765	0.829884	8.05031	8.25858e-16	6.04434e-15	chr22	50568869	50582965	14097	-	protein_coding	x
ENSG00000156453.13	PCDH1	504.032	192.489	769.081	243.969	-0.628961	-8.04899	8.34806e-16	6.10667e-15	chr5	141853111	141879246	26136	-	protein_coding	x
ENSG00000188818.12	ZDHHC11	138.704	82.0872	284.65	198.637	-0.957165	-8.04609	8.54844e-16	6.25003e-15	chr5	795606	850986	55381	-	protein_coding	x
ENSG00000174607.11	UGT8	561.393	106.085	357.24	47.4248	0.638446	8.04473	8.64353e-16	6.31628e-15	chr4	114598770	114678225	79456	+	protein_coding	x
ENSG00000111775.3	COX6A1	1017.85	207.506	684.929	135.673	0.569499	8.04073	8.93029e-16	6.52248e-15	chr12	120438090	120440737	2648	+	protein_coding	x
ENSG00000135404.11	CD63	3650.75	746.578	2427.29	455.257	0.583157	8.03819	9.11774e-16	6.65595e-15	chr12	55725323	55729707	4385	-	protein_coding	x
ENSG00000143164.15	DCAF6	946.161	210.132	567.323	148.762	0.742745	8.03474	9.37783e-16	6.83877e-15	chr1	167935783	168075843	140061	+	protein_coding	x
ENSG00000213928.9	IRF9	542.097	72.6927	346.088	69.569	0.661276	8.03389	9.44302e-16	6.88276e-15	chr14	24161265	24166565	5301	+	protein_coding	x
ENSG00000242732.4	RTL5	1219.25	402.093	808.484	327.293	0.623579	8.0331	9.50406e-16	6.92369e-15	chrX	72127110	72131901	4792	-	protein_coding	x
ENSG00000049759.18	NEDD4L	2271.45	775.974	1031.46	263.625	1.10737	8.03288	9.52134e-16	6.93271e-15	chr18	58044226	58401540	357315	+	protein_coding	x
ENSG00000168140.5	VASN	79.0611	29.5823	27.2073	13.9002	1.53815	8.03196	9.59286e-16	6.98119e-15	chr16	4371848	4383538	11691	+	protein_coding	x
ENSG00000077150.20	NFKB2	560.616	250.735	303.033	125.848	0.845515	8.02964	9.77561e-16	7.11054e-15	chr10	102394110	102402524	8415	+	protein_coding	x
ENSG00000149308.17	NPAT	451.612	87.7649	644.891	110.315	-0.515015	-8.02613	1.00598e-15	7.31352e-15	chr11	108157215	108222638	65424	-	protein_coding	x
ENSG00000169992.10	NLGN2	637.739	232.266	323.044	156.483	1.04759	8.02528	1.01295e-15	7.36041e-15	chr17	7404874	7419860	14987	+	protein_coding	x
ENSG00000113384.14	GOLPH3	1314.86	156.125	1022.39	159.965	0.368552	8.02144	1.04513e-15	7.59035e-15	chr5	32124716	32174319	49604	-	protein_coding	x
ENSG00000176531.10	PHLDB3	496.24	92.3762	284.021	52.3757	0.796714	8.02107	1.04832e-15	7.60959e-15	chr19	43474954	43504935	29982	-	protein_coding	x
ENSG00000114126.17	TFDP2	288.262	71.1214	546.843	169.01	-0.901306	-8.02017	1.05597e-15	7.66121e-15	chr3	141944428	142149544	205117	-	protein_coding	x
ENSG00000059588.10	TARBP1	890.266	151.808	518.032	130.57	0.796647	8.02003	1.05723e-15	7.66638e-15	chr1	234391313	234479179	87867	-	protein_coding	x
ENSG00000257680.1	AC016144.1	106.346	31.1695	50.9005	11.5327	1.04364	8.01675	1.08581e-15	7.86959e-15	chr12	40728811	40729897	1087	+	processed_pseudogene	x
ENSG00000174599.5	TRAM1L1	51.723	14.1941	97.3109	20.2484	-0.894228	-8.0144	1.10676e-15	8.01732e-15	chr4	117083554	117085576	2023	-	protein_coding
ENSG00000111252.10	SH2B3	548.058	115.116	289.438	54.6132	0.908185	8.01236	1.12525e-15	8.1471e-15	chr12	111405948	111451623	45676	+	protein_coding	x
ENSG00000162882.15	HAAO	72.2474	22.8503	26.2589	13.407	1.47748	8.01189	1.12955e-15	8.17406e-15	chr2	42767089	42792593	25505	-	protein_coding	x
ENSG00000146066.3	HIGD2A	296.586	84.6492	175.404	49.7091	0.760331	8.01104	1.13743e-15	8.22689e-15	chr5	176388751	176389761	1011	+	protein_coding	x
ENSG00000206535.8	LNP1	52.4495	15.6757	106.919	28.1888	-1.02095	-8.00848	1.16136e-15	8.39568e-15	chr3	100401532	100456319	54788	+	protein_coding	x
ENSG00000134291.12	TMEM106C	522.507	114.034	369.569	66.7948	0.492186	8.00788	1.16707e-15	8.43265e-15	chr12	47963569	47968878	5310	+	protein_coding	x
ENSG00000149428.19	HYOU1	3097.13	1002.58	5719.75	1692.54	-0.887619	-8.00127	1.23145e-15	8.89331e-15	chr11	119044188	119057227	13040	-	protein_coding	x
ENSG00000075399.14	VPS9D1	230.341	38.3574	141.267	33.6437	0.724919	7.99863	1.25809e-15	9.08109e-15	chr16	89707134	89720898	13765	-	protein_coding	x
ENSG00000006327.13	TNFRSF12A	261.939	108.072	531.619	246.455	-0.966713	-7.99584	1.28692e-15	9.28447e-15	chr16	3018445	3022383	3939	+	protein_coding	x
ENSG00000244187.8	TMEM141	432.253	177.613	275.138	80.4094	0.603056	7.99526	1.29304e-15	9.3212e-15	chr9	136791344	136793317	1974	+	protein_coding	x
ENSG00000242193.11	CRYZL2P	524.956	138.133	293.693	58.6543	0.821872	7.99523	1.29333e-15	9.3212e-15	chr1	178006136	178037950	31815	-	transcribed_unitary_pseudogene	x
ENSG00000178104.19	PDE4DIP	5739.57	1094.25	7744.78	1698.01	-0.425333	-7.98812	1.37014e-15	9.86977e-15	chr1	148808181	149048286	240106	+	protein_coding	x
ENSG00000100433.15	KCNK10	72.2229	44.3344	19.0897	16.3927	1.94864	7.98787	1.37293e-15	9.88478e-15	chr14	88180103	88326907	146805	-	protein_coding	x
ENSG00000283162.1	AL390726.5	31.2429	15.15	2.2096	2.25586	3.40574	7.98614	1.39234e-15	1.00195e-14	chr9	38433696	38543880	110185	+	transcribed_unprocessed_pseudogene
ENSG00000130675.15	MNX1	553.969	219.546	1209.71	505.316	-1.09912	-7.98607	1.3931e-15	1.00199e-14	chr7	156994051	157010663	16613	-	protein_coding	x
ENSG00000163281.12	GNPDA2	302.057	58.6773	464.492	84.5329	-0.622001	-7.98508	1.40432e-15	1.00954e-14	chr4	44682200	44726588	44389	-	protein_coding	x
ENSG00000196730.13	DAPK1	2945.43	785.02	1476.66	315.803	0.973241	7.98397	1.41697e-15	1.01812e-14	chr9	87497228	87708634	211407	+	protein_coding	x
ENSG00000140526.18	ABHD2	2728.05	446.723	4927.19	1159.14	-0.831377	-7.98255	1.43336e-15	1.02938e-14	chr15	89087459	89202355	114897	+	protein_coding	x
ENSG00000164300.17	SERINC5	497.654	149.141	241.655	52.9957	1.00773	7.98012	1.46196e-15	1.04885e-14	chr5	80111651	80256048	144398	-	protein_coding	x
ENSG00000144306.15	SCRN3	328.372	36.0994	449.032	39.8486	-0.451034	-7.97662	1.50401e-15	1.07847e-14	chr2	174395730	174429575	33846	+	protein_coding	x
ENSG00000183655.13	KLHL25	290.714	77.9805	167.048	60.1266	0.819836	7.97524	1.52084e-15	1.08999e-14	chr15	85759326	85794925	35600	-	protein_coding	x
ENSG00000173706.14	HEG1	227.156	99.9167	89.7606	36.7358	1.31927	7.97463	1.52832e-15	1.0948e-14	chr3	124965710	125055997	90288	-	protein_coding	x
ENSG00000019582.15	CD74	154.856	142.747	41.2132	21.4376	1.74556	7.97414	1.53442e-15	1.09861e-14	chr5	150400041	150412929	12889	-	protein_coding	x
ENSG00000160888.7	IER2	1040.41	427.356	515.936	192.179	0.971611	7.97349	1.54252e-15	1.10385e-14	chr19	13150411	13154911	4501	+	protein_coding	x
ENSG00000179388.9	EGR3	1765.14	1249.18	396.452	498.162	2.30895	7.97052	1.58007e-15	1.13015e-14	chr8	22687659	22693480	5822	-	protein_coding	x
ENSG00000134954.14	ETS1	497.814	68.448	721.937	93.1377	-0.537565	-7.96964	1.5914e-15	1.13768e-14	chr11	128458761	128587558	128798	-	protein_coding	x
ENSG00000183023.18	SLC8A1	444.379	305.694	1443.77	455.79	-1.80045	-7.96903	1.59922e-15	1.14269e-14	chr2	40097270	40611053	513784	-	protein_coding	x
ENSG00000066032.18	CTNNA2	273.948	93.1484	505.723	142.968	-0.891996	-7.96747	1.61957e-15	1.15665e-14	chr2	79185231	80648861	1463631	+	protein_coding	x
ENSG00000167914.12	GSDMA	82.6536	36.1754	34.1542	8.7674	1.20689	7.96585	1.64087e-15	1.17127e-14	chr17	39953263	39977768	24506	+	protein_coding	x
ENSG00000146966.13	DENND2A	156.506	50.4357	301.143	52.8493	-0.973641	-7.9657	1.64296e-15	1.17217e-14	chr7	140518420	140673993	155574	-	protein_coding	x
ENSG00000168259.16	DNAJC7	804.663	90.5955	1062.93	111.792	-0.404269	-7.96197	1.69317e-15	1.20739e-14	chr17	41976435	42021376	44942	-	protein_coding	x
ENSG00000135424.16	ITGA7	140.311	47.8069	65.0154	32.685	1.16108	7.96091	1.70773e-15	1.21716e-14	chr12	55684568	55716043	31476	-	protein_coding	x
ENSG00000158470.5	B4GALT5	543.55	85.793	379.364	62.3127	0.517098	7.95907	1.73335e-15	1.2348e-14	chr20	49632945	49713878	80934	-	protein_coding	x
ENSG00000141298.19	SSH2	1234.87	384.534	834.539	306.048	0.575392	7.95855	1.74069e-15	1.2394e-14	chr17	29625938	29930276	304339	-	protein_coding	x
ENSG00000042781.13	USH2A	551.267	563.911	58.867	86.2751	3.0707	7.95752	1.75519e-15	1.24909e-14	chr1	215622891	216423448	800558	-	protein_coding	x
ENSG00000253368.4	TRNP1	1214.14	271.526	708.039	167.426	0.780745	7.95692	1.76376e-15	1.25456e-14	chr1	26993692	27000886	7195	+	protein_coding	x
ENSG00000133195.11	SLC39A11	429.748	104.585	246.764	93.3553	0.834108	7.95667	1.76727e-15	1.25643e-14	chr17	72645949	73092712	446764	-	protein_coding	x
ENSG00000136436.14	CALCOCO2	2014.4	405.559	1532.32	304.31	0.395797	7.95625	1.77334e-15	1.26011e-14	chr17	48830988	48866522	35535	+	protein_coding	x
ENSG00000106976.20	DNM1	3075.21	886.288	1430.6	461.357	1.09748	7.94992	1.86638e-15	1.32556e-14	chr9	128191655	128255248	63594	+	protein_coding	x
ENSG00000183281.14	PLGLB1	48.4683	19.0995	88.931	20.0096	-0.898934	-7.94824	1.89187e-15	1.34299e-14	chr2	87002559	87021852	19294	-	protein_coding	x
ENSG00000108344.15	PSMD3	873.193	135.977	1111.97	143.726	-0.352224	-7.94546	1.93478e-15	1.37276e-14	chr17	39980807	39997959	17153	+	protein_coding	x
ENSG00000172534.14	HCFC1	1842.16	261.859	1303.03	251.724	0.510418	7.94312	1.97159e-15	1.39818e-14	chrX	153947557	153971818	24262	-	protein_coding	x
ENSG00000137414.6	FAM8A1	717.468	167.108	1016.65	242.318	-0.50081	-7.94159	1.99606e-15	1.41483e-14	chr6	17600302	17611715	11414	+	protein_coding	x
ENSG00000171817.17	ZNF540	257.821	48.315	377.403	56.4062	-0.556637	-7.93691	2.07282e-15	1.46703e-14	chr19	37551406	37614179	62774	+	protein_coding	x
ENSG00000129128.13	SPCS3	1137.14	278.049	1818.7	431.963	-0.672568	-7.93175	2.1608e-15	1.52701e-14	chr4	176319966	176332245	12280	+	protein_coding	x
ENSG00000064666.15	CNN2	104.472	64.1388	31.6579	10.8456	1.55985	7.92716	2.24216e-15	1.58371e-14	chr19	1026586	1039068	12483	+	protein_coding	x
ENSG00000134007.5	ADAM20	99.2539	39.0545	202.592	72.601	-1.03954	-7.92654	2.25328e-15	1.59077e-14	chr14	70522358	70535015	12658	-	protein_coding
ENSG00000131115.16	ZNF227	215.045	42.1402	326.024	61.6314	-0.602607	-7.92571	2.26846e-15	1.6007e-14	chr19	44207547	44237268	29722	+	protein_coding	x
ENSG00000184489.11	PTP4A3	3248.93	1068.36	652.649	504.543	2.35445	7.92319	2.3149e-15	1.63265e-14	chr8	141391993	141432454	40462	+	protein_coding	x
ENSG00000150627.15	WDR17	594.471	130.989	941.306	120.846	-0.676252	-7.92037	2.36799e-15	1.66927e-14	chr4	176065834	176182818	116985	+	protein_coding	x
ENSG00000179241.13	LDLRAD3	174.186	45.3986	379.013	110.797	-1.09019	-7.91933	2.38796e-15	1.6825e-14	chr11	35943981	36232136	288156	+	protein_coding	x
ENSG00000260220.6	CCDC187	296.273	93.5169	537.161	101.204	-0.896809	-7.91914	2.3916e-15	1.68423e-14	chr9	136249971	136306901	56931	-	protein_coding	x
ENSG00000162645.13	GBP2	62.1073	54.5488	8.67317	8.47841	2.64658	7.90944	2.58558e-15	1.81902e-14	chr1	89106132	89150456	44325	-	protein_coding
ENSG00000172986.13	GXYLT2	91.4335	42.2475	43.2175	15.0237	1.02194	7.90413	2.6981e-15	1.89724e-14	chr3	72888046	72998138	110093	+	protein_coding	x
ENSG00000099624.8	ATP5F1D	402.018	112.578	251.816	97.2078	0.713603	7.89791	2.83627e-15	1.99341e-14	chr19	1241746	1244825	3080	+	protein_coding	x
ENSG00000185236.12	RAB11B	997.508	409.568	707.506	246.272	0.465224	7.89513	2.90003e-15	2.03721e-14	chr19	8389981	8404434	14454	+	protein_coding	x
ENSG00000168237.18	GLYCTK	275.907	99.3541	145.569	71.866	0.971847	7.89467	2.91076e-15	2.04374e-14	chr3	52287089	52295257	8169	+	protein_coding	x
ENSG00000168298.6	HIST1H1E	3490.41	1664.04	2109.87	882.214	0.682498	7.89381	2.93095e-15	2.0569e-14	chr6	26156354	26157107	754	+	protein_coding	x
ENSG00000145016.16	RUBCN	691.801	119.453	970.779	166.424	-0.489997	-7.89159	2.98355e-15	2.09277e-14	chr3	197668867	197749727	80861	-	protein_coding	x
ENSG00000176749.9	CDK5R1	315.078	115.514	673.625	214.667	-1.09727	-7.89	3.0219e-15	2.11862e-14	chr17	32486993	32491253	4261	+	protein_coding	x
ENSG00000125551.19	PLGLB2	87.5364	51.7896	152.94	66.3785	-0.853935	-7.88954	3.03295e-15	2.12531e-14	chr2	87748087	87759476	11390	+	protein_coding	x
ENSG00000005889.15	ZFX	913.661	185.598	665.86	187.661	0.477645	7.88848	3.05879e-15	2.14236e-14	chrX	24149173	24216255	67083	+	protein_coding	x
ENSG00000178078.11	STAP2	171.902	53.0368	104.598	40.5394	0.739021	7.88816	3.06674e-15	2.14687e-14	chr19	4324043	4342786	18744	-	protein_coding	x
ENSG00000139044.12	B4GALNT3	1156.45	182.979	653.149	177.899	0.844413	7.88363	3.18002e-15	2.22507e-14	chr12	459939	563509	103571	+	protein_coding	x
ENSG00000196199.14	MPHOSPH8	773.936	258.555	1170.16	266.961	-0.617394	-7.88185	3.2257e-15	2.25592e-14	chr13	19633659	19673441	39783	+	protein_coding	x
ENSG00000162434.13	JAK1	2466.51	442.758	3637.87	766.979	-0.551334	-7.87867	3.30878e-15	2.31288e-14	chr1	64833229	65067754	234526	-	protein_coding	x
ENSG00000139405.16	RITA1	240.747	37.7538	158.836	35.1036	0.603767	7.87412	3.43137e-15	2.39739e-14	chr12	113185526	113192368	6843	+	protein_coding	x
ENSG00000112541.15	PDE10A	2934.85	1108.81	1233.33	638.111	1.27988	7.87275	3.46929e-15	2.42269e-14	chr6	165327287	165988078	660792	-	protein_coding	x
ENSG00000107290.14	SETX	2125.39	530.046	2926.98	604.89	-0.464636	-7.87071	3.52621e-15	2.46122e-14	chr9	132261356	132354986	93631	-	protein_coding	x
ENSG00000198680.4	TUSC1	93.8649	23.479	150.283	26.0769	-0.677947	-7.86914	3.57094e-15	2.49122e-14	chr9	25676389	25678440	2052	-	protein_coding	x
ENSG00000129226.14	CD68	144.95	156.626	386.351	239.466	-1.63556	-7.86903	3.57406e-15	2.49216e-14	chr17	7579491	7582111	2621	+	protein_coding	x
ENSG00000146373.16	RNF217	504.679	120.709	349.397	80.9255	0.527551	7.86861	3.5859e-15	2.49919e-14	chr6	124962545	125092633	130089	+	protein_coding	x
ENSG00000163539.17	CLASP2	1409.04	302.488	1905.93	188.184	-0.457405	-7.86833	3.59413e-15	2.50369e-14	chr3	33496245	33718356	222112	-	protein_coding	x
ENSG00000101407.13	TTI1	615.13	85.5152	426.184	51.0177	0.523636	7.86758	3.61558e-15	2.5174e-14	chr20	37983007	38033461	50455	-	protein_coding	x
ENSG00000090861.15	AARS	2819.65	1291.53	5394.23	2174.27	-0.956302	-7.86486	3.69519e-15	2.57156e-14	chr16	70252295	70289543	37249	-	protein_coding	x
ENSG00000100299.18	ARSA	776.014	254.005	476.068	155.251	0.691944	7.86448	3.70639e-15	2.57809e-14	chr22	50622754	50628173	5420	-	protein_coding	x
ENSG00000076351.13	SLC46A1	954.987	368.389	1402.04	300.552	-0.589245	-7.86372	3.72883e-15	2.59242e-14	chr17	28394642	28407197	12556	-	protein_coding	x
ENSG00000272047.2	GTF2H5	283.304	49.3793	206.358	46.8778	0.461424	7.86259	3.76257e-15	2.6146e-14	chr6	158168350	158199344	30995	+	protein_coding	x
ENSG00000159348.13	CYB5R1	472.309	85.6332	741.842	132.514	-0.646878	-7.85706	3.93253e-15	2.73136e-14	chr1	202961873	202967275	5403	-	protein_coding	x
ENSG00000113851.14	CRBN	428.494	109.508	636.303	185.051	-0.559845	-7.85626	3.95763e-15	2.74745e-14	chr3	3144628	3179727	35100	-	protein_coding	x
ENSG00000148120.16	AOPEP	1203.82	349.014	1824	473.557	-0.607718	-7.85365	4.04097e-15	2.80393e-14	chr9	94726701	95087218	360518	+	protein_coding	x
ENSG00000196378.11	ZNF34	208.843	41.9564	141.054	25.5126	0.564344	7.84962	4.17297e-15	2.8941e-14	chr8	144773114	144787345	14232	-	protein_coding	x
ENSG00000180178.11	FAR2P1	169.731	44.4804	71.7664	26.6716	1.26791	7.84942	4.17973e-15	2.89737e-14	chr2	130012065	130040560	28496	-	transcribed_unprocessed_pseudogene	x
ENSG00000259956.2	RBM15B	955.772	150.917	1169.74	167.303	-0.292917	-7.84502	4.32868e-15	2.99915e-14	chr3	51391285	51397908	6624	+	protein_coding	x
ENSG00000100401.19	RANGAP1	996.629	170.206	1377.53	358.125	-0.449212	-7.84397	4.36507e-15	3.02289e-14	chr22	41245611	41286251	40641	-	protein_coding	x
ENSG00000124659.7	TBCC	454.039	92.4436	612.576	115.405	-0.434759	-7.84089	4.47367e-15	3.09658e-14	chr6	42744498	42746103	1606	-	protein_coding	x
ENSG00000179981.10	TSHZ1	839.852	175.342	1359.42	334.857	-0.684984	-7.84034	4.49311e-15	3.10852e-14	chr18	75210755	75289950	79196	+	protein_coding	x
ENSG00000139970.17	RTN1	1786.48	293.578	1249.88	183.962	0.511498	7.836	4.65114e-15	3.21628e-14	chr14	59595976	59870776	274801	-	protein_coding	x
ENSG00000101160.14	CTSZ	1188.1	439.108	632.944	211.749	0.877235	7.83539	4.67402e-15	3.23053e-14	chr20	58995185	59007254	12070	-	protein_coding	x
ENSG00000081148.12	IMPG2	41.289	13.8197	83.2197	24.2956	-0.9937	-7.82914	4.91208e-15	3.39341e-14	chr3	101222546	101320575	98030	-	protein_coding	x
ENSG00000123416.15	TUBA1B	4589.24	1364.18	3115.69	810.763	0.545233	7.82795	4.95885e-15	3.42405e-14	chr12	49127782	49131397	3616	-	protein_coding	x
ENSG00000103089.9	FA2H	85.3048	31.6248	31.3386	15.5766	1.42461	7.82486	5.08216e-15	3.50748e-14	chr16	74712955	74774831	61877	-	protein_coding	x
ENSG00000069943.10	PIGB	166.976	34.333	98.8764	19.9963	0.745626	7.82097	5.24193e-15	3.61599e-14	chr15	55318960	55355648	36689	+	protein_coding	x
ENSG00000135336.14	ORC3	449.857	69.257	620.736	92.1112	-0.46488	-7.81938	5.30828e-15	3.65998e-14	chr6	87590067	87667453	77387	+	protein_coding	x
ENSG00000107816.17	LZTS2	587.366	147.745	303.406	54.2682	0.929392	7.81395	5.54218e-15	3.81753e-14	chr10	100996618	101007836	11219	+	protein_coding	x
ENSG00000152455.16	SUV39H2	124.41	34.4365	73.5768	21.5757	0.757113	7.81383	5.54779e-15	3.81954e-14	chr10	14878820	14904315	25496	+	protein_coding	x
ENSG00000169967.16	MAP3K2	2423.74	343.219	3185.17	365.847	-0.398241	-7.81141	5.65534e-15	3.89169e-14	chr2	127298730	127388465	89736	-	protein_coding	x
ENSG00000178163.8	ZNF518B	572.001	217.758	926.458	168.502	-0.756496	-7.8069	5.86119e-15	4.02943e-14	chr4	10439880	10457426	17547	-	protein_coding	x
ENSG00000122035.6	RASL11A	67.034	24.1774	26.6332	17.2347	1.38755	7.79938	6.22131e-15	4.27492e-14	chr13	27270327	27273690	3364	+	protein_coding
ENSG00000130821.16	SLC6A8	405.575	88.3199	230.914	52.7927	0.80669	7.79885	6.24759e-15	4.2909e-14	chrX	153687926	153696588	8663	+	protein_coding	x
ENSG00000163694.15	RBM47	1788.4	233.905	1065.77	247.689	0.771944	7.79872	6.25374e-15	4.29305e-14	chr4	40423267	40630875	207609	-	protein_coding	x
ENSG00000182957.16	SPATA13	1077.89	294.804	1862.81	515.414	-0.781129	-7.79737	6.32083e-15	4.337e-14	chr13	23979805	24307074	327270	+	protein_coding	x
ENSG00000165661.16	QSOX2	1663.11	203.474	1200.86	280.087	0.492379	7.79623	6.3786e-15	4.37451e-14	chr9	136206333	136245841	39509	-	protein_coding	x
ENSG00000164631.19	ZNF12	706.104	181.163	945.94	254.328	-0.418094	-7.79539	6.42113e-15	4.40155e-14	chr7	6688433	6706947	18515	-	protein_coding	x
ENSG00000131263.13	RLIM	1895.93	440.438	2511.54	546.283	-0.409245	-7.79412	6.48583e-15	4.44375e-14	chrX	74582976	74614624	31649	-	protein_coding	x
ENSG00000167994.13	RAB3IL1	119.341	65.7678	30.7176	19.633	1.88391	7.79193	6.59933e-15	4.51933e-14	chr11	61897301	61920269	22969	-	protein_coding
ENSG00000152049.6	KCNE4	108.208	33.6133	295.919	152.975	-1.35638	-7.79132	6.63102e-15	4.53884e-14	chr2	223051814	223198399	146586	+	protein_coding	x
ENSG00000153048.11	CARHSP1	454.217	128.413	249.438	100.068	0.899835	7.77853	7.33705e-15	5.01968e-14	chr16	8852942	8869012	16071	-	protein_coding	x
ENSG00000174695.10	TMEM167A	1084.84	299.585	1528.13	420.698	-0.494201	-7.77684	7.43602e-15	5.08493e-14	chr5	83052846	83077863	25018	-	protein_coding	x
ENSG00000187961.14	KLHL17	156.656	36.9326	260.579	65.9542	-0.720451	-7.77671	7.44373e-15	5.08775e-14	chr1	960584	965719	5136	+	protein_coding	x
ENSG00000162542.13	TMCO4	185.179	45.7949	319.699	58.7428	-0.795457	-7.77363	7.62707e-15	5.21054e-14	chr1	19682213	19799945	117733	-	protein_coding	x
ENSG00000042317.17	SPATA7	447.563	68.1132	311.21	51.9545	0.526878	7.7723	7.70711e-15	5.26268e-14	chr14	88384924	88470350	85427	+	protein_coding	x
ENSG00000119801.13	YPEL5	1162.99	592.138	609.654	181.359	0.832879	7.77134	7.76595e-15	5.30031e-14	chr2	30146941	30160533	13593	+	protein_coding	x
ENSG00000280165.1	PCDH20	262.197	89.808	89.2906	65.0374	1.67246	7.76999	7.84894e-15	5.35437e-14	chr13	61409685	61415522	5838	-	protein_coding	x
ENSG00000165801.10	ARHGEF40	742.441	102.928	523.877	89.2593	0.50611	7.76826	7.95737e-15	5.42572e-14	chr14	21070273	21090248	19976	+	protein_coding	x
ENSG00000105290.12	APLP1	3117.4	1802.05	2350.87	1461.81	0.434433	7.76788	7.98103e-15	5.43924e-14	chr19	35867899	35879791	11893	+	protein_coding	x
ENSG00000196814.15	MVB12B	157.278	54.4502	63.1001	23.1326	1.30364	7.76756	8.00155e-15	5.4506e-14	chr9	126326829	126507041	180213	+	protein_coding	x
ENSG00000165406.16	MARCHF8	2157.8	324.647	1555.82	363.309	0.485383	7.76684	8.04665e-15	5.47869e-14	chr10	45454585	45594906	140322	-	protein_coding
ENSG00000167232.14	ZNF91	3536.16	911.771	5202.96	1483.2	-0.541953	-7.76624	8.08522e-15	5.5023e-14	chr19	23304991	23395471	90481	-	protein_coding	x
ENSG00000089060.11	SLC8B1	202.556	56.1993	92.5549	24.2116	1.11065	7.76491	8.1706e-15	5.55774e-14	chr12	113298759	113359493	60735	-	protein_coding	x
ENSG00000108733.10	PEX12	110.432	16.8429	178.757	31.4107	-0.682911	-7.75488	8.84237e-15	6.00891e-14	chr17	35574795	35578863	4069	-	protein_coding	x
ENSG00000143870.12	PDIA6	1860.85	541.283	2943.86	852.345	-0.649124	-7.75118	9.10415e-15	6.18384e-14	chr2	10783391	10837977	54587	-	protein_coding	x
ENSG00000197608.11	ZNF841	428.822	107.712	728.993	130.14	-0.779148	-7.7498	9.20359e-15	6.24838e-14	chr19	52064466	52095765	31300	-	protein_coding	x
ENSG00000158169.13	FANCC	398.729	64.9555	273.157	47.0233	0.549122	7.74361	9.66354e-15	6.5575e-14	chr9	95099054	95426796	327743	-	protein_coding	x
ENSG00000180346.3	TIGD2	163.584	31.0235	252.633	44.9473	-0.624429	-7.74087	9.87409e-15	6.69717e-14	chr4	89111500	89114899	3400	+	protein_coding	x
ENSG00000171621.14	SPSB1	87.7026	35.9735	238.83	73.4952	-1.4425	-7.74015	9.93032e-15	6.73208e-14	chr1	9292894	9369532	76639	+	protein_coding	x
ENSG00000228451.4	SDAD1P1	60.3059	38.9493	140.907	59.6475	-1.27463	-7.7368	1.01953e-14	6.90514e-14	chr8	26375913	26382953	7041	-	transcribed_processed_pseudogene	x
ENSG00000239218.2	RPS20P22	169.103	64.4143	73.018	21.9796	1.19081	7.73414	1.04102e-14	7.0473e-14	chr8	38434347	38435664	1318	-	transcribed_processed_pseudogene	x
ENSG00000133059.17	DSTYK	675.963	103.326	935.385	120.876	-0.472029	-7.73221	1.05691e-14	7.15146e-14	chr1	205142505	205211702	69198	-	protein_coding	x
ENSG00000188171.16	ZNF626	465.86	101.193	317.879	68.9851	0.550037	7.72867	1.08676e-14	7.34992e-14	chr19	20619939	20661596	41658	-	protein_coding	x
ENSG00000114023.15	FAM162A	224.533	41.0273	358.093	84.8957	-0.656751	-7.72798	1.09262e-14	7.38603e-14	chr3	122384176	122412334	28159	+	protein_coding	x
ENSG00000072415.9	MPP5	492.035	112.76	702.218	117.183	-0.524945	-7.72591	1.11058e-14	7.50387e-14	chr14	67241342	67336061	94720	+	protein_coding	x
ENSG00000140443.15	IGF1R	3885.13	639.263	5555.5	1138.77	-0.506202	-7.7208	1.15597e-14	7.80682e-14	chr15	98648539	98964530	315992	+	protein_coding	x
ENSG00000102898.12	NUTF2	446.422	114.878	293.125	44.3745	0.582843	7.71479	1.21179e-14	8.17985e-14	chr16	67846923	67872567	25645	+	protein_coding	x
ENSG00000112242.15	E2F3	93.1291	22.2269	157.226	23.5213	-0.775247	-7.71189	1.23965e-14	8.36392e-14	chr6	20401879	20493714	91836	+	protein_coding	x
ENSG00000120896.13	SORBS3	520.716	85.6195	339.75	67.7051	0.623782	7.71162	1.24228e-14	8.3777e-14	chr8	22544986	22575788	30803	+	protein_coding	x
ENSG00000101335.10	MYL9	53.2773	88.3169	10.2655	7.14001	1.89779	7.71139	1.24453e-14	8.38888e-14	chr20	36541497	36551447	9951	+	protein_coding
ENSG00000185716.12	MOSMO	209.107	34.7145	305.115	58.5601	-0.539582	-7.70901	1.26795e-14	8.54267e-14	chr16	22007638	22087534	79897	+	protein_coding	x
ENSG00000143324.14	XPR1	2049.45	626.674	3543.9	893.917	-0.794343	-7.70746	1.28347e-14	8.64312e-14	chr1	180632022	180890279	258258	+	protein_coding	x
ENSG00000276291.5	FRG1HP	218.488	41.3027	314.24	67.351	-0.516142	-7.70607	1.29753e-14	8.73368e-14	chr9	40992249	41218410	226162	+	transcribed_unprocessed_pseudogene	x
ENSG00000064309.14	CDON	623.029	282.027	1135.7	300.423	-0.905361	-7.69749	1.38761e-14	9.33556e-14	chr11	125955796	126063335	107540	-	protein_coding	x
ENSG00000150455.13	TIRAP	190.509	41.1248	265.894	60.2442	-0.476936	-7.69222	1.44608e-14	9.72432e-14	chr11	126283065	126298845	15781	+	protein_coding	x
ENSG00000196456.13	ZNF775	104.112	23.2705	194.19	46.9967	-0.883934	-7.68932	1.47918e-14	9.94216e-14	chr7	150368790	150398630	29841	+	protein_coding	x
ENSG00000012822.16	CALCOCO1	471.742	167.472	760.475	196.967	-0.720339	-7.68899	1.48298e-14	9.96295e-14	chr12	53708517	53727745	19229	-	protein_coding	x
ENSG00000014919.12	COX15	415.934	77.6382	569.777	113.889	-0.447259	-7.68473	1.53323e-14	1.02957e-13	chr10	99711844	99732100	20257	-	protein_coding	x
ENSG00000184076.13	UQCR10	396.304	75.3554	246.14	44.8591	0.685332	7.68122	1.57586e-14	1.0577e-13	chr22	29767369	29770413	3045	+	protein_coding	x
ENSG00000023445.14	BIRC3	189.374	160.046	58.6609	38.3431	1.55116	7.67534	1.64987e-14	1.10632e-13	chr11	102317450	102339403	21954	+	protein_coding	x
ENSG00000156273.16	BACH1	679.774	170.054	1107.73	207.224	-0.718829	-7.67339	1.67505e-14	1.12267e-13	chr21	29194071	29630751	436681	+	protein_coding	x
ENSG00000164418.20	GRIK2	611.488	118.533	339.186	97.1493	0.873588	7.67289	1.68161e-14	1.12653e-13	chr6	101181257	102070083	888827	+	protein_coding	x
ENSG00000126947.13	ARMCX1	619.692	138.233	405.337	73.9024	0.601973	7.66903	1.73308e-14	1.16047e-13	chrX	101550547	101554700	4154	+	protein_coding	x
ENSG00000166582.10	CENPV	101.981	17.837	46.2963	20.5884	1.19813	7.66211	1.829e-14	1.22412e-13	chr17	16342534	16353656	11123	-	protein_coding	x
ENSG00000171448.9	ZBTB26	222.065	46.7454	300.072	68.6125	-0.431904	-7.66173	1.83443e-14	1.22708e-13	chr9	122915566	122931512	15947	-	protein_coding	x
ENSG00000251369.8	ZNF550	225.587	71.9277	365.015	108.895	-0.702754	-7.66168	1.83516e-14	1.22708e-13	chr19	57535257	57559863	24607	-	protein_coding	x
ENSG00000130340.16	SNX9	901.917	224.42	1368.39	373.144	-0.598675	-7.65754	1.89523e-14	1.26605e-13	chr6	157700387	157945077	244691	+	protein_coding	x
ENSG00000187193.9	MT1X	238.637	187.497	808.53	329.47	-1.82754	-7.65688	1.90509e-14	1.27204e-13	chr16	56682470	56684196	1727	+	protein_coding	x
ENSG00000146215.13	CRIP3	90.654	43.0608	26.2572	14.6387	1.76153	7.65664	1.90855e-14	1.27374e-13	chr6	43299710	43308797	9088	-	protein_coding
ENSG00000100503.23	NIN	500.031	79.3709	878.744	246.725	-0.781861	-7.65642	1.9119e-14	1.27538e-13	chr14	50719763	50831121	111359	-	protein_coding	x
ENSG00000180747.15	SMG1P3	3615.68	890.417	5427.35	1368.2	-0.583767	-7.65582	1.92085e-14	1.28075e-13	chr16	21446683	21520444	73762	-	transcribed_unprocessed_pseudogene	x
ENSG00000198146.4	ZNF770	1109.25	188.322	1511.41	231.632	-0.450891	-7.65454	1.9401e-14	1.29297e-13	chr15	34978341	34988287	9947	-	protein_coding	x
ENSG00000132825.7	PPP1R3D	178.148	31.5194	243.714	40.9944	-0.455892	-7.64902	2.02511e-14	1.34899e-13	chr20	59936663	59940305	3643	-	protein_coding
ENSG00000286156.1	AC026273.1	221.62	45.4277	141.079	32.3089	0.658764	7.64773	2.04552e-14	1.36073e-13	chr2	94195806	94208379	12574	-	transcribed_unprocessed_pseudogene	x
ENSG00000138764.15	CCNG2	195.635	141.184	367.325	133.9	-1.07083	-7.64773	2.04561e-14	1.36073e-13	chr4	77157207	77433388	276182	+	protein_coding	x
ENSG00000179862.7	CITED4	55.1453	14.3459	21.8045	8.62837	1.33083	7.64777	2.04492e-14	1.36073e-13	chr1	40861054	40862363	1310	-	protein_coding
ENSG00000168491.10	CCDC110	59.5826	22.6049	141.815	40.035	-1.26521	-7.64528	2.08498e-14	1.38627e-13	chr4	185445182	185471752	26571	-	protein_coding
ENSG00000125753.14	VASP	452.687	136.093	265.728	79.083	0.765545	7.64171	2.14358e-14	1.42456e-13	chr19	45506579	45526983	20405	+	protein_coding	x
ENSG00000204789.4	ZNF204P	341.522	98.9947	510.065	123.592	-0.588637	-7.64163	2.14482e-14	1.42472e-13	chr6	27357825	27360221	2397	-	processed_pseudogene	x
ENSG00000128641.19	MYO1B	2904.44	548.556	1924.77	523.652	0.61156	7.64137	2.14922e-14	1.42697e-13	chr2	191245185	191425389	180205	+	protein_coding	x
ENSG00000006555.11	TTC22	470.369	81.7162	655.717	157.755	-0.464116	-7.64122	2.15169e-14	1.42794e-13	chr1	54779712	54801323	21612	-	protein_coding	x
ENSG00000196581.11	AJAP1	111.541	62.3136	8.04144	24.6603	3.78024	7.63721	2.21979e-14	1.47245e-13	chr1	4654609	4792534	137926	+	protein_coding
ENSG00000076604.15	TRAF4	489.962	53.0995	319.412	62.6146	0.626548	7.63089	2.33141e-14	1.54576e-13	chr17	28744005	28750956	6952	+	protein_coding	x
ENSG00000114573.10	ATP6V1A	1719.15	150.027	2636.47	501.217	-0.596314	-7.62692	2.40424e-14	1.59255e-13	chr3	113747033	113812056	65024	+	protein_coding	x
ENSG00000100351.17	GRAP2	48.4837	25.1982	8.16742	12.4775	2.64852	7.62694	2.40385e-14	1.59255e-13	chr22	39901084	39973721	72638	+	protein_coding
ENSG00000139182.15	CLSTN3	1378.22	277.182	867.262	197.116	0.673097	7.62517	2.43712e-14	1.61358e-13	chr12	7129698	7158945	29248	+	protein_coding	x
ENSG00000140464.20	PML	380.165	79.3293	533.6	160.963	-0.469086	-7.62373	2.4645e-14	1.63095e-13	chr15	73994673	74047827	53155	+	protein_coding	x
ENSG00000197822.11	OCLN	1064.26	327.994	661.772	245.82	0.703512	7.62201	2.4976e-14	1.65208e-13	chr5	69492292	69558104	65813	+	protein_coding	x
ENSG00000099810.21	MTAP	416.729	111.04	618.047	145.046	-0.572882	-7.62001	2.53647e-14	1.67701e-13	chr9	21802636	21937651	135016	+	protein_coding	x
ENSG00000196684.12	HSH2D	72.1012	22.8585	28.3792	12.7149	1.36114	7.61966	2.54344e-14	1.68083e-13	chr19	16134028	16158575	24548	+	protein_coding	x
ENSG00000153561.13	RMND5A	861.116	319.122	1408.36	324.932	-0.749635	-7.61837	2.5689e-14	1.69687e-13	chr2	86720291	86778041	57751	+	protein_coding	x
ENSG00000188177.14	ZC3H6	1113.77	399.812	1614.05	361.517	-0.574906	-7.61346	2.66857e-14	1.76188e-13	chr2	112275597	112340063	64467	+	protein_coding	x
ENSG00000103197.18	TSC2	1852.83	339.465	2445.9	490.722	-0.397609	-7.61337	2.67032e-14	1.76221e-13	chr16	2047967	2089491	41525	+	protein_coding	x
ENSG00000000003.15	TSPAN6	114.646	28.454	46.4792	20.189	1.3351	7.61088	2.72242e-14	1.79576e-13	chrX	100627108	100639991	12884	-	protein_coding	x
ENSG00000124440.15	HIF3A	67.6089	27.9646	21.0185	6.73557	1.59344	7.60358	2.8804e-14	1.89908e-13	chr19	46297046	46343433	46388	+	protein_coding	x
ENSG00000117748.10	RPA2	290.583	56.2238	412.454	63.9861	-0.505353	-7.60308	2.89172e-14	1.90566e-13	chr1	27891524	27914746	23223	-	protein_coding	x
ENSG00000160179.18	ABCG1	824.365	188.808	1320.39	310.723	-0.674794	-7.59352	3.11329e-14	2.05072e-13	chr21	42199689	42297244	97556	+	protein_coding	x
ENSG00000160208.13	RRP1B	418.369	29.0586	531.23	42.9218	-0.340898	-7.59153	3.16149e-14	2.0815e-13	chr21	43659560	43696079	36520	+	protein_coding	x
ENSG00000120694.20	HSPH1	1257.52	1111.23	2727.68	1713.05	-1.12629	-7.59141	3.16452e-14	2.08253e-13	chr13	31134973	31162388	27416	-	protein_coding	x
ENSG00000112697.16	TMEM30A	2037.72	569.431	2842.84	1058.56	-0.445899	-7.58961	3.2087e-14	2.11062e-13	chr6	75252924	75284948	32025	-	protein_coding	x
ENSG00000118515.11	SGK1	108.467	67.4276	308.001	106.513	-1.56449	-7.58492	3.32701e-14	2.18743e-13	chr6	134169246	134318112	148867	-	protein_coding	x
ENSG00000169016.17	E2F6	273.246	36.7457	381.198	64.1038	-0.474981	-7.58459	3.33545e-14	2.19196e-13	chr2	11444375	11466177	21803	-	protein_coding	x
ENSG00000162992.3	NEUROD1	2340.41	934.898	1346.54	564.709	0.820845	7.58297	3.37738e-14	2.21848e-13	chr2	181673088	181680876	7789	-	protein_coding	x
ENSG00000180481.11	GLIPR1L2	56.9597	19.0464	116.245	45.208	-0.999465	-7.58243	3.39135e-14	2.22663e-13	chr12	75391089	75432688	41600	+	protein_coding	x
ENSG00000097021.19	ACOT7	63.4028	15.7488	31.728	8.69604	0.999477	7.58003	3.45476e-14	2.26721e-13	chr1	6264269	6394391	130123	-	protein_coding	x
ENSG00000168038.11	ULK4	702.437	289.769	351.613	111.187	0.949314	7.57737	3.52619e-14	2.31301e-13	chr3	41246599	41962130	715532	-	protein_coding	x
ENSG00000132326.12	PER2	1365.87	379.709	747.138	193.584	0.869255	7.57607	3.56172e-14	2.33524e-13	chr2	238244044	238290102	46059	-	protein_coding	x
ENSG00000230666.5	CEACAM22P	43.63	20.2893	16.942	6.82045	1.30226	7.57457	3.60319e-14	2.36133e-13	chr19	44537058	44620821	83764	-	transcribed_unprocessed_pseudogene	x
ENSG00000055208.19	TAB2	1332.36	424.894	1775.73	496.446	-0.425983	-7.57448	3.60557e-14	2.3618e-13	chr6	149218641	149411613	192973	+	protein_coding	x
ENSG00000164171.11	ITGA2	283.962	133.209	124.698	80.6249	1.24007	7.5716	3.68665e-14	2.4138e-13	chr5	52989340	53094779	105440	+	protein_coding	x
ENSG00000286190.1	AC055839.2	803.922	293.148	1297.14	321.187	-0.727469	-7.56953	3.74586e-14	2.45143e-13	chr17	5499439	5501145	1707	-	protein_coding	x
ENSG00000171450.6	CDK5R2	835.739	514.192	525.686	302.759	0.666383	7.56914	3.75711e-14	2.45765e-13	chr2	218959666	218962155	2490	+	protein_coding	x
ENSG00000232166.1	AL122008.2	34.3379	11.5091	8.35707	4.02589	1.96471	7.56097	4.00063e-14	2.61453e-13	chr1	234284972	234285541	570	+	processed_pseudogene
ENSG00000112763.17	BTN2A1	312.913	43.1459	429.06	95.3865	-0.441372	-7.55774	4.10139e-14	2.67915e-13	chr6	26457904	26476621	18718	+	protein_coding	x
ENSG00000117625.13	RCOR3	1237.17	322.397	1513.48	350.189	-0.299726	-7.5512	4.31257e-14	2.81559e-13	chr1	211258377	211316385	58009	+	protein_coding	x
ENSG00000137216.19	TMEM63B	695.921	99.5059	530.728	78.5389	0.390763	7.55115	4.31425e-14	2.81559e-13	chr6	44126914	44155519	28606	+	protein_coding	x
ENSG00000214081.8	CYP4F30P	51.1413	54.0187	8.22859	7.81502	2.41644	7.54981	4.359e-14	2.84349e-13	chr2	130680050	130685863	5814	+	transcribed_unprocessed_pseudogene
ENSG00000229320.3	KRT8P12	38.9565	11.8909	72.6168	22.834	-0.885486	-7.54697	4.45513e-14	2.90486e-13	chr3	160565447	160569248	3802	+	transcribed_processed_pseudogene
ENSG00000167447.12	SMG8	276.92	38.2888	397.894	75.2521	-0.512692	-7.54458	4.53733e-14	2.9571e-13	chr17	59209400	59215247	5848	+	protein_coding	x
ENSG00000244627.5	TPTEP2	120.761	23.0832	73.2286	15.2305	0.717703	7.53458	4.89901e-14	3.18987e-13	chr22	38335762	38398929	63168	-	transcribed_unprocessed_pseudogene
ENSG00000137040.10	RANBP6	697.819	135.472	932.118	215.751	-0.405647	-7.53353	4.93869e-14	3.21424e-13	chr9	6011025	6015625	4601	-	protein_coding	x
ENSG00000166257.9	SCN3B	1152.26	263.852	743.943	122.454	0.615458	7.53339	4.944e-14	3.21621e-13	chr11	123629187	123655244	26058	-	protein_coding	x
ENSG00000162714.12	ZNF496	480.909	84.233	712.98	131.36	-0.565545	-7.53301	4.95841e-14	3.2241e-13	chr1	247297412	247331846	34435	-	protein_coding	x
ENSG00000102471.14	NDFIP2	423.477	78.2291	617.699	162.13	-0.526371	-7.53281	4.96586e-14	3.22746e-13	chr13	79481124	79556075	74952	+	protein_coding	x
ENSG00000113810.16	SMC4	552.136	158.508	296.444	90.9845	0.895939	7.53073	5.04563e-14	3.2763e-13	chr3	160399274	160434954	35681	+	protein_coding	x
ENSG00000156515.23	HK1	107.602	60.1577	37.059	18.3414	1.47863	7.53078	5.04395e-14	3.2763e-13	chr10	69269984	69401884	131901	+	protein_coding
ENSG00000138814.17	PPP3CA	702.82	122.202	433.722	84.8427	0.700884	7.53046	5.05616e-14	3.28164e-13	chr4	101023409	101348278	324870	-	protein_coding	x
ENSG00000065559.15	MAP2K4	717.724	127.189	560.215	95.0988	0.353362	7.53012	5.06952e-14	3.2888e-13	chr17	12020829	12143830	123002	+	protein_coding	x
ENSG00000117643.14	MAN1C1	932.366	187.367	1896.82	516.616	-0.975827	-7.52961	5.08902e-14	3.29994e-13	chr1	25617468	25786207	168740	+	protein_coding	x
ENSG00000102780.16	DGKH	1180.43	352.629	590.685	161.705	0.979625	7.52792	5.1553e-14	3.34139e-13	chr13	42040036	42256578	216543	+	protein_coding	x
ENSG00000102007.11	PLP2	564.746	79.651	395.105	75.8538	0.522919	7.52592	5.23509e-14	3.39156e-13	chrX	49171898	49175235	3338	+	protein_coding	x
ENSG00000251623.2	AC139491.5	92.5212	53.4407	26.5465	14.111	1.70863	7.5219	5.39866e-14	3.49592e-13	chr5	176119545	176156937	37393	+	transcribed_processed_pseudogene	x
ENSG00000156030.13	ELMSAN1	2639.82	1233.54	1295.94	212.82	0.924996	7.51852	5.54018e-14	3.58592e-13	chr14	73715122	73790285	75164	-	protein_coding	x
ENSG00000090989.18	EXOC1	482.009	110.805	738.17	166.504	-0.613954	-7.51615	5.64149e-14	3.64983e-13	chr4	55853648	55905086	51439	+	protein_coding	x
ENSG00000103876.12	FAH	207.797	60.8872	112.377	44.2771	0.89658	7.51566	5.66247e-14	3.66173e-13	chr15	80152490	80186946	34457	+	protein_coding	x
ENSG00000235961.5	PNMA6A	93.68	21.4585	33.4712	19.7919	1.55275	7.5153	5.67824e-14	3.67025e-13	chrX	153072482	153075018	2537	+	protein_coding
ENSG00000114796.16	KLHL24	909	423.912	1555.38	327.01	-0.851729	-7.51021	5.90344e-14	3.81408e-13	chr3	183635610	183684519	48910	+	protein_coding	x
ENSG00000112130.17	RNF8	402.321	77.4931	268.109	44.1024	0.575974	7.50995	5.91507e-14	3.81985e-13	chr6	37353979	37394734	40756	+	protein_coding	x
ENSG00000062598.18	ELMO2	622.715	97.3478	922.012	150.384	-0.564796	-7.50381	6.19873e-14	4.0012e-13	chr20	46366050	46432985	66936	-	protein_coding	x
ENSG00000136261.15	BZW2	85.3124	18.9609	179.668	60.4726	-1.03073	-7.49842	6.45918e-14	4.16742e-13	chr7	16646131	16706523	60393	+	protein_coding	x
ENSG00000137478.15	FCHSD2	446.707	85.4103	211.337	82.5304	1.11649	7.49513	6.62324e-14	4.27132e-13	chr11	72836745	73142318	305574	-	protein_coding	x
ENSG00000172432.19	GTPBP2	848.547	316.389	1519.51	802.375	-0.781646	-7.49409	6.67616e-14	4.3035e-13	chr6	43605316	43629264	23949	-	protein_coding	x
ENSG00000163785.12	RYK	539.238	65.5189	384.102	65.6477	0.49646	7.49138	6.81542e-14	4.39127e-13	chr3	134065303	134250744	185442	-	protein_coding	x
ENSG00000129255.16	MPDU1	457.441	82.0878	295.766	79.5664	0.651476	7.48877	6.9524e-14	4.47545e-13	chr17	7583529	7592789	9261	+	protein_coding	x
ENSG00000037749.12	MFAP3	294.635	57.2862	425.14	83.0675	-0.527179	-7.48592	7.10491e-14	4.57155e-13	chr5	154038906	154220478	181573	+	protein_coding	x
ENSG00000178913.8	TAF7	1032.62	219.163	1397.55	243.488	-0.446898	-7.48178	7.33238e-14	4.71577e-13	chr5	141260225	141320784	60560	-	protein_coding	x
ENSG00000160360.13	GPSM1	346.57	69.3111	1074.76	863.748	-1.37383	-7.47818	7.53613e-14	4.84281e-13	chr9	136327476	136359605	32130	+	protein_coding	x
ENSG00000118640.11	VAMP8	131.868	39.1097	83.893	22.3349	0.641192	7.47816	7.53676e-14	4.84281e-13	chr2	85561562	85582031	20470	+	protein_coding	x
ENSG00000154153.13	RETREG1	323.192	155.335	874.589	501.062	-1.3624	-7.47756	7.57124e-14	4.86276e-13	chr5	16473038	16617058	144021	-	protein_coding	x
ENSG00000066651.20	TRMT11	339.621	62.2745	480.038	62.784	-0.50806	-7.47518	7.70958e-14	4.94937e-13	chr6	125986479	126203817	217339	+	protein_coding	x
[truncated: 11,004 more rows]

## Sheet: B. Genes expressed in β-cells
Supplementary Table 5. This table presents the 12875 genes that are expressed in human β-cells, sorted from islets of 16 non-diabetic donors, when requiring ≥20 mean normalized counts in ≥80% of the samples. It also compares the expression of these 12876 genes in α- versus β-cells. Genes that are considered uniquely expressed in β-cells (not expressed in α-cells) are bold and marked in red.
Ensembl gene ID	Gene symbol	group_beta_mean	group_beta_sd	group_alpha_mean	group_alpha_sd	log2 Fold Change	Wald statistic	p-value	p-adj (FDR)	Chromosomal position			Width	Strand	Gene type	Gene expressed in Blodgett et. al 2015 are marked 'X' (DOI: 10.2337/db15-0039)
										Chromosome number	start	end
ENSG00000089327.15	FXYD5	42.7346	24.0521	1247.87	483.029	4.86594	44.1454	0	0	chr19	35154730	35169881	15152	+	protein_coding	X
ENSG00000169903.7	TM4SF4	74.1852	62.0946	10589.4	4588.9	7.14525	37.1754	1.70353e-302	1.20627e-298	chr3	149474697	149503394	28698	+	protein_coding	X
ENSG00000173698.18	ADGRG2	39.3114	7.85918	1327.5	544.494	4.95895	35.0621	2.54656e-269	7.21288e-266	chrX	18989307	19122637	133331	-	protein_coding	X
ENSG00000138131.4	LOXL4	85.3067	138.227	13753.4	5116.71	7.58414	34.5479	1.53347e-261	3.10244e-258	chr10	98247690	98268194	20505	-	protein_coding	X
ENSG00000118271.10	TTR	9449.71	4474.92	157115	27271.6	4.11839	33.7974	2.15274e-250	3.81088e-247	chr18	31557010	31599021	42012	+	protein_coding	X
ENSG00000148483.9	TMEM236	60.2968	26.0052	2538.87	798.656	5.35572	33.0268	3.35263e-239	4.74799e-236	chr10	17752201	17800868	48668	+	protein_coding	X
ENSG00000163499.12	CRYBA2	150.628	59.4268	3601.87	1983.01	4.45332	32.9919	1.06171e-238	1.3669e-235	chr2	218990189	218993422	3234	-	protein_coding	X
ENSG00000260314.3	MRC1	31.059	15.3089	802.939	230.158	4.67853	32.0013	1.04534e-224	1.13878e-221	chr10	17809348	17911164	101817	+	protein_coding
ENSG00000155016.18	CYP2U1	1578.15	354.374	197.211	52.8127	-2.99753	-31.8449	1.55115e-222	1.46449e-219	chr4	107931549	107953461	21913	+	protein_coding	X
ENSG00000150995.19	ITPR1	375.907	85.7261	3761.81	650.635	3.31052	30.1612	7.65014e-200	6.37301e-197	chr3	4493345	4847840	354496	+	protein_coding	X
ENSG00000173826.14	KCNH6	78.2417	39.1491	907.746	288.038	3.57134	29.8458	9.94672e-196	7.82586e-193	chr17	63523334	63548977	25644	+	protein_coding	X
ENSG00000151715.8	TMEM45B	34.4473	16.7927	1248.63	950.588	5.01994	29.6204	8.17341e-193	5.78759e-190	chr11	129815848	129860003	44156	+	protein_coding
ENSG00000134333.14	LDHA	214.691	124.749	2790.33	972.134	3.71441	28.8166	1.3274e-182	8.1733e-180	chr11	18394560	18408425	13866	+	protein_coding	X
ENSG00000178695.6	KCTD12	618.866	315.951	8098.83	1110.7	3.77296	28.7737	4.57679e-182	2.70069e-179	chr13	76880175	76886405	6231	-	protein_coding	X
ENSG00000078295.17	ADCY2	27.3803	7.61178	740.78	302.002	4.62479	28.4177	1.22182e-177	6.92137e-175	chr5	7396138	7830081	433944	+	protein_coding	X
ENSG00000115419.12	GLS	1783.9	416.699	15304.4	5054.66	3.04622	27.9362	9.70351e-172	4.9079e-169	chr2	190880827	190965552	84726	+	protein_coding	X
ENSG00000198732.10	SMOC1	205.426	126.749	2990.37	1070.17	3.95165	27.8684	6.43864e-171	3.14427e-168	chr14	69854131	70032366	178236	+	protein_coding	X
ENSG00000169855.20	ROBO1	2570.99	581.325	421.932	146.861	-2.63302	-27.4683	4.20461e-166	1.98486e-163	chr3	78597239	79767998	1170760	-	protein_coding	X
ENSG00000097096.9	SYDE2	94.4306	28.0757	850.842	161.593	3.16519	27.3182	2.57931e-164	1.17833e-161	chr1	85156889	85201016	44128	-	protein_coding	X
ENSG00000253882.6	AC099548.2	739.726	186.052	47.0508	23.5738	-3.99336	-26.9992	1.50879e-160	6.67734e-158	chr7	143761790	143836933	75144	-	transcribed_unprocessed_pseudogene	X
ENSG00000143344.15	RGL1	1046.91	220.199	202.493	71.216	-2.40399	-26.6076	5.54948e-156	2.38157e-153	chr1	183636085	183928531	292447	+	protein_coding	X
ENSG00000110721.12	CHKA	326.417	42.6013	1135.03	158.204	1.78595	26.1278	1.76427e-150	7.34872e-148	chr11	68052859	68121444	68586	-	protein_coding	X
ENSG00000258872.2	FDPSP3	50.6012	27.5147	554.664	173.582	3.50915	25.9979	5.22688e-149	2.11495e-146	chr14	54884849	54886213	1365	-	transcribed_processed_pseudogene
ENSG00000113580.15	NR3C1	3030.82	390.023	1169.76	210.094	-1.38052	-25.9813	8.04927e-149	3.16649e-146	chr5	143277931	143435512	157582	-	protein_coding	X
ENSG00000162989.5	KCNJ3	52.2931	37.5649	1349.85	328.416	4.72542	25.8363	3.471e-147	1.32855e-144	chr2	154697855	154858354	160500	+	protein_coding	X
ENSG00000117155.16	SSX2IP	518.946	122.918	2766.11	568.249	2.40705	25.747	3.48469e-146	1.29869e-143	chr1	84643707	84690803	47097	-	protein_coding	X
ENSG00000137642.13	SORL1	14025.4	4199.84	2123.59	673.485	-2.72201	-25.7193	7.10599e-146	2.58039e-143	chr11	121452314	121633763	181450	+	protein_coding	X
ENSG00000175262.14	C1orf127	1334.26	564.683	50.0245	38.1763	-4.77142	-25.686	1.67526e-145	5.93126e-143	chr1	10946471	10982037	35567	-	protein_coding	X
ENSG00000116729.14	WLS	2036.34	407.799	304.332	99.6012	-2.75968	-25.5074	1.6334e-143	5.64199e-141	chr1	68098473	68233120	134648	-	protein_coding	X
ENSG00000108219.15	TSPAN14	152.891	21.7957	819.55	231.929	2.37081	25.3407	1.13674e-141	3.83299e-139	chr10	80454166	80533124	78959	+	protein_coding	X
ENSG00000144278.15	GALNT13	92.1522	25.6393	755.193	140.666	3.03421	25.3376	1.2323e-141	4.05857e-139	chr2	153871922	154453979	582058	+	protein_coding	X
ENSG00000029993.15	HMGB3	59.4073	13.6192	478.708	184.493	2.94513	25.0911	6.22353e-139	2.00313e-136	chrX	150980509	150990771	10263	+	protein_coding	X
ENSG00000173281.5	PPP1R3B	131.042	55.0015	1121.44	442.024	3.07883	24.5081	1.20955e-132	3.64461e-130	chr8	9136255	9151574	15320	-	protein_coding	X
ENSG00000111859.17	NEDD9	95.1663	32.5787	1275.54	648.428	3.62209	24.4515	4.85363e-132	1.4028e-129	chr6	11183298	11382348	199051	-	protein_coding	X
ENSG00000182759.4	MAFA	3438.32	2044.5	33.8685	41.3197	-6.60724	-24.3406	7.29426e-131	2.06603e-128	chr8	143419182	143430732	11551	-	protein_coding	X
ENSG00000163623.9	NKX6-1	3847.54	1405.46	531.147	178.068	-2.81657	-24.3035	1.80151e-130	5.00254e-128	chr4	84491987	84498450	6464	-	protein_coding	X
ENSG00000173418.12	NAA20	727.067	94.778	2039.51	370.859	1.4743	24.2729	3.79416e-130	1.03333e-127	chr20	20017310	20033655	16346	+	protein_coding	X
ENSG00000101333.16	PLCB4	1848.66	493.96	566.104	190.433	-1.72245	-24.193	2.63859e-129	6.79414e-127	chr20	9068763	9481242	412480	+	protein_coding	X
ENSG00000173702.7	MUC13	82.5469	79.6973	6391	3563.89	6.22376	24.1329	1.1288e-128	2.85465e-126	chr3	124905442	124953819	48378	-	protein_coding	X
ENSG00000116991.10	SIPA1L2	4159.64	872.952	723.686	193.359	-2.52807	-24.123	1.43527e-128	3.56602e-126	chr1	232397965	232561558	163594	-	protein_coding	X
ENSG00000130558.19	OLFM1	1289.02	494.758	88.1946	42.6691	-3.85219	-24.1176	1.63282e-128	3.9869e-126	chr9	135075422	135121179	45758	+	protein_coding	X
ENSG00000109654.15	TRIM2	2972.33	314.537	1066.83	197.906	-1.48892	-24.0381	1.11176e-127	2.62413e-125	chr4	153152342	153339317	186976	+	protein_coding	X
ENSG00000139973.16	SYT16	4250.63	2655.55	408.787	222.969	-3.33369	-23.9891	3.61258e-127	8.38711e-125	chr14	61811974	62112550	300577	+	protein_coding	X
ENSG00000142197.12	DOP1B	444.471	93.0046	1603.09	397.849	1.83187	23.8885	4.03145e-126	9.20861e-124	chr21	36156782	36294274	137493	+	protein_coding	X
ENSG00000105767.3	CADM4	56.9638	20.515	387.339	53.237	2.78511	23.8852	4.36327e-126	9.80835e-124	chr19	43622368	43639850	17483	-	protein_coding
ENSG00000139209.16	SLC38A4	433.441	186.514	3146.61	1677.18	2.79167	23.7987	3.44898e-125	7.29022e-123	chr12	46764761	46832408	67648	-	protein_coding	X
ENSG00000138449.10	SLC40A1	266.194	92.9746	1418.29	420.89	2.40623	23.7667	7.37499e-125	1.53595e-122	chr2	189560579	189583758	23180	-	protein_coding	X
ENSG00000184640.18	SEPTIN9	57.7523	35.8373	1292.65	387.838	4.49636	23.6002	3.836e-123	7.76079e-121	chr17	77280569	77500596	220028	+	protein_coding
ENSG00000197249.13	SERPINA1	139.716	141.812	10078.5	6513.15	6.10006	23.5251	2.25847e-122	4.50486e-120	chr14	94376747	94390693	13947	-	protein_coding	X
ENSG00000186868.15	MAPT	1255.83	381.498	155.409	58.1491	-3.00484	-23.5048	3.64464e-122	7.0706e-120	chr17	45894382	46028334	133953	+	protein_coding	X
ENSG00000147010.18	SH3KBP1	87.9155	37.5608	580.863	206.678	2.73616	23.3915	5.21035e-121	9.97148e-119	chrX	19533977	19887600	353624	-	protein_coding	X
ENSG00000165092.13	ALDH1A1	2500.98	1112.09	26109.1	8692.07	3.3831	23.1119	3.51461e-118	6.54921e-116	chr9	72900671	73080442	179772	-	protein_coding	X
ENSG00000273820.2	USP27X	38.0803	12.4959	377.218	99.8574	3.26862	23.0086	3.82528e-117	7.03554e-115	chrX	49879484	49882558	3075	+	protein_coding	X
ENSG00000151552.12	QDPR	244.055	96.9718	963.087	267.036	2.00124	22.9736	8.5658e-117	1.53556e-114	chr4	17460261	17512206	51946	-	protein_coding	X
ENSG00000131389.17	SLC6A6	9067.98	2568.63	810.854	304.028	-3.47035	-22.9718	8.91861e-117	1.57882e-114	chr3	14402576	14489349	86774	+	protein_coding	X
ENSG00000113494.17	PRLR	48.3827	26.3856	1634.28	343.015	5.02895	22.9536	1.35623e-116	2.37123e-114	chr5	35048756	35230487	181732	-	protein_coding	X
ENSG00000119139.20	TJP2	96.8257	44.7745	1777.09	623.322	4.16356	22.8894	5.92977e-116	1.02411e-113	chr9	69121264	69274615	153352	+	protein_coding	X
ENSG00000214944.9	ARHGEF28	470.074	135.291	1686.83	285.409	1.86186	22.8562	1.26689e-115	2.16164e-113	chr5	73626158	73941993	315836	+	protein_coding	X
ENSG00000165995.20	CACNB2	430.067	120.777	1664.03	458.739	1.94848	22.8139	3.3408e-115	5.63243e-113	chr10	18140677	18543557	402881	+	protein_coding	X
ENSG00000138411.13	HECW2	159.706	50.1908	1419.85	457.116	3.12213	22.807	3.90776e-115	6.51079e-113	chr2	196189099	196593684	404586	-	protein_coding	X
ENSG00000112773.16	TENT5A	1009.94	236.587	3118.5	588.163	1.63236	22.7628	1.07251e-114	1.76615e-112	chr6	81491439	81752774	261336	-	protein_coding	X
ENSG00000013619.14	MAMLD1	71.1719	52.8116	740.127	203.448	3.49401	22.6462	1.52221e-113	2.44972e-111	chrX	150361422	150514178	152757	+	protein_coding	X
ENSG00000133121.21	STARD13	214.704	51.9047	1150.83	366.189	2.39151	22.5908	5.34106e-113	8.49889e-111	chr13	33103137	33350630	247494	-	protein_coding	X
ENSG00000105355.9	PLIN3	70.1749	20.4836	666.441	182.334	3.2041	22.4975	4.38749e-112	6.90396e-110	chr19	4838341	4867694	29354	-	protein_coding	X
ENSG00000181061.13	HIGD1A	337.162	90.6289	1184.75	329.44	1.80455	22.4865	5.6225e-112	8.65499e-110	chr3	42784298	42804531	20234	-	protein_coding	X
ENSG00000054654.16	SYNE2	11448.3	2709.64	1713.23	751.351	-2.77638	-22.4736	7.5171e-112	1.1447e-109	chr14	63852983	64226433	373451	+	protein_coding	X
ENSG00000117600.12	PLPPR4	96.795	44.7569	896.962	318.486	3.24175	22.443	1.49802e-111	2.2099e-109	chr1	99263953	99309590	45638	+	protein_coding	X
ENSG00000119943.13	PYROXD2	40.774	17.5469	602.181	240.752	3.80701	22.3005	3.6516e-110	5.22364e-108	chr10	98383565	98415182	31618	-	protein_coding	X
ENSG00000177459.11	ERICH5	271.23	59.7351	21.2736	9.79651	-3.66412	-22.2732	6.72573e-110	9.52498e-108	chr8	98064522	98093610	29089	+	protein_coding	X
ENSG00000122126.17	OCRL	998.576	186.162	2968.42	862.625	1.53697	22.2318	1.69212e-109	2.34939e-107	chrX	129539849	129592561	52713	+	protein_coding	X
ENSG00000125675.18	GRIA3	377.919	111.604	1801.44	447.02	2.25414	22.062	7.33467e-108	1.00848e-105	chrX	123184153	123490915	306763	+	protein_coding	X
ENSG00000137571.11	SLCO5A1	1049.73	290.606	128.537	52.9515	-3.03867	-22.0481	9.97035e-108	1.35769e-105	chr8	69667046	69834978	167933	-	protein_coding	X
ENSG00000168792.5	ABHD15	478.326	145.661	1762.87	414.991	1.89429	21.9964	3.11755e-107	4.20484e-105	chr17	29560547	29567037	6491	-	protein_coding	X
ENSG00000091136.14	LAMB1	198.643	90.4492	1608.58	326.775	3.07774	21.9953	3.19523e-107	4.26895e-105	chr7	107923799	108003187	79389	-	protein_coding	X
ENSG00000119771.15	KLHL29	875.156	209.985	273.766	57.4577	-1.65704	-21.9161	1.82624e-106	2.41712e-104	chr2	23385179	23708611	323433	+	protein_coding	X
ENSG00000177707.11	NECTIN3	1862.72	696.079	307.376	81.7556	-2.55333	-21.8726	4.73333e-106	6.2068e-104	chr3	111070071	111275563	205493	+	protein_coding	X
ENSG00000050030.15	NEXMIF	1035.64	201.813	179.656	54.2661	-2.53048	-21.6413	7.34341e-104	9.36913e-102	chrX	74732856	74925485	192630	-	protein_coding	X
ENSG00000151692.15	RNF144A	93.6619	48.8898	2313.83	1186.06	4.49211	21.6399	7.56975e-104	9.57168e-102	chr2	6917412	7068286	150875	+	protein_coding	X
ENSG00000158715.6	SLC45A3	304.857	137.876	15.9646	8.7118	-4.12368	-21.5522	5.05113e-103	6.27492e-101	chr1	205657851	205680509	22659	-	protein_coding	X
ENSG00000065320.9	NTN1	847.879	372.712	39.6717	23.2141	-4.36874	-21.5385	6.7879e-103	8.28709e-101	chr17	9021510	9244000	222491	+	protein_coding	X
ENSG00000145555.15	MYO10	83.6308	82.0901	7590.74	3926.93	6.35259	21.4514	4.42947e-102	5.36155e-100	chr5	16661907	16936288	274382	-	protein_coding	X
ENSG00000145284.12	SCD5	3195.73	1307.46	343.16	277.014	-3.36828	-21.4337	6.48115e-102	7.77848e-100	chr4	82629539	82798796	169258	-	protein_coding	X
ENSG00000128016.7	ZFP36	411.649	203.404	3364.89	1132.82	3.05981	21.3893	1.67972e-101	1.99901e-99	chr19	39406847	39409412	2566	+	protein_coding	X
ENSG00000109458.8	GAB1	116.79	33.5833	631.729	211.087	2.40429	21.3791	2.09081e-101	2.4675e-99	chr4	143336762	143474568	137807	+	protein_coding	X
ENSG00000186567.13	CEACAM19	78.4208	27.1966	446.722	97.7825	2.51765	21.3684	2.62862e-101	3.07658e-99	chr19	44662278	44684359	22082	+	protein_coding	X
ENSG00000170379.20	TCAF2	1365.07	502.906	82.4044	35.9498	-3.98498	-21.3194	7.49912e-101	8.70513e-99	chr7	143620952	143730409	109458	+	protein_coding	X
ENSG00000138311.17	ZNF365	316.68	98.6556	51.3948	13.5878	-2.581	-21.2756	1.90853e-100	2.19745e-98	chr10	62374192	62670301	296110	+	protein_coding	X
ENSG00000154447.15	SH3RF1	147.237	45.931	1208.22	254.161	3.02902	21.2351	4.52556e-100	5.16863e-98	chr4	169094259	169270956	176698	-	protein_coding	X
ENSG00000138193.15	PLCE1	160.037	58.7642	3433.84	2322.14	4.21403	21.2061	8.38492e-100	9.49978e-98	chr10	94030812	94332823	302012	+	protein_coding	X
ENSG00000012779.11	ALOX5	436.602	131.595	40.1659	20.051	-3.4271	-21.144	3.13235e-99	3.49294e-97	chr10	45374176	45446119	71944	+	protein_coding	X
ENSG00000186187.12	ZNRF1	174.147	46.7545	767.353	166.187	2.14001	21.1374	3.60286e-99	3.98622e-97	chr16	74999024	75110994	111971	+	protein_coding	X
ENSG00000107249.23	GLIS3	3325.2	804.382	578.493	210.695	-2.54848	-21.1197	5.24305e-99	5.75597e-97	chr9	3824127	4348392	524266	-	protein_coding	X
ENSG00000067992.15	PDK3	2053.81	428.189	5811.27	1249.43	1.49708	21.1174	5.49992e-99	5.99153e-97	chrX	24465221	24550466	85246	+	protein_coding	X
ENSG00000163624.6	CDS1	149.541	25.6788	434.46	72.5427	1.53393	21.1127	6.08226e-99	6.57534e-97	chr4	84583127	84651334	68208	+	protein_coding	X
ENSG00000196358.11	NTNG2	300.757	145.15	6.21163	3.85052	-5.35563	-21.0211	4.206e-98	4.4786e-96	chr9	132161676	132244526	82851	+	protein_coding	X
ENSG00000171368.12	TPPP	1341.56	460.222	382.843	104.828	-1.77649	-21.0083	5.50819e-98	5.73581e-96	chr5	659862	693352	33491	-	protein_coding	X
ENSG00000196141.14	SPATS2L	177.744	57.2548	1187.21	433.775	2.7056	20.9394	2.34617e-97	2.42529e-95	chr2	200305881	200482264	176384	+	protein_coding	X
ENSG00000109819.9	PPARGC1A	69.2223	39.0513	1153.89	1171.95	3.80631	20.8385	1.9364e-96	1.9872e-94	chr4	23755041	23904089	149049	-	protein_coding	X
ENSG00000004866.20	ST7	243.067	46.1815	624.128	78.1471	1.36845	20.824	2.62379e-96	2.67325e-94	chr7	116953238	117230103	276866	+	protein_coding	X
ENSG00000077044.10	DGKD	993.831	196.695	367.688	80.518	-1.43659	-20.8078	3.68008e-96	3.72267e-94	chr2	233354507	233472104	117598	+	protein_coding	X
ENSG00000129159.7	KCNC1	72.2491	30.6453	661.574	209.145	3.19879	20.7602	9.91273e-96	9.95632e-94	chr11	17734774	17856804	122031	+	protein_coding	X
ENSG00000154822.18	PLCL2	1516.36	259.025	557.469	113.37	-1.44676	-20.7371	1.60437e-95	1.60008e-93	chr3	16802651	17090604	287954	+	protein_coding	X
ENSG00000130830.15	MPP1	607.053	145.6	114.173	32.6013	-2.40664	-20.688	4.44589e-95	4.37241e-93	chrX	154778684	154821007	42324	-	protein_coding	X
ENSG00000148180.19	GSN	7697.36	3051.65	553.91	594.901	-3.96225	-20.6649	7.16604e-95	6.999e-93	chr9	121207794	121332843	125050	+	protein_coding	X
ENSG00000235711.4	ANKRD34C	185.822	44.7768	13.1495	6.72435	-3.78493	-20.6605	7.84819e-95	7.61274e-93	chr15	79293285	79298235	4951	+	protein_coding	X
ENSG00000119865.8	CNRIP1	406.847	59.4975	159.733	26.929	-1.34607	-20.6313	1.43785e-94	1.37587e-92	chr2	68284171	68320051	35881	-	protein_coding	X
ENSG00000185818.7	NAT8L	734.528	216.973	75.0933	37.5213	-3.30769	-20.6167	1.94383e-94	1.84755e-92	chr4	2059512	2069089	9578	+	protein_coding	X
ENSG00000162981.14	LRATD1	115.164	42.7308	974.285	370.933	3.02444	20.5979	2.8657e-94	2.7056e-92	chr2	14632700	14650814	18115	+	protein_coding	X
ENSG00000121281.12	ADCY7	62.485	16.3125	622.293	231.237	3.23108	20.4965	2.31262e-93	2.15469e-91	chr16	50246137	50318135	71999	+	protein_coding	X
ENSG00000123358.20	NR4A1	1689.54	947.676	14948.2	5730.54	3.16736	20.4608	4.80981e-93	4.45206e-91	chr12	52022832	52059507	36676	+	protein_coding	X
ENSG00000120833.14	SOCS2	455.043	143.195	64.9763	16.7574	-2.75485	-20.4575	5.15395e-93	4.73962e-91	chr12	93569814	93583487	13674	+	protein_coding	X
ENSG00000150594.7	ADRA2A	300.586	168.81	11.2771	5.31325	-4.53348	-20.3998	1.68012e-92	1.52525e-90	chr10	111077029	111080907	3879	+	protein_coding	X
ENSG00000171126.8	KCNG3	654.836	231.722	129.491	67.8122	-2.38142	-20.3722	2.95175e-92	2.66259e-90	chr2	42442017	42493982	51966	-	protein_coding	X
ENSG00000166710.20	B2M	4836.71	1565.22	16585.7	4042.38	1.79356	20.3192	8.70537e-92	7.80288e-90	chr15	44711487	44718877	7391	+	protein_coding	X
ENSG00000026025.16	VIM	94.0293	79.2822	3968.44	3414.96	5.20063	20.3091	1.06831e-91	9.51536e-90	chr10	17228241	17237593	9353	+	protein_coding	X
ENSG00000137767.14	SQOR	92.6756	32.5009	352.297	89.469	1.94266	20.3047	1.16769e-91	1.03356e-89	chr15	45631148	45691281	60134	+	protein_coding	X
ENSG00000120885.22	CLU	5039.78	1613.5	26657.4	7060.48	2.4192	20.2378	4.55476e-91	4.00649e-89	chr8	27596917	27614700	17784	-	protein_coding	X
ENSG00000115267.8	IFIH1	195.613	43.3858	657.56	74.0394	1.76627	20.1776	1.54067e-90	1.34685e-88	chr2	162267074	162318684	51611	-	protein_coding	X
ENSG00000197106.7	SLC6A17	4226.65	1433.69	866.104	480.148	-2.3574	-20.1348	3.65568e-90	3.17618e-88	chr1	110150494	110202202	51709	+	protein_coding	X
ENSG00000003989.17	SLC7A2	9303.9	2716.39	34477.5	7149.27	1.90747	20.011	4.41777e-89	3.79178e-87	chr8	17497088	17570573	73486	+	protein_coding	X
ENSG00000197594.13	ENPP1	372.344	94.7989	1122.09	309.743	1.58064	19.9237	2.53635e-88	2.16384e-86	chr6	131808016	131895155	87140	+	protein_coding	X
ENSG00000019505.8	SYT13	9196.58	2963.08	1623.63	508.231	-2.47948	-19.7288	1.22144e-86	1.02356e-84	chr11	45240302	45286341	46040	-	protein_coding	X
ENSG00000148584.15	A1CF	406.547	198.307	2410.41	739.997	2.61205	19.7126	1.68233e-86	1.40148e-84	chr10	50799409	50885675	86267	-	protein_coding	X
ENSG00000106236.4	NPTX2	18809.5	10091.5	752.74	566.603	-4.59364	-19.6734	3.64846e-86	3.00404e-84	chr7	98617285	98629869	12585	+	protein_coding	X
ENSG00000167642.13	SPINT2	2549.79	819.774	6337.32	1835.49	1.31589	19.6347	7.81993e-86	6.40149e-84	chr19	38244035	38292615	48581	+	protein_coding	X
ENSG00000117595.12	IRF6	679.041	144.443	1923.56	367.902	1.50202	19.6052	1.39474e-85	1.13519e-83	chr1	209785617	209806175	20559	-	protein_coding	X
ENSG00000197959.14	DNM3	692.962	198.308	134.221	56.282	-2.40087	-19.5793	2.32105e-85	1.87833e-83	chr1	171841498	172418466	576969	+	protein_coding	X
ENSG00000124920.13	MYRF	220.131	92.943	1259.84	250.516	2.55111	19.5217	7.17612e-85	5.74171e-83	chr11	61752642	61788518	35877	+	protein_coding	X
ENSG00000182985.17	CADM1	3415.98	951.418	805.802	160.896	-2.05104	-19.4911	1.30763e-84	1.04038e-82	chr11	115169218	115504957	335740	-	protein_coding	X
ENSG00000086289.12	EPDR1	240.858	87.798	20.2212	8.90007	-3.5098	-19.4899	1.33683e-84	1.05766e-82	chr7	37683843	37951936	268094	+	protein_coding	X
ENSG00000106089.12	STX1A	4713.41	1331.59	1422.93	198.609	-1.68556	-19.4729	1.86382e-84	1.46641e-82	chr7	73699206	73719672	20467	-	protein_coding	X
ENSG00000103460.17	TOX3	204.253	65.3631	675.917	162.099	1.74375	19.4725	1.87864e-84	1.46991e-82	chr16	52436417	52547802	111386	-	protein_coding	X
ENSG00000109466.14	KLHL2	641.921	115.891	286.814	41.5922	-1.15761	-19.4553	2.62714e-84	2.04426e-82	chr4	165207561	165323156	115596	+	protein_coding	X
ENSG00000168743.12	NPNT	94.056	67.5425	2648.64	1411.17	4.76551	19.4151	5.75474e-84	4.42927e-82	chr4	105894775	106004027	109253	+	protein_coding	X
ENSG00000131979.19	GCH1	932.835	258.337	3961.74	669.453	2.1034	19.3675	1.45062e-83	1.1045e-81	chr14	54842008	54902826	60819	-	protein_coding	X
ENSG00000183779.7	ZNF703	138.698	92.98	587.642	323.928	2.10287	19.1842	5.01845e-82	3.8006e-80	chr8	37695782	37700019	4238	+	protein_coding	X
ENSG00000249242.8	TMEM150C	398.176	148.021	49.7751	30.5697	-3.04691	-19.129	1.44748e-81	1.09038e-79	chr4	82483170	82562357	79188	-	protein_coding	X
ENSG00000125851.10	PCSK2	2617.84	957.831	13916.3	5574.01	2.38402	19.1008	2.48705e-81	1.86358e-79	chr20	17226107	17484578	258472	+	protein_coding	X
ENSG00000120306.11	CYSTM1	677.847	131.076	1696.16	268.153	1.32341	19.0775	3.88283e-81	2.89414e-79	chr5	140175156	140282052	106897	+	protein_coding	X
ENSG00000149970.16	CNKSR2	401.775	184.955	49.8733	26.5405	-2.98596	-19.0506	6.49645e-81	4.8169e-79	chrX	21372801	21654695	281895	+	protein_coding	X
ENSG00000145545.12	SRD5A1	1603.65	495.034	336.439	120.195	-2.24062	-18.9573	3.8412e-80	2.83329e-78	chr5	6633427	6674386	40960	+	protein_coding	X
ENSG00000013293.6	SLC7A14	575.008	193.002	2437.66	365.318	2.12205	18.8528	2.78848e-79	2.03559e-77	chr3	170459548	170586075	126528	-	protein_coding	X
ENSG00000140450.9	ARRDC4	250.945	88.9618	2758.37	1867.78	3.24843	18.8319	4.14006e-79	3.00674e-77	chr15	97960703	97973833	13131	+	protein_coding	X
ENSG00000123836.15	PFKFB2	7758.09	2875.82	1237.16	324.188	-2.59274	-18.781	1.07926e-78	7.79819e-77	chr1	207034366	207081024	46659	+	protein_coding	X
ENSG00000140093.10	SERPINA10	29.2005	5.95884	337.606	181.534	3.34924	18.7629	1.51944e-78	1.0923e-76	chr14	94280460	94293268	12809	-	protein_coding	X
ENSG00000136883.14	KIF12	257.092	149.451	1479.58	381.581	2.62193	18.7285	2.89772e-78	2.0726e-76	chr9	114086126	114099291	13166	-	protein_coding	X
ENSG00000162949.16	CAPN13	1147.25	293.302	23.5722	27.1105	-5.57178	-18.7223	3.25758e-78	2.31829e-76	chr2	30722771	30820542	97772	-	protein_coding	X
ENSG00000014257.16	ACPP	300.142	150.665	11.9181	11.543	-4.5821	-18.7151	3.72615e-78	2.63848e-76	chr3	132317369	132368298	50930	+	protein_coding	X
ENSG00000203799.13	CCDC162P	48.9796	35.3958	476.192	230.592	3.29826	18.7053	4.48149e-78	3.15755e-76	chr6	109165831	109355063	189233	+	transcribed_unitary_pseudogene	X
ENSG00000140563.15	MCTP2	1589.22	521.117	411.427	73.9762	-1.90491	-18.6977	5.1716e-78	3.62575e-76	chr15	94231538	94483952	252415	+	protein_coding	X
ENSG00000015133.19	CCDC88C	1176.78	446.893	135.542	96.3618	-3.23375	-18.6422	1.46095e-77	1.01921e-75	chr14	91271323	91417844	146522	-	protein_coding	X
ENSG00000113319.13	RASGRF2	580.16	270.048	41.8431	27.3901	-3.7984	-18.6043	2.96787e-77	2.06034e-75	chr5	80960363	81230162	269800	+	protein_coding	X
ENSG00000160796.17	NBEAL2	1448.25	474.38	4912.22	1247.43	1.78108	18.5852	4.2331e-77	2.91015e-75	chr3	46979683	47009704	30022	+	protein_coding	X
ENSG00000146147.15	MLIP	96.5836	51.6303	679.715	274.628	2.83013	18.5626	6.45379e-77	4.41539e-75	chr6	53929982	54266280	336299	+	protein_coding	X
ENSG00000154229.12	PRKCA	1401.78	358.09	369.998	178.094	-1.99229	-18.5507	8.05458e-77	5.48408e-75	chr17	66302613	66810743	508131	+	protein_coding	X
ENSG00000105855.10	ITGB8	211.62	90.974	986.576	272.233	2.25552	18.5201	1.42136e-76	9.63121e-75	chr7	20330702	20415754	85053	+	protein_coding	X
ENSG00000184350.11	MRGPRE	242.899	113.741	6.79069	6.28506	-5.05112	-18.4877	2.59582e-76	1.75057e-74	chr11	3225030	3232417	7388	-	protein_coding	X
ENSG00000150687.12	PRSS23	2550.29	804.233	173.531	69.228	-3.82555	-18.4796	3.01215e-76	2.01217e-74	chr11	86791059	86952910	161852	+	protein_coding	X
ENSG00000082781.12	ITGB5	131.71	51.6042	853.368	188.941	2.71149	18.4087	1.11901e-75	7.44012e-74	chr3	124761948	124901418	139471	-	protein_coding	X
ENSG00000003987.14	MTMR7	1002.52	180.683	2718.39	531.429	1.43056	18.4081	1.13034e-75	7.48032e-74	chr8	17296794	17413528	116735	-	protein_coding	X
ENSG00000141433.13	ADCYAP1	3718.6	902.195	58.1967	71.3495	-5.93463	-18.3983	1.35665e-75	8.93621e-74	chr18	904871	912172	7302	+	protein_coding	X
ENSG00000135535.17	CD164	2702.13	552.595	6175.64	1475.61	1.18035	18.3971	1.38495e-75	9.08043e-74	chr6	109366514	109382467	15954	-	protein_coding	X
ENSG00000186197.14	EDARADD	1024.67	390.531	342.2	100.541	-1.53639	-18.3936	1.47948e-75	9.65549e-74	chr1	236348257	236502915	154659	+	protein_coding	X
ENSG00000121297.8	TSHZ3	604.839	135.505	88.2256	39.6691	-2.81734	-18.3761	2.04036e-75	1.32549e-73	chr19	31149979	31349436	199458	-	protein_coding	X
ENSG00000117152.13	RGS4	468.415	280.208	7167.5	1654.06	3.96579	18.3231	5.41247e-75	3.50007e-73	chr1	163068775	163076802	8028	+	protein_coding	X
ENSG00000185559.16	DLK1	4426.08	2884.92	61.9182	142.053	-6.40053	-18.2932	9.36722e-75	6.02993e-73	chr14	100725705	100738224	12520	+	protein_coding	X
ENSG00000171132.14	PRKCE	565.713	93.9027	1743.29	315.587	1.61526	18.2826	1.13938e-74	7.3013e-73	chr2	45651345	46187990	536646	+	protein_coding	X
ENSG00000129116.19	PALLD	1251.89	580.444	6555.15	1384.65	2.45723	18.2823	1.14551e-74	7.30756e-73	chr4	168497052	168928457	431406	+	protein_coding	X
ENSG00000135299.17	ANKRD6	597.582	129.509	124.124	29.9647	-2.25185	-18.1557	1.15797e-73	7.35387e-72	chr6	89433152	89633834	200683	+	protein_coding	X
ENSG00000154277.13	UCHL1	3319.35	769.831	661.311	251.976	-2.34338	-18.1023	3.0548e-73	1.92276e-71	chr4	41256413	41268455	12043	+	protein_coding	X
ENSG00000131697.18	NPHP4	416.691	83.3053	1455.72	507.802	1.75062	18.0718	5.31413e-73	3.31536e-71	chr1	5862811	5992473	129663	-	protein_coding	X
ENSG00000104823.9	ECH1	313.984	58.5201	644.398	114.108	1.03612	18.0482	8.15622e-73	5.06616e-71	chr19	38815422	38831841	16420	-	protein_coding	X
ENSG00000146006.8	LRRTM2	48.3116	21.8141	485.952	349.331	3.17935	18.0422	9.09039e-73	5.62175e-71	chr5	138868921	138875368	6448	-	protein_coding	X
ENSG00000176463.14	SLCO3A1	418.926	204.075	61.1882	32.7544	-2.73053	-18.0311	1.11138e-72	6.8136e-71	chr15	91853708	92172435	318728	+	protein_coding	X
ENSG00000107929.14	LARP4B	1115.15	124.631	1924.22	226.198	0.784142	18.0177	1.41401e-72	8.63153e-71	chr10	806914	931705	124792	-	protein_coding	X
ENSG00000114757.19	PEX5L	320.651	185.712	13.4452	6.25357	-4.32892	-18.0031	1.84114e-72	1.11906e-70	chr3	179794958	180037053	242096	-	protein_coding	X
ENSG00000115457.10	IGFBP2	61.5038	37.965	1711.45	802.852	4.65199	17.9933	2.20053e-72	1.33179e-70	chr2	216632828	216664436	31609	+	protein_coding	X
ENSG00000149527.18	PLCH2	1899.61	645.629	36.2064	43.8987	-5.63834	-17.9915	2.27087e-72	1.36852e-70	chr1	2425980	2505532	79553	+	protein_coding	X
ENSG00000135407.10	AVIL	383.109	101.663	83.9531	28.324	-2.18548	-17.9885	2.3964e-72	1.43805e-70	chr12	57797376	57818704	21329	-	protein_coding	X
ENSG00000133026.12	MYH10	1798.79	528.338	5966.08	1392.88	1.73542	17.9806	2.76258e-72	1.65078e-70	chr17	8474205	8630761	156557	-	protein_coding	X
ENSG00000140284.11	SLC27A2	123.657	32.3048	6.70349	4.24161	-4.13491	-17.9365	6.12108e-72	3.62706e-70	chr15	50182196	50236385	54190	+	protein_coding
ENSG00000153721.19	CNKSR3	779.484	111.532	1812.13	146.95	1.22176	17.9254	7.4699e-72	4.40786e-70	chr6	154387515	154510685	123171	-	protein_coding	X
ENSG00000162065.14	TBC1D24	1324.46	285.325	414.44	69.2292	-1.65655	-17.9153	8.957e-72	5.26345e-70	chr16	2475051	2509560	34510	+	protein_coding	X
ENSG00000135828.11	RNASEL	507.199	138.053	127.95	76.7026	-2.0638	-17.8893	1.42771e-71	8.32065e-70	chr1	182573634	182589256	15623	-	protein_coding	X
ENSG00000103187.8	COTL1	178.032	132.872	1251.72	619.997	2.89651	17.869	2.05567e-71	1.19313e-69	chr16	84565596	84618078	52483	-	protein_coding	X
ENSG00000095637.22	SORBS1	102.889	58.5771	778.257	229.843	2.95625	17.8549	2.64873e-71	1.53107e-69	chr10	95311771	95561414	249644	-	protein_coding	X
ENSG00000065833.9	ME1	549.024	103.687	102.043	37.6588	-2.44429	-17.7807	9.97657e-71	5.74342e-69	chr6	83210402	83431051	220650	-	protein_coding	X
ENSG00000083067.22	TRPM3	1321.29	388.103	60.0878	43.9552	-4.44543	-17.7687	1.23419e-70	7.07633e-69	chr9	70529063	71446904	917842	-	protein_coding	X
ENSG00000178726.6	THBD	1310.5	1117.12	17.0823	15.4632	-5.8665	-17.7187	3.00644e-70	1.71682e-68	chr20	23045633	23049741	4109	-	protein_coding	X
ENSG00000123094.15	RASSF8	505.91	85.4478	118.691	30.428	-2.09588	-17.6878	5.20862e-70	2.96243e-68	chr12	25959029	26079892	120864	+	protein_coding	X
ENSG00000143878.10	RHOB	688.059	271.676	3198.97	1390.39	2.18866	17.6661	7.65326e-70	4.33542e-68	chr2	20447074	20449440	2367	+	protein_coding	X
ENSG00000120645.12	IQSEC3	287.475	104.964	1341.69	323.858	2.25649	17.6646	7.85861e-70	4.43401e-68	chr12	66767	178455	111689	+	protein_coding	X
ENSG00000196975.16	ANXA4	201.217	44.3864	589.514	174.528	1.52283	17.5426	6.77156e-69	3.80551e-67	chr2	69644425	69827112	182688	+	protein_coding	X
ENSG00000080200.10	CRYBG3	1196.12	438.526	219.779	50.4575	-2.37512	-17.4757	2.19564e-68	1.22904e-66	chr3	97822011	97944984	122974	+	protein_coding	X
ENSG00000161671.16	EMC10	3021.9	954.887	6332.95	1757.83	1.07196	17.4617	2.80428e-68	1.56355e-66	chr19	50476400	50490870	14471	+	protein_coding	X
ENSG00000102038.15	SMARCA1	1236.71	391.819	3271.88	1155.97	1.38034	17.4562	3.09001e-68	1.71611e-66	chrX	129446501	129523500	77000	-	protein_coding	X
ENSG00000173898.13	SPTBN2	1670.21	342.367	491.522	164.244	-1.79204	-17.4204	5.78171e-68	3.19846e-66	chr11	66685248	66729226	43979	-	protein_coding	X
ENSG00000152078.10	TLCD4	98.8694	46.9481	700.681	184.793	2.85265	17.4117	6.72359e-68	3.69068e-66	chr1	95117355	95197607	80253	+	protein_coding	X
ENSG00000155313.15	USP25	750.661	185.983	2806.97	828.825	1.87554	17.3444	2.1739e-67	1.1841e-65	chr21	15730025	15880069	150045	+	protein_coding	X
ENSG00000128564.7	VGF	11888.5	7842.34	57825.4	34874.4	2.25023	17.3392	2.38065e-67	1.29176e-65	chr7	101162509	101165569	3061	-	protein_coding	X
ENSG00000137936.18	BCAR3	74.7261	24.4086	362.643	96.7828	2.27732	17.321	3.26839e-67	1.76668e-65	chr1	93561741	93847150	285410	-	protein_coding	X
ENSG00000106772.18	PRUNE2	8903.35	1887.93	2171.35	524.89	-2.03138	-17.3111	3.87665e-67	2.0875e-65	chr9	76611376	76906114	294739	-	protein_coding	X
ENSG00000167543.16	TP53I13	441.158	117.564	1690.36	734.529	1.8581	17.2501	1.11721e-66	5.94807e-65	chr17	29566052	29573157	7106	+	protein_coding	X
ENSG00000106537.8	TSPAN13	1294.15	327.14	381.704	110.705	-1.75669	-17.2254	1.71262e-66	9.08394e-65	chr7	16753755	16784536	30782	+	protein_coding	X
ENSG00000065923.10	SLC9A7	777.18	120.629	1852.95	248.338	1.25599	17.2227	1.79551e-66	9.48806e-65	chrX	46599251	46759118	159868	-	protein_coding	X
ENSG00000004660.15	CAMKK1	992.686	201.719	345.038	69.8931	-1.51625	-17.2202	1.87326e-66	9.86213e-65	chr17	3860315	3894891	34577	-	protein_coding	X
ENSG00000156103.16	MMP16	151.917	73.0841	1315.83	335.469	3.14038	17.2058	2.4019e-66	1.25984e-64	chr8	88032011	88328025	296015	-	protein_coding	X
ENSG00000143786.8	CNIH3	45.9193	16.9723	285.161	81.0438	2.62352	17.1964	2.82445e-66	1.47601e-64	chr1	224434660	224740554	305895	+	protein_coding	X
ENSG00000138796.16	HADH	7101.51	2145.62	390.43	406.418	-4.35504	-17.191	3.0997e-66	1.6139e-64	chr4	107989714	108035175	45462	+	protein_coding	X
ENSG00000085719.13	CPNE3	2080.49	376.983	4239	899.207	1.01676	17.1862	3.36834e-66	1.74734e-64	chr8	86514435	86561498	47064	+	protein_coding	X
ENSG00000112245.12	PTP4A1	665.235	206.325	2162.74	593.653	1.70509	17.18	3.75154e-66	1.93197e-64	chr6	63521746	63583436	61691	+	protein_coding	X
ENSG00000158286.13	RNF207	96.7611	43.9652	471.849	147.023	2.32106	17.1788	3.82464e-66	1.96249e-64	chr1	6205475	6221299	15825	+	protein_coding	X
ENSG00000134317.18	GRHL1	264.327	39.5106	855.873	223.964	1.65417	17.0867	1.86504e-65	9.50098e-64	chr2	9951693	10002277	50585	+	protein_coding	X
ENSG00000133056.13	PIK3C2B	344.477	105.883	794.017	207.02	1.22114	17.0853	1.91053e-65	9.69784e-64	chr1	204422628	204494724	72097	-	protein_coding	X
ENSG00000185187.13	SIGIRR	112.429	45.4635	342.56	118.559	1.61244	17.0619	2.85099e-65	1.44199e-63	chr11	405716	417455	11740	-	protein_coding	X
ENSG00000048052.21	HDAC9	2002.79	645.388	145.394	88.0749	-3.79218	-17.0489	3.56116e-65	1.79477e-63	chr7	18086949	19002416	915468	+	protein_coding	X
ENSG00000067225.18	PKM	4463.38	536.553	8252.31	1320.41	0.879047	17.0261	5.26344e-65	2.64329e-63	chr15	72199029	72231822	32794	-	protein_coding	X
ENSG00000148468.17	FAM171A1	175.22	39.6859	24.2192	12.4304	-2.87493	-16.9978	8.52603e-65	4.26663e-63	chr10	15211643	15371289	159647	-	protein_coding	X
ENSG00000124831.19	LRRFIP1	651.261	105.934	2142.78	522.169	1.68984	16.9922	9.37265e-65	4.67378e-63	chr2	237627587	237813682	186096	+	protein_coding	X
ENSG00000154642.11	C21orf91	346.268	98.3854	68.094	25.9976	-2.36181	-16.9337	2.54074e-64	1.25811e-62	chr21	17788974	17819386	30413	-	protein_coding	X
ENSG00000124701.5	APOBEC2	399.302	197.201	34.491	20.9288	-3.46139	-16.8883	5.48709e-64	2.6982e-62	chr6	41053304	41064511	11208	+	protein_coding	X
ENSG00000111728.10	ST8SIA1	47.7643	22.2765	259.074	82.583	2.44611	16.8795	6.37185e-64	3.10097e-62	chr12	22063773	22437041	373269	-	protein_coding	X
ENSG00000107521.19	HPS1	753.808	187.84	2249.96	599.467	1.56194	16.8479	1.08617e-63	5.24995e-62	chr10	98416198	98446947	30750	-	protein_coding	X
ENSG00000136830.12	NIBAN2	1816.27	489.404	782.728	168.96	-1.19511	-16.8462	1.11804e-63	5.38561e-62	chr9	127505339	127578989	73651	-	protein_coding	X
ENSG00000077327.16	SPAG6	207.785	74.961	12.2344	8.49955	-4.03857	-16.8295	1.48356e-63	7.07414e-62	chr10	22345445	22454224	108780	+	protein_coding	X
ENSG00000054392.13	HHAT	229.723	67.1677	64.7991	28.3288	-1.84784	-16.7895	2.91352e-63	1.38272e-61	chr1	210328252	210676296	348045	+	protein_coding	X
ENSG00000132938.20	MTUS2	1875.16	456.806	703.695	180.136	-1.40667	-16.7894	2.91931e-63	1.38272e-61	chr13	28820348	29505947	685600	+	protein_coding	X
ENSG00000133477.17	FAM83F	1007.01	348.198	2696.75	750.766	1.43915	16.7558	5.13556e-63	2.41627e-61	chr22	39994954	40043534	48581	+	protein_coding	X
ENSG00000149571.12	KIRREL3	318.551	143.474	32.9358	18.3387	-3.21167	-16.7456	6.09248e-63	2.84758e-61	chr11	126423358	127003460	580103	-	protein_coding	X
ENSG00000104805.16	NUCB1	1620.3	304.23	3367.31	710.45	1.0465	16.7262	8.44706e-63	3.93511e-61	chr19	48900312	48923372	23061	+	protein_coding	X
ENSG00000154640.14	BTG3	761.924	171.692	332.833	100.682	-1.21324	-16.7022	1.26222e-62	5.86085e-61	chr21	17593653	17612947	19295	-	protein_coding	X
ENSG00000141401.12	IMPA2	57.4538	19.0687	426.159	124.459	2.84167	16.6864	1.64562e-62	7.61612e-61	chr18	11981025	12030877	49853	+	protein_coding	X
ENSG00000255330.9	AL096711.2	1246.33	210.229	319.718	129.398	-2.02919	-16.6807	1.81147e-62	8.35637e-61	chr6	127438406	127519001	80596	-	protein_coding	X
ENSG00000180616.9	SSTR2	781.272	301.417	2761.3	437.545	1.86744	16.6569	2.69488e-62	1.23912e-60	chr17	73165010	73176633	11624	+	protein_coding	X
ENSG00000099812.9	MISP	89.3637	36.5103	380.743	94.202	2.11355	16.6296	4.25673e-62	1.94464e-60	chr19	751112	764318	13207	+	protein_coding	X
ENSG00000175175.6	PPM1E	1978.69	459.828	152.692	113.677	-3.7351	-16.5467	1.69196e-61	7.70469e-60	chr17	58755854	58985179	229326	+	protein_coding	X
ENSG00000233822.4	HIST1H2BN	161.631	48.9278	29.0271	15.2032	-2.49928	-16.5372	1.9798e-61	8.9865e-60	chr6	27837760	27865798	28039	+	protein_coding	X
ENSG00000143158.11	MPC2	424.825	61.5528	1072.46	215.467	1.31796	16.5044	3.41098e-61	1.54333e-59	chr1	167916675	167937072	20398	-	protein_coding	X
ENSG00000171714.11	ANO5	1230.75	254.188	338.977	129.767	-1.90337	-16.4765	5.41708e-61	2.44321e-59	chr11	21799934	22283357	483424	+	protein_coding	X
ENSG00000100065.15	CARD10	65.0836	32.4848	370.954	98.6992	2.54492	16.4522	8.08136e-61	3.62178e-59	chr22	37490362	37519542	29181	-	protein_coding
ENSG00000163814.8	CDCP1	2939.54	1013.54	767.852	121.726	-1.87313	-16.4446	9.16987e-61	4.09664e-59	chr3	45082277	45146422	64146	-	protein_coding	X
ENSG00000116183.11	PAPPA2	136.368	70.4051	5194.48	3499.45	4.93746	16.433	1.10995e-60	4.94313e-59	chr1	176463171	176845601	382431	+	protein_coding	X
ENSG00000183943.6	PRKX	231.168	76.505	33.5492	14.4645	-2.76151	-16.3608	3.64076e-60	1.61126e-58	chrX	3604340	3713649	109310	-	protein_coding	X
ENSG00000155363.18	MOV10	296.202	55.9693	716.709	112.758	1.27635	16.3561	3.9356e-60	1.73632e-58	chr1	112673141	112700746	27606	+	protein_coding	X
ENSG00000121351.8	IAPP	20681	15962.3	192.943	279.665	-6.35197	-16.3554	3.98316e-60	1.75185e-58	chr12	21354959	21379980	25022	+	protein_coding	X
ENSG00000115594.12	IL1R1	184.595	87.7341	951.304	387.524	2.35994	16.3399	5.13057e-60	2.24951e-58	chr2	102064544	102179874	115331	+	protein_coding	X
ENSG00000188107.15	EYS	64.6637	18.6428	548.661	222.11	2.9897	16.3247	6.58245e-60	2.87718e-58	chr6	63719980	65707226	1987247	-	protein_coding	X
ENSG00000105887.11	MTPN	1433.12	256.88	808.756	119.798	-0.820178	-16.3241	6.65335e-60	2.89922e-58	chr7	135926760	135977359	50600	-	protein_coding	X
ENSG00000091428.18	RAPGEF4	128.757	45.294	530.015	102.418	2.06319	16.2988	1.00574e-59	4.35576e-58	chr2	172735274	173052893	317620	+	protein_coding	X
ENSG00000171227.7	TMEM37	634.273	308.499	82.3952	62.8714	-2.98028	-16.2901	1.15966e-59	5.00704e-58	chr2	119429901	119438504	8604	+	protein_coding	X
ENSG00000131094.4	C1QL1	1094.66	645.834	150.746	114.32	-2.86799	-16.2889	1.18424e-59	5.09761e-58	chr17	44959693	44968303	8611	-	protein_coding	X
ENSG00000102048.16	ASB9	317.485	197.289	15.7069	13.2461	-4.20627	-16.2812	1.34278e-59	5.76254e-58	chrX	15235288	15270467	35180	-	protein_coding	X
ENSG00000142634.13	EFHD2	114.736	22.741	365.99	64.7416	1.66052	16.2591	1.92582e-59	8.21492e-58	chr1	15409888	15430339	20452	+	protein_coding	X
ENSG00000189221.9	MAOA	126.259	58.6823	505.806	109.547	2.06311	16.2537	2.10442e-59	8.94977e-58	chrX	43654907	43746824	91918	+	protein_coding	X
ENSG00000181722.16	ZBTB20	8423.58	1578.94	4103.8	992.638	-1.05084	-16.2203	3.62708e-59	1.53792e-57	chr3	114314501	115147271	832771	-	protein_coding	X
ENSG00000261115.6	TMEM178B	1146.84	431.871	4014.36	1049.94	1.84477	16.1887	6.05908e-59	2.55383e-57	chr7	141074064	141480380	406317	+	protein_coding	X
ENSG00000260230.3	FRRS1L	551.564	249.048	1555.85	536.152	1.53173	16.1864	6.29224e-59	2.64423e-57	chr9	109130293	109167295	37003	-	protein_coding	X
ENSG00000118985.16	ELL2	2933.17	920.879	9461.7	3080.02	1.66772	16.1783	7.1764e-59	3.00687e-57	chr5	95885098	95961851	76754	-	protein_coding	X
ENSG00000124302.13	CHST8	248.554	73.6582	9.79602	12.4498	-4.69449	-16.1618	9.37107e-59	3.91484e-57	chr19	33621953	33773509	151557	+	protein_coding	X
ENSG00000069702.11	TGFBR3	4492.49	2012.3	106.858	102.066	-5.22287	-16.1555	1.03922e-58	4.32868e-57	chr1	91680343	91906335	225993	-	protein_coding	X
ENSG00000196739.15	COL27A1	784.973	349.349	3382.65	953.97	2.14791	16.1488	1.1581e-58	4.80969e-57	chr9	114155537	114312511	156975	+	protein_coding	X
ENSG00000113504.21	SLC12A7	438.424	76.0814	1244.84	295.038	1.48224	16.1476	1.18083e-58	4.88975e-57	chr5	1050384	1112063	61680	-	protein_coding	X
ENSG00000171016.12	PYGO1	283.611	105.351	49.5449	25.6488	-2.50762	-16.1253	1.69554e-58	7.00063e-57	chr15	55538890	55588947	50058	-	protein_coding	X
ENSG00000169902.15	TPST1	309.515	70.7301	794.566	177.816	1.35309	16.1239	1.73367e-58	7.13728e-57	chr7	66205317	66420543	215227	+	protein_coding	X
ENSG00000143473.13	KCNH1	439.549	144.563	62.0294	34.7056	-2.86193	-16.1205	1.8298e-58	7.51118e-57	chr1	210676823	211134165	457343	-	protein_coding	X
ENSG00000138378.19	STAT4	104.754	35.2457	473.648	123.232	2.18688	16.0894	3.02748e-58	1.23917e-56	chr2	191029576	191151596	122021	-	protein_coding	X
ENSG00000129534.14	MIS18BP1	507.271	124.639	157.55	40.0804	-1.68212	-16.0824	3.38966e-58	1.38341e-56	chr14	45203190	45253540	50351	-	protein_coding	X
ENSG00000139874.6	SSTR1	219.228	131.045	779.191	247.76	1.90607	16.0695	4.17692e-58	1.69981e-56	chr14	38207904	38213067	5164	+	protein_coding	X
ENSG00000036828.16	CASR	6561.26	3454.89	1016.68	661.759	-2.66743	-16.0681	4.26734e-58	1.73164e-56	chr3	122183683	122291629	107947	+	protein_coding	X
ENSG00000135503.13	ACVR1B	1105.62	233.268	176.976	88.731	-2.70444	-16.0333	7.48313e-58	3.01926e-56	chr12	51951699	51997078	45380	+	protein_coding	X
ENSG00000125968.9	ID1	1373.24	586.657	106.009	78.9469	-3.65531	-16.0048	1.18214e-57	4.75612e-56	chr20	31605283	31606515	1233	+	protein_coding	X
ENSG00000139117.14	CPNE8	164.089	62.3403	623.234	122.025	1.9553	15.9799	1.7641e-57	7.07739e-56	chr12	38646822	38907430	260609	-	protein_coding	X
ENSG00000101076.16	HNF4A	162.167	90.8232	824.644	144.114	2.43599	15.9771	1.84483e-57	7.38036e-56	chr20	44355700	44434596	78897	+	protein_coding	X
ENSG00000113448.19	PDE4D	706.829	161.826	1631.87	266.598	1.22524	15.9604	2.41361e-57	9.62861e-56	chr5	58969038	60522120	1553083	-	protein_coding	X
ENSG00000164976.9	MYORG	115.775	22.9687	277.023	64.7601	1.24927	15.946	3.03728e-57	1.20826e-55	chr9	34366666	34376898	10233	-	protein_coding	X
ENSG00000100994.12	PYGB	655.441	165.786	1326.23	351.591	1.01121	15.9381	3.44419e-57	1.36629e-55	chr20	25248085	25298012	49928	+	protein_coding	X
ENSG00000101665.9	SMAD7	883.969	282.088	243.799	75.9025	-1.83793	-15.923	4.38899e-57	1.73622e-55	chr18	48919853	48952052	32200	-	protein_coding	X
ENSG00000167654.18	ATCAY	39.505	13.5889	321.274	109.835	2.95664	15.8801	8.70186e-57	3.42321e-55	chr19	3879864	3928082	48219	+	protein_coding	X
ENSG00000169641.13	LUZP1	269.42	50.5435	598.294	81.6569	1.15145	15.8676	1.06305e-56	4.17035e-55	chr1	23084023	23177808	93786	-	protein_coding	X
ENSG00000150625.16	GPM6A	462.895	193.273	14.6627	13.6367	-4.84429	-15.8615	1.17039e-56	4.56614e-55	chr4	175632934	176002664	369731	-	protein_coding	X
ENSG00000149212.12	SESN3	1075.5	392.333	2961.1	993.829	1.47042	15.8446	1.5316e-56	5.95894e-55	chr11	95165513	95232541	67029	-	protein_coding	X
ENSG00000196781.15	TLE1	786.931	178.588	262.342	83.3241	-1.59824	-15.8298	1.93873e-56	7.52228e-55	chr9	81583683	81689547	105865	-	protein_coding	X
ENSG00000270393.1	AC000095.1	190.315	126.522	6.02147	4.38092	-4.639	-15.8291	1.95938e-56	7.58161e-55	chr22	19018043	19018916	874	-	processed_pseudogene
ENSG00000049089.15	COL9A2	61.0421	41.6539	330.304	191.33	2.44368	15.8196	2.27792e-56	8.79018e-55	chr1	40300489	40317813	17325	-	protein_coding
ENSG00000146376.11	ARHGAP18	306.047	86.5401	55.4157	26.5414	-2.47944	-15.8019	3.01945e-56	1.162e-54	chr6	129576132	129710177	134046	-	protein_coding	X
ENSG00000102034.16	ELF4	79.6769	40.4281	329.557	50.8311	2.10138	15.7964	3.29389e-56	1.26418e-54	chrX	130064874	130110716	45843	-	protein_coding	X
ENSG00000006611.16	USH1C	177.46	104.004	1215.17	211.971	2.86271	15.7864	3.86158e-56	1.47406e-54	chr11	17493895	17544416	50522	-	protein_coding	X
ENSG00000109265.14	KIAA1211	620.999	213.026	21.3518	23.5412	-4.80725	-15.7553	6.31696e-56	2.40486e-54	chr4	56049073	56328625	279553	+	protein_coding	X
ENSG00000174827.13	PDZK1	34.3025	13.4853	245.045	98.4943	2.7691	15.745	7.4368e-56	2.82359e-54	chr1	145670852	145708148	37297	-	protein_coding	X
ENSG00000151835.16	SACS	557.524	130.128	1744.74	419.692	1.63765	15.7394	8.12683e-56	3.07733e-54	chr13	23328826	23433740	104915	-	protein_coding	X
ENSG00000108576.10	SLC6A4	65.4192	43.3977	333.611	207.831	2.33113	15.7244	1.0294e-55	3.88755e-54	chr17	30194319	30236002	41684	-	protein_coding	X
ENSG00000151789.12	ZNF385D	1467.08	641.395	15.2726	19.3969	-6.18351	-15.7156	1.18328e-55	4.44499e-54	chr3	21412218	22373321	961104	-	protein_coding	X
ENSG00000152254.11	G6PC2	16295.7	9858.89	5751.1	4486.98	-1.6366	-15.6669	2.54693e-55	9.54221e-54	chr2	168901291	168910000	8710	+	protein_coding	X
ENSG00000127666.9	TICAM1	134.793	38.6325	342.018	116.786	1.3146	15.6514	3.25172e-55	1.21419e-53	chr19	4815932	4831704	15773	-	protein_coding	X
ENSG00000213626.13	LBH	134.017	92.1783	1454.48	435.197	3.45013	15.6512	3.25797e-55	1.21419e-53	chr2	30231534	30323730	92197	+	protein_coding	X
ENSG00000063587.14	ZNF275	445.945	53.0386	977.709	210.493	1.1107	15.6451	3.58869e-55	1.33394e-53	chrX	153334147	153360110	25964	+	protein_coding	X
ENSG00000067082.15	KLF6	629.232	173.038	2984.27	1225.46	2.17766	15.624	4.99476e-55	1.84689e-53	chr10	3775996	3785281	9286	-	protein_coding	X
ENSG00000111846.17	GCNT2	39.7248	16.5926	285.696	72.9667	2.83446	15.622	5.157e-55	1.89697e-53	chr6	10492223	10629368	137146	+	protein_coding	X
ENSG00000110723.12	EXPH5	1604.17	1179.63	352.897	317.087	-2.19849	-15.6201	5.30842e-55	1.94761e-53	chr11	108505435	108593768	88334	-	protein_coding	X
ENSG00000129103.18	SUMF2	833.19	160.186	1427.68	327.214	0.768258	15.5857	9.11301e-55	3.32625e-53	chr7	56064002	56080670	16669	+	protein_coding	X
ENSG00000151136.15	BTBD11	81.1086	58.5264	1437.33	603.841	4.07082	15.5756	1.06715e-54	3.88509e-53	chr12	107318421	107659642	341222	+	protein_coding
ENSG00000162804.14	SNED1	580.595	179.099	2182.05	345.002	1.9333	15.5551	1.46921e-54	5.33513e-53	chr2	240998618	241095568	96951	+	protein_coding	X
ENSG00000004799.8	PDK4	3463.34	1994.12	26376.9	12304.9	2.92137	15.5448	1.72672e-54	6.25417e-53	chr7	95583499	95596516	13018	-	protein_coding	X
ENSG00000082175.15	PGR	655.431	193.364	1805.86	316.09	1.48346	15.5386	1.90048e-54	6.86597e-53	chr11	101029624	101129813	100190	-	protein_coding	X
ENSG00000169122.11	FAM110B	57.8245	26.9114	385.691	112.18	2.74234	15.4946	3.77319e-54	1.35624e-52	chr8	57994509	58204279	209771	+	protein_coding	X
ENSG00000121964.14	GTDC1	507.188	141.804	131.941	70.5283	-2.0017	-15.4735	5.2414e-54	1.87446e-52	chr2	143938068	144332568	394501	-	protein_coding	X
ENSG00000162374.17	ELAVL4	1232.03	423.012	478.877	139.032	-1.34302	-15.4501	7.53768e-54	2.6754e-52	chr1	50024029	50203786	179758	+	protein_coding	X
ENSG00000117114.19	ADGRL2	38.5608	21.3544	437.756	221.849	3.41084	15.4459	8.04155e-54	2.84711e-52	chr1	81306160	81992436	686277	+	protein_coding
ENSG00000175130.7	MARCKSL1	34.468	11.732	146.744	31.6906	2.09077	15.4203	1.19592e-53	4.22361e-52	chr1	32333839	32336233	2395	-	protein_coding	X
ENSG00000186951.16	PPARA	799.074	120.245	1523.75	278.073	0.919459	15.4118	1.36426e-53	4.80613e-52	chr22	46150521	46243756	93236	+	protein_coding	X
ENSG00000141431.12	ASXL3	207.358	26.7196	581.663	144.604	1.45751	15.4077	1.45273e-53	5.1051e-52	chr18	33578219	33751195	172977	+	protein_coding	X
ENSG00000050405.13	LIMA1	297.305	68.2677	783.682	213.604	1.38471	15.3726	2.49957e-53	8.76209e-52	chr12	50175788	50283546	107759	-	protein_coding	X
ENSG00000141655.17	TNFRSF11A	1164.09	366.523	63.3883	53.9969	-4.20521	-15.367	2.72538e-53	9.53008e-52	chr18	62325287	62391288	66002	+	protein_coding	X
ENSG00000152936.10	LMNTD1	100.379	27.643	12.4875	4.94556	-2.95416	-15.3594	3.06603e-53	1.06686e-51	chr12	25409307	25648579	239273	-	protein_coding	X
ENSG00000152894.14	PTPRK	850.795	327.912	103.665	69.5916	-3.10677	-15.3485	3.62367e-53	1.2578e-51	chr6	127968779	128520674	551896	-	protein_coding	X
ENSG00000157557.13	ETS2	634.015	172.936	96.7524	46.9937	-2.7201	-15.3447	3.84196e-53	1.33032e-51	chr21	38805183	38824955	19773	+	protein_coding	X
ENSG00000100612.14	DHRS7	1032.38	291.13	315.84	73.087	-1.67883	-15.3266	5.0771e-53	1.7537e-51	chr14	60144119	60169856	25738	-	protein_coding	X
ENSG00000181218.5	HIST3H2A	103.473	43.3363	2.75821	2.66417	-4.86822	-15.304	7.19392e-53	2.47282e-51	chr1	228456979	228457873	895	-	protein_coding
ENSG00000127863.15	TNFRSF19	185.366	85.1491	660.243	203.894	1.87671	15.2802	1.03616e-52	3.54446e-51	chr13	23570370	23676104	105735	+	protein_coding	X
ENSG00000177181.15	RIMKLA	885.217	241.95	253.968	98.4787	-1.81621	-15.2694	1.22362e-52	4.17563e-51	chr1	42380792	42424232	43441	+	protein_coding	X
ENSG00000184454.7	NCMAP	79.2449	32.6267	268.764	76.3927	1.78812	15.2351	2.06771e-52	7.03915e-51	chr1	24556087	24609328	53242	+	protein_coding	X
ENSG00000105875.14	WDR91	512.872	68.2713	203.823	56.2106	-1.35521	-15.2309	2.20368e-52	7.48406e-51	chr7	135183839	135211534	27696	-	protein_coding	X
ENSG00000114841.17	DNAH1	229.654	81.7101	724.902	176.888	1.68756	15.2308	2.20957e-52	7.4861e-51	chr3	52316319	52400491	84173	+	protein_coding	X
ENSG00000006118.14	TMEM132A	1026.37	416.101	204.982	62.5137	-2.24477	-15.2101	3.03145e-52	1.02317e-50	chr11	60924463	60937159	12697	+	protein_coding	X
ENSG00000105711.12	SCN1B	644.507	309.427	111.437	46.9332	-2.45025	-15.21	3.03439e-52	1.02317e-50	chr19	35030470	35040449	9980	+	protein_coding	X
ENSG00000173542.8	MOB1B	2375.05	777.435	5409.86	2144.25	1.15275	15.1882	4.23641e-52	1.42508e-50	chr4	70902326	71022449	120124	+	protein_coding	X
ENSG00000147642.17	SYBU	736.529	149.991	202.3	53.4696	-1.86674	-15.1849	4.44992e-52	1.49336e-50	chr8	109573978	109691791	117814	-	protein_coding	X
ENSG00000110324.10	IL10RA	77.1066	39.0118	511.544	128.892	2.74379	15.1723	5.39866e-52	1.80747e-50	chr11	117986348	118003037	16690	+	protein_coding	X
ENSG00000285976.2	AL135905.2	612.893	180.591	1993.6	441.232	1.71219	15.1479	7.82015e-52	2.60586e-50	chr6	63572472	63583587	11116	+	protein_coding	X
ENSG00000108465.15	CDK5RAP3	1775.67	219.151	1074.12	153.117	-0.727917	-15.1461	8.03741e-52	2.67197e-50	chr17	47967810	47981781	13972	+	protein_coding	X
ENSG00000157315.5	TMED6	210.683	117.723	45.9919	22.2318	-2.1051	-15.1044	1.5141e-51	5.00998e-50	chr16	69343250	69351786	8537	-	protein_coding	X
ENSG00000236609.4	ZNF853	399.331	76.4043	212.018	39.8427	-0.912078	-15.0839	2.0664e-51	6.82151e-50	chr7	6615610	6624290	8681	+	protein_coding	X
ENSG00000121039.10	RDH10	433.547	120.227	124.312	41.016	-1.78947	-15.0725	2.45733e-51	8.09319e-50	chr8	73294602	73325281	30680	+	protein_coding	X
ENSG00000106565.18	TMEM176B	265.591	219.421	2928.8	875.046	3.56462	15.0547	3.21609e-51	1.05676e-49	chr7	150791285	150801360	10076	-	protein_coding	X
ENSG00000151917.18	BEND6	191.278	77.2198	19.1682	15.7497	-3.38526	-15.0539	3.25437e-51	1.06686e-49	chr6	56955107	57027346	72240	+	protein_coding	X
ENSG00000041515.16	MYO16	41.1788	21.5696	381.831	162.62	3.16675	15.045	3.7234e-51	1.2178e-49	chr13	108596152	109208005	611854	+	protein_coding
ENSG00000107282.8	APBA1	691.963	178.327	195.671	65.3426	-1.82997	-14.9967	7.71182e-51	2.51647e-49	chr9	69427532	69672371	244840	-	protein_coding	X
ENSG00000148660.20	CAMK2G	474.116	68.7686	2188.7	791.96	2.12618	14.9919	8.29929e-51	2.70194e-49	chr10	73812501	73874591	62091	-	protein_coding	X
ENSG00000206418.4	RAB12	1056.56	219.459	518.676	116.54	-1.02654	-14.9831	9.4742e-51	3.07738e-49	chr18	8609437	8639382	29946	+	protein_coding	X
ENSG00000145642.12	SHISAL2B	392.194	354.38	49.2154	33.334	-2.87684	-14.9728	1.1061e-50	3.58457e-49	chr5	64690442	64718190	27749	+	protein_coding	X
ENSG00000175556.17	LONRF3	274.379	99.5766	44.7496	23.6084	-2.63975	-14.9599	1.34147e-50	4.3177e-49	chrX	118974614	119018355	43742	+	protein_coding	X
ENSG00000164949.8	GEM	2616.16	1122.15	438.319	272.085	-2.60494	-14.9464	1.64435e-50	5.28056e-49	chr8	94249253	94262350	13098	-	protein_coding	X
ENSG00000152270.9	PDE3B	1142.21	537.183	4669.39	1688.73	2.06924	14.9234	2.32069e-50	7.40218e-49	chr11	14643804	14872044	228241	+	protein_coding	X
ENSG00000179097.5	HTR1F	83.7271	39.8066	334.9	88.2689	2.03065	14.917	2.5565e-50	8.13599e-49	chr3	87990696	87993835	3140	+	protein_coding	X
ENSG00000145012.13	LPP	2491.08	586.626	5539.07	1626.63	1.13856	14.9102	2.82923e-50	8.98375e-49	chr3	188153284	188890671	737388	+	protein_coding	X
ENSG00000122547.11	EEPD1	513.008	184.828	110.203	58.4983	-2.23779	-14.8915	3.74298e-50	1.18586e-48	chr7	36153254	36301538	148285	+	protein_coding	X
ENSG00000119508.18	NR4A3	106.671	101.197	1390.86	1024.39	3.61806	14.869	5.23912e-50	1.65617e-48	chr9	99821855	99866891	45037	+	protein_coding	X
ENSG00000092820.18	EZR	805.205	233.322	1896.64	389.85	1.25388	14.8301	9.36239e-50	2.95301e-48	chr6	158765741	158819368	53628	-	protein_coding	X
ENSG00000102181.21	CD99L2	967.741	263.291	2459.33	751.497	1.32105	14.8222	1.05296e-49	3.31377e-48	chrX	150766336	150898816	132481	-	protein_coding	X
ENSG00000135048.14	CEMIP2	981.518	395.837	257.348	91.496	-1.89727	-14.8171	1.13511e-49	3.5644e-48	chr9	71683366	71816690	133325	-	protein_coding	X
ENSG00000147526.20	TACC1	1647.75	275.405	3075.03	507.864	0.899294	14.7927	1.63203e-49	5.09093e-48	chr8	38728186	38853028	124843	+	protein_coding	X
ENSG00000110057.8	UNC93B1	41.4225	10.6139	190.116	56.9789	2.1628	14.7873	1.76896e-49	5.50594e-48	chr11	67991100	68004982	13883	-	protein_coding
ENSG00000127955.17	GNAI1	762.257	152.908	2066.54	481.299	1.42445	14.7803	1.96317e-49	6.09701e-48	chr7	79768028	80226181	458154	+	protein_coding	X
ENSG00000187634.12	SAMD11	2846.64	1132.47	57.1627	52.5064	-5.35331	-14.777	2.0605e-49	6.38528e-48	chr1	923928	944581	20654	+	protein_coding	X
ENSG00000160229.13	ZNF66	456.769	85.5267	887.625	202.373	0.944498	14.7516	3.00567e-49	9.29395e-48	chr19	20776304	20809995	33692	+	protein_coding	X
ENSG00000125170.11	DOK4	110.387	32.1213	396.3	137.751	1.81549	14.7256	4.41591e-49	1.35953e-47	chr16	57471922	57487327	15406	-	protein_coding	X
ENSG00000170542.6	SERPINB9	33.4416	28.2039	160.079	54.6618	2.34271	14.7188	4.88595e-49	1.50097e-47	chr6	2887270	2903309	16040	-	protein_coding	X
ENSG00000100170.10	SLC5A1	145.764	81.5947	724.917	335.459	2.33383	14.7115	5.43633e-49	1.66644e-47	chr22	32043261	32113029	69769	+	protein_coding	X
ENSG00000143469.19	SYT14	2617.77	521.071	1333.55	232.421	-0.965417	-14.7111	5.46958e-49	1.67301e-47	chr1	209900923	210171389	270467	+	protein_coding	X
ENSG00000125895.5	TMEM74B	67.0133	24.6106	293.245	99.551	2.11492	14.6988	6.56109e-49	2.00255e-47	chr20	1180561	1185415	4855	-	protein_coding	X
ENSG00000112320.12	SOBP	713.999	193.982	336.543	64.0324	-1.06546	-14.6587	1.18489e-48	3.60094e-47	chr6	107490106	107661306	171201	+	protein_coding	X
ENSG00000153822.13	KCNJ16	217.456	106.723	36.7062	23.3606	-2.51504	-14.6579	1.19932e-48	3.62923e-47	chr17	70053429	70135608	82180	+	protein_coding	X
ENSG00000077549.18	CAPZB	794.135	194.668	1422.19	415.607	0.824002	14.6473	1.40131e-48	4.23142e-47	chr1	19338775	19485539	146765	-	protein_coding	X
ENSG00000112379.9	ARFGEF3	7661.43	1203.78	20167.3	6504.62	1.34896	14.6422	1.5116e-48	4.55473e-47	chr6	138161939	138344663	182725	+	protein_coding	X
ENSG00000135406.14	PRPH	154.599	67.6346	4.82258	3.92415	-4.71774	-14.6375	1.61969e-48	4.87008e-47	chr12	49293252	49298686	5435	+	protein_coding	X
ENSG00000168032.10	ENTPD3	771.64	477.29	49.2878	34.956	-3.86129	-14.6077	2.50721e-48	7.49094e-47	chr3	40387184	40428744	41561	+	protein_coding	X
ENSG00000151967.18	SCHIP1	33.9741	9.60002	164.744	36.3822	2.25944	14.6045	2.62862e-48	7.83716e-47	chr3	159839861	159897360	57500	+	protein_coding	X
ENSG00000151929.9	BAG3	919.506	320.82	243.55	88.6844	-1.90695	-14.5859	3.45387e-48	1.0276e-46	chr10	119651370	119677819	26450	+	protein_coding	X
ENSG00000163435.16	ELF3	703.253	298.29	2280.99	1041.49	1.69316	14.575	4.05391e-48	1.20359e-46	chr1	202007945	202017183	9239	+	protein_coding	X
ENSG00000144847.13	IGSF11	472.025	121.616	13.9875	14.4447	-4.92661	-14.5659	4.62962e-48	1.37165e-46	chr3	118900557	119146068	245512	-	protein_coding	X
ENSG00000158321.18	AUTS2	148.749	55.2798	785.264	252.859	2.38243	14.5624	4.87373e-48	1.44096e-46	chr7	69598296	70793506	1195211	+	protein_coding	X
ENSG00000171105.14	INSR	793.901	190.8	1746.76	340.866	1.1446	14.5326	7.52706e-48	2.2208e-46	chr19	7112255	7294414	182160	-	protein_coding	X
ENSG00000198626.17	RYR2	431.396	254.835	47.0219	32.4645	-3.16238	-14.5319	7.60744e-48	2.23984e-46	chr1	237042184	237833988	791805	+	protein_coding	X
ENSG00000119866.22	BCL11A	93.6287	76.6152	375.13	158.559	2.15502	14.5144	9.82777e-48	2.88159e-46	chr2	60450520	60554467	103948	-	protein_coding	X
ENSG00000006459.11	KDM7A	1397.56	396.961	665.942	196.348	-1.07297	-14.4918	1.36575e-47	3.99622e-46	chr7	140084746	140176983	92238	-	protein_coding	X
ENSG00000116679.16	IVNS1ABP	905.593	261.564	2355.62	648.46	1.36476	14.4849	1.50994e-47	4.40902e-46	chr1	185296388	185317273	20886	-	protein_coding	X
ENSG00000167281.19	RBFOX3	274.309	224.863	26.7473	29.1197	-3.3046	-14.4812	1.5932e-47	4.64258e-46	chr17	79089345	79516148	426804	-	protein_coding	X
ENSG00000135929.9	CYP27A1	371.365	89.9438	114.154	46.7653	-1.73628	-14.4591	2.19779e-47	6.3912e-46	chr2	218781749	218815293	33545	+	protein_coding	X
ENSG00000265972.6	TXNIP	349.848	209.798	1893	1451.72	2.28952	14.4326	3.22799e-47	9.34862e-46	chr1	145992435	145996579	4145	-	protein_coding	X
ENSG00000135625.8	EGR4	124.638	101.166	1431.96	887.525	3.48203	14.4323	3.24039e-47	9.36539e-46	chr2	73290929	73293701	2773	-	protein_coding	X
ENSG00000146530.14	VWDE	1683.26	573.655	507.304	152.978	-1.7101	-14.4255	3.57789e-47	1.03198e-45	chr7	12330885	12403941	73057	-	protein_coding	X
ENSG00000145779.8	TNFAIP8	234.193	52.9168	44.9993	19.5475	-2.39153	-14.4001	5.16909e-47	1.4879e-45	chr5	119268692	119399688	130997	+	protein_coding	X
ENSG00000204592.9	HLA-E	1494.27	513.986	4090.92	1144.07	1.47498	14.3944	5.60944e-47	1.61138e-45	chr6	30489509	30494194	4686	+	protein_coding	X
ENSG00000077235.18	GTF3C1	4342.91	947.086	1993.65	245.56	-1.10065	-14.3926	5.76154e-47	1.65172e-45	chr16	27459555	27549913	90359	-	protein_coding	X
ENSG00000167244.21	IGF2	3091.14	2509.41	30.3004	48.6469	-6.11433	-14.3842	6.50159e-47	1.86011e-45	chr11	2129112	2141238	12127	-	protein_coding	X
ENSG00000105738.11	SIPA1L3	3007.81	763.898	6311.61	1246.9	1.08015	14.3693	8.0659e-47	2.30301e-45	chr19	37907208	38208369	301162	+	protein_coding	X
ENSG00000139515.6	PDX1	1594.16	1483.98	78.8089	116.001	-4.43335	-14.3595	9.28968e-47	2.64709e-45	chr13	27920000	27926313	6314	+	protein_coding	X
ENSG00000126733.21	DACH2	323.06	124.19	31.4799	20.4386	-3.33663	-14.3566	9.68407e-47	2.75393e-45	chrX	86148451	86832604	684154	+	protein_coding	X
ENSG00000246705.4	H2AFJ	250.589	86.5951	643.031	248.404	1.32704	14.3515	1.04265e-46	2.95911e-45	chr12	14774383	14778002	3620	+	protein_coding	X
ENSG00000204624.8	DISP3	709.71	378.822	32.8891	26.4321	-4.28837	-14.3271	1.48175e-46	4.18853e-45	chr1	11479155	11537551	58397	+	protein_coding	X
ENSG00000124762.13	CDKN1A	4157.35	1837.55	780.182	239.45	-2.32529	-14.3079	1.95364e-46	5.51145e-45	chr6	36676460	36687339	10880	+	protein_coding	X
ENSG00000168481.9	LGI3	123.021	43.8604	546.905	215.559	2.10981	14.2802	2.90766e-46	8.18654e-45	chr8	22146830	22157084	10255	-	protein_coding	X
ENSG00000143816.8	WNT9A	314.161	136.884	49.9406	17.1806	-2.58059	-14.2631	3.71753e-46	1.0446e-44	chr1	227918656	227947932	29277	-	protein_coding	X
ENSG00000186318.16	BACE1	1113.66	292.594	2061.68	336.126	0.909583	14.2467	4.7005e-46	1.31558e-44	chr11	117285207	117316259	31053	-	protein_coding	X
ENSG00000066583.12	ISOC1	382.125	74.5488	165.248	22.8402	-1.19443	-14.2416	5.05756e-46	1.41273e-44	chr5	129094749	129114028	19280	+	protein_coding	X
ENSG00000113763.12	UNC5A	98.7684	48.5283	5.66546	4.70086	-3.95758	-14.2392	5.23311e-46	1.45888e-44	chr5	176810519	176880898	70380	+	protein_coding	X
ENSG00000020181.18	ADGRA2	91.6155	51.312	451.865	173.965	2.32944	14.2221	6.68519e-46	1.86003e-44	chr8	37784191	37844896	60706	+	protein_coding	X
ENSG00000172572.6	PDE3A	1263.59	351.917	140.365	90.8083	-3.20363	-14.2205	6.83812e-46	1.89514e-44	chr12	20369245	20684381	315137	+	protein_coding	X
ENSG00000175220.12	ARHGAP1	967.903	184.036	2147.08	459.547	1.14104	14.2195	6.92973e-46	1.91677e-44	chr11	46677080	46700619	23540	-	protein_coding	X
ENSG00000075035.10	WSCD2	2127.17	989.211	24.1874	39.8411	-6.08462	-14.2187	7.01656e-46	1.93701e-44	chr12	108129288	108250537	121250	+	protein_coding	X
ENSG00000239474.7	KLHL41	161.307	82.1942	1605.23	660.567	3.24509	14.2159	7.29941e-46	2.01117e-44	chr2	169509702	169526258	16557	+	protein_coding	X
ENSG00000079385.22	CEACAM1	65.767	28.3081	305.577	83.9587	2.22801	14.214	7.50088e-46	2.06267e-44	chr19	42507304	42561234	53931	-	protein_coding	X
ENSG00000106799.13	TGFBR1	664.418	161.903	341.308	91.9301	-0.965487	-14.2114	7.78312e-46	2.13613e-44	chr9	99104038	99154192	50155	+	protein_coding	X
ENSG00000087842.11	PIR	383.286	84.1537	102.025	34.5745	-1.91909	-14.1841	1.14912e-45	3.14168e-44	chrX	15384799	15493564	108766	-	protein_coding	X
ENSG00000165655.17	ZNF503	235.218	66.8499	87.8542	31.5475	-1.42826	-14.1803	1.21404e-45	3.31277e-44	chr10	75397830	75401764	3935	-	protein_coding	X
ENSG00000167972.14	ABCA3	3139.94	1033.96	1219.2	290.194	-1.32199	-14.1738	1.33112e-45	3.62525e-44	chr16	2275881	2340746	64866	-	protein_coding	X
ENSG00000070159.14	PTPN3	4540.38	868.972	1868.74	417.631	-1.28667	-14.1662	1.48353e-45	4.03259e-44	chr9	109375466	109498313	122848	-	protein_coding	X
ENSG00000214290.8	COLCA2	42.9362	17.7982	168.925	36.8397	1.993	14.1462	1.97182e-45	5.34961e-44	chr11	111298555	111308735	10181	+	protein_coding	X
ENSG00000130037.5	KCNA5	237.067	114.956	871.511	237.753	1.93627	14.135	2.31066e-45	6.2569e-44	chr12	5043879	5046788	2910	+	protein_coding	X
ENSG00000148498.16	PARD3	867.832	235.159	374.297	107.394	-1.2129	-14.1285	2.53596e-45	6.85388e-44	chr10	34109560	34815325	705766	-	protein_coding	X
ENSG00000171724.3	VAT1L	1350.51	368.479	46.2793	58.0214	-4.82864	-14.1281	2.5476e-45	6.87222e-44	chr16	77788564	77980107	191544	+	protein_coding	X
ENSG00000130222.11	GADD45G	260.641	90.3406	880.985	385.543	1.69084	14.1141	3.10897e-45	8.37058e-44	chr9	89605012	89606555	1544	+	protein_coding	X
ENSG00000113645.14	WWC1	382.29	142.339	1588.43	545.142	2.06444	14.1051	3.53419e-45	9.49739e-44	chr5	168291651	168472303	180653	+	protein_coding	X
ENSG00000171612.7	SLC25A33	170.792	49.2357	367.602	74.7573	1.11495	14.1047	3.55149e-45	9.52579e-44	chr1	9539465	9585173	45709	+	protein_coding	X
ENSG00000113924.12	HGD	63.8974	34.141	306.406	94.0314	2.28357	14.1007	3.75959e-45	1.00649e-43	chr3	120628172	120682269	54098	-	protein_coding	X
ENSG00000144868.13	TMEM108	303.228	128.002	35.8185	25.2699	-3.09703	-14.0925	4.22489e-45	1.12892e-43	chr3	133038391	133397792	359402	+	protein_coding	X
ENSG00000119862.13	LGALSL	209.321	64.0678	509.671	97.7432	1.30326	14.0884	4.47431e-45	1.19332e-43	chr2	64453969	64461381	7413	+	protein_coding	X
ENSG00000076826.9	CAMSAP3	347.915	82.0463	796.874	158.603	1.19796	14.0824	4.87267e-45	1.29712e-43	chr19	7595902	7618304	22403	+	protein_coding	X
ENSG00000040731.10	CDH10	160.531	69.8219	757.542	164.178	2.27534	14.0773	5.23387e-45	1.39066e-43	chr5	24487100	24644978	157879	-	protein_coding	X
ENSG00000116711.10	PLA2G4A	90.7884	55.4082	5.7643	4.8085	-3.79564	-14.0518	7.50513e-45	1.99041e-43	chr1	186828949	186988981	160033	+	protein_coding
ENSG00000105329.10	TGFB1	299.675	147.509	55.5813	32.1762	-2.40596	-14.0245	1.10405e-44	2.92252e-43	chr19	41301587	41353922	52336	-	protein_coding	X
ENSG00000134245.18	WNT2B	66.6268	19.1016	335.873	116.317	2.27694	14.024	1.11172e-44	2.93734e-43	chr1	112466541	112530165	63625	+	protein_coding	X
ENSG00000185519.9	FAM131C	107.114	47.5398	309.355	100.129	1.55406	14.0059	1.43501e-44	3.76345e-43	chr1	16057769	16073651	15883	-	protein_coding	X
ENSG00000129757.13	CDKN1C	3756.91	1748.14	355.822	134.719	-3.25574	-14.002	1.51617e-44	3.96895e-43	chr11	2883213	2885773	2561	-	protein_coding	X
ENSG00000100239.16	PPP6R2	1104.03	164.714	1788.34	278.683	0.69427	13.9984	1.59308e-44	4.16136e-43	chr22	50343304	50445090	101787	+	protein_coding	X
ENSG00000125848.10	FLRT3	59.4244	36.0193	347.4	229.477	2.45505	13.9983	1.59555e-44	4.16136e-43	chr20	14322985	14337614	14630	-	protein_coding	X
ENSG00000188042.8	ARL4C	513.679	268.845	115.119	67.4213	-2.17594	-13.9964	1.6386e-44	4.26577e-43	chr2	234493041	234497081	4041	-	protein_coding	X
ENSG00000173166.18	RAPH1	4217.12	849.049	1590.01	461.311	-1.42137	-13.9921	1.74118e-44	4.5245e-43	chr2	203394345	203535335	140991	-	protein_coding	X
ENSG00000171798.18	KNDC1	1092.44	345.659	306.382	114.536	-1.83079	-13.9882	1.83921e-44	4.7705e-43	chr10	133160219	133226412	66194	+	protein_coding	X
ENSG00000182463.16	TSHZ2	732.018	219.424	52.2541	50.1168	-3.86227	-13.9873	1.86442e-44	4.82703e-43	chr20	52972358	53495330	522973	+	protein_coding	X
ENSG00000143502.15	SUSD4	1165.49	392.26	249.026	82.6326	-2.19926	-13.9811	2.03349e-44	5.25516e-43	chr1	223220819	223364178	143360	-	protein_coding	X
ENSG00000157542.11	KCNJ6	2015.77	573.116	5421.24	820.156	1.45242	13.9725	2.2952e-44	5.92069e-43	chr21	37607373	38121345	513973	-	protein_coding	X
ENSG00000166681.13	BEX3	441.404	128.632	1121.25	276.799	1.35341	13.971	2.34426e-44	6.03627e-43	chrX	103376340	103378077	1738	+	protein_coding	X
ENSG00000185352.8	HS6ST3	716.793	190.204	1836.8	392.761	1.3682	13.9611	2.69117e-44	6.90864e-43	chr13	96090839	96839562	748724	+	protein_coding	X
ENSG00000080503.24	SMARCA2	2694.55	267.176	6049.25	1408.26	1.13631	13.9611	2.69282e-44	6.90864e-43	chr9	1980290	2193624	213335	+	protein_coding	X
ENSG00000085117.12	CD82	213.849	69.5385	638.325	180.085	1.57891	13.9433	3.45682e-44	8.85271e-43	chr11	44564427	44620358	55932	+	protein_coding	X
ENSG00000151376.16	ME3	553.023	78.2343	197.661	70.206	-1.52664	-13.9431	3.46616e-44	8.86061e-43	chr11	86441108	86672636	231529	-	protein_coding	X
ENSG00000173221.14	GLRX	68.5102	24.4913	268.001	55.6437	1.9887	13.9367	3.79087e-44	9.67322e-43	chr5	95751319	95822726	71408	-	protein_coding	X
ENSG00000144857.14	BOC	67.4737	55.2472	273.5	104.276	2.15164	13.9126	5.31104e-44	1.34794e-42	chr3	113211003	113287459	76457	+	protein_coding	X
ENSG00000150093.19	ITGB1	4058.97	823.296	8270.63	998.365	1.04206	13.8938	6.91161e-44	1.7479e-42	chr10	32900318	33005792	105475	-	protein_coding	X
ENSG00000169499.15	PLEKHA2	152.939	44.3215	470.9	119.267	1.61634	13.8893	7.35016e-44	1.85549e-42	chr8	38901235	38973912	72678	+	protein_coding	X
ENSG00000135414.10	GDF11	164.182	73.5907	500.07	129.039	1.65927	13.8866	7.64213e-44	1.92576e-42	chr12	55743122	55757264	14143	+	protein_coding	X
ENSG00000110318.15	CEP126	576.714	271.123	1726.15	555.249	1.62514	13.8715	9.42884e-44	2.37178e-42	chr11	101915010	102001062	86053	+	protein_coding	X
ENSG00000153317.15	ASAP1	2386.08	615.548	1058.63	299.506	-1.17183	-13.8604	1.10061e-43	2.76363e-42	chr8	130052104	130443674	391571	-	protein_coding	X
ENSG00000277443.3	MARCKS	952.644	300.745	1823.77	407.026	0.96114	13.8512	1.25106e-43	3.13585e-42	chr6	113857345	113863475	6131	+	protein_coding	X
ENSG00000104635.14	SLC39A14	5520.23	2163.43	2115.87	517.072	-1.32854	-13.8508	1.25732e-43	3.14597e-42	chr8	22367249	22434129	66881	+	protein_coding	X
ENSG00000183092.16	BEGAIN	254.784	150.487	16.1138	18.6687	-3.93206	-13.8494	1.28346e-43	3.20572e-42	chr14	100537147	100587413	50267	-	protein_coding	X
ENSG00000154380.17	ENAH	1080.47	238.705	326.456	158.192	-1.80305	-13.8467	1.33237e-43	3.32201e-42	chr1	225486835	225653142	166308	-	protein_coding	X
ENSG00000157600.12	TMEM164	919.007	204.174	2251.05	540.399	1.28301	13.8463	1.34006e-43	3.3353e-42	chrX	110002631	110182734	180104	+	protein_coding	X
ENSG00000159899.14	NPR2	499.115	143.091	152.037	52.5566	-1.71089	-13.8448	1.36852e-43	3.40017e-42	chr9	35792154	35809732	17579	+	protein_coding	X
ENSG00000132464.12	ENAM	149.826	72.9807	740.531	269.939	2.30538	13.8397	1.46824e-43	3.64155e-42	chr4	70628744	70646824	18081	+	protein_coding	X
ENSG00000188647.13	PTAR1	1863.02	327.587	1131.27	190.472	-0.715839	-13.8392	1.47928e-43	3.66252e-42	chr9	69709522	69760011	50490	-	protein_coding	X
ENSG00000215105.4	TTC3P1	388.349	56.6517	175.698	47.6859	-1.16608	-13.8387	1.48939e-43	3.6811e-42	chrX	75740831	75746911	6081	-	processed_pseudogene	X
ENSG00000070614.15	NDST1	655.956	185.456	1491.73	366.684	1.19187	13.8334	1.603e-43	3.955e-42	chr5	150485818	150558211	72394	+	protein_coding	X
ENSG00000072310.17	SREBF1	7369.06	1874.02	3349.29	898.601	-1.13424	-13.8142	2.09255e-43	5.15387e-42	chr17	17810399	17837011	26613	-	protein_coding	X
ENSG00000183741.12	CBX6	3412.04	639.345	5888.29	1232.88	0.779659	13.8133	2.12012e-43	5.21271e-42	chr22	38861422	38872249	10828	-	protein_coding	X
ENSG00000053524.12	MCF2L2	2010.05	370.842	713.469	229.745	-1.52311	-13.8111	2.18471e-43	5.3622e-42	chr3	183178043	183428778	250736	-	protein_coding	X
ENSG00000108179.14	PPIF	215.69	51.5999	456.996	107.92	1.07908	13.7981	2.61668e-43	6.41131e-42	chr10	79347469	79355334	7866	+	protein_coding	X
ENSG00000156564.9	LRFN2	734.852	186.959	8.58653	16.3139	-6.01634	-13.7915	2.86623e-43	6.99853e-42	chr6	40391591	40587364	195774	-	protein_coding	X
ENSG00000135778.12	NTPCR	1041.02	204.275	509.916	111.304	-1.02859	-13.7903	2.91432e-43	7.10372e-42	chr1	232950605	232983882	33278	+	protein_coding	X
ENSG00000185551.15	NR2F2	67.2654	25.8894	210.296	80.4864	1.62879	13.7848	3.14629e-43	7.65597e-42	chr15	96325938	96340263	14326	+	protein_coding	X
ENSG00000100225.18	FBXO7	2334.22	260.121	1431.47	245.128	-0.715067	-13.7787	3.42516e-43	8.32025e-42	chr22	32474676	32498829	24154	+	protein_coding	X
ENSG00000151726.14	ACSL1	2468.45	644.562	782.43	276.96	-1.68203	-13.7464	5.35643e-43	1.29671e-41	chr4	184755595	184826818	71224	-	protein_coding	X
ENSG00000104892.17	KLC3	39.8942	10.4135	122.124	26.6241	1.59384	13.728	6.9006e-43	1.66768e-41	chr19	45333434	45351520	18087	+	protein_coding
ENSG00000082641.16	NFE2L1	5737.96	1747.55	2735.1	1146.53	-1.0929	-13.7117	8.63596e-43	2.08352e-41	chr17	48048329	48061545	13217	+	protein_coding	X
ENSG00000172889.16	EGFL7	113.179	59.7509	517.391	203.683	2.22464	13.7065	9.28546e-43	2.23641e-41	chr9	136658856	136672678	13823	+	protein_coding
ENSG00000058091.17	CDK14	745.365	80.7245	366.454	86.8864	-1.04627	-13.7008	1.00479e-42	2.41592e-41	chr7	90466424	91210590	744167	+	protein_coding	X
ENSG00000159176.14	CSRP1	1092.6	283.904	2858.85	792.384	1.37593	13.6982	1.04038e-42	2.49727e-41	chr1	201483530	201509456	25927	-	protein_coding	X
ENSG00000266714.9	MYO15B	288.632	117.077	761.66	275.705	1.40073	13.687	1.21371e-42	2.9084e-41	chr17	75588058	75626849	38792	+	protein_coding	X
ENSG00000143674.11	MAP3K21	465.184	53.7646	755.11	95.4694	0.693962	13.675	1.43174e-42	3.42505e-41	chr1	233327724	233385148	57425	+	protein_coding	X
ENSG00000116254.18	CHD5	216.43	123.156	1284.38	548.343	2.58296	13.6727	1.47867e-42	3.53134e-41	chr1	6101787	6180321	78535	-	protein_coding	X
ENSG00000178162.8	FAR2P2	457.193	124.095	1243.28	290.48	1.45176	13.667	1.5979e-42	3.80967e-41	chr2	130416755	130431363	14609	-	transcribed_unprocessed_pseudogene	X
ENSG00000058668.14	ATP2B4	1066.57	349.306	2880.27	602.486	1.45513	13.6662	1.61677e-42	3.84819e-41	chr1	203626561	203744081	117521	+	protein_coding	X
ENSG00000242498.8	ARPIN	263.075	67.5205	549.441	122.25	1.07187	13.6565	1.84707e-42	4.38897e-41	chr15	89895006	89912952	17947	-	protein_coding	X
ENSG00000150527.17	MIA2	1401.87	259.677	2593.4	472.494	0.88625	13.6548	1.88948e-42	4.48222e-41	chr14	39230231	39388513	158283	+	protein_coding	X
ENSG00000077782.20	FGFR1	2458.5	332.771	4800.82	702.927	0.960013	13.6479	2.07723e-42	4.91935e-41	chr8	38400215	38468834	68620	-	protein_coding	X
ENSG00000135100.17	HNF1A	156.504	47.2982	433.451	76.6638	1.48748	13.6244	2.86743e-42	6.76809e-41	chr12	120978543	121002512	23970	+	protein_coding	X
ENSG00000144827.9	ABHD10	890.418	95.9672	526.044	81.5575	-0.763398	-13.6229	2.92591e-42	6.89463e-41	chr3	111979010	111993368	14359	+	protein_coding	X
ENSG00000175426.11	PCSK1	12709.5	4338.47	888.079	863.67	-3.87494	-13.6179	3.13426e-42	7.37331e-41	chr5	96390333	96434143	43811	-	protein_coding	X
ENSG00000198756.12	COLGALT2	171.002	97.5874	15.9486	17.5784	-3.4724	-13.5969	4.17954e-42	9.81603e-41	chr1	183929854	184037729	107876	-	protein_coding	X
ENSG00000198947.15	DMD	57.7688	27.8706	458.124	160.166	2.94113	13.5784	5.37616e-42	1.26055e-40	chrX	31097677	33339441	2241765	-	protein_coding	X
ENSG00000111424.11	VDR	64.9506	28.0959	353.065	126.364	2.4075	13.5731	5.78271e-42	1.35363e-40	chr12	47841537	47943048	101512	-	protein_coding
ENSG00000185002.10	RFX6	1120.91	312.978	3694.88	1082.15	1.70841	13.565	6.45737e-42	1.50658e-40	chr6	116877212	116932161	54950	+	protein_coding	X
ENSG00000185338.5	SOCS1	73.7447	38.9113	347.822	194.585	2.18218	13.5556	7.34042e-42	1.70979e-40	chr16	11254405	11256200	1796	-	protein_coding
ENSG00000151229.13	SLC2A13	5686.86	1939.09	1683.07	463.705	-1.72078	-13.5366	9.51019e-42	2.21155e-40	chr12	39755025	40106089	351065	-	protein_coding	X
ENSG00000169851.15	PCDH7	1182.02	558.322	39.655	34.119	-4.68328	-13.5353	9.68011e-42	2.24737e-40	chr4	30720415	31146805	426391	+	protein_coding	X
ENSG00000086619.14	ERO1B	10443.4	3879.41	3952.26	1318.28	-1.36719	-13.5351	9.70939e-42	2.25048e-40	chr1	236215101	236281958	66858	-	protein_coding	X
ENSG00000187848.15	P2RX2	105.698	73.6902	2.17836	2.10794	-5.04091	-13.5346	9.76621e-42	2.25995e-40	chr12	132618776	132622388	3613	+	protein_coding
ENSG00000101773.19	RBBP8	872.546	197.377	241.013	67.5389	-1.85196	-13.5309	1.02768e-41	2.37423e-40	chr18	22798261	23026488	228228	+	protein_coding	X
ENSG00000110448.11	CD5	112.784	78.4742	1.2539	2.15463	-5.76638	-13.5278	1.07154e-41	2.47153e-40	chr11	61102489	61127852	25364	+	protein_coding	X
ENSG00000148926.10	ADM	1687.17	1441.5	222.481	209.585	-2.84951	-13.5225	1.15118e-41	2.65089e-40	chr11	10305073	10307397	2325	+	protein_coding	X
ENSG00000188981.11	MSANTD1	37.6485	15.4695	195.922	65.5331	2.35455	13.5213	1.17046e-41	2.69091e-40	chr4	3244369	3271738	27370	+	protein_coding
ENSG00000006695.12	COX10	184.778	32.7271	468.259	118.829	1.32203	13.5181	1.2235e-41	2.8083e-40	chr17	14069490	14231736	162247	+	protein_coding	X
ENSG00000183742.13	MACC1	168.02	79.48	893.043	382.23	2.36783	13.5132	1.30764e-41	2.99658e-40	chr7	20134655	20217404	82750	-	protein_coding	X
ENSG00000171444.18	MCC	1046.33	178.247	329.152	128.98	-1.72012	-13.5001	1.56114e-41	3.56594e-40	chr5	113022099	113488823	466725	-	protein_coding	X
ENSG00000109320.13	NFKB1	317.203	72.6702	652.267	135.008	1.04112	13.4948	1.67884e-41	3.82863e-40	chr4	102501331	102617302	115972	+	protein_coding	X
ENSG00000149260.18	CAPN5	180.775	104.185	36.6493	16.2483	-2.2285	-13.4923	1.7355e-41	3.95146e-40	chr11	77066961	77126155	59195	+	protein_coding	X
ENSG00000109610.6	SOD3	288.198	400.726	13.4433	25.8476	-4.39488	-13.4895	1.80282e-41	4.09817e-40	chr4	24789912	24800842	10931	+	protein_coding
ENSG00000219200.11	RNASEK	867.073	368.372	1707.84	704.567	0.977556	13.4667	2.4549e-41	5.5626e-40	chr17	7012417	7014532	2116	+	protein_coding	X
ENSG00000168952.15	STXBP6	99.8807	59.3263	615.201	259.678	2.6427	13.4654	2.49985e-41	5.65542e-40	chr14	24809656	25050297	240642	-	protein_coding	X
ENSG00000114554.11	PLXNA1	526.472	137.411	1313.57	252.464	1.33239	13.462	2.61864e-41	5.9147e-40	chr3	126988594	127037392	48799	+	protein_coding	X
ENSG00000187045.18	TMPRSS6	103.114	47.6119	7.92574	5.47753	-3.62077	-13.4338	3.83106e-41	8.62567e-40	chr22	37065436	37109713	44278	-	protein_coding	X
ENSG00000082458.12	DLG3	469.059	153.207	179.416	53.5688	-1.36363	-13.4205	4.58827e-41	1.03141e-39	chrX	70444835	70505490	60656	+	protein_coding	X
ENSG00000159388.6	BTG2	1941.78	1519.68	13052.9	5533.69	2.84599	13.4093	5.33599e-41	1.1976e-39	chr1	203305491	203309602	4112	+	protein_coding	X
ENSG00000039068.19	CDH1	2541.33	601.264	5013.28	933.188	0.984812	13.4073	5.47843e-41	1.22762e-39	chr16	68737292	68835541	98250	+	protein_coding	X
ENSG00000145569.6	OTULINL	2219.88	1202.05	646.893	222.617	-1.66682	-13.3961	6.37429e-41	1.42162e-39	chr5	14581792	14616180	34389	+	protein_coding	X
ENSG00000106780.9	MEGF9	2011.76	360.049	1101.65	213.891	-0.871141	-13.3949	6.47784e-41	1.44244e-39	chr9	120600811	120714470	113660	-	protein_coding	X
ENSG00000125354.23	SEPTIN6	86.1471	34.5942	332.557	127.228	1.9314	13.3894	6.97796e-41	1.55136e-39	chrX	119615724	119693370	77647	-	protein_coding	X
ENSG00000079462.7	PAFAH1B3	112.79	34.4795	279.852	74.3315	1.31708	13.3857	7.33061e-41	1.62721e-39	chr19	42297033	42303546	6514	-	protein_coding	X
ENSG00000149218.5	ENDOD1	1667.24	897.604	456.287	86.8101	-1.73853	-13.3634	9.89949e-41	2.194e-39	chr11	95089846	95132645	42800	+	protein_coding	X
ENSG00000006740.17	ARHGAP44	1220.59	221.605	562.735	171.687	-1.14325	-13.3548	1.1107e-40	2.45776e-39	chr17	12789498	12991643	202146	+	protein_coding	X
ENSG00000137267.6	TUBB2A	401.521	128.034	49.0735	50.8313	-3.20116	-13.3325	1.49696e-40	3.30732e-39	chr6	3153666	3157544	3879	-	protein_coding	X
ENSG00000137872.16	SEMA6D	1201.43	453.045	304.303	157.167	-2.03308	-13.3315	1.51761e-40	3.34773e-39	chr15	47184101	47774223	590123	+	protein_coding	X
ENSG00000002933.9	TMEM176A	208.526	162.12	2053.1	589.732	3.36192	13.3292	1.56618e-40	3.44948e-39	chr7	150800403	150805118	4716	+	protein_coding	X
ENSG00000137285.10	TUBB2B	338.777	100.647	21.4469	20.3231	-3.98129	-13.3138	1.92342e-40	4.22974e-39	chr6	3224277	3231730	7454	-	protein_coding	X
ENSG00000149654.11	CDH22	780.479	404.205	82.9517	83.8383	-3.31402	-13.2916	2.59108e-40	5.68032e-39	chr20	46173739	46308498	134760	-	protein_coding	X
ENSG00000127325.19	BEST3	153.199	76.2454	29.8268	25.0349	-2.42384	-13.2847	2.8389e-40	6.21399e-39	chr12	69643360	69699476	56117	-	protein_coding	X
ENSG00000119946.11	CNNM1	718.039	141.915	1466.17	338.257	1.02011	13.2528	4.34706e-40	9.48583e-39	chr10	99329356	99394330	64975	+	protein_coding	X
ENSG00000129657.16	SEC14L1	773.164	193.687	1633.57	513.882	1.05738	13.2233	6.4365e-40	1.40236e-38	chr17	77088749	77217101	128353	+	protein_coding	X
ENSG00000158747.14	NBL1	219.429	141.847	1083.15	447.583	2.4087	13.2205	6.68322e-40	1.45165e-38	chr1	19596979	19658456	61478	+	protein_coding	X
ENSG00000106524.9	ANKMY2	467.156	83.6586	238.59	56.4938	-0.976293	-13.2168	7.01973e-40	1.52241e-38	chr7	16599779	16645817	46039	-	protein_coding	X
ENSG00000197558.12	SSPO	48.0768	30.3372	303.754	159.073	2.6638	13.2166	7.03322e-40	1.523e-38	chr7	149776042	149833979	57938	+	protein_coding	X
ENSG00000151224.13	MAT1A	77.1082	53.1663	407.775	192.293	2.43337	13.2156	7.13591e-40	1.54288e-38	chr10	80271820	80289658	17839	-	protein_coding
ENSG00000143797.12	MBOAT2	553.033	192.236	1538.52	587.367	1.45345	13.2017	8.57304e-40	1.85078e-38	chr2	8852690	9003709	151020	-	protein_coding	X
ENSG00000235370.6	DNM1P51	263.712	66.6789	541.341	171.328	1.02118	13.1984	8.96545e-40	1.93255e-38	chr15	84398316	84411701	13386	-	transcribed_unprocessed_pseudogene	X
ENSG00000137288.10	UQCC2	339.664	80.2829	639.965	173.644	0.901407	13.1933	9.59102e-40	2.06426e-38	chr6	33694293	33711727	17435	-	protein_coding	X
ENSG00000163947.11	ARHGEF3	1178.22	256.767	466.424	123.736	-1.33343	-13.1913	9.85173e-40	2.11715e-38	chr3	56727418	57079329	351912	-	protein_coding	X
ENSG00000237517.9	DGCR5	588.021	124.373	100.96	69.3266	-2.64614	-13.1901	1.00003e-39	2.14583e-38	chr22	18970514	18994628	24115	+	transcribed_unprocessed_pseudogene	X
ENSG00000102024.18	PLS3	49.0168	34.5463	293.408	100.835	2.62128	13.1769	1.19195e-39	2.54991e-38	chrX	115561174	115650861	89688	+	protein_coding
ENSG00000070961.15	ATP2B1	1477.89	227.568	2580.22	405.193	0.801135	13.1702	1.3021e-39	2.78135e-38	chr12	89588049	89709300	121252	-	protein_coding	X
ENSG00000271303.1	SRXN1	7048.78	7159.82	1351.28	953.163	-2.15518	-13.1654	1.3877e-39	2.95973e-38	chr20	646615	653370	6756	-	protein_coding	X
ENSG00000171766.16	GATM	73.3826	23.6599	289.836	90.8841	1.97604	13.1576	1.53908e-39	3.27765e-38	chr15	45361124	45402327	41204	-	protein_coding	X
ENSG00000211445.12	GPX3	2073.54	867.427	6654.03	1702.7	1.72994	13.1432	1.86249e-39	3.95451e-38	chr5	151020438	151028992	8555	+	protein_coding	X
ENSG00000184792.16	OSBP2	109.827	28.5392	294.19	35.5966	1.43781	13.1313	2.18002e-39	4.62177e-38	chr22	30693782	30907824	214043	+	protein_coding	X
ENSG00000122643.21	NT5C3A	276.211	42.8124	607.036	107.736	1.12181	13.1263	2.32877e-39	4.92975e-38	chr7	33014114	33062797	48684	-	protein_coding	X
ENSG00000100867.14	DHRS2	630.836	291.73	110.273	57.1755	-2.47414	-13.1128	2.78198e-39	5.88036e-38	chr14	23630115	23645639	15525	+	protein_coding	X
ENSG00000157657.14	ZNF618	367.197	106.913	1272.7	298.488	1.80738	13.1057	3.0547e-39	6.4376e-38	chr9	113876282	114056591	180310	+	protein_coding	X
ENSG00000169439.12	SDC2	713.446	135.296	1460.15	355.461	1.01101	13.0832	4.10788e-39	8.64426e-38	chr8	96493813	96611790	117978	+	protein_coding	X
ENSG00000128683.14	GAD1	200.721	94.1397	20.6806	12.1721	-3.18996	-13.0749	4.5837e-39	9.61694e-38	chr2	170813213	170861151	47939	+	protein_coding	X
ENSG00000176769.9	TCERG1L	436.735	202.633	70.3566	38.3589	-2.55993	-13.0356	7.67519e-39	1.60555e-37	chr10	131092391	131311721	219331	-	protein_coding	X
ENSG00000110492.15	MDK	151.154	61.8747	353.008	123.951	1.23092	13.0178	9.69451e-39	2.02498e-37	chr11	46380756	46383837	3082	+	protein_coding	X
ENSG00000172270.19	BSG	2788.95	539.843	4694.5	742.275	0.758505	13.017	9.79098e-39	2.04212e-37	chr19	571277	583493	12217	+	protein_coding	X
ENSG00000147488.11	ST18	1495.22	480.506	3420.89	721.777	1.22448	13.0015	1.19946e-38	2.49438e-37	chr8	52110839	52460959	350121	-	protein_coding	X
ENSG00000159720.12	ATP6V0D1	1192.47	179.439	1771.51	339.861	0.561054	12.9982	1.25285e-38	2.60159e-37	chr16	67438014	67481181	43168	-	protein_coding	X
ENSG00000178662.16	CSRNP3	870.519	156.626	2105.12	499.985	1.25758	12.9933	1.33496e-38	2.76803e-37	chr2	165469647	165689407	219761	+	protein_coding	X
ENSG00000112715.22	VEGFA	15867.9	3922.79	6307.96	2379.54	-1.36972	-12.9911	1.37448e-38	2.84253e-37	chr6	43770184	43786487	16304	+	protein_coding	X
ENSG00000178980.15	SELENOW	829.521	145.248	375.549	101.558	-1.16414	-12.9911	1.3749e-38	2.84253e-37	chr19	47778585	47784686	6102	+	protein_coding	X
ENSG00000183454.17	GRIN2A	663.36	408.517	27.6882	48.3085	-4.56383	-12.9862	1.46514e-38	3.02469e-37	chr16	9753404	10182754	429351	-	protein_coding	X
ENSG00000092841.18	MYL6	2582.15	702.542	4715.25	1086.34	0.881089	12.9786	1.61891e-38	3.33241e-37	chr12	56158161	56163496	5336	+	protein_coding	X
ENSG00000112378.12	PERP	3584.31	1100.75	1165.05	229.784	-1.5839	-12.9761	1.67114e-38	3.43494e-37	chr6	138088505	138107419	18915	-	protein_coding	X
ENSG00000240253.6	FAR2P3	187.615	65.4305	493.659	149.469	1.40356	12.9561	2.1703e-38	4.45446e-37	chr2	130690133	130718831	28699	+	transcribed_unprocessed_pseudogene	X
ENSG00000167393.18	PPP2R3B	245.827	53.5084	799.117	326.488	1.61976	12.9393	2.70066e-38	5.53499e-37	chrX	333933	386955	53023	-	protein_coding	X
ENSG00000159873.10	CCDC117	600.305	136.783	303.737	77.857	-0.987331	-12.9242	3.28564e-38	6.72416e-37	chr22	28772674	28789301	16628	+	protein_coding	X
ENSG00000170017.12	ALCAM	5389.83	1543.23	3025.38	594.832	-0.811148	-12.9183	3.55035e-38	7.25542e-37	chr3	105366909	105576900	209992	+	protein_coding	X
ENSG00000158201.10	ABHD3	1056.18	390.382	342.552	93.0112	-1.59731	-12.9153	3.69102e-38	7.53203e-37	chr18	21650901	21704780	53880	-	protein_coding	X
ENSG00000187922.14	LCN10	95.3092	45.1709	4.80049	7.85336	-4.31499	-12.9136	3.77267e-38	7.68757e-37	chr9	136738167	136743356	5190	-	protein_coding
ENSG00000109670.16	FBXW7	1062.73	296.802	2072.72	466.443	0.969058	12.9027	4.34644e-38	8.844e-37	chr4	152320544	152536092	215549	-	protein_coding	X
ENSG00000233273.1	AMMECR1LP1	49.2361	16.6981	164.092	23.3843	1.75192	12.8977	4.63533e-38	9.4183e-37	chr13	96573659	96574499	841	+	processed_pseudogene	X
ENSG00000117318.9	ID3	231.719	88.2329	26.9215	15.0576	-3.01949	-12.8706	6.58517e-38	1.33609e-36	chr1	23557926	23559501	1576	-	protein_coding
ENSG00000005059.16	MCUB	268.669	53.053	100.65	27.9604	-1.42511	-12.8583	7.72746e-38	1.56561e-36	chr4	109560209	109688719	128511	+	protein_coding	X
ENSG00000143333.7	RGS16	599.397	350.222	21.7975	44.754	-4.81415	-12.857	7.86014e-38	1.59022e-36	chr1	182598623	182604389	5767	-	protein_coding	X
ENSG00000100106.22	TRIOBP	160.454	41.3108	348.492	100.486	1.10198	12.8523	8.3451e-38	1.68592e-36	chr22	37697048	37776556	79509	+	protein_coding	X
ENSG00000183780.13	SLC35F3	265.06	80.8444	736.027	224.907	1.46524	12.841	9.66792e-38	1.94761e-36	chr1	233904676	234324511	419836	+	protein_coding	X
ENSG00000120063.10	GNA13	3198.85	1250.69	1173.37	232.652	-1.37335	-12.8397	9.82967e-38	1.97738e-36	chr17	65009289	65056740	47452	-	protein_coding	X
ENSG00000122585.8	NPY	346.259	365.021	26.1121	15.7024	-3.29636	-12.8353	1.03957e-37	2.08533e-36	chr7	24284188	24291862	7675	+	protein_coding	X
ENSG00000180815.14	MAP3K15	384.3	144.398	874.153	241.074	1.21199	12.8298	1.11596e-37	2.2354e-36	chrX	19360056	19515261	155206	-	protein_coding	X
ENSG00000137124.8	ALDH1B1	107.5	37.0987	278.329	102.228	1.35272	12.8131	1.38528e-37	2.76704e-36	chr9	38392702	38398661	5960	+	protein_coding	X
ENSG00000153066.12	TXNDC11	899.538	166.12	2264.49	888.254	1.26266	12.7961	1.72399e-37	3.43876e-36	chr16	11679080	11742878	63799	-	protein_coding	X
ENSG00000181381.13	DDX60L	186.671	37.3542	462.087	93.1938	1.29927	12.7745	2.27709e-37	4.5356e-36	chr4	168356735	168537786	181052	-	protein_coding	X
ENSG00000100918.13	REC8	355.783	100.81	765.982	191.201	1.11115	12.7706	2.3919e-37	4.75759e-36	chr14	24171853	24180257	8405	+	protein_coding	X
ENSG00000073756.12	PTGS2	587.562	1151.38	35.3332	48.7489	-3.56849	-12.7505	3.09662e-37	6.15067e-36	chr1	186671791	186680423	8633	-	protein_coding	X
ENSG00000154639.19	CXADR	451.233	107.891	158.314	40.8354	-1.50583	-12.7502	3.10843e-37	6.16548e-36	chr21	17513043	17593579	80537	+	protein_coding	X
ENSG00000133116.8	KL	198.553	60.7766	530.724	169.51	1.40085	12.7482	3.19026e-37	6.31894e-36	chr13	33016423	33066143	49721	+	protein_coding	X
ENSG00000155849.15	ELMO1	1847.19	599.465	391.381	190.153	-2.24181	-12.745	3.32559e-37	6.56861e-36	chr7	36854361	37449249	594889	-	protein_coding	X
ENSG00000159860.7	TCAF2P1	132.439	57.7803	8.56442	5.81735	-3.80281	-12.6826	7.3869e-37	1.45701e-35	chr7	143800732	143817973	17242	+	transcribed_unprocessed_pseudogene	X
ENSG00000176658.17	MYO1D	6358.11	1653.06	4029.53	894.757	-0.652696	-12.6789	7.73632e-37	1.52381e-35	chr17	32492522	32877177	384656	-	protein_coding	X
ENSG00000198963.11	RORB	293.674	112.476	72.1053	32.1563	-2.01729	-12.67	8.67151e-37	1.70564e-35	chr9	74497335	74693177	195843	+	protein_coding	X
ENSG00000167785.9	ZNF558	459.905	79.5846	277.785	68.6525	-0.738716	-12.6674	8.96393e-37	1.76071e-35	chr19	8806170	8832314	26145	-	protein_coding	X
ENSG00000145362.19	ANK2	122.305	54.9091	1029.8	338.337	3.01581	12.6665	9.06478e-37	1.77805e-35	chr4	112818032	113384221	566190	+	protein_coding	X
ENSG00000136859.10	ANGPTL2	363.074	275.655	19.1947	24.6277	-4.14694	-12.6606	9.77361e-37	1.91444e-35	chr9	127087348	127122635	35288	-	protein_coding	X
ENSG00000100605.17	ITPK1	634.421	229.902	1336.01	320.994	1.10587	12.6597	9.88494e-37	1.93357e-35	chr14	92936914	93116320	179407	-	protein_coding	X
ENSG00000116544.12	DLGAP3	118.777	39.1268	309.864	64.7269	1.40305	12.6543	1.05899e-36	2.06861e-35	chr1	34865436	34929650	64215	-	protein_coding
ENSG00000103091.15	WDR59	668.726	172.103	1386.45	364.13	1.04633	12.6435	1.2148e-36	2.36969e-35	chr16	74871362	75000173	128812	-	protein_coding	X
ENSG00000089199.10	CHGB	16241.2	6042.89	68317.8	41856.2	1.9804	12.6406	1.26079e-36	2.45602e-35	chr20	5911510	5925353	13844	+	protein_coding	X
ENSG00000105520.10	PLPPR2	462.328	121.301	913.519	245.585	0.983809	12.6343	1.3662e-36	2.65772e-35	chr19	11355386	11365698	10313	+	protein_coding	X
ENSG00000125347.14	IRF1	423.796	172.307	1152.56	484.653	1.43631	12.6341	1.37025e-36	2.66193e-35	chr5	132481609	132490777	9169	-	protein_coding	X
ENSG00000104722.14	NEFM	330.643	214.795	19.9578	24.571	-4.00365	-12.6303	1.43733e-36	2.78841e-35	chr8	24913758	24919098	5341	+	protein_coding	X
ENSG00000147262.4	GPR119	62.0995	57.0913	599.695	276.053	3.31629	12.6264	1.50981e-36	2.92503e-35	chrX	130384345	130385660	1316	-	protein_coding	X
ENSG00000166920.12	C15orf48	67.1325	15.9146	196.532	52.6891	1.52054	12.6055	1.96927e-36	3.80995e-35	chr15	45430529	45448761	18233	+	protein_coding	X
ENSG00000116396.14	KCNC4	390.926	178.388	1343.1	262.041	1.8416	12.6035	2.01877e-36	3.90039e-35	chr1	110211343	110283100	71758	+	protein_coding	X
ENSG00000196396.10	PTPN1	1148.3	86.2432	731.689	74.5147	-0.652601	-12.5994	2.1272e-36	4.10427e-35	chr20	50510321	50585241	74921	+	protein_coding	X
ENSG00000146411.6	SLC2A12	334.414	125.968	22.4774	17.8986	-3.8124	-12.5965	2.208e-36	4.25438e-35	chr6	133987581	134052624	65044	-	protein_coding	X
ENSG00000165434.8	PGM2L1	435.816	209.1	132.541	44.9136	-1.63753	-12.5829	2.62104e-36	5.04337e-35	chr11	74330316	74398433	68118	-	protein_coding	X
ENSG00000136636.13	KCTD3	774.408	122.677	1176.04	122.626	0.609935	12.5826	2.63341e-36	5.06029e-35	chr1	215567304	215621807	54504	+	protein_coding	X
ENSG00000188766.12	SPRED3	271.091	91.5964	655.243	213.776	1.27119	12.5745	2.91474e-36	5.59331e-35	chr19	38388421	38399587	11167	+	protein_coding	X
ENSG00000136161.12	RCBTB2	267.436	82.1723	94.7868	37.1523	-1.49939	-12.5668	3.21449e-36	6.16016e-35	chr13	48488959	48533256	44298	-	protein_coding	X
ENSG00000276644.5	DACH1	503.726	218.453	1102.2	333.805	1.17601	12.5574	3.61847e-36	6.91563e-35	chr13	71437966	71867204	429239	-	protein_coding	X
ENSG00000152253.9	SPC25	169.341	64.8206	795.234	347.343	2.17403	12.5562	3.67701e-36	7.01803e-35	chr2	168834132	168913371	79240	-	protein_coding	X
ENSG00000144802.11	NFKBIZ	760.189	612.06	2187.32	1511.59	1.57365	12.5474	4.10835e-36	7.82023e-35	chr3	101827991	101861022	33032	+	protein_coding	X
ENSG00000198168.9	SVIP	1208.4	406.545	660.013	220.428	-0.86964	-12.5286	5.20675e-36	9.88445e-35	chr11	22813799	22830299	16501	-	protein_coding	X
ENSG00000060656.20	PTPRU	961.523	358.427	74.5715	68.6693	-3.69053	-12.519	5.87825e-36	1.11443e-34	chr1	29236516	29326813	90298	+	protein_coding	X
ENSG00000173193.15	PARP14	414.568	118.148	1024.51	242.987	1.30953	12.5171	6.02017e-36	1.13981e-34	chr3	122680839	122730840	50002	+	protein_coding	X
ENSG00000155886.11	SLC24A2	129.269	142.454	4.28181	3.04087	-4.36913	-12.5139	6.26838e-36	1.18522e-34	chr9	19507452	19786928	279477	-	protein_coding
ENSG00000158457.6	TSPAN33	151.155	65.6779	383.098	123.672	1.37689	12.5097	6.60948e-36	1.24805e-34	chr7	129144707	129169699	24993	+	protein_coding	X
ENSG00000155792.10	DEPTOR	125.869	48.6675	382.739	193.476	1.57164	12.5029	7.19484e-36	1.35677e-34	chr8	119873717	120050918	177202	+	protein_coding	X
ENSG00000164930.12	FZD6	538.924	139.757	322.831	84.1216	-0.73986	-12.4986	7.59783e-36	1.43086e-34	chr8	103298433	103332866	34434	+	protein_coding	X
ENSG00000262943.7	ALOX12P2	705.491	184.032	323.885	88.5841	-1.11867	-12.4935	8.09658e-36	1.52276e-34	chr17	6853861	6954107	100247	+	transcribed_unprocessed_pseudogene	X
ENSG00000091831.23	ESR1	384.174	121.877	23.0861	28.014	-4.04975	-12.4868	8.80784e-36	1.65433e-34	chr6	151656691	152129619	472929	+	protein_coding	X
ENSG00000087448.11	KLHL42	4018.04	1450.25	2281.13	512.766	-0.770043	-12.4794	9.67175e-36	1.81179e-34	chr12	27780048	27803040	22993	+	protein_coding	X
ENSG00000115107.20	STEAP3	409.087	218.099	18.8975	13.6389	-4.20775	-12.4634	1.18212e-35	2.21152e-34	chr2	119223831	119265652	41822	+	protein_coding	X
ENSG00000160014.17	CALM3	916.319	215.577	1500.71	365.263	0.710978	12.4592	1.24606e-35	2.32807e-34	chr19	46601074	46610782	9709	+	protein_coding	X
ENSG00000116668.13	SWT1	285.157	89.6919	107.906	40.3903	-1.40393	-12.451	1.38141e-35	2.57754e-34	chr1	185157080	185291781	134702	+	protein_coding	X
ENSG00000185518.11	SV2B	227.795	197.067	29.5166	11.5697	-2.66699	-12.419	2.06039e-35	3.83937e-34	chr15	91099950	91301309	201360	+	protein_coding	X
ENSG00000165912.16	PACSIN3	158.186	33.147	27.5237	17.0643	-2.5736	-12.4173	2.10424e-35	3.91594e-34	chr11	47177522	47186443	8922	-	protein_coding	X
ENSG00000174705.13	SH3PXD2B	139.437	56.303	402.136	100.691	1.55603	12.4044	2.4734e-35	4.59688e-34	chr5	172325000	172454525	129526	-	protein_coding	X
ENSG00000185920.15	PTCH1	1227.18	721.784	334.469	192.195	-1.82763	-12.3946	2.79675e-35	5.19104e-34	chr9	95442980	95517057	74078	-	protein_coding	X
ENSG00000164742.16	ADCY1	975.443	558.163	3532.16	1615.27	1.88193	12.3916	2.90341e-35	5.38195e-34	chr7	45574140	45723116	148977	+	protein_coding	X
ENSG00000117450.14	PRDX1	1063.05	307.41	579.552	134.144	-0.856835	-12.3801	3.34954e-35	6.20081e-34	chr1	45511036	45523047	12012	-	protein_coding	X
ENSG00000103942.13	HOMER2	940.15	122.011	481.708	123.213	-0.987935	-12.3536	4.65687e-35	8.60975e-34	chr15	82836946	82986153	149208	-	protein_coding	X
ENSG00000170500.12	LONRF2	4423.72	899.373	2312.21	652.828	-0.955076	-12.3514	4.78458e-35	8.81135e-34	chr2	100273291	100322733	49443	-	protein_coding	X
ENSG00000234383.1	CTBP2P8	59.0247	8.63828	10.0408	4.09608	-2.51531	-12.3515	4.77968e-35	8.81135e-34	chr1	68161761	68163090	1330	-	processed_pseudogene
ENSG00000119973.6	PRLHR	74.3267	28.483	495.046	256.463	2.60911	12.3504	4.84455e-35	8.91019e-34	chr10	118589997	118595648	5652	-	protein_coding	X
ENSG00000176340.4	COX8A	566.076	162.075	1265.91	458.87	1.11501	12.3489	4.93916e-35	9.07242e-34	chr11	63974620	63976543	1924	+	protein_coding	X
ENSG00000143013.13	LMO4	41.8345	15.9941	160.096	63.9627	1.8903	12.3473	5.04034e-35	9.24628e-34	chr1	87328880	87348923	20044	+	protein_coding
ENSG00000077585.14	GPR137B	193.751	67.7548	496.547	156.918	1.36502	12.3443	5.22677e-35	9.57587e-34	chr1	236142505	236221865	79361	+	protein_coding	X
ENSG00000120693.13	SMAD9	778.106	305.222	234.377	103.672	-1.73194	-12.32	7.06884e-35	1.2934e-33	chr13	36844831	36920765	75935	-	protein_coding	X
ENSG00000165195.15	PIGA	814.311	279.833	287.666	123.691	-1.51696	-12.3192	7.13569e-35	1.30394e-33	chrX	15319451	15335580	16130	-	protein_coding	X
ENSG00000204442.4	FAM155A	215.915	52.557	67.3281	22.0456	-1.68349	-12.2965	9.45425e-35	1.72318e-33	chr13	107163510	107867496	703987	-	protein_coding	X
ENSG00000058866.15	DGKG	350.313	185.941	60.4133	58.8081	-2.60857	-12.2866	1.06972e-34	1.94721e-33	chr3	186105668	186362234	256567	-	protein_coding	X
ENSG00000172379.21	ARNT2	799.575	133.003	1413.6	142.902	0.828536	12.2731	1.26348e-34	2.29698e-33	chr15	80404350	80597933	193584	+	protein_coding	X
ENSG00000169258.7	GPRIN1	1255.62	370.069	586.013	151.134	-1.08317	-12.2721	1.27825e-34	2.32084e-33	chr5	176595802	176610156	14355	-	protein_coding	X
ENSG00000221890.4	NPTXR	402.343	115.604	886.47	220.811	1.15211	12.2671	1.36009e-34	2.46627e-33	chr22	38818452	38844028	25577	-	protein_coding	X
ENSG00000169169.14	CPT1C	125.365	33.769	303.538	86.0364	1.26571	12.2655	1.38671e-34	2.51134e-33	chr19	49690898	49713731	22834	+	protein_coding	X
ENSG00000189195.13	BTBD8	607.14	119.699	290.51	79.292	-1.08331	-12.2565	1.55018e-34	2.80022e-33	chr1	92080305	92184725	104421	+	protein_coding	X
ENSG00000100505.13	TRIM9	825.836	248.127	278.187	165.767	-1.64332	-12.2549	1.58158e-34	2.85328e-33	chr14	50975262	51096061	120800	-	protein_coding	X
ENSG00000133069.17	TMCC2	421.817	105.585	175.915	34.6969	-1.2375	-12.247	1.74232e-34	3.13928e-33	chr1	205227946	205285632	57687	+	protein_coding	X
ENSG00000102781.14	KATNAL1	976.057	155.378	455.198	96.151	-1.10689	-12.2398	1.905e-34	3.42803e-33	chr13	30202630	30307551	104922	-	protein_coding	X
ENSG00000150361.12	KLHL1	80.4244	39.3681	4.23613	4.51683	-4.06349	-12.2358	2.00219e-34	3.59835e-33	chr13	69700594	70108493	407900	-	protein_coding	X
ENSG00000157654.18	PALM2-AKAP2	1895.81	558.399	749.773	259.929	-1.34718	-12.2181	2.4879e-34	4.46561e-33	chr9	109640788	110172512	531725	+	protein_coding	X
ENSG00000177189.14	RPS6KA3	1897.08	354.966	4745.28	1549.58	1.27891	12.213	2.64809e-34	4.74711e-33	chrX	20149911	20267519	117609	-	protein_coding	X
ENSG00000015475.18	BID	49.2332	12.1944	189.989	69.8356	1.88882	12.2104	2.73403e-34	4.89498e-33	chr22	17734138	17774770	40633	-	protein_coding	X
ENSG00000135378.4	PRRG4	72.2511	25.612	209.969	61.2915	1.54	12.2089	2.78743e-34	4.98429e-33	chr11	32829927	32858120	28194	+	protein_coding	X
ENSG00000090924.15	PLEKHG2	89.1728	40.6464	469.286	171.83	2.36402	12.2037	2.9696e-34	5.30334e-33	chr19	39412669	39428415	15747	+	protein_coding	X
ENSG00000125845.7	BMP2	40.0737	13.7961	215.532	137.054	2.28235	12.1981	3.18262e-34	5.67661e-33	chr20	6767686	6780246	12561	+	protein_coding	X
ENSG00000181444.13	ZNF467	102.145	48.2086	282.021	114.885	1.4835	12.1921	3.42488e-34	6.09336e-33	chr7	149764182	149773588	9407	-	protein_coding	X
ENSG00000117519.16	CNN3	74.3782	39.7769	333.736	69.8496	2.23877	12.1901	3.51095e-34	6.23865e-33	chr1	94896949	94927223	30275	-	protein_coding	X
ENSG00000184731.6	FAM110C	102.438	34.6632	299.931	124.611	1.52398	12.1875	3.62156e-34	6.42713e-33	chr2	38814	46870	8057	-	protein_coding	X
ENSG00000131711.15	MAP1B	10931.2	2334.2	4799.61	1659.49	-1.22676	-12.1827	3.84214e-34	6.81005e-33	chr5	72107234	72209565	102332	+	protein_coding	X
ENSG00000248905.9	FMN1	2976.79	1785.78	692.305	218.054	-1.95003	-12.1734	4.30591e-34	7.62253e-33	chr15	32765545	33194733	429189	-	protein_coding	X
ENSG00000157168.20	NRG1	286.382	94.9711	44.2455	29.0978	-2.72132	-12.1641	4.8274e-34	8.5244e-33	chr8	31639222	32855666	1216445	+	protein_coding	X
ENSG00000214652.6	ZNF727	524.598	164.804	242.622	90.2142	-1.13642	-12.1351	6.88106e-34	1.21357e-32	chr7	64045434	64085339	39906	+	protein_coding	X
ENSG00000072135.13	PTPN18	538.695	90.8934	956.216	137.327	0.831441	12.113	9.00965e-34	1.587e-32	chr2	130356045	130375405	19361	+	protein_coding	X
ENSG00000110107.9	PRPF19	1306.01	238.722	818.113	158.216	-0.675339	-12.0982	1.07958e-33	1.89926e-32	chr11	60890547	60906585	16039	-	protein_coding	X
ENSG00000130224.15	LRCH2	88.5205	26.9425	266.776	93.6851	1.55885	12.0962	1.10602e-33	1.94335e-32	chrX	115110616	115234096	123481	-	protein_coding	X
ENSG00000158125.10	XDH	188.091	63.8481	27.5344	21.7303	-2.84241	-12.0849	1.26871e-33	2.22645e-32	chr2	31334321	31414742	80422	-	protein_coding	X
ENSG00000171522.6	PTGER4	63.5094	53.0557	584.969	201.304	3.24038	12.0819	1.31713e-33	2.30856e-32	chr5	40679915	40693735	13821	+	protein_coding
ENSG00000198162.12	MAN1A2	2290.75	282.632	1361.43	198.388	-0.752158	-12.0699	1.52239e-33	2.66174e-32	chr1	117367449	117528872	161424	+	protein_coding	X
ENSG00000147065.17	MSN	770.23	268.225	111.333	91.1187	-2.86639	-12.0695	1.53048e-33	2.67258e-32	chrX	65588377	65741931	153555	+	protein_coding	X
ENSG00000117528.14	ABCD3	836.748	178.583	1592.33	207.701	0.942626	12.0617	1.68286e-33	2.93506e-32	chr1	94418389	94518666	100278	+	protein_coding	X
ENSG00000169174.10	PCSK9	260.576	201.056	27.9666	36.0781	-3.31596	-12.0534	1.86162e-33	3.24284e-32	chr1	55039548	55064852	25305	+	protein_coding	X
ENSG00000081818.4	PCDHB4	98.9368	50.4716	339.834	87.2212	1.84332	12.0516	1.90278e-33	3.31046e-32	chr5	141121818	141125623	3806	+	protein_coding	X
ENSG00000119782.14	FKBP1B	39.5556	11.0687	95.6125	19.5234	1.27432	12.047	2.01253e-33	3.49711e-32	chr2	24049701	24063681	13981	+	protein_coding	X
ENSG00000254647.6	INS	534129	186754	5861.2	11493.5	-5.85825	-12.0446	2.07101e-33	3.59431e-32	chr11	2159779	2161341	1563	-	protein_coding	X
ENSG00000134321.12	RSAD2	130.399	79.9497	621.516	324.472	2.22795	12.0436	2.09478e-33	3.63113e-32	chr2	6865806	6898239	32434	+	protein_coding	X
ENSG00000111696.12	NT5DC3	640.723	231.009	1432.23	354.138	1.19076	12.0431	2.10825e-33	3.65001e-32	chr12	103770453	103841234	70782	-	protein_coding	X
ENSG00000130940.15	CASZ1	814.152	358.151	254.996	147.983	-1.72195	-12.0413	2.15652e-33	3.72902e-32	chr1	10636604	10796650	160047	-	protein_coding	X
ENSG00000106351.13	AGFG2	372.652	82.4724	891.854	225.037	1.24737	12.0399	2.19138e-33	3.78467e-32	chr7	100539203	100568220	29018	+	protein_coding	X
ENSG00000109794.13	FAM149A	378.491	90.938	83.6639	34.5411	-2.19395	-12.0382	2.23775e-33	3.86005e-32	chr4	186104419	186172667	68249	+	protein_coding	X
ENSG00000103202.13	NME4	191.763	33.8473	418.021	98.7936	1.10793	12.037	2.27095e-33	3.91255e-32	chr16	396725	410367	13643	+	protein_coding	X
ENSG00000139289.13	PHLDA1	75.8602	32.0475	250.943	92.969	1.7029	12.0368	2.27714e-33	3.91845e-32	chr12	76025447	76033932	8486	-	protein_coding	X
ENSG00000112164.6	GLP1R	2599.45	920.562	80.9095	107.856	-4.80145	-12.0289	2.5042e-33	4.30394e-32	chr6	39048781	39091303	42523	+	protein_coding	X
ENSG00000154358.21	OBSCN	987.912	365.964	336.167	211.85	-1.65478	-12.0144	2.98585e-33	5.12552e-32	chr1	228208063	228378876	170814	+	protein_coding	X
ENSG00000180525.12	PRR26	180.696	89.2563	643.231	156.946	1.86374	12.0087	3.1965e-33	5.48048e-32	chr10	649948	669581	19634	+	protein_coding	X
ENSG00000188130.14	MAPK12	213.39	106.624	481.123	172.035	1.21565	12.0042	3.37906e-33	5.78648e-32	chr22	50245450	50261716	16267	-	protein_coding	X
ENSG00000110697.13	PITPNM1	1573.13	405.068	928.233	307.794	-0.784314	-11.9979	3.64597e-33	6.2285e-32	chr11	67491768	67506263	14496	-	protein_coding	X
ENSG00000196914.9	ARHGEF12	4685.44	733.657	7427.93	745.134	0.671925	11.9959	3.73349e-33	6.37033e-32	chr11	120336413	120489937	153525	+	protein_coding	X
ENSG00000260916.7	CCPG1	2162.09	585.397	1237.38	375.958	-0.814278	-11.9788	4.58949e-33	7.81206e-32	chr15	55340032	55408510	68479	-	protein_coding	X
ENSG00000234773.7	AC012618.3	165.059	33.4077	70.7595	19.3136	-1.22861	-11.9397	7.34701e-33	1.24758e-31	chr19	12195015	12237767	42753	+	transcribed_unprocessed_pseudogene	X
ENSG00000142185.16	TRPM2	106.292	58.0563	12.6063	9.22912	-2.96222	-11.9393	7.38829e-33	1.25309e-31	chr21	44350163	44443081	92919	+	protein_coding
ENSG00000144460.12	NYAP2	75.9195	29.6837	271.576	83.2761	1.8414	11.9227	9.01144e-33	1.52473e-31	chr2	225399710	225654018	254309	+	protein_coding	X
ENSG00000159248.5	GJD2	2099.49	1039.83	559.128	229.131	-1.8401	-11.9169	9.66527e-33	1.63341e-31	chr15	34751032	34754998	3967	-	protein_coding	X
ENSG00000151718.16	WWC2	61.8755	42.6223	387.73	80.9511	2.70382	11.9144	9.95491e-33	1.68035e-31	chr4	183099257	183320777	221521	+	protein_coding
ENSG00000127870.17	RNF6	1745.07	382.22	869.347	107.573	-0.982621	-11.9113	1.03361e-32	1.74261e-31	chr13	26132115	26222314	90200	-	protein_coding	X
ENSG00000163961.4	RNF168	507.16	60.5404	324.717	36.5865	-0.643633	-11.9108	1.03951e-32	1.75048e-31	chr3	196468783	196503768	34986	-	protein_coding	X
ENSG00000170608.3	FOXA3	54.8144	13.2769	164.712	35.2777	1.56276	11.886	1.39965e-32	2.35241e-31	chr19	45863989	45873797	9809	+	protein_coding	X
ENSG00000204178.11	MACO1	935.323	164.346	566.351	165.108	-0.747036	-11.886	1.40028e-32	2.35241e-31	chr1	25430858	25500209	69352	+	protein_coding	X
[truncated: 12,190 more rows]

## Sheet: C. BP_expr. in α- but not in β-
Supplementary Table 5. Biological processes and KEGG pathways enriched for the genes expressed in α-cells but not in β-cells when requiring ≥20 mean normalized counts in ≥80% of the samples. Gene Set Analysis Toolkit (http://www.webgestalt.org/) was used to analyze enrichment for Biological processes and KEGG pathways.
[truncated: 208 more rows]

[truncated: 4 more sheets: D. BP_expr. in β- but not in α-, E. DEGs_q<0.05 , F. DEGs_q<0.05 with DMRs , G. Corr. DEGs_DMRs]
