# Supplementary material for: Cell-specific DNA methylation in human alpha and beta cells regulates gene expression in type 2 diabetes
Source: Nat Metab. 2026 Apr 24;8(4):957–80. doi: 10.1038/s42255-026-01498-9 (PMC13121032; doi:10.1038/s42255-026-01498-9)
Supplement: Supplementary file 10 — Pre-T2D/T2D-associated DMRs in human alpha cells from donors with pre-T2D/T2D (n = 3) and controls (n = 7). [file 42255_2026_1498_MOESM10_ESM.xlsx]

## Sheet: A. pre-T2D_DMRs_α-cells
Supplementary Table 7. Differentially methylated regions (DMRs) in α-cells from human pancreatic islets of 3 donors with pre-T2D/T2D compared with 7 normoglycemic controls based on p<0.05 (10 permutations) generated by dmrseq.
Chromosomal positions are based on hg38.
DMR chromosomal position			DMR width	Number of loci in DMR	Sum of smoothed beta values	Beta coefficient values	Test statistic	Permutation p-value	Overlap with sites with differential DNA methylation between pancreatic islets from cases with type 2 diabetes (n=25) and non-diabetic controls (n=75) as reported in Rönn T et al, 2023; doi: 10.1038/s41467-023-43719-9
Chromosome number	start	end
chr19	36490546	36491105	560	36	3.33547	-1.21544	-11.8809	7.99999e-06
chr22	18064734	18064932	199	5	0.294848	-1.8855	-10.6237	2.5e-05
chr4	138553090	138553743	654	39	3.64604	0.755606	9.81002	4.5e-05
chr6	167266419	167267043	625	28	2.88289	0.782564	8.74561	9.59999e-05
chr1	16619681	16620046	366	15	1.45057	-0.672154	-8.71667	9.79999e-05
chr10	42318302	42336810	18509	166	16.7057	-0.442368	-8.6489	0.000103
chr6	1555102	1555673	572	36	2.10425	0.526442	8.38963	0.000129
chr5	77846868	77847470	603	20	1.55197	-0.768667	-8.21861	0.000149
chr7	57868077	57869523	1447	150	17.15	0.341548	8.09883	0.000167
chr22	18148643	18149218	576	19	1.30196	0.913986	8.0743	0.000169
chr15	24919379	24920345	967	12	1.4705	0.823158	8.0642	0.000173
chr12	11546800	11547606	807	40	5.15961	1.21556	8.02481	0.000181
chr16	88533886	88534589	704	93	7.92277	-1.21518	-8.0129	0.000181
chr3	188085107	188086237	1131	15	1.64951	-1.05112	-7.89537	0.000202
chr9	76297521	76297871	351	14	0.908424	0.721623	7.84805	0.000213
chr6	42704295	42704647	353	16	1.94275	0.941554	7.81702	0.000221
chr8	144353828	144354442	615	61	7.02039	0.68536	7.78962	0.000226
chr8	25935000	25936035	1036	24	2.64521	-0.583	-7.61417	0.000267
chr16	57528465	57529139	675	95	7.14692	0.389341	7.59011	0.000275
chr12	128860669	128861825	1157	28	2.99752	-0.749145	-7.50766	0.000299
chr10	43702283	43702857	575	27	4.24419	-0.886537	-7.46447	0.000309
chr4	28117161	28117601	441	32	1.77653	0.746976	7.36621	0.000344
chr19	1168734	1169139	406	29	1.87254	-0.897112	-7.36375	0.000344
chr10	43728279	43728876	598	35	4.37444	0.578886	7.2999	0.000368
chr17	81049849	81050460	612	28	2.41335	-0.733678	-7.27152	0.000375
chr19	55086939	55087723	785	57	6.80688	0.873612	7.26502	0.000376
chr8	26038606	26039424	819	12	1.12431	-0.857294	-7.25264	0.000378
chr6	18207237	18208068	832	13	1.52415	-0.851603	-7.24422	0.000382
chr19	380938	381890	953	16	1.85368	0.609674	7.21904	0.000393
chr1	175153503	175153843	341	22	2.53377	0.707155	7.21142	0.000397
chr14	65031963	65032639	677	13	0.999686	-0.673469	-7.08439	0.000436
chr9	129428474	129428703	230	12	0.651549	-1.15126	-7.06185	0.000444
chr2	183724153	183728213	4061	18	1.34639	0.607373	6.90863	0.000514999
chr17	67569076	67569453	378	6	0.317415	-1.0591	-6.88684	0.000523999
chr14	99675120	99675769	650	81	11.4582	0.545115	6.88305	0.000525999
chr2	183542121	183543345	1225	17	1.89624	0.646611	6.84801	0.000548999
chr1	37355270	37355635	366	7	0.985574	1.08987	6.83687	0.000554999
chr20	62875629	62875875	247	15	1.08304	-0.734641	-6.76222	0.000592999
chr16	11971928	11972506	579	17	2.40255	0.910805	6.76032	0.000592999
chr10	42358402	42364875	6474	53	5.2714	-0.712994	-6.6999	0.000629999
chr19	52535187	52535588	402	21	1.1694	0.767414	6.66123	0.000649999
chr16	536841	537378	538	18	1.65305	-0.768101	-6.64293	0.000665999
chr3	65246659	65246823	165	5	0.255176	0.835316	6.6334	0.000673999
chr20	20364599	20365173	575	44	3.69459	-0.597962	-6.57791	0.000714999
chr2	87824705	87825223	519	36	2.6519	-0.912512	-6.55317	0.000736999
chr18	77915735	77915932	198	5	0.341472	-0.669775	-6.54979	0.000737999
chr11	18394892	18395426	535	32	2.85058	0.519999	6.53081	0.000749999
chr8	60867594	60868148	555	10	0.820747	-1.22732	-6.51952	0.000762999
chr1	156435080	156435402	323	11	0.720701	-0.851074	-6.51783	0.000763999
chr6	52497763	52498011	249	8	0.455346	-0.89048	-6.4432	0.000815999
chr14	103123098	103123443	346	27	1.58425	0.819479	6.44056	0.000815999	cg10701560,cg11408545
chr22	49924017	49924480	464	18	2.74938	-0.970455	-6.43529	0.000819999
chr3	174223067	174223713	647	7	0.493601	-0.596967	-6.40928	0.000839999
chr3	133527478	133527494	17	3	0.156562	-1.28731	-6.39462	0.000854999
chr6	127475435	127475877	443	58	3.39093	-0.727998	-6.37442	0.000870999
chr1	39514564	39514745	182	9	1.44276	-1.28348	-6.35317	0.000884999
chr6	155449834	155450503	670	9	0.654798	-1.08569	-6.34862	0.000887999
chr5	80665923	80667543	1621	10	0.988275	-1.36823	-6.33038	0.000903999
chr20	62114807	62115315	509	15	2.25767	0.640831	6.32895	0.000905999
chr6	11086987	11087508	522	41	3.36619	-0.630707	-6.30199	0.000937999
chr2	183768032	183771841	3810	19	1.44243	0.524726	6.29817	0.000941999
chr15	82901723	82902411	689	8	0.530145	1.19723	6.26958	0.000983999
chr3	52534552	52535232	681	37	5.62003	0.550598	6.25449	0.000999999
chr19	52428862	52429345	484	31	2.42387	0.584794	6.25325	0.000999999
chr17	81365233	81365622	390	23	1.33414	-0.623216	-6.2342	0.001025
chr10	48923	49360	438	27	2.3878	-0.749741	-6.23347	0.001025
chr10	11792567	11793084	518	16	1.19732	-0.791886	-6.21988	0.001042
chr8	141741763	141741814	52	3	0.156518	-0.827644	-6.21527	0.001047
chr11	61667591	61668584	994	16	2.15618	0.732863	6.18792	0.001071
chr12	1864574	1865008	435	41	2.97677	0.451709	6.18635	0.001071
chr1	122944938	122945228	291	4	0.234066	-1.60206	-6.18364	0.001075
chr2	183508188	183510309	2122	23	1.45786	0.613481	6.18034	0.001075
chr1	10668084	10668411	328	20	1.4455	-0.731469	-6.15548	0.001103
chr7	149190741	149191455	715	24	2.20256	-1.0536	-6.14769	0.00111
chr11	6623038	6623533	496	20	2.02476	0.743499	6.14075	0.001115
chr13	85223485	85223538	54	3	0.158203	1.50009	6.13416	0.001126
chr2	48519336	48519892	557	14	1.04297	-0.599854	-6.11867	0.001142
chr16	534086	534655	570	29	2.25615	-0.825765	-6.11307	0.001146
chr10	35871475	35871876	402	5	0.304475	0.845379	6.11221	0.001149
chr19	50046256	50046648	393	11	0.734607	-1.07572	-6.10208	0.001166
chr17	16849205	16849257	53	5	0.352151	1.72244	6.02276	0.001267
chr11	47605323	47607772	2450	25	2.96993	-0.5616	-6.01412	0.001279
chr1	38425182	38426158	977	20	2.69132	-0.830997	-6.0117	0.001282
chr10	6735641	6736390	750	16	1.91727	-0.603964	-6.0037	0.00129
chr9	64003169	64003981	813	10	1.25151	-0.971919	-5.99977	0.001298
chr5	135461293	135461548	256	7	0.39436	-0.704249	-5.99586	0.001301
chr5	86512309	86512355	47	3	0.206923	-1.18164	-5.98095	0.001325
chr22	25054890	25055345	456	9	0.718182	1.13135	5.95099	0.001372
chr2	95481444	95482535	1092	7	0.441727	0.807155	5.94946	0.001373
chr5	95061625	95061726	102	11	0.586568	-0.607054	-5.94387	0.001384
chr7	149744575	149744804	230	3	0.165671	0.980106	5.94371	0.001384
chr4	6727072	6727472	401	26	1.75235	-0.797094	-5.92647	0.00142
chr9	112890176	112890399	224	21	1.16163	0.623159	5.92571	0.001421
chr16	84373993	84374252	260	9	1.34361	1.00459	5.92047	0.001427
chr4	14862885	14863213	329	33	2.34941	0.592007	5.91992	0.001427
chr17	49459553	49459839	287	7	0.667876	0.637051	5.89997	0.001454
chr19	53831946	53832781	836	26	2.32229	-0.67023	-5.88134	0.001481
chr1	53135414	53135825	412	10	0.638404	0.717311	5.87469	0.001492
chr2	94874409	94874861	453	24	2.09898	0.764168	5.85628	0.001523
chr1	35880370	35880804	435	7	0.400316	0.686127	5.85516	0.001523
chr19	58504376	58504992	617	28	1.79117	0.549214	5.85427	0.001523
chr6	167796463	167797019	557	37	5.26057	0.627138	5.84969	0.001535
chr5	31854898	31855687	790	53	5.86808	-0.53628	-5.84886	0.001536
chr11	49852232	49852446	215	22	1.53988	-0.611118	-5.84679	0.001539
chr7	155473260	155474235	976	21	1.29907	0.537985	5.84582	0.001542
chr7	34905972	34906663	692	31	4.6075	-0.707772	-5.84138	0.001556
chr7	8389969	8390435	467	10	0.740624	0.691596	5.83151	0.001575
chr11	102746973	102747797	825	31	3.38535	0.706591	5.82943	0.001579
chr16	29230889	29231607	719	37	2.28872	-0.423082	-5.82915	0.001579
chr1	63121955	63122171	217	4	0.201339	0.702482	5.82765	0.00158
chr6	164040042	164040207	166	10	0.510278	-0.900862	-5.82292	0.001598
chr11	132952181	132952820	640	10	1.00888	-0.727079	-5.80239	0.001642
chr14	75286768	75288489	1722	23	2.07454	0.636075	5.78057	0.001687
chr8	135645714	135645781	68	3	0.153782	0.95502	5.76691	0.001715
chr13	36839727	36840228	502	22	1.66148	-0.530988	-5.75303	0.001736
chr12	130657737	130658490	754	33	7.29504	-0.645985	-5.74574	0.001747	cg22223959
chr8	59106344	59106812	469	8	0.488468	-0.808292	-5.73948	0.001758
chr11	5938332	5938755	424	26	1.37323	0.571922	5.73902	0.001758
chr10	32324715	32325129	415	15	0.858532	-0.72423	-5.71858	0.001794
chr12	85545559	85548001	2443	12	0.705487	0.555621	5.7183	0.001794
chr22	42539305	42539553	249	7	0.471937	1.162	5.71721	0.001795
chr10	68876968	68877159	192	6	0.343142	0.858809	5.70814	0.001816
chr11	81207493	81208190	698	41	3.00151	0.758298	5.70648	0.00182
chr11	121326344	121328084	1741	14	0.919599	-0.568823	-5.69996	0.001831
chr7	34206021	34206650	630	18	1.50842	-0.747021	-5.67791	0.001888
chr19	53358235	53358671	437	28	1.70495	-0.608957	-5.67659	0.001892
chr16	3992223	3993049	827	36	4.74991	-0.442883	-5.6744	0.001899
chr11	132981317	132981667	351	10	0.545539	-0.939851	-5.66755	0.001913
chr4	173526444	173526886	443	9	0.616544	0.651904	5.66468	0.001921
chr16	1978888	1980179	1292	111	21.0408	-0.479126	-5.65098	0.00196
chr20	20366918	20367214	297	27	1.4728	-0.829183	-5.65091	0.00196
chr6	158509642	158509905	264	13	3.39264	1.06421	5.63028	0.002
chr2	127953316	127954083	768	8	0.605954	-0.59795	-5.63	0.002
chr16	3432164	3432387	224	6	0.333183	-0.765026	-5.62553	0.00201
chr17	26773612	26775659	2048	257	19.0242	0.252749	5.62036	0.002026
chr10	42346146	42350726	4581	25	2.31098	-0.573357	-5.6202	0.002027
chr8	26035573	26037137	1565	9	0.850463	-0.843603	-5.60926	0.002059
chr19	39915340	39915863	524	53	4.51593	0.472066	5.5981	0.002091
chr16	25987869	25988281	413	10	0.593267	0.645398	5.59145	0.002111
chr19	19460723	19461174	452	18	1.27185	-0.630736	-5.58866	0.002117
chr2	64253188	64253413	226	12	0.657857	-0.767707	-5.58287	0.002127
chr10	97320885	97321446	562	39	3.09055	-0.462257	-5.57753	0.002146
chr7	155470381	155471180	800	10	1.21898	0.645176	5.54863	0.002206
chr11	1300020	1300922	903	28	4.23441	-0.488928	-5.54494	0.002213
chr12	95842585	95842805	221	6	0.667613	-1.30175	-5.54245	0.002216
chr7	90597819	90598526	708	10	0.987846	-0.761859	-5.52854	0.002251
chr8	96149818	96150184	367	12	0.664328	-0.660831	-5.52587	0.002261
chr11	33868240	33868585	346	7	0.524328	-0.8938	-5.52102	0.002273
chr7	83460141	83460777	637	17	1.13907	0.655657	5.5154	0.002286
chr16	29740506	29741103	598	17	0.974298	0.502667	5.51272	0.002291
chr15	18365795	18365822	28	3	0.396007	-1.78107	-5.51128	0.002297
chr21	32955437	32955586	150	14	0.877837	0.883933	5.51065	0.002302
chr20	60967392	60967957	566	36	5.64982	-0.64857	-5.49956	0.002324
chr2	101957159	101958354	1196	7	1.29256	1.53625	5.49369	0.002342
chr2	21737453	21739035	1583	5	0.33952	0.787759	5.49023	0.002349
chr8	32756410	32757286	877	14	1.19236	-0.572313	-5.48528	0.002367
chr4	2364457	2364871	415	36	2.70101	0.578719	5.47457	0.002396
chr6	103331897	103332730	834	22	2.23664	-0.731696	-5.4719	0.002403
chr8	44276967	44277050	84	3	0.46788	1.10456	5.46912	0.002414
chr2	92847747	92847904	158	4	0.211121	0.957706	5.45098	0.002459
chr5	59838563	59840225	1663	8	0.53065	0.538336	5.44913	0.002463
chr20	24623071	24624230	1160	14	1.68804	-0.777816	-5.44821	0.002464
chr10	42351889	42355416	3528	17	2.57676	-0.707291	-5.44307	0.002478
chr6	130865776	130866410	635	9	0.623459	-0.632004	-5.43596	0.0025
chr7	14279005	14279622	618	25	3.44846	0.865289	5.43048	0.002513
chr2	106466295	106466363	69	9	0.9986	-1.56302	-5.41752	0.002557
chr3	91714482	91714518	37	3	0.36819	-0.449158	-5.40769	0.002597
chr10	3080818	3081034	217	5	0.286002	-0.920214	-5.40248	0.002615
chr2	8683253	8683883	631	14	1.02257	0.512418	5.40019	0.002625
chr17	21770887	21771093	207	20	1.1148	0.757739	5.39581	0.002634
chr5	6100179	6100925	747	7	0.529332	1.5153	5.39229	0.002646
chr21	43740483	43741793	1311	34	2.94449	0.79877	5.39208	0.002646
chr5	3601857	3602238	382	26	1.59756	-0.592994	-5.3914	0.002646
chr2	138827603	138828186	584	3	0.166846	0.743663	5.38773	0.002657
chr5	63777369	63777703	335	6	0.363821	0.882729	5.38562	0.002665
chr21	39345644	39347251	1608	20	1.45412	-0.453887	-5.38234	0.002678
chr5	142426378	142426544	167	5	0.274513	-0.743554	-5.36442	0.002722
chr12	103194174	103195157	984	5	0.255143	-0.841098	-5.36291	0.002724
chr4	106605954	106606123	170	7	0.372709	-0.710139	-5.35902	0.00273
chr10	12785355	12785762	408	13	0.799994	-0.68627	-5.35338	0.002753
chr10	55899641	55900082	442	25	3.5124	0.527892	5.35297	0.002754
chr16	31819562	31820029	468	27	1.89782	0.562077	5.35217	0.002757
chr7	134798319	134798756	438	5	0.261039	0.742361	5.34851	0.00278
chr10	94390287	94390741	455	3	0.169839	0.636352	5.34571	0.002792
chr6	6613237	6613659	423	39	2.20575	0.551781	5.33828	0.002816
chr5	1869362	1869663	302	11	0.713546	-0.728723	-5.31951	0.002885
chr12	7872673	7873175	503	52	4.25434	0.489981	5.31471	0.002896
chr14	69573043	69573744	702	70	6.32651	-0.515452	-5.3144	0.002899
chr8	116283029	116284002	974	7	0.447928	0.573982	5.31161	0.002909
chr11	783014	783845	832	37	2.53271	-0.469635	-5.30073	0.00294
chr2	102187264	102187707	444	34	1.94808	0.529469	5.30053	0.002941
chr7	63633895	63634158	264	6	0.407667	-1.17281	-5.29952	0.002942
chr10	47599582	47599841	260	12	1.06889	0.776107	5.29931	0.002942
chr1	23168937	23169361	425	26	1.67194	0.385471	5.29291	0.002963
chr1	1287562	1287995	434	26	1.62882	0.587525	5.28967	0.002976
chr12	29389472	29389800	329	43	2.95047	-0.654279	-5.28858	0.002982
chr19	18021215	18021718	504	18	1.66978	-0.892591	-5.28537	0.002998
chr5	62804506	62804742	237	18	1.24756	-0.725094	-5.26674	0.003071
chr19	9267054	9267457	404	5	0.325981	-0.90377	-5.26571	0.003072
chr2	188123776	188123870	95	9	0.523399	1.25066	5.26538	0.003074
chr12	12837203	12837721	519	13	0.761395	0.565608	5.26537	0.003074
chr13	113814103	113814697	595	19	1.15067	0.631665	5.26447	0.003076
chr19	37268711	37268799	89	11	0.957826	1.14711	5.26194	0.003087
chr1	239805790	239806234	445	7	0.531358	-0.707333	-5.25998	0.003093
chr9	137487678	137488251	574	34	2.50581	-0.550745	-5.25939	0.003097
chr3	145531987	145532654	668	4	0.245457	0.817399	5.25903	0.003099
chr12	9876229	9876748	520	28	2.67064	-0.590189	-5.25255	0.003129
chr5	131868675	131869744	1070	6	0.47105	-0.644647	-5.25243	0.003129
chr11	122556772	122557079	308	27	2.29789	-0.722199	-5.25097	0.003133
chr14	54493377	54493612	236	9	0.585544	1.10833	5.24573	0.003153
chr2	183456011	183456558	548	7	0.500379	0.697061	5.24299	0.003165
chr3	114013292	114015021	1730	11	1.95636	-0.774455	-5.22726	0.003233
chr1	10638516	10639338	823	127	9.7911	-0.448358	-5.22723	0.003233
chr13	106919617	106920238	622	18	1.15345	0.41302	5.22179	0.003254
chr2	170116204	170116752	549	8	0.444668	0.577266	5.20393	0.003335	cg18803147
chr15	47204490	47205369	880	4	0.211445	0.928092	5.20131	0.00334
chr7	3117735	3118281	547	9	0.628367	1.08392	5.20011	0.003346
chr10	133252654	133252976	323	12	0.784277	0.666619	5.19541	0.003358
chr7	157503001	157503734	734	13	1.22906	0.79805	5.19478	0.003362
chr3	65999608	65999970	363	6	0.408451	-0.74313	-5.18118	0.003416
chr4	164946483	164946958	476	6	0.421084	0.724914	5.17654	0.003438
chr2	21219751	21221283	1533	15	1.11785	0.957686	5.17147	0.003457
chr6	117481064	117481825	762	23	4.6239	0.386989	5.17097	0.003459
chr17	48529833	48532494	2662	68	6.2653	-0.405939	-5.17044	0.003462
chr6	163260227	163260858	632	18	1.13933	0.536717	5.16987	0.003465
chr10	21493986	21494360	375	19	1.10349	0.52643	5.16187	0.003498
chr22	27798126	27798464	339	40	2.28044	0.62678	5.15604	0.003528
chr22	50613657	50614241	585	17	2.16043	-0.613903	-5.15331	0.003542
chr1	228276693	228276831	139	14	0.734281	0.842829	5.15081	0.003554
chr21	18582502	18583899	1398	9	0.963716	0.648531	5.14691	0.003577
chr22_KI270733v1_random	142838	143682	845	49	4.34745	-0.324678	-5.13952	0.003605
chr6	158516233	158516375	143	15	0.7721	0.535041	5.13822	0.003614
chr11	46379881	46380091	211	14	0.834175	-0.851157	-5.13464	0.003623
chr9	39132832	39133261	430	48	6.09743	-0.549278	-5.13437	0.003625
chr5	135536969	135537684	716	14	1.06853	-0.589395	-5.12936	0.003646
chr13	100667809	100668130	322	8	0.463086	0.614063	5.12813	0.003652
chr17	4709046	4709557	512	40	4.62301	1.22791	5.12628	0.003661
chr7	18735841	18736908	1068	10	0.529369	-0.521851	-5.12416	0.003671
chr15_KI270905v1_alt	100410	100496	87	4	0.364949	0.715317	5.12224	0.003678
chr9	42974671	42975352	682	33	4.18564	0.461463	5.11775	0.0037
chr1	199601007	199602432	1426	5	0.300095	-0.978511	-5.11759	0.003701
chr13	64631064	64634378	3315	16	1.41804	-0.650503	-5.11732	0.003701
chr15	25254286	25254679	394	5	0.276762	-0.806167	-5.11661	0.003705
chr13	27924222	27924696	475	58	3.87678	-0.502615	-5.11628	0.003708
chr3	37467079	37467187	109	6	0.492915	0.696648	5.10447	0.003761
chr2	183523979	183526154	2176	6	0.437168	0.663918	5.10189	0.003772
chr9	1577338	1577390	53	3	0.157772	-0.68397	-5.09383	0.003812
chr22	42790931	42791241	311	13	0.998709	-0.532097	-5.07592	0.003888
chr5	138411108	138411224	117	8	0.479708	-0.71971	-5.07151	0.003905
chr12	117125157	117125716	560	10	1.08253	0.586798	5.06888	0.00392
chr16	9978777	9978999	223	7	0.382284	-0.603155	-5.06458	0.003942
chr4	77697888	77698279	392	7	0.492908	-0.521819	-5.06343	0.003949
chr14	30450496	30451093	598	7	0.964773	0.72373	5.06167	0.003959
chr17	11829626	11829719	94	4	0.493481	1.5637	5.05902	0.003971
chr7	141929087	141929141	55	3	0.151436	1.04122	5.05817	0.003973
chr16	22448980	22449074	95	3	0.216798	0.916261	5.05547	0.003989
chr8	129985270	129985444	175	7	0.600845	-0.744709	-5.05052	0.004011
chr20	61459803	61459815	13	3	0.150767	-0.655419	-5.04415	0.004043
chr7	47315349	47315833	485	15	1.39317	-0.745973	-5.03926	0.004054
chr7	130986530	130986737	208	5	0.276331	1.02353	5.03399	0.004088
chr2	208369459	208369490	32	3	0.154163	0.961138	5.02844	0.004121
chr2	42926191	42927099	909	28	4.4995	0.485919	5.02269	0.004148
chr8	142399603	142399952	350	7	0.753384	0.75958	5.01981	0.004156	cg24996280
chr2	183669611	183672352	2742	16	1.24536	0.467768	5.01523	0.004189
chr10	79910466	79911220	755	6	0.420034	-0.711756	-5.01368	0.004195
chr11	33620734	33621708	975	10	0.667213	-0.523423	-5.01087	0.004207
chr9	126623919	126624350	432	32	1.91031	0.4029	4.99744	0.004271
chr6	302954	303641	688	16	0.915157	-0.445816	-4.99692	0.004272
chr4	23887966	23888151	186	6	0.373517	-0.940492	-4.99654	0.004274
chr4	76801940	76802348	409	28	1.99705	0.418837	4.99297	0.004287
chr1	85049670	85050239	570	15	2.17375	0.889074	4.98936	0.004306
chr5	135450417	135450579	163	3	0.31004	-1.01991	-4.98806	0.004325
chr22	37752023	37752959	937	20	1.22966	-0.490441	-4.98674	0.00433
chr8	29673972	29674698	727	8	0.636824	0.71224	4.98593	0.004333
chr17	81036217	81036915	699	22	1.5412	-0.437552	-4.97747	0.004373
chr4	187814726	187815333	608	29	3.65079	-0.654972	-4.97493	0.00438
chr4	87221123	87221489	367	16	0.933115	0.557485	4.9735	0.004388
chr1	212514837	212515527	691	35	3.65167	0.644626	4.96611	0.004433
chr21	29077052	29077741	690	47	3.30092	0.650788	4.96608	0.004433
chr7	13312345	13313246	902	8	0.471666	-0.607987	-4.96177	0.004453
chr19	49701368	49701745	378	34	2.32041	-0.551511	-4.96094	0.004456
chr15	24478211	24478252	42	4	0.303919	-1.66841	-4.96079	0.004456
chr8	46406585	46407529	945	32	1.95473	0.379948	4.95954	0.004463
chr6	137036986	137037107	122	4	0.251967	-0.817247	-4.95859	0.004468
chr12	69173276	69173642	367	9	1.64303	1.31111	4.95479	0.004496
chr17	4003650	4004268	619	26	3.85774	-1.18456	-4.95475	0.004496
chr18	53961885	53963334	1450	15	1.02803	-0.733295	-4.95366	0.004505
chr12	94143713	94144589	877	12	1.33201	0.621309	4.95031	0.004517
chr2	219485121	219486085	965	20	3.16217	0.749852	4.93994	0.004575	cg05098050
chr1	86154499	86154842	344	12	0.891541	-0.499687	-4.93981	0.004576
chr17	65121214	65121694	481	6	0.851653	-1.4319	-4.93656	0.004596
chr11	1305846	1306455	610	29	2.21382	-0.437564	-4.93609	0.004598
chr10	42311001	42313809	2809	60	5.86058	-0.344836	-4.93278	0.004617
chr22_KI270733v1_random	149889	152161	2273	45	3.06996	-0.350949	-4.93174	0.004619
chr7	35262778	35263783	1006	16	1.55835	-0.484913	-4.93098	0.004622
chr16	75083186	75084071	886	5	0.318429	1.04383	4.92841	0.004637
chr8	7021613	7021816	204	3	0.181026	-1.24948	-4.91637	0.004707
chr7	105955765	105956117	353	37	2.03334	-0.852948	-4.91635	0.004707
chr7	148043977	148044477	501	15	1.53336	0.682851	4.91182	0.004739
chr5	132368291	132368552	262	4	0.260317	-0.66312	-4.91103	0.004743
chr16	13904972	13905279	308	12	0.847334	-0.956291	-4.90942	0.004751
chr19	3112590	3112968	379	27	1.54001	-0.433822	-4.90629	0.004768
chr12	95916093	95916123	31	3	0.168802	1.13933	4.90555	0.004776
chr11	64428780	64429134	355	14	0.815331	0.554784	4.90319	0.004795
chr2	2333108	2333645	538	18	1.07189	-0.553995	-4.89712	0.004839
chr10	17292176	17292746	571	7	1.01164	1.08319	4.89558	0.004847
chr9	138150483	138151064	582	35	4.33837	-0.437429	-4.89486	0.004851
chr6	154370951	154371740	790	10	0.795699	-0.792886	-4.8921	0.004865
chr3	3336197	3338018	1822	11	1.1759	0.705358	4.8897	0.004884
chr8	17158501	17159126	626	10	0.765629	-0.558742	-4.88572	0.004908
chr11	113082674	113083189	516	10	0.648515	-0.582421	-4.88497	0.004912
chr6	12149447	12150399	953	16	1.14205	-0.481436	-4.8825	0.004928
chr20	50009846	50010167	322	39	2.22459	0.467987	4.88151	0.004934
chr9	4144132	4145618	1487	17	2.54654	-0.689798	-4.87786	0.004959
chr19	3284623	3285069	447	27	1.81701	-0.405478	-4.87509	0.004976
chr4	182384722	182384873	152	3	0.169825	0.603495	4.86899	0.00501499
chr6	145282729	145283065	337	7	0.391397	-0.545863	-4.86782	0.00502699
chr5	135547770	135548756	987	10	0.895205	-0.596174	-4.86164	0.00506699
chr20	56885536	56886055	520	18	1.24544	-0.697236	-4.86157	0.00506699
chr8	19069055	19069897	843	12	0.831557	0.539729	4.86071	0.00507399
chr10	12338396	12338659	264	8	0.512634	-0.553948	-4.85442	0.00510899
chr10	30751763	30752129	367	11	0.864253	0.833703	4.84898	0.00513899
chr5	31184286	31185140	855	4	0.245934	-0.726185	-4.84586	0.00515999
chr3	44062058	44062414	357	10	0.795733	0.537767	4.84241	0.00517999
chr11	3483344	3484411	1068	8	0.513861	1.03232	4.82837	0.00525799
chr3	12008808	12009108	301	5	0.281095	1.00247	4.82139	0.00530699
chr9	138157438	138161393	3956	41	7.74709	0.471954	4.82113	0.00530699
chr6	84082534	84083241	708	14	0.868817	-0.520802	-4.82054	0.00531299
chr20	58852371	58852977	607	40	4.06654	-0.621463	-4.82011	0.00531299
chr13	53765214	53765364	151	3	0.168884	-0.671684	-4.81618	0.00533599
chr15	32394425	32394934	510	3	0.15882	1.75937	4.81299	0.00535699
chr11	54993818	54994960	1143	9	0.610842	-0.565448	-4.81245	0.00535899
chr21	46140241	46140927	687	25	1.86007	-0.460799	-4.81236	0.00535899
chr9	21813231	21813605	375	6	0.354006	-0.902494	-4.8095	0.00537999
chr16	78485820	78486113	294	6	0.353278	-0.879975	-4.80877	0.00538399
chr3	24741210	24741952	743	7	0.899147	0.728853	4.8069	0.00539099
chr4	54531106	54533764	2659	17	1.23218	-0.620863	-4.80585	0.00539899
chr3	73571557	73572198	642	11	1.51264	0.638332	4.80487	0.00540599
chr18	5488945	5489229	285	24	1.66338	0.459045	4.80428	0.00541599
chr9	65284042	65284207	166	16	2.37812	0.680689	4.80096	0.00543799
chr4	39920156	39921253	1098	10	0.872311	-1.0212	-4.79945	0.00544599
chr22	48253318	48253905	588	16	1.43637	-0.593762	-4.79744	0.00546099
chr2	46255852	46258593	2742	34	2.82646	-0.381983	-4.79532	0.00547199
chr2	131646712	131647354	643	51	3.26559	-0.453824	-4.79421	0.00547699
chr6	27306244	27306341	98	4	0.253132	0.792231	4.79338	0.00548199
chr6	118633998	118634229	232	4	0.323679	0.98472	4.79022	0.00550299
chr9	87397710	87397869	160	3	0.164182	1.01236	4.78818	0.00551899
chr12	22933583	22934762	1180	6	0.53814	0.49946	4.78505	0.00554399
chr12	118557477	118557676	200	4	0.209075	0.782351	4.78452	0.00554699
chr16	22232626	22233200	575	14	2.39827	-0.507801	-4.78256	0.00555899
chr17	47322389	47322512	124	3	0.172396	-1.2692	-4.78055	0.00558199
chr20	41361718	41362350	633	29	2.88912	-0.453157	-4.77863	0.00559599
chr19	32567754	32568397	644	20	1.18734	-0.427385	-4.77859	0.00559699
chr6	51003056	51005112	2057	17	4.01919	-0.722638	-4.77759	0.00560499
chr20	61160032	61160299	268	9	0.627146	-0.684181	-4.775	0.00563099
chr16	89562133	89562522	390	14	0.844581	-0.588824	-4.77337	0.00564299
chr2	183436914	183439341	2428	10	0.769731	0.558171	4.77327	0.00564499
chr17	42784268	42784892	625	32	2.84306	-0.365397	-4.77223	0.00565099
chr19	8064114	8064579	466	9	1.42854	1.18828	4.77181	0.00565199
chr7	135291903	135292288	386	9	0.598757	0.594995	4.7705	0.00566199
chr4	38671160	38671793	634	11	0.716417	-0.55387	-4.77011	0.00566199
chr9	88923815	88924086	272	7	0.392132	0.818826	4.76448	0.00570799
chr8	88292618	88293314	697	4	0.240869	-0.735158	-4.76267	0.00572199
chr11	113789193	113790055	863	47	3.78774	-0.415711	-4.76195	0.00572399
chr7	49024121	49025263	1143	9	0.611374	0.658306	4.76083	0.00572899
chr10	104532832	104532876	45	3	0.162043	-1.06236	-4.75942	0.00573599
chr17	18382703	18383106	404	25	1.49669	-0.662426	-4.75888	0.00573999
chr19	21880746	21881321	576	14	0.900866	-0.738932	-4.75888	0.00573999
chr3	173070302	173070825	524	3	0.163643	0.910424	4.75582	0.00576699
chr4	185054675	185054878	204	5	0.270188	0.738253	4.75445	0.00577899
chr1	19601642	19602854	1213	8	0.794915	-0.937856	-4.75416	0.00578099
chr18	72763112	72767638	4527	33	4.00251	-0.469632	-4.75163	0.00580699
chr16	84784070	84784425	356	7	0.533273	0.706217	4.75106	0.00581099
chr5	6377331	6377379	49	5	0.258907	-0.84277	-4.74805	0.00583299
chr10	131061833	131061992	160	5	0.272077	-0.564935	-4.74731	0.00583999
chr9	136725790	136726501	712	24	2.43584	0.43431	4.74654	0.00584499	cg06571542
chr1	122792871	122793065	195	3	0.164725	1.15763	4.74605	0.00584899
chr10	92823184	92823510	327	10	0.550873	-0.578471	-4.74529	0.00585599
chr22	41682228	41682563	336	29	2.15388	-0.842734	-4.74431	0.00586299
chr16	2551483	2551752	270	13	1.95024	0.644591	4.74158	0.00588899
chr19	33268717	33269075	359	13	1.04004	0.669689	4.73979	0.00590399
chr1	240493437	240493524	88	4	0.202085	-1.25484	-4.7392	0.00590499
chr10	36988588	36988951	364	9	0.525582	-0.505545	-4.7384	0.00591199
chr12	89354966	89355375	410	21	1.29578	-0.548908	-4.73799	0.00591199
chr9	85387816	85388161	346	6	0.319503	0.63279	4.73772	0.00591499
chr2	66583641	66584192	552	14	1.22981	0.572823	4.73703	0.00591899
chr17	14321311	14321866	556	11	0.630248	0.411694	4.73701	0.00591899
chr7	26508572	26508792	221	5	0.269313	0.524554	4.736	0.00592999
chr10	128964828	128965026	199	3	0.152151	-0.929997	-4.73436	0.00593399
chr10	26223416	26224207	792	9	0.502218	-0.615402	-4.73261	0.00594899
chr16	74415434	74415680	247	4	0.331174	0.711036	4.72411	0.00603799
chr20	18504429	18504839	411	24	1.53329	-0.537055	-4.7202	0.00605799
chr6	61699812	61700202	391	3	0.173328	0.804333	4.71932	0.00605999
chr10	42091747	42091978	232	12	0.633776	-0.760686	-4.71453	0.00611099
chr1	227887172	227888024	853	32	2.5728	0.536129	4.71285	0.00612699	cg12210914,cg14293323
chr5	66539083	66540751	1669	12	0.81584	0.563351	4.71209	0.00613299
chr20	11453527	11454438	912	4	0.22652	0.78956	4.7108	0.00614399
chr5	3598963	3599534	572	34	2.65468	-0.585595	-4.70972	0.00615099
chr10	130254418	130255177	760	16	2.19966	-0.785294	-4.70563	0.00618199
chr14	100166988	100167113	126	11	1.33357	0.593139	4.70541	0.00618299
chr10	23146258	23146410	153	6	0.329826	0.842974	4.70426	0.00618999
chr18	70607058	70607726	669	8	0.649418	-0.628437	-4.7042	0.00618999
chr12	98893661	98894267	607	24	3.62183	0.351886	4.7033	0.00619799
chr22	25060433	25060942	510	13	1.72807	-0.821834	-4.70104	0.00621499
chr18	2854217	2854835	619	10	0.754763	0.546323	4.69898	0.00623499
chr3	65857537	65857599	63	3	0.154299	-1.28209	-4.69659	0.00626399
chr10	63926596	63927189	594	3	0.157263	1.22824	4.69526	0.00627199
chr8	143906330	143906936	607	10	0.686963	0.502445	4.69046	0.00632099
chr3	173434941	173435147	207	4	0.214714	-1.11159	-4.68854	0.00633799
chr1	80802575	80803050	476	5	0.287422	-0.832088	-4.68527	0.00636099
chr16	87897725	87898192	468	13	0.990944	0.67201	4.68305	0.00637299
chr12	130481136	130481739	604	16	1.68099	-0.895362	-4.68259	0.00637799
chr6	120748367	120748693	327	14	1.43737	0.588542	4.6804	0.00639799
chr6	40134471	40134656	186	3	0.171468	-1.14616	-4.67719	0.00642399
chr11	1196135	1196537	403	18	1.03602	0.854388	4.67469	0.00644499
chr8	139711257	139711431	175	10	0.557385	-0.567825	-4.67359	0.00645999	cg20679906
chr12	131163177	131163679	503	43	4.53974	0.604222	4.66722	0.00651999
chr10	133459656	133460034	379	48	3.1086	-0.463483	-4.66716	0.00651999
chr7	127067527	127069023	1497	7	0.414864	0.961367	4.66491	0.00654099
chr1	242801473	242802862	1390	11	0.770536	-0.506312	-4.66446	0.00654299
chr8	104638965	104638985	21	3	0.158988	0.880498	4.6591	0.00657599
chr6	314397	315302	906	9	0.559078	-0.701151	-4.65879	0.00657699
chr11	112270695	112271293	599	12	1.31093	0.762571	4.65454	0.00660499
chr6	63262664	63263791	1128	9	0.751701	0.458655	4.65324	0.00661599
chr6	296435	297047	613	9	0.811701	-0.487317	-4.65235	0.00662499
chr19	20214727	20214894	168	7	0.505489	-0.768043	-4.65217	0.00662699
chr8	7158727	7159313	587	15	1.14082	-0.530597	-4.6472	0.00668399
chr10	358981	359498	518	21	1.71622	0.35808	4.64577	0.00669799
chr4	180638897	180641360	2464	15	1.92403	-0.680481	-4.64512	0.00670399
chr1	212871508	212872175	668	7	0.489573	-1.15049	-4.64282	0.00671599
chr12	64818716	64819485	770	8	0.753198	0.924905	4.64252	0.00671999
chr18	13808486	13810671	2186	23	1.31648	0.33004	4.64195	0.00672399
chr1	172350158	172350553	396	4	0.25822	0.838616	4.6415	0.00672699
chr19	6680978	6681619	642	3	0.226593	0.912702	4.64011	0.00673999
chr2	241732494	241732884	391	21	1.11859	-0.503513	-4.64006	0.00673999
chr6	9892411	9892803	393	3	0.239651	-0.841933	-4.63961	0.00674399
chr4	51845391	51845562	172	3	0.226203	-0.721365	-4.63874	0.00675299
chr17	502918	503518	601	34	7.18401	1.20157	4.63797	0.00675799
chr19	16326410	16326924	515	32	2.28494	0.523412	4.63673	0.00676999
chr16	3180554	3181104	551	24	3.74134	0.614195	4.63518	0.00677899
chr12	104567922	104568621	700	6	0.374476	0.641937	4.63492	0.00678099
chr18	24561415	24561553	139	3	0.16888	0.724668	4.63482	0.00678199
chr10	26265716	26266759	1044	11	0.980432	-0.57791	-4.6324	0.00680199
chr2	13260720	13262498	1779	7	0.562499	0.602518	4.63092	0.00681099
chr6	57961858	57962070	213	12	0.665647	-0.862824	-4.63044	0.00681199
chr5	6026110	6026530	421	5	0.334152	0.988844	4.62687	0.00683999
chr14	83092239	83092742	504	41	8.91312	0.498713	4.62358	0.00686999
chr1	241903896	241904448	553	8	0.456537	-0.727964	-4.62144	0.00689199
chr8	74768089	74769241	1153	8	0.494768	0.51443	4.6201	0.00690899
chr10	42366959	42367267	309	12	0.668173	0.891187	4.619	0.00691599
chr5	176824121	176824223	103	7	0.356091	0.485398	4.61898	0.00691599
chr7	144842514	144843301	788	6	0.367195	-0.634184	-4.61264	0.00696799
chr4	173521633	173521997	365	16	0.91618	0.491014	4.61132	0.00697899
chr5	168859181	168860015	835	9	0.708133	0.731167	4.61122	0.00697899
chr2	190378192	190378697	506	24	2.55485	0.517854	4.61007	0.00698799
chr3	1525008	1525881	874	3	0.164012	0.739651	4.60718	0.00701499
chr6	37625533	37626102	570	13	0.936281	0.698125	4.60582	0.00702699
chr6	82836380	82836478	99	4	0.234409	-0.737524	-4.60373	0.00704899
chr9	121881416	121881715	300	10	0.663117	-0.702217	-4.60279	0.00705299
chr5	166889746	166889850	105	3	0.158109	-1.56545	-4.60277	0.00705299
chr12	72431937	72432767	831	12	0.692156	0.524888	4.60154	0.00706699
chr4	119381114	119382583	1470	6	0.8984	-0.825116	-4.59984	0.00707999
chr2	79898824	79899883	1060	10	0.781951	-0.646288	-4.59953	0.00708199
chr1	245130713	245131146	434	12	0.743217	0.708279	4.59851	0.00708999
chr12	8154155	8154407	253	4	0.220415	0.899674	4.59307	0.00714899
chr12	30290849	30291499	651	6	0.334893	-0.653856	-4.589	0.00718899
chr4	7000393	7000702	310	11	0.715673	0.570904	4.58218	0.00725699
chr1	57301205	57301505	301	5	0.36618	0.587895	4.58214	0.00725699
chr10	127353766	127354444	679	13	1.5361	0.620923	4.58102	0.00726099
chr8	90988957	90989472	516	5	0.431701	-0.579832	-4.58016	0.00726799
chr7	7068252	7069030	779	8	0.718739	1.2918	4.57832	0.00727999
chr4	8305898	8306330	433	31	1.87008	-0.450748	-4.5769	0.00729699
chr2	223541750	223542732	983	13	0.828025	0.459146	4.57659	0.00730199
chr2	146722320	146723176	857	8	0.473785	0.789082	4.57657	0.00730199
chr18	30105426	30105864	439	5	0.274189	1.17258	4.57522	0.00731299
chr1	9103761	9104221	461	12	0.631855	0.520185	4.57434	0.00731799
chr22	47252206	47253198	993	9	1.30835	0.79883	4.57431	0.00731899
chr22	38864760	38865130	371	12	0.790891	-0.685769	-4.57174	0.00734099
chr6	335316	337545	2230	27	2.16467	-0.310897	-4.56973	0.00735799
chr14	103939928	103940290	363	3	0.176728	0.969706	4.56971	0.00735799
chr22	39727216	39727991	776	18	1.97783	-0.505588	-4.56923	0.00736199
chr20	54115835	54116068	234	8	1.30004	0.827488	4.5691	0.00736399
chr11	10449867	10450205	339	13	0.768206	-0.568905	-4.56649	0.00739299
chr7	7064263	7064655	393	6	0.373874	1.0498	4.56441	0.00741599
chr3	16772436	16772594	159	3	0.162852	-0.698521	-4.56286	0.00743199
chr10	93063026	93063389	364	43	2.50934	0.367398	4.56262	0.00743299
chr6	25651448	25651684	237	3	0.198257	0.738529	4.56217	0.00743799
chr7	3042372	3043044	673	25	1.96833	-0.394525	-4.55997	0.00746099
chr1	54462597	54462668	72	3	0.150782	0.734202	4.5587	0.00747799
chr10	62813217	62813685	469	30	2.03618	-0.401259	-4.55751	0.00749699
chr4	16916546	16916955	410	12	0.709745	-0.50357	-4.5564	0.00750399
chr1	171421436	171421748	313	5	0.276398	0.726162	4.5537	0.00753399
chr16	86034574	86034972	399	12	0.706843	-0.463691	-4.55084	0.00756099
chr5	135531370	135532470	1101	13	0.753338	-0.409235	-4.55066	0.00756199
chr5	39449984	39450100	117	4	0.218	0.882273	4.54915	0.00757399
chr2	74909135	74909558	424	19	1.14493	-0.431672	-4.54892	0.00757699
chr16	49959081	49959868	788	9	0.53163	0.579237	4.54416	0.00762799
chr10	79685159	79685461	303	16	0.914457	-0.555046	-4.54239	0.00765299
chr19	37790324	37790783	460	40	2.45992	0.418463	4.53758	0.00770299
chr11	44804877	44805124	248	6	0.413323	0.824081	4.53501	0.00772999
chr18	77790035	77790064	30	3	0.163536	-0.892863	-4.5348	0.00773299
chr13	68254157	68254810	654	5	0.297023	0.676538	4.53438	0.00773299
chr1	21428698	21429324	627	35	2.90701	0.519116	4.53273	0.00774999
chr16	1174307	1174973	667	21	1.77903	-0.588606	-4.53234	0.00775799
chr3	82181479	82182299	821	6	0.331362	0.637862	4.53131	0.00776999
chr4	50899159	50899176	18	3	0.401554	1.16526	4.53118	0.00777199
chr13	30992489	30992709	221	3	0.161213	0.787395	4.52944	0.00778699
chr16	88755497	88755965	469	21	1.18366	-0.792462	-4.52896	0.00779499
chr6	355791	356416	626	8	0.608501	-0.601205	-4.52853	0.00779799
chr3_GL000221v1_random	82600	82733	134	10	0.664331	1.0525	4.52841	0.00779999
chr14	28585345	28586493	1149	6	0.511859	-0.582574	-4.52797	0.00780299
chr4	8581416	8581933	518	39	3.68288	0.354348	4.52754	0.00780799
chr11	6319947	6320462	516	47	3.31748	0.490374	4.52685	0.00781299
chr10	38606784	38607541	758	5	0.325838	-1.06567	-4.52576	0.00782599
chr5	128766447	128767066	620	6	0.434942	0.529965	4.52549	0.00782699
chr2	211161408	211161598	191	4	0.222958	-0.801045	-4.52489	0.00783399
chr4	168913930	168914386	457	6	0.919069	-1.17484	-4.52479	0.00783399
chr13	110408572	110408693	122	9	0.507512	-0.605641	-4.52426	0.00783799	cg14534089
chr7	63230227	63230493	267	6	0.34262	-0.61265	-4.52389	0.00784199
chr15	34522149	34522357	209	3	0.236719	1.21549	4.5228	0.00785499
chr7	143510893	143511437	545	50	5.47593	-0.631958	-4.51909	0.00789099
chr13	33284650	33285056	407	6	0.325535	-0.56904	-4.51878	0.00789399
chr7	129168949	129169269	321	17	0.884073	-0.736319	-4.51576	0.00792499
chr4	12538152	12538708	557	19	2.31668	-0.477055	-4.51554	0.00793199
chr6	91501798	91502891	1094	10	0.757471	0.629781	4.51478	0.00793699
chr3	101926053	101926733	681	19	3.2357	0.766368	4.51384	0.00794799
chr10	24118173	24119225	1053	16	1.76922	0.812235	4.51095	0.00798399
chr3	50340524	50340992	469	55	3.23997	0.340111	4.50918	0.00799999
chr4	147776751	147777032	282	10	0.727957	-0.654197	-4.50844	0.00800799
chr2	41966120	41966728	609	10	0.653953	-0.460669	-4.50559	0.00803999
chr1	158117872	158118312	441	12	0.932952	0.467088	4.50222	0.00807399
chr12	69943201	69944234	1034	7	0.406849	-0.786933	-4.50104	0.00808399
chr7	8439479	8440487	1009	9	0.499532	0.481712	4.50094	0.00808599
chr19	29386847	29387509	663	11	1.17723	-0.512379	-4.50022	0.00809099
chr7	60955246	60957066	1821	161	10.9041	0.238161	4.49777	0.00812199
chr5	45385085	45385847	763	7	0.379748	0.607876	4.49579	0.00814499
chr10	70558739	70559461	723	13	1.25145	-0.720179	-4.49561	0.00814699
chr5	8213959	8214182	224	5	0.343394	1.38711	4.49488	0.00815799
chr4	115640318	115641385	1068	5	0.521096	0.643516	4.49417	0.00816399
chr18	15933237	15933389	153	3	0.251021	-0.859478	-4.49075	0.00820499
chr7	135840501	135842619	2119	7	0.939708	0.581243	4.49074	0.00820499
chr4	173537863	173538327	465	35	2.06768	0.33851	4.49038	0.00820699
chr2	183626981	183630807	3827	16	0.999868	0.413999	4.49023	0.00820899
chr13	81140221	81140743	523	6	0.331447	0.600344	4.48809	0.00822999
chr6	328898	330568	1671	34	3.00378	-0.36746	-4.4857	0.00825199
chr11	33861088	33861554	467	7	0.392262	-0.681942	-4.48544	0.00825499
chr4	32141489	32142572	1084	9	0.981121	0.71418	4.48397	0.00827799
chr19	7682022	7682529	508	56	3.2959	0.330763	4.48032	0.00831999
chr1	244349758	244349886	129	7	0.367836	0.708077	4.47859	0.00833799
chr12	49295197	49295733	537	60	4.08088	0.396038	4.47777	0.00834999
chr7	105133059	105133138	80	4	0.209482	0.354555	4.4773	0.00834999
chr1	161606590	161606938	349	33	2.38571	-0.467494	-4.47676	0.00835499
chr17	45120911	45121358	448	57	4.39727	0.397475	4.47631	0.00835699
chr2	137054891	137055149	259	6	0.34366	0.509932	4.47313	0.00839199
chr16	33737171	33738574	1404	12	0.703161	-0.77309	-4.47298	0.00839399
chr9	43548613	43548731	119	3	0.468616	1.2173	4.47239	0.00839899
chr11	133832800	133833654	855	52	4.17262	-0.702375	-4.47222	0.00840099
chr11	117945437	117945770	334	3	0.203992	1.89404	4.47101	0.00841299
chr12	114674462	114676137	1676	69	4.50404	0.334009	4.47016	0.00842199
chr15	57373545	57373597	53	3	0.153676	0.96043	4.46943	0.00842499
chr1	16750539	16750675	137	3	0.555464	-0.999284	-4.46856	0.00842999
chr13	26078919	26079196	278	9	0.47307	0.528427	4.46841	0.00842999
chr3	39755268	39756980	1713	9	0.621532	0.461693	4.46594	0.00847199
chr7	53186271	53186409	139	3	0.284901	-0.73783	-4.46463	0.00848499
chr9	133363220	133363458	239	8	0.51902	0.572311	4.46396	0.00848899
chr9	130239253	130239911	659	15	0.884537	-0.641355	-4.46119	0.00852299
chr11	39755823	39756156	334	5	0.377373	-0.827005	-4.46032	0.00853199
chr13	25070054	25070438	385	11	0.87018	0.744957	4.45994	0.00853899
chr1	33973871	33974810	940	10	0.74779	0.584505	4.4595	0.00854199
chr15	87833048	87833277	230	4	0.236759	-0.675243	-4.4549	0.00858799
chr22_KI270733v1_random	12202	12294	93	8	0.755173	1.24774	4.45263	0.00860999
chr11	48605799	48606202	404	4	0.216037	-1.48244	-4.45106	0.00862799
chr18	58221479	58222205	727	11	0.725748	-0.553144	-4.44964	0.00864899
chr19	33154118	33154627	510	7	0.403576	0.677639	4.44936	0.00865599
chr7	115591629	115592503	875	3	0.168746	0.839674	4.44722	0.00868499
chr21	37007469	37007779	311	16	0.884622	-0.435057	-4.44618	0.00869499
chr13	86648782	86648913	132	4	0.262401	-0.997497	-4.44172	0.00876099
chr22	46638825	46639511	687	19	1.19979	-0.487443	-4.4404	0.00877299
chr14	24034381	24034690	310	6	0.327301	-0.704532	-4.44018	0.00877599
chr10	4187370	4187760	391	11	0.626659	-0.535701	-4.43972	0.00878499
chr11	53700437	53700470	34	3	0.402629	1.79133	4.43909	0.00879199
chr5	141339945	141340651	707	30	2.28164	0.394602	4.439	0.00879199
chr18_KI270911v1_alt	108357	108551	195	6	0.325137	-0.854531	-4.43872	0.00879599
chr9	42503759	42503819	61	4	0.350251	-1.24127	-4.43858	0.00879699
chr10	132452415	132452528	114	10	0.533217	-0.503372	-4.4378	0.00881099
chr10	38924756	38924863	108	3	0.163102	-0.66814	-4.43548	0.00883599
chr15	26976730	26976873	144	4	0.233854	-0.633245	-4.43316	0.00887299
chr3	163880224	163881450	1227	10	1.27166	0.950486	4.43001	0.00891399
chr6	66117566	66119691	2126	9	0.616422	-0.559487	-4.42778	0.00893499
chr11	64348221	64348517	297	6	0.386597	0.736884	4.42502	0.00897199
chr1	229406766	229407262	497	16	1.36422	0.521451	4.4206	0.00902399
chr5	108581935	108583748	1814	8	0.644657	0.587399	4.41382	0.00910199
chr20	54127191	54128184	994	8	0.45317	0.533329	4.41209	0.00910999
chr7	26857021	26858143	1123	38	3.69059	-0.309947	-4.40991	0.00912599
chr3	1878502	1879489	988	5	0.337472	0.882812	4.40973	0.00912999
chr11	3189499	3189742	244	9	0.519577	0.615321	4.40939	0.00913299
chr9	133404067	133404670	604	13	0.744188	0.372223	4.40842	0.00914399
chr8	71656231	71656784	554	8	0.560458	-0.540344	-4.40621	0.00917199
chr9	4170662	4171016	355	4	0.236099	1.74807	4.40482	0.00917899
chr15	66992957	66993502	546	6	0.353416	0.88802	4.40449	0.00918299
chr6	6427407	6428860	1454	11	0.764189	-0.839428	-4.40282	0.00920599
chr3	152300218	152300891	674	8	0.825216	-0.534002	-4.40232	0.00921199
chr10	128854039	128854276	238	5	0.312588	0.657734	4.40197	0.00921499
chr7	104041893	104042169	277	4	0.224646	0.827965	4.40075	0.00922399
chr14	88682421	88682630	210	5	0.264981	0.588414	4.39547	0.00928199
chr11	121453225	121454226	1002	11	0.804566	-0.46763	-4.39485	0.00929699	cg04733668
chr1	80924333	80925816	1484	10	0.874924	-0.44956	-4.39464	0.00930499
chr12	106137394	106138115	722	14	1.35414	-0.719768	-4.39397	0.00931499
chr19	35844093	35844388	296	26	1.35198	-0.419825	-4.39129	0.00934799
chr4	58345460	58346970	1511	8	0.562761	0.58055	4.3895	0.00936999
chr9	92535343	92536607	1265	9	0.646934	-0.617273	-4.38648	0.00942399
chr1	165284403	165284925	523	14	1.06389	-0.550423	-4.38333	0.00946099
chr11	57864894	57865262	369	4	0.321819	0.862707	4.381	0.00948499
chr1	80505151	80506924	1774	12	0.84777	-0.471765	-4.38096	0.00948499
chr15	55307395	55307792	398	5	0.275105	-0.63155	-4.37996	0.00950099
chr1	164699508	164700086	579	13	1.27501	0.434778	4.37656	0.00954899
chr12	85749818	85754054	4237	28	1.80372	0.583116	4.37272	0.00959099
chr14_KI270723v1_random	12711	13247	537	3	0.209045	-1.08646	-4.37233	0.00959599
chr10	123416675	123417217	543	7	0.397812	-0.518167	-4.37174	0.00960599
chr19	49020954	49021207	254	9	0.683971	0.620381	4.37146	0.00960999
chr7	132709440	132709630	191	3	0.160755	0.734686	4.37069	0.00962099
chr6	51224790	51225015	226	7	0.380491	0.852277	4.36674	0.00967699
chr11	68328153	68328511	359	12	0.67983	-0.527059	-4.36564	0.00969499
chr3	64612625	64613031	407	4	0.216013	0.892127	4.36549	0.00969899
chr20	44786915	44787933	1019	15	0.935425	-0.43285	-4.36385	0.00972399
chr2	237413801	237414146	346	9	0.594757	0.580232	4.36207	0.00975799
chr9	313664	313873	210	3	0.173398	0.802005	4.36089	0.00977299
chr7	13911400	13912131	732	3	0.228435	-0.589567	-4.35966	0.00979299
chr19	35064860	35065603	744	18	1.47899	0.493142	4.35924	0.00980299
chr6	344703	345452	750	12	1.45409	-0.598707	-4.35719	0.00982099
chr7	155900351	155900471	121	5	0.254626	1.3929	4.35673	0.00982599
chr17	68452759	68453363	605	7	0.496739	0.644434	4.35565	0.00984099
chr15	20730514	20731577	1064	14	1.95823	-0.687986	-4.3547	0.00985399
chr19	56980889	56981119	231	17	1.33881	0.437405	4.35211	0.00988699
chr19	2013298	2013655	358	7	0.431922	-1.03416	-4.35174	0.00989499
chr4	139735743	139735980	238	33	1.73989	0.408426	4.35113	0.00990199
chr13	111910846	111911748	903	15	1.64344	-0.441086	-4.34936	0.00991999
chr10	123952265	123952545	281	8	0.532321	-0.516067	-4.34921	0.00992299
chr19	47983569	47984547	979	9	0.680759	-0.645506	-4.34921	0.00992299
chr5	121967241	121967424	184	6	0.366212	0.668549	4.34813	0.00993999
chr10	42875776	42875939	164	8	0.451343	0.531457	4.3475	0.00994699
chr21	8231691	8231775	85	7	0.39424	1.30326	4.34619	0.00996599
chr22	38109952	38110582	631	13	0.898081	0.665186	4.34303	0.010016
chr18	53389971	53390118	148	4	0.348477	1.39652	4.34116	0.010042
chr19	28067934	28068591	658	5	0.420089	-0.815955	-4.33997	0.010053
chr7	151557784	151558090	307	8	0.440731	0.772724	4.33888	0.010065
chr3	155736951	155737104	154	10	0.688031	-0.776267	-4.33864	0.010067
chr8	113632962	113633628	667	10	0.700129	-0.544691	-4.33759	0.010078
chr11	48438997	48441168	2172	8	0.502952	-0.60905	-4.33671	0.010093
chr7	93783097	93783141	45	5	0.257798	-0.657333	-4.33637	0.0101
chr19	39696051	39696502	452	3	0.229103	0.688119	4.33361	0.010141
chr2	188777695	188778207	513	3	0.189724	-0.856209	-4.33258	0.010154
chr19	30160279	30161096	818	14	1.05139	-0.512156	-4.3295	0.010198
chr1	4851342	4851736	395	4	0.369252	0.625735	4.32932	0.0102
chr11	6570944	6571773	830	59	7.90007	0.477885	4.3245	0.010267
chr15	28819348	28819849	502	9	0.60842	0.635264	4.32443	0.010267
chr6	1029062	1029484	423	6	0.324292	0.65452	4.32134	0.010312
chr4	5410139	5410658	520	8	0.494778	-0.529211	-4.3192	0.010343
chr3	162989369	162990256	888	5	0.327029	-0.94416	-4.31868	0.010351
chr1	4768183	4768738	556	12	1.73862	-0.864473	-4.31749	0.010372
chr6	170084923	170084986	64	4	0.201857	0.691594	4.31679	0.010389
chr18	76425805	76426018	214	11	0.586026	0.546833	4.3161	0.010394
chr1	83857894	83859519	1626	13	1.10055	0.506556	4.31227	0.010448
chr8	113761788	113763988	2201	11	0.833026	-0.610919	-4.31165	0.010457
chr3	62877067	62878326	1260	6	0.848133	-1.02609	-4.31135	0.010461
chr8	7118215	7118716	502	5	0.317483	-0.692364	-4.31131	0.010461
chr8	144109193	144110063	871	94	12.0523	0.348054	4.31077	0.010476
chr13	81737173	81737745	573	3	0.170724	0.669515	4.30858	0.010513
chr17	76023992	76024141	150	8	0.58389	0.776278	4.30827	0.010519
chr17	22266157	22266577	421	23	2.67899	0.611936	4.30759	0.010538
chr1	162452890	162453707	818	6	0.501998	-0.647095	-4.30545	0.010563
chr13	50982054	50982359	306	22	1.66769	0.418585	4.30247	0.01061
chr3	144915346	144915450	105	4	0.214337	0.731772	4.30222	0.010617
chr22	43356453	43356761	309	5	0.393912	0.571683	4.30157	0.010623
chr5	101608976	101609418	443	5	0.323694	-0.640272	-4.30149	0.010625
chr22	49815871	49816464	594	17	1.0057	-0.591377	-4.29965	0.010673
chr10	24721252	24722036	785	32	3.28815	-0.430827	-4.29843	0.010686
chr19	52451064	52451536	473	41	3.8063	0.377286	4.29734	0.010704
chr21	19140279	19141702	1424	6	0.409172	0.653404	4.29618	0.01072
chr5	77591565	77591743	179	3	0.176507	-0.566365	-4.29584	0.010728
chr6	359528	360121	594	18	1.38338	-0.374275	-4.29487	0.010746
chr17	21842592	21843674	1083	137	9.39742	0.26088	4.29411	0.010757
chr7	69426795	69426995	201	4	0.212356	-0.579534	-4.29344	0.010763
chr12	87262867	87264170	1304	6	0.4815	0.657913	4.29247	0.010773
chr6	3229063	3229825	763	58	4.03474	0.300598	4.28898	0.010815
chr19	41818856	41819454	599	9	0.750418	0.622515	4.28688	0.010841
chr4	126363745	126363893	149	9	0.479075	-0.433456	-4.2861	0.010854
chr19	55437536	55438392	857	19	1.68793	-0.463073	-4.2839	0.010886
chr11	48417053	48419782	2730	9	0.724069	-0.54434	-4.28344	0.010895
chr16	26813903	26815530	1628	21	1.40117	0.464776	4.28229	0.010909
chr17	53807258	53807445	188	5	0.432053	0.668698	4.28159	0.010919
chr22	48345727	48346116	390	13	0.795562	-0.492508	-4.28013	0.010936
chr2	183252766	183253096	331	5	0.288008	0.680567	4.27997	0.01094
chr8	91641408	91641489	82	3	0.155124	0.582372	4.27757	0.010971
chr11	9332573	9333234	662	9	0.589769	0.647569	4.27737	0.010971
chr5	7925624	7925943	320	5	0.302575	-0.717987	-4.27687	0.010978
chr20	37903715	37904047	333	16	0.995625	0.596997	4.27684	0.010978
chr7	43646867	43647516	650	11	0.788083	-0.477697	-4.27611	0.010987
chr15	82849251	82850957	1707	35	2.56597	0.349297	4.27416	0.011026
chr1	18923713	18924241	529	17	1.37065	-0.573612	-4.27412	0.011026
chr2	112049160	112049555	396	10	0.561076	-0.526848	-4.27373	0.01103
chr8	140561573	140562199	627	17	1.1607	-0.560809	-4.27342	0.011038
chr20	60686724	60686815	92	4	0.215441	0.479312	4.27314	0.011042
chr7	157576284	157576794	511	38	3.58137	0.416448	4.27251	0.011047
chr10	118385572	118386136	565	6	0.513702	0.934934	4.27149	0.011062
chr13	108960544	108960702	159	3	0.197266	-0.460638	-4.27128	0.011063
chr19	15717693	15718982	1290	9	0.603592	-0.581859	-4.27128	0.011063
chr19	56083693	56083833	141	7	0.435065	-0.975105	-4.2712	0.011065
chr11	50232732	50232968	237	7	0.39092	-0.695683	-4.26962	0.011091
chr8	107356966	107358682	1717	7	0.410313	-0.45281	-4.26895	0.011102
chr11	40703770	40705722	1953	16	1.11386	-0.429283	-4.26683	0.01114
chr6	150747296	150747341	46	3	0.157354	-0.856413	-4.26555	0.011159
chr18	59897308	59898805	1498	30	2.69125	-0.293046	-4.26465	0.011174
chr7	31216533	31216894	362	5	0.361023	0.580014	4.26432	0.011177
chr1	180762673	180763457	785	7	0.530407	0.508401	4.26198	0.011202
chr5	73380568	73381046	479	30	1.82474	-0.333314	-4.26148	0.011209
chr10	42339426	42342510	3085	32	2.35632	-0.462906	-4.25938	0.011252
chr22	48624261	48624646	386	15	0.901084	-0.606587	-4.25846	0.011261
chr8	71406712	71407032	321	12	0.697477	-0.936678	-4.25707	0.011277
chr4	77552857	77553904	1048	9	0.566217	0.713713	4.2566	0.011279
chr17	79048300	79048731	432	18	1.00015	0.507874	4.25612	0.011285
chr15	86564031	86564918	888	9	0.769623	-0.503088	-4.256	0.011285
chr14	18509782	18510785	1004	7	0.372899	-1.07436	-4.25371	0.011329
chr20	59737201	59737577	377	14	0.932553	0.518212	4.25319	0.01134
chr18	16846033	16846186	154	4	0.288563	-0.88232	-4.25171	0.011357
chr5	102154648	102155245	598	43	7.29485	0.673816	4.25105	0.011364
chr4	170386806	170388270	1465	8	0.700032	-0.715546	-4.24878	0.011394
chr3	1181939	1185244	3306	20	1.126	0.4634	4.24744	0.011419
chr6	167213213	167215317	2105	28	3.44963	-0.487609	-4.24486	0.011456
chr20	57689821	57690015	195	10	0.512144	0.615523	4.24396	0.01147
chr21	34669423	34669752	330	26	1.68059	0.495358	4.24279	0.011485
chr7	104559353	104560931	1579	12	1.11922	-0.618901	-4.24255	0.011487
chr12	79932003	79932955	953	11	0.7321	-0.512262	-4.24124	0.01151
chr16	30641195	30641830	636	5	0.350449	-0.639705	-4.24069	0.011516
chr2	102929968	102930977	1010	8	0.435788	0.469371	4.23986	0.011525
chr14	104360731	104361545	815	20	2.08029	-0.452934	-4.23933	0.011537
chr1	112854632	112855070	439	36	3.6909	-0.52241	-4.23877	0.011545
chr22	42800603	42801468	866	9	1.00417	0.559766	4.23819	0.011555
chr1	51058507	51059211	705	10	0.718962	0.550655	4.23595	0.011597
chr8	88382706	88383130	425	10	0.549701	-0.488453	-4.23524	0.011605
chr21	19443457	19443769	313	3	0.158696	0.923277	4.23515	0.011606
chr18	37440441	37441097	657	9	0.716113	-0.544172	-4.23369	0.011638
chr8	141467428	141467557	130	9	0.469343	0.830211	4.23336	0.011638
chr12	30096312	30096487	176	3	0.159244	0.546971	4.23088	0.011678
chr4	99263560	99264279	720	13	0.882207	0.422176	4.23074	0.01168
chr2	154270181	154271687	1507	7	0.380396	-0.467031	-4.22937	0.0117
chr11	75338694	75338833	140	5	0.288317	0.53609	4.22686	0.011738
chr1	199760169	199761248	1080	18	1.06103	0.413169	4.22544	0.011764
chr19	4448994	4449232	239	9	0.525994	-0.686394	-4.22503	0.011773
chr19	16293331	16294175	845	23	2.56866	-0.36339	-4.22313	0.011808
chr11	48990244	48995618	5375	32	2.14266	-0.399344	-4.21957	0.011875
chr7	57424568	57425494	927	96	6.74441	0.332274	4.21928	0.011877
chr12	75059986	75060094	109	3	0.161113	1.05081	4.21806	0.011907
chr5	151154663	151155647	985	11	0.88119	-0.58507	-4.21545	0.011954
chr18	50268499	50268705	207	17	1.00103	0.621606	4.21506	0.011959
chr12	17644238	17647049	2812	17	1.10157	0.457567	4.21424	0.011972
chr18	13131357	13131752	396	7	0.418028	-0.694639	-4.21262	0.01201
chr20	61443691	61443745	55	6	0.43667	0.704125	4.21238	0.012011
chr2	30517872	30517954	83	3	0.163165	0.730307	4.21204	0.012014
chr20	4365498	4366454	957	6	0.350487	0.736627	4.21076	0.012036
chr6	8980248	8981454	1207	6	0.362858	0.690643	4.21051	0.012038
chr22	12397109	12397523	415	5	0.275725	-0.640998	-4.20991	0.012046
chr21	27179839	27181519	1681	4	0.212201	-0.527636	-4.20912	0.012062
chr13	18250735	18251479	745	12	0.966982	-0.770219	-4.20861	0.012067
chr12	69965715	69965771	57	4	0.221091	0.63388	4.20848	0.012068
chr15	24878394	24878773	380	25	1.39758	0.423929	4.20751	0.012079
chr10	129909958	129910132	175	17	0.902477	-0.477305	-4.20546	0.012118
chr10	27688012	27688289	278	3	0.221373	-1.08665	-4.2051	0.012124
chr10	44647921	44648221	301	6	0.358683	-0.585426	-4.20497	0.012129
chr6	39454644	39455158	515	26	1.79902	0.585328	4.20466	0.012134
chr1	108040495	108041858	1364	12	0.96437	0.472547	4.20361	0.012149
chr2	236742195	236742986	792	5	0.315947	-0.879875	-4.20339	0.012154
chr19	15758362	15759048	687	5	0.425792	0.864119	4.20283	0.012172
chr17	41793006	41793464	459	13	0.816796	0.450179	4.20172	0.012182
chr3	149532541	149533049	509	8	0.545273	-0.617887	-4.20004	0.012203
chr21	20020929	20021378	450	3	0.208113	1.35393	4.19904	0.012217
chr20	52973734	52975676	1943	26	2.27856	0.407907	4.19863	0.012225
chr2	183806066	183807205	1140	8	0.724344	0.714462	4.19855	0.012227
chr20	57278236	57278697	462	8	0.703747	-0.594597	-4.19747	0.012245
chr11	22083444	22084286	843	3	0.185215	-0.845168	-4.19698	0.012252
chr16	54577136	54577785	650	23	1.64384	-0.390739	-4.1941	0.012303
chr18	26289285	26289579	295	5	0.326482	0.650417	4.19352	0.012313
chr8	131237770	131239127	1358	8	1.6725	0.93029	4.19327	0.012318
chr8	26040247	26040975	729	34	2.32688	-0.289399	-4.19291	0.012321
chr17	11687857	11688317	461	7	0.416261	-0.523643	-4.19194	0.012337
chr6	158593824	158594257	434	6	0.391844	-0.806212	-4.19006	0.012365
chr5	85885925	85886833	909	7	0.38516	0.616077	4.1885	0.012398
chr8	133351249	133351670	422	7	0.465075	-1.46626	-4.18849	0.012398
chr12	89349455	89350643	1189	17	1.37167	-0.413448	-4.18773	0.012414
chr7	147989782	147990702	921	5	0.326917	-0.647768	-4.18491	0.012451
chr2	16501519	16503238	1720	11	0.71226	0.642318	4.18387	0.012473
chr14_GL000225v1_random	190834	191500	667	18	1.22663	0.531461	4.18351	0.012479
chr6	169927725	169928187	463	7	0.49457	0.509308	4.18339	0.012483
chr17	29069753	29070055	303	15	0.852679	-0.462719	-4.18333	0.012484
chr6	52617117	52617351	235	4	0.214346	-0.976004	-4.18251	0.012497
chr9	76768896	76769199	304	3	0.211566	1.15861	4.17998	0.012539
chr16	77639910	77641342	1433	14	1.51972	-0.464132	-4.17929	0.012553
chr5	164889667	164889882	216	5	0.330155	-0.672646	-4.17889	0.01256
chr11	46390280	46390527	248	17	1.02666	-0.421544	-4.17792	0.012569
chr14	39918525	39919605	1081	4	0.350461	1.61639	4.17561	0.012606
chr3	15362695	15363286	592	9	0.591458	-0.589045	-4.17529	0.012611
chr18	52196250	52196439	190	3	0.194667	0.8312	4.17403	0.012628
chr1	55212728	55213581	854	14	1.24966	-0.42263	-4.17325	0.012642
chr9	136899153	136899397	245	10	0.636131	-0.43227	-4.17167	0.012682
chr9	95512084	95512141	58	7	0.355688	-0.61964	-4.17092	0.012694
chr8	107756631	107757281	651	10	0.890637	-0.421091	-4.17045	0.0127
chr11	39777708	39779780	2073	11	1.8985	0.588343	4.17015	0.012708
chr9	9720471	9725457	4987	21	1.65391	-0.336804	-4.16626	0.012786
chr20	38635028	38635171	144	4	0.221261	0.692446	4.16463	0.012811
chr17	4559538	4559649	112	7	0.362232	0.743236	4.16335	0.012831
chr14	62889520	62889605	86	4	0.217761	-0.528989	-4.16234	0.012844
chr9	110002183	110002946	764	5	0.296035	-0.505989	-4.15975	0.012886
chr10	104489989	104490171	183	5	0.334085	0.548493	4.15947	0.012895
chr19	35853084	35853391	308	8	0.746228	0.438555	4.15861	0.012915
chr10	132964672	132965500	829	51	4.60994	0.607144	4.15742	0.012932
chr6	9143830	9144445	616	12	0.66151	0.48866	4.15718	0.012934
chr2	151181390	151181854	465	7	0.493709	-0.736099	-4.15685	0.012941
chr2	175166359	175166534	176	5	0.278311	-0.700784	-4.15514	0.012974
chr7	25742509	25743522	1014	10	0.715038	-0.484625	-4.15408	0.01299
chr13	64986262	64989543	3282	13	0.791116	-0.667313	-4.15316	0.013002
chr4	92054459	92054810	352	4	0.216012	-0.532956	-4.15287	0.013009
chr10	24043125	24043451	327	3	0.183857	0.867292	4.14867	0.0131
chr8	130948716	130949241	526	31	2.45865	-0.308126	-4.147	0.013137
chr18	7025262	7025636	375	8	0.496583	0.563954	4.14682	0.01314
chr15	42079451	42079810	360	27	1.63082	-0.550117	-4.14564	0.013168
chr5	64691435	64692896	1462	6	0.979403	-1.0322	-4.14477	0.013188
chr7	155405925	155406206	282	14	0.869692	-0.492501	-4.14414	0.013198
chr5	176781174	176781426	253	11	0.616018	-0.44924	-4.14376	0.013206
chr15	100713503	100713710	208	3	0.156869	0.701273	4.14366	0.013207
chr12	72838996	72839876	881	4	0.210655	-1.2177	-4.14082	0.013261
chr5	38190035	38190682	648	16	0.923179	0.354923	4.14022	0.013274
chr15	26628728	26629203	476	26	2.97337	-0.880545	-4.1394	0.013288
chr22	29706744	29706902	159	4	0.204893	-0.634089	-4.13931	0.013292
chr20	53081661	53081934	274	5	0.27059	-0.728479	-4.13884	0.013303
chr11	1872408	1873303	896	25	1.5813	0.456245	4.1387	0.013305
chr14	105088102	105088764	663	36	4.23558	0.43796	4.13564	0.013359
chr7	963635	964790	1156	42	5.00833	-0.500656	-4.13517	0.013364
chr19	39643708	39643902	195	5	0.259056	-0.581065	-4.13217	0.013414
chr7	56435787	56436057	271	4	0.225923	-0.765453	-4.13189	0.013416
chr12	74337544	74337805	262	3	0.188187	-1.28826	-4.13169	0.013417
chr4	116780567	116781023	457	24	1.59939	0.510839	4.13089	0.013433
chr9	90568488	90568609	122	6	0.467645	-0.550463	-4.1265	0.013513
chr22	47604689	47605291	603	6	0.38497	0.681758	4.12551	0.013533
chr21	22484412	22485566	1155	11	0.80142	-0.485021	-4.12501	0.013541
chr11	128920255	128920761	507	13	0.67401	0.545587	4.12455	0.01355
chr17	17062883	17063105	223	7	0.369686	-0.658516	-4.12364	0.013565
chr8	109727347	109730533	3187	16	0.960197	0.440276	4.12175	0.013604
chr7	56464600	56466558	1959	16	1.18049	-0.491748	-4.12175	0.013604
chr18	60150302	60150667	366	3	0.154876	-0.772718	-4.12014	0.013634
chr17	79127891	79128414	524	17	1.06529	-0.353036	-4.11931	0.013656
chr10	12397648	12398600	953	14	0.951856	-0.5044	-4.11804	0.013676
chr2	21066080	21067384	1305	10	0.616134	-0.617436	-4.11777	0.013679
chr3	185836957	185837563	607	19	1.2267	-0.488114	-4.11694	0.013688
chr11	134761430	134762876	1447	75	6.47677	0.577988	4.11601	0.013704
chr11	20176444	20177218	775	15	1.5106	-0.461729	-4.11499	0.01373
chr2	21260082	21260833	752	8	0.557123	0.568809	4.1147	0.01374
chr9	25270825	25270947	123	3	0.155443	-0.718521	-4.11322	0.013756
chr10	107154249	107154671	423	4	0.204162	0.680952	4.11249	0.013768
chr18	19965976	19966041	66	3	0.605041	-1.05985	-4.11149	0.013784
chr5	125197285	125197430	146	3	0.160095	0.690165	4.11137	0.013784
chr6	16803361	16803581	221	9	0.499862	0.42591	4.11101	0.013785
chr11	134712322	134712711	390	28	1.76275	0.431437	4.11084	0.013786
chr6	71711687	71712479	793	3	0.200949	0.718492	4.11041	0.013798
chr3	183466339	183466614	276	3	0.165193	0.892907	4.11038	0.0138
chr2	185396688	185396972	285	4	0.236694	-0.539466	-4.10923	0.013815
chr3	95450812	95450946	135	3	0.16362	1.93919	4.109	0.01382
chr8	114311142	114311783	642	43	7.19906	0.467906	4.10813	0.013836
chr2	193682580	193683705	1126	9	0.526087	-0.509285	-4.10747	0.013849
chr9	107658259	107658869	611	9	0.488482	-0.885994	-4.10678	0.013858
chr1	38527495	38527525	31	3	0.15419	0.626031	4.10572	0.01388
chr12	105608696	105609068	373	4	0.405369	0.696405	4.10506	0.013898
chr10	2029077	2032381	3305	15	1.06231	0.636304	4.10469	0.013908
chr4	29734706	29734790	85	4	0.455814	0.837969	4.10388	0.013928
chr17	54213341	54213608	268	3	0.156848	0.785163	4.10348	0.013936
chr4	16814149	16814974	826	9	0.57233	-0.519906	-4.10273	0.013948
chr1	124146770	124146960	191	4	0.239582	0.48211	4.10133	0.013968
chr2	131362039	131363355	1317	20	1.41055	0.388115	4.10069	0.013972
chr17	78239976	78240593	618	12	0.722511	0.593101	4.09785	0.014026
chr1	34011349	34011909	561	6	0.552065	0.675734	4.09548	0.01407
chr6	73348767	73349016	250	14	0.841675	-0.542399	-4.09542	0.014071
chr19	23897567	23900060	2494	11	0.941181	-0.60434	-4.094	0.014102
chr16	6345798	6346440	643	8	0.493671	-0.556916	-4.09322	0.014119
chr8	95524764	95525199	436	3	0.15367	0.718922	4.09258	0.014129
chr12	55165484	55166096	613	9	0.601187	0.906546	4.08948	0.014199
chr14	106866682	106866807	126	3	0.158356	-0.788761	-4.08925	0.014209
chr8	38974249	38975049	801	73	5.33836	0.273685	4.08874	0.014218
chr15	99928858	99929140	283	10	0.618333	-0.679212	-4.08787	0.014233
chr2	123836137	123839080	2944	16	1.1059	-0.386228	-4.08646	0.014263
chr18	77973997	77974712	716	3	0.198099	-0.664928	-4.0856	0.014283
chr5	136540095	136540787	693	7	0.394518	0.685328	4.08498	0.014292
chr9	72687874	72689741	1868	8	0.677082	-1.12245	-4.08372	0.014317
chr16	6066539	6066755	217	5	0.317713	0.880235	4.08146	0.014355
chr9	78291927	78292335	409	8	0.666093	0.521373	4.08143	0.014355
chr9	33393277	33393907	631	15	1.45086	-0.540902	-4.0805	0.014369
chr1	22521053	22521208	156	5	0.265861	0.426333	4.0796	0.014392
chr10	17288750	17289115	366	3	0.329884	0.987178	4.0774	0.014437
chr7	63210928	63212069	1142	17	1.13421	-0.42493	-4.07711	0.01444
chr1	64186702	64187004	303	11	0.616088	-0.690997	-4.07676	0.014448
chr12	109405396	109405868	473	13	0.883097	-0.510679	-4.07669	0.014448
chr14	99475267	99475514	248	9	0.696688	-0.410018	-4.07607	0.014467
chr2	71051446	71051599	154	4	0.260897	-0.899095	-4.07537	0.014484
chr16	25939953	25940297	345	5	0.268966	0.723294	4.07508	0.01449
chr10	114607811	114607889	79	3	0.164647	0.577158	4.07436	0.014507
chr9	87646763	87646913	151	3	0.164479	0.835796	4.07289	0.014524
chr5	174802278	174803088	811	7	0.418858	0.817371	4.07185	0.014546
chr2	161090928	161091713	786	6	0.363647	0.568727	4.07164	0.01455
chr9	138163129	138174604	11476	76	12.8658	0.308303	4.06663	0.014655
chr17	15564067	15564545	479	14	1.16516	-0.434949	-4.06522	0.014682
chr14	57068593	57068645	53	3	0.151561	0.793489	4.06508	0.014685
chr13	17255668	17255788	121	3	0.21916	1.42367	4.06474	0.01469
chr17	16784741	16786346	1606	8	0.498438	0.455542	4.06313	0.014729
chr18	76913392	76913882	491	8	0.570363	-0.650608	-4.06213	0.014748
chr8	34285404	34286184	781	11	0.613085	0.506762	4.06194	0.014751
chr20	20372750	20372871	122	6	0.334258	-0.750185	-4.06172	0.014754
chr13	64884319	64885469	1151	4	0.25148	-0.71332	-4.06171	0.014754
chr9	93029662	93029907	246	7	0.363528	0.689373	4.06153	0.014758
chr22	21113664	21114503	840	3	0.188661	0.664778	4.06144	0.014758
chr16	24193423	24194320	898	11	0.895411	-0.526568	-4.06083	0.014769
chr11	47118869	47119443	575	17	1.18247	-0.677817	-4.06071	0.014775
chr15	38774055	38775581	1527	10	0.729023	-0.728037	-4.05997	0.014789
chr14	100807363	100807781	419	14	0.846504	-0.406995	-4.0587	0.014811
chr13	113821058	113821573	516	28	1.61287	0.417071	4.05812	0.01482
chr6	342377	343119	743	14	0.776268	-0.45018	-4.0581	0.014821
chr7	98770873	98772570	1698	33	2.37957	0.27318	4.05713	0.014832
chr4	149966114	149966280	167	3	0.155077	0.666253	4.0567	0.014844
chr10	42385614	42386651	1038	11	0.974267	-0.478034	-4.05666	0.014844
chr5	33470659	33470856	198	3	0.160004	0.942456	4.05366	0.0149
chr19	4377489	4378001	513	23	1.91974	-0.519651	-4.05318	0.01491
chr11	2173044	2173814	771	22	1.35496	-0.432253	-4.05306	0.014912
chr18	8419547	8420170	624	10	0.59343	-0.688004	-4.05138	0.014943
chr9	90639529	90640036	508	8	0.505454	-0.8332	-4.0509	0.014957
chr3	36539704	36541700	1997	12	0.741017	-0.346186	-4.0506	0.014961
chr12	36001504	36001844	341	6	0.639332	-0.976383	-4.04903	0.014996
chr15	46180086	46181536	1451	5	0.266022	0.656148	4.04651	0.01504
chr10	105154666	105158546	3881	27	1.86603	0.39922	4.04405	0.015096
chr12	110858987	110859096	110	4	0.238862	-0.68786	-4.04352	0.015106
chr16	84555605	84556185	581	15	1.21201	-0.439174	-4.04285	0.015125
chr2	152216978	152217740	763	9	0.590639	0.478522	4.04244	0.015138
chr18	1520834	1521261	428	3	0.479722	-1.13898	-4.04153	0.01516
chr1	25186053	25186409	357	7	0.525271	0.492278	4.04109	0.015174
chr17	66773649	66774234	586	15	1.40211	-0.418561	-4.04021	0.015187
chr21	41678714	41679234	521	14	0.750819	-0.42146	-4.04016	0.015189
chr5	37915117	37916656	1540	18	1.60702	-0.383411	-4.03941	0.015201
chr10	112373899	112374142	244	5	0.60528	0.662725	4.03882	0.015208
chr1	18686951	18687079	129	3	0.160502	-0.777134	-4.03878	0.015208
chr10	122154785	122155238	454	19	1.1922	0.294357	4.03788	0.015223
chr19	53993015	53993314	300	31	1.93784	0.478809	4.03729	0.015229
chr8	132914914	132915633	720	8	0.440205	0.69341	4.03698	0.015234
chr9	138176887	138179197	2311	32	4.47401	0.358635	4.03633	0.015246
chr9	107945168	107945683	516	6	0.415525	0.674383	4.03586	0.015259
chr8	25937926	25939432	1507	15	1.24049	-0.415226	-4.03458	0.015284
chr10	127479314	127480396	1083	8	1.6342	0.811339	4.03261	0.015321
chr9	63770424	63771645	1222	5	0.416493	-0.632813	-4.03009	0.015387
chr1	33928193	33928810	618	7	0.649534	-0.571462	-4.02877	0.015415
chr10	22992424	22992960	537	8	0.505283	0.659769	4.02697	0.015455
chr12	58097318	58098060	743	5	0.307281	0.588691	4.02651	0.015467
chr16	54176276	54176677	402	19	1.1239	-0.504066	-4.02316	0.015536
chr15	91980579	91980680	102	3	0.156696	0.600252	4.02119	0.015581
chr22	45436769	45437244	476	39	4.08773	0.520765	4.02031	0.015603
chr3	134680813	134681299	487	8	0.419376	1.0803	4.01892	0.015634
chr21	8208398	8208636	239	38	2.54778	-0.850938	-4.01834	0.015645
chr1	157354349	157355760	1412	10	0.667716	0.411352	4.01825	0.015648
chr20	30288031	30288575	545	20	1.54588	0.537027	4.01629	0.015693
chr12	130237496	130237850	355	5	0.336859	-0.698345	-4.01602	0.015704
chr3	125991032	125991383	352	8	1.02965	-0.589398	-4.01456	0.015735
chr12	82211076	82211752	677	5	0.337066	1.11433	4.01429	0.015739
chr19	58023599	58024041	443	9	0.661124	0.623205	4.01344	0.015754
chr8	48199359	48199596	238	14	0.722048	0.545852	4.01303	0.015763
chr22	36335404	36335513	110	6	0.311707	-0.692196	-4.01071	0.015819
chr7	35093027	35093333	307	19	2.63297	-0.464688	-4.00991	0.015833
chr16	47060499	47060724	226	3	0.162065	-0.7175	-4.00984	0.015834
chr14	23746807	23747185	379	6	0.31654	0.611681	4.00982	0.015835
chr20	29677656	29677893	238	3	0.163932	-0.764965	-4.00975	0.015835
chr16	2771467	2771523	57	4	0.210834	-0.572571	-4.00854	0.015865
chr12	37385911	37386566	656	7	0.524178	0.920819	4.00794	0.015876
chr11	133778262	133778577	316	18	1.0499	-0.456092	-4.00773	0.015878
chr17	49935689	49935785	97	6	0.31361	1.12074	4.0062	0.015912
chr14	77032812	77033046	235	20	1.02688	-0.607877	-4.00505	0.015944
chr8	51474876	51475139	264	9	0.582957	-0.469572	-4.00371	0.015965
chr14	54888582	54889031	450	9	0.487541	0.457091	4.00288	0.015983
chr2	57052878	57054806	1929	8	0.490008	0.577678	4.00142	0.016014
chr2	103247133	103247982	850	3	0.204075	1.31881	4.00134	0.016015
chr17	15011508	15012107	600	12	0.82447	-0.462407	-4.00095	0.016021
chr7	30986640	30987312	673	21	1.95642	0.381556	3.99991	0.016043
chr10	20589112	20591049	1938	9	0.656691	-0.441314	-3.99968	0.016052
chr7	57103595	57104189	595	8	0.641215	-1.2351	-3.99926	0.016057
chr1	125002089	125002749	661	8	0.545792	-0.707221	-3.99894	0.016064
chr11	125248461	125249408	948	3	0.213715	-0.812056	-3.99821	0.016078
chr5	178187060	178187547	488	29	4.60385	-0.658001	-3.99792	0.016087
chr13	111284101	111284298	198	9	0.585445	-0.431335	-3.99691	0.016108
chr2	98264405	98265732	1328	11	0.707514	0.842783	3.99668	0.016113
chr13	73273400	73275422	2023	12	0.801731	0.586123	3.99637	0.016116
chr14	32935684	32935863	180	4	0.331449	-0.662967	-3.99627	0.016119
chr5	179342691	179343002	312	9	0.481724	-0.755446	-3.99551	0.016139
chr6	157830435	157831001	567	6	0.346867	-0.477664	-3.99549	0.016139
chr10	130268411	130268874	464	9	0.496504	-0.424868	-3.99503	0.016149
chr12	3564333	3565216	884	7	0.555746	0.83762	3.99357	0.016188
chr16	48027443	48028158	716	6	0.369685	-0.477327	-3.99351	0.01619
chr2	103156139	103157393	1255	5	0.395754	0.872599	3.99178	0.016226
chr1	106538454	106538747	294	11	0.576829	-0.466806	-3.99153	0.016233
chr18	45029780	45030126	347	3	0.168927	-0.915155	-3.99021	0.016261
chr6	735859	736121	263	7	0.395692	0.837236	3.98936	0.016276
chr11	64890646	64891272	627	16	1.24406	-0.426229	-3.98889	0.016292
chr11	67302261	67302372	112	7	0.358995	-0.799183	-3.98858	0.016299
chr7	1537424	1537681	258	17	0.906955	-0.481731	-3.98853	0.0163
chr20	44773835	44773905	71	5	0.270006	-0.605097	-3.98826	0.016308
chr10	40409776	40410803	1028	6	0.53601	0.94945	3.98665	0.016339
chr13	52903502	52904105	604	9	0.635582	0.584535	3.98639	0.016347
chr16	61966076	61966518	443	11	0.662089	-0.526028	-3.98607	0.016353
chr4	1521421	1521779	359	26	1.44816	0.320137	3.98579	0.016358
chr18	77952323	77952784	462	7	0.479272	-0.623888	-3.98513	0.016373
chr8	23746805	23747306	502	4	0.21527	-0.759011	-3.98504	0.016376
chr11	2434489	2434583	95	3	0.163692	-0.626033	-3.98411	0.016397
chr2	1813567	1813843	277	25	1.32613	-0.410308	-3.98337	0.016414
chr1	21069750	21069903	154	4	0.208411	-1.04791	-3.98316	0.016417
chr6	92208584	92208829	246	6	0.521477	0.755709	3.98171	0.016455
chr2	205909007	205909560	554	12	1.02815	0.469334	3.98117	0.016466
chr8	78762380	78762707	328	31	2.94753	0.604076	3.98057	0.016475
chr5	127766599	127767581	983	9	0.58413	0.498139	3.98022	0.016483
chr10	71241297	71241452	156	5	0.278013	0.430233	3.97959	0.016492
chr9	960033	960183	151	3	0.217337	-0.85273	-3.97869	0.016508
chr6	83795713	83796387	675	4	0.339703	0.64211	3.97856	0.016512
chr1	123983	124108	126	3	0.187078	0.773976	3.97799	0.016521
chr7	49578209	49578317	109	4	0.273123	0.795496	3.97781	0.016524
chr11	29323821	29324864	1044	3	0.168641	0.795033	3.97597	0.016571
chr4	36037696	36038176	481	4	0.218799	0.573143	3.97559	0.016576
chr10	24600651	24600911	261	9	1.67164	-0.930064	-3.97506	0.016591
chr9	114387809	114388178	370	19	1.02846	0.577391	3.97483	0.016595
chr2	219534718	219535230	513	9	0.633921	0.844269	3.97462	0.016603
chr20	60243360	60243378	19	3	0.15176	0.651653	3.97455	0.016605
chr6	157990924	157991425	502	12	1.41025	-0.468298	-3.97442	0.016606
chr16	80775395	80776103	709	4	0.227354	0.675399	3.97323	0.016628
chr12	102917263	102917583	321	21	1.15719	0.357768	3.97322	0.016628
chr5	117848703	117849343	641	8	0.688288	-0.527467	-3.97285	0.016641
chr12	51364547	51364656	110	3	0.154651	-0.76094	-3.97242	0.016651
chr15	21654104	21654199	96	3	0.24331	-1.32618	-3.97137	0.016679
chr15	55516334	55516600	267	3	0.160355	-0.477347	-3.97047	0.016702
chr22	44550808	44551312	505	19	1.29009	-0.415971	-3.97022	0.016706
chr6	167216041	167216458	418	6	0.507744	1.46183	3.96971	0.016716
chr2	74934763	74936378	1616	8	0.510015	0.540734	3.9678	0.016752
chr15	63056993	63057173	181	6	0.362601	-0.705246	-3.96723	0.016766
chr5	175253943	175255077	1135	6	0.535644	0.576523	3.96402	0.01683
chr12	130835543	130836086	544	9	0.713333	-0.500506	-3.96374	0.016836
chr5	142495524	142495774	251	3	0.210537	-0.755011	-3.96269	0.016869
chr17	20178788	20179249	462	4	0.242143	0.6193	3.96267	0.016869
chr8	76717254	76718140	887	11	0.684788	-0.440929	-3.96254	0.01687
chr11	55872593	55873056	464	44	2.52421	0.426133	3.96088	0.016904
chr9	76851862	76852956	1095	8	0.933048	0.517429	3.96053	0.016908
chr7	57708021	57710800	2780	26	1.77813	-0.349221	-3.96003	0.016916
chr17	48730943	48730990	48	3	0.154553	-1.0082	-3.95986	0.016921
chr7	32905556	32905911	356	10	0.55665	0.693078	3.9597	0.016925
chr16	90106207	90106513	307	29	2.12345	0.504611	3.95827	0.01696
chr13	37461029	37461065	37	3	0.243523	0.669512	3.95798	0.016968
chr7	15794348	15794749	402	4	0.232201	0.551937	3.95778	0.016977
chr9	137048648	137049132	485	51	3.69193	-0.428924	-3.95736	0.016985
chr10	42937143	42937231	89	3	0.152284	-0.612187	-3.95715	0.016989
chr19	51728979	51729458	480	14	0.808945	-0.415763	-3.95708	0.01699
chr2	128605500	128606082	583	14	0.760459	0.512657	3.95517	0.017028
chr12	35829710	35830160	451	3	0.498324	-1.35034	-3.95294	0.017084
chr10	48505139	48505210	72	3	0.150967	0.741469	3.95281	0.017085
chr9	62885435	62886119	685	3	0.179544	1.62957	3.95166	0.01711
chr2	153845167	153847399	2233	16	1.12399	-0.44314	-3.95144	0.017116
chr2	184045035	184047026	1992	10	1.07846	0.436629	3.95096	0.017131
chr9	1839818	1840306	489	8	0.46028	0.45637	3.95056	0.01714
chr18	79786729	79787036	308	5	0.284009	0.647935	3.94946	0.017163
chr19	2567761	2568042	282	11	1.58794	-0.652475	-3.94918	0.017169
chr4	183838054	183838625	572	5	0.281422	0.852357	3.94866	0.017181
chr14	68585685	68586143	459	19	1.15857	0.51173	3.94861	0.017182
chr17	59490711	59490728	18	3	0.152877	1.37141	3.94853	0.017183
chr5	169584862	169585199	338	17	1.25764	0.435301	3.94843	0.017187
chr7	69274226	69274990	765	7	0.58808	-0.467465	-3.94796	0.017193
chr1	108229426	108229640	215	6	0.44958	-0.735258	-3.94783	0.017196
chr2	11378361	11378531	171	5	0.294525	-0.808878	-3.94726	0.017212
chr13	47117442	47118476	1035	9	0.458955	0.590308	3.9468	0.017227
chr2	215563667	215563975	309	3	0.171282	1.75483	3.94601	0.017248
chr18	53982424	53984176	1753	13	0.796324	-0.64517	-3.94542	0.017265
chr4	87820140	87820459	320	8	0.420917	0.381244	3.9438	0.017303
chr2	177846661	177848526	1866	9	1.04307	0.424152	3.94343	0.017314
chr16	84079123	84079598	476	6	0.66909	-0.659052	-3.94232	0.017342
chr10	76251775	76252218	444	12	0.646771	-0.444388	-3.94119	0.017377
chr4	64455668	64456006	339	4	0.255792	-0.600729	-3.94045	0.017393
chr16	2658494	2659604	1111	22	1.22273	-0.405848	-3.94044	0.017393
chr4	187508405	187508556	152	3	0.203364	-0.516629	-3.94025	0.017393
chr3	90796192	90796377	186	4	0.389389	-0.795751	-3.93798	0.017452
chr5	3120066	3120727	662	15	1.10503	0.43106	3.93658	0.017493
chr18	64528608	64528859	252	4	0.296591	-0.569758	-3.93643	0.017497
chr10	6248321	6248499	179	4	0.240069	0.717875	3.93612	0.0175
chr7	50284312	50285289	978	7	0.428864	-0.557086	-3.93567	0.01751
chr4	42365694	42366542	849	6	0.406118	0.579159	3.93542	0.017516
chr22_KI270878v1_alt	167288	167622	335	14	1.2864	-0.599335	-3.93461	0.017545
chr2	239308806	239309360	555	27	2.0639	0.443103	3.93411	0.017557
chr7	138275076	138275512	437	3	0.17525	-0.661922	-3.93395	0.017561
chr22	29973787	29973894	108	4	0.205662	0.662635	3.93315	0.017582
chr3	143818399	143818521	123	4	0.267819	1.04777	3.9322	0.017609
chr5	77850850	77851498	649	37	2.20805	0.236921	3.93169	0.017625
chr8	8704336	8704698	363	4	0.236704	0.769978	3.93057	0.017652
chr15	72934907	72936202	1296	11	1.20691	0.689873	3.92951	0.017681
chr12	104507116	104507428	313	8	0.519091	-0.575439	-3.92729	0.017736
chr2	143660359	143660848	490	6	0.419004	-0.595131	-3.92427	0.017814
chr17	48482868	48483156	289	5	0.383871	-0.825572	-3.92329	0.017838
chr6	148784931	148785542	612	13	0.918693	0.494527	3.92065	0.017898
chr13	92384471	92384992	522	6	0.468324	0.536938	3.92048	0.017904
chr13	68417902	68418483	582	7	0.444343	-0.556106	-3.92027	0.017907
chr8	133016489	133017032	544	11	0.7771	0.430322	3.92002	0.017912
chr8	55598179	55599131	953	10	0.984478	0.415874	3.91949	0.017931
chr4	7543284	7544204	921	9	0.712776	-0.719747	-3.91894	0.01795
chr2	217808295	217811005	2711	24	3.00027	0.464837	3.9182	0.017974
chr19	44697373	44697562	190	9	0.51065	0.602645	3.91714	0.018003
chr15	70062418	70062808	391	22	1.28669	-0.598545	-3.91641	0.018025
chr7	51872808	51873715	908	7	0.395527	-0.567349	-3.91632	0.018029
chr19	58356387	58356618	232	30	1.62024	0.408078	3.91623	0.01803
chr10	4035369	4035443	75	6	0.325116	-0.516027	-3.91525	0.018063
chr1	222940815	222940969	155	3	0.157296	-1.19323	-3.91512	0.018067
chr19	20360229	20360434	206	6	0.32775	-0.975487	-3.91498	0.018068
chr18	55886295	55886518	224	3	0.16925	-0.790173	-3.91364	0.018107
chr3	143452071	143452377	307	3	0.157506	-1.14463	-3.91268	0.018128
chr17	62820801	62821151	351	7	0.490788	-1.12717	-3.91159	0.018164
chr22	42855411	42855661	251	9	0.487933	-0.503589	-3.91092	0.018179
chr11	9858241	9858929	689	6	0.461414	0.768644	3.91045	0.018191
chr13	67378037	67378856	820	5	0.291016	-0.620745	-3.91039	0.018191
chr4	167957353	167958593	1241	5	0.274766	-0.604006	-3.90898	0.018224
chr3	160870598	160870890	293	4	0.205348	-0.652912	-3.90864	0.018236
chr7	150801666	150803432	1767	29	2.26396	-0.413035	-3.90808	0.018248	cg10409299,cg00005423,cg15404971
chr7	1445798	1446814	1017	17	2.22542	0.641261	3.90722	0.018271
chr8	41791666	41792267	602	13	1.3418	0.494777	3.90606	0.018297
chr20	46210398	46210734	337	31	2.06832	-0.367717	-3.90581	0.018302
chr7	103960782	103961556	775	7	0.52347	0.758911	3.90497	0.018331
chr22	42270882	42272166	1285	50	2.82682	-0.293784	-3.90413	0.01835
chr3	38585845	38587049	1205	15	0.831239	-0.375146	-3.90411	0.01835
chr19	50719126	50721270	2145	44	4.00977	0.317112	3.90381	0.018356
chr8	144416498	144416859	362	23	1.61503	-0.585731	-3.90272	0.018389
chr12	4175860	4177065	1206	16	0.902109	0.451788	3.90232	0.018398
chr5	10511925	10512468	544	7	0.520847	0.805002	3.90169	0.018417
chr14	98525155	98525482	328	5	0.370127	-0.564239	-3.90156	0.01842
chr9	76130857	76131861	1005	6	0.322266	0.478767	3.90152	0.01842
chr2	46300258	46300682	425	8	0.564253	0.633391	3.90107	0.018429
chr9	62543967	62544577	611	8	0.44492	-0.712569	-3.90074	0.018437
chr21	14063822	14065029	1208	73	11.6573	-0.326954	-3.90058	0.018442
chr8	101688380	101688660	281	3	0.161742	0.68325	3.90037	0.018446
chr8	143985459	143985989	531	21	1.9528	-0.431148	-3.90006	0.018457
chr10	46839552	46840271	720	10	0.970945	-0.444735	-3.90003	0.018458
chr17	58666632	58667008	377	16	0.86975	0.580558	3.90002	0.018458
chr18	62521335	62521832	498	5	0.333899	-0.58983	-3.89914	0.018481
chr18	6165484	6165851	368	3	0.163427	0.646007	3.89809	0.018516
chr5	3320221	3321081	861	26	1.93872	-0.302411	-3.89767	0.018527
chr12	108153897	108156240	2344	19	1.098	-0.363651	-3.89752	0.018531
chr13	49214677	49214958	282	6	0.355725	-0.663055	-3.89751	0.018531
chr12	90593140	90594379	1240	7	0.549891	-0.477278	-3.89743	0.018533
chr7	24059787	24060085	299	12	0.82899	-0.503644	-3.8968	0.018547
chr12	130286348	130286423	76	3	0.15279	0.554294	3.8954	0.01858
chr19	46243542	46243967	426	5	0.285773	-0.804574	-3.89487	0.018594
chr3	191622951	191623820	870	6	0.472479	-1.02668	-3.89422	0.018616
chr6	108971172	108971907	736	13	1.37794	-0.41224	-3.89362	0.018636	cg21924419
chr1	212916568	212917191	624	25	3.1273	-0.40625	-3.89166	0.018693
chr8	37246968	37249696	2729	42	2.99919	-0.277106	-3.89117	0.018708
chr1	183982945	183983662	718	10	0.591222	0.488009	3.89115	0.018709
chr16	83951283	83951702	420	9	1.0581	0.654063	3.89009	0.018746
chr2	128493322	128493631	310	30	1.82209	-0.570682	-3.88963	0.01876
chr10	81362684	81363444	761	5	0.294886	-0.613998	-3.88951	0.018761
chr3	140917895	140919388	1494	18	2.14321	0.465913	3.88946	0.018761
chr19	13304350	13305248	899	10	0.763293	-0.531669	-3.8893	0.018766
chr2	201257468	201258030	563	11	0.975037	-0.414411	-3.88898	0.018771
chr2	183740669	183741677	1009	9	0.584362	0.563313	3.88825	0.018783
chr3	192031239	192031573	335	3	0.174027	0.967044	3.88781	0.018792
chr8	45080739	45081766	1028	6	0.619922	0.99223	3.88747	0.018802
chr1	217982006	217983130	1125	22	2.45135	0.553302	3.88699	0.01882
chr3	55484295	55484648	354	20	1.99325	-0.481833	-3.88687	0.018822
chr2	76537379	76538775	1397	8	0.454752	-0.578545	-3.88642	0.01883
chr17	81979031	81979205	175	7	0.403217	0.694178	3.8854	0.018855
chr18	9017108	9017363	256	18	1.07417	0.474111	3.88484	0.018873
chr7	116859849	116860664	816	7	0.472961	0.638639	3.8842	0.018892
chr2	2941076	2941541	466	19	1.26716	0.400703	3.8841	0.018894
chr19	21569175	21569888	714	30	2.22694	0.681354	3.88393	0.018898
chr14	104905192	104905907	716	55	7.25422	0.430064	3.88304	0.018924
chr19	53677528	53678278	751	7	0.570727	-0.678878	-3.88057	0.018988
chr4	6440239	6440699	461	6	0.342256	-0.900646	-3.88045	0.018991
chr3	47410356	47410557	202	10	0.623665	-0.68353	-3.87905	0.019025
chr13	68217125	68217535	411	3	0.158781	0.715167	3.8789	0.019028
chr3	88554493	88554520	28	3	0.151333	0.92343	3.8789	0.019028
chr5	135487770	135488208	439	8	0.737091	-0.572667	-3.87841	0.019046
chr12	32251384	32251923	540	4	0.263503	0.576173	3.87798	0.019052
chr19	29129453	29129943	491	10	0.555545	-0.419416	-3.8767	0.019081
chr8	133095052	133095070	19	4	0.214891	-0.656502	-3.87659	0.019083
chr10	43308925	43309493	569	10	0.764717	0.574541	3.87622	0.019101
chr12	105704106	105704295	190	6	0.308827	0.624822	3.87586	0.019106	cg15324230
chr4	111390635	111391241	607	7	0.514572	-0.620164	-3.87495	0.019132
chr12	117321829	117321851	23	3	0.176041	-0.608251	-3.87473	0.019138
chr13	108352929	108354885	1957	15	0.874464	-0.47059	-3.87385	0.019159
chr8	128090879	128090938	60	4	0.202694	-0.486687	-3.87268	0.019188
chr17	80689292	80689500	209	10	0.632603	-0.546527	-3.87178	0.019209
chr6	60596284	60596818	535	4	0.328632	-0.899218	-3.8716	0.019214
chr11	88072248	88074678	2431	10	0.937605	-0.740576	-3.87157	0.019215
chr15	78831321	78831811	491	45	3.1752	0.382415	3.8707	0.019245
chr19	4281039	4281405	367	11	0.744828	-0.593627	-3.87033	0.019259
chr12	188361	188700	340	19	2.24263	1.01181	3.87028	0.01926
chr2	48929909	48930477	569	6	0.351815	-0.714599	-3.86952	0.019279
chr22	46886692	46887045	354	6	0.330197	-0.617431	-3.8659	0.019374
chr17	3425651	3425931	281	5	0.252059	-0.865269	-3.86571	0.019376
chr1	162433020	162433368	349	30	1.70625	-0.463488	-3.86469	0.019395
chr19	37309243	37309738	496	4	0.280883	0.630213	3.86375	0.019418
chr2	187294215	187294695	481	3	0.212224	0.50391	3.86325	0.019436
chr1	71045975	71046571	597	31	2.88952	-0.43148	-3.86315	0.019438
chr1	124021562	124021647	86	4	0.214399	-0.618752	-3.86279	0.019443
chr12	76890108	76890413	306	3	0.162109	0.785774	3.86258	0.01945
chr20	60976889	60977073	185	4	0.272188	-0.597559	-3.86084	0.01949
chr6	166841297	166841438	142	6	0.468953	0.568467	3.86001	0.019515
chr16	36316001	36316064	64	5	0.666259	1.16922	3.85956	0.019529
chr4_GL000008v2_random	83275	83386	112	10	1.00354	1.01401	3.85885	0.019552
chr13	16758332	16758665	334	7	0.423129	-0.690362	-3.8586	0.01956
chr12	129725274	129726254	981	7	0.638141	-0.660131	-3.85843	0.019568
chr11	1362933	1363365	433	5	0.324093	0.745674	3.85812	0.019583
chr10	133321782	133322019	238	3	0.176143	-0.561847	-3.85758	0.019593
chr1	152282756	152284806	2051	10	0.91212	0.512015	3.85667	0.019615
chr9	125410232	125410680	449	18	1.3335	0.455068	3.85645	0.019618
chr7	159228496	159228805	310	7	0.52638	-1.01962	-3.85613	0.019623
chr16	54412277	54412649	373	11	0.69454	-0.510111	-3.856	0.019624
chr21	21970806	21970893	88	3	0.168211	0.738812	3.85598	0.019624
chr5	8855733	8857390	1658	12	0.764534	-0.538154	-3.85555	0.019636
chr5	170202087	170202190	104	3	0.160779	-0.697947	-3.85528	0.019646
chr7	60163121	60163144	24	3	0.255092	1.81157	3.85524	0.019648
chr4	167359060	167360361	1302	7	0.428508	-0.839336	-3.85524	0.019648
chr11	122755592	122755971	380	6	0.363534	0.707335	3.85469	0.019662
chr11	49862116	49862898	783	5	0.29401	-0.880277	-3.85445	0.019669
chr4	60474199	60474892	694	6	0.308017	-0.74956	-3.85426	0.019672
chr8	77510138	77511040	903	3	0.158627	1.11287	3.85358	0.019694
chr8	36414955	36415869	915	4	0.515889	-0.573372	-3.85283	0.019722
chr11	61009333	61009759	427	11	0.7825	-0.616494	-3.85262	0.019729
chr1	11555379	11555508	130	4	0.213503	0.623981	3.85245	0.019736
chr5	118409085	118409433	349	4	0.218711	-0.847301	-3.85198	0.019753
chr5	90123844	90125570	1727	13	0.755799	0.389352	3.84955	0.019814
chr1	171037923	171039199	1277	5	0.275028	-0.634024	-3.84849	0.01985
chr20	51233433	51233718	286	6	0.384059	-0.718371	-3.84817	0.019859
chr6	99867226	99867712	487	4	0.342543	0.859905	3.84788	0.019868
chr20	57640944	57641697	754	7	0.698769	-0.544993	-3.84783	0.019868
chr16	29170637	29171227	591	15	0.941492	-0.560855	-3.84655	0.019905
chr1	68717527	68718133	607	3	0.159602	-0.675462	-3.84596	0.019916
chr22	16441707	16443290	1584	6	0.449873	-0.646406	-3.8456	0.019925
chr1	34716210	34716443	234	6	0.321828	0.747153	3.84554	0.019928
chr16	78259991	78260091	101	5	0.332108	0.669088	3.84541	0.019932
chr18	8797356	8798075	720	11	0.980643	-0.631509	-3.84335	0.020001
chr3	121593280	121593442	163	6	0.305137	-0.422698	-3.84331	0.020003
chr15	88449060	88449261	202	3	0.157296	-0.857593	-3.84291	0.020011
chr11	39759868	39763085	3218	19	2.39488	0.470379	3.84156	0.020046
chr9	62843662	62844080	419	14	1.36898	-0.405092	-3.84073	0.020061
chr13	74379437	74380838	1402	3	0.211353	0.484248	3.84038	0.020074
chr15	23381247	23381508	262	7	0.478717	0.444205	3.83974	0.020099
chr8	135829088	135829472	385	9	0.493386	0.583428	3.83953	0.020105
chr4	62850156	62851309	1154	3	0.209856	-1.00571	-3.83873	0.020124
chr9	25430317	25431774	1458	4	0.257759	-0.582563	-3.83872	0.020125
chr11	14905681	14906057	377	23	1.54849	0.338913	3.83857	0.020128
chr2	107687092	107687664	573	9	0.600672	0.687583	3.83847	0.020129
chr11	48844909	48845975	1067	16	1.09809	-0.591843	-3.83572	0.020203
chr9	61731558	61732343	786	5	0.25841	0.82986	3.83561	0.020204
chr12	128765852	128765998	147	5	0.253143	-0.547347	-3.83546	0.020209
chr9	65048490	65048586	97	3	0.219364	0.948854	3.83526	0.020214
chr1	75125329	75127265	1937	61	5.74171	-0.463773	-3.83415	0.020248
chr12	132429372	132429963	592	18	1.33654	-0.435558	-3.83365	0.020259
chr13	64653336	64653891	556	6	0.587863	-0.890591	-3.83218	0.020284
chr4	7919309	7919906	598	10	0.84002	-0.554721	-3.83203	0.020289
chr5	172669957	172670277	321	46	2.49833	-0.452779	-3.83162	0.020304
chr15	35997920	35998095	176	10	0.632235	0.468886	3.83149	0.020307
chr6	93834614	93835306	693	24	2.99799	0.445287	3.83115	0.020317
chr20	30215181	30217690	2510	6	0.550034	0.978443	3.83106	0.02032
chr14	20172973	20173650	678	9	0.477625	-0.603307	-3.83051	0.02034
chr8	133272106	133272724	619	12	0.720128	0.388878	3.83008	0.020354
chr6	151685961	151685970	10	3	0.155681	-0.481449	-3.82975	0.020361
chr13	114007513	114007823	311	13	0.983035	0.622712	3.82964	0.020366
chr18	12047157	12047734	578	13	1.01274	-0.543104	-3.82875	0.020384
chr7	155409867	155410195	329	14	0.737549	0.595082	3.82737	0.020428
chr3	35288985	35289256	272	5	0.292996	-0.631342	-3.82668	0.020445
chr5	27602039	27603304	1266	4	0.22694	0.623547	3.8262	0.020458
chr3	7999881	8000583	703	3	0.163548	-1.03363	-3.82545	0.020477
chr5	99263432	99265522	2091	16	1.86533	-0.644636	-3.82503	0.020488
chr13	75870687	75871063	377	13	0.778012	-0.479496	-3.82456	0.020496
chr17	21678738	21680300	1563	94	7.2958	-0.285081	-3.82395	0.020511
chr8	17599230	17599648	419	10	0.892055	-0.791147	-3.8234	0.020529
chr8	106576960	106577514	555	10	0.62976	0.571476	3.82307	0.020538
chr17	607135	607436	302	6	0.35359	-0.604879	-3.82303	0.020538
chr3	188751293	188751443	151	4	0.23375	-0.884334	-3.82167	0.020575
chr2	183609965	183610931	967	7	0.509066	0.589062	3.82106	0.020594
chr3	77785974	77786683	710	4	0.211413	-0.576504	-3.82074	0.020608
chr11	10509297	10509725	429	19	1.12699	0.687632	3.82041	0.020616
chr4	14479550	14481127	1578	29	2.20878	0.411233	3.8191	0.020648
chr2	183319688	183321432	1745	6	0.381999	0.657668	3.81765	0.020693
chr12	56496494	56497142	649	22	1.43291	-0.3762	-3.81737	0.020698
chr17	72116359	72116917	559	27	1.64174	0.316495	3.8167	0.020712
chr2	176995818	176997004	1187	12	0.845691	0.528918	3.81668	0.020712
chr2	234514644	234514960	317	3	0.170435	0.805516	3.81587	0.020733
chr15	61022396	61023048	653	9	0.487573	-0.752271	-3.81509	0.020754
chr5	87771156	87772250	1095	6	0.579702	-0.606885	-3.81378	0.020796
chr20	52469139	52469455	317	8	0.45582	-0.513222	-3.81281	0.020822
chr1	2949413	2950047	635	10	0.633984	0.749908	3.81227	0.020832
chr17	20706915	20707398	484	16	1.32864	-0.409906	-3.81108	0.020867
chr19	3966089	3966909	821	25	2.88258	-0.447811	-3.81085	0.02087
chr3	143454127	143455461	1335	8	0.665983	0.549626	3.80953	0.020911
chr19	46411937	46413732	1796	117	7.66389	0.302957	3.80901	0.020931
chr19	2244474	2244849	376	21	1.50998	0.463332	3.80891	0.020931
chr17	48394129	48395836	1708	15	0.929441	-0.407965	-3.80891	0.020932
chr3	158634285	158634889	605	30	3.72247	-0.502032	-3.80829	0.020955
chr2	126659061	126659700	640	13	0.776908	0.392082	3.80807	0.020965
chr16	25726298	25726321	24	3	0.41942	-1.66123	-3.80807	0.020965
chr8	13539390	13540349	960	13	1.17096	-0.53755	-3.80792	0.020967
chr4	60670566	60670618	53	3	0.17542	-0.601327	-3.80774	0.020973
chr7	52184136	52184486	351	8	0.43405	-0.648442	-3.80727	0.020982
chr7	32216223	32216958	736	6	0.370593	0.581365	3.8066	0.021005
chr22_KI270733v1_random	135642	136467	826	101	8.09299	-0.195534	-3.80618	0.021021
chr18	1336325	1336888	564	8	0.560918	-0.544901	-3.80603	0.021027
chr12	84148229	84148326	98	3	0.152138	0.606905	3.80587	0.021027
chr22	43518659	43519056	398	11	0.781316	-0.406828	-3.80582	0.021028
chr20	21029759	21031311	1553	6	0.379757	0.535348	3.80559	0.021036
chr18	27613588	27614169	582	6	0.329484	0.509594	3.80473	0.021056
chr3	139238199	139238661	463	8	0.509169	0.394371	3.80472	0.021056
chr2	194717398	194718222	825	4	0.255613	0.51271	3.80428	0.021069
chr18	76787538	76788096	559	32	2.20484	-0.379051	-3.80371	0.02109
chr2	33792494	33793006	513	7	0.385967	0.532818	3.80326	0.021098
chr16	88333546	88333786	241	11	0.89829	0.64294	3.8029	0.02111
chr10	95237675	95238091	417	9	0.858541	0.433117	3.80225	0.021125
chr5	80651120	80651584	465	13	0.800903	0.576557	3.80222	0.021125
chr12	126870269	126870506	238	7	0.460127	0.537057	3.80214	0.021126
chr17	50539429	50539541	113	3	0.171352	0.607633	3.80062	0.021168
chr22	37259307	37259758	452	19	1.30544	0.344445	3.80044	0.021172
chr15	88238112	88238769	658	9	0.539588	0.596158	3.79818	0.021234
chr1	69120021	69120228	208	11	1.00048	0.532011	3.7978	0.021247
chr4	64304966	64306494	1529	7	0.492121	-0.541141	-3.79707	0.021273
chr10	97999193	97999899	707	8	0.593986	0.521238	3.79643	0.021293
chr5	1856541	1856989	449	26	3.08407	-0.539246	-3.79548	0.021316
chr2	146005373	146005542	170	3	0.157133	0.908	3.79547	0.021316
chr15	92344429	92344968	540	11	0.716637	-0.445551	-3.79502	0.021333
chr19	45771600	45771908	309	29	1.93535	-0.449017	-3.79494	0.021334
chr4	186348516	186348780	265	10	0.69558	-0.490383	-3.79442	0.021347
chr16	55454804	55455004	201	7	0.480909	-0.838982	-3.79361	0.021374
chr1	3072346	3073664	1319	64	7.7507	-0.392728	-3.79347	0.021377
chr5	68160655	68161321	667	8	0.424569	0.466346	3.79259	0.021402
chr2	20915008	20915499	492	7	0.427735	-0.570387	-3.79253	0.021403
chr5	3726138	3726423	286	7	0.394863	-0.665794	-3.79247	0.021403
chr2	102511362	102512229	868	7	0.467842	0.627667	3.79239	0.021405
chr16	7180428	7180482	55	3	0.191181	-0.880395	-3.79229	0.021412
chr3	2155997	2156524	528	15	1.19623	-0.480239	-3.79202	0.021418
chr17	38578444	38578475	32	7	0.872864	-0.981235	-3.7919	0.02142
chr3	66116054	66117438	1385	13	1.51043	-0.469144	-3.79117	0.021439
chr16	82320542	82321321	780	4	0.20669	0.622888	3.7902	0.02146
chr20	53189944	53190749	806	9	0.504458	-0.507991	-3.79002	0.021464
chr5	177782395	177783237	843	11	0.681379	-0.826957	-3.78996	0.021467
chr2	122752880	122753087	208	3	0.163291	-0.745918	-3.78858	0.021511
chr18	5004039	5004259	221	6	0.610439	0.628742	3.78836	0.021518
chr11	122962623	122963216	594	4	0.251937	0.60435	3.78801	0.021531
chr2	190884993	190886657	1665	20	1.89075	0.321009	3.7878	0.021534
chr6	105509475	105510445	971	11	0.681413	0.440716	3.78691	0.021565
chr3	75332060	75333283	1224	8	0.60094	0.825729	3.78652	0.021576
chr10	93115151	93115725	575	3	0.154864	0.820996	3.78541	0.021602
chr6	50726786	50727957	1172	10	0.769713	-0.466304	-3.7846	0.021629
chr7	123209887	123210671	785	7	0.411169	0.495628	3.7844	0.021634	cg09964194
chr11	3041828	3041845	18	3	0.163926	-0.862295	-3.78355	0.021656
chr3	50251445	50251981	537	9	0.601304	-0.395388	-3.7834	0.02166
chr20	40160495	40160594	100	3	0.156919	0.711691	3.78333	0.021662
chr3	112010189	112011509	1321	6	0.482135	0.561574	3.78228	0.021697
chr7	49971965	49975863	3899	14	1.00001	-0.426832	-3.78205	0.02171
chr3	194200678	194201299	622	10	0.828762	0.639353	3.78131	0.021724	cg08303612
chr3	25554139	25554676	538	10	0.635281	0.389087	3.78101	0.021743
chr8	37737736	37738182	447	10	0.650589	-0.431373	-3.78091	0.021745
chr16	56289239	56289994	756	15	0.873134	0.404029	3.78066	0.021749
chr8	40108067	40108593	527	6	0.410523	0.616525	3.78042	0.021756
chr19	41848512	41848930	419	8	0.547468	-0.588667	-3.78034	0.021759
chr20	58053010	58053030	21	3	0.190536	-0.841843	-3.77919	0.021785
chr16	5732897	5733526	630	10	0.761514	-0.425705	-3.77862	0.021802
chr6	146261156	146262318	1163	5	0.334742	-0.655725	-3.77694	0.021845
chr11	94064928	94069909	4982	32	2.78693	-0.322702	-3.77588	0.021879
chr11	114244566	114244841	276	6	0.384757	-0.780423	-3.77586	0.02188
chr19	27337580	27337784	205	3	0.15021	-0.7798	-3.77467	0.021916
chr2	212832701	212833478	778	84	8.71904	-0.453145	-3.77454	0.02192
chr2	219478669	219479006	338	3	0.266182	0.805453	3.77449	0.02192
chr1	211649117	211649821	705	9	0.763783	0.766544	3.77394	0.021938
chr12	35104138	35104293	156	4	0.350818	0.903458	3.77373	0.021946
chr10	26437358	26437726	369	3	0.225169	0.786368	3.77197	0.021989
chr15	77664999	77665075	77	3	0.158831	-0.787267	-3.7717	0.021996
chr6	14088784	14088969	186	3	0.34062	-1.26222	-3.77168	0.021996
chr11	1453057	1453935	879	39	3.56769	0.372231	3.77166	0.021998
chr8	82371854	82372121	268	7	0.435352	0.53117	3.77098	0.02202
chr18	58485387	58485618	232	6	0.327507	-0.52496	-3.76968	0.022056
chr1	240839222	240839368	147	6	0.465711	0.466085	3.76967	0.022057
chr11	84353192	84353519	328	4	0.225965	1.00118	3.76886	0.022084
chr1	41362604	41363090	487	10	0.744777	-0.68912	-3.76733	0.022131
chr21	27339946	27340219	274	5	0.454214	0.685114	3.76636	0.022171
chr19	40924873	40927054	2182	19	1.49397	0.328096	3.76586	0.022184
chr14	91871622	91872539	918	9	0.769703	-0.53424	-3.76536	0.022199
chr20	30584828	30586654	1827	112	9.31395	-0.23635	-3.76478	0.022215
chr11	131665496	131665954	459	8	0.524542	0.573401	3.76218	0.022301
chr7	103348581	103349071	491	13	0.774698	-0.536477	-3.76179	0.022315
chr10	14388590	14388948	359	9	0.543965	-0.557178	-3.76115	0.022344
chr3	53914012	53914502	491	4	0.238191	0.670962	3.76103	0.022346
chr15	55797732	55798684	953	10	0.751188	-0.436337	-3.76073	0.022361
chr11	61008284	61008855	572	38	3.89691	0.329289	3.7607	0.022362
chr7	135977803	135978335	533	8	0.734205	0.766566	3.76058	0.022367
chr4	133306473	133308675	2203	11	0.770838	-0.510194	-3.76037	0.02237
chr1	199192242	199192725	484	3	0.187863	-0.570936	-3.75973	0.022396
chr1	152691173	152691739	567	8	0.465266	0.503404	3.75928	0.02241
chr8	46918252	46918523	272	15	0.826365	0.584352	3.75677	0.022475
chr11	20959760	20960410	651	4	0.257713	0.702953	3.75624	0.022495
chr6	2838609	2838872	264	4	0.315357	0.532126	3.75595	0.022501
chr10	1592001	1592053	53	3	0.153536	-0.793065	-3.75592	0.022501
chr3	192920716	192921083	368	6	0.359654	-0.57556	-3.75554	0.022515
chr5	99370134	99370840	707	6	0.310754	0.567966	3.75538	0.022521
chr11	17528861	17529078	218	5	0.377891	-0.683839	-3.7552	0.022525
chr8	32301531	32302295	765	11	0.654381	-0.515443	-3.75483	0.022536
chr12	118672982	118673905	924	10	0.899223	-0.493943	-3.75439	0.022549
chr13	111948371	111950780	2410	36	3.20792	-0.233702	-3.75438	0.022549	cg23770524
chr2	53252990	53253596	607	3	0.177836	0.527114	3.75394	0.022561
chr21	40146349	40146448	100	4	0.27407	0.671646	3.75373	0.022566
chr17	74633549	74633767	219	7	0.41582	0.358541	3.75369	0.022568
chr1	148329215	148329696	482	26	1.87701	0.336937	3.75344	0.022573
chr8	109517229	109518104	876	3	0.173894	0.548483	3.75292	0.022587
chr18	46085356	46085505	150	3	0.21119	-1.36764	-3.7501	0.022659
chr22	49285181	49285356	176	6	0.316345	-0.589624	-3.75004	0.022659
chr2	76216824	76217021	198	3	0.154983	-0.735612	-3.74972	0.022668
chr1	39777202	39777570	369	6	0.349673	-0.644303	-3.74954	0.022673
chr9_GL383542v1_alt	30711	31067	357	5	0.282117	0.719402	3.74906	0.022692
chr3	14254788	14255659	872	9	1.54194	0.882907	3.74901	0.022695
chr15	73746295	73746593	299	7	0.454968	-0.437718	-3.74855	0.022705
chr3	195565164	195565791	628	13	1.12631	0.452401	3.74794	0.02273
chr19	2252207	2253183	977	87	10.5614	-0.423096	-3.74778	0.022734
chr12	109656788	109657047	260	8	0.42152	0.383978	3.7477	0.022737
chr6	13733248	13733585	338	12	0.767768	0.60821	3.74738	0.022754
chr17	21680947	21681465	519	39	2.47684	-0.460404	-3.74677	0.022773
chr1	190990202	190990517	316	3	0.161232	-0.684671	-3.74609	0.022803
chr4	143680963	143681974	1012	3	0.168854	0.749563	3.74525	0.022827
chr12	94635052	94635176	125	4	0.214577	-0.53752	-3.7445	0.022846
chr6	91364162	91364829	668	7	0.405718	-0.454665	-3.74382	0.022876
chr18	80147468	80148135	668	42	3.09857	-0.784112	-3.74361	0.022887
chr3	40461399	40461632	234	4	0.232884	0.572636	3.7434	0.022893
chr4	57076220	57076660	441	7	0.406153	-0.861209	-3.7434	0.022893
chr10	129832952	129833774	823	28	2.78668	0.481523	3.74291	0.022913
chr10	12945574	12946631	1058	9	0.566601	0.517771	3.74274	0.022922
chr2	183730233	183731625	1393	13	0.972115	0.39284	3.74258	0.022926
chr18	6867005	6868371	1367	11	0.791277	0.479303	3.74257	0.022926
chr12	103928312	103929013	702	14	1.06181	0.408957	3.742	0.022953	cg09131321
chr21	19099102	19099670	569	4	0.308672	0.770808	3.73793	0.023085
chr11	48834767	48835247	481	6	0.373946	-0.561004	-3.73719	0.023113
chr4	88452556	88452866	311	7	0.401509	-0.479303	-3.73352	0.023224
chr2	45127123	45127485	363	11	0.602367	0.429128	3.73323	0.023232
chr15	93733209	93733890	682	5	0.307872	-0.701434	-3.7331	0.023236
chr2	107882455	107883004	550	7	0.398719	-0.586103	-3.73304	0.023237
chr2	85106200	85106266	67	4	0.258073	1.12613	3.73246	0.023255
chr16	12026974	12027437	464	14	0.966966	0.537883	3.7324	0.023257
chr2	6238944	6239651	708	4	0.25049	-0.653617	-3.73205	0.023269
chr21	36109202	36109262	61	3	0.166443	0.571228	3.7308	0.023311
chr4	1094393	1095185	793	14	1.36333	0.497239	3.73066	0.023314
chr5	20891650	20891928	279	6	0.548423	1.24809	3.73012	0.023331
chr4	7499798	7500359	562	26	1.57349	0.360501	3.72975	0.023345
chr11	71780601	71780938	338	6	0.383161	-0.787029	-3.72898	0.023357
chr10	42371898	42372915	1018	7	0.604376	-0.575625	-3.72891	0.023358
chr21	7322015	7323546	1532	8	0.471503	-0.603207	-3.72865	0.023365
chr6	136990657	136991128	472	4	0.252636	-0.762099	-3.7286	0.023365
chr9	95764834	95765309	476	15	0.928727	0.471791	3.72787	0.023389
chr13	18037062	18037298	237	4	0.26392	1.14986	3.7278	0.023391
chr15	82107668	82107696	29	3	0.160806	-0.508903	-3.72719	0.02341
chr15	87544701	87544969	269	4	0.206555	-0.717982	-3.7267	0.023432
chr19	15232791	15233281	491	22	1.19188	0.383297	3.72436	0.023525
chr11	133133773	133134006	234	5	0.260705	-0.637145	-3.72432	0.023527
chr10	84659757	84660424	668	11	0.644186	0.51477	3.72413	0.02353
chr21	13204809	13207354	2546	7	0.661802	-0.933702	-3.72393	0.023536
chr5	157166215	157166320	106	3	0.218856	0.588481	3.72324	0.023555
chr8	68390858	68391834	977	5	0.308378	0.603087	3.72274	0.023572
chr20	59249631	59250381	751	7	0.389791	-0.469296	-3.72269	0.023574
chr17	76375540	76375679	140	5	0.297033	0.555927	3.72183	0.023595
chr5	136083110	136083330	221	4	0.220386	0.642795	3.72176	0.023597
chr12	36088991	36089018	28	3	0.530413	-1.21152	-3.72145	0.023609
chr2	208720439	208720609	171	4	0.249588	0.803103	3.72135	0.023614
chr9	131627444	131628075	632	19	1.57115	-0.374165	-3.72108	0.023623
chr2	167904857	167905321	465	7	0.478179	-0.46347	-3.72036	0.023643
chr10	127456761	127457571	811	8	0.602696	0.863402	3.71993	0.023654
chr6	38783611	38784111	501	10	0.775561	0.400961	3.71975	0.023658
chr11	48750612	48750655	44	3	0.192609	-1.38828	-3.71953	0.023671
chr4	134998115	134999376	1262	11	0.747827	-0.58465	-3.71945	0.023674
chr1	163176739	163177081	343	6	0.363449	-0.958284	-3.71893	0.023686
chr11	101629253	101629920	668	9	0.502235	-0.448316	-3.71856	0.023694
chr6	160851641	160852709	1069	21	1.15561	-0.417616	-3.71711	0.023752
chr19	43188221	43188384	164	6	0.3749	-0.923299	-3.71692	0.023759
chr4	165040541	165041117	577	4	0.301303	0.574893	3.71632	0.023789
chr5	3592801	3594086	1286	20	1.81161	-0.353676	-3.71612	0.023794
chr1	18243980	18244287	308	9	0.71459	0.478347	3.71508	0.023834
chr10	133519707	133519987	281	8	0.756416	-0.538399	-3.71493	0.023842
chr17	73722205	73722330	126	6	0.355963	0.407708	3.71381	0.023877
chr12	87616686	87617986	1301	7	0.399085	0.516495	3.71333	0.023895
chr12	3130564	3131302	739	26	1.9004	-0.387103	-3.71273	0.02392
chr6	99783131	99786602	3472	25	1.76459	0.296398	3.71251	0.023931
chr1	236168754	236169153	400	7	0.525939	-0.611671	-3.71222	0.02394
chr2	10687	10914	228	28	1.70348	0.561708	3.71166	0.023961
chr3	86701435	86703031	1597	8	0.549229	0.540715	3.71161	0.023966
chr9	116910889	116911679	791	12	0.792947	0.422336	3.71089	0.023994
chr6	139229415	139232491	3077	24	1.56573	0.34483	3.71047	0.024008
chr14	37004148	37004704	557	3	0.163528	0.875531	3.71038	0.02401
chr16	5290064	5290310	247	6	0.466067	-0.528331	-3.70941	0.024045
chr12	130064248	130064811	564	7	0.444064	-0.895159	-3.70901	0.024053
chr8	93861254	93861667	414	3	0.159118	0.615793	3.70889	0.024055
chr1	147504788	147505492	705	13	1.20963	0.422024	3.70859	0.024067
chr17	49014510	49014910	401	22	1.89116	-0.348782	-3.70783	0.024088
chr16	78996768	78997169	402	18	1.52506	0.707466	3.70757	0.024096
chr10	71682342	71683038	697	11	0.683282	-0.375184	-3.70727	0.024104
chr18	55864813	55865221	409	5	0.266314	0.635604	3.70707	0.024111
chr7	147878972	147879284	313	7	0.379929	0.482447	3.70667	0.024129
chr9	70810963	70813150	2188	10	0.589071	0.596033	3.70622	0.024139
chr8	142499552	142500158	607	26	1.5376	-0.500453	-3.70566	0.024161
chr4	149227308	149228503	1196	8	0.535378	-0.606093	-3.7044	0.024207
chr9	8886842	8887568	727	7	0.382149	-0.402516	-3.70412	0.024212
chr17	79693471	79694014	544	11	0.852415	-0.503415	-3.70409	0.024212
chr2	2525389	2525651	263	7	0.373501	0.462377	3.70405	0.024213
chr8	7186057	7186997	941	7	0.788117	-0.864652	-3.70379	0.024218
chr12	5214419	5214512	94	6	0.313936	-0.674055	-3.70326	0.024233
chr7	57731916	57732756	841	5	0.320398	-0.690302	-3.70228	0.024273
chr20	57204741	57205086	346	5	0.306208	-0.552534	-3.70227	0.024273
chr8	97871333	97871523	191	4	0.250402	0.476825	3.701	0.024317
chr8	88686652	88686681	30	3	0.174972	-0.750958	-3.70082	0.024321
chr4	22634786	22635130	345	43	2.70476	0.403302	3.70078	0.024323
chr16	7347498	7348039	542	14	1.42499	-0.501293	-3.70042	0.02433
chr9	21794897	21795595	699	6	0.352513	-0.638213	-3.70027	0.024338
chr4	133961423	133962398	976	16	1.52008	-0.393555	-3.70011	0.024343
chr5	111838806	111840108	1303	12	0.866304	0.405377	3.69963	0.024361
chr12	128552411	128552778	368	6	0.35698	-0.689784	-3.69658	0.024468
chr11	116278080	116278530	451	5	0.309779	0.697677	3.69657	0.024468
chr16	59069802	59069894	93	4	0.201225	-0.622601	-3.69571	0.024501
chr19	39248575	39248888	314	17	0.888756	-0.549813	-3.69499	0.024533
chr20	2236164	2236711	548	17	1.06398	0.472165	3.6948	0.024542
chr17	29560413	29560595	183	5	0.344207	0.352224	3.69459	0.024547
chr6	35562197	35562308	112	6	0.338316	-0.873529	-3.69372	0.024575
chr8	143439204	143439909	706	33	4.13551	-0.303839	-3.69324	0.024591
chr17	50259829	50260054	226	6	0.319572	0.557172	3.69301	0.024594
chr2	183579346	183580026	681	7	0.601942	0.476136	3.69248	0.024615
chr14	69768823	69769563	741	15	0.863642	-0.338799	-3.69247	0.024616
chr2	60557444	60557743	300	15	1.09404	0.342676	3.69213	0.024624
chr18	79485292	79485508	217	11	0.585516	0.66272	3.69093	0.02467
chr10	122339661	122339925	265	6	0.967243	1.20525	3.69026	0.024694
chr8	50725032	50726419	1388	13	1.00731	-0.343921	-3.68951	0.024718
chr15	89364474	89365366	893	16	1.36089	-0.352852	-3.68889	0.024741
chr10	57723377	57725682	2306	9	0.717508	-0.469547	-3.68873	0.024744
chr2	131355456	131360140	4685	31	2.64691	-0.260825	-3.68805	0.02477
chr2	183901675	183903425	1751	9	0.496622	0.356997	3.68797	0.024772
chr7	159244665	159246243	1579	12	1.0424	-0.552452	-3.68755	0.02479
chr18	27923521	27924509	989	10	0.615733	-0.423365	-3.68737	0.024795
chr2	102964915	102965087	173	7	0.368931	0.555602	3.68733	0.024799
chr16	71385947	71386251	305	4	0.221895	0.483695	3.68595	0.024841
chr8	270061	270245	185	4	0.328159	0.708585	3.68545	0.024864
chr5	168818281	168818702	422	6	0.453885	0.448587	3.68497	0.024886
chr6	16583300	16584064	765	12	1.02603	-0.589727	-3.68463	0.024894
chr1	31499245	31499630	386	4	0.397574	0.69566	3.68364	0.024925
chr19	18304558	18304968	411	15	0.928623	-0.63132	-3.68252	0.024963
chr10	13960042	13960191	150	3	0.15248	-0.823295	-3.68192	0.024981
chr10	63973513	63973874	362	30	1.91722	-0.365512	-3.68112	0.025012
chr10	35947871	35948961	1091	12	0.799598	-0.499301	-3.68081	0.025023
chr5	91741874	91741999	126	5	0.381136	0.680466	3.6807	0.025032
chr20	12758311	12758652	342	5	0.270434	-1.13127	-3.68062	0.025032
chr19	8077553	8078056	504	15	1.02678	-0.622566	-3.68055	0.025033
chr1	195905726	195907992	2267	6	0.482891	-0.697803	-3.68043	0.025038
chr19	50560854	50561315	462	17	0.956049	-0.377955	-3.68	0.02505
chr17	57506329	57506823	495	14	0.847521	0.299348	3.67966	0.025066
chr10	111046021	111046164	144	3	0.167965	1.13803	3.67887	0.025087
chr11	26060221	26060340	120	3	0.159609	-0.881525	-3.67875	0.02509
chr4	173518726	173519715	990	54	4.91994	0.349646	3.67822	0.025108
chr1	68511370	68512109	740	4	0.277413	0.686151	3.67819	0.025109
chr7	49790143	49790944	802	6	0.434459	0.485052	3.67815	0.025109
chr3	119350188	119350620	433	11	0.82876	0.348841	3.67754	0.025138
chr1	5540647	5541486	840	3	0.204799	0.777846	3.67632	0.02518
chr7	6839652	6839764	113	3	0.156197	-0.586452	-3.67631	0.02518
chr13	91907753	91907947	195	3	0.155949	0.665163	3.6753	0.025213
chr16	20301253	20301845	593	6	0.425989	-0.756427	-3.67397	0.02526
chr7	4883326	4883375	50	8	0.416079	0.364781	3.67395	0.025261
chr16	85473973	85475113	1141	28	2.90097	0.408812	3.67358	0.025278
chr2	222219041	222219293	253	5	0.264116	-0.779269	-3.6734	0.025286
chr13	110727998	110728563	566	9	1.05312	-0.390933	-3.67307	0.025293
chr2	4404263	4404719	457	14	1.43413	-0.468462	-3.67293	0.025299
chr11	131532617	131532881	265	3	0.173511	-0.608089	-3.67288	0.025301
chr2	212277183	212277786	604	6	0.324856	0.533428	3.672	0.025336
chr17	8981259	8981370	112	3	0.193674	-0.876313	-3.67109	0.025375
chr8	110119518	110120231	714	4	0.282608	0.604963	3.67087	0.025379
chr11	48463845	48466642	2798	17	1.11811	-0.352088	-3.67075	0.025386
chr5	181273394	181273900	507	35	2.56778	-0.435945	-3.67073	0.025386
chr22	24764044	24764439	396	25	1.64348	-0.384342	-3.67026	0.025403
chr1	4770329	4771016	688	14	1.07711	-0.707803	-3.6698	0.025418
chr15	80999660	81000107	448	16	1.542	-0.45386	-3.66781	0.025491
chr18	10258768	10259333	566	7	0.456844	-0.422917	-3.66713	0.025514
chr2	68834148	68834626	479	8	0.430047	0.533129	3.66693	0.025523
chr5	1855537	1855964	428	21	1.75782	0.437822	3.66687	0.025527
chr21	20977904	20978826	923	4	0.539103	1.44149	3.66669	0.025534
chr5	2726951	2727248	298	8	0.445825	-0.495118	-3.66668	0.025534
chr10	39026371	39030635	4265	24	1.92288	-0.415398	-3.66664	0.025534
chr14	98953598	98953779	182	7	0.427529	-0.522761	-3.66657	0.025538
chr16	6001455	6001562	108	3	0.167369	-0.913941	-3.66641	0.025551
chr7	140631232	140631358	127	4	0.22667	-0.641028	-3.66623	0.025556
chr1	98368903	98369412	510	5	0.302338	-0.437781	-3.66573	0.025567
chr15	54241095	54241336	242	3	0.153711	0.589317	3.66543	0.025574
chr4	166600484	166601207	724	6	0.318199	-0.703733	-3.66532	0.025579
chr2	127416502	127416740	239	5	0.320241	0.477522	3.66476	0.025598
chr16	13000156	13000377	222	4	0.20816	-0.614241	-3.66405	0.025624
chr20	56684292	56685144	853	8	0.753615	-0.558099	-3.66376	0.025639
chr2	183567890	183568864	975	6	0.457183	0.524026	3.66325	0.025658
chr9	75204567	75206203	1637	10	1.01095	0.809479	3.66306	0.025668
chr18	121719	122071	353	3	0.174848	-0.830359	-3.66302	0.025671
chr1	143766343	143766742	400	24	2.19966	-0.538591	-3.66282	0.025682
chr14	29310893	29313276	2384	8	0.782467	-0.475584	-3.66249	0.025692
chr1	19413816	19414847	1032	16	2.25169	0.413386	3.6607	0.025763
chr20	38601347	38601683	337	8	0.445412	0.557171	3.65909	0.025824
chr16	85480598	85481137	540	25	3.29364	0.411716	3.65893	0.025834
chr7	120921207	120921676	470	5	0.275243	0.553046	3.65865	0.025844
chr5	3708989	3709295	307	9	0.708517	0.438762	3.65688	0.025909
chr11	2380400	2380794	395	13	0.735232	-0.432363	-3.65644	0.025921
chr16	24512788	24513067	280	4	0.236049	0.806903	3.65588	0.02595
chr5	30565962	30566888	927	4	0.25014	-0.79078	-3.65586	0.025952
chr19	29371536	29372031	496	6	0.390497	0.775724	3.65551	0.025967
chr8	65223615	65224669	1055	4	0.245144	0.66314	3.65541	0.025968
chr7	62276226	62276758	533	56	3.24515	0.287198	3.6548	0.025992
chr19	2901738	2902009	272	15	0.813412	-0.610677	-3.65459	0.026001
chr7	76827790	76829855	2066	8	0.455459	-0.488462	-3.65417	0.026018
chr7	50392120	50392715	596	15	1.25233	0.547932	3.65414	0.02602
chr12	132303035	132303345	311	14	0.880839	-0.463432	-3.65221	0.02609
chr17	31038854	31038951	98	3	0.22224	0.841329	3.6516	0.026119
chr2	241776504	241776935	432	19	1.10815	-0.465127	-3.6515	0.026122
chr1	107648899	107649304	406	4	0.237571	0.592601	3.65081	0.026153
chr5	9015809	9016866	1058	6	0.408603	0.854109	3.65065	0.026163
chr17	79846762	79847077	316	4	0.22594	-0.517849	-3.65049	0.026168
chr12	114496789	114497934	1146	8	0.979901	-0.442426	-3.65039	0.026172
chr11	59501579	59502726	1148	11	0.763574	0.649458	3.65	0.026188
chr10	83934755	83935164	410	4	0.256762	0.640225	3.64903	0.026215
chr7	1345125	1345668	544	25	1.55197	-0.341343	-3.64859	0.026235
chr16	88313404	88316275	2872	50	4.02075	-0.315188	-3.64779	0.026261
chr18	12597423	12598661	1239	11	0.61723	-0.516995	-3.64776	0.026262
chr16	18286995	18287951	957	4	0.534796	-0.978008	-3.64747	0.026273
chr16	1428565	1428810	246	20	1.12794	-0.745026	-3.64671	0.026304
chr8	11980017	11980148	132	7	0.384354	0.421103	3.6465	0.026313
chr13	80572545	80573332	788	10	0.942746	0.419719	3.64572	0.026344
chr22	31205389	31205835	447	4	0.228484	-0.719696	-3.64553	0.02635
chr2	87631504	87631774	271	3	0.225366	0.931938	3.64478	0.026384
chr14	23418905	23419413	509	9	0.505426	0.583021	3.64478	0.026384
chr1	196786536	196786700	165	7	0.376196	-0.87171	-3.64441	0.026395
chr2	149206778	149207771	994	4	0.252759	0.457028	3.64422	0.0264
chr3	122590904	122591751	848	13	1.51342	0.768058	3.64415	0.026402
chr10	12652934	12653549	616	4	0.263085	-0.604342	-3.64389	0.026413
chr13	24691636	24692506	871	16	1.25499	-0.447138	-3.64278	0.026448
chr18	60986657	60987044	388	4	0.215746	-0.628835	-3.64186	0.02648
chr19	8911843	8912170	328	3	0.155354	-0.831519	-3.64161	0.026483
chr3	190295035	190295863	829	7	0.521266	0.647107	3.64138	0.026492
chr10	56949838	56950574	737	4	0.303373	0.814544	3.64081	0.026518
chr8	40452157	40455063	2907	15	1.11666	-0.492295	-3.6407	0.02652
chr11	56682115	56683331	1217	7	0.677623	-0.489612	-3.64026	0.026538
chr4	160234593	160236452	1860	8	0.571528	0.586243	3.63935	0.026566
chr16	6839026	6839319	294	6	0.323387	-0.70155	-3.6385	0.026588
chr16	86190635	86190971	337	7	0.407487	-0.480817	-3.63848	0.026588
chr7	100824043	100824208	166	6	0.351482	0.533227	3.63814	0.026597
chr9	135076250	135076628	379	15	0.83014	-0.379944	-3.63723	0.026632
chr1	234881729	234882185	457	11	0.843316	-0.692646	-3.63714	0.026637
chr2	56242673	56244485	1813	7	0.589598	-0.615149	-3.63668	0.026655
chr8	105434264	105434419	156	3	0.165376	0.651949	3.63661	0.026656
chr14	43732228	43733228	1001	5	0.26355	0.946455	3.63496	0.026713
chr7	71862055	71862592	538	11	0.634355	-0.423938	-3.63493	0.026715
chr8	50522542	50523703	1162	7	0.475132	-0.660303	-3.63418	0.026749
chr18	77017486	77017957	472	7	0.424005	0.374312	3.63361	0.026771
chr22	20001208	20001823	616	10	0.729894	0.489102	3.63359	0.026771
chr11	49695434	49698852	3419	20	1.37084	-0.363582	-3.63274	0.026811
chr14	41221699	41224139	2441	13	0.870755	-0.415668	-3.63265	0.026819
chr10	12403379	12403623	245	4	0.218638	-0.751516	-3.63195	0.026854
chr6	39480344	39481994	1651	11	0.649016	0.521801	3.63194	0.026854
chr10	46399705	46401622	1918	9	0.742004	-0.555924	-3.63171	0.026862
chr18	27694927	27695577	651	11	0.601591	0.393262	3.63164	0.026867
chr14	103800006	103800327	322	3	0.183166	-1.72362	-3.63149	0.026873
chr5	141884024	141884444	421	12	0.795944	-0.476248	-3.63147	0.026873
chr13	74905156	74905239	84	3	0.151712	0.84695	3.63144	0.026873
chr7	60992225	60992825	601	60	3.41496	0.345189	3.63111	0.026885
chr5	2755568	2756114	547	40	2.96933	-0.35045	-3.63107	0.026886
chr22	18165564	18165746	183	3	0.248456	0.952733	3.62938	0.026952
chr10	113628250	113629185	936	11	0.653757	-0.780729	-3.62908	0.026968
chr8	4285229	4285274	46	3	0.18604	-0.752288	-3.62823	0.026995
chr16	33757059	33757270	212	3	0.171658	-1.18955	-3.62799	0.027006
chr2	240469544	240470453	910	20	1.2745	0.414936	3.62764	0.027019
chr8	87658828	87659114	287	3	0.154655	-0.460646	-3.62725	0.027036
chr1	153074877	153075910	1034	11	0.862764	0.461127	3.62678	0.027051
chr10	97152154	97152692	539	13	0.976435	0.387088	3.62623	0.027064
chr5	32669894	32672878	2985	17	1.28142	-0.329155	-3.62617	0.027068
chr8	17607914	17608797	884	17	2.85395	0.550979	3.62597	0.027074
chr12	61140140	61140781	642	3	0.16445	-0.777665	-3.62594	0.027078
chr8_KI270820v1_alt	10462	10515	54	4	0.365396	1.56943	3.62542	0.0271
chr12	3539929	3540011	83	3	0.171842	0.649318	3.62472	0.027135
chr2	96071266	96071333	68	4	0.222266	-0.686032	-3.6247	0.027136
chr17	40331800	40332516	717	18	1.74349	-0.458727	-3.62454	0.027143
chr10	36406729	36406906	178	6	0.442433	-0.556756	-3.62441	0.027149
chr9	130913150	130913360	211	13	0.750938	0.697475	3.62404	0.027158
chr1	107289156	107289699	544	4	0.242068	-0.554303	-3.62365	0.027172
chr6	158183372	158183743	372	12	0.889018	-0.518377	-3.62261	0.027217
chr1	19951118	19951702	585	5	0.345834	0.915381	3.6222	0.027248
chr17	3071547	3072599	1053	23	2.64968	-0.44803	-3.62211	0.027254
chr5	43841	43927	87	3	0.2012	0.904502	3.62151	0.027281
chr13	114048526	114048980	455	39	2.53593	0.33885	3.62126	0.027294
chr10	128140490	128141378	889	8	0.522394	0.566217	3.6208	0.027311
chr14	30608572	30609634	1063	8	0.556459	-0.613733	-3.62033	0.027327
chr7	23269940	23270098	159	7	0.364528	0.455486	3.61952	0.027351
chr9	10669943	10670380	438	4	0.203218	0.630779	3.6192	0.027359
chr6	27864046	27864303	258	19	1.11697	-0.331346	-3.61896	0.027365
chr18	54931807	54932693	887	10	1.06584	0.554607	3.61848	0.027384
chr5	33541178	33541591	414	4	0.212565	0.530459	3.61839	0.027385
chr18	58603107	58603289	183	3	0.155177	-0.971506	-3.61791	0.027405
chr18	56030917	56031545	629	5	0.297507	0.626653	3.61777	0.027415
chr4	36849668	36850239	572	4	0.215914	-0.763298	-3.6173	0.027434
chr2	29011505	29011933	429	16	1.31396	-0.600833	-3.61722	0.027434
chr15	25548452	25548749	298	7	0.396596	-0.959961	-3.61687	0.027442
chr11	69042131	69042485	355	5	0.268557	0.535385	3.61598	0.027483
chr11	49977571	49977737	167	3	0.154246	-0.945112	-3.61596	0.027483
chr2	144489633	144489923	291	10	0.743598	0.537082	3.61441	0.027531
chr5	99219355	99220055	701	6	0.350315	-0.611083	-3.61441	0.027531
chr12	115614142	115614816	675	12	1.01776	-0.458143	-3.61432	0.027536
chr19	31152157	31153235	1079	8	0.492639	-0.467913	-3.61412	0.027543
chr5	4629639	4629885	247	5	0.314312	-0.563108	-3.61354	0.027571
chr5	168920394	168920617	224	9	0.570519	0.404272	3.61295	0.027599
chr2	161421208	161422033	826	4	0.29446	0.478712	3.61211	0.027629
chr19	591430	591874	445	34	2.03316	-0.346576	-3.61141	0.027651
chr20	46326410	46326536	127	4	0.208889	0.628912	3.61086	0.027667
chr17	66447980	66448482	503	15	1.14374	-0.407589	-3.61051	0.027679
chr4	1544547	1545077	531	29	2.08457	0.349739	3.60984	0.027705
chr9	76017213	76018644	1432	20	1.84514	0.324095	3.60981	0.027707
chr22	29762281	29762636	356	15	1.17589	0.480489	3.60977	0.027709
chr17	53008280	53008742	463	10	0.553328	-0.461096	-3.60916	0.027731
chr5	179465953	179466094	142	6	0.35639	-0.702738	-3.60908	0.027733
chr2	233654866	233655613	748	9	0.603379	-0.551313	-3.60889	0.027741
chr18	78883915	78885636	1722	5	0.514151	-1.03698	-3.60882	0.027746
chr16	49284517	49285278	762	7	0.586011	-0.52124	-3.60868	0.027749
chr22	19971481	19971613	133	7	0.356729	0.762874	3.60831	0.027759
chr4	52813673	52814013	341	5	0.271396	0.601821	3.60796	0.027774
chr1	240039206	240039478	273	5	0.28332	-0.555557	-3.60784	0.027783
chr19	5142470	5143063	594	30	1.77781	-0.363022	-3.60737	0.027804
chr2	214355259	214356726	1468	10	0.713185	-0.734663	-3.60589	0.02785
chr13	28623862	28623976	115	5	0.269975	-0.484577	-3.60544	0.027869
chr6	121953318	121953631	314	4	0.292586	0.665928	3.60497	0.027882
chr16	85709968	85710387	420	33	1.82777	0.522097	3.60473	0.027895
chr2	183929601	183933299	3699	13	1.24667	0.467861	3.60433	0.027905
chr7	53041058	53041789	732	5	0.269478	-0.611176	-3.60404	0.027914
chr8	144149188	144149701	514	11	0.62596	0.474967	3.60394	0.027919
chr3	106473296	106473974	679	8	0.454366	-0.497958	-3.60301	0.027952
chr16	29149655	29150456	802	25	1.47263	-0.304891	-3.60246	0.02797
chr8	40432482	40432637	156	11	1.04637	-0.62978	-3.60178	0.027988
chr7	102390893	102391073	181	4	0.285812	0.717962	3.60156	0.027995
chr16	47014080	47014489	410	24	1.30926	0.35584	3.6015	0.027999
chr2	121952600	121953042	443	8	0.445869	-0.676258	-3.60145	0.028
chr2	182532861	182533083	223	9	0.476649	-0.478852	-3.60138	0.028
chr7	104722797	104723700	904	12	0.805123	0.372931	3.59959	0.028066
chr8	80432619	80432683	65	3	0.154062	-0.547894	-3.59953	0.028069
chr3	116469217	116471791	2575	14	0.818286	-0.328559	-3.59825	0.028127
chr5	146609582	146609661	80	7	0.356926	1.18212	3.59778	0.028141
chr10	105357178	105358080	903	16	0.962053	0.475458	3.59755	0.028151
chr22	26393606	26393795	190	4	0.221263	0.655385	3.59687	0.028186
chr14	82553044	82555173	2130	11	0.649061	0.454485	3.59656	0.0282
chr9	14294373	14295018	646	10	0.695332	-0.408533	-3.59655	0.0282
chr3	76069732	76069843	112	6	0.337808	-0.591415	-3.59494	0.028256
chr5	145521210	145522416	1207	6	0.327562	0.590559	3.5945	0.028273
chr1	18282910	18283300	391	10	0.57912	0.500684	3.59331	0.028322
chr3	19103091	19103629	539	15	1.13233	-0.587881	-3.59307	0.028334
chr13	17599444	17599461	18	3	0.22376	1.63117	3.59276	0.028346
chr12	117896919	117897654	736	13	0.984617	-0.39891	-3.59254	0.028354	cg13769320
chr13	50340418	50340747	330	14	1.04378	0.484028	3.59221	0.028361
chr1	218083070	218084009	940	6	0.405259	-0.478256	-3.592	0.028368
chr5	180896085	180896803	719	5	0.281937	-0.754781	-3.59168	0.028378
chr16	5157414	5157591	178	6	0.318387	-0.56576	-3.59166	0.028378
chr2	70813740	70814090	351	8	0.429395	-0.435325	-3.59119	0.0284
chr1	164557449	164557561	113	4	0.205495	-0.84606	-3.58979	0.028455
chr17_KI270907v1_alt	92184	92240	57	5	0.364433	0.628031	3.58924	0.028471
chr19	48640575	48640775	201	15	0.785965	-0.512811	-3.58919	0.028473
chr21	24252432	24253063	632	8	0.59328	-0.451752	-3.58881	0.028485
chr11	45341512	45341701	190	7	0.550677	0.386248	3.58806	0.028512
chr10	121313134	121313411	278	8	0.599386	0.524478	3.58797	0.028515
chr10	26659603	26660440	838	3	0.179435	-0.704032	-3.58779	0.02852
chr10	118455359	118455924	566	10	0.689949	0.459445	3.5874	0.02854
chr4	103119545	103120326	782	4	0.267143	0.760054	3.58718	0.028547
chr2	231854570	231855205	636	13	0.861919	-0.383051	-3.58691	0.028557
chr19	51746256	51746507	252	12	0.686051	-0.401646	-3.58673	0.028567
chr2	91473476	91473588	113	3	0.169396	0.896697	3.58665	0.028568
chr6	137687206	137688121	916	5	0.360041	0.499006	3.5863	0.028587
chr7	117859010	117859321	312	3	0.204413	-0.961572	-3.58596	0.0286
chr4	145412579	145412894	316	3	0.161288	0.798394	3.5859	0.028601
chr7	4960347	4960395	49	4	0.399282	1.26834	3.58548	0.028614
chr17	53841516	53843001	1486	11	0.703157	-0.46641	-3.58468	0.028641
chr20	45268957	45269763	807	7	0.415027	-0.453075	-3.5839	0.028664
chr7	54540908	54541156	249	3	0.166834	0.541199	3.58323	0.02869
chr15	25065570	25066222	653	14	1.00653	-0.462998	-3.58267	0.028716
chr6	93971019	93971556	538	8	0.565747	0.4355	3.58205	0.028739
chr9	122406007	122406722	716	58	9.35081	0.71814	3.58193	0.028745
chr7	21112750	21113673	924	9	0.5393	-0.431818	-3.58132	0.028769
chr3	93510095	93510283	189	4	0.601937	0.824687	3.58074	0.028798
chr12	132398863	132399226	364	17	0.912054	-0.385951	-3.5807	0.028798
chr16	66237460	66237534	75	3	0.166678	0.878298	3.58021	0.028811
chr5	18398238	18398576	339	3	0.205904	0.363264	3.57999	0.028818
chr2	10432237	10432567	331	23	1.47879	0.500639	3.57962	0.028837
chr4	102431997	102433013	1017	3	0.240621	0.718124	3.5795	0.028837	cg11263420
chr5	157741066	157741337	272	5	0.32913	-0.638701	-3.57947	0.028837
chr8	46330957	46331256	300	11	0.655811	0.491603	3.57724	0.028919
chr2	183310989	183312800	1812	9	0.503636	0.377656	3.57712	0.028923
chr1	197199945	197200158	214	5	0.383518	-0.681664	-3.57703	0.028926
chr11	121173797	121173905	109	3	0.165899	-0.862254	-3.57662	0.028944
chr21	13929019	13934043	5025	16	1.26074	0.379762	3.57644	0.028948
chr5	56669610	56669780	171	4	0.20298	-0.660521	-3.57573	0.028971
chr8	327163	327478	316	12	0.893523	-0.510688	-3.57532	0.028993
chr10	133623876	133625472	1597	8	0.57186	-0.715339	-3.57498	0.029011
chr8	3359747	3360690	944	7	0.556069	0.755371	3.57445	0.029026
chr8	112736792	112737697	906	5	0.257497	0.654757	3.57434	0.029029
chr5	14168149	14168369	221	4	0.241335	0.446031	3.57429	0.029033
chr8	53930587	53930800	214	6	0.328978	0.473818	3.5736	0.029062
chr4	24323314	24323397	84	3	0.160279	-0.609365	-3.57354	0.029066
chr14	100697703	100698522	820	17	0.981907	-0.383721	-3.57341	0.029072
chr11	118316620	118316778	159	7	0.435083	0.487687	3.57196	0.029128
chr18	77420047	77420231	185	5	0.322284	0.69067	3.57172	0.029136
chr8	133354300	133354397	98	3	0.156608	1.4419	3.57129	0.029156
chr1	214009067	214010098	1032	18	1.13254	-0.369218	-3.57083	0.029165
chr18	24903581	24904907	1327	5	0.350152	-0.582646	-3.57004	0.029196
chr17	13544348	13545023	676	14	1.16344	-0.386963	-3.56999	0.029198
chr1	152363031	152365456	2426	10	0.613274	0.472426	3.56873	0.029252
chr3	143088683	143089429	747	6	0.345748	-0.599893	-3.56862	0.029255
chr21	42370930	42371384	455	12	0.711972	-0.56471	-3.5684	0.029265
chr21	31794885	31795627	743	8	0.492893	0.485478	3.56795	0.029284
chr4	7653631	7654523	893	27	2.07319	-0.30153	-3.56788	0.029287
chr2	240669035	240671207	2173	23	1.55979	0.353733	3.56767	0.029292
chr7	58024700	58024993	294	5	0.386818	0.796125	3.56748	0.029299
chr8	12757466	12757611	146	4	0.242105	-0.714828	-3.56715	0.029306
chr5	114159939	114160575	637	6	0.477745	0.592025	3.56662	0.02932
chr4	152380194	152382357	2164	14	1.12184	-0.366422	-3.56654	0.029322
chr10	116392592	116392773	182	4	0.308261	0.624346	3.56584	0.029346
chr5	143023740	143023967	228	6	0.319527	-0.829725	-3.56533	0.02936
chr2	116188969	116189486	518	11	0.739412	0.45747	3.56472	0.029384
chr15	66908078	66908389	312	5	0.262102	0.531879	3.56368	0.029425
chr11	48969231	48969617	387	7	0.474814	-0.929876	-3.56255	0.029467
chr10	95283559	95283867	309	9	0.663664	0.330345	3.56238	0.029473
chr1	122277556	122277607	52	4	0.619924	-0.785755	-3.56224	0.029476
chr17	535245	535841	597	16	2.01587	0.53113	3.56172	0.029502
chr5	51305629	51305746	118	5	0.273498	-0.506355	-3.5616	0.029505
chr12	33256943	33258562	1620	5	0.376471	-0.586819	-3.5612	0.029522
chr6	14997021	14997236	216	4	0.245317	-0.648283	-3.56099	0.029532
chr21	34216506	34216872	367	4	0.299993	1.11742	3.56068	0.029549
chr1	211062676	211063068	393	5	0.330207	-0.480826	-3.56047	0.029563
chr3	40645574	40646118	545	5	0.293372	-0.65457	-3.56028	0.02957
chr6	76760365	76761196	832	5	0.281523	0.589207	3.56016	0.029576
chr5	105386844	105387427	584	6	0.344395	-0.451793	-3.56011	0.029579
chr10	11178121	11178650	530	15	1.01866	0.363737	3.56003	0.029581
chr19	50459168	50459230	63	12	1.32216	0.847244	3.55933	0.029617
chr14	47408148	47408353	206	5	0.256011	-0.665668	-3.55899	0.029636
chr3	163337491	163337861	371	4	0.234008	1.01728	3.55857	0.029652
chr14	49501787	49502158	372	7	0.551709	0.413281	3.55802	0.029673
chr4	186640962	186641615	654	8	0.489871	-0.469466	-3.55731	0.029703
chr10	100874792	100874804	13	3	0.236678	-0.940149	-3.55691	0.029719
chr1	18480732	18481608	877	24	4.74046	0.674893	3.55666	0.029726
chr1	124721796	124721852	57	3	0.15793	0.779781	3.55661	0.029728
chr12	8590964	8591914	951	11	0.768377	-0.381676	-3.55649	0.029732
chr4	106496654	106498138	1485	7	0.63656	0.710619	3.55602	0.02975
chr2	131394170	131395261	1092	56	4.45025	-0.230071	-3.55533	0.029778
chr11	108454423	108455051	629	7	0.396953	0.532968	3.55415	0.029825
chr2	90107450	90107853	404	10	0.686177	-0.697041	-3.5534	0.029857
chr13	87973804	87974516	713	4	0.211254	-0.542333	-3.5534	0.029857
chr19	46228002	46229094	1093	15	0.907026	-0.455499	-3.5526	0.029886
chr8	133274700	133274991	292	6	0.352516	0.427025	3.55164	0.029929
chr9	73723483	73723897	415	3	0.231883	0.551248	3.5513	0.029941
chr1	29962387	29963183	797	9	1.08404	-0.461282	-3.55116	0.029944
chr5	73338918	73339113	196	4	0.21751	0.648635	3.55071	0.029963
chr10	125721097	125721632	536	8	0.96395	-0.388443	-3.55064	0.029965
chr4	763581	764144	564	22	1.57734	-0.348443	-3.54994	0.03
chr10	103271577	103272045	469	5	0.279538	-0.667611	-3.54979	0.030009
chr8	46385022	46385484	463	12	0.774235	0.485825	3.54947	0.03002
chr2	176232148	176232283	136	5	0.453825	0.448063	3.54918	0.030031
chr2	38926068	38926502	435	12	0.648252	0.413602	3.5486	0.030056
chr20	26372562	26372662	101	4	0.211532	-0.731046	-3.5484	0.03006
chr16	87903631	87903893	263	4	0.26417	0.556861	3.548	0.03007
chr10	123019373	123019610	238	3	0.176252	1.63317	3.54789	0.030077
chr16	66961960	66962180	221	5	0.302468	-0.60544	-3.54782	0.030079
chr2	32267285	32267349	65	4	0.208719	0.558626	3.54657	0.030124
chr5	154059242	154059622	381	9	0.524767	0.539102	3.54618	0.030141
chr11	5165252	5165387	136	4	0.213893	0.670236	3.54617	0.030142
chr13	44848982	44849476	495	11	0.747554	0.404835	3.5454	0.030168
chr1	37294515	37295041	527	15	1.16706	-0.383191	-3.5454	0.030168
chr17	74250569	74250828	260	4	0.347469	-1.1849	-3.54439	0.030212
chr19	2949206	2949745	540	13	1.01352	-0.477039	-3.5435	0.030258
chr2	107546800	107546955	156	3	0.176396	-0.550629	-3.54337	0.030265
chr3	146221201	146221979	779	3	0.168062	-0.643565	-3.5427	0.030305
chr8	71276152	71276758	607	5	0.360373	-0.555319	-3.54229	0.030316
chr1	94013226	94013589	364	10	0.705735	-0.667532	-3.54217	0.03032
chr2	4519594	4520725	1132	6	0.415816	-0.537542	-3.54143	0.030349
chr14	78175934	78176498	565	7	0.425159	-0.448498	-3.53987	0.03042
chr7	1655945	1656398	454	12	0.747868	-0.423662	-3.53983	0.03042
chr7	151195621	151196034	414	12	0.768188	-0.422472	-3.53916	0.030453
chr7	62523219	62523884	666	8	0.566231	0.696767	3.53835	0.030486
chr4	142190375	142192439	2065	10	0.679384	0.506183	3.53822	0.030488
chr1	155650937	155651366	430	18	1.35808	-0.540868	-3.53754	0.03052
chr14	60427254	60427695	442	11	0.696222	-0.435102	-3.5375	0.030521
chr20	25295332	25296103	772	13	0.916275	-0.454802	-3.53655	0.030552
chr8	15230607	15230959	353	5	0.260935	0.567403	3.53649	0.030552
chr16	69861428	69861978	551	11	0.723082	-0.410784	-3.53624	0.030571
chr4	108059239	108059636	398	5	0.253986	0.605423	3.53536	0.030611
chr2	6186244	6186900	657	8	0.447963	0.388282	3.53479	0.030634
chr5	22148947	22150143	1197	12	0.683325	-0.692959	-3.53466	0.030636
chr16	29253737	29254190	454	11	0.704615	-0.473994	-3.53429	0.030648
chr8	23738380	23738630	251	3	0.168151	-1.18204	-3.53313	0.030703
chr13	23855459	23856609	1151	8	0.560669	0.368175	3.53298	0.030712
chr15	96703942	96705157	1216	15	0.997393	0.401876	3.53232	0.030733
chr6	43785229	43785555	327	12	1.07252	-0.895886	-3.5323	0.030733
chr7	44380547	44381067	521	4	0.224476	-0.776057	-3.53229	0.030733
chr1	25143636	25143865	230	3	0.170994	-0.503887	-3.5318	0.030743
chr5	120466140	120466397	258	6	0.345124	-0.392126	-3.53085	0.030784	cg01256539
chr6	308127	308838	712	16	0.975327	-0.375193	-3.53007	0.030818
chr1	152319136	152324758	5623	19	1.2241	0.325096	3.53002	0.030819
chr11	37133222	37133529	308	3	0.161647	-0.894541	-3.52855	0.030879
chr8	258192	260702	2511	18	1.13108	-0.435113	-3.52793	0.030904
chr17	64192809	64193121	313	4	0.261339	1.08016	3.52723	0.030933
chr5	174618820	174619091	272	3	0.171485	-0.648368	-3.52639	0.030974
chr1	234320673	234321171	499	11	0.855362	0.57956	3.52624	0.030983
chr15	22257790	22258242	453	49	3.09801	0.445025	3.52598	0.030989
chr2	213233278	213234290	1013	6	0.397246	0.471423	3.52456	0.031058
chr5	169895048	169896185	1138	14	1.08885	-0.533303	-3.52442	0.031065
chr10	133357339	133357599	261	25	1.78213	0.432986	3.52431	0.03107	cg25124999
chr14	33542331	33543093	763	12	1.62322	-0.548236	-3.52417	0.031079
chr10	127345134	127345915	782	17	1.65464	0.345829	3.52413	0.031079
chr5	93574789	93574828	40	5	0.256677	-0.835921	-3.52402	0.031086
chr3	26041565	26042256	692	8	0.847412	-0.657771	-3.52257	0.031151
chr16	27212658	27212775	118	5	0.250564	0.38425	3.52238	0.031159
chr19	47255928	47256105	178	13	0.681027	-0.448629	-3.52213	0.03117
chr18	57439599	57439733	135	15	0.830782	-0.538537	-3.5216	0.031198
chr17	49006959	49009130	2172	15	1.1372	-0.370302	-3.52143	0.031207
chr11	134538057	134538779	723	18	1.01419	-0.286608	-3.52115	0.031222
chr10	111760012	111761145	1134	13	0.82414	0.352235	3.52113	0.031223
chr9	62809116	62811092	1977	17	1.44437	0.478525	3.52054	0.031241
chr15	77584148	77584630	483	10	0.865153	0.432581	3.52022	0.031254
chr4	95622784	95623215	432	4	0.20823	-0.871879	-3.51981	0.03127
chr22	48607113	48607128	16	3	0.190785	-0.890254	-3.51976	0.031274
chr20	63319338	63319455	118	5	0.257069	-0.619314	-3.51867	0.03133
chr10	16030061	16031707	1647	11	0.950832	-0.361857	-3.51862	0.031332
chr8	62660509	62661716	1208	7	0.394655	0.445212	3.51852	0.031338
chr15	81425611	81425923	313	3	0.238686	-0.770524	-3.51805	0.031355
chr14	100554219	100554506	288	14	0.76017	-0.430329	-3.51727	0.031393
chr16	75225025	75226279	1255	35	4.52842	-0.311472	-3.51692	0.031407
chr13	27622911	27624166	1256	10	0.749052	-0.376847	-3.51687	0.031408
chr1	64420603	64423833	3231	16	1.19531	0.349274	3.51631	0.031433
chr8	107368972	107369825	854	6	0.446576	0.898832	3.51547	0.031465
chr7	30149644	30149827	184	4	0.210348	0.507804	3.51499	0.031487
chr2	113043317	113044108	792	6	0.458053	0.781495	3.51469	0.031498
chr2	228743162	228744268	1107	6	0.39217	-0.513517	-3.51463	0.031498
chr15	87312731	87314643	1913	14	1.13904	-0.43438	-3.51391	0.031526
chr8	22049541	22050479	939	25	3.8874	0.499673	3.51381	0.031531
chr19	22990039	22991805	1767	9	0.677229	-0.484231	-3.51372	0.031534
chr10	86304209	86306636	2428	13	0.890998	0.374233	3.51371	0.031534
chr22	11973318	11973574	257	3	0.219459	1.7865	3.51316	0.031557
chr14	56793085	56793642	558	7	0.416733	-0.445183	-3.5126	0.03158
chr9	60756942	60757013	72	3	0.15557	-0.795789	-3.51207	0.031598
chr13	113790883	113791135	253	8	0.437901	-0.712975	-3.51204	0.031599
chr1	191125616	191126139	524	8	0.46625	0.445588	3.51192	0.031608
chr19	50788211	50788797	587	7	0.450286	-0.550148	-3.51192	0.031608
chr5	177314052	177315010	959	14	0.876247	-0.435431	-3.5112	0.031639
chr5	181061988	181062203	216	7	0.360397	-0.487128	-3.5108	0.031664
chr19	30115833	30116486	654	5	0.33763	-0.618171	-3.51046	0.03168
chr5	145423230	145423767	538	3	0.159124	0.733022	3.50909	0.031732
chr12	30429268	30430618	1351	10	0.538042	-0.382385	-3.50754	0.031805
chr19	50660310	50660535	226	5	0.413746	0.612246	3.50648	0.031842
chr1	155606981	155607331	351	12	0.712908	0.374507	3.50637	0.031845
chr16	24706433	24706717	285	17	2.20189	0.316742	3.50573	0.031863
chr5	163982886	163984166	1281	13	1.02822	-0.428165	-3.50542	0.031868
chr20	58882529	58884231	1703	29	2.91702	-0.300807	-3.5053	0.031874
chr1	161724528	161724815	288	4	0.253927	-0.702826	-3.50494	0.031895
chr4	49523277	49524202	926	7	0.396724	1.29658	3.5041	0.031934
chr4	189151204	189152321	1118	9	0.530491	-0.621543	-3.50354	0.031958
chr22	48630419	48630770	352	20	1.99095	0.49384	3.50288	0.031982
chr1	152720585	152722725	2141	9	0.609951	0.592298	3.50185	0.032033
chr18	15649308	15649470	163	4	0.273479	0.917025	3.50184	0.032033
chr4	53581156	53582411	1256	12	0.875153	-0.632978	-3.5014	0.032049
chr7	15538379	15538717	339	4	0.235536	-0.563239	-3.50132	0.032056
chr18	15596896	15596984	89	4	0.405451	-0.934733	-3.50118	0.032065
chr19	43285787	43285900	114	4	0.20795	-1.30992	-3.50051	0.032099
chr14	81882881	81883886	1006	9	0.659658	-0.464253	-3.50051	0.032099
chr9	64029333	64030688	1356	8	0.42963	-0.417433	-3.50034	0.032104
chr1	232588800	232588864	65	3	0.162643	1.08213	3.50022	0.03211
chr12	17721530	17721882	353	4	0.240745	0.756668	3.50008	0.032116
chr12	59541691	59542144	454	10	1.20997	-0.613761	-3.49992	0.032127
chr22	17181789	17182265	477	4	0.287724	-1.32478	-3.49988	0.032131
chr19	51196796	51197329	534	8	0.57238	-0.429584	-3.49907	0.032158
chr17	601409	601816	408	10	0.593594	-0.46499	-3.49906	0.032158
chr18	13945791	13946476	686	4	0.301764	-0.847148	-3.49844	0.032177
chr10	10600781	10601108	328	6	0.389585	-0.768176	-3.49833	0.032182
chr10	128457238	128457578	341	10	0.691398	-0.482401	-3.49809	0.032197
chr3	24756440	24759313	2874	17	1.47368	0.50084	3.49808	0.032198
chr3	50267314	50267704	391	20	1.78815	0.327618	3.49805	0.032201
chr12	6093198	6093551	354	9	0.617943	-0.482228	-3.49689	0.032248
chr1	101484010	101485407	1398	8	0.505613	0.392365	3.4965	0.032268
chr9	133640944	133641184	241	4	0.220326	-0.821592	-3.49618	0.032279
chr5	49876798	49876822	25	3	0.176161	-0.723956	-3.49616	0.032279
chr6	101663048	101663624	577	8	0.447486	0.484374	3.49606	0.032285
chr3	71242056	71242384	329	7	0.447724	0.463476	3.496	0.032287
chr11	105764627	105765508	882	3	0.169843	-0.507742	-3.49562	0.0323
chr3	192658076	192658393	318	3	0.154377	1.28103	3.49549	0.032307
chr4	154901263	154904772	3510	19	1.33869	0.421497	3.49477	0.032339
chr3	130078346	130078708	363	5	0.302481	1.57724	3.49441	0.032358
chr12	29711099	29711899	801	7	0.374649	-0.532687	-3.49429	0.032362
chr19	17793049	17794094	1046	24	1.63807	-0.335157	-3.49405	0.032367
chr2	238064458	238065437	980	15	1.67255	-0.488268	-3.4939	0.032373	cg08724132
chr10	29541686	29541956	271	8	0.539154	0.481486	3.49384	0.032373
chr8	77324940	77326410	1471	8	0.437756	-0.672183	-3.49347	0.032388
chr17	41901385	41901875	491	10	0.571871	0.3748	3.49246	0.032432
chr12	51837198	51837413	216	5	0.296667	-0.636066	-3.4919	0.032456
chr9	66154608	66154748	141	3	0.404854	0.939448	3.49149	0.032477
chr11	18124796	18125438	643	7	0.40059	-0.465652	-3.49147	0.032477
[truncated: 1,211 more rows]

## Sheet: B. DMRs with Gene annotations
Supplementary Table 7. Differentially methylated regions (DMRs) in α-cells from human pancreatic islets of 3 donors with pre-T2D/T2D compared with 7 normoglycemic controls based on p<0.05 (10 permutations) generated by dmrseq.
Annotation type: 1to5kb, 1-5 kb upstream from transcription start site (TSS); promoters, 0-1 kb upstream from TSS; 5UTRs, 5' untranslated regions; 3UTRs, 3' untranscribed regions.
Chromosomal positions are based on hg38.
DMR chromosomal position			DMR width	Number of loci in DMR	Sum of smoothed beta values	Beta coefficient values	Test statistic	Permutation p-value	Chromosomal position			Width	Strand	Transcript ID	Gene symbol	Annotation type
Chromosome number	start	end							Chromosome number	start	end
chr19	36490546	36491105	560	36	3.33546967317272	-1.21544337909744	-11.8808981857688	7.999992000008e-06	chr19	36489562	36490561	1000	-	ENST00000392170.7	ZNF566	promoters
chr19	36490546	36491105	560	36	3.33546967317272	-1.21544337909744	-11.8808981857688	7.999992000008e-06	chr19	36489862	36490861	1000	-	ENST00000493391.6	ZNF566	promoters
chr19	36490546	36491105	560	36	3.33546967317272	-1.21544337909744	-11.8808981857688	7.999992000008e-06	chr19	36489903	36490902	1000	-	ENST00000472909.6	ZNF566	promoters
chr19	36490546	36491105	560	36	3.33546967317272	-1.21544337909744	-11.8808981857688	7.999992000008e-06	chr19	36489562	36490561	1000	-	ENST00000480361.1	ZNF566	promoters
chr19	36490546	36491105	560	36	3.33546967317272	-1.21544337909744	-11.8808981857688	7.999992000008e-06	chr19	36489903	36490902	1000	-	ENST00000494354.1	ZNF566	promoters
chr19	36490546	36491105	560	36	3.33546967317272	-1.21544337909744	-11.8808981857688	7.999992000008e-06	chr19	36490436	36494435	4000	-	ENST00000434377.6	ZNF566	1to5kb
chr19	36490546	36491105	560	36	3.33546967317272	-1.21544337909744	-11.8808981857688	7.999992000008e-06	chr19	36490507	36494506	4000	-	ENST00000424129.7	ZNF566	1to5kb
chr19	36490546	36491105	560	36	3.33546967317272	-1.21544337909744	-11.8808981857688	7.999992000008e-06	chr19	36490519	36494518	4000	-	ENST00000452939.6	ZNF566	1to5kb
chr19	36490546	36491105	560	36	3.33546967317272	-1.21544337909744	-11.8808981857688	7.999992000008e-06	chr19	36490538	36494537	4000	-	ENST00000427002.2	ZNF566	1to5kb
chr19	36490546	36491105	560	36	3.33546967317272	-1.21544337909744	-11.8808981857688	7.999992000008e-06	chr19	36490562	36494561	4000	-	ENST00000392170.7	ZNF566	1to5kb
chr19	36490546	36491105	560	36	3.33546967317272	-1.21544337909744	-11.8808981857688	7.999992000008e-06	chr19	36490862	36494861	4000	-	ENST00000493391.6	ZNF566	1to5kb
chr19	36490546	36491105	560	36	3.33546967317272	-1.21544337909744	-11.8808981857688	7.999992000008e-06	chr19	36490903	36494902	4000	-	ENST00000472909.6	ZNF566	1to5kb
chr19	36490546	36491105	560	36	3.33546967317272	-1.21544337909744	-11.8808981857688	7.999992000008e-06	chr19	36490520	36494519	4000	-	ENST00000460937.5	ZNF566	1to5kb
chr19	36490546	36491105	560	36	3.33546967317272	-1.21544337909744	-11.8808981857688	7.999992000008e-06	chr19	36490562	36494561	4000	-	ENST00000480361.1	ZNF566	1to5kb
chr19	36490546	36491105	560	36	3.33546967317272	-1.21544337909744	-11.8808981857688	7.999992000008e-06	chr19	36490903	36494902	4000	-	ENST00000494354.1	ZNF566	1to5kb
chr19	36490546	36491105	560	36	3.33546967317272	-1.21544337909744	-11.8808981857688	7.999992000008e-06	chr19	36489649	36491040	1392	+	ENST00000592087.1	ZNF566-AS1	exons
chr22	18064734	18064932	199	5	0.294848499662362	-1.88549839630906	-10.6237147689756	2.4999975000025e-05	chr22	18037969	18072922	34954	*			intergenic
chr4	138553090	138553743	654	39	3.64603802293872	0.755605990014427	9.81002357440092	4.4999955000045e-05	chr4	138521699	138629571	107873	+	ENST00000667838.1	LINC00499	introns
chr4	138553090	138553743	654	39	3.64603802293872	0.755605990014427	9.81002357440092	4.4999955000045e-05	chr4	138349851	138614746	264896	+	ENST00000659710.1	LINC00499	introns
chr4	138553090	138553743	654	39	3.64603802293872	0.755605990014427	9.81002357440092	4.4999955000045e-05	chr4	138521699	138612588	90890	+	ENST00000662372.1	LINC00499	introns
chr4	138553090	138553743	654	39	3.64603802293872	0.755605990014427	9.81002357440092	4.4999955000045e-05	chr4	138521699	138614746	93048	+	ENST00000655654.1	LINC00499	introns
chr4	138553090	138553743	654	39	3.64603802293872	0.755605990014427	9.81002357440092	4.4999955000045e-05	chr4	138521699	138614746	93048	+	ENST00000662404.1	LINC00499	introns
chr4	138553090	138553743	654	39	3.64603802293872	0.755605990014427	9.81002357440092	4.4999955000045e-05	chr4	138521699	138612588	90890	+	ENST00000656561.1	LINC00499	introns
chr4	138553090	138553743	654	39	3.64603802293872	0.755605990014427	9.81002357440092	4.4999955000045e-05	chr4	138521699	138614746	93048	+	ENST00000665940.1	LINC00499	introns
chr4	138553090	138553743	654	39	3.64603802293872	0.755605990014427	9.81002357440092	4.4999955000045e-05	chr4	138521699	138629571	107873	+	ENST00000663528.1	LINC00499	introns
chr4	138553090	138553743	654	39	3.64603802293872	0.755605990014427	9.81002357440092	4.4999955000045e-05	chr4	138521699	138614746	93048	+	ENST00000653577.1	LINC00499	introns
chr4	138553090	138553743	654	39	3.64603802293872	0.755605990014427	9.81002357440092	4.4999955000045e-05	chr4	138521699	138614746	93048	+	ENST00000663030.1	LINC00499	introns
chr6	167266419	167267043	625	28	2.88289268327744	0.782564360594943	8.74561304244886	9.5999904000096e-05	chr6	167266169	167270168	4000	+	ENST00000503433.5	UNC93A	1to5kb
chr1	16619681	16620046	366	15	1.45056517058726	-0.672153806090835	-8.71667171983884	9.7999902000098e-05	chr1	16619845	16620024	180	-	ENST00000639481.1	CROCCP2	exons
chr1	16619681	16620046	366	15	1.45056517058726	-0.672153806090835	-8.71667171983884	9.7999902000098e-05	chr1	16619845	16620038	194	-	ENST00000640476.1	CROCCP2	exons
chr1	16619681	16620046	366	15	1.45056517058726	-0.672153806090835	-8.71667171983884	9.7999902000098e-05	chr1	16619845	16620245	401	-	ENST00000639594.1	CROCCP2	exons
chr1	16619681	16620046	366	15	1.45056517058726	-0.672153806090835	-8.71667171983884	9.7999902000098e-05	chr1	16619845	16620024	180	-	ENST00000412962.4	CROCCP2	exons
chr1	16619681	16620046	366	15	1.45056517058726	-0.672153806090835	-8.71667171983884	9.7999902000098e-05	chr1	16619104	16619844	741	-	ENST00000639481.1	CROCCP2	introns
chr1	16619681	16620046	366	15	1.45056517058726	-0.672153806090835	-8.71667171983884	9.7999902000098e-05	chr1	16620025	16625774	5750	-	ENST00000639481.1	CROCCP2	introns
chr1	16619681	16620046	366	15	1.45056517058726	-0.672153806090835	-8.71667171983884	9.7999902000098e-05	chr1	16619104	16619844	741	-	ENST00000640476.1	CROCCP2	introns
chr1	16619681	16620046	366	15	1.45056517058726	-0.672153806090835	-8.71667171983884	9.7999902000098e-05	chr1	16620039	16625774	5736	-	ENST00000640476.1	CROCCP2	introns
chr1	16619681	16620046	366	15	1.45056517058726	-0.672153806090835	-8.71667171983884	9.7999902000098e-05	chr1	16619104	16619844	741	-	ENST00000639594.1	CROCCP2	introns
chr1	16619681	16620046	366	15	1.45056517058726	-0.672153806090835	-8.71667171983884	9.7999902000098e-05	chr1	16619104	16625774	6671	-	ENST00000639456.1	CROCCP2	introns
chr1	16619681	16620046	366	15	1.45056517058726	-0.672153806090835	-8.71667171983884	9.7999902000098e-05	chr1	16619104	16619844	741	-	ENST00000412962.4	CROCCP2	introns
chr1	16619681	16620046	366	15	1.45056517058726	-0.672153806090835	-8.71667171983884	9.7999902000098e-05	chr1	16620025	16621945	1921	-	ENST00000412962.4	CROCCP2	introns
chr10	42318302	42336810	18509	166	16.7057009221789	-0.442367522658244	-8.64890105310326	0.000102999897000103	chr10	42331866	42338240	6375	-	ENST00000609841.1	LOC441666	exons
chr10	42318302	42336810	18509	166	16.7057009221789	-0.442367522658244	-8.64890105310326	0.000102999897000103	chr10	42333729	42338240	4512	-	ENST00000650175.1	LOC441666	exons
chr10	42318302	42336810	18509	166	16.7057009221789	-0.442367522658244	-8.64890105310326	0.000102999897000103	chr10	42336101	42338240	2140	-	ENST00000423987.2	LOC441666	exons
chr10	42318302	42336810	18509	166	16.7057009221789	-0.442367522658244	-8.64890105310326	0.000102999897000103	chr10	42286820	42331865	45046	*			intergenic
chr6	1555102	1555673	572	36	2.10425017725974	0.526441919462008	8.38963453167395	0.000128999871000129	chr6	1533912	1596653	62742	*			intergenic
chr5	77846868	77847470	603	20	1.55196901819581	-0.768667146697369	-8.2186083092039	0.000148999851000149	chr5	77708348	77868633	160286	-	ENST00000522370.1	TBCA	introns
chr7	57868077	57869523	1447	150	17.1499925521774	0.341548213768822	8.09883207950708	0.000166999833000167	chr7	57841252	62275360	4434109	*			intergenic
chr22	18148643	18149218	576	19	1.30196260042931	0.913986125753614	8.0743004035624	0.000168999831000169	chr22	18149170	18150169	1000	+	ENST00000215794.8	USP18	promoters
chr22	18148643	18149218	576	19	1.30196260042931	0.913986125753614	8.0743004035624	0.000168999831000169	chr22	18145170	18149169	4000	+	ENST00000215794.8	USP18	1to5kb
chr15	24919379	24920345	967	12	1.47049611146265	0.823158371825435	8.06419684111285	0.000172999827000173	chr15	24920011	24920124	114	+	ENST00000400100.5	SNRPN	5UTRs
chr15	24919379	24920345	967	12	1.47049611146265	0.823158371825435	8.06419684111285	0.000172999827000173	chr15	24920011	24920124	114	+	ENST00000645002.1	SNRPN	5UTRs
chr15	24919379	24920345	967	12	1.47049611146265	0.823158371825435	8.06419684111285	0.000172999827000173	chr15	24920011	24920124	114	+	ENST00000642807.1	SNRPN	5UTRs
chr15	24919379	24920345	967	12	1.47049611146265	0.823158371825435	8.06419684111285	0.000172999827000173	chr15	24920011	24920124	114	+	ENST00000400097.5	SNRPN	5UTRs
chr15	24919379	24920345	967	12	1.47049611146265	0.823158371825435	8.06419684111285	0.000172999827000173	chr15	24920011	24920124	114	+	ENST00000400098.6	SNRPN	exons
chr15	24919379	24920345	967	12	1.47049611146265	0.823158371825435	8.06419684111285	0.000172999827000173	chr15	24920011	24920124	114	+	ENST00000400100.5	SNRPN	exons
chr15	24919379	24920345	967	12	1.47049611146265	0.823158371825435	8.06419684111285	0.000172999827000173	chr15	24920011	24920124	114	+	ENST00000645002.1	SNRPN	exons
chr15	24919379	24920345	967	12	1.47049611146265	0.823158371825435	8.06419684111285	0.000172999827000173	chr15	24920011	24920124	114	+	ENST00000642807.1	SNRPN	exons
chr15	24919379	24920345	967	12	1.47049611146265	0.823158371825435	8.06419684111285	0.000172999827000173	chr15	24920011	24920124	114	+	ENST00000400097.5	SNRPN	exons
chr15	24919379	24920345	967	12	1.47049611146265	0.823158371825435	8.06419684111285	0.000172999827000173	chr15	24920011	24920124	114	+	ENST00000553597.5	SNRPN	exons
chr15	24919379	24920345	967	12	1.47049611146265	0.823158371825435	8.06419684111285	0.000172999827000173	chr15	24886590	24920010	33421	+	ENST00000400098.6	SNRPN	introns
chr15	24919379	24920345	967	12	1.47049611146265	0.823158371825435	8.06419684111285	0.000172999827000173	chr15	24920125	24962113	41989	+	ENST00000400098.6	SNRPN	introns
chr15	24919379	24920345	967	12	1.47049611146265	0.823158371825435	8.06419684111285	0.000172999827000173	chr15	24886590	24920010	33421	+	ENST00000400100.5	SNRPN	introns
chr15	24919379	24920345	967	12	1.47049611146265	0.823158371825435	8.06419684111285	0.000172999827000173	chr15	24920125	24962113	41989	+	ENST00000400100.5	SNRPN	introns
chr15	24919379	24920345	967	12	1.47049611146265	0.823158371825435	8.06419684111285	0.000172999827000173	chr15	24912531	24920010	7480	+	ENST00000645002.1	SNRPN	introns
chr15	24919379	24920345	967	12	1.47049611146265	0.823158371825435	8.06419684111285	0.000172999827000173	chr15	24920125	24958737	38613	+	ENST00000645002.1	SNRPN	introns
chr15	24919379	24920345	967	12	1.47049611146265	0.823158371825435	8.06419684111285	0.000172999827000173	chr15	24886590	24920010	33421	+	ENST00000642807.1	SNRPN	introns
chr15	24919379	24920345	967	12	1.47049611146265	0.823158371825435	8.06419684111285	0.000172999827000173	chr15	24920125	24942274	22150	+	ENST00000642807.1	SNRPN	introns
chr15	24919379	24920345	967	12	1.47049611146265	0.823158371825435	8.06419684111285	0.000172999827000173	chr15	24886590	24920010	33421	+	ENST00000400097.5	SNRPN	introns
chr15	24919379	24920345	967	12	1.47049611146265	0.823158371825435	8.06419684111285	0.000172999827000173	chr15	24920125	24962113	41989	+	ENST00000400097.5	SNRPN	introns
chr15	24919379	24920345	967	12	1.47049611146265	0.823158371825435	8.06419684111285	0.000172999827000173	chr15	24886590	24920010	33421	+	ENST00000553597.5	SNRPN	introns
chr15	24919379	24920345	967	12	1.47049611146265	0.823158371825435	8.06419684111285	0.000172999827000173	chr15	24920125	24920472	348	+	ENST00000553597.5	SNRPN	introns
chr12	11546800	11547606	807	40	5.15961474179371	1.21556145415612	8.02480606110569	0.000180999819000181	chr12	11547030	11548029	1000	+	ENST00000499291.6	LINC01252	promoters
chr12	11546800	11547606	807	40	5.15961474179371	1.21556145415612	8.02480606110569	0.000180999819000181	chr12	11543030	11547029	4000	+	ENST00000499291.6	LINC01252	1to5kb
chr12	11546800	11547606	807	40	5.15961474179371	1.21556145415612	8.02480606110569	0.000180999819000181	chr12	11541527	11555782	14256	-	ENST00000536492.1		introns
chr16	88533886	88534589	704	93	7.92276632357153	-1.21518468620303	-8.01290307205084	0.000180999819000181	chr16	88532054	88536053	4000	-	ENST00000563243.1	ZFPM1-AS1	1to5kb
chr16	88533886	88534589	704	93	7.92276632357153	-1.21518468620303	-8.01290307205084	0.000180999819000181	chr16	88533148	88537031	3884	+	ENST00000319555.8	ZFPM1	exons
chr3	188085107	188086237	1131	15	1.64951187363731	-1.05112324031206	-7.89537493546739	0.000201999798000202	chr3	188008991	188102071	93081	*			intergenic
chr9	76297521	76297871	351	14	0.908424292838734	0.72162336345934	7.84805470653312	0.000212999787000213	chr9	76296866	76308644	11779	+	ENST00000545128.5	PCSK5	introns
chr9	76297521	76297871	351	14	0.908424292838734	0.72162336345934	7.84805470653312	0.000212999787000213	chr9	76296866	76302136	5271	+	ENST00000674117.1	PCSK5	introns
chr9	76297521	76297871	351	14	0.908424292838734	0.72162336345934	7.84805470653312	0.000212999787000213	chr9	76296866	76302136	5271	+	ENST00000424854.6	PCSK5	introns
chr9	76297521	76297871	351	14	0.908424292838734	0.72162336345934	7.84805470653312	0.000212999787000213	chr9	76296866	76308644	11779	+	ENST00000673745.1	PCSK5	introns
chr6	42704295	42704647	353	16	1.94275471684356	0.94155394919601	7.81701961460754	0.000220999779000221	chr6	42704365	42704611	247	-	ENST00000230381.7	PRPH2	exons
chr6	42704295	42704647	353	16	1.94275471684356	0.94155394919601	7.81701961460754	0.000220999779000221	chr6	42698508	42704364	5857	-	ENST00000230381.7	PRPH2	introns
chr6	42704295	42704647	353	16	1.94275471684356	0.94155394919601	7.81701961460754	0.000220999779000221	chr6	42704612	42721753	17142	-	ENST00000230381.7	PRPH2	introns
chr8	144353828	144354442	615	61	7.02039203411276	0.685359757991746	7.7896178142515	0.000225999774000226	chr8	144353135	144354134	1000	+	ENST00000524541.5	SLC52A2	promoters
chr8	144353828	144354442	615	61	7.02039203411276	0.685359757991746	7.7896178142515	0.000225999774000226	chr8	144353644	144354643	1000	+	ENST00000532815.2	SLC52A2	promoters
chr8	144353828	144354442	615	61	7.02039203411276	0.685359757991746	7.7896178142515	0.000225999774000226	chr8	144353653	144354652	1000	+	ENST00000644270.1		promoters
chr8	144353828	144354442	615	61	7.02039203411276	0.685359757991746	7.7896178142515	0.000225999774000226	chr8	144353990	144354989	1000	+	ENST00000675292.1	SLC52A2	promoters
chr8	144353828	144354442	615	61	7.02039203411276	0.685359757991746	7.7896178142515	0.000225999774000226	chr8	144354071	144355070	1000	-	ENST00000561638.1	TMEM249	promoters
chr8	144353828	144354442	615	61	7.02039203411276	0.685359757991746	7.7896178142515	0.000225999774000226	chr8	144349990	144353989	4000	+	ENST00000675292.1	SLC52A2	1to5kb
chr8	144353828	144354442	615	61	7.02039203411276	0.685359757991746	7.7896178142515	0.000225999774000226	chr8	144353557	144357556	4000	+	ENST00000530047.5	SLC52A2	1to5kb
chr8	144353828	144354442	615	61	7.02039203411276	0.685359757991746	7.7896178142515	0.000225999774000226	chr8	144353565	144357564	4000	+	ENST00000527078.6	SLC52A2	1to5kb
chr8	144353828	144354442	615	61	7.02039203411276	0.685359757991746	7.7896178142515	0.000225999774000226	chr8	144353570	144357569	4000	+	ENST00000674870.1	SLC52A2	1to5kb
chr8	144353828	144354442	615	61	7.02039203411276	0.685359757991746	7.7896178142515	0.000225999774000226	chr8	144353577	144357576	4000	+	ENST00000526338.7	SLC52A2	1to5kb
chr8	144353828	144354442	615	61	7.02039203411276	0.685359757991746	7.7896178142515	0.000225999774000226	chr8	144353581	144357580	4000	+	ENST00000402965.5	SLC52A2	1to5kb
chr8	144353828	144354442	615	61	7.02039203411276	0.685359757991746	7.7896178142515	0.000225999774000226	chr8	144353593	144357592	4000	+	ENST00000329994.7	SLC52A2	1to5kb
chr8	144353828	144354442	615	61	7.02039203411276	0.685359757991746	7.7896178142515	0.000225999774000226	chr8	144353594	144357593	4000	+	ENST00000526752.3	SLC52A2	1to5kb
chr8	144353828	144354442	615	61	7.02039203411276	0.685359757991746	7.7896178142515	0.000225999774000226	chr8	144353595	144357594	4000	+	ENST00000533662.2	SLC52A2	1to5kb
chr8	144353828	144354442	615	61	7.02039203411276	0.685359757991746	7.7896178142515	0.000225999774000226	chr8	144353595	144357594	4000	+	ENST00000534725.6	SLC52A2	1to5kb
chr8	144353828	144354442	615	61	7.02039203411276	0.685359757991746	7.7896178142515	0.000225999774000226	chr8	144353604	144357603	4000	+	ENST00000674929.1	SLC52A2	1to5kb
chr8	144353828	144354442	615	61	7.02039203411276	0.685359757991746	7.7896178142515	0.000225999774000226	chr8	144353606	144357605	4000	+	ENST00000675597.1	SLC52A2	1to5kb
chr8	144353828	144354442	615	61	7.02039203411276	0.685359757991746	7.7896178142515	0.000225999774000226	chr8	144353613	144357612	4000	+	ENST00000643944.2	SLC52A2	1to5kb
chr8	144353828	144354442	615	61	7.02039203411276	0.685359757991746	7.7896178142515	0.000225999774000226	chr8	144353624	144357623	4000	+	ENST00000675121.1	SLC52A2	1to5kb
chr8	144353828	144354442	615	61	7.02039203411276	0.685359757991746	7.7896178142515	0.000225999774000226	chr8	144353628	144357627	4000	+	ENST00000676358.1	SLC52A2	1to5kb
chr8	144353828	144354442	615	61	7.02039203411276	0.685359757991746	7.7896178142515	0.000225999774000226	chr8	144353723	144357722	4000	+	ENST00000675280.1	SLC52A2	1to5kb
chr8	144353828	144354442	615	61	7.02039203411276	0.685359757991746	7.7896178142515	0.000225999774000226	chr8	144353990	144357989	4000	+	ENST00000526891.2	SLC52A2	1to5kb
chr8	144353828	144354442	615	61	7.02039203411276	0.685359757991746	7.7896178142515	0.000225999774000226	chr8	144354012	144358011	4000	+	ENST00000526779.3	SLC52A2	1to5kb
chr8	144353828	144354442	615	61	7.02039203411276	0.685359757991746	7.7896178142515	0.000225999774000226	chr8	144354188	144358187	4000	+	ENST00000674779.1	SLC52A2	1to5kb
chr8	144353828	144354442	615	61	7.02039203411276	0.685359757991746	7.7896178142515	0.000225999774000226	chr8	144354188	144358187	4000	+	ENST00000674821.1	SLC52A2	1to5kb
chr8	144353828	144354442	615	61	7.02039203411276	0.685359757991746	7.7896178142515	0.000225999774000226	chr8	144354188	144358187	4000	+	ENST00000675787.1	SLC52A2	1to5kb
chr8	144353828	144354442	615	61	7.02039203411276	0.685359757991746	7.7896178142515	0.000225999774000226	chr8	144354188	144358187	4000	+	ENST00000676094.1	SLC52A2	1to5kb
chr8	144353828	144354442	615	61	7.02039203411276	0.685359757991746	7.7896178142515	0.000225999774000226	chr8	144354135	144354311	177	+	ENST00000524541.5	SLC52A2	5UTRs
chr8	144353828	144354442	615	61	7.02039203411276	0.685359757991746	7.7896178142515	0.000225999774000226	chr8	144354135	144354311	177	+	ENST00000524541.5	SLC52A2	exons
chr8	144353828	144354442	615	61	7.02039203411276	0.685359757991746	7.7896178142515	0.000225999774000226	chr8	144353954	144354070	117	-	ENST00000561638.1	TMEM249	exons
chr8	144353828	144354442	615	61	7.02039203411276	0.685359757991746	7.7896178142515	0.000225999774000226	chr8	144352219	144353863	1645	-	ENST00000561638.1	TMEM249	exons
chr8	144353828	144354442	615	61	7.02039203411276	0.685359757991746	7.7896178142515	0.000225999774000226	chr8	144354237	144354331	95	-	ENST00000565365.1	TMEM249	exons
chr8	144353828	144354442	615	61	7.02039203411276	0.685359757991746	7.7896178142515	0.000225999774000226	chr8	144353954	144354149	196	-	ENST00000565365.1	TMEM249	exons
chr8	144353828	144354442	615	61	7.02039203411276	0.685359757991746	7.7896178142515	0.000225999774000226	chr8	144353778	144353863	86	-	ENST00000565365.1	TMEM249	exons
chr8	144353828	144354442	615	61	7.02039203411276	0.685359757991746	7.7896178142515	0.000225999774000226	chr8	144354237	144354331	95	-	ENST00000531225.1	TMEM249	exons
chr8	144353828	144354442	615	61	7.02039203411276	0.685359757991746	7.7896178142515	0.000225999774000226	chr8	144353954	144354149	196	-	ENST00000531225.1	TMEM249	exons
chr8	144353828	144354442	615	61	7.02039203411276	0.685359757991746	7.7896178142515	0.000225999774000226	chr8	144353778	144353863	86	-	ENST00000531225.1	TMEM249	exons
chr8	144353828	144354442	615	61	7.02039203411276	0.685359757991746	7.7896178142515	0.000225999774000226	chr8	144353954	144354149	196	-	ENST00000562477.1	TMEM249	exons
chr8	144353828	144354442	615	61	7.02039203411276	0.685359757991746	7.7896178142515	0.000225999774000226	chr8	144353778	144353863	86	-	ENST00000562477.1	TMEM249	exons
chr8	144353828	144354442	615	61	7.02039203411276	0.685359757991746	7.7896178142515	0.000225999774000226	chr8	144334112	144359183	25072	+	ENST00000675888.1	SLC52A2	introns
chr8	144353828	144354442	615	61	7.02039203411276	0.685359757991746	7.7896178142515	0.000225999774000226	chr8	144354312	144359183	4872	+	ENST00000524541.5	SLC52A2	introns
chr8	144353828	144354442	615	61	7.02039203411276	0.685359757991746	7.7896178142515	0.000225999774000226	chr8	144353864	144353953	90	-	ENST00000561638.1	TMEM249	introns
chr8	144353828	144354442	615	61	7.02039203411276	0.685359757991746	7.7896178142515	0.000225999774000226	chr8	144353864	144353953	90	-	ENST00000565365.1	TMEM249	introns
chr8	144353828	144354442	615	61	7.02039203411276	0.685359757991746	7.7896178142515	0.000225999774000226	chr8	144354150	144354236	87	-	ENST00000565365.1	TMEM249	introns
chr8	144353828	144354442	615	61	7.02039203411276	0.685359757991746	7.7896178142515	0.000225999774000226	chr8	144354332	144354616	285	-	ENST00000565365.1	TMEM249	introns
chr8	144353828	144354442	615	61	7.02039203411276	0.685359757991746	7.7896178142515	0.000225999774000226	chr8	144353864	144353953	90	-	ENST00000531225.1	TMEM249	introns
chr8	144353828	144354442	615	61	7.02039203411276	0.685359757991746	7.7896178142515	0.000225999774000226	chr8	144354150	144354236	87	-	ENST00000531225.1	TMEM249	introns
chr8	144353828	144354442	615	61	7.02039203411276	0.685359757991746	7.7896178142515	0.000225999774000226	chr8	144354332	144354616	285	-	ENST00000531225.1	TMEM249	introns
chr8	144353828	144354442	615	61	7.02039203411276	0.685359757991746	7.7896178142515	0.000225999774000226	chr8	144353864	144353953	90	-	ENST00000562477.1	TMEM249	introns
chr8	144353828	144354442	615	61	7.02039203411276	0.685359757991746	7.7896178142515	0.000225999774000226	chr8	144354150	144354616	467	-	ENST00000562477.1	TMEM249	introns
chr8	144353828	144354442	615	61	7.02039203411276	0.685359757991746	7.7896178142515	0.000225999774000226	chr8	144354237	144354331	95	-	ENST00000531225.1	TMEM249	3UTRs
chr8	144353828	144354442	615	61	7.02039203411276	0.685359757991746	7.7896178142515	0.000225999774000226	chr8	144353954	144354149	196	-	ENST00000531225.1	TMEM249	3UTRs
chr8	144353828	144354442	615	61	7.02039203411276	0.685359757991746	7.7896178142515	0.000225999774000226	chr8	144353778	144353863	86	-	ENST00000531225.1	TMEM249	3UTRs
chr8	25935000	25936035	1036	24	2.64521131279722	-0.583000014412329	-7.61416844499326	0.000266999733000267	chr8	25908556	26033084	124529	-	ENST00000520164.6	EBF2	introns
chr8	25935000	25936035	1036	24	2.64521131279722	-0.583000014412329	-7.61416844499326	0.000266999733000267	chr8	25908556	26033084	124529	-	ENST00000408929.7	EBF2	introns
chr16	57528465	57529139	675	95	7.14691558803255	0.389341020849169	7.59010708020516	0.000274999725000275	chr16	57528593	57529324	732	-	ENST00000258214.3	CCDC102A	exons
chr16	57528465	57529139	675	95	7.14691558803255	0.389341020849169	7.59010708020516	0.000274999725000275	chr16	57526128	57528592	2465	-	ENST00000258214.3	CCDC102A	introns
chr12	128860669	128861825	1157	28	2.99752106960914	-0.749144616945404	-7.50766326739048	0.000298999701000299	chr12	128859136	128863135	4000	+	ENST00000537468.1	GLT1D1	1to5kb
chr12	128860669	128861825	1157	28	2.99752106960914	-0.749144616945404	-7.50766326739048	0.000298999701000299	chr12	128853650	128875913	22264	+	ENST00000441390.6	GLT1D1	introns
chr12	128860669	128861825	1157	28	2.99752106960914	-0.749144616945404	-7.50766326739048	0.000298999701000299	chr12	128853650	128875913	22264	+	ENST00000281703.11	GLT1D1	introns
chr12	128860669	128861825	1157	28	2.99752106960914	-0.749144616945404	-7.50766326739048	0.000298999701000299	chr12	128853650	128875913	22264	+	ENST00000442111.6	GLT1D1	introns
chr12	128860669	128861825	1157	28	2.99752106960914	-0.749144616945404	-7.50766326739048	0.000298999701000299	chr12	128853650	128875913	22264	+	ENST00000539044.5	GLT1D1	introns
chr12	128860669	128861825	1157	28	2.99752106960914	-0.749144616945404	-7.50766326739048	0.000298999701000299	chr12	128853650	128875913	22264	+	ENST00000413816.6	GLT1D1	introns
chr10	43702283	43702857	575	27	4.24418735710648	-0.886537470834484	-7.46446744754392	0.000308999691000309	chr10	43674704	43723216	48513	*			intergenic
chr4	28117161	28117601	441	32	1.77653431845796	0.746975857038931	7.36620807902648	0.000343999656000344	chr4	27990064	28220968	230905	*			intergenic
chr19	1168734	1169139	406	29	1.87253789125251	-0.89711249105473	-7.36374616031942	0.000343999656000344	chr19	1168694	1169146	453	-	ENST00000587655.2	SBNO2	5UTRs
chr19	1168734	1169139	406	29	1.87253789125251	-0.89711249105473	-7.36374616031942	0.000343999656000344	chr19	1168694	1169146	453	-	ENST00000587655.2	SBNO2	exons
chr19	1168734	1169139	406	29	1.87253789125251	-0.89711249105473	-7.36374616031942	0.000343999656000344	chr19	1154403	1174171	19769	-	ENST00000361757.8	SBNO2	introns
chr19	1168734	1169139	406	29	1.87253789125251	-0.89711249105473	-7.36374616031942	0.000343999656000344	chr19	1154403	1174171	19769	-	ENST00000587024.5	SBNO2	introns
chr19	1168734	1169139	406	29	1.87253789125251	-0.89711249105473	-7.36374616031942	0.000343999656000344	chr19	1154403	1173723	19321	-	ENST00000590176.5	SBNO2	introns
chr10	43728279	43728876	598	35	4.37444175226789	0.578885937364204	7.29990177410405	0.000367999632000368	chr10	43727334	43731333	4000	+	ENST00000451503.1		1to5kb
chr10	43728279	43728876	598	35	4.37444175226789	0.578885937364204	7.29990177410405	0.000367999632000368	chr10	43728217	43728728	512	+	ENST00000603304.1		exons
chr17	81049849	81050460	612	28	2.41335110022487	-0.73367775157411	-7.27152353918236	0.000374999625000375	chr17	81048362	81052361	4000	+	ENST00000573017.5	BAIAP2	1to5kb
chr17	81049849	81050460	612	28	2.41335110022487	-0.73367775157411	-7.27152353918236	0.000374999625000375	chr17	81048362	81052361	4000	+	ENST00000572918.5	BAIAP2	1to5kb
chr17	81049849	81050460	612	28	2.41335110022487	-0.73367775157411	-7.27152353918236	0.000374999625000375	chr17	81035309	81053667	18359	+	ENST00000321280.11	BAIAP2	introns
chr17	81049849	81050460	612	28	2.41335110022487	-0.73367775157411	-7.27152353918236	0.000374999625000375	chr17	81035309	81053667	18359	+	ENST00000576470.5	BAIAP2	introns
chr17	81049849	81050460	612	28	2.41335110022487	-0.73367775157411	-7.27152353918236	0.000374999625000375	chr17	81035309	81053667	18359	+	ENST00000575750.5	BAIAP2	introns
chr17	81049849	81050460	612	28	2.41335110022487	-0.73367775157411	-7.27152353918236	0.000374999625000375	chr17	81035309	81053667	18359	+	ENST00000570913.5	BAIAP2	introns
chr17	81049849	81050460	612	28	2.41335110022487	-0.73367775157411	-7.27152353918236	0.000374999625000375	chr17	81035309	81053667	18359	+	ENST00000575989.5	BAIAP2	introns
chr17	81049849	81050460	612	28	2.41335110022487	-0.73367775157411	-7.27152353918236	0.000374999625000375	chr17	81036962	81053667	16706	+	ENST00000572329.5	BAIAP2	introns
chr17	81049849	81050460	612	28	2.41335110022487	-0.73367775157411	-7.27152353918236	0.000374999625000375	chr17	81035309	81053667	18359	+	ENST00000428708.7	BAIAP2	introns
chr17	81049849	81050460	612	28	2.41335110022487	-0.73367775157411	-7.27152353918236	0.000374999625000375	chr17	81035309	81053667	18359	+	ENST00000575712.5	BAIAP2	introns
chr17	81049849	81050460	612	28	2.41335110022487	-0.73367775157411	-7.27152353918236	0.000374999625000375	chr17	81036962	81053667	16706	+	ENST00000575245.5	BAIAP2	introns
chr17	81049849	81050460	612	28	2.41335110022487	-0.73367775157411	-7.27152353918236	0.000374999625000375	chr17	81035309	81053667	18359	+	ENST00000435091.7	BAIAP2	introns
chr17	81049849	81050460	612	28	2.41335110022487	-0.73367775157411	-7.27152353918236	0.000374999625000375	chr17	81035309	81053667	18359	+	ENST00000321300.10	BAIAP2	introns
chr17	81049849	81050460	612	28	2.41335110022487	-0.73367775157411	-7.27152353918236	0.000374999625000375	chr17	81035309	81053667	18359	+	ENST00000573894.5	BAIAP2	introns
chr17	81049849	81050460	612	28	2.41335110022487	-0.73367775157411	-7.27152353918236	0.000374999625000375	chr17	81036962	81053667	16706	+	ENST00000571530.5	BAIAP2	introns
chr19	55086939	55087723	785	57	6.80688377109374	0.873611965700246	7.26501598007375	0.000375999624000376	chr19	55086069	55087068	1000	+	ENST00000587715.1	EPS8L1	promoters
chr19	55086939	55087723	785	57	6.80688377109374	0.873611965700246	7.26501598007375	0.000375999624000376	chr19	55087528	55087919	392	+	ENST00000586329.5	EPS8L1	exons
chr19	55086939	55087723	785	57	6.80688377109374	0.873611965700246	7.26501598007375	0.000375999624000376	chr19	55087303	55087435	133	+	ENST00000201647.11	EPS8L1	exons
chr19	55086939	55087723	785	57	6.80688377109374	0.873611965700246	7.26501598007375	0.000375999624000376	chr19	55087528	55087923	396	+	ENST00000201647.11	EPS8L1	exons
chr19	55086939	55087723	785	57	6.80688377109374	0.873611965700246	7.26501598007375	0.000375999624000376	chr19	55087303	55087435	133	+	ENST00000540810.5	EPS8L1	exons
chr19	55086939	55087723	785	57	6.80688377109374	0.873611965700246	7.26501598007375	0.000375999624000376	chr19	55087528	55087848	321	+	ENST00000540810.5	EPS8L1	exons
chr19	55086939	55087723	785	57	6.80688377109374	0.873611965700246	7.26501598007375	0.000375999624000376	chr19	55087303	55087435	133	+	ENST00000588359.5	EPS8L1	exons
chr19	55086939	55087723	785	57	6.80688377109374	0.873611965700246	7.26501598007375	0.000375999624000376	chr19	55087528	55087689	162	+	ENST00000588359.5	EPS8L1	exons
chr19	55086939	55087723	785	57	6.80688377109374	0.873611965700246	7.26501598007375	0.000375999624000376	chr19	55087303	55087435	133	+	ENST00000245618.5	EPS8L1	exons
chr19	55086939	55087723	785	57	6.80688377109374	0.873611965700246	7.26501598007375	0.000375999624000376	chr19	55087528	55087919	392	+	ENST00000245618.5	EPS8L1	exons
chr19	55086939	55087723	785	57	6.80688377109374	0.873611965700246	7.26501598007375	0.000375999624000376	chr19	55087303	55087435	133	+	ENST00000592102.5	EPS8L1	exons
chr19	55086939	55087723	785	57	6.80688377109374	0.873611965700246	7.26501598007375	0.000375999624000376	chr19	55087528	55087922	395	+	ENST00000592102.5	EPS8L1	exons
chr19	55086939	55087723	785	57	6.80688377109374	0.873611965700246	7.26501598007375	0.000375999624000376	chr19	55087303	55087435	133	+	ENST00000589362.5	EPS8L1	exons
chr19	55086939	55087723	785	57	6.80688377109374	0.873611965700246	7.26501598007375	0.000375999624000376	chr19	55087528	55087923	396	+	ENST00000589362.5	EPS8L1	exons
chr19	55086939	55087723	785	57	6.80688377109374	0.873611965700246	7.26501598007375	0.000375999624000376	chr19	55087355	55087435	81	+	ENST00000587901.1	EPS8L1	exons
chr19	55086939	55087723	785	57	6.80688377109374	0.873611965700246	7.26501598007375	0.000375999624000376	chr19	55087528	55087920	393	+	ENST00000587901.1	EPS8L1	exons
chr19	55086939	55087723	785	57	6.80688377109374	0.873611965700246	7.26501598007375	0.000375999624000376	chr19	55087069	55087435	367	+	ENST00000587715.1	EPS8L1	exons
chr19	55086939	55087723	785	57	6.80688377109374	0.873611965700246	7.26501598007375	0.000375999624000376	chr19	55087528	55087905	378	+	ENST00000587715.1	EPS8L1	exons
chr19	55086939	55087723	785	57	6.80688377109374	0.873611965700246	7.26501598007375	0.000375999624000376	chr19	55085974	55087527	1554	+	ENST00000586329.5	EPS8L1	introns
chr19	55086939	55087723	785	57	6.80688377109374	0.873611965700246	7.26501598007375	0.000375999624000376	chr19	55086889	55087302	414	+	ENST00000201647.11	EPS8L1	introns
chr19	55086939	55087723	785	57	6.80688377109374	0.873611965700246	7.26501598007375	0.000375999624000376	chr19	55087436	55087527	92	+	ENST00000201647.11	EPS8L1	introns
chr19	55086939	55087723	785	57	6.80688377109374	0.873611965700246	7.26501598007375	0.000375999624000376	chr19	55086889	55087302	414	+	ENST00000540810.5	EPS8L1	introns
chr19	55086939	55087723	785	57	6.80688377109374	0.873611965700246	7.26501598007375	0.000375999624000376	chr19	55087436	55087527	92	+	ENST00000540810.5	EPS8L1	introns
chr19	55086939	55087723	785	57	6.80688377109374	0.873611965700246	7.26501598007375	0.000375999624000376	chr19	55086889	55087302	414	+	ENST00000588359.5	EPS8L1	introns
chr19	55086939	55087723	785	57	6.80688377109374	0.873611965700246	7.26501598007375	0.000375999624000376	chr19	55087436	55087527	92	+	ENST00000588359.5	EPS8L1	introns
chr19	55086939	55087723	785	57	6.80688377109374	0.873611965700246	7.26501598007375	0.000375999624000376	chr19	55086889	55087302	414	+	ENST00000245618.5	EPS8L1	introns
chr19	55086939	55087723	785	57	6.80688377109374	0.873611965700246	7.26501598007375	0.000375999624000376	chr19	55087436	55087527	92	+	ENST00000245618.5	EPS8L1	introns
chr19	55086939	55087723	785	57	6.80688377109374	0.873611965700246	7.26501598007375	0.000375999624000376	chr19	55086889	55087302	414	+	ENST00000592102.5	EPS8L1	introns
chr19	55086939	55087723	785	57	6.80688377109374	0.873611965700246	7.26501598007375	0.000375999624000376	chr19	55087436	55087527	92	+	ENST00000592102.5	EPS8L1	introns
chr19	55086939	55087723	785	57	6.80688377109374	0.873611965700246	7.26501598007375	0.000375999624000376	chr19	55086889	55087302	414	+	ENST00000589362.5	EPS8L1	introns
chr19	55086939	55087723	785	57	6.80688377109374	0.873611965700246	7.26501598007375	0.000375999624000376	chr19	55087436	55087527	92	+	ENST00000589362.5	EPS8L1	introns
chr19	55086939	55087723	785	57	6.80688377109374	0.873611965700246	7.26501598007375	0.000375999624000376	chr19	55086889	55087354	466	+	ENST00000587901.1	EPS8L1	introns
chr19	55086939	55087723	785	57	6.80688377109374	0.873611965700246	7.26501598007375	0.000375999624000376	chr19	55087436	55087527	92	+	ENST00000587901.1	EPS8L1	introns
chr19	55086939	55087723	785	57	6.80688377109374	0.873611965700246	7.26501598007375	0.000375999624000376	chr19	55087436	55087527	92	+	ENST00000587715.1	EPS8L1	introns
chr19	55086939	55087723	785	57	6.80688377109374	0.873611965700246	7.26501598007375	0.000375999624000376	chr19	55087615	55087919	305	+	ENST00000586329.5	EPS8L1	3UTRs
chr19	55086939	55087723	785	57	6.80688377109374	0.873611965700246	7.26501598007375	0.000375999624000376	chr19	55087615	55087923	309	+	ENST00000201647.11	EPS8L1	3UTRs
chr19	55086939	55087723	785	57	6.80688377109374	0.873611965700246	7.26501598007375	0.000375999624000376	chr19	55087615	55087848	234	+	ENST00000540810.5	EPS8L1	3UTRs
chr19	55086939	55087723	785	57	6.80688377109374	0.873611965700246	7.26501598007375	0.000375999624000376	chr19	55087615	55087689	75	+	ENST00000588359.5	EPS8L1	3UTRs
chr19	55086939	55087723	785	57	6.80688377109374	0.873611965700246	7.26501598007375	0.000375999624000376	chr19	55087615	55087919	305	+	ENST00000245618.5	EPS8L1	3UTRs
chr8	26038606	26039424	819	12	1.1243120900123	-0.85729420052374	-7.25264146518758	0.000377999622000378	chr8	26033154	26040027	6874	-	ENST00000520164.6	EBF2	introns
chr8	26038606	26039424	819	12	1.1243120900123	-0.85729420052374	-7.25264146518758	0.000377999622000378	chr8	26033154	26040027	6874	-	ENST00000408929.7	EBF2	introns
chr8	26038606	26039424	819	12	1.1243120900123	-0.85729420052374	-7.25264146518758	0.000377999622000378	chr8	26033154	26040027	6874	-	ENST00000517825.1	EBF2	introns
chr6	18207237	18208068	832	13	1.52414710218278	-0.851602782133563	-7.24421973771985	0.000381999618000382	chr6	18206495	18210494	4000	+	ENST00000642162.1	KDM1B	1to5kb
chr6	18207237	18208068	832	13	1.52414710218278	-0.851602782133563	-7.24421973771985	0.000381999618000382	chr6	18207398	18207529	132	+	ENST00000650836.2	KDM1B	exons
chr6	18207237	18208068	832	13	1.52414710218278	-0.851602782133563	-7.24421973771985	0.000381999618000382	chr6	18207398	18207529	132	+	ENST00000449850.2	KDM1B	exons
chr6	18207237	18208068	832	13	1.52414710218278	-0.851602782133563	-7.24421973771985	0.000381999618000382	chr6	18207398	18207529	132	+	ENST00000297792.9	KDM1B	exons
chr6	18207237	18208068	832	13	1.52414710218278	-0.851602782133563	-7.24421973771985	0.000381999618000382	chr6	18155414	18215006	59593	+	ENST00000546309.6	KDM1B	introns
chr6	18207237	18208068	832	13	1.52414710218278	-0.851602782133563	-7.24421973771985	0.000381999618000382	chr6	18205665	18207397	1733	+	ENST00000650836.2	KDM1B	introns
chr6	18207237	18208068	832	13	1.52414710218278	-0.851602782133563	-7.24421973771985	0.000381999618000382	chr6	18207530	18208131	602	+	ENST00000650836.2	KDM1B	introns
chr6	18207237	18208068	832	13	1.52414710218278	-0.851602782133563	-7.24421973771985	0.000381999618000382	chr6	18205665	18207397	1733	+	ENST00000449850.2	KDM1B	introns
chr6	18207237	18208068	832	13	1.52414710218278	-0.851602782133563	-7.24421973771985	0.000381999618000382	chr6	18207530	18208128	599	+	ENST00000449850.2	KDM1B	introns
chr6	18207237	18208068	832	13	1.52414710218278	-0.851602782133563	-7.24421973771985	0.000381999618000382	chr6	18200577	18207397	6821	+	ENST00000297792.9	KDM1B	introns
chr6	18207237	18208068	832	13	1.52414710218278	-0.851602782133563	-7.24421973771985	0.000381999618000382	chr6	18207530	18208131	602	+	ENST00000297792.9	KDM1B	introns
chr19	380938	381890	953	16	1.85368373501361	0.609674416427699	7.21903709750682	0.000392999607000393	chr19	381725	382724	1000	+	ENST00000662087.1		promoters
chr19	380938	381890	953	16	1.85368373501361	0.609674416427699	7.21903709750682	0.000392999607000393	chr19	377725	381724	4000	+	ENST00000662087.1		1to5kb
chr19	380938	381890	953	16	1.85368373501361	0.609674416427699	7.21903709750682	0.000392999607000393	chr19	377027	381026	4000	-	ENST00000342640.9	THEG	1to5kb
chr19	380938	381890	953	16	1.85368373501361	0.609674416427699	7.21903709750682	0.000392999607000393	chr19	376971	380970	4000	-	ENST00000346878.3	THEG	1to5kb
chr1	175153503	175153843	341	22	2.5337660980315	0.707155116017892	7.21141938377847	0.000396999603000397	chr1	175148076	175156985	8910	*			intergenic
chr14	65031963	65032639	677	13	0.999685861179241	-0.673469290727818	-7.08439163589747	0.000435999564000436	chr14	65032610	65032696	87	+	ENST00000552941.6	CHURC1-FNTB	exons
chr14	65031963	65032639	677	13	0.999685861179241	-0.673469290727818	-7.08439163589747	0.000435999564000436	chr14	65032610	65032696	87	+	ENST00000549987.1	CHURC1-FNTB	exons
chr14	65031963	65032639	677	13	0.999685861179241	-0.673469290727818	-7.08439163589747	0.000435999564000436	chr14	65032610	65032696	87	+	ENST00000246166.3	FNTB	exons
chr14	65031963	65032639	677	13	0.999685861179241	-0.673469290727818	-7.08439163589747	0.000435999564000436	chr14	65032359	65032392	34	+	ENST00000554210.5	FNTB	exons
chr14	65031963	65032639	677	13	0.999685861179241	-0.673469290727818	-7.08439163589747	0.000435999564000436	chr14	65032359	65032521	163	+	ENST00000554334.5	CHURC1-FNTB	exons
chr14	65031963	65032639	677	13	0.999685861179241	-0.673469290727818	-7.08439163589747	0.000435999564000436	chr14	65032610	65032696	87	+	ENST00000554334.5	CHURC1-FNTB	exons
chr14	65031963	65032639	677	13	0.999685861179241	-0.673469290727818	-7.08439163589747	0.000435999564000436	chr14	65032359	65032503	145	+	ENST00000556709.1	FNTB	exons
chr14	65031963	65032639	677	13	0.999685861179241	-0.673469290727818	-7.08439163589747	0.000435999564000436	chr14	65032610	65032696	87	+	ENST00000556709.1	FNTB	exons
chr14	65031963	65032639	677	13	0.999685861179241	-0.673469290727818	-7.08439163589747	0.000435999564000436	chr14	65027782	65032609	4828	+	ENST00000552941.6	CHURC1-FNTB	introns
chr14	65031963	65032639	677	13	0.999685861179241	-0.673469290727818	-7.08439163589747	0.000435999564000436	chr14	65027782	65032609	4828	+	ENST00000549987.1	CHURC1-FNTB	introns
chr14	65031963	65032639	677	13	0.999685861179241	-0.673469290727818	-7.08439163589747	0.000435999564000436	chr14	65027782	65032609	4828	+	ENST00000246166.3	FNTB	introns
chr14	65031963	65032639	677	13	0.999685861179241	-0.673469290727818	-7.08439163589747	0.000435999564000436	chr14	65027782	65032358	4577	+	ENST00000554210.5	FNTB	introns
chr14	65031963	65032639	677	13	0.999685861179241	-0.673469290727818	-7.08439163589747	0.000435999564000436	chr14	65027782	65032358	4577	+	ENST00000554334.5	CHURC1-FNTB	introns
chr14	65031963	65032639	677	13	0.999685861179241	-0.673469290727818	-7.08439163589747	0.000435999564000436	chr14	65032522	65032609	88	+	ENST00000554334.5	CHURC1-FNTB	introns
chr14	65031963	65032639	677	13	0.999685861179241	-0.673469290727818	-7.08439163589747	0.000435999564000436	chr14	65027766	65032358	4593	+	ENST00000556709.1	FNTB	introns
chr14	65031963	65032639	677	13	0.999685861179241	-0.673469290727818	-7.08439163589747	0.000435999564000436	chr14	65032504	65032609	106	+	ENST00000556709.1	FNTB	introns
chr14	65031963	65032639	677	13	0.999685861179241	-0.673469290727818	-7.08439163589747	0.000435999564000436	chr14	65006285	65093707	87423	-	ENST00000341653.6	MAX	introns
chr14	65031963	65032639	677	13	0.999685861179241	-0.673469290727818	-7.08439163589747	0.000435999564000436	chr14	65032610	65032696	87	+	ENST00000552941.6	CHURC1-FNTB	3UTRs
chr9	129428474	129428703	230	12	0.65154917238794	-1.15126498556551	-7.06185103814958	0.000443999556000444	chr9	129385471	129430651	45181	*			intergenic
chr2	183724153	183728213	4061	18	1.34639078188264	0.607373069278204	6.90862828349424	0.000514999485000515	chr2	183613120	183892949	279830	*			intergenic
chr17	67569076	67569453	378	6	0.317415360071494	-1.0590997811857	-6.88684054325875	0.000523999476000524	chr17	67553618	67578185	24568	+	ENST00000581322.6	PITPNC1	introns
chr17	67569076	67569453	378	6	0.317415360071494	-1.0590997811857	-6.88684054325875	0.000523999476000524	chr17	67552346	67578183	25838	+	ENST00000299954.13	PITPNC1	introns
chr17	67569076	67569453	378	6	0.317415360071494	-1.0590997811857	-6.88684054325875	0.000523999476000524	chr17	67553618	67578185	24568	+	ENST00000580974.5	PITPNC1	introns
chr17	67569076	67569453	378	6	0.317415360071494	-1.0590997811857	-6.88684054325875	0.000523999476000524	chr17	67553618	67578185	24568	+	ENST00000584471.5	PITPNC1	introns
chr17	67569076	67569453	378	6	0.317415360071494	-1.0590997811857	-6.88684054325875	0.000523999476000524	chr17	67553618	67578185	24568	+	ENST00000584554.1	PITPNC1	introns
chr17	67569076	67569453	378	6	0.317415360071494	-1.0590997811857	-6.88684054325875	0.000523999476000524	chr17	67552346	67578185	25840	+	ENST00000581923.5	PITPNC1	introns
chr17	67569076	67569453	378	6	0.317415360071494	-1.0590997811857	-6.88684054325875	0.000523999476000524	chr17	67553618	67578185	24568	+	ENST00000578527.1	PITPNC1	introns
chr14	99675120	99675769	650	81	11.4582254030175	0.545115231833806	6.8830489098452	0.000525999474000526	chr14	99675091	99680569	5479	+	ENST00000330710.10	HHIPL1	exons
chr14	99675120	99675769	650	81	11.4582254030175	0.545115231833806	6.8830489098452	0.000525999474000526	chr14	99675627	99680569	4943	+	ENST00000330710.10	HHIPL1	3UTRs
chr2	183542121	183543345	1225	17	1.89624321896482	0.646610863210332	6.84800617186316	0.000548999451000549	chr2	183495502	183607441	111940	*			intergenic
chr1	37355270	37355635	366	7	0.985574248944718	1.08986651617308	6.83686602646892	0.000554999445000555	chr1	37352558	37474143	121586	-	ENST00000668045.1	LOC107984942	introns
chr20	62875629	62875875	247	15	1.08304263515668	-0.734641154309151	-6.76221917642457	0.000592999407000593	chr20	62874077	62878076	4000	-	ENST00000430209.1		1to5kb
chr16	11971928	11972506	579	17	2.40254552872347	0.910805133930678	6.7603192758178	0.000592999407000593	chr16	11971734	11975733	4000	+	ENST00000566228.6	SNX29	1to5kb
chr16	11971928	11972506	579	17	2.40254552872347	0.910805133930678	6.7603192758178	0.000592999407000593	chr16	11971737	11975736	4000	+	ENST00000569801.5	SNX29	1to5kb
chr16	11971928	11972506	579	17	2.40254552872347	0.910805133930678	6.7603192758178	0.000592999407000593	chr16	11971745	11975744	4000	+	ENST00000564111.5	SNX29	1to5kb
chr16	11971928	11972506	579	17	2.40254552872347	0.910805133930678	6.7603192758178	0.000592999407000593	chr16	11969744	11973743	4000	-	ENST00000562584.1		1to5kb
chr16	11971928	11972506	579	17	2.40254552872347	0.910805133930678	6.7603192758178	0.000592999407000593	chr16	11964027	11976567	12541	-	ENST00000673243.1	NPIPB2	introns
chr16	11971928	11972506	579	17	2.40254552872347	0.910805133930678	6.7603192758178	0.000592999407000593	chr16	11942115	11976567	34453	-	ENST00000538896.5	NPIPB2	introns
chr16	11971928	11972506	579	17	2.40254552872347	0.910805133930678	6.7603192758178	0.000592999407000593	chr16	11964027	11976567	12541	-	ENST00000532936.1	NPIPB2	introns
chr10	42358402	42364875	6474	53	5.27140114098392	-0.712994469627362	-6.69990319034402	0.00062999937000063	chr10	42360949	42361034	86	-	ENST00000650175.1	LOC441666	exons
chr10	42358402	42364875	6474	53	5.27140114098392	-0.712994469627362	-6.69990319034402	0.00062999937000063	chr10	42340557	42367815	27259	-	ENST00000609841.1	LOC441666	introns
chr10	42358402	42364875	6474	53	5.27140114098392	-0.712994469627362	-6.69990319034402	0.00062999937000063	chr10	42352997	42360948	7952	-	ENST00000650175.1	LOC441666	introns
chr10	42358402	42364875	6474	53	5.27140114098392	-0.712994469627362	-6.69990319034402	0.00062999937000063	chr10	42361035	42367815	6781	-	ENST00000650175.1	LOC441666	introns
chr10	42358402	42364875	6474	53	5.27140114098392	-0.712994469627362	-6.69990319034402	0.00062999937000063	chr10	42338241	42367815	29575	-	ENST00000609034.1	LOC441666	introns
chr10	42358402	42364875	6474	53	5.27140114098392	-0.712994469627362	-6.69990319034402	0.00062999937000063	chr10	42352993	42367505	14513	-	ENST00000609502.1	LOC441666	introns
chr19	52535187	52535588	402	21	1.16939864636389	0.767414384873094	6.66123383884985	0.00064999935000065	chr19	52534985	52535984	1000	+	ENST00000461321.1	ZNF808	promoters
chr19	52535187	52535588	402	21	1.16939864636389	0.767414384873094	6.66123383884985	0.00064999935000065	chr19	52527712	52543265	15554	+	ENST00000487863.5	ZNF808	introns
chr19	52535187	52535588	402	21	1.16939864636389	0.767414384873094	6.66123383884985	0.00064999935000065	chr19	52527712	52543265	15554	+	ENST00000465448.5	ZNF808	introns
chr19	52535187	52535588	402	21	1.16939864636389	0.767414384873094	6.66123383884985	0.00064999935000065	chr19	52533010	52543265	10256	+	ENST00000486474.5	ZNF808	introns
chr19	52535187	52535588	402	21	1.16939864636389	0.767414384873094	6.66123383884985	0.00064999935000065	chr19	52533010	52543265	10256	+	ENST00000359798.9	ZNF808	introns
chr19	52535187	52535588	402	21	1.16939864636389	0.767414384873094	6.66123383884985	0.00064999935000065	chr19	52533010	52543265	10256	+	ENST00000461779.5	ZNF808	introns
chr16	536841	537378	538	18	1.65304923376235	-0.768101348086407	-6.64293381895449	0.000665999334000666	chr16	535862	536861	1000	+	ENST00000568402.1	CAPN15	promoters
chr16	536841	537378	538	18	1.65304923376235	-0.768101348086407	-6.64293381895449	0.000665999334000666	chr16	535105	539104	4000	+	ENST00000637507.1	CAPN15	1to5kb
chr16	536841	537378	538	18	1.65304923376235	-0.768101348086407	-6.64293381895449	0.000665999334000666	chr16	537134	539858	2725	+	ENST00000567216.5	CAPN15	exons
chr16	536841	537378	538	18	1.65304923376235	-0.768101348086407	-6.64293381895449	0.000665999334000666	chr16	536862	536895	34	+	ENST00000568402.1	CAPN15	exons
chr16	536841	537378	538	18	1.65304923376235	-0.768101348086407	-6.64293381895449	0.000665999334000666	chr16	537134	537639	506	+	ENST00000568402.1	CAPN15	exons
chr16	536841	537378	538	18	1.65304923376235	-0.768101348086407	-6.64293381895449	0.000665999334000666	chr16	536143	546816	10674	+	ENST00000219611.7	CAPN15	introns
chr16	536841	537378	538	18	1.65304923376235	-0.768101348086407	-6.64293381895449	0.000665999334000666	chr16	533999	546816	12818	+	ENST00000562370.5	CAPN15	introns
chr16	536841	537378	538	18	1.65304923376235	-0.768101348086407	-6.64293381895449	0.000665999334000666	chr16	536143	537133	991	+	ENST00000567216.5	CAPN15	introns
chr16	536841	537378	538	18	1.65304923376235	-0.768101348086407	-6.64293381895449	0.000665999334000666	chr16	533999	547558	13560	+	ENST00000568988.5	CAPN15	introns
chr16	536841	537378	538	18	1.65304923376235	-0.768101348086407	-6.64293381895449	0.000665999334000666	chr16	536896	537133	238	+	ENST00000568402.1	CAPN15	introns
chr3	65246659	65246823	165	5	0.255176059642257	0.8353155233136	6.63339856134005	0.000673999326000674	chr3	65193510	65353524	160015	*			intergenic
chr20	20364599	20365173	575	44	3.69459470056783	-0.597962262245948	-6.57790742678495	0.000714999285000715	chr20	20363104	20367103	4000	+	ENST00000310227.3	INSM1	1to5kb
chr20	20364599	20365173	575	44	3.69459470056783	-0.597962262245948	-6.57790742678495	0.000714999285000715	chr20	20363691	20365657	1967	+	ENST00000623641.1		exons
chr2	87824705	87825223	519	36	2.65190197647459	-0.912511902366771	-6.55316602395981	0.000736999263000737	chr2	87823942	87824941	1000	+	ENST00000435212.2		promoters
chr2	87824705	87825223	519	36	2.65190197647459	-0.912511902366771	-6.55316602395981	0.000736999263000737	chr2	87824942	87825143	202	+	ENST00000435212.2		exons
chr2	87824705	87825223	519	36	2.65190197647459	-0.912511902366771	-6.55316602395981	0.000736999263000737	chr2	87818624	87825657	7034	-	ENST00000398146.4	RGPD2	introns
chr2	87824705	87825223	519	36	2.65190197647459	-0.912511902366771	-6.55316602395981	0.000736999263000737	chr2	87818624	87825657	7034	-	ENST00000638730.1	RGPD2	introns
chr18	77915735	77915932	198	5	0.341472270018045	-0.66977524689715	-6.54978554763238	0.000737999262000738	chr18	77868568	77970636	102069	*			intergenic
chr11	18394892	18395426	535	32	2.85058228048903	0.51999924146641	6.5308135723278	0.00074999925000075	chr11	18395266	18396265	1000	+	ENST00000540430.5	LDHA	promoters
chr11	18394892	18395426	535	32	2.85058228048903	0.51999924146641	6.5308135723278	0.00074999925000075	chr11	18395278	18396277	1000	+	ENST00000379412.9	LDHA	promoters
chr11	18394892	18395426	535	32	2.85058228048903	0.51999924146641	6.5308135723278	0.00074999925000075	chr11	18391266	18395265	4000	+	ENST00000540430.5	LDHA	1to5kb
chr11	18394892	18395426	535	32	2.85058228048903	0.51999924146641	6.5308135723278	0.00074999925000075	chr11	18391278	18395277	4000	+	ENST00000379412.9	LDHA	1to5kb
chr11	18394892	18395426	535	32	2.85058228048903	0.51999924146641	6.5308135723278	0.00074999925000075	chr11	18391554	18395553	4000	+	ENST00000542179.1	LDHA	1to5kb
chr11	18394892	18395426	535	32	2.85058228048903	0.51999924146641	6.5308135723278	0.00074999925000075	chr11	18391818	18395817	4000	+	ENST00000486690.6	LDHA	1to5kb
chr11	18394892	18395426	535	32	2.85058228048903	0.51999924146641	6.5308135723278	0.00074999925000075	chr11	18391843	18395842	4000	+	ENST00000625635.1		1to5kb
chr11	18394892	18395426	535	32	2.85058228048903	0.51999924146641	6.5308135723278	0.00074999925000075	chr11	18393630	18397629	4000	+	ENST00000537296.5	LDHA	1to5kb
chr11	18394892	18395426	535	32	2.85058228048903	0.51999924146641	6.5308135723278	0.00074999925000075	chr11	18393866	18397865	4000	+	ENST00000460405.5	LDHA	1to5kb
chr11	18394892	18395426	535	32	2.85058228048903	0.51999924146641	6.5308135723278	0.00074999925000075	chr11	18394726	18398725	4000	+	ENST00000375710.7	LDHA	1to5kb
chr11	18394892	18395426	535	32	2.85058228048903	0.51999924146641	6.5308135723278	0.00074999925000075	chr11	18395124	18395273	150	+	ENST00000535451.5	LDHA	5UTRs
chr11	18394892	18395426	535	32	2.85058228048903	0.51999924146641	6.5308135723278	0.00074999925000075	chr11	18395124	18395273	150	+	ENST00000535451.5	LDHA	exons
chr11	18394892	18395426	535	32	2.85058228048903	0.51999924146641	6.5308135723278	0.00074999925000075	chr11	18394642	18396818	2177	+	ENST00000543445.5	LDHA	introns
chr11	18394892	18395426	535	32	2.85058228048903	0.51999924146641	6.5308135723278	0.00074999925000075	chr11	18394637	18396818	2182	+	ENST00000469976.2	LDHA	introns
chr11	18394892	18395426	535	32	2.85058228048903	0.51999924146641	6.5308135723278	0.00074999925000075	chr11	18394637	18396818	2182	+	ENST00000545467.5	LDHA	introns
chr11	18394892	18395426	535	32	2.85058228048903	0.51999924146641	6.5308135723278	0.00074999925000075	chr11	18394637	18396818	2182	+	ENST00000430553.6	LDHA	introns
chr11	18394892	18395426	535	32	2.85058228048903	0.51999924146641	6.5308135723278	0.00074999925000075	chr11	18394637	18396818	2182	+	ENST00000396222.6	LDHA	introns
chr11	18394892	18395426	535	32	2.85058228048903	0.51999924146641	6.5308135723278	0.00074999925000075	chr11	18394637	18395123	487	+	ENST00000535451.5	LDHA	introns
chr11	18394892	18395426	535	32	2.85058228048903	0.51999924146641	6.5308135723278	0.00074999925000075	chr11	18395274	18396818	1545	+	ENST00000535451.5	LDHA	introns
chr11	18394892	18395426	535	32	2.85058228048903	0.51999924146641	6.5308135723278	0.00074999925000075	chr11	18394637	18396818	2182	+	ENST00000494573.6	LDHA	introns
chr11	18394892	18395426	535	32	2.85058228048903	0.51999924146641	6.5308135723278	0.00074999925000075	chr11	18394637	18396818	2182	+	ENST00000539814.5	LDHA	introns
chr11	18394892	18395426	535	32	2.85058228048903	0.51999924146641	6.5308135723278	0.00074999925000075	chr11	18394637	18396818	2182	+	ENST00000543695.5	LDHA	introns
chr11	18394892	18395426	535	32	2.85058228048903	0.51999924146641	6.5308135723278	0.00074999925000075	chr11	18394637	18396818	2182	+	ENST00000536528.5	LDHA	introns
chr11	18394892	18395426	535	32	2.85058228048903	0.51999924146641	6.5308135723278	0.00074999925000075	chr11	18394637	18396818	2182	+	ENST00000541097.5	LDHA	introns
chr11	18394892	18395426	535	32	2.85058228048903	0.51999924146641	6.5308135723278	0.00074999925000075	chr11	18394637	18396818	2182	+	ENST00000545215.5	LDHA	introns
chr11	18394892	18395426	535	32	2.85058228048903	0.51999924146641	6.5308135723278	0.00074999925000075	chr11	18394637	18396818	2182	+	ENST00000422447.8	LDHA	introns
chr11	18394892	18395426	535	32	2.85058228048903	0.51999924146641	6.5308135723278	0.00074999925000075	chr11	18394637	18396818	2182	+	ENST00000227157.8	LDHA	introns
chr11	18394892	18395426	535	32	2.85058228048903	0.51999924146641	6.5308135723278	0.00074999925000075	chr11	18394887	18396818	1932	+	ENST00000478970.6	LDHA	introns
chr11	18394892	18395426	535	32	2.85058228048903	0.51999924146641	6.5308135723278	0.00074999925000075	chr11	18394887	18396479	1593	+	ENST00000495052.5	LDHA	introns
chr8	60867594	60868148	555	10	0.820747139012475	-1.22732381940504	-6.51951855580652	0.000762999237000763	chr8	60865016	60868028	3013	+	ENST00000423902.7	CHD7	exons
chr8	60867594	60868148	555	10	0.820747139012475	-1.22732381940504	-6.51951855580652	0.000762999237000763	chr8	60865934	60868028	2095	+	ENST00000423902.7	CHD7	3UTRs
chr8	60867594	60868148	555	10	0.820747139012475	-1.22732381940504	-6.51951855580652	0.000762999237000763	chr8	60868029	60871968	3940	*			intergenic
chr1	156435080	156435402	323	11	0.720701223093566	-0.851073505600781	-6.51782906657598	0.000763999236000764	chr1	156431702	156435701	4000	-	ENST00000469813.1	MIR9-1HG	1to5kb
chr1	156435080	156435402	323	11	0.720701223093566	-0.851073505600781	-6.51782906657598	0.000763999236000764	chr1	156430120	156455627	25508	-	ENST00000673141.1	MIR9-1HG	introns
chr6	52497763	52498011	249	8	0.455346031472634	-0.890479679099929	-6.44320145458144	0.000815999184000816	chr6	52497408	52503270	5863	-	ENST00000182527.4	TRAM2	exons
chr6	52497763	52498011	249	8	0.455346031472634	-0.890479679099929	-6.44320145458144	0.000815999184000816	chr6	52490351	52522883	32533	+	ENST00000637353.1	EFHC1	introns
chr6	52497763	52498011	249	8	0.455346031472634	-0.890479679099929	-6.44320145458144	0.000815999184000816	chr6	52490351	52522883	32533	+	ENST00000637602.1	EFHC1	introns
chr6	52497763	52498011	249	8	0.455346031472634	-0.890479679099929	-6.44320145458144	0.000815999184000816	chr6	52490351	52515894	25544	+	ENST00000636343.1	EFHC1	introns
chr6	52497763	52498011	249	8	0.455346031472634	-0.890479679099929	-6.44320145458144	0.000815999184000816	chr6	52497408	52503196	5789	-	ENST00000182527.4	TRAM2	3UTRs
chr14	103123098	103123443	346	27	1.58425376463453	0.819478580193454	6.44056085995	0.000815999184000816	chr14	103122442	103123441	1000	+	ENST00000559195.5	TNFAIP2	promoters
chr14	103123098	103123443	346	27	1.58425376463453	0.819478580193454	6.44056085995	0.000815999184000816	chr14	103122461	103123460	1000	+	ENST00000558056.1	TNFAIP2	promoters
chr14	103123098	103123443	346	27	1.58425376463453	0.819478580193454	6.44056085995	0.000815999184000816	chr14	103122461	103123460	1000	+	ENST00000560869.6	TNFAIP2	promoters
chr14	103123098	103123443	346	27	1.58425376463453	0.819478580193454	6.44056085995	0.000815999184000816	chr14	103122910	103123909	1000	-	ENST00000558224.1	LINC00677	promoters
chr14	103123098	103123443	346	27	1.58425376463453	0.819478580193454	6.44056085995	0.000815999184000816	chr14	103123008	103124007	1000	-	ENST00000560742.1	LINC00677	promoters
chr14	103123098	103123443	346	27	1.58425376463453	0.819478580193454	6.44056085995	0.000815999184000816	chr14	103121389	103125388	4000	+	ENST00000559406.5	TNFAIP2	1to5kb
chr14	103123098	103123443	346	27	1.58425376463453	0.819478580193454	6.44056085995	0.000815999184000816	chr14	103121389	103125388	4000	+	ENST00000560562.5	TNFAIP2	1to5kb
chr14	103123098	103123443	346	27	1.58425376463453	0.819478580193454	6.44056085995	0.000815999184000816	chr14	103122566	103126565	4000	+	ENST00000560428.1	TNFAIP2	1to5kb
chr14	103123098	103123443	346	27	1.58425376463453	0.819478580193454	6.44056085995	0.000815999184000816	chr14	103122576	103126575	4000	+	ENST00000560670.5	TNFAIP2	1to5kb
chr14	103123098	103123443	346	27	1.58425376463453	0.819478580193454	6.44056085995	0.000815999184000816	chr14	103123437	103123951	515	+	ENST00000333007.8	TNFAIP2	5UTRs
chr14	103123098	103123443	346	27	1.58425376463453	0.819478580193454	6.44056085995	0.000815999184000816	chr14	103123437	103123951	515	+	ENST00000333007.8	TNFAIP2	exons
chr14	103123098	103123443	346	27	1.58425376463453	0.819478580193454	6.44056085995	0.000815999184000816	chr14	103123442	103123483	42	+	ENST00000559195.5	TNFAIP2	exons
chr14	103123098	103123443	346	27	1.58425376463453	0.819478580193454	6.44056085995	0.000815999184000816	chr14	103121500	103123436	1937	+	ENST00000333007.8	TNFAIP2	introns
chr22	49924017	49924480	464	18	2.74937656457327	-0.970454826533458	-6.43529229044933	0.00081999918000082	chr22	49924360	49924455	96	+	ENST00000328268.9	CRELD2	exons
chr22	49924017	49924480	464	18	2.74937656457327	-0.970454826533458	-6.43529229044933	0.00081999918000082	chr22	49924360	49924455	96	+	ENST00000404488.7	CRELD2	exons
chr22	49924017	49924480	464	18	2.74937656457327	-0.970454826533458	-6.43529229044933	0.00081999918000082	chr22	49924360	49924455	96	+	ENST00000483652.5	CRELD2	exons
chr22	49924017	49924480	464	18	2.74937656457327	-0.970454826533458	-6.43529229044933	0.00081999918000082	chr22	49924360	49924455	96	+	ENST00000403427.3	CRELD2	exons
chr22	49924017	49924480	464	18	2.74937656457327	-0.970454826533458	-6.43529229044933	0.00081999918000082	chr22	49924360	49924455	96	+	ENST00000444954.1	CRELD2	exons
chr22	49924017	49924480	464	18	2.74937656457327	-0.970454826533458	-6.43529229044933	0.00081999918000082	chr22	49923210	49925557	2348	+	ENST00000487969.1	CRELD2	exons
chr22	49924017	49924480	464	18	2.74937656457327	-0.970454826533458	-6.43529229044933	0.00081999918000082	chr22	49923318	49924359	1042	+	ENST00000328268.9	CRELD2	introns
chr22	49924017	49924480	464	18	2.74937656457327	-0.970454826533458	-6.43529229044933	0.00081999918000082	chr22	49924456	49925416	961	+	ENST00000328268.9	CRELD2	introns
chr22	49924017	49924480	464	18	2.74937656457327	-0.970454826533458	-6.43529229044933	0.00081999918000082	chr22	49923318	49924359	1042	+	ENST00000404488.7	CRELD2	introns
chr22	49924017	49924480	464	18	2.74937656457327	-0.970454826533458	-6.43529229044933	0.00081999918000082	chr22	49924456	49925416	961	+	ENST00000404488.7	CRELD2	introns
chr22	49924017	49924480	464	18	2.74937656457327	-0.970454826533458	-6.43529229044933	0.00081999918000082	chr22	49923318	49924359	1042	+	ENST00000483652.5	CRELD2	introns
chr22	49924017	49924480	464	18	2.74937656457327	-0.970454826533458	-6.43529229044933	0.00081999918000082	chr22	49924456	49925416	961	+	ENST00000483652.5	CRELD2	introns
chr22	49924017	49924480	464	18	2.74937656457327	-0.970454826533458	-6.43529229044933	0.00081999918000082	chr22	49922708	49924359	1652	+	ENST00000403427.3	CRELD2	introns
chr22	49924017	49924480	464	18	2.74937656457327	-0.970454826533458	-6.43529229044933	0.00081999918000082	chr22	49924456	49925416	961	+	ENST00000403427.3	CRELD2	introns
chr22	49924017	49924480	464	18	2.74937656457327	-0.970454826533458	-6.43529229044933	0.00081999918000082	chr22	49923318	49925416	2099	+	ENST00000407217.7	CRELD2	introns
chr22	49924017	49924480	464	18	2.74937656457327	-0.970454826533458	-6.43529229044933	0.00081999918000082	chr22	49923318	49924359	1042	+	ENST00000444954.1	CRELD2	introns
chr22	49924017	49924480	464	18	2.74937656457327	-0.970454826533458	-6.43529229044933	0.00081999918000082	chr22	49924456	49924985	530	+	ENST00000444954.1	CRELD2	introns
chr3	174223067	174223713	647	7	0.493601366712593	-0.596967475231395	-6.40928411726095	0.00083999916000084	chr3	173807833	174275314	467482	+	ENST00000457714.5	NLGN1	introns
chr3	174223067	174223713	647	7	0.493601366712593	-0.596967475231395	-6.40928411726095	0.00083999916000084	chr3	173807833	174275314	467482	+	ENST00000361589.8	NLGN1	introns
chr3	174223067	174223713	647	7	0.493601366712593	-0.596967475231395	-6.40928411726095	0.00083999916000084	chr3	173807833	174275314	467482	+	ENST00000415045.1	NLGN1	introns
chr3	174223067	174223713	647	7	0.493601366712593	-0.596967475231395	-6.40928411726095	0.00083999916000084	chr3	174136581	174275314	138734	+	ENST00000466350.1	NLGN1	introns
chr3	174223067	174223713	647	7	0.493601366712593	-0.596967475231395	-6.40928411726095	0.00083999916000084	chr3	174136581	174275314	138734	+	ENST00000469564.5	NLGN1	introns
chr3	174223067	174223713	647	7	0.493601366712593	-0.596967475231395	-6.40928411726095	0.00083999916000084	chr3	174202815	174275314	72500	+	ENST00000490929.5	NLGN1	introns
chr3	174223067	174223713	647	7	0.493601366712593	-0.596967475231395	-6.40928411726095	0.00083999916000084	chr3	174180849	174275314	94466	+	ENST00000469727.1	NLGN1	introns
chr3	133527478	133527494	17	3	0.156561801665125	-1.28731289403476	-6.39461638170876	0.000854999145000855	chr3	133491506	133543063	51558	*			intergenic
chr6	127475435	127475877	443	58	3.39092647902703	-0.727997843935399	-6.37441745001139	0.000870999129000871	chr6	127475474	127476473	1000	-	ENST00000464495.4	SOGA3	promoters
chr6	127475435	127475877	443	58	3.39092647902703	-0.727997843935399	-6.37441745001139	0.000870999129000871	chr6	127475695	127476694	1000	-	ENST00000474293.2	SOGA3	promoters
chr6	127475435	127475877	443	58	3.39092647902703	-0.727997843935399	-6.37441745001139	0.000870999129000871	chr6	127475293	127476468	1176	-	ENST00000481848.6	SOGA3	exons
chr6	127475435	127475877	443	58	3.39092647902703	-0.727997843935399	-6.37441745001139	0.000870999129000871	chr6	127475302	127476064	763	-	ENST00000473298.6	SOGA3	exons
chr6	127475435	127475877	443	58	3.39092647902703	-0.727997843935399	-6.37441745001139	0.000870999129000871	chr6	127475293	127475473	181	-	ENST00000464495.4	SOGA3	exons
chr6	127475435	127475877	443	58	3.39092647902703	-0.727997843935399	-6.37441745001139	0.000870999129000871	chr6	127475293	127475694	402	-	ENST00000474293.2	SOGA3	exons
chr6	127475435	127475877	443	58	3.39092647902703	-0.727997843935399	-6.37441745001139	0.000870999129000871	chr6	127475293	127476468	1176	-	ENST00000525778.5	SOGA3	exons
chr6	127475435	127475877	443	58	3.39092647902703	-0.727997843935399	-6.37441745001139	0.000870999129000871	chr6	127475302	127476468	1167	-	ENST00000465909.2	SOGA3	exons
chr1	39514564	39514745	182	9	1.44276062599232	-1.28348333770734	-6.35316927581842	0.000884999115000885	chr1	39513956	39514955	1000	+	ENST00000447263.1	OXCT2P1	promoters
chr1	39514564	39514745	182	9	1.44276062599232	-1.28348333770734	-6.35316927581842	0.000884999115000885	chr1	39511905	39521375	9471	+	ENST00000331593.6	BMP8A	introns
chr6	155449834	155450503	670	9	0.654798207214802	-1.08568824905609	-6.34861624387053	0.000887999112000888	chr6	155443419	155453403	9985	-	ENST00000159060.3	NOX3	introns
chr5	80665923	80667543	1621	10	0.988274571816484	-1.36823311557286	-6.33037782399176	0.000903999096000904	chr5	80665364	80670096	4733	+	ENST00000670357.1	MSH3	introns
chr5	80665923	80667543	1621	10	0.988274571816484	-1.36823311557286	-6.33037782399176	0.000903999096000904	chr5	80665364	80670096	4733	+	ENST00000265081.7	MSH3	introns
chr5	80665923	80667543	1621	10	0.988274571816484	-1.36823311557286	-6.33037782399176	0.000903999096000904	chr5	80665364	80670096	4733	+	ENST00000667069.1	MSH3	introns
chr5	80665923	80667543	1621	10	0.988274571816484	-1.36823311557286	-6.33037782399176	0.000903999096000904	chr5	80665364	80670096	4733	+	ENST00000658259.1	MSH3	introns
chr20	62114807	62115315	509	15	2.257671811437	0.640830776707134	6.3289508506368	0.000905999094000906	chr20	62070882	62117460	46579	*			intergenic
chr6	11086987	11087508	522	41	3.36618892930762	-0.630707029501531	-6.30198892360026	0.000937999062000938	chr6	11079155	11088833	9679	*			intergenic
chr2	183768032	183771841	3810	19	1.44242900932432	0.524726436106165	6.29816691519927	0.000941999058000942	chr2	183613120	183892949	279830	*			intergenic
chr15	82901723	82902411	689	8	0.530145252015794	1.19722558845971	6.26958348728346	0.000983999016000984	chr15	82899454	82903453	4000	-	ENST00000561345.5	HOMER2	1to5kb
chr15	82901723	82902411	689	8	0.530145252015794	1.19722558845971	6.26958348728346	0.000983999016000984	chr15	82892842	82952530	59689	-	ENST00000450735.7	HOMER2	introns
chr15	82901723	82902411	689	8	0.530145252015794	1.19722558845971	6.26958348728346	0.000983999016000984	chr15	82892842	82952530	59689	-	ENST00000304231.12	HOMER2	introns
chr15	82901723	82902411	689	8	0.530145252015794	1.19722558845971	6.26958348728346	0.000983999016000984	chr15	82892842	82985786	92945	-	ENST00000560374.5	HOMER2	introns
chr15	82901723	82902411	689	8	0.530145252015794	1.19722558845971	6.26958348728346	0.000983999016000984	chr15	82892842	82986079	93238	-	ENST00000619367.1	HOMER2	introns
chr3	52534552	52535232	681	37	5.6200251139393	0.550598128490487	6.25448847857566	0.000999999000001	chr3	52533858	52534857	1000	-	ENST00000422318.7	NT5DC2	promoters
chr3	52534552	52535232	681	37	5.6200251139393	0.550598128490487	6.25448847857566	0.000999999000001	chr3	52535055	52536054	1000	-	ENST00000307076.8	NT5DC2	promoters
chr3	52534552	52535232	681	37	5.6200251139393	0.550598128490487	6.25448847857566	0.000999999000001	chr3	52533778	52534777	1000	-	ENST00000459839.5	NT5DC2	promoters
chr3	52534552	52535232	681	37	5.6200251139393	0.550598128490487	6.25448847857566	0.000999999000001	chr3	52535007	52536006	1000	-	ENST00000492555.5	NT5DC2	promoters
chr3	52534552	52535232	681	37	5.6200251139393	0.550598128490487	6.25448847857566	0.000999999000001	chr3	52534310	52535309	1000	-	ENST00000487779.5	NT5DC2	promoters
chr3	52534552	52535232	681	37	5.6200251139393	0.550598128490487	6.25448847857566	0.000999999000001	chr3	52531602	52535601	4000	+	ENST00000307106.3	SMIM4	1to5kb
chr3	52534552	52535232	681	37	5.6200251139393	0.550598128490487	6.25448847857566	0.000999999000001	chr3	52531605	52535604	4000	+	ENST00000477703.6	SMIM4	1to5kb
chr3	52534552	52535232	681	37	5.6200251139393	0.550598128490487	6.25448847857566	0.000999999000001	chr3	52531605	52535604	4000	+	ENST00000476842.1	SMIM4	1to5kb
chr3	52534552	52535232	681	37	5.6200251139393	0.550598128490487	6.25448847857566	0.000999999000001	chr3	52534858	52538857	4000	-	ENST00000422318.7	NT5DC2	1to5kb
chr3	52534552	52535232	681	37	5.6200251139393	0.550598128490487	6.25448847857566	0.000999999000001	chr3	52534778	52538777	4000	-	ENST00000459839.5	NT5DC2	1to5kb
chr3	52534552	52535232	681	37	5.6200251139393	0.550598128490487	6.25448847857566	0.000999999000001	chr3	52534532	52538531	4000	-	ENST00000489316.5	NT5DC2	1to5kb
chr3	52534552	52535232	681	37	5.6200251139393	0.550598128490487	6.25448847857566	0.000999999000001	chr3	52530945	52534944	4000	-	ENST00000471522.5	NT5DC2	1to5kb
chr3	52534552	52535232	681	37	5.6200251139393	0.550598128490487	6.25448847857566	0.000999999000001	chr3	52533515	52537514	4000	-	ENST00000490681.1	NT5DC2	1to5kb
chr3	52534552	52535232	681	37	5.6200251139393	0.550598128490487	6.25448847857566	0.000999999000001	chr3	52534654	52535054	401	-	ENST00000307076.8	NT5DC2	5UTRs
chr3	52534552	52535232	681	37	5.6200251139393	0.550598128490487	6.25448847857566	0.000999999000001	chr3	52534654	52535006	353	-	ENST00000492555.5	NT5DC2	5UTRs
chr3	52534552	52535232	681	37	5.6200251139393	0.550598128490487	6.25448847857566	0.000999999000001	chr3	52534803	52534877	75	+	ENST00000491607.5	SMIM4	exons
chr3	52534552	52535232	681	37	5.6200251139393	0.550598128490487	6.25448847857566	0.000999999000001	chr3	52534525	52534877	353	+	ENST00000482728.1	SMIM4	exons
chr3	52534552	52535232	681	37	5.6200251139393	0.550598128490487	6.25448847857566	0.000999999000001	chr3	52534533	52535054	522	-	ENST00000307076.8	NT5DC2	exons
chr3	52534552	52535232	681	37	5.6200251139393	0.550598128490487	6.25448847857566	0.000999999000001	chr3	52534351	52535006	656	-	ENST00000492555.5	NT5DC2	exons
chr3	52534552	52535232	681	37	5.6200251139393	0.550598128490487	6.25448847857566	0.000999999000001	chr3	52534149	52534802	654	+	ENST00000491607.5	SMIM4	introns
chr3	52534552	52535232	681	37	5.6200251139393	0.550598128490487	6.25448847857566	0.000999999000001	chr3	52534878	52540423	5546	+	ENST00000491607.5	SMIM4	introns
chr3	52534552	52535232	681	37	5.6200251139393	0.550598128490487	6.25448847857566	0.000999999000001	chr3	52534878	52540423	5546	+	ENST00000482728.1	SMIM4	introns
chr19	52428862	52429345	484	31	2.42387124227331	0.58479404202202	6.25324717523261	0.000999999000001	chr19	52428148	52429147	1000	+	ENST00000433050.6	ZNF534	promoters
chr19	52428862	52429345	484	31	2.42387124227331	0.58479404202202	6.25324717523261	0.000999999000001	chr19	52428187	52429186	1000	+	ENST00000301085.8	ZNF534	promoters
chr19	52428862	52429345	484	31	2.42387124227331	0.58479404202202	6.25324717523261	0.000999999000001	chr19	52426414	52430413	4000	+	ENST00000332323.10	ZNF534	1to5kb
chr19	52428862	52429345	484	31	2.42387124227331	0.58479404202202	6.25324717523261	0.000999999000001	chr19	52426414	52430413	4000	+	ENST00000432303.6	ZNF534	1to5kb
chr19	52428862	52429345	484	31	2.42387124227331	0.58479404202202	6.25324717523261	0.000999999000001	chr19	52426414	52430413	4000	+	ENST00000617900.1	ZNF534	1to5kb
chr19	52428862	52429345	484	31	2.42387124227331	0.58479404202202	6.25324717523261	0.000999999000001	chr19	52427203	52431202	4000	-	ENST00000600430.1		1to5kb
chr19	52428862	52429345	484	31	2.42387124227331	0.58479404202202	6.25324717523261	0.000999999000001	chr19	52429148	52429244	97	+	ENST00000433050.6	ZNF534	5UTRs
chr19	52428862	52429345	484	31	2.42387124227331	0.58479404202202	6.25324717523261	0.000999999000001	chr19	52429187	52429244	58	+	ENST00000301085.8	ZNF534	5UTRs
chr19	52428862	52429345	484	31	2.42387124227331	0.58479404202202	6.25324717523261	0.000999999000001	chr19	52429148	52429244	97	+	ENST00000433050.6	ZNF534	exons
chr19	52428862	52429345	484	31	2.42387124227331	0.58479404202202	6.25324717523261	0.000999999000001	chr19	52429187	52429244	58	+	ENST00000301085.8	ZNF534	exons
chr19	52428862	52429345	484	31	2.42387124227331	0.58479404202202	6.25324717523261	0.000999999000001	chr19	52429245	52431407	2163	+	ENST00000433050.6	ZNF534	introns
chr19	52428862	52429345	484	31	2.42387124227331	0.58479404202202	6.25324717523261	0.000999999000001	chr19	52429245	52431407	2163	+	ENST00000301085.8	ZNF534	introns
chr17	81365233	81365622	390	23	1.33413912909668	-0.623216285009249	-6.23420094352052	0.00102499897500103	chr17	81362322	81371516	9195	+	ENST00000574472.1		introns
chr10	48923	49360	438	27	2.38779672331358	-0.749741302283122	-6.23346660240588	0.00102499897500103	chr10	49297	50296	1000	-	ENST00000568584.6	TUBB8	promoters
chr10	48923	49360	438	27	2.38779672331358	-0.749741302283122	-6.23346660240588	0.00102499897500103	chr10	49278	50277	1000	-	ENST00000568866.5	TUBB8	promoters
chr10	48923	49360	438	27	2.38779672331358	-0.749741302283122	-6.23346660240588	0.00102499897500103	chr10	49294	50293	1000	-	ENST00000561967.1	TUBB8	promoters
chr10	48923	49360	438	27	2.38779672331358	-0.749741302283122	-6.23346660240588	0.00102499897500103	chr10	49270	50269	1000	-	ENST00000562809.1	TUBB8	promoters
chr10	48923	49360	438	27	2.38779672331358	-0.749741302283122	-6.23346660240588	0.00102499897500103	chr10	49270	50269	1000	-	ENST00000563456.1	TUBB8	promoters
chr10	48923	49360	438	27	2.38779672331358	-0.749741302283122	-6.23346660240588	0.00102499897500103	chr10	49239	49296	58	-	ENST00000568584.6	TUBB8	5UTRs
chr10	48923	49360	438	27	2.38779672331358	-0.749741302283122	-6.23346660240588	0.00102499897500103	chr10	49239	49277	39	-	ENST00000568866.5	TUBB8	5UTRs
chr10	48923	49360	438	27	2.38779672331358	-0.749741302283122	-6.23346660240588	0.00102499897500103	chr10	49239	49293	55	-	ENST00000561967.1	TUBB8	5UTRs
chr10	48923	49360	438	27	2.38779672331358	-0.749741302283122	-6.23346660240588	0.00102499897500103	chr10	49239	49269	31	-	ENST00000562809.1	TUBB8	5UTRs
chr10	48923	49360	438	27	2.38779672331358	-0.749741302283122	-6.23346660240588	0.00102499897500103	chr10	49182	49296	115	-	ENST00000568584.6	TUBB8	exons
chr10	48923	49360	438	27	2.38779672331358	-0.749741302283122	-6.23346660240588	0.00102499897500103	chr10	49182	49277	96	-	ENST00000568866.5	TUBB8	exons
chr10	48923	49360	438	27	2.38779672331358	-0.749741302283122	-6.23346660240588	0.00102499897500103	chr10	49182	49293	112	-	ENST00000561967.1	TUBB8	exons
chr10	48923	49360	438	27	2.38779672331358	-0.749741302283122	-6.23346660240588	0.00102499897500103	chr10	49182	49269	88	-	ENST00000562809.1	TUBB8	exons
chr10	48923	49360	438	27	2.38779672331358	-0.749741302283122	-6.23346660240588	0.00102499897500103	chr10	49182	49269	88	-	ENST00000563456.1	TUBB8	exons
chr10	48923	49360	438	27	2.38779672331358	-0.749741302283122	-6.23346660240588	0.00102499897500103	chr10	48913	49181	269	-	ENST00000568584.6	TUBB8	introns
chr10	48923	49360	438	27	2.38779672331358	-0.749741302283122	-6.23346660240588	0.00102499897500103	chr10	48913	49407	495	-	ENST00000564130.2	TUBB8	introns
chr10	48923	49360	438	27	2.38779672331358	-0.749741302283122	-6.23346660240588	0.00102499897500103	chr10	48913	49181	269	-	ENST00000568866.5	TUBB8	introns
chr10	48923	49360	438	27	2.38779672331358	-0.749741302283122	-6.23346660240588	0.00102499897500103	chr10	48913	49181	269	-	ENST00000561967.1	TUBB8	introns
chr10	48923	49360	438	27	2.38779672331358	-0.749741302283122	-6.23346660240588	0.00102499897500103	chr10	48726	49181	456	-	ENST00000562809.1	TUBB8	introns
chr10	48923	49360	438	27	2.38779672331358	-0.749741302283122	-6.23346660240588	0.00102499897500103	chr10	48913	49407	495	-	ENST00000567466.1	TUBB8	introns
chr10	48923	49360	438	27	2.38779672331358	-0.749741302283122	-6.23346660240588	0.00102499897500103	chr10	48913	49181	269	-	ENST00000563456.1	TUBB8	introns
chr10	11792567	11793084	518	16	1.19731518153836	-0.791886133751771	-6.21988263579632	0.00104199895800104	chr10	11764071	11818338	54268	*			intergenic
chr8	141741763	141741814	52	3	0.15651839691699	-0.827644264009068	-6.21526555308937	0.00104699895300105	chr8	141662210	141786241	124032	*			intergenic
chr11	61667591	61668584	994	16	2.15617527264467	0.732863240673716	6.18791786782879	0.00107099892900107	chr11	61660703	61675390	14688	*			intergenic
chr12	1864574	1865008	435	41	2.97677403756291	0.451709000538147	6.18634755669585	0.00107099892900107	chr12	1860207	1874603	14397	-	ENST00000382722.10	CAC2D4	introns
chr12	1864574	1865008	435	41	2.97677403756291	0.451709000538147	6.18634755669585	0.00107099892900107	chr12	1860207	1874603	14397	-	ENST00000280663.12	CAC2D4	introns
chr12	1864574	1865008	435	41	2.97677403756291	0.451709000538147	6.18634755669585	0.00107099892900107	chr12	1860207	1874603	14397	-	ENST00000444595.6	CAC2D4	introns
chr12	1864574	1865008	435	41	2.97677403756291	0.451709000538147	6.18634755669585	0.00107099892900107	chr12	1860207	1874603	14397	-	ENST00000587995.5	CAC2D4	introns
chr12	1864574	1865008	435	41	2.97677403756291	0.451709000538147	6.18634755669585	0.00107099892900107	chr12	1860207	1874603	14397	-	ENST00000588077.5	CAC2D4	introns
chr12	1864574	1865008	435	41	2.97677403756291	0.451709000538147	6.18634755669585	0.00107099892900107	chr12	1860207	1874603	14397	-	ENST00000586184.5	CAC2D4	introns
chr12	1864574	1865008	435	41	2.97677403756291	0.451709000538147	6.18634755669585	0.00107099892900107	chr12	1860207	1874603	14397	-	ENST00000585708.5	CAC2D4	introns
chr12	1864574	1865008	435	41	2.97677403756291	0.451709000538147	6.18634755669585	0.00107099892900107	chr12	1860207	1875250	15044	-	ENST00000585732.1	CAC2D4	introns
chr12	1864574	1865008	435	41	2.97677403756291	0.451709000538147	6.18634755669585	0.00107099892900107	chr12	1860207	1874603	14397	-	ENST00000539048.2	CAC2D4	introns
chr1	122944938	122945228	291	4	0.234065701812019	-1.60205805538341	-6.18364012214397	0.00107499892500108	chr1	121585525	143338179	21752655	*			intergenic
chr2	183508188	183510309	2122	23	1.45786448246562	0.613481438671043	6.18033872178809	0.00107499892500108	chr2	183495502	183607441	111940	*			intergenic
chr1	10668084	10668411	328	20	1.44550308192041	-0.731469458289542	-6.1554775233271	0.0011029988970011	chr1	10665572	10693873	28302	-	ENST00000377022.8	CASZ1	introns
chr1	10668084	10668411	328	20	1.44550308192041	-0.731469458289542	-6.1554775233271	0.0011029988970011	chr1	10665572	10693873	28302	-	ENST00000344008.5	CASZ1	introns
chr1	10668084	10668411	328	20	1.44550308192041	-0.731469458289542	-6.1554775233271	0.0011029988970011	chr1	10665572	10693873	28302	-	ENST00000496432.6	CASZ1	introns
chr1	10668084	10668411	328	20	1.44550308192041	-0.731469458289542	-6.1554775233271	0.0011029988970011	chr1	10665572	10693873	28302	-	ENST00000478728.2	CASZ1	introns
chr7	149190741	149191455	715	24	2.20255793167602	-1.05360439312678	-6.14769252447613	0.00110999889000111	chr7	149191224	149192223	1000	-	ENST00000461005.1		promoters
chr7	149190741	149191455	715	24	2.20255793167602	-1.05360439312678	-6.14769252447613	0.00110999889000111	chr7	149190546	149194545	4000	+	ENST00000610704.5	ZNF282	1to5kb
chr7	149190741	149191455	715	24	2.20255793167602	-1.05360439312678	-6.14769252447613	0.00110999889000111	chr7	149190550	149194549	4000	+	ENST00000479907.1	ZNF282	1to5kb
chr7	149190741	149191455	715	24	2.20255793167602	-1.05360439312678	-6.14769252447613	0.00110999889000111	chr7	149191043	149191223	181	-	ENST00000461005.1		exons
chr11	6623038	6623533	496	20	2.02475999759372	0.743499313219548	6.1407541294991	0.00111499888500112	chr11	6620423	6624422	4000	-	ENST00000299427.12	TPP1	1to5kb
chr11	6623038	6623533	496	20	2.02475999759372	0.743499313219548	6.1407541294991	0.00111499888500112	chr11	6620397	6624396	4000	-	ENST00000533371.6	TPP1	1to5kb
chr11	6623038	6623533	496	20	2.02475999759372	0.743499313219548	6.1407541294991	0.00111499888500112	chr11	6620430	6624429	4000	-	ENST00000682424.1	TPP1	1to5kb
chr11	6623038	6623533	496	20	2.02475999759372	0.743499313219548	6.1407541294991	0.00111499888500112	chr11	6620414	6624413	4000	-	ENST00000644810.1	TPP1	1to5kb
chr11	6623038	6623533	496	20	2.02475999759372	0.743499313219548	6.1407541294991	0.00111499888500112	chr11	6620354	6624353	4000	-	ENST00000642892.1	TPP1	1to5kb
chr11	6623038	6623533	496	20	2.02475999759372	0.743499313219548	6.1407541294991	0.00111499888500112	chr11	6620382	6624381	4000	-	ENST00000645285.1	TPP1	1to5kb
chr11	6623038	6623533	496	20	2.02475999759372	0.743499313219548	6.1407541294991	0.00111499888500112	chr11	6620430	6624429	4000	-	ENST00000643479.1	TPP1	1to5kb
chr11	6623038	6623533	496	20	2.02475999759372	0.743499313219548	6.1407541294991	0.00111499888500112	chr11	6620430	6624429	4000	-	ENST00000646777.1	TPP1	1to5kb
chr11	6623038	6623533	496	20	2.02475999759372	0.743499313219548	6.1407541294991	0.00111499888500112	chr11	6620430	6624429	4000	-	ENST00000644218.1	TPP1	1to5kb
chr11	6623038	6623533	496	20	2.02475999759372	0.743499313219548	6.1407541294991	0.00111499888500112	chr11	6620423	6624422	4000	-	ENST00000645331.1	TPP1	1to5kb
chr11	6623038	6623533	496	20	2.02475999759372	0.743499313219548	6.1407541294991	0.00111499888500112	chr11	6620430	6624429	4000	-	ENST00000644831.1	TPP1	1to5kb
chr11	6623038	6623533	496	20	2.02475999759372	0.743499313219548	6.1407541294991	0.00111499888500112	chr11	6620370	6624369	4000	-	ENST00000645620.1	TPP1	1to5kb
chr11	6623038	6623533	496	20	2.02475999759372	0.743499313219548	6.1407541294991	0.00111499888500112	chr11	6620410	6624409	4000	-	ENST00000647152.1	TPP1	1to5kb
chr11	6623038	6623533	496	20	2.02475999759372	0.743499313219548	6.1407541294991	0.00111499888500112	chr11	6619892	6623891	4000	-	ENST00000643516.1	TPP1	1to5kb
chr11	6623038	6623533	496	20	2.02475999759372	0.743499313219548	6.1407541294991	0.00111499888500112	chr11	6620449	6624448	4000	-	ENST00000643439.1	TPP1	1to5kb
chr11	6623038	6623533	496	20	2.02475999759372	0.743499313219548	6.1407541294991	0.00111499888500112	chr11	6620430	6624429	4000	-	ENST00000644683.1	TPP1	1to5kb
chr11	6623038	6623533	496	20	2.02475999759372	0.743499313219548	6.1407541294991	0.00111499888500112	chr11	6620382	6624381	4000	-	ENST00000644933.1	TPP1	1to5kb
chr11	6623038	6623533	496	20	2.02475999759372	0.743499313219548	6.1407541294991	0.00111499888500112	chr11	6619339	6623338	4000	-	ENST00000647016.1	TPP1	1to5kb
chr11	6623038	6623533	496	20	2.02475999759372	0.743499313219548	6.1407541294991	0.00111499888500112	chr11	6620422	6624421	4000	-	ENST00000647346.1	TPP1	1to5kb
chr11	6623038	6623533	496	20	2.02475999759372	0.743499313219548	6.1407541294991	0.00111499888500112	chr11	6620414	6624413	4000	-	ENST00000647209.1	TPP1	1to5kb
chr11	6623038	6623533	496	20	2.02475999759372	0.743499313219548	6.1407541294991	0.00111499888500112	chr11	6619809	6623808	4000	-	ENST00000436873.7	TPP1	1to5kb
chr11	6623038	6623533	496	20	2.02475999759372	0.743499313219548	6.1407541294991	0.00111499888500112	chr11	6620430	6624429	4000	-	ENST00000530040.2	TPP1	1to5kb
chr11	6623038	6623533	496	20	2.02475999759372	0.743499313219548	6.1407541294991	0.00111499888500112	chr11	6620414	6624413	4000	-	ENST00000524903.2	TPP1	1to5kb
chr11	6623038	6623533	496	20	2.02475999759372	0.743499313219548	6.1407541294991	0.00111499888500112	chr11	6620430	6624429	4000	-	ENST00000645020.1	TPP1	1to5kb
chr11	6623038	6623533	496	20	2.02475999759372	0.743499313219548	6.1407541294991	0.00111499888500112	chr11	6620414	6624413	4000	-	ENST00000524788.2	TPP1	1to5kb
chr11	6623038	6623533	496	20	2.02475999759372	0.743499313219548	6.1407541294991	0.00111499888500112	chr11	6620414	6624413	4000	-	ENST00000644151.1	TPP1	1to5kb
chr11	6623038	6623533	496	20	2.02475999759372	0.743499313219548	6.1407541294991	0.00111499888500112	chr11	6620402	6624401	4000	-	ENST00000534644.6	TPP1	1to5kb
chr11	6623038	6623533	496	20	2.02475999759372	0.743499313219548	6.1407541294991	0.00111499888500112	chr11	6620373	6624372	4000	-	ENST00000428886.7	TPP1	1to5kb
chr11	6623038	6623533	496	20	2.02475999759372	0.743499313219548	6.1407541294991	0.00111499888500112	chr11	6620404	6624403	4000	-	ENST00000528571.6	TPP1	1to5kb
chr11	6623038	6623533	496	20	2.02475999759372	0.743499313219548	6.1407541294991	0.00111499888500112	chr11	6620422	6624421	4000	-	ENST00000528917.1	TPP1	1to5kb
chr11	6623038	6623533	496	20	2.02475999759372	0.743499313219548	6.1407541294991	0.00111499888500112	chr11	6620449	6624448	4000	-	ENST00000531754.2	TPP1	1to5kb
chr11	6623038	6623533	496	20	2.02475999759372	0.743499313219548	6.1407541294991	0.00111499888500112	chr11	6620430	6624429	4000	-	ENST00000528657.2	TPP1	1to5kb
chr11	6623038	6623533	496	20	2.02475999759372	0.743499313219548	6.1407541294991	0.00111499888500112	chr11	6621330	6624390	3061	-	ENST00000299441.5	DCHS1	exons
chr13	85223485	85223538	54	3	0.158202998121265	1.50009413686683	6.13416361642081	0.00112599887400113	chr13	85153122	85358600	205479	*			intergenic
chr2	48519336	48519892	557	14	1.04297114053634	-0.599854286145554	-6.11866871842318	0.00114199885800114	chr2	48515392	48524382	8991	*			intergenic
chr16	534086	534655	570	29	2.25614915556684	-0.825765422256231	-6.11306901569927	0.00114599885400115	chr16	534316	535315	1000	+	ENST00000581803.1	MIR5587	promoters
chr16	534086	534655	570	29	2.25614915556684	-0.825765422256231	-6.11306901569927	0.00114599885400115	chr16	530316	534315	4000	+	ENST00000581803.1	MIR5587	1to5kb
chr16	534086	534655	570	29	2.25614915556684	-0.825765422256231	-6.11306901569927	0.00114599885400115	chr16	531862	535861	4000	+	ENST00000568402.1	CAPN15	1to5kb
chr16	534086	534655	570	29	2.25614915556684	-0.825765422256231	-6.11306901569927	0.00114599885400115	chr16	533999	536028	2030	+	ENST00000219611.7	CAPN15	introns
chr16	534086	534655	570	29	2.25614915556684	-0.825765422256231	-6.11306901569927	0.00114599885400115	chr16	533999	546816	12818	+	ENST00000562370.5	CAPN15	introns
chr16	534086	534655	570	29	2.25614915556684	-0.825765422256231	-6.11306901569927	0.00114599885400115	chr16	533999	536028	2030	+	ENST00000567216.5	CAPN15	introns
chr16	534086	534655	570	29	2.25614915556684	-0.825765422256231	-6.11306901569927	0.00114599885400115	chr16	533999	547558	13560	+	ENST00000568988.5	CAPN15	introns
chr10	35871475	35871876	402	5	0.304475241018078	0.845378695024163	6.11220992989604	0.00114899885100115	chr10	35800921	35896873	95953	*			intergenic
chr19	50046256	50046648	393	11	0.734606500312536	-1.07572229258445	-6.10207594326107	0.00116599883400117	chr19	50045589	50049588	4000	+	ENST00000527209.1	LOC400710	1to5kb
chr19	50046256	50046648	393	11	0.734606500312536	-1.07572229258445	-6.10207594326107	0.00116599883400117	chr19	50044670	50048776	4107	+	ENST00000595661.5	ZNF473	exons
chr19	50046256	50046648	393	11	0.734606500312536	-1.07572229258445	-6.10207594326107	0.00116599883400117	chr19	50044670	50048772	4103	+	ENST00000391821.6	ZNF473	exons
chr19	50046256	50046648	393	11	0.734606500312536	-1.07572229258445	-6.10207594326107	0.00116599883400117	chr19	50044670	50047167	2498	+	ENST00000445728.7	ZNF473	exons
chr19	50046256	50046648	393	11	0.734606500312536	-1.07572229258445	-6.10207594326107	0.00116599883400117	chr19	50044670	50048776	4107	+	ENST00000270617.8	ZNF473	exons
chr19	50046256	50046648	393	11	0.734606500312536	-1.07572229258445	-6.10207594326107	0.00116599883400117	chr19	50041820	50053189	11370	+	ENST00000601364.5	ZNF473	introns
chr19	50046256	50046648	393	11	0.734606500312536	-1.07572229258445	-6.10207594326107	0.00116599883400117	chr19	50044788	50050881	6094	-	ENST00000599914.5		introns
chr19	50046256	50046648	393	11	0.734606500312536	-1.07572229258445	-6.10207594326107	0.00116599883400117	chr19	50044788	50047958	3171	-	ENST00000599410.1		introns
chr19	50046256	50046648	393	11	0.734606500312536	-1.07572229258445	-6.10207594326107	0.00116599883400117	chr19	50044788	50050881	6094	-	ENST00000655988.1		introns
chr17	16849205	16849257	53	5	0.352151450895397	1.72244165646916	6.02275800245376	0.00126699873300127	chr17	16848414	16849413	1000	-	ENST00000579355.5		promoters
chr17	16849205	16849257	53	5	0.352151450895397	1.72244165646916	6.02275800245376	0.00126699873300127	chr17	16848935	16852934	4000	+	ENST00000422309.1		1to5kb
chr17	16849205	16849257	53	5	0.352151450895397	1.72244165646916	6.02275800245376	0.00126699873300127	chr17	16846816	16850815	4000	-	ENST00000399211.8	KRT17P1	1to5kb
chr17	16849205	16849257	53	5	0.352151450895397	1.72244165646916	6.02275800245376	0.00126699873300127	chr17	16845571	16849570	4000	-	ENST00000582224.1	KRT17P1	1to5kb
chr17	16849205	16849257	53	5	0.352151450895397	1.72244165646916	6.02275800245376	0.00126699873300127	chr17	16846600	16850599	4000	-	ENST00000577449.1	KRT17P1	1to5kb
chr17	16849205	16849257	53	5	0.352151450895397	1.72244165646916	6.02275800245376	0.00126699873300127	chr17	16846882	16850881	4000	-	ENST00000580363.1	KRT17P1	1to5kb
chr17	16849205	16849257	53	5	0.352151450895397	1.72244165646916	6.02275800245376	0.00126699873300127	chr17	16849185	16849421	237	-	ENST00000579946.5		exons
chr17	16849205	16849257	53	5	0.352151450895397	1.72244165646916	6.02275800245376	0.00126699873300127	chr17	16849205	16849436	232	-	ENST00000429445.1		exons
chr17	16849205	16849257	53	5	0.352151450895397	1.72244165646916	6.02275800245376	0.00126699873300127	chr17	16849185	16849421	237	-	ENST00000578037.1		exons
chr11	47605323	47607772	2450	25	2.96992777098296	-0.561600478655095	-6.01412017717156	0.00127899872100128	chr11	47599412	47617314	17903	*			intergenic
chr1	38425182	38426158	977	20	2.69132499964017	-0.830997413190192	-6.01170389790178	0.00128199871800128	chr1	38396766	38469824	73059	*			intergenic
chr10	6735641	6736390	750	16	1.91726609562521	-0.603963603283122	-6.00369749782059	0.00128999871000129	chr10	6736276	6737275	1000	+	ENST00000650334.1	LINP1	promoters
chr10	6735641	6736390	750	16	1.91726609562521	-0.603963603283122	-6.00369749782059	0.00128999871000129	chr10	6736337	6737336	1000	+	ENST00000649087.1		promoters
chr10	6735641	6736390	750	16	1.91726609562521	-0.603963603283122	-6.00369749782059	0.00128999871000129	chr10	6732276	6736275	4000	+	ENST00000650334.1	LINP1	1to5kb
chr10	6735641	6736390	750	16	1.91726609562521	-0.603963603283122	-6.00369749782059	0.00128999871000129	chr10	6732337	6736336	4000	+	ENST00000649087.1		1to5kb
chr10	6735641	6736390	750	16	1.91726609562521	-0.603963603283122	-6.00369749782059	0.00128999871000129	chr10	6732418	6736417	4000	+	ENST00000648995.1	LINC00707	1to5kb
chr10	6735641	6736390	750	16	1.91726609562521	-0.603963603283122	-6.00369749782059	0.00128999871000129	chr10	6709573	6781303	71731	+	ENST00000650342.1	LINC00707	introns
chr10	6735641	6736390	750	16	1.91726609562521	-0.603963603283122	-6.00369749782059	0.00128999871000129	chr10	6734126	6737434	3309	+	ENST00000417112.2	LINP1	introns
chr10	6735641	6736390	750	16	1.91726609562521	-0.603963603283122	-6.00369749782059	0.00128999871000129	chr10	6734913	6737434	2522	+	ENST00000649511.1	LINP1	introns
chr9	64003169	64003981	813	10	1.25151397596018	-0.971919109467776	-5.99976988824105	0.0012979987020013	chr9	64002565	64004095	1531	-	ENST00000485382.3		introns
chr5	135461293	135461548	256	7	0.394359835876095	-0.704249288135591	-5.9958641495736	0.0013009986990013	chr5	135458698	135534281	75584	*			intergenic
chr5	86512309	86512355	47	3	0.206923297207003	-1.18163889670867	-5.98095279063793	0.00132499867500132	chr5	86402961	86612927	209967	*			intergenic
chr22	25054890	25055345	456	9	0.718181956518378	1.13135261698006	5.95099270887466	0.00137199862800137	chr22	25052967	25056966	4000	-	ENST00000623239.1		1to5kb
chr22	25054890	25055345	456	9	0.718181956518378	1.13135261698006	5.95099270887466	0.00137199862800137	chr22	25052122	25065241	13120	-	ENST00000623980.1		exons
chr22	25054890	25055345	456	9	0.718181956518378	1.13135261698006	5.95099270887466	0.00137199862800137	chr22	25049365	25170819	121455	+	ENST00000358431.8	KIAA1671	introns
chr22	25054890	25055345	456	9	0.718181956518378	1.13135261698006	5.95099270887466	0.00137199862800137	chr22	25049365	25170819	121455	+	ENST00000406486.8	KIAA1671	introns
chr22	25054890	25055345	456	9	0.718181956518378	1.13135261698006	5.95099270887466	0.00137199862800137	chr22	25049365	25170819	121455	+	ENST00000494730.2	KIAA1671	introns
chr2	95481444	95482535	1092	7	0.441727197092027	0.807155311144901	5.9494595082838	0.00137299862700137	chr2	95480541	95484540	4000	+	ENST00000425635.1		1to5kb
chr2	95481444	95482535	1092	7	0.441727197092027	0.807155311144901	5.9494595082838	0.00137299862700137	chr2	95482304	95482718	415	-	ENST00000639673.2	TRIM43B	exons
chr2	95481444	95482535	1092	7	0.441727197092027	0.807155311144901	5.9494595082838	0.00137299862700137	chr2	95481595	95481690	96	-	ENST00000639673.2	TRIM43B	exons
chr2	95481444	95482535	1092	7	0.441727197092027	0.807155311144901	5.9494595082838	0.00137299862700137	chr2	95480536	95481594	1059	-	ENST00000639673.2	TRIM43B	introns
chr2	95481444	95482535	1092	7	0.441727197092027	0.807155311144901	5.9494595082838	0.00137299862700137	chr2	95481691	95482303	613	-	ENST00000639673.2	TRIM43B	introns
chr5	95061625	95061726	102	11	0.586567694298798	-0.607054187015386	-5.9438668710361	0.00138399861600138	chr5	95017485	95283855	266371	-	ENST00000515393.5	MCTP1	introns
chr5	95061625	95061726	102	11	0.586567694298798	-0.607054187015386	-5.9438668710361	0.00138399861600138	chr5	95017485	95081425	63941	-	ENST00000429576.6	MCTP1	introns
chr5	95061625	95061726	102	11	0.586567694298798	-0.607054187015386	-5.9438668710361	0.00138399861600138	chr5	95017485	95081425	63941	-	ENST00000312216.12	MCTP1	introns
chr5	95061625	95061726	102	11	0.586567694298798	-0.607054187015386	-5.9438668710361	0.00138399861600138	chr5	95017485	95081425	63941	-	ENST00000508509.5	MCTP1	introns
chr5	95061625	95061726	102	11	0.586567694298798	-0.607054187015386	-5.9438668710361	0.00138399861600138	chr5	94953320	95081425	128106	-	ENST00000512425.5	MCTP1	introns
chr5	95061625	95061726	102	11	0.586567694298798	-0.607054187015386	-5.9438668710361	0.00138399861600138	chr5	95017485	95081425	63941	-	ENST00000505208.5	MCTP1	introns
chr5	95061625	95061726	102	11	0.586567694298798	-0.607054187015386	-5.9438668710361	0.00138399861600138	chr5	95017485	95283855	266371	-	ENST00000503301.5	MCTP1	introns
chr5	95061625	95061726	102	11	0.586567694298798	-0.607054187015386	-5.9438668710361	0.00138399861600138	chr5	95017485	95068784	51300	-	ENST00000510732.5	MCTP1	introns
chr5	95061625	95061726	102	11	0.586567694298798	-0.607054187015386	-5.9438668710361	0.00138399861600138	chr5	95017485	95154241	136757	-	ENST00000513695.5	MCTP1	introns
chr5	95061625	95061726	102	11	0.586567694298798	-0.607054187015386	-5.9438668710361	0.00138399861600138	chr5	95017485	95081425	63941	-	ENST00000505465.1	MCTP1	introns
chr5	95061625	95061726	102	11	0.586567694298798	-0.607054187015386	-5.9438668710361	0.00138399861600138	chr5	95038188	95081425	43238	-	ENST00000513857.1	MCTP1	introns
chr7	149744575	149744804	230	3	0.165670645947609	0.980105897969322	5.94371063711454	0.00138399861600138	chr7	149734576	149764181	29606	*			intergenic
chr4	6727072	6727472	401	26	1.75234549267015	-0.797094348444512	-5.92646581464414	0.00141999858000142	chr4	6717665	6758507	40843	*			intergenic
chr9	112890176	112890399	224	21	1.16163142244447	0.623158665780533	5.92570581463329	0.00142099857900142	chr9	112889553	112890876	1324	-	ENST00000374228.5	SLC46A2	exons
chr9	112890176	112890399	224	21	1.16163142244447	0.623158665780533	5.92570581463329	0.00142099857900142	chr9	112889725	112890810	1086	-	ENST00000491462.2	SLC46A2	exons
chr16	84373993	84374252	260	9	1.34361127692051	1.00458873755396	5.9204688786811	0.00142699857300143	chr16	84368715	84398498	29784	+	ENST00000416219.6	ATP2C2	introns
chr16	84373993	84374252	260	9	1.34361127692051	1.00458873755396	5.9204688786811	0.00142699857300143	chr16	84368715	84398498	29784	+	ENST00000262429.9	ATP2C2	introns
chr4	14862885	14863213	329	33	2.34941489965849	0.592007412708501	5.91991874384004	0.00142699857300143	chr4	14859617	14888058	28442	-	ENST00000505089.6	LINC00504	introns
chr4	14862885	14863213	329	33	2.34941489965849	0.592007412708501	5.91991874384004	0.00142699857300143	chr4	14859617	14888058	28442	-	ENST00000509654.5	LINC00504	introns
chr4	14862885	14863213	329	33	2.34941489965849	0.592007412708501	5.91991874384004	0.00142699857300143	chr4	14859617	14888058	28442	-	ENST00000515031.5	LINC00504	introns
chr17	49459553	49459839	287	7	0.667876491615763	0.63705075666254	5.89996538479547	0.00145399854600145	chr17	49373087	49476876	103790	+	ENST00000576461.1	ZNF652-AS1	introns
chr17	49459553	49459839	287	7	0.667876491615763	0.63705075666254	5.89996538479547	0.00145399854600145	chr17	49458737	49460421	1685	-	ENST00000509950.1	LINC02075	introns
chr19	53831946	53832781	836	26	2.32229371695464	-0.670229696771303	-5.88134437941723	0.00148099851900148	chr19	53829395	53854580	25186	*			intergenic
chr1	53135414	53135825	412	10	0.638404107177033	0.717311085771262	5.87468648455641	0.00149199850800149	chr1	53134430	53142314	7885	-	ENST00000611397.5	SLC1A7	introns
chr1	53135414	53135825	412	10	0.638404107177033	0.717311085771262	5.87468648455641	0.00149199850800149	chr1	53134430	53142314	7885	-	ENST00000371494.9	SLC1A7	introns
chr1	53135414	53135825	412	10	0.638404107177033	0.717311085771262	5.87468648455641	0.00149199850800149	chr1	53134430	53142314	7885	-	ENST00000620288.4	SLC1A7	introns
chr1	53135414	53135825	412	10	0.638404107177033	0.717311085771262	5.87468648455641	0.00149199850800149	chr1	53134430	53142314	7885	-	ENST00000649098.1	SLC1A7	introns
chr1	53135414	53135825	412	10	0.638404107177033	0.717311085771262	5.87468648455641	0.00149199850800149	chr1	53134430	53142314	7885	-	ENST00000620347.5	SLC1A7	introns
chr1	53135414	53135825	412	10	0.638404107177033	0.717311085771262	5.87468648455641	0.00149199850800149	chr1	53134430	53142314	7885	-	ENST00000371491.4	SLC1A7	introns
chr2	94874409	94874861	453	24	2.09897649706806	0.76416816198969	5.85627865611709	0.00152299847700152	chr2	94874776	94874998	223	+	ENST00000295201.5	TEKT4	exons
chr2	94874409	94874861	453	24	2.09897649706806	0.76416816198969	5.85627865611709	0.00152299847700152	chr2	94874776	94874998	223	+	ENST00000468063.1	TEKT4	exons
chr2	94874409	94874861	453	24	2.09897649706806	0.76416816198969	5.85627865611709	0.00152299847700152	chr2	94874109	94874775	667	+	ENST00000295201.5	TEKT4	introns
chr2	94874409	94874861	453	24	2.09897649706806	0.76416816198969	5.85627865611709	0.00152299847700152	chr2	94874109	94874775	667	+	ENST00000468063.1	TEKT4	introns
chr2	94874409	94874861	453	24	2.09897649706806	0.76416816198969	5.85627865611709	0.00152299847700152	chr2	94873550	94881271	7722	-	ENST00000568768.5	LOC442028	introns
chr2	94874409	94874861	453	24	2.09897649706806	0.76416816198969	5.85627865611709	0.00152299847700152	chr2	94873553	94881271	7719	-	ENST00000582835.1	LOC442028	introns
chr1	35880370	35880804	435	7	0.400315597399892	0.686126500555982	5.85515787668838	0.00152299847700152	chr1	35878209	35882208	4000	+	ENST00000674304.1	AGO1	1to5kb
chr1	35880370	35880804	435	7	0.400315597399892	0.686126500555982	5.85515787668838	0.00152299847700152	chr1	35878209	35882208	4000	+	ENST00000373204.6	AGO1	1to5kb
chr1	35880370	35880804	435	7	0.400315597399892	0.686126500555982	5.85515787668838	0.00152299847700152	chr1	35878209	35882208	4000	+	ENST00000674426.1	AGO1	1to5kb
chr1	35880370	35880804	435	7	0.400315597399892	0.686126500555982	5.85515787668838	0.00152299847700152	chr1	35869904	35888426	18523	+	ENST00000373206.5	AGO1	introns
chr19	58504376	58504992	617	28	1.79117357002212	0.549213850908179	5.85426796448043	0.00152299847700152	chr19	58501411	58509846	8436	-	ENST00000263093.7	SLC27A5	introns
chr19	58504376	58504992	617	28	1.79117357002212	0.549213850908179	5.85426796448043	0.00152299847700152	chr19	58501411	58509846	8436	-	ENST00000601355.1	SLC27A5	introns
chr19	58504376	58504992	617	28	1.79117357002212	0.549213850908179	5.85426796448043	0.00152299847700152	chr19	58501411	58509846	8436	-	ENST00000594683.1	SLC27A5	introns
chr6	167796463	167797019	557	37	5.26056579348786	0.627137688041207	5.84968518423869	0.00153499846500153	chr6	167795647	167796646	1000	+	ENST00000645341.1		promoters
chr6	167796463	167797019	557	37	5.26056579348786	0.627137688041207	5.84968518423869	0.00153499846500153	chr6	167796860	167797859	1000	-	ENST00000495520.5	LINC01558	promoters
chr6	167796463	167797019	557	37	5.26056579348786	0.627137688041207	5.84968518423869	0.00153499846500153	chr6	167796873	167797872	1000	-	ENST00000366822.3	LINC01558	promoters
chr6	167796463	167797019	557	37	5.26056579348786	0.627137688041207	5.84968518423869	0.00153499846500153	chr6	167795530	167798248	2719	+	ENST00000597278.2	LOC441179	exons
chr6	167796463	167797019	557	37	5.26056579348786	0.627137688041207	5.84968518423869	0.00153499846500153	chr6	167796647	167796686	40	+	ENST00000645341.1		exons
chr6	167796463	167797019	557	37	5.26056579348786	0.627137688041207	5.84968518423869	0.00153499846500153	chr6	167796609	167796859	251	-	ENST00000495520.5	LINC01558	exons
chr6	167796463	167797019	557	37	5.26056579348786	0.627137688041207	5.84968518423869	0.00153499846500153	chr6	167796609	167796872	264	-	ENST00000366822.3	LINC01558	exons
chr6	167796463	167797019	557	37	5.26056579348786	0.627137688041207	5.84968518423869	0.00153499846500153	chr6	167796687	167821825	25139	+	ENST00000645341.1		introns
chr6	167796463	167797019	557	37	5.26056579348786	0.627137688041207	5.84968518423869	0.00153499846500153	chr6	167791094	167796608	5515	-	ENST00000495520.5	LINC01558	introns
chr6	167796463	167797019	557	37	5.26056579348786	0.627137688041207	5.84968518423869	0.00153499846500153	chr6	167791094	167796608	5515	-	ENST00000366822.3	LINC01558	introns
chr5	31854898	31855687	790	53	5.86808425129787	-0.536279752560615	-5.8488624840473	0.00153599846400154	chr5	31853937	31854936	1000	+	ENST00000502489.5	PDZD2	promoters
chr5	31854898	31855687	790	53	5.86808425129787	-0.536279752560615	-5.8488624840473	0.00153599846400154	chr5	31854937	31855168	232	+	ENST00000502489.5	PDZD2	exons
chr5	31854898	31855687	790	53	5.86808425129787	-0.536279752560615	-5.8488624840473	0.00153599846400154	chr5	31799725	31983154	183430	+	ENST00000438447.2	PDZD2	introns
chr5	31854898	31855687	790	53	5.86808425129787	-0.536279752560615	-5.8488624840473	0.00153599846400154	chr5	31855169	31983154	127986	+	ENST00000502489.5	PDZD2	introns
chr11	49852232	49852446	215	22	1.53988319021587	-0.611118144316054	-5.84679267486764	0.00153899846100154	chr11	49852333	49852509	177	+	ENST00000672270.1		exons
chr11	49852232	49852446	215	22	1.53988319021587	-0.611118144316054	-5.84679267486764	0.00153899846100154	chr11	49852211	49852332	122	+	ENST00000672270.1		introns
chr7	155473260	155474235	976	21	1.2990742825433	0.537984668048234	5.8458152536757	0.00154199845800154	chr7	155474206	155474300	95	-	ENST00000406197.5	CNPY1	exons
chr7	155473260	155474235	976	21	1.2990742825433	0.537984668048234	5.8458152536757	0.00154199845800154	chr7	155474206	155474300	95	-	ENST00000406197.5	CNPY1	3UTRs
chr7	155473260	155474235	976	21	1.2990742825433	0.537984668048234	5.8458152536757	0.00154199845800154	chr7	155464832	155474205	9374	*			intergenic
chr7	34905972	34906663	692	31	4.6074981546311	-0.70777156749128	-5.84137690829205	0.00155599844400156	chr7	34892550	34928875	36326	*			intergenic
chr7	8389969	8390435	467	10	0.740623731240826	0.691596018487027	5.83151069727431	0.00157499842500157	chr7	8344517	8428608	84092	*			intergenic
chr11	102746973	102747797	825	31	3.38535228876847	0.706591259699866	5.82943484406265	0.00157899842100158	chr11	102746010	102747009	1000	+	ENST00000544820.1		promoters
chr11	102746973	102747797	825	31	3.38535228876847	0.706591259699866	5.82943484406265	0.00157899842100158	chr11	102746968	102747205	238	+	ENST00000371455.7	WTAPP1	exons
chr11	102746973	102747797	825	31	3.38535228876847	0.706591259699866	5.82943484406265	0.00157899842100158	chr11	102747010	102747120	111	+	ENST00000544820.1		exons
chr11	102746973	102747797	825	31	3.38535228876847	0.706591259699866	5.82943484406265	0.00157899842100158	chr11	102747206	102751340	4135	+	ENST00000371455.7	WTAPP1	introns
chr11	102746973	102747797	825	31	3.38535228876847	0.706591259699866	5.82943484406265	0.00157899842100158	chr11	102747121	102751340	4220	+	ENST00000544820.1		introns
chr16	29230889	29231607	719	37	2.28872055710664	-0.423081735299618	-5.82915196066751	0.00157899842100158	chr16	29227349	29231348	4000	-	ENST00000620963.1	LOC102723708	1to5kb
chr16	29230889	29231607	719	37	2.28872055710664	-0.423081735299618	-5.82915196066751	0.00157899842100158	chr16	28341544	29355786	1014243	+	ENST00000675058.1	SNX29P2	introns
chr16	29230889	29231607	719	37	2.28872055710664	-0.423081735299618	-5.82915196066751	0.00157899842100158	chr16	29139800	29251478	111679	+	ENST00000641956.1	SNX29P2	introns
chr1	63121955	63122171	217	4	0.201339260033363	0.702482204562106	5.82764993220582	0.00157999842000158	chr1	63084032	63134249	50218	*			intergenic
chr6	164040042	164040207	166	10	0.510278048800393	-0.900861878305736	-5.82292265592477	0.0015979984020016	chr6	164009981	164084022	74042	*			intergenic
chr11	132952181	132952820	640	10	1.0088764964589	-0.727079424863289	-5.80238617100771	0.00164199835800164	chr11	132943011	133532263	589253	-	ENST00000524381.6	OPCML	introns
chr11	132952181	132952820	640	10	1.0088764964589	-0.727079424863289	-5.80238617100771	0.00164199835800164	chr11	132657320	133532263	874944	-	ENST00000529038.5	OPCML	introns
chr14	75286768	75288489	1722	23	2.07454348774697	0.636074845035698	5.78057030148477	0.00168699831300169	chr14	75282231	75289403	7173	*			intergenic
chr8	135645714	135645781	68	3	0.153781995296138	0.955020127519451	5.76690827553127	0.00171499828500172	chr8	135642735	135646734	4000	+	ENST00000522578.1	KHDRBS3	1to5kb
chr8	135645714	135645781	68	3	0.153781995296138	0.955020127519451	5.76690827553127	0.00171499828500172	chr8	135645118	135646992	1875	+	ENST00000355849.10	KHDRBS3	introns
chr8	135645714	135645781	68	3	0.153781995296138	0.955020127519451	5.76690827553127	0.00171499828500172	chr8	135645118	135646992	1875	+	ENST00000520981.5	KHDRBS3	introns
chr8	135645714	135645781	68	3	0.153781995296138	0.955020127519451	5.76690827553127	0.00171499828500172	chr8	135645118	135646992	1875	+	ENST00000517859.5	KHDRBS3	introns
chr8	135645714	135645781	68	3	0.153781995296138	0.955020127519451	5.76690827553127	0.00171499828500172	chr8	135582074	135646992	64919	+	ENST00000524282.1	KHDRBS3	introns
chr8	135645714	135645781	68	3	0.153781995296138	0.955020127519451	5.76690827553127	0.00171499828500172	chr8	135607038	135648539	41502	+	ENST00000522079.5	KHDRBS3	introns
chr8	135645714	135645781	68	3	0.153781995296138	0.955020127519451	5.76690827553127	0.00171499828500172	chr8	135645118	135646992	1875	+	ENST00000522433.1	KHDRBS3	introns
chr8	135645714	135645781	68	3	0.153781995296138	0.955020127519451	5.76690827553127	0.00171499828500172	chr8	135607038	135647143	40106	+	ENST00000518728.1	KHDRBS3	introns
chr8	135645714	135645781	68	3	0.153781995296138	0.955020127519451	5.76690827553127	0.00171499828500172	chr8	135645118	135646992	1875	+	ENST00000521461.5	KHDRBS3	introns
chr13	36839727	36840228	502	22	1.6614826966206	-0.530987992557668	-5.75303241569233	0.00173599826400174	chr13	36829105	36844830	15726	*			intergenic
chr12	130657737	130658490	754	33	7.29503502987983	-0.645984934023123	-5.74574362968527	0.00174699825300175	chr12	130657768	130658767	1000	+	ENST00000591364.5		promoters
chr12	130657737	130658490	754	33	7.29503502987983	-0.645984934023123	-5.74574362968527	0.00174699825300175	chr12	130653768	130657767	4000	+	ENST00000591364.5		1to5kb
chr12	130657737	130658490	754	33	7.29503502987983	-0.645984934023123	-5.74574362968527	0.00174699825300175	chr12	130655215	130659214	4000	+	ENST00000628936.1		1to5kb
chr12	130657737	130658490	754	33	7.29503502987983	-0.645984934023123	-5.74574362968527	0.00174699825300175	chr12	130657823	130659421	1599	+	ENST00000666231.1		exons
chr12	130657737	130658490	754	33	7.29503502987983	-0.645984934023123	-5.74574362968527	0.00174699825300175	chr12	130657823	130658806	984	+	ENST00000443685.4		exons
chr12	130657737	130658490	754	33	7.29503502987983	-0.645984934023123	-5.74574362968527	0.00174699825300175	chr12	130651480	130657822	6343	+	ENST00000666231.1		introns
chr12	130657737	130658490	754	33	7.29503502987983	-0.645984934023123	-5.74574362968527	0.00174699825300175	chr12	130651480	130657822	6343	+	ENST00000443685.4		introns
chr12	130657737	130658490	754	33	7.29503502987983	-0.645984934023123	-5.74574362968527	0.00174699825300175	chr12	130628457	130716221	87765	-	ENST00000643940.1	RIMBP2	introns
chr8	59106344	59106812	469	8	0.488467995776967	-0.808292344972822	-5.73947673134484	0.00175799824200176	chr8	58960009	59118885	158877	-	ENST00000361421.2	TOX	introns
chr11	5938332	5938755	424	26	1.37322629446602	0.571921726316242	5.7390174296339	0.00175799824200176	chr11	5937751	5938750	1000	+	ENST00000528915.1	OR56A3	promoters
chr11	5938332	5938755	424	26	1.37322629446602	0.571921726316242	5.7390174296339	0.00175799824200176	chr11	5938620	5939619	1000	-	ENST00000412903.1	TRIM5	promoters
chr11	5938332	5938755	424	26	1.37322629446602	0.571921726316242	5.7390174296339	0.00175799824200176	chr11	5937251	5941250	4000	+	ENST00000641160.1	OR56A3	1to5kb
chr11	5938332	5938755	424	26	1.37322629446602	0.571921726316242	5.7390174296339	0.00175799824200176	chr11	5937251	5941250	4000	+	ENST00000641878.1	OR56A3	1to5kb
chr11	5938332	5938755	424	26	1.37322629446602	0.571921726316242	5.7390174296339	0.00175799824200176	chr11	5937251	5941250	4000	+	ENST00000641905.1	OR56A3	1to5kb
chr11	5938332	5938755	424	26	1.37322629446602	0.571921726316242	5.7390174296339	0.00175799824200176	chr11	5938360	5938619	260	-	ENST00000412903.1	TRIM5	5UTRs
chr11	5938332	5938755	424	26	1.37322629446602	0.571921726316242	5.7390174296339	0.00175799824200176	chr11	5938751	5938987	237	+	ENST00000528915.1	OR56A3	exons
chr11	5938332	5938755	424	26	1.37322629446602	0.571921726316242	5.7390174296339	0.00175799824200176	chr11	5938360	5938619	260	-	ENST00000412903.1	TRIM5	exons
chr11	5938332	5938755	424	26	1.37322629446602	0.571921726316242	5.7390174296339	0.00175799824200176	chr11	5937506	5938359	854	-	ENST00000412903.1	TRIM5	introns
chr10	32324715	32325129	415	15	0.85853240989584	-0.724230065201531	-5.71858222105544	0.00179399820600179	chr10	32305932	32346762	40831	-	ENST00000319778.11	EPC1	introns
chr10	32324715	32325129	415	15	0.85853240989584	-0.724230065201531	-5.71858222105544	0.00179399820600179	chr10	32305932	32378490	72559	-	ENST00000375110.6	EPC1	introns
chr10	32324715	32325129	415	15	0.85853240989584	-0.724230065201531	-5.71858222105544	0.00179399820600179	chr10	32305932	32346762	40831	-	ENST00000667706.1	EPC1	introns
chr10	32324715	32325129	415	15	0.85853240989584	-0.724230065201531	-5.71858222105544	0.00179399820600179	chr10	32305932	32346762	40831	-	ENST00000263062.8	EPC1	introns
chr10	32324715	32325129	415	15	0.85853240989584	-0.724230065201531	-5.71858222105544	0.00179399820600179	chr10	32305932	32378490	72559	-	ENST00000479380.2	EPC1	introns
chr10	32324715	32325129	415	15	0.85853240989584	-0.724230065201531	-5.71858222105544	0.00179399820600179	chr10	32305932	32346762	40831	-	ENST00000495790.1	EPC1	introns
chr12	85545559	85548001	2443	12	0.705486580386146	0.555620940297872	5.71829920870602	0.00179399820600179	chr12	85342913	85562877	219965	*			intergenic
chr22	42539305	42539553	249	7	0.4719368587886	1.16199638049758	5.71721088846689	0.00179499820500179	chr22	42524797	42548616	23820	*			intergenic
chr10	68876968	68877159	192	6	0.343141576629187	0.858808900243694	5.70813927089345	0.00181599818400182	chr10	68827934	68881957	54024	+	ENST00000298596.11	STOX1	introns
chr10	68876968	68877159	192	6	0.343141576629187	0.858808900243694	5.70813927089345	0.00181599818400182	chr10	68827934	68881957	54024	+	ENST00000399169.8	STOX1	introns
chr10	68876968	68877159	192	6	0.343141576629187	0.858808900243694	5.70813927089345	0.00181599818400182	chr10	68827934	68881957	54024	+	ENST00000399162.2	STOX1	introns
chr10	68876968	68877159	192	6	0.343141576629187	0.858808900243694	5.70813927089345	0.00181599818400182	chr10	68827934	68881957	54024	+	ENST00000399165.8	STOX1	introns
chr10	68876968	68877159	192	6	0.343141576629187	0.858808900243694	5.70813927089345	0.00181599818400182	chr10	68828270	68881957	53688	+	ENST00000642869.1	STOX1	introns
chr11	81207493	81208190	698	41	3.001511633467	0.75829830632094	5.70648110126556	0.00181999818000182	chr11	81177930	81274875	96946	+	ENST00000671134.1		introns
chr11	81207493	81208190	698	41	3.001511633467	0.75829830632094	5.70648110126556	0.00181999818000182	chr11	81177930	81274875	96946	+	ENST00000671210.1		introns
chr11	121326344	121328084	1741	14	0.919598734863642	-0.568823335006851	-5.69995918085402	0.00183099816900183	chr11	121313411	121361853	48443	*			intergenic
chr7	34206021	34206650	630	18	1.50841703416831	-0.74702120399313	-5.67791306551456	0.00188799811200189	chr7	34204465	34208464	4000	+	ENST00000666233.1		1to5kb
chr7	34206021	34206650	630	18	1.50841703416831	-0.74702120399313	-5.67791306551456	0.00188799811200189	chr7	34204465	34208464	4000	+	ENST00000660587.1		1to5kb
chr7	34206021	34206650	630	18	1.50841703416831	-0.74702120399313	-5.67791306551456	0.00188799811200189	chr7	34204526	34208525	4000	+	ENST00000446484.1		1to5kb
chr19	53358235	53358671	437	28	1.70495215074374	-0.608957239228511	-5.67658947421398	0.00189199810800189	chr19	53356907	53360692	3786	*			intergenic
chr16	3992223	3993049	827	36	4.7499096186758	-0.442882508526204	-5.67439540433847	0.0018989981010019	chr16	3990001	3994000	4000	-	ENST00000576936.5	ADCY9	1to5kb
chr16	3992223	3993049	827	36	4.7499096186758	-0.442882508526204	-5.67439540433847	0.0018989981010019	chr16	3992146	3992363	218	-	ENST00000294016.8	ADCY9	exons
chr16	3992223	3993049	827	36	4.7499096186758	-0.442882508526204	-5.67439540433847	0.0018989981010019	chr16	3992146	3992363	218	-	ENST00000571467.1	ADCY9	exons
chr16	3992223	3993049	827	36	4.7499096186758	-0.442882508526204	-5.67439540433847	0.0018989981010019	chr16	3992146	3992270	125	-	ENST00000571889.1	ADCY9	exons
chr16	3992223	3993049	827	36	4.7499096186758	-0.442882508526204	-5.67439540433847	0.0018989981010019	chr16	3992222	3992363	142	-	ENST00000572288.1	ADCY9	exons
chr16	3992223	3993049	827	36	4.7499096186758	-0.442882508526204	-5.67439540433847	0.0018989981010019	chr16	3992364	3993405	1042	-	ENST00000294016.8	ADCY9	introns
chr16	3992223	3993049	827	36	4.7499096186758	-0.442882508526204	-5.67439540433847	0.0018989981010019	chr16	3989097	3993405	4309	-	ENST00000575550.5	ADCY9	introns
chr16	3992223	3993049	827	36	4.7499096186758	-0.442882508526204	-5.67439540433847	0.0018989981010019	chr16	3992364	3993348	985	-	ENST00000571467.1	ADCY9	introns
chr16	3992223	3993049	827	36	4.7499096186758	-0.442882508526204	-5.67439540433847	0.0018989981010019	chr16	3992271	3993405	1135	-	ENST00000571889.1	ADCY9	introns
chr16	3992223	3993049	827	36	4.7499096186758	-0.442882508526204	-5.67439540433847	0.0018989981010019	chr16	3992364	3993348	985	-	ENST00000572288.1	ADCY9	introns
chr16	3992223	3993049	827	36	4.7499096186758	-0.442882508526204	-5.67439540433847	0.0018989981010019	chr16	3992146	3992363	218	-	ENST00000571467.1	ADCY9	3UTRs
chr11	132981317	132981667	351	10	0.545538501423956	-0.939851493151551	-5.66755053980873	0.00191299808700191	chr11	132943011	133532263	589253	-	ENST00000524381.6	OPCML	introns
chr11	132981317	132981667	351	10	0.545538501423956	-0.939851493151551	-5.66755053980873	0.00191299808700191	chr11	132657320	133532263	874944	-	ENST00000529038.5	OPCML	introns
chr4	173526444	173526886	443	9	0.616543799144161	0.651903744691723	5.66467801548254	0.00192099807900192	chr4	173526270	173527269	1000	+	ENST00000512099.5	HAND2-AS1	promoters
chr4	173526444	173526886	443	9	0.616543799144161	0.651903744691723	5.66467801548254	0.00192099807900192	chr4	173523451	173527450	4000	+	ENST00000647267.1	HAND2-AS1	1to5kb
chr4	173526444	173526886	443	9	0.616543799144161	0.651903744691723	5.66467801548254	0.00192099807900192	chr4	173523600	173527599	4000	+	ENST00000515310.5	HAND2-AS1	1to5kb
chr4	173526444	173526886	443	9	0.616543799144161	0.651903744691723	5.66467801548254	0.00192099807900192	chr4	173523617	173527616	4000	+	ENST00000645435.1	HAND2-AS1	1to5kb
chr4	173526444	173526886	443	9	0.616543799144161	0.651903744691723	5.66467801548254	0.00192099807900192	chr4	173523642	173527641	4000	+	ENST00000561655.2	HAND2-AS1	1to5kb
chr4	173526444	173526886	443	9	0.616543799144161	0.651903744691723	5.66467801548254	0.00192099807900192	chr4	173523699	173527698	4000	+	ENST00000647106.1	HAND2-AS1	1to5kb
chr4	173526444	173526886	443	9	0.616543799144161	0.651903744691723	5.66467801548254	0.00192099807900192	chr4	173525371	173529370	4000	+	ENST00000507062.5	HAND2-AS1	1to5kb
chr4	173526444	173526886	443	9	0.616543799144161	0.651903744691723	5.66467801548254	0.00192099807900192	chr4	173525441	173529440	4000	+	ENST00000512929.5	HAND2-AS1	1to5kb
chr4	173526444	173526886	443	9	0.616543799144161	0.651903744691723	5.66467801548254	0.00192099807900192	chr4	173525458	173529457	4000	+	ENST00000502334.5	HAND2-AS1	1to5kb
chr4	173526444	173526886	443	9	0.616543799144161	0.651903744691723	5.66467801548254	0.00192099807900192	chr4	173525458	173529457	4000	+	ENST00000502941.5	HAND2-AS1	1to5kb
chr4	173526444	173526886	443	9	0.616543799144161	0.651903744691723	5.66467801548254	0.00192099807900192	chr4	173525458	173529457	4000	+	ENST00000507322.5	HAND2-AS1	1to5kb
chr4	173526444	173526886	443	9	0.616543799144161	0.651903744691723	5.66467801548254	0.00192099807900192	chr4	173525458	173529457	4000	+	ENST00000507636.5	HAND2-AS1	1to5kb
chr4	173526444	173526886	443	9	0.616543799144161	0.651903744691723	5.66467801548254	0.00192099807900192	chr4	173525458	173529457	4000	+	ENST00000509640.5	HAND2-AS1	1to5kb
chr4	173526444	173526886	443	9	0.616543799144161	0.651903744691723	5.66467801548254	0.00192099807900192	chr4	173525458	173529457	4000	+	ENST00000510221.5	HAND2-AS1	1to5kb
chr4	173526444	173526886	443	9	0.616543799144161	0.651903744691723	5.66467801548254	0.00192099807900192	chr4	173525458	173529457	4000	+	ENST00000512246.5	HAND2-AS1	1to5kb
chr4	173526444	173526886	443	9	0.616543799144161	0.651903744691723	5.66467801548254	0.00192099807900192	chr4	173525458	173529457	4000	+	ENST00000502896.5	HAND2-AS1	1to5kb
chr4	173526444	173526886	443	9	0.616543799144161	0.651903744691723	5.66467801548254	0.00192099807900192	chr4	173525458	173529457	4000	+	ENST00000505621.5	HAND2-AS1	1to5kb
chr4	173526444	173526886	443	9	0.616543799144161	0.651903744691723	5.66467801548254	0.00192099807900192	chr4	173525458	173529457	4000	+	ENST00000507571.5	HAND2-AS1	1to5kb
chr4	173526444	173526886	443	9	0.616543799144161	0.651903744691723	5.66467801548254	0.00192099807900192	chr4	173525458	173529457	4000	+	ENST00000508534.5	HAND2-AS1	1to5kb
chr4	173526444	173526886	443	9	0.616543799144161	0.651903744691723	5.66467801548254	0.00192099807900192	chr4	173525458	173529457	4000	+	ENST00000510339.5	HAND2-AS1	1to5kb
chr4	173526444	173526886	443	9	0.616543799144161	0.651903744691723	5.66467801548254	0.00192099807900192	chr4	173525458	173529457	4000	+	ENST00000515350.5	HAND2-AS1	1to5kb
chr4	173526444	173526886	443	9	0.616543799144161	0.651903744691723	5.66467801548254	0.00192099807900192	chr4	173525459	173529458	4000	+	ENST00000616485.4	HAND2-AS1	1to5kb
chr4	173526444	173526886	443	9	0.616543799144161	0.651903744691723	5.66467801548254	0.00192099807900192	chr4	173525459	173529458	4000	+	ENST00000503198.5	HAND2-AS1	1to5kb
chr4	173526444	173526886	443	9	0.616543799144161	0.651903744691723	5.66467801548254	0.00192099807900192	chr4	173525460	173529459	4000	+	ENST00000511196.5	HAND2-AS1	1to5kb
chr4	173526444	173526886	443	9	0.616543799144161	0.651903744691723	5.66467801548254	0.00192099807900192	chr4	173525460	173529459	4000	+	ENST00000515376.5	HAND2-AS1	1to5kb
chr4	173526444	173526886	443	9	0.616543799144161	0.651903744691723	5.66467801548254	0.00192099807900192	chr4	173525462	173529461	4000	+	ENST00000505032.5	HAND2-AS1	1to5kb
chr4	173526444	173526886	443	9	0.616543799144161	0.651903744691723	5.66467801548254	0.00192099807900192	chr4	173525462	173529461	4000	+	ENST00000515741.5	HAND2-AS1	1to5kb
chr4	173526444	173526886	443	9	0.616543799144161	0.651903744691723	5.66467801548254	0.00192099807900192	chr4	173525462	173529461	4000	+	ENST00000511728.5	HAND2-AS1	1to5kb
chr4	173526444	173526886	443	9	0.616543799144161	0.651903744691723	5.66467801548254	0.00192099807900192	chr4	173525462	173529461	4000	+	ENST00000509866.5	HAND2-AS1	1to5kb
chr4	173526444	173526886	443	9	0.616543799144161	0.651903744691723	5.66467801548254	0.00192099807900192	chr4	173525462	173529461	4000	+	ENST00000645869.2	HAND2-AS1	1to5kb
chr4	173526444	173526886	443	9	0.616543799144161	0.651903744691723	5.66467801548254	0.00192099807900192	chr4	173525463	173529462	4000	+	ENST00000512943.5	HAND2-AS1	1to5kb
chr4	173526444	173526886	443	9	0.616543799144161	0.651903744691723	5.66467801548254	0.00192099807900192	chr4	173525463	173529462	4000	+	ENST00000503474.5	HAND2-AS1	1to5kb
chr4	173526444	173526886	443	9	0.616543799144161	0.651903744691723	5.66467801548254	0.00192099807900192	chr4	173525474	173529473	4000	+	ENST00000515345.5	HAND2-AS1	1to5kb
chr4	173526444	173526886	443	9	0.616543799144161	0.651903744691723	5.66467801548254	0.00192099807900192	chr4	173525475	173529474	4000	+	ENST00000503309.5	HAND2-AS1	1to5kb
chr4	173526444	173526886	443	9	0.616543799144161	0.651903744691723	5.66467801548254	0.00192099807900192	chr4	173525475	173529474	4000	+	ENST00000512209.6	HAND2-AS1	1to5kb
chr4	173526444	173526886	443	9	0.616543799144161	0.651903744691723	5.66467801548254	0.00192099807900192	chr4	173525479	173529478	4000	+	ENST00000504740.5	HAND2-AS1	1to5kb
chr4	173526444	173526886	443	9	0.616543799144161	0.651903744691723	5.66467801548254	0.00192099807900192	chr4	173525484	173529483	4000	+	ENST00000508887.5	HAND2-AS1	1to5kb
chr4	173526444	173526886	443	9	0.616543799144161	0.651903744691723	5.66467801548254	0.00192099807900192	chr4	173525507	173529506	4000	+	ENST00000505817.1	HAND2-AS1	1to5kb
chr4	173526444	173526886	443	9	0.616543799144161	0.651903744691723	5.66467801548254	0.00192099807900192	chr4	173525515	173529514	4000	+	ENST00000514431.5	HAND2-AS1	1to5kb
chr4	173526444	173526886	443	9	0.616543799144161	0.651903744691723	5.66467801548254	0.00192099807900192	chr4	173525520	173529519	4000	+	ENST00000643969.1	HAND2-AS1	1to5kb
chr4	173526444	173526886	443	9	0.616543799144161	0.651903744691723	5.66467801548254	0.00192099807900192	chr4	173525758	173529757	4000	+	ENST00000645615.1	HAND2-AS1	1to5kb
chr4	173526444	173526886	443	9	0.616543799144161	0.651903744691723	5.66467801548254	0.00192099807900192	chr4	173526070	173530069	4000	+	ENST00000644355.1	HAND2-AS1	1to5kb
chr4	173526444	173526886	443	9	0.616543799144161	0.651903744691723	5.66467801548254	0.00192099807900192	chr4	173526175	173530174	4000	+	ENST00000510268.1	HAND2-AS1	1to5kb
chr4	173526444	173526886	443	9	0.616543799144161	0.651903744691723	5.66467801548254	0.00192099807900192	chr4	173526545	173530544	4000	+	ENST00000504429.1	HAND2-AS1	1to5kb
chr4	173526444	173526886	443	9	0.616543799144161	0.651903744691723	5.66467801548254	0.00192099807900192	chr4	173526732	173530731	4000	+	ENST00000646152.1	HAND2-AS1	1to5kb
chr4	173526444	173526886	443	9	0.616543799144161	0.651903744691723	5.66467801548254	0.00192099807900192	chr4	173526091	173527375	1285	-	ENST00000359562.4	HAND2	exons
chr4	173526444	173526886	443	9	0.616543799144161	0.651903744691723	5.66467801548254	0.00192099807900192	chr4	173525378	173527012	1635	-	ENST00000503024.1	HAND2	introns
chr4	173526444	173526886	443	9	0.616543799144161	0.651903744691723	5.66467801548254	0.00192099807900192	chr4	173526091	173527276	1186	-	ENST00000359562.4	HAND2	3UTRs
chr16	1978888	1980179	1292	111	21.0407957911062	-0.479126325193088	-5.65097795224615	0.00195999804000196	chr16	1979645	1980644	1000	-	ENST00000569739.1	NOXO1	promoters
chr16	1978888	1980179	1292	111	21.0407957911062	-0.479126325193088	-5.65097795224615	0.00195999804000196	chr16	1979193	1983192	4000	+	ENST00000248114.7	GFER	1to5kb
chr16	1978888	1980179	1292	111	21.0407957911062	-0.479126325193088	-5.65097795224615	0.00195999804000196	chr16	1979207	1983206	4000	+	ENST00000569451.1	GFER	1to5kb
chr16	1978888	1980179	1292	111	21.0407957911062	-0.479126325193088	-5.65097795224615	0.00195999804000196	chr16	1979258	1983257	4000	+	ENST00000561710.1	GFER	1to5kb
chr16	1978888	1980179	1292	111	21.0407957911062	-0.479126325193088	-5.65097795224615	0.00195999804000196	chr16	1979332	1983331	4000	+	ENST00000565658.1	GFER	1to5kb
chr16	1978888	1980179	1292	111	21.0407957911062	-0.479126325193088	-5.65097795224615	0.00195999804000196	chr16	1979711	1983710	4000	+	ENST00000567719.1	GFER	1to5kb
chr16	1978888	1980179	1292	111	21.0407957911062	-0.479126325193088	-5.65097795224615	0.00195999804000196	chr16	1978552	1982929	4378	+	ENST00000568546.6	TBL3	exons
chr16	1978888	1980179	1292	111	21.0407957911062	-0.479126325193088	-5.65097795224615	0.00195999804000196	chr16	1979425	1979644	220	-	ENST00000569739.1	NOXO1	exons
chr16	1978888	1980179	1292	111	21.0407957911062	-0.479126325193088	-5.65097795224615	0.00195999804000196	chr16	1978917	1979349	433	-	ENST00000569739.1	NOXO1	exons
chr16	1978888	1980179	1292	111	21.0407957911062	-0.479126325193088	-5.65097795224615	0.00195999804000196	chr16	1979997	1980181	185	-	ENST00000356120.9	NOXO1	exons
chr16	1978888	1980179	1292	111	21.0407957911062	-0.479126325193088	-5.65097795224615	0.00195999804000196	chr16	1979790	1979903	114	-	ENST00000356120.9	NOXO1	exons
chr16	1978888	1980179	1292	111	21.0407957911062	-0.479126325193088	-5.65097795224615	0.00195999804000196	chr16	1979425	1979542	118	-	ENST00000356120.9	NOXO1	exons
chr16	1978888	1980179	1292	111	21.0407957911062	-0.479126325193088	-5.65097795224615	0.00195999804000196	chr16	1978917	1979349	433	-	ENST00000356120.9	NOXO1	exons
chr16	1978888	1980179	1292	111	21.0407957911062	-0.479126325193088	-5.65097795224615	0.00195999804000196	chr16	1979997	1980181	185	-	ENST00000354249.8	NOXO1	exons
chr16	1978888	1980179	1292	111	21.0407957911062	-0.479126325193088	-5.65097795224615	0.00195999804000196	chr16	1979790	1979903	114	-	ENST00000354249.8	NOXO1	exons
chr16	1978888	1980179	1292	111	21.0407957911062	-0.479126325193088	-5.65097795224615	0.00195999804000196	chr16	1979425	1979542	118	-	ENST00000354249.8	NOXO1	exons
chr16	1978888	1980179	1292	111	21.0407957911062	-0.479126325193088	-5.65097795224615	0.00195999804000196	chr16	1978917	1979349	433	-	ENST00000354249.8	NOXO1	exons
chr16	1978888	1980179	1292	111	21.0407957911062	-0.479126325193088	-5.65097795224615	0.00195999804000196	chr16	1979997	1980181	185	-	ENST00000397280.8	NOXO1	exons
chr16	1978888	1980179	1292	111	21.0407957911062	-0.479126325193088	-5.65097795224615	0.00195999804000196	chr16	1979790	1979903	114	-	ENST00000397280.8	NOXO1	exons
chr16	1978888	1980179	1292	111	21.0407957911062	-0.479126325193088	-5.65097795224615	0.00195999804000196	chr16	1979425	1979542	118	-	ENST00000397280.8	NOXO1	exons
chr16	1978888	1980179	1292	111	21.0407957911062	-0.479126325193088	-5.65097795224615	0.00195999804000196	chr16	1979040	1979349	310	-	ENST00000397280.8	NOXO1	exons
chr16	1978888	1980179	1292	111	21.0407957911062	-0.479126325193088	-5.65097795224615	0.00195999804000196	chr16	1979997	1980181	185	-	ENST00000566005.5	NOXO1	exons
chr16	1978888	1980179	1292	111	21.0407957911062	-0.479126325193088	-5.65097795224615	0.00195999804000196	chr16	1979790	1979903	114	-	ENST00000566005.5	NOXO1	exons
chr16	1978888	1980179	1292	111	21.0407957911062	-0.479126325193088	-5.65097795224615	0.00195999804000196	chr16	1979425	1979542	118	-	ENST00000566005.5	NOXO1	exons
chr16	1978888	1980179	1292	111	21.0407957911062	-0.479126325193088	-5.65097795224615	0.00195999804000196	chr16	1979040	1979349	310	-	ENST00000566005.5	NOXO1	exons
chr16	1978888	1980179	1292	111	21.0407957911062	-0.479126325193088	-5.65097795224615	0.00195999804000196	chr16	1980060	1980181	122	-	ENST00000563181.1	NOXO1	exons
chr16	1978888	1980179	1292	111	21.0407957911062	-0.479126325193088	-5.65097795224615	0.00195999804000196	chr16	1979350	1979424	75	-	ENST00000569739.1	NOXO1	introns
chr16	1978888	1980179	1292	111	21.0407957911062	-0.479126325193088	-5.65097795224615	0.00195999804000196	chr16	1979350	1979424	75	-	ENST00000356120.9	NOXO1	introns
chr16	1978888	1980179	1292	111	21.0407957911062	-0.479126325193088	-5.65097795224615	0.00195999804000196	chr16	1979543	1979789	247	-	ENST00000356120.9	NOXO1	introns
chr16	1978888	1980179	1292	111	21.0407957911062	-0.479126325193088	-5.65097795224615	0.00195999804000196	chr16	1979904	1979996	93	-	ENST00000356120.9	NOXO1	introns
chr16	1978888	1980179	1292	111	21.0407957911062	-0.479126325193088	-5.65097795224615	0.00195999804000196	chr16	1979350	1979424	75	-	ENST00000354249.8	NOXO1	introns
chr16	1978888	1980179	1292	111	21.0407957911062	-0.479126325193088	-5.65097795224615	0.00195999804000196	chr16	1979543	1979789	247	-	ENST00000354249.8	NOXO1	introns
chr16	1978888	1980179	1292	111	21.0407957911062	-0.479126325193088	-5.65097795224615	0.00195999804000196	chr16	1979904	1979996	93	-	ENST00000354249.8	NOXO1	introns
chr16	1978888	1980179	1292	111	21.0407957911062	-0.479126325193088	-5.65097795224615	0.00195999804000196	chr16	1979350	1979424	75	-	ENST00000397280.8	NOXO1	introns
chr16	1978888	1980179	1292	111	21.0407957911062	-0.479126325193088	-5.65097795224615	0.00195999804000196	chr16	1979543	1979789	247	-	ENST00000397280.8	NOXO1	introns
chr16	1978888	1980179	1292	111	21.0407957911062	-0.479126325193088	-5.65097795224615	0.00195999804000196	chr16	1979904	1979996	93	-	ENST00000397280.8	NOXO1	introns
chr16	1978888	1980179	1292	111	21.0407957911062	-0.479126325193088	-5.65097795224615	0.00195999804000196	chr16	1979350	1979424	75	-	ENST00000566005.5	NOXO1	introns
chr16	1978888	1980179	1292	111	21.0407957911062	-0.479126325193088	-5.65097795224615	0.00195999804000196	chr16	1979543	1979789	247	-	ENST00000566005.5	NOXO1	introns
chr16	1978888	1980179	1292	111	21.0407957911062	-0.479126325193088	-5.65097795224615	0.00195999804000196	chr16	1979904	1979996	93	-	ENST00000566005.5	NOXO1	introns
chr16	1978888	1980179	1292	111	21.0407957911062	-0.479126325193088	-5.65097795224615	0.00195999804000196	chr16	1978686	1982929	4244	+	ENST00000568546.6	TBL3	3UTRs
chr16	1978888	1980179	1292	111	21.0407957911062	-0.479126325193088	-5.65097795224615	0.00195999804000196	chr16	1978917	1979051	135	-	ENST00000356120.9	NOXO1	3UTRs
chr16	1978888	1980179	1292	111	21.0407957911062	-0.479126325193088	-5.65097795224615	0.00195999804000196	chr16	1978917	1979051	135	-	ENST00000354249.8	NOXO1	3UTRs
chr16	1978888	1980179	1292	111	21.0407957911062	-0.479126325193088	-5.65097795224615	0.00195999804000196	chr16	1979040	1979051	12	-	ENST00000397280.8	NOXO1	3UTRs
chr16	1978888	1980179	1292	111	21.0407957911062	-0.479126325193088	-5.65097795224615	0.00195999804000196	chr16	1979040	1979051	12	-	ENST00000566005.5	NOXO1	3UTRs
chr20	20366918	20367214	297	27	1.47279620091106	-0.829183282891402	-5.65091429494414	0.00195999804000196	chr20	20367104	20368103	1000	+	ENST00000310227.3	INSM1	promoters
chr20	20366918	20367214	297	27	1.47279620091106	-0.829183282891402	-5.65091429494414	0.00195999804000196	chr20	20363104	20367103	4000	+	ENST00000310227.3	INSM1	1to5kb
chr6	158509642	158509905	264	13	3.39263858255619	1.06420575800366	5.63028484867625	0.001999998000002	chr6	158506578	158511828	5251	+	ENST00000367097.8	TULP4	exons
chr6	158509642	158509905	264	13	3.39263858255619	1.06420575800366	5.63028484867625	0.001999998000002	chr6	158506695	158511828	5134	+	ENST00000367097.8	TULP4	3UTRs
chr2	127953316	127954083	768	8	0.605954373950469	-0.597950355426096	-5.63000369620129	0.001999998000002	chr2	127950409	127954985	4577	-	ENST00000357702.9	SAP130	introns
chr2	127953316	127954083	768	8	0.605954373950469	-0.597950355426096	-5.63000369620129	0.001999998000002	chr2	127950409	127954985	4577	-	ENST00000259235.7	SAP130	introns
chr2	127953316	127954083	768	8	0.605954373950469	-0.597950355426096	-5.63000369620129	0.001999998000002	chr2	127950409	127954985	4577	-	ENST00000643581.2	SAP130	introns
chr2	127953316	127954083	768	8	0.605954373950469	-0.597950355426096	-5.63000369620129	0.001999998000002	chr2	127950409	127954985	4577	-	ENST00000259234.10	SAP130	introns
chr16	3432164	3432387	224	6	0.333182649596549	-0.765026462262439	-5.62552844385395	0.00200999799000201	chr16	3404649	3448470	43822	+	ENST00000575785.2	A60	introns
chr17	26773612	26775659	2048	257	19.0241924133257	0.252748582461893	5.62036013038529	0.00202599797400203	chr17	22706704	26976693	4269990	*			intergenic
chr10	42346146	42350726	4581	25	2.31098415626971	-0.573357165933375	-5.62019639081494	0.00202699797300203	chr10	42340557	42367815	27259	-	ENST00000609841.1	LOC441666	introns
chr10	42346146	42350726	4581	25	2.31098415626971	-0.573357165933375	-5.62019639081494	0.00202699797300203	chr10	42340557	42352938	12382	-	ENST00000650175.1	LOC441666	introns
chr10	42346146	42350726	4581	25	2.31098415626971	-0.573357165933375	-5.62019639081494	0.00202699797300203	chr10	42338241	42352938	14698	-	ENST00000423987.2	LOC441666	introns
chr10	42346146	42350726	4581	25	2.31098415626971	-0.573357165933375	-5.62019639081494	0.00202699797300203	chr10	42338241	42367815	29575	-	ENST00000609034.1	LOC441666	introns
chr8	26035573	26037137	1565	9	0.85046347450453	-0.84360279911237	-5.60926291958787	0.00205899794100206	chr8	26033154	26040027	6874	-	ENST00000520164.6	EBF2	introns
chr8	26035573	26037137	1565	9	0.85046347450453	-0.84360279911237	-5.60926291958787	0.00205899794100206	chr8	26033154	26040027	6874	-	ENST00000408929.7	EBF2	introns
chr8	26035573	26037137	1565	9	0.85046347450453	-0.84360279911237	-5.60926291958787	0.00205899794100206	chr8	26033154	26040027	6874	-	ENST00000517825.1	EBF2	introns
chr19	39915340	39915863	524	53	4.51592789832164	0.472065603038975	5.59809980607353	0.00209099790900209	chr19	39915185	39915789	605	-	ENST00000616721.6	FCGBP	exons
chr19	39915340	39915863	524	53	4.51592789832164	0.472065603038975	5.59809980607353	0.00209099790900209	chr19	39915790	39918071	2282	-	ENST00000616721.6	FCGBP	introns
chr16	25987869	25988281	413	10	0.593266869878134	0.64539823222991	5.59145243723104	0.00211099788900211	chr16	25693152	26135611	442460	+	ENST00000331351.6	HS3ST4	introns
chr16	25987869	25988281	413	10	0.593266869878134	0.64539823222991	5.59145243723104	0.00211099788900211	chr16	25823437	26040913	217477	+	ENST00000648941.1		introns
chr16	25987869	25988281	413	10	0.593266869878134	0.64539823222991	5.59145243723104	0.00211099788900211	chr16	25886922	26135611	248690	+	ENST00000475436.1	HS3ST4	introns
chr19	19460723	19461174	452	18	1.27185014349644	-0.630736247225425	-5.5886580667541	0.00211699788300212	chr19	19459682	19463681	4000	+	ENST00000444839.1	GATAD2A	1to5kb
chr19	19460723	19461174	452	18	1.27185014349644	-0.630736247225425	-5.5886580667541	0.00211699788300212	chr19	19460340	19464339	4000	+	ENST00000418032.3	GATAD2A	1to5kb
chr19	19460723	19461174	452	18	1.27185014349644	-0.630736247225425	-5.5886580667541	0.00211699788300212	chr19	19436220	19465339	29120	+	ENST00000494516.6	GATAD2A	introns
chr19	19460723	19461174	452	18	1.27185014349644	-0.630736247225425	-5.5886580667541	0.00211699788300212	chr19	19386139	19465339	79201	+	ENST00000360315.7	GATAD2A	introns
chr19	19460723	19461174	452	18	1.27185014349644	-0.630736247225425	-5.5886580667541	0.00211699788300212	chr19	19386139	19465344	79206	+	ENST00000609040.5	GATAD2A	introns
chr19	19460723	19461174	452	18	1.27185014349644	-0.630736247225425	-5.5886580667541	0.00211699788300212	chr19	19386139	19465339	79201	+	ENST00000417582.6	GATAD2A	introns
chr19	19460723	19461174	452	18	1.27185014349644	-0.630736247225425	-5.5886580667541	0.00211699788300212	chr19	19406020	19465339	59320	+	ENST00000683918.1	GATAD2A	introns
chr19	19460723	19461174	452	18	1.27185014349644	-0.630736247225425	-5.5886580667541	0.00211699788300212	chr19	19427662	19465339	37678	+	ENST00000432704.5	GATAD2A	introns
chr19	19460723	19461174	452	18	1.27185014349644	-0.630736247225425	-5.5886580667541	0.00211699788300212	chr19	19436220	19465344	29125	+	ENST00000404158.5	GATAD2A	introns
chr19	19460723	19461174	452	18	1.27185014349644	-0.630736247225425	-5.5886580667541	0.00211699788300212	chr19	19457230	19465339	8110	+	ENST00000429242.7	GATAD2A	introns
chr19	19460723	19461174	452	18	1.27185014349644	-0.630736247225425	-5.5886580667541	0.00211699788300212	chr19	19458615	19465339	6725	+	ENST00000358713.7	GATAD2A	introns
chr2	64253188	64253413	226	12	0.657857457826277	-0.767706957893261	-5.58287467382504	0.00212699787300213	chr2	64252860	64330480	77621	*			intergenic
chr10	97320885	97321446	562	39	3.09054833756109	-0.462256677695103	-5.57753334792617	0.00214599785400215	chr10	97319271	97321915	2645	+	ENST00000371021.5	FRAT1	exons
chr10	97320885	97321446	562	39	3.09054833756109	-0.462256677695103	-5.57753334792617	0.00214599785400215	chr10	97320741	97321234	494	+	ENST00000490980.1		exons
chr10	97320885	97321446	562	39	3.09054833756109	-0.462256677695103	-5.57753334792617	0.00214599785400215	chr10	97321235	97321684	450	+	ENST00000490980.1		introns
chr10	97320885	97321446	562	39	3.09054833756109	-0.462256677695103	-5.57753334792617	0.00214599785400215	chr10	97320294	97321915	1622	+	ENST00000371021.5	FRAT1	3UTRs
chr7	155470381	155471180	800	10	1.2189814395789	0.645176241199993	5.5486338443099	0.00220599779400221	chr7	155464832	155474205	9374	*			intergenic
chr11	1300020	1300922	903	28	4.23441258597558	-0.488927772967516	-5.54493864241007	0.00221299778700221	chr11	1295795	1309465	13671	-	ENST00000317204.11	TOLLIP	introns
chr11	1300020	1300922	903	28	4.23441258597558	-0.488927772967516	-5.54493864241007	0.00221299778700221	chr11	1295795	1302583	6789	-	ENST00000527886.5	TOLLIP	introns
chr11	1300020	1300922	903	28	4.23441258597558	-0.488927772967516	-5.54493864241007	0.00221299778700221	chr11	1295795	1309465	13671	-	ENST00000525159.5	TOLLIP	introns
chr11	1300020	1300922	903	28	4.23441258597558	-0.488927772967516	-5.54493864241007	0.00221299778700221	chr11	1295732	1309486	13755	-	ENST00000263646.11	TOLLIP	introns
chr11	1300020	1300922	903	28	4.23441258597558	-0.488927772967516	-5.54493864241007	0.00221299778700221	chr11	1290410	1309465	19056	-	ENST00000530506.5	TOLLIP	introns
chr11	1300020	1300922	903	28	4.23441258597558	-0.488927772967516	-5.54493864241007	0.00221299778700221	chr11	1295795	1309465	13671	-	ENST00000527938.5	TOLLIP	introns
chr11	1300020	1300922	903	28	4.23441258597558	-0.488927772967516	-5.54493864241007	0.00221299778700221	chr11	1290410	1309465	19056	-	ENST00000530541.1	TOLLIP	introns
chr11	1300020	1300922	903	28	4.23441258597558	-0.488927772967516	-5.54493864241007	0.00221299778700221	chr11	1295795	1309465	13671	-	ENST00000527746.5	TOLLIP	introns
chr11	1300020	1300922	903	28	4.23441258597558	-0.488927772967516	-5.54493864241007	0.00221299778700221	chr11	1295795	1309465	13671	-	ENST00000527638.1	TOLLIP	introns
chr11	1300020	1300922	903	28	4.23441258597558	-0.488927772967516	-5.54493864241007	0.00221299778700221	chr11	1295795	1309465	13671	-	ENST00000532551.1	TOLLIP	introns
chr11	1300020	1300922	903	28	4.23441258597558	-0.488927772967516	-5.54493864241007	0.00221299778700221	chr11	1295795	1305822	10028	-	ENST00000530821.1	TOLLIP	introns
chr11	1300020	1300922	903	28	4.23441258597558	-0.488927772967516	-5.54493864241007	0.00221299778700221	chr11	1298565	1309465	10901	-	ENST00000527085.1	LOC105376512	introns
chr12	95842585	95842805	221	6	0.667612784047196	-1.30174618626935	-5.54245299906028	0.00221599778400222	chr12	95833085	95858753	25669	-	ENST00000670743.1	SNRPF-DT	introns
chr12	95842585	95842805	221	6	0.667612784047196	-1.30174618626935	-5.54245299906028	0.00221599778400222	chr12	95833085	95858753	25669	-	ENST00000553194.1	SNRPF-DT	introns
chr7	90597819	90598526	708	10	0.987846014144068	-0.761858504002051	-5.52853673786475	0.00225099774900225	chr7	90597354	90598353	1000	-	ENST00000412669.1		promoters
chr7	90597819	90598526	708	10	0.987846014144068	-0.761858504002051	-5.52853673786475	0.00225099774900225	chr7	90596749	90600748	4000	-	ENST00000415965.5		1to5kb
chr7	90597819	90598526	708	10	0.987846014144068	-0.761858504002051	-5.52853673786475	0.00225099774900225	chr7	90596891	90600890	4000	-	ENST00000441971.5		1to5kb
chr7	90597819	90598526	708	10	0.987846014144068	-0.761858504002051	-5.52853673786475	0.00225099774900225	chr7	90598354	90602353	4000	-	ENST00000412669.1		1to5kb
chr7	90597819	90598526	708	10	0.987846014144068	-0.761858504002051	-5.52853673786475	0.00225099774900225	chr7	90596879	90600878	4000	-	ENST00000660974.1		1to5kb
chr7	90597819	90598526	708	10	0.987846014144068	-0.761858504002051	-5.52853673786475	0.00225099774900225	chr7	90563864	90604217	40354	+	ENST00000449528.5	CDK14	introns
chr7	90597819	90598526	708	10	0.987846014144068	-0.761858504002051	-5.52853673786475	0.00225099774900225	chr7	90563864	90604217	40354	+	ENST00000484035.5	CDK14	introns
chr7	90597819	90598526	708	10	0.987846014144068	-0.761858504002051	-5.52853673786475	0.00225099774900225	chr7	90563864	90604217	40354	+	ENST00000446224.5	CDK14	introns
chr7	90597819	90598526	708	10	0.987846014144068	-0.761858504002051	-5.52853673786475	0.00225099774900225	chr7	90563864	90604217	40354	+	ENST00000430760.5	CDK14	introns
chr7	90597819	90598526	708	10	0.987846014144068	-0.761858504002051	-5.52853673786475	0.00225099774900225	chr7	90563864	90604217	40354	+	ENST00000456689.5	CDK14	introns
chr7	90597819	90598526	708	10	0.987846014144068	-0.761858504002051	-5.52853673786475	0.00225099774900225	chr7	90596719	90604217	7499	+	ENST00000380050.8	CDK14	introns
chr8	96149818	96150184	367	12	0.664328301642882	-0.660831371288264	-5.52586532434729	0.00226099773900226	chr8	96145525	96160286	14762	-	ENST00000287020.7	GDF6	introns
chr8	96149818	96150184	367	12	0.664328301642882	-0.660831371288264	-5.52586532434729	0.00226099773900226	chr8	96145525	96160286	14762	-	ENST00000621429.1	GDF6	introns
chr8	96149818	96150184	367	12	0.664328301642882	-0.660831371288264	-5.52586532434729	0.00226099773900226	chr8	96145525	96160286	14762	-	ENST00000620978.1	GDF6	introns
chr11	33868240	33868585	346	7	0.524327635463164	-0.893799915964266	-5.52101658156918	0.00227299772700227	chr11	33866152	33870151	4000	-	ENST00000464025.5	LMO2	1to5kb
chr11	33868240	33868585	346	7	0.524327635463164	-0.893799915964266	-5.52101658156918	0.00227299772700227	chr11	33864930	33869345	4416	-	ENST00000411482.1	LMO2	introns
chr11	33868240	33868585	346	7	0.524327635463164	-0.893799915964266	-5.52101658156918	0.00227299772700227	chr11	33864818	33869345	4528	-	ENST00000395833.7	LMO2	introns
chr11	33868240	33868585	346	7	0.524327635463164	-0.893799915964266	-5.52101658156918	0.00227299772700227	chr11	33864818	33869345	4528	-	ENST00000257818.3	LMO2	introns
chr11	33868240	33868585	346	7	0.524327635463164	-0.893799915964266	-5.52101658156918	0.00227299772700227	chr11	33864818	33869345	4528	-	ENST00000465614.1	LMO2	introns
chr7	83460141	83460777	637	17	1.13906899435234	0.655657138143741	5.51539606102364	0.00228599771400229	chr7	83418484	83466481	47998	-	ENST00000643230.2	SEMA3E	introns
chr7	83460141	83460777	637	17	1.13906899435234	0.655657138143741	5.51539606102364	0.00228599771400229	chr7	83418484	83466481	47998	-	ENST00000427262.6	SEMA3E	introns
chr7	83460141	83460777	637	17	1.13906899435234	0.655657138143741	5.51539606102364	0.00228599771400229	chr7	83418484	83466481	47998	-	ENST00000643441.1	SEMA3E	introns
chr7	83460141	83460777	637	17	1.13906899435234	0.655657138143741	5.51539606102364	0.00228599771400229	chr7	83418484	83466481	47998	-	ENST00000642232.1	SEMA3E	introns
chr7	83460141	83460777	637	17	1.13906899435234	0.655657138143741	5.51539606102364	0.00228599771400229	chr7	83408488	83462047	53560	-	ENST00000644381.1	SEMA3E	introns
chr7	83460141	83460777	637	17	1.13906899435234	0.655657138143741	5.51539606102364	0.00228599771400229	chr7	83418484	83466481	47998	-	ENST00000442159.3	SEMA3E	introns
chr16	29740506	29741103	598	17	0.974297577303687	0.502666699277054	5.51272345345898	0.00229099770900229	chr16	29740247	29744246	4000	+	ENST00000565600.1		1to5kb
chr15	18365795	18365822	28	3	0.396007496915902	-1.78107161313145	-5.5112793042966	0.0022969977030023	chr15	1	19873554	19873554	*			intergenic
chr21	32955437	32955586	150	14	0.877836810823698	0.883932694799445	5.51064887321924	0.0023019976980023	chr21	32953888	32957887	4000	+	ENST00000424837.1	LINC01690	1to5kb
chr21	32955437	32955586	150	14	0.877836810823698	0.883932694799445	5.51064887321924	0.0023019976980023	chr21	32955386	32955437	52	+	ENST00000663888.1	LOC105377136	exons
chr21	32955437	32955586	150	14	0.877836810823698	0.883932694799445	5.51064887321924	0.0023019976980023	chr21	32914130	33070903	156774	-	ENST00000454622.2		introns
chr20	60967392	60967957	566	36	5.64981861246179	-0.64856975864689	-5.499557647789	0.00232399767600232	chr20	60819212	61074048	254837	*			intergenic
chr2	101957159	101958354	1196	7	1.29256000370548	1.53625209993373	5.49368643104873	0.00234199765800234	chr2	101957056	101961055	4000	+	ENST00000627215.1	LINC01127	1to5kb
chr2	21737453	21739035	1583	5	0.339519796742078	0.787759058003707	5.49023377971854	0.00234899765100235	chr2	21529244	21799356	270113	+	ENST00000435237.1	LOC105374320	introns
chr8	32756410	32757286	877	14	1.19236279090985	-0.572313453157131	-5.48527845781297	0.00236699763300237	chr8	32756403	32756529	127	+	ENST00000519301.6	NRG1	exons
chr8	32756410	32757286	877	14	1.19236279090985	-0.572313453157131	-5.48527845781297	0.00236699763300237	chr8	32756403	32756529	127	+	ENST00000652698.1	NRG1	exons
chr8	32756410	32757286	877	14	1.19236279090985	-0.572313453157131	-5.48527845781297	0.00236699763300237	chr8	32756403	32756529	127	+	ENST00000650866.1	NRG1	exons
chr8	32756410	32757286	877	14	1.19236279090985	-0.572313453157131	-5.48527845781297	0.00236699763300237	chr8	32756403	32756529	127	+	ENST00000650856.1	NRG1	exons
chr8	32756410	32757286	877	14	1.19236279090985	-0.572313453157131	-5.48527845781297	0.00236699763300237	chr8	32756403	32756529	127	+	ENST00000523534.5	NRG1	exons
chr8	32756410	32757286	877	14	1.19236279090985	-0.572313453157131	-5.48527845781297	0.00236699763300237	chr8	32756403	32756529	127	+	ENST00000523079.5	NRG1	exons
chr8	32756410	32757286	877	14	1.19236279090985	-0.572313453157131	-5.48527845781297	0.00236699763300237	chr8	32756403	32756529	127	+	ENST00000356819.7	NRG1	exons
chr8	32756410	32757286	877	14	1.19236279090985	-0.572313453157131	-5.48527845781297	0.00236699763300237	chr8	32756403	32756529	127	+	ENST00000652588.1	NRG1	exons
chr8	32756410	32757286	877	14	1.19236279090985	-0.572313453157131	-5.48527845781297	0.00236699763300237	chr8	32756403	32756529	127	+	ENST00000521670.5	NRG1	exons
chr8	32756410	32757286	877	14	1.19236279090985	-0.572313453157131	-5.48527845781297	0.00236699763300237	chr8	32756403	32756529	127	+	ENST00000287842.7	NRG1	exons
chr8	32756410	32757286	877	14	1.19236279090985	-0.572313453157131	-5.48527845781297	0.00236699763300237	chr8	32756403	32756529	127	+	ENST00000650980.1	NRG1	exons
chr8	32756410	32757286	877	14	1.19236279090985	-0.572313453157131	-5.48527845781297	0.00236699763300237	chr8	32756403	32756529	127	+	ENST00000405005.7	NRG1	exons
chr8	32756410	32757286	877	14	1.19236279090985	-0.572313453157131	-5.48527845781297	0.00236699763300237	chr8	32756403	32756528	126	+	ENST00000522569.1	NRG1	exons
chr8	32756410	32757286	877	14	1.19236279090985	-0.572313453157131	-5.48527845781297	0.00236699763300237	chr8	32756403	32756529	127	+	ENST00000651333.1	NRG1	exons
chr8	32756410	32757286	877	14	1.19236279090985	-0.572313453157131	-5.48527845781297	0.00236699763300237	chr8	32756403	32756529	127	+	ENST00000652592.1	NRG1	exons
chr8	32756410	32757286	877	14	1.19236279090985	-0.572313453157131	-5.48527845781297	0.00236699763300237	chr8	32756403	32756529	127	+	ENST00000650819.1	NRG1	exons
chr8	32756410	32757286	877	14	1.19236279090985	-0.572313453157131	-5.48527845781297	0.00236699763300237	chr8	32756403	32756529	127	+	ENST00000651696.1	NRG1	exons
chr8	32756410	32757286	877	14	1.19236279090985	-0.572313453157131	-5.48527845781297	0.00236699763300237	chr8	32756403	32756447	45	+	ENST00000522402.5	NRG1	exons
chr8	32756410	32757286	877	14	1.19236279090985	-0.572313453157131	-5.48527845781297	0.00236699763300237	chr8	32756403	32756529	127	+	ENST00000539990.3	NRG1	exons
chr8	32756410	32757286	877	14	1.19236279090985	-0.572313453157131	-5.48527845781297	0.00236699763300237	chr8	32756403	32756475	73	+	ENST00000519240.5	NRG1	exons
chr8	32756410	32757286	877	14	1.19236279090985	-0.572313453157131	-5.48527845781297	0.00236699763300237	chr8	32756530	32759305	2776	+	ENST00000519301.6	NRG1	introns
chr8	32756410	32757286	877	14	1.19236279090985	-0.572313453157131	-5.48527845781297	0.00236699763300237	chr8	32756530	32759305	2776	+	ENST00000652698.1	NRG1	introns
chr8	32756410	32757286	877	14	1.19236279090985	-0.572313453157131	-5.48527845781297	0.00236699763300237	chr8	32756530	32759305	2776	+	ENST00000650866.1	NRG1	introns
chr8	32756410	32757286	877	14	1.19236279090985	-0.572313453157131	-5.48527845781297	0.00236699763300237	chr8	32756530	32759305	2776	+	ENST00000650856.1	NRG1	introns
chr8	32756410	32757286	877	14	1.19236279090985	-0.572313453157131	-5.48527845781297	0.00236699763300237	chr8	32756530	32759305	2776	+	ENST00000523534.5	NRG1	introns
chr8	32756410	32757286	877	14	1.19236279090985	-0.572313453157131	-5.48527845781297	0.00236699763300237	chr8	32754475	32759305	4831	+	ENST00000651335.1	NRG1	introns
chr8	32756410	32757286	877	14	1.19236279090985	-0.572313453157131	-5.48527845781297	0.00236699763300237	chr8	32756530	32759305	2776	+	ENST00000523079.5	NRG1	introns
chr8	32756410	32757286	877	14	1.19236279090985	-0.572313453157131	-5.48527845781297	0.00236699763300237	chr8	32756530	32759305	2776	+	ENST00000356819.7	NRG1	introns
chr8	32756410	32757286	877	14	1.19236279090985	-0.572313453157131	-5.48527845781297	0.00236699763300237	chr8	32756530	32759305	2776	+	ENST00000652588.1	NRG1	introns
chr8	32756410	32757286	877	14	1.19236279090985	-0.572313453157131	-5.48527845781297	0.00236699763300237	chr8	32756530	32759305	2776	+	ENST00000521670.5	NRG1	introns
chr8	32756410	32757286	877	14	1.19236279090985	-0.572313453157131	-5.48527845781297	0.00236699763300237	chr8	32756530	32759305	2776	+	ENST00000287842.7	NRG1	introns
chr8	32756410	32757286	877	14	1.19236279090985	-0.572313453157131	-5.48527845781297	0.00236699763300237	chr8	32756530	32759305	2776	+	ENST00000650980.1	NRG1	introns
chr8	32756410	32757286	877	14	1.19236279090985	-0.572313453157131	-5.48527845781297	0.00236699763300237	chr8	32756530	32759305	2776	+	ENST00000405005.7	NRG1	introns
chr8	32756410	32757286	877	14	1.19236279090985	-0.572313453157131	-5.48527845781297	0.00236699763300237	chr8	32756530	32759305	2776	+	ENST00000651333.1	NRG1	introns
chr8	32756410	32757286	877	14	1.19236279090985	-0.572313453157131	-5.48527845781297	0.00236699763300237	chr8	32756530	32759305	2776	+	ENST00000652592.1	NRG1	introns
chr8	32756410	32757286	877	14	1.19236279090985	-0.572313453157131	-5.48527845781297	0.00236699763300237	chr8	32756530	32759305	2776	+	ENST00000650819.1	NRG1	introns
chr8	32756410	32757286	877	14	1.19236279090985	-0.572313453157131	-5.48527845781297	0.00236699763300237	chr8	32756530	32759305	2776	+	ENST00000651696.1	NRG1	introns
chr8	32756410	32757286	877	14	1.19236279090985	-0.572313453157131	-5.48527845781297	0.00236699763300237	chr8	32756530	32759305	2776	+	ENST00000539990.3	NRG1	introns
chr8	32756410	32757286	877	14	1.19236279090985	-0.572313453157131	-5.48527845781297	0.00236699763300237	chr8	32756427	32756529	103	+	ENST00000650856.1	NRG1	3UTRs
chr8	32756410	32757286	877	14	1.19236279090985	-0.572313453157131	-5.48527845781297	0.00236699763300237	chr8	32756403	32756529	127	+	ENST00000651696.1	NRG1	3UTRs
chr4	2364457	2364871	415	36	2.70101173225376	0.578718771579998	5.47456786963908	0.0023959976040024	chr4	2364805	2365804	1000	-	ENST00000515169.5	ZFYVE28	promoters
chr4	2364457	2364871	415	36	2.70101173225376	0.578718771579998	5.47456786963908	0.0023959976040024	chr4	2364828	2365827	1000	-	ENST00000504743.1	ZFYVE28	promoters
chr4	2364457	2364871	415	36	2.70101173225376	0.578718771579998	5.47456786963908	0.0023959976040024	chr4	2364486	2364877	392	-	ENST00000515312.5	ZFYVE28	5UTRs
chr4	2364457	2364871	415	36	2.70101173225376	0.578718771579998	5.47456786963908	0.0023959976040024	chr4	2364486	2364804	319	-	ENST00000515169.5	ZFYVE28	5UTRs
chr4	2364457	2364871	415	36	2.70101173225376	0.578718771579998	5.47456786963908	0.0023959976040024	chr4	2364486	2364877	392	-	ENST00000515312.5	ZFYVE28	exons
chr4	2364457	2364871	415	36	2.70101173225376	0.578718771579998	5.47456786963908	0.0023959976040024	chr4	2364486	2364804	319	-	ENST00000515169.5	ZFYVE28	exons
chr4	2364457	2364871	415	36	2.70101173225376	0.578718771579998	5.47456786963908	0.0023959976040024	chr4	2364693	2364827	135	-	ENST00000504743.1	ZFYVE28	exons
chr4	2364457	2364871	415	36	2.70101173225376	0.578718771579998	5.47456786963908	0.0023959976040024	chr4	2354074	2418284	64211	-	ENST00000290974.7	ZFYVE28	introns
chr4	2364457	2364871	415	36	2.70101173225376	0.578718771579998	5.47456786963908	0.0023959976040024	chr4	2354074	2418284	64211	-	ENST00000511071.5	ZFYVE28	introns
chr4	2364457	2364871	415	36	2.70101173225376	0.578718771579998	5.47456786963908	0.0023959976040024	chr4	2354074	2364485	10412	-	ENST00000515312.5	ZFYVE28	introns
chr4	2364457	2364871	415	36	2.70101173225376	0.578718771579998	5.47456786963908	0.0023959976040024	chr4	2354074	2364485	10412	-	ENST00000515169.5	ZFYVE28	introns
chr4	2364457	2364871	415	36	2.70101173225376	0.578718771579998	5.47456786963908	0.0023959976040024	chr4	2341616	2418284	76669	-	ENST00000509171.5	ZFYVE28	introns
chr4	2364457	2364871	415	36	2.70101173225376	0.578718771579998	5.47456786963908	0.0023959976040024	chr4	2354074	2418284	64211	-	ENST00000503000.1	ZFYVE28	introns
chr4	2364457	2364871	415	36	2.70101173225376	0.578718771579998	5.47456786963908	0.0023959976040024	chr4	2354074	2406542	52469	-	ENST00000508184.5	ZFYVE28	introns
chr4	2364457	2364871	415	36	2.70101173225376	0.578718771579998	5.47456786963908	0.0023959976040024	chr4	2354074	2364692	10619	-	ENST00000504743.1	ZFYVE28	introns
chr6	103331897	103332730	834	22	2.23663773206641	-0.73169608372129	-5.47189978604862	0.0024029975970024	chr6	103003898	103578134	574237	*			intergenic
chr8	44276967	44277050	84	3	0.467880452163936	1.10455624755212	5.46911974189892	0.00241399758600241	chr8	43679592	46028803	2349212	*			intergenic
chr2	92847747	92847904	158	4	0.211120987856242	0.957705623938977	5.45097569488808	0.00245899754100246	chr2	92040001	94195805	2155805	*			intergenic
chr5	59838563	59840225	1663	8	0.530650181758416	0.538336102950998	5.44913499446366	0.00246299753700246	chr5	59215969	59893167	677199	-	ENST00000340635.11	PDE4D	introns
chr5	59838563	59840225	1663	8	0.530650181758416	0.538336102950998	5.44913499446366	0.00246299753700246	chr5	59215969	59988487	772519	-	ENST00000502484.6	PDE4D	introns
chr5	59838563	59840225	1663	8	0.530650181758416	0.538336102950998	5.44913499446366	0.00246299753700246	chr5	59215969	59893167	677199	-	ENST00000405053.7	PDE4D	introns
chr5	59838563	59840225	1663	8	0.530650181758416	0.538336102950998	5.44913499446366	0.00246299753700246	chr5	59797133	59988487	191355	-	ENST00000514231.1	PDE4D	introns
chr5	59838563	59840225	1663	8	0.530650181758416	0.538336102950998	5.44913499446366	0.00246299753700246	chr5	59560915	59988487	427573	-	ENST00000512069.6	LOC107986347	introns
chr20	24623071	24624230	1160	14	1.68804467756384	-0.77781583901868	-5.44821147332387	0.00246399753600246	chr20	24584994	24665345	80352	+	ENST00000376862.4	SYNDIG1	introns
chr10	42351889	42355416	3528	17	2.57675813863394	-0.707290583721754	-5.44306851308362	0.00247799752200248	chr10	42353012	42354011	1000	-	ENST00000423987.2	LOC441666	promoters
chr10	42351889	42355416	3528	17	2.57675813863394	-0.707290583721754	-5.44306851308362	0.00247799752200248	chr10	42354012	42358011	4000	-	ENST00000423987.2	LOC441666	1to5kb
chr10	42351889	42355416	3528	17	2.57675813863394	-0.707290583721754	-5.44306851308362	0.00247799752200248	chr10	42352939	42352996	58	-	ENST00000650175.1	LOC441666	exons
chr10	42351889	42355416	3528	17	2.57675813863394	-0.707290583721754	-5.44306851308362	0.00247799752200248	chr10	42352939	42353011	73	-	ENST00000423987.2	LOC441666	exons
chr10	42351889	42355416	3528	17	2.57675813863394	-0.707290583721754	-5.44306851308362	0.00247799752200248	chr10	42352800	42352992	193	-	ENST00000609502.1	LOC441666	exons
chr10	42351889	42355416	3528	17	2.57675813863394	-0.707290583721754	-5.44306851308362	0.00247799752200248	chr10	42340557	42367815	27259	-	ENST00000609841.1	LOC441666	introns
chr10	42351889	42355416	3528	17	2.57675813863394	-0.707290583721754	-5.44306851308362	0.00247799752200248	chr10	42340557	42352938	12382	-	ENST00000650175.1	LOC441666	introns
chr10	42351889	42355416	3528	17	2.57675813863394	-0.707290583721754	-5.44306851308362	0.00247799752200248	chr10	42352997	42360948	7952	-	ENST00000650175.1	LOC441666	introns
chr10	42351889	42355416	3528	17	2.57675813863394	-0.707290583721754	-5.44306851308362	0.00247799752200248	chr10	42338241	42352938	14698	-	ENST00000423987.2	LOC441666	introns
chr10	42351889	42355416	3528	17	2.57675813863394	-0.707290583721754	-5.44306851308362	0.00247799752200248	chr10	42338241	42367815	29575	-	ENST00000609034.1	LOC441666	introns
chr10	42351889	42355416	3528	17	2.57675813863394	-0.707290583721754	-5.44306851308362	0.00247799752200248	chr10	42352993	42367505	14513	-	ENST00000609502.1	LOC441666	introns
chr6	130865776	130866410	635	9	0.623459011842813	-0.632004331693299	-5.43595557889075	0.0024999975000025	chr6	130865834	130866833	1000	-	ENST00000368126.2	EPB41L2	promoters
chr6	130865776	130866410	635	9	0.623459011842813	-0.632004331693299	-5.43595557889075	0.0024999975000025	chr6	130865536	130865833	298	-	ENST00000368126.2	EPB41L2	exons
chr6	130865776	130866410	635	9	0.623459011842813	-0.632004331693299	-5.43595557889075	0.0024999975000025	chr6	130865635	130867458	1824	-	ENST00000452150.6	EPB41L2	introns
chr6	130865776	130866410	635	9	0.623459011842813	-0.632004331693299	-5.43595557889075	0.0024999975000025	chr6	130865635	130880143	14509	-	ENST00000531410.5	EPB41L2	introns
chr6	130865776	130866410	635	9	0.623459011842813	-0.632004331693299	-5.43595557889075	0.0024999975000025	chr6	130865635	130867458	1824	-	ENST00000528282.5	EPB41L2	introns
chr6	130865776	130866410	635	9	0.623459011842813	-0.632004331693299	-5.43595557889075	0.0024999975000025	chr6	130865635	130867458	1824	-	ENST00000530481.5	EPB41L2	introns
chr6	130865776	130866410	635	9	0.623459011842813	-0.632004331693299	-5.43595557889075	0.0024999975000025	chr6	130865635	130867458	1824	-	ENST00000337057.8	EPB41L2	introns
chr6	130865776	130866410	635	9	0.623459011842813	-0.632004331693299	-5.43595557889075	0.0024999975000025	chr6	130865635	130867458	1824	-	ENST00000445890.6	EPB41L2	introns
chr6	130865776	130866410	635	9	0.623459011842813	-0.632004331693299	-5.43595557889075	0.0024999975000025	chr6	130865635	130867458	1824	-	ENST00000628542.2	EPB41L2	introns
chr6	130865776	130866410	635	9	0.623459011842813	-0.632004331693299	-5.43595557889075	0.0024999975000025	chr6	130863719	130867458	3740	-	ENST00000530757.5	EPB41L2	introns
chr6	130865776	130866410	635	9	0.623459011842813	-0.632004331693299	-5.43595557889075	0.0024999975000025	chr6	130863719	130885095	21377	-	ENST00000392427.7	EPB41L2	introns
chr6	130865776	130866410	635	9	0.623459011842813	-0.632004331693299	-5.43595557889075	0.0024999975000025	chr6	130865635	130867458	1824	-	ENST00000368128.6	EPB41L2	introns
chr6	130865776	130866410	635	9	0.623459011842813	-0.632004331693299	-5.43595557889075	0.0024999975000025	chr6	130865635	130867458	1824	-	ENST00000527411.5	EPB41L2	introns
chr6	130865776	130866410	635	9	0.623459011842813	-0.632004331693299	-5.43595557889075	0.0024999975000025	chr6	130865635	130867458	1824	-	ENST00000524581.5	EPB41L2	introns
chr6	130865776	130866410	635	9	0.623459011842813	-0.632004331693299	-5.43595557889075	0.0024999975000025	chr6	130863719	130885095	21377	-	ENST00000525271.5	EPB41L2	introns
chr6	130865776	130866410	635	9	0.623459011842813	-0.632004331693299	-5.43595557889075	0.0024999975000025	chr6	130865635	130885095	19461	-	ENST00000525193.5	EPB41L2	introns
chr6	130865776	130866410	635	9	0.623459011842813	-0.632004331693299	-5.43595557889075	0.0024999975000025	chr6	130865635	130869811	4177	-	ENST00000527659.5	EPB41L2	introns
chr6	130865776	130866410	635	9	0.623459011842813	-0.632004331693299	-5.43595557889075	0.0024999975000025	chr6	130865635	130867458	1824	-	ENST00000529208.5	EPB41L2	introns
chr6	130865776	130866410	635	9	0.623459011842813	-0.632004331693299	-5.43595557889075	0.0024999975000025	chr6	130865635	130867458	1824	-	ENST00000527017.6	EPB41L2	introns
chr7	14279005	14279622	618	25	3.44846386570353	0.86528915539771	5.43048300297367	0.00251299748700251	chr7	14178152	14338514	160363	-	ENST00000399322.7	DGKB	introns
chr7	14279005	14279622	618	25	3.44846386570353	0.86528915539771	5.43048300297367	0.00251299748700251	chr7	14178152	14338514	160363	-	ENST00000402815.6	DGKB	introns
chr7	14279005	14279622	618	25	3.44846386570353	0.86528915539771	5.43048300297367	0.00251299748700251	chr7	14178152	14338514	160363	-	ENST00000403951.6	DGKB	introns
chr7	14279005	14279622	618	25	3.44846386570353	0.86528915539771	5.43048300297367	0.00251299748700251	chr7	14178152	14338514	160363	-	ENST00000407950.5	DGKB	introns
chr7	14279005	14279622	618	25	3.44846386570353	0.86528915539771	5.43048300297367	0.00251299748700251	chr7	14178152	14338514	160363	-	ENST00000406247.7	DGKB	introns
chr7	14279005	14279622	618	25	3.44846386570353	0.86528915539771	5.43048300297367	0.00251299748700251	chr7	14209550	14338514	128965	-	ENST00000403963.5	DGKB	introns
chr2	106466295	106466363	69	9	0.998600432291472	-1.56301894663163	-5.41751742314987	0.00255699744300256	chr2	106459333	106468216	8884	-	ENST00000304514.11	RGPD3	introns
chr2	106466295	106466363	69	9	0.998600432291472	-1.56301894663163	-5.41751742314987	0.00255699744300256	chr2	106459333	106468216	8884	-	ENST00000409886.4	RGPD3	introns
chr3	91714482	91714518	37	3	0.368189597520239	-0.449157527137403	-5.40769244024214	0.0025969974030026	chr3	91518776	93838763	2319988	*			intergenic
chr10	3080818	3081034	217	5	0.286002367374411	-0.920213623260157	-5.40248301445435	0.00261499738500261	chr10	3066423	3082387	15965	+	ENST00000607886.5	PFKP	introns
chr10	3080818	3081034	217	5	0.286002367374411	-0.920213623260157	-5.40248301445435	0.00261499738500261	chr10	3067708	3082387	14680	+	ENST00000381125.9	PFKP	introns
chr10	3080818	3081034	217	5	0.286002367374411	-0.920213623260157	-5.40248301445435	0.00261499738500261	chr10	3069390	3082387	12998	+	ENST00000381075.7	PFKP	introns
chr10	3080818	3081034	217	5	0.286002367374411	-0.920213623260157	-5.40248301445435	0.00261499738500261	chr10	3069390	3082387	12998	+	ENST00000677351.1	PFKP	introns
chr10	3080818	3081034	217	5	0.286002367374411	-0.920213623260157	-5.40248301445435	0.00261499738500261	chr10	3069390	3082387	12998	+	ENST00000678206.1	PFKP	introns
chr10	3080818	3081034	217	5	0.286002367374411	-0.920213623260157	-5.40248301445435	0.00261499738500261	chr10	3069390	3082387	12998	+	ENST00000678089.1	PFKP	introns
chr10	3080818	3081034	217	5	0.286002367374411	-0.920213623260157	-5.40248301445435	0.00261499738500261	chr10	3069390	3082387	12998	+	ENST00000676796.1	PFKP	introns
chr10	3080818	3081034	217	5	0.286002367374411	-0.920213623260157	-5.40248301445435	0.00261499738500261	chr10	3069390	3082387	12998	+	ENST00000421751.1	PFKP	introns
chr10	3080818	3081034	217	5	0.286002367374411	-0.920213623260157	-5.40248301445435	0.00261499738500261	chr10	3070316	3082387	12072	+	ENST00000407806.2	PFKP	introns
chr2	8683253	8683883	631	14	1.02257215840434	0.512418498697616	5.40018529873633	0.00262499737500262	chr2	8679335	8683334	4000	-	ENST00000412712.1	ID2-AS1	1to5kb
chr2	8683253	8683883	631	14	1.02257215840434	0.512418498697616	5.40018529873633	0.00262499737500262	chr2	8682865	8686864	4000	-	ENST00000455965.6	ID2-AS1	1to5kb
chr2	8683253	8683883	631	14	1.02257215840434	0.512418498697616	5.40018529873633	0.00262499737500262	chr2	8680163	8684162	4000	-	ENST00000661063.1	ID2-AS1	1to5kb
chr2	8683253	8683883	631	14	1.02257215840434	0.512418498697616	5.40018529873633	0.00262499737500262	chr2	8682864	8686863	4000	-	ENST00000453900.2	ID2-AS1	1to5kb
chr2	8683253	8683883	631	14	1.02257215840434	0.512418498697616	5.40018529873633	0.00262499737500262	chr2	8679812	8683811	4000	-	ENST00000669696.1	ID2-AS1	1to5kb
chr2	8683253	8683883	631	14	1.02257215840434	0.512418498697616	5.40018529873633	0.00262499737500262	chr2	8679645	8683644	4000	-	ENST00000433592.1		1to5kb
chr2	8683253	8683883	631	14	1.02257215840434	0.512418498697616	5.40018529873633	0.00262499737500262	chr2	8680057	8684056	4000	-	ENST00000421298.1		1to5kb
chr2	8683253	8683883	631	14	1.02257215840434	0.512418498697616	5.40018529873633	0.00262499737500262	chr2	8679854	8683853	4000	-	ENST00000418957.1		1to5kb
chr2	8683253	8683883	631	14	1.02257215840434	0.512418498697616	5.40018529873633	0.00262499737500262	chr2	8683685	8684453	769	+	ENST00000234091.8	ID2	exons
chr2	8683253	8683883	631	14	1.02257215840434	0.512418498697616	5.40018529873633	0.00262499737500262	chr2	8683685	8684461	777	+	ENST00000396290.2	ID2	exons
chr2	8683253	8683883	631	14	1.02257215840434	0.512418498697616	5.40018529873633	0.00262499737500262	chr2	8683685	8684031	347	+	ENST00000472142.1	ID2	exons
chr2	8683253	8683883	631	14	1.02257215840434	0.512418498697616	5.40018529873633	0.00262499737500262	chr2	8682907	8683684	778	+	ENST00000234091.8	ID2	introns
chr2	8683253	8683883	631	14	1.02257215840434	0.512418498697616	5.40018529873633	0.00262499737500262	chr2	8682907	8683684	778	+	ENST00000396290.2	ID2	introns
chr2	8683253	8683883	631	14	1.02257215840434	0.512418498697616	5.40018529873633	0.00262499737500262	chr2	8682907	8683684	778	+	ENST00000472142.1	ID2	introns
chr2	8683253	8683883	631	14	1.02257215840434	0.512418498697616	5.40018529873633	0.00262499737500262	chr2	8683685	8684453	769	+	ENST00000234091.8	ID2	3UTRs
chr2	8683253	8683883	631	14	1.02257215840434	0.512418498697616	5.40018529873633	0.00262499737500262	chr2	8683685	8684461	777	+	ENST00000396290.2	ID2	3UTRs
chr17	21770887	21771093	207	20	1.11479962741924	0.757739409337509	5.39581195713019	0.00263399736600263	chr17	21704613	21773753	69141	*			intergenic
chr5	6100179	6100925	747	7	0.529332235803438	1.51530003465199	5.39228796560906	0.00264599735400265	chr5	6030842	6129302	98461	*			intergenic
chr21	43740483	43741793	1311	34	2.94448600358982	0.798770439796279	5.39208077003266	0.00264599735400265	chr21	43740016	43741015	1000	+	ENST00000490666.5	PDXK	promoters
chr21	43740483	43741793	1311	34	2.94448600358982	0.798770439796279	5.39208077003266	0.00264599735400265	chr21	43740420	43741419	1000	+	ENST00000467908.1	PDXK	promoters
chr21	43740483	43741793	1311	34	2.94448600358982	0.798770439796279	5.39208077003266	0.00264599735400265	chr21	43740465	43741464	1000	+	ENST00000343528.10	PDXK	promoters
chr21	43740483	43741793	1311	34	2.94448600358982	0.798770439796279	5.39208077003266	0.00264599735400265	chr21	43740476	43741475	1000	+	ENST00000398078.7	PDXK	promoters
chr21	43740483	43741793	1311	34	2.94448600358982	0.798770439796279	5.39208077003266	0.00264599735400265	chr21	43740703	43744702	4000	+	ENST00000468392.5	PDXK	1to5kb
chr21	43740483	43741793	1311	34	2.94448600358982	0.798770439796279	5.39208077003266	0.00264599735400265	chr21	43741420	43741550	131	+	ENST00000467908.1	PDXK	5UTRs
chr21	43740483	43741793	1311	34	2.94448600358982	0.798770439796279	5.39208077003266	0.00264599735400265	chr21	43741667	43741771	105	+	ENST00000468090.5	PDXK	exons
chr21	43740483	43741793	1311	34	2.94448600358982	0.798770439796279	5.39208077003266	0.00264599735400265	chr21	43741667	43741771	105	+	ENST00000291565.9	PDXK	exons
chr21	43740483	43741793	1311	34	2.94448600358982	0.798770439796279	5.39208077003266	0.00264599735400265	chr21	43741667	43741771	105	+	ENST00000398085.7	PDXK	exons
chr21	43740483	43741793	1311	34	2.94448600358982	0.798770439796279	5.39208077003266	0.00264599735400265	chr21	43741667	43741771	105	+	ENST00000470029.5	PDXK	exons
chr21	43740483	43741793	1311	34	2.94448600358982	0.798770439796279	5.39208077003266	0.00264599735400265	chr21	43741667	43741771	105	+	ENST00000498040.5	PDXK	exons
chr21	43740483	43741793	1311	34	2.94448600358982	0.798770439796279	5.39208077003266	0.00264599735400265	chr21	43741667	43741771	105	+	ENST00000472777.5	PDXK	exons
chr21	43740483	43741793	1311	34	2.94448600358982	0.798770439796279	5.39208077003266	0.00264599735400265	chr21	43741667	43741771	105	+	ENST00000481512.5	PDXK	exons
chr21	43740483	43741793	1311	34	2.94448600358982	0.798770439796279	5.39208077003266	0.00264599735400265	chr21	43741016	43741040	25	+	ENST00000490666.5	PDXK	exons
chr21	43740483	43741793	1311	34	2.94448600358982	0.798770439796279	5.39208077003266	0.00264599735400265	chr21	43741667	43741771	105	+	ENST00000490666.5	PDXK	exons
chr21	43740483	43741793	1311	34	2.94448600358982	0.798770439796279	5.39208077003266	0.00264599735400265	chr21	43741420	43741572	153	+	ENST00000467908.1	PDXK	exons
chr21	43740483	43741793	1311	34	2.94448600358982	0.798770439796279	5.39208077003266	0.00264599735400265	chr21	43741667	43741771	105	+	ENST00000467908.1	PDXK	exons
chr21	43740483	43741793	1311	34	2.94448600358982	0.798770439796279	5.39208077003266	0.00264599735400265	chr21	43741465	43741576	112	+	ENST00000343528.10	PDXK	exons
chr21	43740483	43741793	1311	34	2.94448600358982	0.798770439796279	5.39208077003266	0.00264599735400265	chr21	43741667	43741771	105	+	ENST00000343528.10	PDXK	exons
chr21	43740483	43741793	1311	34	2.94448600358982	0.798770439796279	5.39208077003266	0.00264599735400265	chr21	43741476	43741771	296	+	ENST00000398078.7	PDXK	exons
chr21	43740483	43741793	1311	34	2.94448600358982	0.798770439796279	5.39208077003266	0.00264599735400265	chr21	43734124	43741666	7543	+	ENST00000468090.5	PDXK	introns
chr21	43740483	43741793	1311	34	2.94448600358982	0.798770439796279	5.39208077003266	0.00264599735400265	chr21	43741772	43746078	4307	+	ENST00000468090.5	PDXK	introns
chr21	43740483	43741793	1311	34	2.94448600358982	0.798770439796279	5.39208077003266	0.00264599735400265	chr21	43734124	43741666	7543	+	ENST00000291565.9	PDXK	introns
chr21	43740483	43741793	1311	34	2.94448600358982	0.798770439796279	5.39208077003266	0.00264599735400265	chr21	43741772	43743723	1952	+	ENST00000291565.9	PDXK	introns
chr21	43740483	43741793	1311	34	2.94448600358982	0.798770439796279	5.39208077003266	0.00264599735400265	chr21	43734124	43741666	7543	+	ENST00000398085.7	PDXK	introns
chr21	43740483	43741793	1311	34	2.94448600358982	0.798770439796279	5.39208077003266	0.00264599735400265	chr21	43741772	43743668	1897	+	ENST00000398085.7	PDXK	introns
chr21	43740483	43741793	1311	34	2.94448600358982	0.798770439796279	5.39208077003266	0.00264599735400265	chr21	43734124	43741666	7543	+	ENST00000470029.5	PDXK	introns
chr21	43740483	43741793	1311	34	2.94448600358982	0.798770439796279	5.39208077003266	0.00264599735400265	chr21	43741772	43743723	1952	+	ENST00000470029.5	PDXK	introns
chr21	43740483	43741793	1311	34	2.94448600358982	0.798770439796279	5.39208077003266	0.00264599735400265	chr21	43734124	43741666	7543	+	ENST00000498040.5	PDXK	introns
chr21	43740483	43741793	1311	34	2.94448600358982	0.798770439796279	5.39208077003266	0.00264599735400265	chr21	43741772	43743723	1952	+	ENST00000498040.5	PDXK	introns
chr21	43740483	43741793	1311	34	2.94448600358982	0.798770439796279	5.39208077003266	0.00264599735400265	chr21	43734124	43741666	7543	+	ENST00000472777.5	PDXK	introns
chr21	43740483	43741793	1311	34	2.94448600358982	0.798770439796279	5.39208077003266	0.00264599735400265	chr21	43741772	43743723	1952	+	ENST00000472777.5	PDXK	introns
chr21	43740483	43741793	1311	34	2.94448600358982	0.798770439796279	5.39208077003266	0.00264599735400265	chr21	43734124	43741666	7543	+	ENST00000481512.5	PDXK	introns
chr21	43740483	43741793	1311	34	2.94448600358982	0.798770439796279	5.39208077003266	0.00264599735400265	chr21	43741772	43743723	1952	+	ENST00000481512.5	PDXK	introns
chr21	43740483	43741793	1311	34	2.94448600358982	0.798770439796279	5.39208077003266	0.00264599735400265	chr21	43741041	43741666	626	+	ENST00000490666.5	PDXK	introns
chr21	43740483	43741793	1311	34	2.94448600358982	0.798770439796279	5.39208077003266	0.00264599735400265	chr21	43741772	43743723	1952	+	ENST00000490666.5	PDXK	introns
chr21	43740483	43741793	1311	34	2.94448600358982	0.798770439796279	5.39208077003266	0.00264599735400265	chr21	43741573	43741666	94	+	ENST00000467908.1	PDXK	introns
chr21	43740483	43741793	1311	34	2.94448600358982	0.798770439796279	5.39208077003266	0.00264599735400265	chr21	43741772	43743723	1952	+	ENST00000467908.1	PDXK	introns
chr21	43740483	43741793	1311	34	2.94448600358982	0.798770439796279	5.39208077003266	0.00264599735400265	chr21	43741577	43741666	90	+	ENST00000343528.10	PDXK	introns
chr21	43740483	43741793	1311	34	2.94448600358982	0.798770439796279	5.39208077003266	0.00264599735400265	chr21	43741772	43743723	1952	+	ENST00000343528.10	PDXK	introns
chr21	43740483	43741793	1311	34	2.94448600358982	0.798770439796279	5.39208077003266	0.00264599735400265	chr21	43741772	43743723	1952	+	ENST00000398078.7	PDXK	introns
chr5	3601857	3602238	382	26	1.5975649655432	-0.592993789496961	-5.39140128129052	0.00264599735400265	chr5	3601189	3605188	4000	-	ENST00000559410.1		1to5kb
chr2	138827603	138828186	584	3	0.166845566396828	0.743662545346157	5.38772739525705	0.00265699734300266	chr2	138785391	138863596	78206	*			intergenic
chr5	63777369	63777703	335	6	0.363820772208679	0.882728871276373	5.38562485057389	0.00266499733500267	chr5	63571618	63957873	386256	*			intergenic
chr21	39345644	39347251	1608	20	1.45412200722181	-0.453886954263918	-5.38233628778216	0.00267799732200268	chr21	39345830	39345958	129	-	ENST00000288344.14	HMGN1	exons
chr21	39345644	39347251	1608	20	1.45412200722181	-0.453886954263918	-5.38233628778216	0.00267799732200268	chr21	39345146	39348339	3194	-	ENST00000486741.5	HMGN1	exons
chr21	39345644	39347251	1608	20	1.45412200722181	-0.453886954263918	-5.38233628778216	0.00267799732200268	chr21	39345830	39345958	129	-	ENST00000431390.5	HMGN1	exons
chr21	39345644	39347251	1608	20	1.45412200722181	-0.453886954263918	-5.38233628778216	0.00267799732200268	chr21	39345830	39347292	1463	-	ENST00000492280.5	HMGN1	exons
chr21	39345644	39347251	1608	20	1.45412200722181	-0.453886954263918	-5.38233628778216	0.00267799732200268	chr21	39347114	39347292	179	-	ENST00000652622.1	HMGN1	exons
chr21	39345644	39347251	1608	20	1.45412200722181	-0.453886954263918	-5.38233628778216	0.00267799732200268	chr21	39345830	39345958	129	-	ENST00000652622.1	HMGN1	exons
chr21	39345644	39347251	1608	20	1.45412200722181	-0.453886954263918	-5.38233628778216	0.00267799732200268	chr21	39345830	39345958	129	-	ENST00000489072.5	HMGN1	exons
chr21	39345644	39347251	1608	20	1.45412200722181	-0.453886954263918	-5.38233628778216	0.00267799732200268	chr21	39347247	39347292	46	-	ENST00000482192.5	HMGN1	exons
chr21	39345644	39347251	1608	20	1.45412200722181	-0.453886954263918	-5.38233628778216	0.00267799732200268	chr21	39345830	39345958	129	-	ENST00000485550.5	HMGN1	exons
chr21	39345644	39347251	1608	20	1.45412200722181	-0.453886954263918	-5.38233628778216	0.00267799732200268	chr21	39347247	39347292	46	-	ENST00000490032.5	HMGN1	exons
chr21	39345644	39347251	1608	20	1.45412200722181	-0.453886954263918	-5.38233628778216	0.00267799732200268	chr21	39347247	39347292	46	-	ENST00000443046.5	HMGN1	exons
chr21	39345644	39347251	1608	20	1.45412200722181	-0.453886954263918	-5.38233628778216	0.00267799732200268	chr21	39345830	39345958	129	-	ENST00000443046.5	HMGN1	exons
chr21	39345644	39347251	1608	20	1.45412200722181	-0.453886954263918	-5.38233628778216	0.00267799732200268	chr21	39347147	39347292	146	-	ENST00000491183.5	HMGN1	exons
chr21	39345644	39347251	1608	20	1.45412200722181	-0.453886954263918	-5.38233628778216	0.00267799732200268	chr21	39345275	39345829	555	-	ENST00000288344.14	HMGN1	introns
chr21	39345644	39347251	1608	20	1.45412200722181	-0.453886954263918	-5.38233628778216	0.00267799732200268	chr21	39345959	39348291	2333	-	ENST00000288344.14	HMGN1	introns
chr21	39345644	39347251	1608	20	1.45412200722181	-0.453886954263918	-5.38233628778216	0.00267799732200268	chr21	39345275	39348291	3017	-	ENST00000380749.10	HMGN1	introns
chr21	39345644	39347251	1608	20	1.45412200722181	-0.453886954263918	-5.38233628778216	0.00267799732200268	chr21	39345275	39345829	555	-	ENST00000431390.5	HMGN1	introns
chr21	39345644	39347251	1608	20	1.45412200722181	-0.453886954263918	-5.38233628778216	0.00267799732200268	chr21	39345959	39347378	1420	-	ENST00000431390.5	HMGN1	introns
chr21	39345644	39347251	1608	20	1.45412200722181	-0.453886954263918	-5.38233628778216	0.00267799732200268	chr21	39345275	39345829	555	-	ENST00000492280.5	HMGN1	introns
chr21	39345644	39347251	1608	20	1.45412200722181	-0.453886954263918	-5.38233628778216	0.00267799732200268	chr21	39345275	39345829	555	-	ENST00000652622.1	HMGN1	introns
chr21	39345644	39347251	1608	20	1.45412200722181	-0.453886954263918	-5.38233628778216	0.00267799732200268	chr21	39345959	39347113	1155	-	ENST00000652622.1	HMGN1	introns
chr21	39345644	39347251	1608	20	1.45412200722181	-0.453886954263918	-5.38233628778216	0.00267799732200268	chr21	39345275	39347378	2104	-	ENST00000436324.5	HMGN1	introns
chr21	39345644	39347251	1608	20	1.45412200722181	-0.453886954263918	-5.38233628778216	0.00267799732200268	chr21	39345275	39348291	3017	-	ENST00000380748.5	HMGN1	introns
chr21	39345644	39347251	1608	20	1.45412200722181	-0.453886954263918	-5.38233628778216	0.00267799732200268	chr21	39345275	39347378	2104	-	ENST00000419378.5	HMGN1	introns
chr21	39345644	39347251	1608	20	1.45412200722181	-0.453886954263918	-5.38233628778216	0.00267799732200268	chr21	39345275	39345829	555	-	ENST00000489072.5	HMGN1	introns
chr21	39345644	39347251	1608	20	1.45412200722181	-0.453886954263918	-5.38233628778216	0.00267799732200268	chr21	39345959	39348291	2333	-	ENST00000489072.5	HMGN1	introns
chr21	39345644	39347251	1608	20	1.45412200722181	-0.453886954263918	-5.38233628778216	0.00267799732200268	chr21	39345275	39347246	1972	-	ENST00000482192.5	HMGN1	introns
chr21	39345644	39347251	1608	20	1.45412200722181	-0.453886954263918	-5.38233628778216	0.00267799732200268	chr21	39345275	39348291	3017	-	ENST00000380747.5	HMGN1	introns
chr21	39345644	39347251	1608	20	1.45412200722181	-0.453886954263918	-5.38233628778216	0.00267799732200268	chr21	39345275	39345829	555	-	ENST00000485550.5	HMGN1	introns
chr21	39345644	39347251	1608	20	1.45412200722181	-0.453886954263918	-5.38233628778216	0.00267799732200268	chr21	39345959	39347378	1420	-	ENST00000485550.5	HMGN1	introns
chr21	39345644	39347251	1608	20	1.45412200722181	-0.453886954263918	-5.38233628778216	0.00267799732200268	chr21	39345275	39347246	1972	-	ENST00000490032.5	HMGN1	introns
chr21	39345644	39347251	1608	20	1.45412200722181	-0.453886954263918	-5.38233628778216	0.00267799732200268	chr21	39345275	39345829	555	-	ENST00000443046.5	HMGN1	introns
chr21	39345644	39347251	1608	20	1.45412200722181	-0.453886954263918	-5.38233628778216	0.00267799732200268	chr21	39345959	39347246	1288	-	ENST00000443046.5	HMGN1	introns
chr21	39345644	39347251	1608	20	1.45412200722181	-0.453886954263918	-5.38233628778216	0.00267799732200268	chr21	39345275	39348291	3017	-	ENST00000464078.5	HMGN1	introns
chr21	39345644	39347251	1608	20	1.45412200722181	-0.453886954263918	-5.38233628778216	0.00267799732200268	chr21	39345830	39345937	108	-	ENST00000288344.14	HMGN1	3UTRs
chr21	39345644	39347251	1608	20	1.45412200722181	-0.453886954263918	-5.38233628778216	0.00267799732200268	chr21	39345830	39345958	129	-	ENST00000431390.5	HMGN1	3UTRs
chr21	39345644	39347251	1608	20	1.45412200722181	-0.453886954263918	-5.38233628778216	0.00267799732200268	chr21	39347114	39347292	179	-	ENST00000652622.1	HMGN1	3UTRs
chr21	39345644	39347251	1608	20	1.45412200722181	-0.453886954263918	-5.38233628778216	0.00267799732200268	chr21	39345830	39345958	129	-	ENST00000652622.1	HMGN1	3UTRs
chr21	39345644	39347251	1608	20	1.45412200722181	-0.453886954263918	-5.38233628778216	0.00267799732200268	chr21	39347247	39347292	46	-	ENST00000443046.5	HMGN1	3UTRs
chr21	39345644	39347251	1608	20	1.45412200722181	-0.453886954263918	-5.38233628778216	0.00267799732200268	chr21	39345830	39345958	129	-	ENST00000443046.5	HMGN1	3UTRs
chr5	142426378	142426544	167	5	0.274512745971024	-0.743553564239037	-5.36442317958711	0.00272199727800272	chr5	142353584	142463969	110386	+	ENST00000510311.5	SPRY4-AS1	introns
chr5	142426378	142426544	167	5	0.274512745971024	-0.743553564239037	-5.36442317958711	0.00272199727800272	chr5	142391052	142463969	72918	+	ENST00000668207.1	SPRY4-AS1	introns
chr5	142426378	142426544	167	5	0.274512745971024	-0.743553564239037	-5.36442317958711	0.00272199727800272	chr5	142404354	142463969	59616	+	ENST00000443800.5	SPRY4-AS1	introns
chr5	142426378	142426544	167	5	0.274512745971024	-0.743553564239037	-5.36442317958711	0.00272199727800272	chr5	142404354	142463969	59616	+	ENST00000425963.1	SPRY4-AS1	introns
chr12	103194174	103195157	984	5	0.25514265928521	-0.841098241448532	-5.36291106904806	0.00272399727600272	chr12	103183676	103237590	53915	*			intergenic
chr4	106605954	106606123	170	7	0.372708909618105	-0.71013906997173	-5.35901756108324	0.00272999727000273	chr4	106525502	106620375	94874	+	ENST00000650850.1	LOC105377356	introns
chr10	12785355	12785762	408	13	0.79999412273288	-0.686270317222784	-5.35337517660139	0.00275299724700275	chr10	12769800	12791157	21358	+	ENST00000619168.5	CAMK1D	introns
chr10	12785355	12785762	408	13	0.79999412273288	-0.686270317222784	-5.35337517660139	0.00275299724700275	chr10	12769800	12791157	21358	+	ENST00000378845.5	CAMK1D	introns
chr10	12785355	12785762	408	13	0.79999412273288	-0.686270317222784	-5.35337517660139	0.00275299724700275	chr10	12769800	12791157	21358	+	ENST00000615792.1	CAMK1D	introns
chr10	55899641	55900082	442	25	3.51239678896958	0.527892442682406	5.35296731481568	0.00275399724600275	chr10	55746909	56356478	609570	*			intergenic
chr16	31819562	31820029	468	27	1.89781500293131	0.562076940128839	5.35217366588841	0.00275699724300276	chr16	31813845	31858632	44788	*			intergenic
chr7	134798319	134798756	438	5	0.261038761146457	0.742360788251622	5.34851289648495	0.00277999722000278	chr7	134744364	134843883	99520	+	ENST00000417172.5	CALD1	introns
chr7	134798319	134798756	438	5	0.261038761146457	0.742360788251622	5.34851289648495	0.00277999722000278	chr7	134745573	134843883	98311	+	ENST00000436461.6	CALD1	introns
chr7	134798319	134798756	438	5	0.261038761146457	0.742360788251622	5.34851289648495	0.00277999722000278	chr7	134779750	134843883	64134	+	ENST00000422748.5	CALD1	introns
chr7	134798319	134798756	438	5	0.261038761146457	0.742360788251622	5.34851289648495	0.00277999722000278	chr7	134779750	134843883	64134	+	ENST00000454108.5	CALD1	introns
chr7	134798319	134798756	438	5	0.261038761146457	0.742360788251622	5.34851289648495	0.00277999722000278	chr7	134779750	134843883	64134	+	ENST00000475772.5	CALD1	introns
chr7	134798319	134798756	438	5	0.261038761146457	0.742360788251622	5.34851289648495	0.00277999722000278	chr7	134779750	134843883	64134	+	ENST00000361675.7	CALD1	introns
chr7	134798319	134798756	438	5	0.261038761146457	0.742360788251622	5.34851289648495	0.00277999722000278	chr7	134779750	134843883	64134	+	ENST00000430085.5	CALD1	introns
chr7	134798319	134798756	438	5	0.261038761146457	0.742360788251622	5.34851289648495	0.00277999722000278	chr7	134779750	134821984	42235	+	ENST00000462181.1	CALD1	introns
chr7	134798319	134798756	438	5	0.261038761146457	0.742360788251622	5.34851289648495	0.00277999722000278	chr7	134779750	134843883	64134	+	ENST00000482470.5	CALD1	introns
chr7	134798319	134798756	438	5	0.261038761146457	0.742360788251622	5.34851289648495	0.00277999722000278	chr7	134779750	134843883	64134	+	ENST00000361901.6	CALD1	introns
chr7	134798319	134798756	438	5	0.261038761146457	0.742360788251622	5.34851289648495	0.00277999722000278	chr7	134779750	134809590	29841	+	ENST00000498254.5	CALD1	introns
chr10	94390287	94390741	455	3	0.169839242645224	0.636352089004229	5.34571459493937	0.00279199720800279	chr10	94367960	94397540	29581	*			intergenic
chr6	6613237	6613659	423	39	2.2057505482035	0.551781240485317	5.33827568760953	0.00281599718400282	chr6	6588871	6624925	36055	+	ENST00000379953.6	LY86	introns
chr6	6613237	6613659	423	39	2.2057505482035	0.551781240485317	5.33827568760953	0.00281599718400282	chr6	6588871	6624925	36055	+	ENST00000230568.5	LY86	introns
chr6	6613237	6613659	423	39	2.2057505482035	0.551781240485317	5.33827568760953	0.00281599718400282	chr6	6569490	6622631	53142	-	ENST00000429345.5	LY86-AS1	introns
chr6	6613237	6613659	423	39	2.2057505482035	0.551781240485317	5.33827568760953	0.00281599718400282	chr6	6569490	6622631	53142	-	ENST00000658580.1	LY86-AS1	introns
chr6	6613237	6613659	423	39	2.2057505482035	0.551781240485317	5.33827568760953	0.00281599718400282	chr6	6591480	6622631	31152	-	ENST00000435641.5	LY86-AS1	introns
chr6	6613237	6613659	423	39	2.2057505482035	0.551781240485317	5.33827568760953	0.00281599718400282	chr6	6569490	6622631	53142	-	ENST00000665459.1	LY86-AS1	introns
chr6	6613237	6613659	423	39	2.2057505482035	0.551781240485317	5.33827568760953	0.00281599718400282	chr6	6564389	6622631	58243	-	ENST00000655679.1	LY86-AS1	introns
chr6	6613237	6613659	423	39	2.2057505482035	0.551781240485317	5.33827568760953	0.00281599718400282	chr6	6564389	6620754	56366	-	ENST00000669477.1	LY86-AS1	introns
chr6	6613237	6613659	423	39	2.2057505482035	0.551781240485317	5.33827568760953	0.00281599718400282	chr6	6564389	6622631	58243	-	ENST00000653438.1	LY86-AS1	introns
chr5	1869362	1869663	302	11	0.713545605341755	-0.728722530017913	-5.31950808641548	0.00288499711500289	chr5	1864891	1877412	12522	*			intergenic
chr12	7872673	7873175	503	52	4.25433799236173	0.489981497730824	5.31470810012322	0.0028959971040029	chr12	7872853	7873852	1000	-	ENST00000340749.9	SLC2A14	promoters
chr12	7872673	7873175	503	52	4.25433799236173	0.489981497730824	5.31470810012322	0.0028959971040029	chr12	7872825	7873824	1000	-	ENST00000543909.5	SLC2A14	promoters
chr12	7872673	7873175	503	52	4.25433799236173	0.489981497730824	5.31470810012322	0.0028959971040029	chr12	7872916	7873915	1000	-	ENST00000431042.7	SLC2A14	promoters
chr12	7872673	7873175	503	52	4.25433799236173	0.489981497730824	5.31470810012322	0.0028959971040029	chr12	7873040	7874039	1000	-	ENST00000396589.6	SLC2A14	promoters
chr12	7872673	7873175	503	52	4.25433799236173	0.489981497730824	5.31470810012322	0.0028959971040029	chr12	7872853	7873852	1000	-	ENST00000535295.5	SLC2A14	promoters
chr12	7872673	7873175	503	52	4.25433799236173	0.489981497730824	5.31470810012322	0.0028959971040029	chr12	7872875	7873874	1000	-	ENST00000546234.5	SLC2A14	promoters
chr12	7872673	7873175	503	52	4.25433799236173	0.489981497730824	5.31470810012322	0.0028959971040029	chr12	7873028	7874027	1000	-	ENST00000542782.5	SLC2A14	promoters
chr12	7872673	7873175	503	52	4.25433799236173	0.489981497730824	5.31470810012322	0.0028959971040029	chr12	7872803	7873802	1000	-	ENST00000535344.5	SLC2A14	promoters
chr12	7872673	7873175	503	52	4.25433799236173	0.489981497730824	5.31470810012322	0.0028959971040029	chr12	7872884	7873883	1000	-	ENST00000537557.5	SLC2A14	promoters
chr12	7872673	7873175	503	52	4.25433799236173	0.489981497730824	5.31470810012322	0.0028959971040029	chr12	7873115	7874114	1000	-	ENST00000535266.5	SLC2A14	promoters
chr12	7872673	7873175	503	52	4.25433799236173	0.489981497730824	5.31470810012322	0.0028959971040029	chr12	7872381	7873380	1000	-	ENST00000542916.5	SLC2A14	promoters
chr12	7872673	7873175	503	52	4.25433799236173	0.489981497730824	5.31470810012322	0.0028959971040029	chr12	7872862	7873861	1000	-	ENST00000536594.5	SLC2A14	promoters
chr12	7872673	7873175	503	52	4.25433799236173	0.489981497730824	5.31470810012322	0.0028959971040029	chr12	7872881	7873880	1000	-	ENST00000535587.5	SLC2A14	promoters
chr12	7872673	7873175	503	52	4.25433799236173	0.489981497730824	5.31470810012322	0.0028959971040029	chr12	7872853	7873852	1000	-	ENST00000539234.5	SLC2A14	promoters
chr12	7872673	7873175	503	52	4.25433799236173	0.489981497730824	5.31470810012322	0.0028959971040029	chr12	7872865	7873864	1000	-	ENST00000544749.1	SLC2A14	promoters
chr12	7872673	7873175	503	52	4.25433799236173	0.489981497730824	5.31470810012322	0.0028959971040029	chr12	7872807	7872852	46	-	ENST00000340749.9	SLC2A14	5UTRs
chr12	7872673	7873175	503	52	4.25433799236173	0.489981497730824	5.31470810012322	0.0028959971040029	chr12	7872807	7872824	18	-	ENST00000543909.5	SLC2A14	5UTRs
chr12	7872673	7873175	503	52	4.25433799236173	0.489981497730824	5.31470810012322	0.0028959971040029	chr12	7872807	7872915	109	-	ENST00000431042.7	SLC2A14	5UTRs
chr12	7872673	7873175	503	52	4.25433799236173	0.489981497730824	5.31470810012322	0.0028959971040029	chr12	7873019	7873251	233	-	ENST00000542505.5	SLC2A14	5UTRs
chr12	7872673	7873175	503	52	4.25433799236173	0.489981497730824	5.31470810012322	0.0028959971040029	chr12	7872860	7873039	180	-	ENST00000396589.6	SLC2A14	5UTRs
chr12	7872673	7873175	503	52	4.25433799236173	0.489981497730824	5.31470810012322	0.0028959971040029	chr12	7872807	7872852	46	-	ENST00000535295.5	SLC2A14	5UTRs
chr12	7872673	7873175	503	52	4.25433799236173	0.489981497730824	5.31470810012322	0.0028959971040029	chr12	7872807	7872874	68	-	ENST00000546234.5	SLC2A14	5UTRs
chr12	7872673	7873175	503	52	4.25433799236173	0.489981497730824	5.31470810012322	0.0028959971040029	chr12	7872860	7873027	168	-	ENST00000542782.5	SLC2A14	5UTRs
chr12	7872673	7873175	503	52	4.25433799236173	0.489981497730824	5.31470810012322	0.0028959971040029	chr12	7872722	7872802	81	-	ENST00000535344.5	SLC2A14	5UTRs
chr12	7872673	7873175	503	52	4.25433799236173	0.489981497730824	5.31470810012322	0.0028959971040029	chr12	7872807	7872883	77	-	ENST00000537557.5	SLC2A14	5UTRs
chr12	7872673	7873175	503	52	4.25433799236173	0.489981497730824	5.31470810012322	0.0028959971040029	chr12	7873019	7873114	96	-	ENST00000535266.5	SLC2A14	5UTRs
chr12	7872673	7873175	503	52	4.25433799236173	0.489981497730824	5.31470810012322	0.0028959971040029	chr12	7872807	7872861	55	-	ENST00000536594.5	SLC2A14	5UTRs
chr12	7872673	7873175	503	52	4.25433799236173	0.489981497730824	5.31470810012322	0.0028959971040029	chr12	7873019	7873484	466	-	ENST00000535383.5	SLC2A14	5UTRs
chr12	7872673	7873175	503	52	4.25433799236173	0.489981497730824	5.31470810012322	0.0028959971040029	chr12	7872860	7872880	21	-	ENST00000535587.5	SLC2A14	5UTRs
chr12	7872673	7873175	503	52	4.25433799236173	0.489981497730824	5.31470810012322	0.0028959971040029	chr12	7872807	7872852	46	-	ENST00000539234.5	SLC2A14	5UTRs
chr12	7872673	7873175	503	52	4.25433799236173	0.489981497730824	5.31470810012322	0.0028959971040029	chr12	7872807	7872852	46	-	ENST00000340749.9	SLC2A14	exons
chr12	7872673	7873175	503	52	4.25433799236173	0.489981497730824	5.31470810012322	0.0028959971040029	chr12	7872807	7872824	18	-	ENST00000543909.5	SLC2A14	exons
chr12	7872673	7873175	503	52	4.25433799236173	0.489981497730824	5.31470810012322	0.0028959971040029	chr12	7872807	7872915	109	-	ENST00000431042.7	SLC2A14	exons
chr12	7872673	7873175	503	52	4.25433799236173	0.489981497730824	5.31470810012322	0.0028959971040029	chr12	7873019	7873251	233	-	ENST00000542505.5	SLC2A14	exons
chr12	7872673	7873175	503	52	4.25433799236173	0.489981497730824	5.31470810012322	0.0028959971040029	chr12	7872860	7873039	180	-	ENST00000396589.6	SLC2A14	exons
chr12	7872673	7873175	503	52	4.25433799236173	0.489981497730824	5.31470810012322	0.0028959971040029	chr12	7872807	7872852	46	-	ENST00000535295.5	SLC2A14	exons
chr12	7872673	7873175	503	52	4.25433799236173	0.489981497730824	5.31470810012322	0.0028959971040029	chr12	7872807	7872874	68	-	ENST00000546234.5	SLC2A14	exons
chr12	7872673	7873175	503	52	4.25433799236173	0.489981497730824	5.31470810012322	0.0028959971040029	chr12	7872860	7873027	168	-	ENST00000542782.5	SLC2A14	exons
chr12	7872673	7873175	503	52	4.25433799236173	0.489981497730824	5.31470810012322	0.0028959971040029	chr12	7872722	7872802	81	-	ENST00000535344.5	SLC2A14	exons
chr12	7872673	7873175	503	52	4.25433799236173	0.489981497730824	5.31470810012322	0.0028959971040029	chr12	7872807	7872883	77	-	ENST00000537557.5	SLC2A14	exons
chr12	7872673	7873175	503	52	4.25433799236173	0.489981497730824	5.31470810012322	0.0028959971040029	chr12	7873019	7873114	96	-	ENST00000535266.5	SLC2A14	exons
chr12	7872673	7873175	503	52	4.25433799236173	0.489981497730824	5.31470810012322	0.0028959971040029	chr12	7872807	7872861	55	-	ENST00000536594.5	SLC2A14	exons
chr12	7872673	7873175	503	52	4.25433799236173	0.489981497730824	5.31470810012322	0.0028959971040029	chr12	7873019	7873484	466	-	ENST00000535383.5	SLC2A14	exons
chr12	7872673	7873175	503	52	4.25433799236173	0.489981497730824	5.31470810012322	0.0028959971040029	chr12	7872860	7872880	21	-	ENST00000535587.5	SLC2A14	exons
chr12	7872673	7873175	503	52	4.25433799236173	0.489981497730824	5.31470810012322	0.0028959971040029	chr12	7872807	7872852	46	-	ENST00000539234.5	SLC2A14	exons
chr12	7872673	7873175	503	52	4.25433799236173	0.489981497730824	5.31470810012322	0.0028959971040029	chr12	7872807	7872864	58	-	ENST00000544749.1	SLC2A14	exons
chr12	7872673	7873175	503	52	4.25433799236173	0.489981497730824	5.31470810012322	0.0028959971040029	chr12	7871949	7872806	858	-	ENST00000340749.9	SLC2A14	introns
chr12	7872673	7873175	503	52	4.25433799236173	0.489981497730824	5.31470810012322	0.0028959971040029	chr12	7872373	7872806	434	-	ENST00000543909.5	SLC2A14	introns
chr12	7872673	7873175	503	52	4.25433799236173	0.489981497730824	5.31470810012322	0.0028959971040029	chr12	7869938	7872806	2869	-	ENST00000431042.7	SLC2A14	introns
chr12	7872673	7873175	503	52	4.25433799236173	0.489981497730824	5.31470810012322	0.0028959971040029	chr12	7821326	7873018	51693	-	ENST00000542505.5	SLC2A14	introns
chr12	7872673	7873175	503	52	4.25433799236173	0.489981497730824	5.31470810012322	0.0028959971040029	chr12	7869938	7872859	2922	-	ENST00000396589.6	SLC2A14	introns
chr12	7872673	7873175	503	52	4.25433799236173	0.489981497730824	5.31470810012322	0.0028959971040029	chr12	7869938	7872806	2869	-	ENST00000535295.5	SLC2A14	introns
chr12	7872673	7873175	503	52	4.25433799236173	0.489981497730824	5.31470810012322	0.0028959971040029	chr12	7832815	7890995	58181	-	ENST00000539924.5	SLC2A14	introns
chr12	7872673	7873175	503	52	4.25433799236173	0.489981497730824	5.31470810012322	0.0028959971040029	chr12	7871063	7872806	1744	-	ENST00000546234.5	SLC2A14	introns
chr12	7872673	7873175	503	52	4.25433799236173	0.489981497730824	5.31470810012322	0.0028959971040029	chr12	7869938	7872859	2922	-	ENST00000542782.5	SLC2A14	introns
chr12	7872673	7873175	503	52	4.25433799236173	0.489981497730824	5.31470810012322	0.0028959971040029	chr12	7869938	7872721	2784	-	ENST00000535344.5	SLC2A14	introns
chr12	7872673	7873175	503	52	4.25433799236173	0.489981497730824	5.31470810012322	0.0028959971040029	chr12	7869938	7872806	2869	-	ENST00000537557.5	SLC2A14	introns
chr12	7872673	7873175	503	52	4.25433799236173	0.489981497730824	5.31470810012322	0.0028959971040029	chr12	7869938	7873018	3081	-	ENST00000535266.5	SLC2A14	introns
chr12	7872673	7873175	503	52	4.25433799236173	0.489981497730824	5.31470810012322	0.0028959971040029	chr12	7869938	7872806	2869	-	ENST00000536594.5	SLC2A14	introns
chr12	7872673	7873175	503	52	4.25433799236173	0.489981497730824	5.31470810012322	0.0028959971040029	chr12	7869938	7873018	3081	-	ENST00000535383.5	SLC2A14	introns
chr12	7872673	7873175	503	52	4.25433799236173	0.489981497730824	5.31470810012322	0.0028959971040029	chr12	7871949	7872859	911	-	ENST00000535587.5	SLC2A14	introns
chr12	7872673	7873175	503	52	4.25433799236173	0.489981497730824	5.31470810012322	0.0028959971040029	chr12	7871949	7872806	858	-	ENST00000539234.5	SLC2A14	introns
chr12	7872673	7873175	503	52	4.25433799236173	0.489981497730824	5.31470810012322	0.0028959971040029	chr12	7871949	7872806	858	-	ENST00000544749.1	SLC2A14	introns
chr14	69573043	69573744	702	70	6.32650541459514	-0.515451707650988	-5.31440134221365	0.0028989971010029	chr14	69573623	69573650	28	-	ENST00000599174.3	CCDC177	5UTRs
chr14	69573043	69573744	702	70	6.32650541459514	-0.515451707650988	-5.31440134221365	0.0028989971010029	chr14	69569799	69573650	3852	-	ENST00000599174.3	CCDC177	exons
chr14	69573043	69573744	702	70	6.32650541459514	-0.515451707650988	-5.31440134221365	0.0028989971010029	chr14	69573651	69574541	891	-	ENST00000599174.3	CCDC177	introns
chr8	116283029	116284002	974	7	0.447927747883693	0.573982040516728	5.31160605684181	0.00290899709100291	chr8	116273713	116324829	51117	-	ENST00000505156.2	LINC00536	introns
chr8	116283029	116284002	974	7	0.447927747883693	0.573982040516728	5.31160605684181	0.00290899709100291	chr8	116273713	116324829	51117	-	ENST00000664052.1	LINC00536	introns
chr11	783014	783845	832	37	2.53271201231606	-0.469635022945279	-5.30073078365502	0.00293999706000294	chr11	783530	784180	651	+	ENST00000530083.1	LOC171391	exons
chr11	783014	783845	832	37	2.53271201231606	-0.469635022945279	-5.30073078365502	0.00293999706000294	chr11	783530	783671	142	+	ENST00000525941.1	LOC171391	exons
chr11	783014	783845	832	37	2.53271201231606	-0.469635022945279	-5.30073078365502	0.00293999706000294	chr11	777696	783529	5834	+	ENST00000530083.1	LOC171391	introns
chr11	783014	783845	832	37	2.53271201231606	-0.469635022945279	-5.30073078365502	0.00293999706000294	chr11	778219	783529	5311	+	ENST00000525941.1	LOC171391	introns
chr11	783014	783845	832	37	2.53271201231606	-0.469635022945279	-5.30073078365502	0.00293999706000294	chr11	783672	784023	352	+	ENST00000525941.1	LOC171391	introns
chr2	102187264	102187707	444	34	1.9480777849899	0.529469092188593	5.30052989745388	0.00294099705900294	chr2	102186314	102187313	1000	+	ENST00000421464.1	IL1RL2	promoters
chr2	102187264	102187707	444	34	1.9480777849899	0.529469092188593	5.30052989745388	0.00294099705900294	chr2	102187314	102187342	29	+	ENST00000421464.1	IL1RL2	5UTRs
chr2	102187264	102187707	444	34	1.9480777849899	0.529469092188593	5.30052989745388	0.00294099705900294	chr2	102187314	102187342	29	+	ENST00000421464.1	IL1RL2	exons
chr2	102187264	102187707	444	34	1.9480777849899	0.529469092188593	5.30052989745388	0.00294099705900294	chr2	102187087	102187855	769	+	ENST00000481806.1	IL1RL2	introns
chr2	102187264	102187707	444	34	1.9480777849899	0.529469092188593	5.30052989745388	0.00294099705900294	chr2	102187083	102187855	773	+	ENST00000441515.3	IL1RL2	introns
chr2	102187264	102187707	444	34	1.9480777849899	0.529469092188593	5.30052989745388	0.00294099705900294	chr2	102187087	102187855	769	+	ENST00000264257.7	IL1RL2	introns
chr2	102187264	102187707	444	34	1.9480777849899	0.529469092188593	5.30052989745388	0.00294099705900294	chr2	102187343	102187855	513	+	ENST00000421464.1	IL1RL2	introns
chr7	63633895	63634158	264	6	0.407666554940895	-1.17280605882885	-5.29951768739712	0.00294199705800294	chr7	63632779	63635533	2755	+	ENST00000429970.1		introns
chr10	47599582	47599841	260	12	1.06888814596493	0.776107031401274	5.29931296110513	0.00294199705800294	chr10	47599812	47600811	1000	-	ENST00000656593.1	LINC02675	promoters
chr10	47599582	47599841	260	12	1.06888814596493	0.776107031401274	5.29931296110513	0.00294199705800294	chr10	47599634	47600292	659	-	ENST00000582543.3	LINC02675	exons
chr10	47599582	47599841	260	12	1.06888814596493	0.776107031401274	5.29931296110513	0.00294199705800294	chr10	47599634	47599811	178	-	ENST00000656593.1	LINC02675	exons
chr10	47599582	47599841	260	12	1.06888814596493	0.776107031401274	5.29931296110513	0.00294199705800294	chr10	47590320	47599633	9314	-	ENST00000582543.3	LINC02675	introns
chr10	47599582	47599841	260	12	1.06888814596493	0.776107031401274	5.29931296110513	0.00294199705800294	chr10	47590320	47619351	29032	-	ENST00000670140.1	LINC02675	introns
chr10	47599582	47599841	260	12	1.06888814596493	0.776107031401274	5.29931296110513	0.00294199705800294	chr10	47590320	47599633	9314	-	ENST00000656593.1	LINC02675	introns
chr1	23168937	23169361	425	26	1.67194241350161	0.385470705784364	5.29291299164877	0.00296299703700296	chr1	23168859	23169858	1000	-	ENST00000418342.5	LUZP1	promoters
chr1	23168937	23169361	425	26	1.67194241350161	0.385470705784364	5.29291299164877	0.00296299703700296	chr1	23168818	23169817	1000	-	ENST00000314174.5	LUZP1	promoters
chr1	23168937	23169361	425	26	1.67194241350161	0.385470705784364	5.29291299164877	0.00296299703700296	chr1	23168846	23169845	1000	-	ENST00000471849.5	LUZP1	promoters
chr1	23168937	23169361	425	26	1.67194241350161	0.385470705784364	5.29291299164877	0.00296299703700296	chr1	23168766	23169024	259	-	ENST00000302291.8	LUZP1	5UTRs
chr1	23168937	23169361	425	26	1.67194241350161	0.385470705784364	5.29291299164877	0.00296299703700296	chr1	23168766	23169024	259	-	ENST00000302291.8	LUZP1	exons
chr1	23168937	23169361	425	26	1.67194241350161	0.385470705784364	5.29291299164877	0.00296299703700296	chr1	23169025	23177490	8466	-	ENST00000302291.8	LUZP1	introns
chr1	1287562	1287995	434	26	1.62882373489997	0.587524733065919	5.28967320030327	0.00297599702400298	chr1	1287508	1287596	89	+	ENST00000379116.10	SCNN1D	exons
chr1	1287562	1287995	434	26	1.62882373489997	0.587524733065919	5.28967320030327	0.00297599702400298	chr1	1287673	1287836	164	+	ENST00000379116.10	SCNN1D	exons
chr1	1287562	1287995	434	26	1.62882373489997	0.587524733065919	5.28967320030327	0.00297599702400298	chr1	1287939	1288037	99	+	ENST00000379116.10	SCNN1D	exons
chr1	1287562	1287995	434	26	1.62882373489997	0.587524733065919	5.28967320030327	0.00297599702400298	chr1	1287508	1287596	89	+	ENST00000379101.8	SCNN1D	exons
chr1	1287562	1287995	434	26	1.62882373489997	0.587524733065919	5.28967320030327	0.00297599702400298	chr1	1287673	1287836	164	+	ENST00000379101.8	SCNN1D	exons
chr1	1287562	1287995	434	26	1.62882373489997	0.587524733065919	5.28967320030327	0.00297599702400298	chr1	1287939	1288037	99	+	ENST00000379101.8	SCNN1D	exons
chr1	1287562	1287995	434	26	1.62882373489997	0.587524733065919	5.28967320030327	0.00297599702400298	chr1	1287508	1287596	89	+	ENST00000338555.6	SCNN1D	exons
chr1	1287562	1287995	434	26	1.62882373489997	0.587524733065919	5.28967320030327	0.00297599702400298	chr1	1287673	1287836	164	+	ENST00000338555.6	SCNN1D	exons
chr1	1287562	1287995	434	26	1.62882373489997	0.587524733065919	5.28967320030327	0.00297599702400298	chr1	1287939	1288037	99	+	ENST00000338555.6	SCNN1D	exons
chr1	1287562	1287995	434	26	1.62882373489997	0.587524733065919	5.28967320030327	0.00297599702400298	chr1	1287508	1287596	89	+	ENST00000400928.7	SCNN1D	exons
chr1	1287562	1287995	434	26	1.62882373489997	0.587524733065919	5.28967320030327	0.00297599702400298	chr1	1287673	1287836	164	+	ENST00000400928.7	SCNN1D	exons
chr1	1287562	1287995	434	26	1.62882373489997	0.587524733065919	5.28967320030327	0.00297599702400298	chr1	1287939	1288037	99	+	ENST00000400928.7	SCNN1D	exons
chr1	1287562	1287995	434	26	1.62882373489997	0.587524733065919	5.28967320030327	0.00297599702400298	chr1	1287508	1287596	89	+	ENST00000325425.12	SCNN1D	exons
chr1	1287562	1287995	434	26	1.62882373489997	0.587524733065919	5.28967320030327	0.00297599702400298	chr1	1287673	1287836	164	+	ENST00000325425.12	SCNN1D	exons
chr1	1287562	1287995	434	26	1.62882373489997	0.587524733065919	5.28967320030327	0.00297599702400298	chr1	1287939	1288037	99	+	ENST00000325425.12	SCNN1D	exons
chr1	1287562	1287995	434	26	1.62882373489997	0.587524733065919	5.28967320030327	0.00297599702400298	chr1	1287508	1287836	329	+	ENST00000379099.3	SCNN1D	exons
chr1	1287562	1287995	434	26	1.62882373489997	0.587524733065919	5.28967320030327	0.00297599702400298	chr1	1287939	1288037	99	+	ENST00000379099.3	SCNN1D	exons
chr1	1287562	1287995	434	26	1.62882373489997	0.587524733065919	5.28967320030327	0.00297599702400298	chr1	1287597	1287672	76	+	ENST00000379116.10	SCNN1D	introns
chr1	1287562	1287995	434	26	1.62882373489997	0.587524733065919	5.28967320030327	0.00297599702400298	chr1	1287837	1287938	102	+	ENST00000379116.10	SCNN1D	introns
chr1	1287562	1287995	434	26	1.62882373489997	0.587524733065919	5.28967320030327	0.00297599702400298	chr1	1287597	1287672	76	+	ENST00000379101.8	SCNN1D	introns
chr1	1287562	1287995	434	26	1.62882373489997	0.587524733065919	5.28967320030327	0.00297599702400298	chr1	1287837	1287938	102	+	ENST00000379101.8	SCNN1D	introns
chr1	1287562	1287995	434	26	1.62882373489997	0.587524733065919	5.28967320030327	0.00297599702400298	chr1	1287597	1287672	76	+	ENST00000338555.6	SCNN1D	introns
chr1	1287562	1287995	434	26	1.62882373489997	0.587524733065919	5.28967320030327	0.00297599702400298	chr1	1287837	1287938	102	+	ENST00000338555.6	SCNN1D	introns
chr1	1287562	1287995	434	26	1.62882373489997	0.587524733065919	5.28967320030327	0.00297599702400298	chr1	1287597	1287672	76	+	ENST00000400928.7	SCNN1D	introns
chr1	1287562	1287995	434	26	1.62882373489997	0.587524733065919	5.28967320030327	0.00297599702400298	chr1	1287837	1287938	102	+	ENST00000400928.7	SCNN1D	introns
chr1	1287562	1287995	434	26	1.62882373489997	0.587524733065919	5.28967320030327	0.00297599702400298	chr1	1287597	1287672	76	+	ENST00000325425.12	SCNN1D	introns
chr1	1287562	1287995	434	26	1.62882373489997	0.587524733065919	5.28967320030327	0.00297599702400298	chr1	1287837	1287938	102	+	ENST00000325425.12	SCNN1D	introns
chr1	1287562	1287995	434	26	1.62882373489997	0.587524733065919	5.28967320030327	0.00297599702400298	chr1	1287837	1287938	102	+	ENST00000379099.3	SCNN1D	introns
chr1	1287562	1287995	434	26	1.62882373489997	0.587524733065919	5.28967320030327	0.00297599702400298	chr1	1287508	1287596	89	+	ENST00000379101.8	SCNN1D	3UTRs
chr1	1287562	1287995	434	26	1.62882373489997	0.587524733065919	5.28967320030327	0.00297599702400298	chr1	1287673	1287836	164	+	ENST00000379101.8	SCNN1D	3UTRs
chr1	1287562	1287995	434	26	1.62882373489997	0.587524733065919	5.28967320030327	0.00297599702400298	chr1	1287939	1288037	99	+	ENST00000379101.8	SCNN1D	3UTRs
chr12	29389472	29389800	329	43	2.95047337591773	-0.654278788520769	-5.28857603709146	0.00298199701800298	chr12	29388637	29389636	1000	+	ENST00000550906.2	OVCH1-AS1	promoters
chr12	29389472	29389800	329	43	2.95047337591773	-0.654278788520769	-5.28857603709146	0.00298199701800298	chr12	29389289	29394817	5529	+	ENST00000641955.1		exons
chr12	29389472	29389800	329	43	2.95047337591773	-0.654278788520769	-5.28857603709146	0.00298199701800298	chr12	29389294	29389853	560	+	ENST00000551108.1	OVCH1-AS1	exons
chr12	29389472	29389800	329	43	2.95047337591773	-0.654278788520769	-5.28857603709146	0.00298199701800298	chr12	29389637	29389853	217	+	ENST00000550906.2	OVCH1-AS1	exons
chr19	18021215	18021718	504	18	1.66977942263739	-0.892590790330218	-5.28537443923256	0.002997997002003	chr19	18021403	18022402	1000	+	ENST00000621646.1		promoters
chr19	18021215	18021718	504	18	1.66977942263739	-0.892590790330218	-5.28537443923256	0.002997997002003	chr19	18017403	18021402	4000	+	ENST00000621646.1		1to5kb
chr5	62804506	62804742	237	18	1.24756018183986	-0.725093970140975	-5.26673696889989	0.00307099692900307	chr5	62782264	63022918	240655	*			intergenic
chr19	9267054	9267457	404	5	0.325981015654549	-0.903770191472548	-5.26571290014681	0.00307199692800307	chr19	9266284	9267283	1000	-	ENST00000589942.1		promoters
chr19	9267054	9267457	404	5	0.325981015654549	-0.903770191472548	-5.26571290014681	0.00307199692800307	chr19	9267284	9271283	4000	-	ENST00000589942.1		1to5kb
chr19	9267054	9267457	404	5	0.325981015654549	-0.903770191472548	-5.26571290014681	0.00307199692800307	chr19	9266329	9268740	2412	-	ENST00000588789.2		introns
chr2	188123776	188123870	95	9	0.523399180381856	1.25065762359907	5.26537853788953	0.00307399692600307	chr2	188035712	188165753	130042	-	ENST00000434418.2	LINC01090	introns
chr12	12837203	12837721	519	13	0.761394772133909	0.565607575824955	5.26537493452739	0.00307399692600307	chr12	12829982	12840803	10822	*			intergenic
chr13	113814103	113814697	595	19	1.150668977155	0.631664989573633	5.26447268255743	0.00307599692400308	chr13	113814630	113815629	1000	+	ENST00000458001.2	GAS6-AS1	promoters
chr13	113814103	113814697	595	19	1.150668977155	0.631664989573633	5.26447268255743	0.00307599692400308	chr13	113810630	113814629	4000	+	ENST00000458001.2	GAS6-AS1	1to5kb
chr13	113814103	113814697	595	19	1.150668977155	0.631664989573633	5.26447268255743	0.00307599692400308	chr13	113811736	113816995	5260	+	ENST00000375353.5	TMEM255B	exons
chr13	113814103	113814697	595	19	1.150668977155	0.631664989573633	5.26447268255743	0.00307599692400308	chr13	113811904	113816995	5092	+	ENST00000375353.5	TMEM255B	3UTRs
chr19	37268711	37268799	89	11	0.957825877976173	1.14711026389895	5.26193786549752	0.00308699691300309	chr19	37268297	37269296	1000	-	ENST00000586324.2	LOC284412	promoters
chr19	37268711	37268799	89	11	0.957825877976173	1.14711026389895	5.26193786549752	0.00308699691300309	chr19	37268249	37269248	1000	-	ENST00000612804.1		promoters
chr19	37268711	37268799	89	11	0.957825877976173	1.14711026389895	5.26193786549752	0.00308699691300309	chr19	37268747	37269033	287	-	ENST00000656668.1	LOC284412	exons
chr19	37268711	37268799	89	11	0.957825877976173	1.14711026389895	5.26193786549752	0.00308699691300309	chr19	37268747	37268984	238	-	ENST00000590889.5	LOC284412	exons
chr19	37268711	37268799	89	11	0.957825877976173	1.14711026389895	5.26193786549752	0.00308699691300309	chr19	37267612	37304109	36498	-	ENST00000652687.1	LOC284412	introns
chr19	37268711	37268799	89	11	0.957825877976173	1.14711026389895	5.26193786549752	0.00308699691300309	chr19	37267800	37268746	947	-	ENST00000656668.1	LOC284412	introns
chr19	37268711	37268799	89	11	0.957825877976173	1.14711026389895	5.26193786549752	0.00308699691300309	chr19	37266984	37271285	4302	-	ENST00000588763.5	LOC284412	introns
chr19	37268711	37268799	89	11	0.957825877976173	1.14711026389895	5.26193786549752	0.00308699691300309	chr19	37266984	37304109	37126	-	ENST00000653146.1	LOC284412	introns
chr19	37268711	37268799	89	11	0.957825877976173	1.14711026389895	5.26193786549752	0.00308699691300309	chr19	37267612	37304109	36498	-	ENST00000654113.1	LOC284412	introns
chr19	37268711	37268799	89	11	0.957825877976173	1.14711026389895	5.26193786549752	0.00308699691300309	chr19	37266984	37268746	1763	-	ENST00000590889.5	LOC284412	introns
chr19	37268711	37268799	89	11	0.957825877976173	1.14711026389895	5.26193786549752	0.00308699691300309	chr19	37267612	37304109	36498	-	ENST00000666838.1	LOC284412	introns
chr19	37268711	37268799	89	11	0.957825877976173	1.14711026389895	5.26193786549752	0.00308699691300309	chr19	37267612	37271285	3674	-	ENST00000586442.1	LOC284412	introns
chr1	239805790	239806234	445	7	0.531357989749142	-0.707333431442463	-5.25997804420199	0.00309299690700309	chr1	239718900	239826852	107953	+	ENST00000468573.5	CHRM3	introns
chr1	239805790	239806234	445	7	0.531357989749142	-0.707333431442463	-5.25997804420199	0.00309299690700309	chr1	239678289	239827251	148963	+	ENST00000676153.1	CHRM3	introns
chr1	239805790	239806234	445	7	0.531357989749142	-0.707333431442463	-5.25997804420199	0.00309299690700309	chr1	239678289	239827251	148963	+	ENST00000675184.1	CHRM3	introns
chr1	239805790	239806234	445	7	0.531357989749142	-0.707333431442463	-5.25997804420199	0.00309299690700309	chr1	239678289	239827251	148963	+	ENST00000615928.5	CHRM3	introns
chr1	239805790	239806234	445	7	0.531357989749142	-0.707333431442463	-5.25997804420199	0.00309299690700309	chr1	239678289	239827251	148963	+	ENST00000676433.1	CHRM3	introns
chr1	239805790	239806234	445	7	0.531357989749142	-0.707333431442463	-5.25997804420199	0.00309299690700309	chr1	239678289	239827251	148963	+	ENST00000255380.8	CHRM3	introns
chr1	239805790	239806234	445	7	0.531357989749142	-0.707333431442463	-5.25997804420199	0.00309299690700309	chr1	239719655	239827251	107597	+	ENST00000448020.1	CHRM3	introns
chr9	137487678	137488251	574	34	2.50581390228342	-0.550745371653179	-5.25939333722864	0.0030969969030031	chr9	137484737	137493012	8276	-	ENST00000406427.6	PNPLA7	introns
chr9	137487678	137488251	574	34	2.50581390228342	-0.550745371653179	-5.25939333722864	0.0030969969030031	chr9	137484737	137493012	8276	-	ENST00000277531.8	PNPLA7	introns
chr3	145531987	145532654	668	4	0.245456818368226	0.817398916245267	5.25902667132849	0.0030989969010031	chr3	145524416	145679571	155156	*			intergenic
chr12	9876229	9876748	520	28	2.670639148622	-0.590188637083243	-5.25255388334832	0.00312899687100313	chr12	9876489	9880488	4000	+	ENST00000535540.1	KLRF2	1to5kb
chr12	9876229	9876748	520	28	2.670639148622	-0.590188637083243	-5.25255388334832	0.00312899687100313	chr12	9874387	9876488	2102	*			intergenic
chr5	131868675	131869744	1070	6	0.471049756383606	-0.644646900663427	-5.25243405904248	0.00312899687100313	chr5	131854835	131878977	24143	-	ENST00000442687.6	MEIKIN	introns
chr5	131868675	131869744	1070	6	0.471049756383606	-0.644646900663427	-5.25243405904248	0.00312899687100313	chr5	131854835	131878977	24143	-	ENST00000616644.2	MEIKIN	introns
chr5	131868675	131869744	1070	6	0.471049756383606	-0.644646900663427	-5.25243405904248	0.00312899687100313	chr5	131851384	131878973	27590	-	ENST00000439905.5	MEIKIN	introns
chr5	131868675	131869744	1070	6	0.471049756383606	-0.644646900663427	-5.25243405904248	0.00312899687100313	chr5	131854835	131911814	56980	-	ENST00000413683.5	ACSL6	introns
chr11	122556772	122557079	308	27	2.29789225368634	-0.722198511690938	-5.25097053372268	0.00313299686700313	chr11	122556722	122557721	1000	-	ENST00000533109.6	MIR100HG	promoters
chr14	54493377	54493612	236	9	0.585544208848522	1.108328536084	5.24573077566599	0.00315299684700315	chr14	54490026	54494025	4000	-	ENST00000554908.5	GMFB	1to5kb
chr14	54493377	54493612	236	9	0.585544208848522	1.108328536084	5.24573077566599	0.00315299684700315	chr14	54489981	54493980	4000	-	ENST00000358056.8	GMFB	1to5kb
chr14	54493377	54493612	236	9	0.585544208848522	1.108328536084	5.24573077566599	0.00315299684700315	chr14	54490027	54494026	4000	-	ENST00000616146.4	GMFB	1to5kb
chr14	54493377	54493612	236	9	0.585544208848522	1.108328536084	5.24573077566599	0.00315299684700315	chr14	54489958	54493957	4000	-	ENST00000628554.2	GMFB	1to5kb
chr14	54493377	54493612	236	9	0.585544208848522	1.108328536084	5.24573077566599	0.00315299684700315	chr14	54489981	54493980	4000	-	ENST00000554247.5	GMFB	1to5kb
chr14	54493377	54493612	236	9	0.585544208848522	1.108328536084	5.24573077566599	0.00315299684700315	chr14	54489659	54493658	4000	-	ENST00000553333.1	GMFB	1to5kb
chr14	54493377	54493612	236	9	0.585544208848522	1.108328536084	5.24573077566599	0.00315299684700315	chr14	54489862	54493861	4000	-	ENST00000553566.5	GMFB	1to5kb
chr14	54493377	54493612	236	9	0.585544208848522	1.108328536084	5.24573077566599	0.00315299684700315	chr14	54489981	54493980	4000	-	ENST00000554682.1	GMFB	1to5kb
chr14	54493377	54493612	236	9	0.585544208848522	1.108328536084	5.24573077566599	0.00315299684700315	chr14	54489995	54493994	4000	-	ENST00000553952.1	GMFB	1to5kb
chr2	183456011	183456558	548	7	0.500378725714027	0.697061168933685	5.24298731308164	0.00316499683500316	chr2	183334210	183492930	158721	+	ENST00000653710.1		introns
chr3	114013292	114015021	1730	11	1.95635873853248	-0.774454756859516	-5.227257465885	0.00323299676700323	chr3	114012881	114015848	2968	+	ENST00000647576.1	LOC105374048	introns
chr3	114013292	114015021	1730	11	1.95635873853248	-0.774454756859516	-5.227257465885	0.00323299676700323	chr3	114006033	114065236	59204	+	ENST00000472599.5	QTRT2	introns
chr3	114013292	114015021	1730	11	1.95635873853248	-0.774454756859516	-5.227257465885	0.00323299676700323	chr3	114011022	114018677	7656	-	ENST00000295878.8	CCDC191	introns
chr3	114013292	114015021	1730	11	1.95635873853248	-0.774454756859516	-5.227257465885	0.00323299676700323	chr3	114011022	114018677	7656	-	ENST00000460813.5	CCDC191	introns
chr3	114013292	114015021	1730	11	1.95635873853248	-0.774454756859516	-5.227257465885	0.00323299676700323	chr3	114011022	114018677	7656	-	ENST00000481358.5	CCDC191	introns
chr3	114013292	114015021	1730	11	1.95635873853248	-0.774454756859516	-5.227257465885	0.00323299676700323	chr3	114011022	114018677	7656	-	ENST00000491000.5	CCDC191	introns
chr1	10638516	10639338	823	127	9.79109945574364	-0.448357796910309	-5.22722855861264	0.00323299676700323	chr1	10638241	10639240	1000	+	ENST00000606802.1		promoters
chr1	10638516	10639338	823	127	9.79109945574364	-0.448357796910309	-5.22722855861264	0.00323299676700323	chr1	10638764	10639763	1000	-	ENST00000478524.1		promoters
chr1	10638516	10639338	823	127	9.79109945574364	-0.448357796910309	-5.22722855861264	0.00323299676700323	chr1	10639241	10640077	837	+	ENST00000606802.1		exons
chr1	10638516	10639338	823	127	9.79109945574364	-0.448357796910309	-5.22722855861264	0.00323299676700323	chr1	10636604	10640059	3456	-	ENST00000377022.8	CASZ1	exons
chr1	10638516	10639338	823	127	9.79109945574364	-0.448357796910309	-5.22722855861264	0.00323299676700323	chr1	10638715	10638763	49	-	ENST00000478524.1		exons
chr1	10638516	10639338	823	127	9.79109945574364	-0.448357796910309	-5.22722855861264	0.00323299676700323	chr1	10637409	10638714	1306	-	ENST00000478524.1		introns
chr1	10638516	10639338	823	127	9.79109945574364	-0.448357796910309	-5.22722855861264	0.00323299676700323	chr1	10636604	10638941	2338	-	ENST00000377022.8	CASZ1	3UTRs
chr13	106919617	106920238	622	18	1.15344594642583	0.41302003060934	5.22178947503056	0.00325399674600325	chr13	106909100	106941949	32850	*			intergenic
chr2	170116204	170116752	549	8	0.444668088402854	0.577265819093376	5.20393277715894	0.00333499666500334	chr2	170084132	170119995	35864	*			intergenic
chr15	47204490	47205369	880	4	0.211444571308257	0.928091602158558	5.20130770032894	0.00333999666000334	chr15	47184419	47412392	227974	+	ENST00000558014.5	SEMA6D	introns
chr15	47204490	47205369	880	4	0.211444571308257	0.928091602158558	5.20130770032894	0.00333999666000334	chr15	47185773	47241239	55467	+	ENST00000559184.5	SEMA6D	introns
chr7	3117735	3118281	547	9	0.628367038548083	1.08391831523035	5.20011364667842	0.00334599665400335	chr7	3118050	3119049	1000	-	ENST00000667422.1	LOC105375130	promoters
chr7	3117735	3118281	547	9	0.628367038548083	1.08391831523035	5.20011364667842	0.00334599665400335	chr7	3117975	3118049	75	-	ENST00000667422.1	LOC105375130	exons
chr7	3117735	3118281	547	9	0.628367038548083	1.08391831523035	5.20011364667842	0.00334599665400335	chr7	3087390	3117974	30585	-	ENST00000667422.1	LOC105375130	introns
chr10	133252654	133252976	323	12	0.78427669745907	0.666618566454707	5.19541315921583	0.00335799664200336	chr10	133248892	133252891	4000	-	ENST00000553459.1	MIR202HG	1to5kb
chr10	133252654	133252976	323	12	0.78427669745907	0.666618566454707	5.19541315921583	0.00335799664200336	chr10	133248886	133252885	4000	-	ENST00000300167.7	MIR202HG	1to5kb
chr10	133252654	133252976	323	12	0.78427669745907	0.666618566454707	5.19541315921583	0.00335799664200336	chr10	133252892	133257143	4252	*			intergenic
chr7	157503001	157503734	734	13	1.22906297660375	0.798050224469371	5.19478202179297	0.00336199663800336	chr7	157502984	157503109	126	+	ENST00000449903.1	LOC105375610	exons
chr7	157503001	157503734	734	13	1.22906297660375	0.798050224469371	5.19478202179297	0.00336199663800336	chr7	157503352	157503577	226	+	ENST00000449903.1	LOC105375610	exons
chr7	157503001	157503734	734	13	1.22906297660375	0.798050224469371	5.19478202179297	0.00336199663800336	chr7	157502984	157503109	126	+	ENST00000669906.1	LOC105375610	exons
chr7	157503001	157503734	734	13	1.22906297660375	0.798050224469371	5.19478202179297	0.00336199663800336	chr7	157503352	157503587	236	+	ENST00000669906.1	LOC105375610	exons
chr7	157503001	157503734	734	13	1.22906297660375	0.798050224469371	5.19478202179297	0.00336199663800336	chr7	157502807	157503908	1102	+	ENST00000665840.1	LOC105375610	exons
chr7	157503001	157503734	734	13	1.22906297660375	0.798050224469371	5.19478202179297	0.00336199663800336	chr7	157502807	157503109	303	+	ENST00000670480.1	LOC105375610	exons
chr7	157503001	157503734	734	13	1.22906297660375	0.798050224469371	5.19478202179297	0.00336199663800336	chr7	157503352	157503908	557	+	ENST00000670480.1	LOC105375610	exons
chr7	157503001	157503734	734	13	1.22906297660375	0.798050224469371	5.19478202179297	0.00336199663800336	chr7	157502984	157503109	126	+	ENST00000663105.1	LOC105375610	exons
chr7	157503001	157503734	734	13	1.22906297660375	0.798050224469371	5.19478202179297	0.00336199663800336	chr7	157503352	157503899	548	+	ENST00000663105.1	LOC105375610	exons
chr7	157503001	157503734	734	13	1.22906297660375	0.798050224469371	5.19478202179297	0.00336199663800336	chr7	157503110	157503351	242	+	ENST00000449903.1	LOC105375610	introns
chr7	157503001	157503734	734	13	1.22906297660375	0.798050224469371	5.19478202179297	0.00336199663800336	chr7	157503110	157503351	242	+	ENST00000669906.1	LOC105375610	introns
chr7	157503001	157503734	734	13	1.22906297660375	0.798050224469371	5.19478202179297	0.00336199663800336	chr7	157503110	157503351	242	+	ENST00000670480.1	LOC105375610	introns
chr7	157503001	157503734	734	13	1.22906297660375	0.798050224469371	5.19478202179297	0.00336199663800336	chr7	157503110	157503351	242	+	ENST00000663105.1	LOC105375610	introns
chr3	65999608	65999970	363	6	0.408451154319715	-0.743130448681207	-5.18117701290493	0.00341599658400342	chr3	65622089	66037995	415907	-	ENST00000330909.12	MAGI1	introns
chr3	65999608	65999970	363	6	0.408451154319715	-0.743130448681207	-5.18117701290493	0.00341599658400342	chr3	65622089	66037995	415907	-	ENST00000402939.6	MAGI1	introns
chr3	65999608	65999970	363	6	0.408451154319715	-0.743130448681207	-5.18117701290493	0.00341599658400342	chr3	65622089	66037995	415907	-	ENST00000483466.5	MAGI1	introns
chr3	65999608	65999970	363	6	0.408451154319715	-0.743130448681207	-5.18117701290493	0.00341599658400342	chr3	65622089	66037995	415907	-	ENST00000497477.6	MAGI1	introns
chr3	65999608	65999970	363	6	0.408451154319715	-0.743130448681207	-5.18117701290493	0.00341599658400342	chr3	65622089	66037995	415907	-	ENST00000464060.5	MAGI1	introns
chr4	164946483	164946958	476	6	0.421084061539699	0.724914279653974	5.17653660306377	0.00343799656200344	chr4	164943079	164947078	4000	+	ENST00000512492.1		1to5kb
chr2	21219751	21221283	1533	15	1.11784882334431	0.95768576309817	5.17147210610409	0.00345699654300346	chr2	21220169	21221168	1000	+	ENST00000670105.1	LOC105374317	promoters
chr2	21219751	21221283	1533	15	1.11784882334431	0.95768576309817	5.17147210610409	0.00345699654300346	chr2	21220175	21221174	1000	+	ENST00000435237.1	LOC105374320	promoters
chr2	21219751	21221283	1533	15	1.11784882334431	0.95768576309817	5.17147210610409	0.00345699654300346	chr2	21220185	21221184	1000	+	ENST00000457901.1	LOC105374317	promoters
chr2	21219751	21221283	1533	15	1.11784882334431	0.95768576309817	5.17147210610409	0.00345699654300346	chr2	21216169	21220168	4000	+	ENST00000670105.1	LOC105374317	1to5kb
chr2	21219751	21221283	1533	15	1.11784882334431	0.95768576309817	5.17147210610409	0.00345699654300346	chr2	21216175	21220174	4000	+	ENST00000435237.1	LOC105374320	1to5kb
chr2	21219751	21221283	1533	15	1.11784882334431	0.95768576309817	5.17147210610409	0.00345699654300346	chr2	21216185	21220184	4000	+	ENST00000457901.1	LOC105374317	1to5kb
chr2	21219751	21221283	1533	15	1.11784882334431	0.95768576309817	5.17147210610409	0.00345699654300346	chr2	21221169	21221294	126	+	ENST00000670105.1	LOC105374317	exons
chr2	21219751	21221283	1533	15	1.11784882334431	0.95768576309817	5.17147210610409	0.00345699654300346	chr2	21221175	21221294	120	+	ENST00000435237.1	LOC105374320	exons
chr2	21219751	21221283	1533	15	1.11784882334431	0.95768576309817	5.17147210610409	0.00345699654300346	chr2	21221185	21221294	110	+	ENST00000457901.1	LOC105374317	exons
chr6	117481064	117481825	762	23	4.62390101562891	0.386988615987187	5.17097443171649	0.00345899654100346	chr6	117481640	117482639	1000	+	ENST00000528162.1	DCBLD1	promoters
chr6	117481064	117481825	762	23	4.62390101562891	0.386988615987187	5.17097443171649	0.00345899654100346	chr6	117481657	117482656	1000	+	ENST00000296955.12	DCBLD1	promoters
chr6	117481064	117481825	762	23	4.62390101562891	0.386988615987187	5.17097443171649	0.00345899654100346	chr6	117481674	117482673	1000	+	ENST00000338728.10	DCBLD1	promoters
chr6	117481064	117481825	762	23	4.62390101562891	0.386988615987187	5.17097443171649	0.00345899654100346	chr6	117477640	117481639	4000	+	ENST00000528162.1	DCBLD1	1to5kb
chr6	117481064	117481825	762	23	4.62390101562891	0.386988615987187	5.17097443171649	0.00345899654100346	chr6	117477657	117481656	4000	+	ENST00000296955.12	DCBLD1	1to5kb
chr6	117481064	117481825	762	23	4.62390101562891	0.386988615987187	5.17097443171649	0.00345899654100346	chr6	117477674	117481673	4000	+	ENST00000338728.10	DCBLD1	1to5kb
chr6	117481064	117481825	762	23	4.62390101562891	0.386988615987187	5.17097443171649	0.00345899654100346	chr6	117481000	117494755	13756	+	ENST00000528138.5	DCBLD1	introns
chr6	117481064	117481825	762	23	4.62390101562891	0.386988615987187	5.17097443171649	0.00345899654100346	chr6	117481000	117503766	22767	+	ENST00000525483.5	DCBLD1	introns
chr6	117481064	117481825	762	23	4.62390101562891	0.386988615987187	5.17097443171649	0.00345899654100346	chr6	117481000	117484949	3950	+	ENST00000533950.1	DCBLD1	introns
chr6	117481064	117481825	762	23	4.62390101562891	0.386988615987187	5.17097443171649	0.00345899654100346	chr6	117321395	117566853	245459	-	ENST00000467125.1	GOPC	introns
chr17	48529833	48532494	2662	68	6.26529780919653	-0.405938740479863	-5.17044223429917	0.00346199653800346	chr17	48531012	48532011	1000	-	ENST00000239174.7	HOXB1	promoters
chr17	48529833	48532494	2662	68	6.26529780919653	-0.405938740479863	-5.17044223429917	0.00346199653800346	chr17	48530911	48531910	1000	-	ENST00000577092.1		promoters
chr17	48529833	48532494	2662	68	6.26529780919653	-0.405938740479863	-5.17044223429917	0.00346199653800346	chr17	48532012	48536011	4000	-	ENST00000239174.7	HOXB1	1to5kb
chr17	48529833	48532494	2662	68	6.26529780919653	-0.405938740479863	-5.17044223429917	0.00346199653800346	chr17	48531911	48535910	4000	-	ENST00000577092.1		1to5kb
chr17	48529833	48532494	2662	68	6.26529780919653	-0.405938740479863	-5.17044223429917	0.00346199653800346	chr17	48530905	48531011	107	-	ENST00000239174.7	HOXB1	5UTRs
chr17	48529833	48532494	2662	68	6.26529780919653	-0.405938740479863	-5.17044223429917	0.00346199653800346	chr17	48530905	48530910	6	-	ENST00000577092.1		5UTRs
chr17	48529833	48532494	2662	68	6.26529780919653	-0.405938740479863	-5.17044223429917	0.00346199653800346	chr17	48530328	48531011	684	-	ENST00000239174.7	HOXB1	exons
chr17	48529833	48532494	2662	68	6.26529780919653	-0.405938740479863	-5.17044223429917	0.00346199653800346	chr17	48528526	48529875	1350	-	ENST00000239174.7	HOXB1	exons
chr17	48529833	48532494	2662	68	6.26529780919653	-0.405938740479863	-5.17044223429917	0.00346199653800346	chr17	48529497	48530910	1414	-	ENST00000577092.1		exons
chr17	48529833	48532494	2662	68	6.26529780919653	-0.405938740479863	-5.17044223429917	0.00346199653800346	chr17	48529876	48530327	452	-	ENST00000239174.7	HOXB1	introns
chr17	48529833	48532494	2662	68	6.26529780919653	-0.405938740479863	-5.17044223429917	0.00346199653800346	chr17	48529497	48530205	709	-	ENST00000577092.1		3UTRs
chr6	163260227	163260858	632	18	1.13932620180377	0.536716584638317	5.16986836272436	0.00346499653500346	chr6	163089409	163312778	223370	+	ENST00000337019.7	PACRG	introns
chr6	163260227	163260858	632	18	1.13932620180377	0.536716584638317	5.16986836272436	0.00346499653500346	chr6	163089409	163314826	225418	+	ENST00000366889.6	PACRG	introns
chr6	163260227	163260858	632	18	1.13932620180377	0.536716584638317	5.16986836272436	0.00346499653500346	chr6	163089409	163314826	225418	+	ENST00000366888.6	PACRG	introns
chr6	163260227	163260858	632	18	1.13932620180377	0.536716584638317	5.16986836272436	0.00346499653500346	chr6	163089409	163314826	225418	+	ENST00000541974.5	PACRG	introns
chr10	21493986	21494360	375	19	1.1034927087569	0.526429970243293	5.1618654452739	0.0034979965020035	chr10	21492658	21495945	3288	-	ENST00000658000.1	MIR1915HG	exons
chr22	27798126	27798464	339	40	2.28043804661582	0.626779872339771	5.15604105889406	0.00352799647200353	chr22	27797897	27801896	4000	-	ENST00000424656.1	MN1	1to5kb
chr22	27798126	27798464	339	40	2.28043804661582	0.626779872339771	5.15604105889406	0.00352799647200353	chr22	27796763	27801756	4994	-	ENST00000302326.5	MN1	exons
chr22	50613657	50614241	585	17	2.16043450912348	-0.613902829007115	-5.15330574371985	0.00354199645800354	chr22	50610707	50613978	3272	+	ENST00000329492.6	MAPK8IP2	exons
chr22	50613657	50614241	585	17	2.16043450912348	-0.613902829007115	-5.15330574371985	0.00354199645800354	chr22	50610707	50613981	3275	+	ENST00000008876.7	MAPK8IP2	exons
chr22	50613657	50614241	585	17	2.16043450912348	-0.613902829007115	-5.15330574371985	0.00354199645800354	chr22	50610780	50613978	3199	+	ENST00000329492.6	MAPK8IP2	3UTRs
chr22	50613657	50614241	585	17	2.16043450912348	-0.613902829007115	-5.15330574371985	0.00354199645800354	chr22	50613982	50622753	8772	*			intergenic
chr1	228276693	228276831	139	14	0.734280926156797	0.842828586420101	5.15081445712639	0.00355399644600355	chr1	228276178	228277177	1000	+	ENST00000366706.7	OBSCN	promoters
chr1	228276693	228276831	139	14	0.734280926156797	0.842828586420101	5.15081445712639	0.00355399644600355	chr1	228276046	228277045	1000	-	ENST00000664490.1		promoters
chr1	228276693	228276831	139	14	0.734280926156797	0.842828586420101	5.15081445712639	0.00355399644600355	chr1	228276067	228277066	1000	-	ENST00000602529.2		promoters
chr1	228276693	228276831	139	14	0.734280926156797	0.842828586420101	5.15081445712639	0.00355399644600355	chr1	228275963	228276962	1000	-	ENST00000602947.3		promoters
chr1	228276693	228276831	139	14	0.734280926156797	0.842828586420101	5.15081445712639	0.00355399644600355	chr1	228276334	228280333	4000	-	ENST00000652943.1		1to5kb
chr1	228276693	228276831	139	14	0.734280926156797	0.842828586420101	5.15081445712639	0.00355399644600355	chr1	228275398	228279397	4000	-	ENST00000602517.1		1to5kb
chr1	228276693	228276831	139	14	0.734280926156797	0.842828586420101	5.15081445712639	0.00355399644600355	chr1	228276450	228276716	267	+	ENST00000570156.7	OBSCN	exons
chr1	228276693	228276831	139	14	0.734280926156797	0.842828586420101	5.15081445712639	0.00355399644600355	chr1	228276450	228276716	267	+	ENST00000680850.1	OBSCN	exons
chr1	228276693	228276831	139	14	0.734280926156797	0.842828586420101	5.15081445712639	0.00355399644600355	chr1	228276450	228276716	267	+	ENST00000284548.16	OBSCN	exons
chr1	228276693	228276831	139	14	0.734280926156797	0.842828586420101	5.15081445712639	0.00355399644600355	chr1	228276450	228276716	267	+	ENST00000422127.5	OBSCN	exons
chr1	228276693	228276831	139	14	0.734280926156797	0.842828586420101	5.15081445712639	0.00355399644600355	chr1	228276450	228276716	267	+	ENST00000366704.2	OBSCN	exons
chr1	228276693	228276831	139	14	0.734280926156797	0.842828586420101	5.15081445712639	0.00355399644600355	chr1	228276450	228276716	267	+	ENST00000662438.1	OBSCN	exons
chr1	228276693	228276831	139	14	0.734280926156797	0.842828586420101	5.15081445712639	0.00355399644600355	chr1	228276450	228276716	267	+	ENST00000636476.2	OBSCN	exons
chr1	228276693	228276831	139	14	0.734280926156797	0.842828586420101	5.15081445712639	0.00355399644600355	chr1	228276450	228276716	267	+	ENST00000659732.1	OBSCN	exons
chr1	228276693	228276831	139	14	0.734280926156797	0.842828586420101	5.15081445712639	0.00355399644600355	chr1	228276717	228276929	213	+	ENST00000570156.7	OBSCN	introns
chr1	228276693	228276831	139	14	0.734280926156797	0.842828586420101	5.15081445712639	0.00355399644600355	chr1	228276717	228276929	213	+	ENST00000680850.1	OBSCN	introns
chr1	228276693	228276831	139	14	0.734280926156797	0.842828586420101	5.15081445712639	0.00355399644600355	chr1	228276717	228276929	213	+	ENST00000284548.16	OBSCN	introns
chr1	228276693	228276831	139	14	0.734280926156797	0.842828586420101	5.15081445712639	0.00355399644600355	chr1	228276717	228276929	213	+	ENST00000422127.5	OBSCN	introns
chr1	228276693	228276831	139	14	0.734280926156797	0.842828586420101	5.15081445712639	0.00355399644600355	chr1	228276717	228276929	213	+	ENST00000366704.2	OBSCN	introns
chr1	228276693	228276831	139	14	0.734280926156797	0.842828586420101	5.15081445712639	0.00355399644600355	chr1	228276717	228276929	213	+	ENST00000662438.1	OBSCN	introns
chr1	228276693	228276831	139	14	0.734280926156797	0.842828586420101	5.15081445712639	0.00355399644600355	chr1	228276717	228276929	213	+	ENST00000636476.2	OBSCN	introns
chr1	228276693	228276831	139	14	0.734280926156797	0.842828586420101	5.15081445712639	0.00355399644600355	chr1	228276717	228276929	213	+	ENST00000659732.1	OBSCN	introns
chr21	18582502	18583899	1398	9	0.963716332996375	0.648530516699695	5.14691162685138	0.00357699642300358	chr21	18563373	18589526	26154	-	ENST00000437492.6	MIR548XHG	introns
chr21	18582502	18583899	1398	9	0.963716332996375	0.648530516699695	5.14691162685138	0.00357699642300358	chr21	18561692	18589526	27835	-	ENST00000671206.1	MIR548XHG	introns
chr21	18582502	18583899	1398	9	0.963716332996375	0.648530516699695	5.14691162685138	0.00357699642300358	chr21	18561692	18589526	27835	-	ENST00000355189.7	MIR548XHG	introns
chr22_KI270733v1_random	142838	143682	845	49	4.34745461889668	-0.32467817741461	-5.1395152452377	0.0036049963950036	chr22_KI270733v1_random	129030	162217	33188	*			intergenic
chr6	158516233	158516375	143	15	0.772099959711519	0.535041405750335	5.13821766909772	0.00361399638600361	chr6	158516230	158517229	1000	-	ENST00000406011.1		promoters
chr11	46379881	46380091	211	14	0.834175180612292	-0.851157112192221	-5.13463529885694	0.00362299637700362	chr11	46379756	46380755	1000	+	ENST00000405308.6	MDK	promoters
chr11	46379881	46380091	211	14	0.834175180612292	-0.851157112192221	-5.13463529885694	0.00362299637700362	chr11	46379937	46380936	1000	+	ENST00000441869.5	MDK	promoters
chr11	46379881	46380091	211	14	0.834175180612292	-0.851157112192221	-5.13463529885694	0.00362299637700362	chr11	46380061	46381060	1000	+	ENST00000490240.5	MDK	promoters
chr11	46379881	46380091	211	14	0.834175180612292	-0.851157112192221	-5.13463529885694	0.00362299637700362	chr11	46380068	46381067	1000	+	ENST00000359803.7	MDK	promoters
chr11	46379881	46380091	211	14	0.834175180612292	-0.851157112192221	-5.13463529885694	0.00362299637700362	chr11	46375937	46379936	4000	+	ENST00000441869.5	MDK	1to5kb
chr11	46379881	46380091	211	14	0.834175180612292	-0.851157112192221	-5.13463529885694	0.00362299637700362	chr11	46376061	46380060	4000	+	ENST00000490240.5	MDK	1to5kb
chr11	46379881	46380091	211	14	0.834175180612292	-0.851157112192221	-5.13463529885694	0.00362299637700362	chr11	46376068	46380067	4000	+	ENST00000359803.7	MDK	1to5kb
chr11	46379881	46380091	211	14	0.834175180612292	-0.851157112192221	-5.13463529885694	0.00362299637700362	chr11	46376207	46380206	4000	+	ENST00000533952.5	MDK	1to5kb
chr11	46379881	46380091	211	14	0.834175180612292	-0.851157112192221	-5.13463529885694	0.00362299637700362	chr11	46376655	46380654	4000	+	ENST00000617138.4	MDK	1to5kb
chr11	46379881	46380091	211	14	0.834175180612292	-0.851157112192221	-5.13463529885694	0.00362299637700362	chr11	46376669	46380668	4000	+	ENST00000395566.9	MDK	1to5kb
chr11	46379881	46380091	211	14	0.834175180612292	-0.851157112192221	-5.13463529885694	0.00362299637700362	chr11	46376669	46380668	4000	+	ENST00000395569.8	MDK	1to5kb
chr11	46379881	46380091	211	14	0.834175180612292	-0.851157112192221	-5.13463529885694	0.00362299637700362	chr11	46376693	46380692	4000	+	ENST00000533283.5	MDK	1to5kb
chr11	46379881	46380091	211	14	0.834175180612292	-0.851157112192221	-5.13463529885694	0.00362299637700362	chr11	46376711	46380710	4000	+	ENST00000481047.1	MDK	1to5kb
chr11	46379881	46380091	211	14	0.834175180612292	-0.851157112192221	-5.13463529885694	0.00362299637700362	chr11	46376711	46380710	4000	+	ENST00000395565.5	MDK	1to5kb
chr11	46379881	46380091	211	14	0.834175180612292	-0.851157112192221	-5.13463529885694	0.00362299637700362	chr11	46376737	46380736	4000	+	ENST00000489525.5	MDK	1to5kb
chr11	46379881	46380091	211	14	0.834175180612292	-0.851157112192221	-5.13463529885694	0.00362299637700362	chr11	46376753	46380752	4000	+	ENST00000407067.1	MDK	1to5kb
chr11	46379881	46380091	211	14	0.834175180612292	-0.851157112192221	-5.13463529885694	0.00362299637700362	chr11	46379831	46380554	724	+	ENST00000343674.10	DGKZ	exons
chr11	46379881	46380091	211	14	0.834175180612292	-0.851157112192221	-5.13463529885694	0.00362299637700362	chr11	46379831	46380120	290	+	ENST00000532868.6	DGKZ	exons
chr11	46379881	46380091	211	14	0.834175180612292	-0.851157112192221	-5.13463529885694	0.00362299637700362	chr11	46379831	46380110	280	+	ENST00000528615.5	DGKZ	exons
chr11	46379881	46380091	211	14	0.834175180612292	-0.851157112192221	-5.13463529885694	0.00362299637700362	chr11	46379831	46380554	724	+	ENST00000524984.5	DGKZ	exons
chr11	46379881	46380091	211	14	0.834175180612292	-0.851157112192221	-5.13463529885694	0.00362299637700362	chr11	46379831	46380282	452	+	ENST00000527911.5	DGKZ	exons
chr11	46379881	46380091	211	14	0.834175180612292	-0.851157112192221	-5.13463529885694	0.00362299637700362	chr11	46379831	46380554	724	+	ENST00000456247.6	DGKZ	exons
chr11	46379881	46380091	211	14	0.834175180612292	-0.851157112192221	-5.13463529885694	0.00362299637700362	chr11	46379831	46379947	117	+	ENST00000421244.6	DGKZ	exons
chr11	46379881	46380091	211	14	0.834175180612292	-0.851157112192221	-5.13463529885694	0.00362299637700362	chr11	46379831	46380367	537	+	ENST00000318201.12	DGKZ	exons
chr11	46379881	46380091	211	14	0.834175180612292	-0.851157112192221	-5.13463529885694	0.00362299637700362	chr11	46379831	46380554	724	+	ENST00000454345.5	DGKZ	exons
chr11	46379881	46380091	211	14	0.834175180612292	-0.851157112192221	-5.13463529885694	0.00362299637700362	chr11	46379831	46380553	723	+	ENST00000528173.5	DGKZ	exons
chr11	46379881	46380091	211	14	0.834175180612292	-0.851157112192221	-5.13463529885694	0.00362299637700362	chr11	46379831	46380551	721	+	ENST00000527211.5	DGKZ	exons
chr11	46379881	46380091	211	14	0.834175180612292	-0.851157112192221	-5.13463529885694	0.00362299637700362	chr11	46379831	46380551	721	+	ENST00000534802.1	DGKZ	exons
chr11	46379881	46380091	211	14	0.834175180612292	-0.851157112192221	-5.13463529885694	0.00362299637700362	chr11	46379948	46380554	607	+	ENST00000343674.10	DGKZ	3UTRs
chr11	46379881	46380091	211	14	0.834175180612292	-0.851157112192221	-5.13463529885694	0.00362299637700362	chr11	46379948	46380120	173	+	ENST00000532868.6	DGKZ	3UTRs
chr11	46379881	46380091	211	14	0.834175180612292	-0.851157112192221	-5.13463529885694	0.00362299637700362	chr11	46379948	46380110	163	+	ENST00000528615.5	DGKZ	3UTRs
chr11	46379881	46380091	211	14	0.834175180612292	-0.851157112192221	-5.13463529885694	0.00362299637700362	chr11	46379831	46380554	724	+	ENST00000524984.5	DGKZ	3UTRs
chr11	46379881	46380091	211	14	0.834175180612292	-0.851157112192221	-5.13463529885694	0.00362299637700362	chr11	46379948	46380282	335	+	ENST00000527911.5	DGKZ	3UTRs
chr11	46379881	46380091	211	14	0.834175180612292	-0.851157112192221	-5.13463529885694	0.00362299637700362	chr11	46379948	46380554	607	+	ENST00000456247.6	DGKZ	3UTRs
chr11	46379881	46380091	211	14	0.834175180612292	-0.851157112192221	-5.13463529885694	0.00362299637700362	chr11	46379948	46380367	420	+	ENST00000318201.12	DGKZ	3UTRs
chr11	46379881	46380091	211	14	0.834175180612292	-0.851157112192221	-5.13463529885694	0.00362299637700362	chr11	46379948	46380554	607	+	ENST00000454345.5	DGKZ	3UTRs
chr9	39132832	39133261	430	48	6.09742643105446	-0.549277879290186	-5.13436789843113	0.00362499637500363	chr9	39132932	39133135	204	-	ENST00000297668.10	CNTP3	exons
chr9	39132832	39133261	430	48	6.09742643105446	-0.549277879290186	-5.13436789843113	0.00362499637500363	chr9	39132932	39133132	201	-	ENST00000377656.6	CNTP3	exons
chr9	39132832	39133261	430	48	6.09742643105446	-0.549277879290186	-5.13436789843113	0.00362499637500363	chr9	39132932	39133135	204	-	ENST00000358144.6	CNTP3	exons
chr9	39132832	39133261	430	48	6.09742643105446	-0.549277879290186	-5.13436789843113	0.00362499637500363	chr9	39132932	39133132	201	-	ENST00000448573.2	CNTP3	exons
chr9	39132832	39133261	430	48	6.09742643105446	-0.549277879290186	-5.13436789843113	0.00362499637500363	chr9	39132932	39133132	201	-	ENST00000443583.6	CNTP3	exons
chr9	39132832	39133261	430	48	6.09742643105446	-0.549277879290186	-5.13436789843113	0.00362499637500363	chr9	39132932	39133132	201	-	ENST00000377659.1	CNTP3	exons
chr9	39132832	39133261	430	48	6.09742643105446	-0.549277879290186	-5.13436789843113	0.00362499637500363	chr9	39118260	39132931	14672	-	ENST00000297668.10	CNTP3	introns
chr9	39132832	39133261	430	48	6.09742643105446	-0.549277879290186	-5.13436789843113	0.00362499637500363	chr9	39133136	39140518	7383	-	ENST00000297668.10	CNTP3	introns
chr9	39132832	39133261	430	48	6.09742643105446	-0.549277879290186	-5.13436789843113	0.00362499637500363	chr9	39118260	39132931	14672	-	ENST00000377656.6	CNTP3	introns
chr9	39132832	39133261	430	48	6.09742643105446	-0.549277879290186	-5.13436789843113	0.00362499637500363	chr9	39133133	39140518	7386	-	ENST00000377656.6	CNTP3	introns
chr9	39132832	39133261	430	48	6.09742643105446	-0.549277879290186	-5.13436789843113	0.00362499637500363	chr9	39118260	39132931	14672	-	ENST00000358144.6	CNTP3	introns
chr9	39132832	39133261	430	48	6.09742643105446	-0.549277879290186	-5.13436789843113	0.00362499637500363	chr9	39133136	39140518	7383	-	ENST00000358144.6	CNTP3	introns
chr9	39132832	39133261	430	48	6.09742643105446	-0.549277879290186	-5.13436789843113	0.00362499637500363	chr9	39118260	39132931	14672	-	ENST00000448573.2	CNTP3	introns
chr9	39132832	39133261	430	48	6.09742643105446	-0.549277879290186	-5.13436789843113	0.00362499637500363	chr9	39133133	39140518	7386	-	ENST00000448573.2	CNTP3	introns
chr9	39132832	39133261	430	48	6.09742643105446	-0.549277879290186	-5.13436789843113	0.00362499637500363	chr9	39109288	39132931	23644	-	ENST00000443583.6	CNTP3	introns
chr9	39132832	39133261	430	48	6.09742643105446	-0.549277879290186	-5.13436789843113	0.00362499637500363	chr9	39133133	39140518	7386	-	ENST00000443583.6	CNTP3	introns
chr9	39132832	39133261	430	48	6.09742643105446	-0.549277879290186	-5.13436789843113	0.00362499637500363	chr9	39118260	39132931	14672	-	ENST00000377659.1	CNTP3	introns
chr9	39132832	39133261	430	48	6.09742643105446	-0.549277879290186	-5.13436789843113	0.00362499637500363	chr9	39133133	39140518	7386	-	ENST00000377659.1	CNTP3	introns
chr5	135536969	135537684	716	14	1.06853183067013	-0.589395015646576	-5.12935915563335	0.00364599635400365	chr5	135536965	135540964	4000	-	ENST00000314744.6	NEUROG1	1to5kb
chr13	100667809	100668130	322	8	0.463086173753638	0.614063041172418	5.12813302065885	0.00365199634800365	chr13	100664337	100668578	4242	-	ENST00000342624.10	TMTC4	introns
chr13	100667809	100668130	322	8	0.463086173753638	0.614063041172418	5.12813302065885	0.00365199634800365	chr13	100664337	100668578	4242	-	ENST00000376234.7	TMTC4	introns
chr13	100667809	100668130	322	8	0.463086173753638	0.614063041172418	5.12813302065885	0.00365199634800365	chr13	100656469	100668578	12110	-	ENST00000328767.9	TMTC4	introns
chr13	100667809	100668130	322	8	0.463086173753638	0.614063041172418	5.12813302065885	0.00365199634800365	chr13	100666108	100668578	2471	-	ENST00000440120.2	TMTC4	introns
chr17	4709046	4709557	512	40	4.62300553485845	1.22790888557802	5.12628443385874	0.00366099633900366	chr17	4705596	4709595	4000	+	ENST00000574502.5	ARRB2	1to5kb
chr17	4709046	4709557	512	40	4.62300553485845	1.22790888557802	5.12628443385874	0.00366099633900366	chr17	4705630	4709629	4000	+	ENST00000574954.5	ARRB2	1to5kb
chr17	4709046	4709557	512	40	4.62300553485845	1.22790888557802	5.12628443385874	0.00366099633900366	chr17	4705632	4709631	4000	+	ENST00000570718.5	ARRB2	1to5kb
chr17	4709046	4709557	512	40	4.62300553485845	1.22790888557802	5.12628443385874	0.00366099633900366	chr17	4705632	4709631	4000	+	ENST00000570739.5	ARRB2	1to5kb
chr17	4709046	4709557	512	40	4.62300553485845	1.22790888557802	5.12628443385874	0.00366099633900366	chr17	4705632	4709631	4000	+	ENST00000269260.7	ARRB2	1to5kb
chr17	4709046	4709557	512	40	4.62300553485845	1.22790888557802	5.12628443385874	0.00366099633900366	chr17	4705634	4709633	4000	+	ENST00000346341.6	ARRB2	1to5kb
chr17	4709046	4709557	512	40	4.62300553485845	1.22790888557802	5.12628443385874	0.00366099633900366	chr17	4705643	4709642	4000	+	ENST00000572457.5	ARRB2	1to5kb
chr17	4709046	4709557	512	40	4.62300553485845	1.22790888557802	5.12628443385874	0.00366099633900366	chr17	4705655	4709654	4000	+	ENST00000574888.5	ARRB2	1to5kb
chr17	4709046	4709557	512	40	4.62300553485845	1.22790888557802	5.12628443385874	0.00366099633900366	chr17	4705661	4709660	4000	+	ENST00000575131.5	ARRB2	1to5kb
chr17	4709046	4709557	512	40	4.62300553485845	1.22790888557802	5.12628443385874	0.00366099633900366	chr17	4705682	4709681	4000	+	ENST00000571791.5	ARRB2	1to5kb
chr17	4709046	4709557	512	40	4.62300553485845	1.22790888557802	5.12628443385874	0.00366099633900366	chr17	4705691	4709690	4000	+	ENST00000572497.5	ARRB2	1to5kb
chr17	4709046	4709557	512	40	4.62300553485845	1.22790888557802	5.12628443385874	0.00366099633900366	chr17	4705691	4709690	4000	+	ENST00000573886.5	ARRB2	1to5kb
chr17	4709046	4709557	512	40	4.62300553485845	1.22790888557802	5.12628443385874	0.00366099633900366	chr17	4705693	4709692	4000	+	ENST00000381488.10	ARRB2	1to5kb
chr17	4709046	4709557	512	40	4.62300553485845	1.22790888557802	5.12628443385874	0.00366099633900366	chr17	4705693	4709692	4000	+	ENST00000412477.7	ARRB2	1to5kb
chr17	4709046	4709557	512	40	4.62300553485845	1.22790888557802	5.12628443385874	0.00366099633900366	chr17	4705697	4709696	4000	+	ENST00000571428.5	ARRB2	1to5kb
chr17	4709046	4709557	512	40	4.62300553485845	1.22790888557802	5.12628443385874	0.00366099633900366	chr17	4705699	4709698	4000	+	ENST00000575877.5	ARRB2	1to5kb
chr17	4709046	4709557	512	40	4.62300553485845	1.22790888557802	5.12628443385874	0.00366099633900366	chr17	4705724	4709723	4000	+	ENST00000576235.1	ARRB2	1to5kb
chr17	4709046	4709557	512	40	4.62300553485845	1.22790888557802	5.12628443385874	0.00366099633900366	chr17	4709551	4713550	4000	+	ENST00000572782.1	ARRB2	1to5kb
chr17	4709046	4709557	512	40	4.62300553485845	1.22790888557802	5.12628443385874	0.00366099633900366	chr17	4705138	4709137	4000	-	ENST00000572293.7	PELP1	1to5kb
chr17	4709046	4709557	512	40	4.62300553485845	1.22790888557802	5.12628443385874	0.00366099633900366	chr17	4705130	4709129	4000	-	ENST00000574876.5	PELP1	1to5kb
chr17	4709046	4709557	512	40	4.62300553485845	1.22790888557802	5.12628443385874	0.00366099633900366	chr17	4705338	4709337	4000	-	ENST00000301396.8	PELP1	1to5kb
chr17	4709046	4709557	512	40	4.62300553485845	1.22790888557802	5.12628443385874	0.00366099633900366	chr17	4705338	4709337	4000	-	ENST00000436683.6	PELP1	1to5kb
chr17	4709046	4709557	512	40	4.62300553485845	1.22790888557802	5.12628443385874	0.00366099633900366	chr17	4705112	4709111	4000	-	ENST00000573523.5	PELP1	1to5kb
chr17	4709046	4709557	512	40	4.62300553485845	1.22790888557802	5.12628443385874	0.00366099633900366	chr17	4705125	4709124	4000	-	ENST00000575329.5	PELP1	1to5kb
chr17	4709046	4709557	512	40	4.62300553485845	1.22790888557802	5.12628443385874	0.00366099633900366	chr17	4705107	4709106	4000	-	ENST00000575101.1	PELP1	1to5kb
chr17	4709046	4709557	512	40	4.62300553485845	1.22790888557802	5.12628443385874	0.00366099633900366	chr17	4705130	4709129	4000	-	ENST00000570823.5	PELP1	1to5kb
chr17	4709046	4709557	512	40	4.62300553485845	1.22790888557802	5.12628443385874	0.00366099633900366	chr17	4705130	4709129	4000	-	ENST00000571347.1	PELP1	1to5kb
chr17	4709046	4709557	512	40	4.62300553485845	1.22790888557802	5.12628443385874	0.00366099633900366	chr17	4706218	4710217	4000	-	ENST00000466297.1		1to5kb
chr7	18735841	18736908	1068	10	0.529368779984092	-0.521850879494782	-5.12415835138786	0.00367099632900367	chr7	18727758	18749004	21247	+	ENST00000461159.6	HDAC9	introns
chr7	18735841	18736908	1068	10	0.529368779984092	-0.521850879494782	-5.12415835138786	0.00367099632900367	chr7	18727758	18749004	21247	+	ENST00000406451.8	HDAC9	introns
chr7	18735841	18736908	1068	10	0.529368779984092	-0.521850879494782	-5.12415835138786	0.00367099632900367	chr7	18727758	18749004	21247	+	ENST00000441542.7	HDAC9	introns
chr7	18735841	18736908	1068	10	0.529368779984092	-0.521850879494782	-5.12415835138786	0.00367099632900367	chr7	18727758	18749004	21247	+	ENST00000401921.5	HDAC9	introns
chr7	18735841	18736908	1068	10	0.529368779984092	-0.521850879494782	-5.12415835138786	0.00367099632900367	chr7	18727758	18749004	21247	+	ENST00000523867.5	HDAC9	introns
chr7	18735841	18736908	1068	10	0.529368779984092	-0.521850879494782	-5.12415835138786	0.00367099632900367	chr7	18727758	18749004	21247	+	ENST00000432645.6	HDAC9	introns
chr15_KI270905v1_alt	100410	100496	87	4	0.36494947333616	0.715316557411577	5.12224178544001	0.00367799632200368	chr15_KI270905v1_alt	92023	100968	8946	-	ENST00000631387.1	OCA2	introns
chr15_KI270905v1_alt	100410	100496	87	4	0.36494947333616	0.715316557411577	5.12224178544001	0.00367799632200368	chr15_KI270905v1_alt	92023	100968	8946	-	ENST00000632880.1	OCA2	introns
chr9	42974671	42975352	682	33	4.1856449102324	0.461463449813895	5.11775199166177	0.0036999963000037	chr9	42973855	42974854	1000	+	ENST00000614548.1		promoters
chr9	42974671	42975352	682	33	4.1856449102324	0.461463449813895	5.11775199166177	0.0036999963000037	chr9	42974002	42975001	1000	+	ENST00000666773.1		promoters
chr9	42974671	42975352	682	33	4.1856449102324	0.461463449813895	5.11775199166177	0.0036999963000037	chr9	42974896	42975895	1000	+	ENST00000618830.1		promoters
chr9	42974671	42975352	682	33	4.1856449102324	0.461463449813895	5.11775199166177	0.0036999963000037	chr9	42970896	42974895	4000	+	ENST00000618830.1		1to5kb
chr9	42974671	42975352	682	33	4.1856449102324	0.461463449813895	5.11775199166177	0.0036999963000037	chr9	42973851	42977850	4000	+	ENST00000620059.1		1to5kb
chr9	42974671	42975352	682	33	4.1856449102324	0.461463449813895	5.11775199166177	0.0036999963000037	chr9	42974590	42978589	4000	+	ENST00000670180.1		1to5kb
chr9	42974671	42975352	682	33	4.1856449102324	0.461463449813895	5.11775199166177	0.0036999963000037	chr9	42974290	42978289	4000	-	ENST00000396461.3		1to5kb
chr9	42974671	42975352	682	33	4.1856449102324	0.461463449813895	5.11775199166177	0.0036999963000037	chr9	42974855	42976043	1189	+	ENST00000614548.1		exons
chr9	42974671	42975352	682	33	4.1856449102324	0.461463449813895	5.11775199166177	0.0036999963000037	chr9	42975002	42976407	1406	+	ENST00000666773.1		exons
chr1	199601007	199602432	1426	5	0.300094762761156	-0.978511474847394	-5.1175919195279	0.0037009962990037	chr1	199393308	199747490	354183	*			intergenic
chr13	64631064	64634378	3315	16	1.41804282752713	-0.65050272365861	-5.1173159062127	0.0037009962990037	chr13	64081045	64958096	877052	*			intergenic
chr15	25254286	25254679	394	5	0.276761705529078	-0.806166891255963	-5.11661435696201	0.0037049962950037	chr15	25254579	25255578	1000	+	ENST00000623883.1		promoters
chr15	25254286	25254679	394	5	0.276761705529078	-0.806166891255963	-5.11661435696201	0.0037049962950037	chr15	25250579	25254578	4000	+	ENST00000623883.1		1to5kb
chr15	25254286	25254679	394	5	0.276761705529078	-0.806166891255963	-5.11661435696201	0.0037049962950037	chr15	25252334	25266430	14097	+	ENST00000656420.1	SNHG14	introns
chr15	25254286	25254679	394	5	0.276761705529078	-0.806166891255963	-5.11661435696201	0.0037049962950037	chr15	25252334	25266430	14097	+	ENST00000424333.6	SNHG14	introns
chr15	25254286	25254679	394	5	0.276761705529078	-0.806166891255963	-5.11661435696201	0.0037049962950037	chr15	25252334	25266430	14097	+	ENST00000653489.1	SNHG14	introns
chr15	25254286	25254679	394	5	0.276761705529078	-0.806166891255963	-5.11661435696201	0.0037049962950037	chr15	25252334	25266430	14097	+	ENST00000663446.1	SNHG14	introns
chr15	25254286	25254679	394	5	0.276761705529078	-0.806166891255963	-5.11661435696201	0.0037049962950037	chr15	25252334	25266430	14097	+	ENST00000670384.1	SNHG14	introns
chr15	25254286	25254679	394	5	0.276761705529078	-0.806166891255963	-5.11661435696201	0.0037049962950037	chr15	25252334	25266430	14097	+	ENST00000665397.1	SNHG14	introns
chr15	25254286	25254679	394	5	0.276761705529078	-0.806166891255963	-5.11661435696201	0.0037049962950037	chr15	25252334	25266430	14097	+	ENST00000669989.1	SNHG14	introns
chr15	25254286	25254679	394	5	0.276761705529078	-0.806166891255963	-5.11661435696201	0.0037049962950037	chr15	25252334	25266430	14097	+	ENST00000661305.1	SNHG14	introns
chr15	25254286	25254679	394	5	0.276761705529078	-0.806166891255963	-5.11661435696201	0.0037049962950037	chr15	25252334	25266430	14097	+	ENST00000652996.1	SNHG14	introns
chr15	25254286	25254679	394	5	0.276761705529078	-0.806166891255963	-5.11661435696201	0.0037049962950037	chr15	25252334	25266430	14097	+	ENST00000669911.1	SNHG14	introns
chr15	25254286	25254679	394	5	0.276761705529078	-0.806166891255963	-5.11661435696201	0.0037049962950037	chr15	25252334	25266430	14097	+	ENST00000669867.1	SNHG14	introns
chr15	25254286	25254679	394	5	0.276761705529078	-0.806166891255963	-5.11661435696201	0.0037049962950037	chr15	25252334	25266430	14097	+	ENST00000668570.1	SNHG14	introns
chr15	25254286	25254679	394	5	0.276761705529078	-0.806166891255963	-5.11661435696201	0.0037049962950037	chr15	25252334	25266430	14097	+	ENST00000665311.1	SNHG14	introns
chr15	25254286	25254679	394	5	0.276761705529078	-0.806166891255963	-5.11661435696201	0.0037049962950037	chr15	25252334	25266430	14097	+	ENST00000453082.5	SNHG14	introns
chr15	25254286	25254679	394	5	0.276761705529078	-0.806166891255963	-5.11661435696201	0.0037049962950037	chr15	25252334	25266430	14097	+	ENST00000654023.1	SNHG14	introns
chr15	25254286	25254679	394	5	0.276761705529078	-0.806166891255963	-5.11661435696201	0.0037049962950037	chr15	25252334	25266430	14097	+	ENST00000663359.1	SNHG14	introns
chr15	25254286	25254679	394	5	0.276761705529078	-0.806166891255963	-5.11661435696201	0.0037049962950037	chr15	25252334	25266430	14097	+	ENST00000653389.1	SNHG14	introns
chr15	25254286	25254679	394	5	0.276761705529078	-0.806166891255963	-5.11661435696201	0.0037049962950037	chr15	25252334	25266430	14097	+	ENST00000656450.1	SNHG14	introns
chr15	25254286	25254679	394	5	0.276761705529078	-0.806166891255963	-5.11661435696201	0.0037049962950037	chr15	25252334	25266430	14097	+	ENST00000669064.1	SNHG14	introns
chr15	25254286	25254679	394	5	0.276761705529078	-0.806166891255963	-5.11661435696201	0.0037049962950037	chr15	25252334	25266430	14097	+	ENST00000664763.1	SNHG14	introns
chr15	25254286	25254679	394	5	0.276761705529078	-0.806166891255963	-5.11661435696201	0.0037049962950037	chr15	25252334	25418787	166454	+	ENST00000660430.1	SNHG14	introns
chr15	25254286	25254679	394	5	0.276761705529078	-0.806166891255963	-5.11661435696201	0.0037049962950037	chr15	25252334	25269604	17271	+	ENST00000656009.1	SNHG14	introns
chr15	25254286	25254679	394	5	0.276761705529078	-0.806166891255963	-5.11661435696201	0.0037049962950037	chr15	25252334	25266430	14097	+	ENST00000666663.1	SNHG14	introns
chr15	25254286	25254679	394	5	0.276761705529078	-0.806166891255963	-5.11661435696201	0.0037049962950037	chr15	25252334	25266430	14097	+	ENST00000660376.1	SNHG14	introns
chr15	25254286	25254679	394	5	0.276761705529078	-0.806166891255963	-5.11661435696201	0.0037049962950037	chr15	25252334	25266430	14097	+	ENST00000669928.1	SNHG14	introns
chr15	25254286	25254679	394	5	0.276761705529078	-0.806166891255963	-5.11661435696201	0.0037049962950037	chr15	25252334	25266430	14097	+	ENST00000452731.5	SNHG14	introns
chr13	27924222	27924696	475	58	3.87677715002704	-0.502614582631959	-5.11627565349534	0.00370799629200371	chr13	27924256	27926313	2058	+	ENST00000381033.5	PDX1	exons
chr13	27924222	27924696	475	58	3.87677715002704	-0.502614582631959	-5.11627565349534	0.00370799629200371	chr13	27920545	27924255	3711	+	ENST00000381033.5	PDX1	introns
chr3	37467079	37467187	109	6	0.492915198812536	0.696648259026556	5.10446752854906	0.00376099623900376	chr3	37452560	37471006	18447	+	ENST00000422441.5	ITGA9	introns
chr3	37467079	37467187	109	6	0.492915198812536	0.696648259026556	5.10446752854906	0.00376099623900376	chr3	37452560	37471006	18447	+	ENST00000264741.10	ITGA9	introns
chr2	183523979	183526154	2176	6	0.43716787985195	0.663918442873395	5.10188882169589	0.00377199622800377	chr2	183495502	183607441	111940	*			intergenic
chr9	1577338	1577390	53	3	0.157771854654056	-0.683969644600142	-5.09383137302685	0.00381199618800381	chr9	1555104	1975289	420186	*			intergenic
chr22	42790931	42791241	311	13	0.998709031211394	-0.532097068741892	-5.07591667905015	0.00388799611200389	chr22	42787101	42791813	4713	*			intergenic
chr5	138411108	138411224	117	8	0.47970794115476	-0.719710044900626	-5.07151085695314	0.0039049960950039	chr5	138400013	138415131	15119	+	ENST00000314358.10	KDM3B	introns
chr5	138411108	138411224	117	8	0.47970794115476	-0.719710044900626	-5.07151085695314	0.0039049960950039	chr5	138400013	138415131	15119	+	ENST00000510866.5	KDM3B	introns
chr5	138411108	138411224	117	8	0.47970794115476	-0.719710044900626	-5.07151085695314	0.0039049960950039	chr5	138400013	138415131	15119	+	ENST00000542866.2	KDM3B	introns
chr5	138411108	138411224	117	8	0.47970794115476	-0.719710044900626	-5.07151085695314	0.0039049960950039	chr5	138400013	138415131	15119	+	ENST00000507996.5	KDM3B	introns
chr12	117125157	117125716	560	10	1.08252980971805	0.586797748869119	5.06887779153496	0.00391999608000392	chr12	117100641	117141390	40750	+	ENST00000547006.1	TESC-AS1	introns
chr16	9978777	9978999	223	7	0.382283677190351	-0.603155031836514	-5.06457913576161	0.00394199605800394	chr16	9938552	10179997	241446	-	ENST00000396573.6	GRIN2A	introns
chr16	9978777	9978999	223	7	0.382283677190351	-0.603155031836514	-5.06457913576161	0.00394199605800394	chr16	9938552	10179997	241446	-	ENST00000330684.4	GRIN2A	introns
chr16	9978777	9978999	223	7	0.382283677190351	-0.603155031836514	-5.06457913576161	0.00394199605800394	chr16	9938552	10121327	182776	-	ENST00000674742.1	GRIN2A	introns
chr16	9978777	9978999	223	7	0.382283677190351	-0.603155031836514	-5.06457913576161	0.00394199605800394	chr16	9938552	10179997	241446	-	ENST00000675398.1	GRIN2A	introns
chr16	9978777	9978999	223	7	0.382283677190351	-0.603155031836514	-5.06457913576161	0.00394199605800394	chr16	9938552	10179997	241446	-	ENST00000562109.5	GRIN2A	introns
chr16	9978777	9978999	223	7	0.382283677190351	-0.603155031836514	-5.06457913576161	0.00394199605800394	chr16	9938552	10179997	241446	-	ENST00000675189.1	GRIN2A	introns
chr16	9978777	9978999	223	7	0.382283677190351	-0.603155031836514	-5.06457913576161	0.00394199605800394	chr16	9891101	10031324	140224	-	ENST00000566683.1	GRIN2A	introns
chr16	9978777	9978999	223	7	0.382283677190351	-0.603155031836514	-5.06457913576161	0.00394199605800394	chr16	9943297	10027560	84264	-	ENST00000568247.3	GRIN2A	introns
chr16	9978777	9978999	223	7	0.382283677190351	-0.603155031836514	-5.06457913576161	0.00394199605800394	chr16	9938552	10179997	241446	-	ENST00000637393.1	GRIN2A	introns
chr16	9978777	9978999	223	7	0.382283677190351	-0.603155031836514	-5.06457913576161	0.00394199605800394	chr16	9938552	10031324	92773	-	ENST00000566670.2	GRIN2A	introns
chr4	77697888	77698279	392	7	0.492908233223539	-0.521818599444195	-5.06343302559901	0.00394899605100395	chr4	77611835	77702745	90911	*			intergenic
chr14	30450496	30451093	598	7	0.96477294958229	0.723729937272445	5.06166993822473	0.00395899604100396	chr14	30450360	30450692	333	-	ENST00000548631.5	LOC112267868	exons
chr14	30450496	30451093	598	7	0.96477294958229	0.723729937272445	5.06166993822473	0.00395899604100396	chr14	30438172	30560736	122565	-	ENST00000552511.1	G2E3-AS1	introns
chr14	30450496	30451093	598	7	0.96477294958229	0.723729937272445	5.06166993822473	0.00395899604100396	chr14	30438172	30473521	35350	-	ENST00000550680.5	G2E3-AS1	introns
chr14	30450496	30451093	598	7	0.96477294958229	0.723729937272445	5.06166993822473	0.00395899604100396	chr14	30450693	30451867	1175	-	ENST00000548631.5	LOC112267868	introns
chr17	11829626	11829719	94	4	0.493480565768588	1.56370452697153	5.0590165429129	0.00397099602900397	chr17	11823035	11834637	11603	+	ENST00000262442.9	DH9	introns
chr17	11829626	11829719	94	4	0.493480565768588	1.56370452697153	5.0590165429129	0.00397099602900397	chr17	11823035	11834637	11603	+	ENST00000454412.6	DH9	introns
chr7	141929087	141929141	55	3	0.151436474648704	1.04121520783054	5.05817384650662	0.00397299602700397	chr7	141927357	141930218	2862	-	ENST00000546910.6	CLEC5A	exons
chr7	141929087	141929141	55	3	0.151436474648704	1.04121520783054	5.05817384650662	0.00397299602700397	chr7	141929131	141930218	1088	-	ENST00000418498.5	CLEC5A	exons
chr7	141929087	141929141	55	3	0.151436474648704	1.04121520783054	5.05817384650662	0.00397299602700397	chr7	141907869	141945820	37952	+	ENST00000465654.5	MGAM	introns
chr7	141929087	141929141	55	3	0.151436474648704	1.04121520783054	5.05817384650662	0.00397299602700397	chr7	141907869	141929776	21908	+	ENST00000497554.1		introns
chr7	141929087	141929141	55	3	0.151436474648704	1.04121520783054	5.05817384650662	0.00397299602700397	chr7	141927357	141930103	2747	-	ENST00000546910.6	CLEC5A	3UTRs
chr7	141929087	141929141	55	3	0.151436474648704	1.04121520783054	5.05817384650662	0.00397299602700397	chr7	141929131	141930218	1088	-	ENST00000418498.5	CLEC5A	3UTRs
chr16	22448980	22449074	95	3	0.21679782678201	0.916260717809388	5.05546823918653	0.00398899601100399	chr16	22446567	22450566	4000	+	ENST00000337787.3	SMG1P1	1to5kb
chr16	22448980	22449074	95	3	0.21679782678201	0.916260717809388	5.05546823918653	0.00398899601100399	chr16	22437493	22451619	14127	+	ENST00000446662.5	SMG1P1	introns
chr16	22448980	22449074	95	3	0.21679782678201	0.916260717809388	5.05546823918653	0.00398899601100399	chr16	22437493	22454701	17209	+	ENST00000309865.11	SMG1P1	introns
chr16	22448980	22449074	95	3	0.21679782678201	0.916260717809388	5.05546823918653	0.00398899601100399	chr16	22437738	22451619	13882	+	ENST00000308347.10	SMG1P1	introns
chr8	129985270	129985444	175	7	0.600844657721584	-0.744709134509482	-5.05051780705781	0.00401099598900401	chr8	129970996	130016369	45374	-	ENST00000523509.5	CYRIB	introns
chr8	129985270	129985444	175	7	0.600844657721584	-0.744709134509482	-5.05051780705781	0.00401099598900401	chr8	129970996	130016369	45374	-	ENST00000401979.6	CYRIB	introns
chr8	129985270	129985444	175	7	0.600844657721584	-0.744709134509482	-5.05051780705781	0.00401099598900401	chr8	129970996	130016606	45611	-	ENST00000519110.5	CYRIB	introns
chr8	129985270	129985444	175	7	0.600844657721584	-0.744709134509482	-5.05051780705781	0.00401099598900401	chr8	129970996	130016606	45611	-	ENST00000523288.5	CYRIB	introns
chr8	129985270	129985444	175	7	0.600844657721584	-0.744709134509482	-5.05051780705781	0.00401099598900401	chr8	129970996	130016369	45374	-	ENST00000517654.5	CYRIB	introns
chr8	129985270	129985444	175	7	0.600844657721584	-0.744709134509482	-5.05051780705781	0.00401099598900401	chr8	129970996	130016369	45374	-	ENST00000518879.5	CYRIB	introns
[truncated: 14,536 more rows]

## Sheet: C. DMRs with CpG annotations
Supplementary Table 7. Differentially methylated regions (DMRs) in α-cells from human pancreatic islets of 3 donors with pre-T2D/T2D compared with 7 normoglycemic controls based on p<0.05 (10 permutations) generated by dmrseq.
[truncated: 3,472 more rows]

[truncated: 4 more sheets: D. KEGG, E. HOMER, F. TF binding, G. GWAS loci overlap]
