# Supplementary material for: Cell-specific DNA methylation in human alpha and beta cells regulates gene expression in type 2 diabetes
Source: Nat Metab. 2026 Apr 24;8(4):957–80. doi: 10.1038/s42255-026-01498-9 (PMC13121032; doi:10.1038/s42255-026-01498-9)
Supplement: Supplementary file 11 — Pre-T2D/T2D-associated DMRs in human beta cells from donors with pre-T2D/T2D (n = 3) and controls (n = 11). [file 42255_2026_1498_MOESM11_ESM.xlsx]

## Sheet: A. T2D_DMRs_β-cells 
Supplementary Table 8. Differentially methylated regions (DMRs) in β-cells from human pancreatic islets of 3 donors with pre-T2D/T2D compared with 11 normoglycemic controls based on p<0.05 (10 permutations) generated by dmrseq..
Chromosomal positions are based on hg38.
DMR chromosomal position			DMR width	Number of loci in DMR	Sum of smoothed beta values	Beta coefficient values	Test statistic	Permutation p-value	Overlap with sites with differential DNA methylation between pancreatic islets from cases with type 2 diabetes (n=25) and non-diabetic controls (n=75) as reported in Rönn T et al, 2023; doi: 10.1038/s41467-023-43719-9
Chromosome number	start	end
chr2	44953075	44954648	1574	54	5.82428	-0.774785	-10.7223	6.99999e-06
chr7	22549853	22550709	857	38	3.71005	-0.630597	-9.76469	1.7e-05
chr10	43702143	43702795	653	30	4.23262	-1.08212	-9.13622	2.9e-05
chr19	2250176	2253762	3587	315	31.6717	-0.436227	-8.94977	3.9e-05
chr19	55086536	55087518	983	86	29.2592	0.896733	8.64374	5.59999e-05
chr5	108746825	108747490	666	11	0.885261	-0.977071	-8.55683	6.19999e-05	cg08350024
chr10	124493593	124494018	426	11	0.847815	-0.983697	-8.08632	0.000106
chr16	57528253	57528834	582	59	3.80991	0.477139	7.81397	0.000132
chr19	997114	998656	1543	37	3.38184	-0.445582	-7.78688	0.000137
chr8	18284366	18284830	465	7	0.545121	-1.23065	-7.73242	0.000141
chr4	138553253	138553743	491	27	2.07472	0.698485	7.65249	0.00015
chr4	8175438	8175885	448	13	1.28844	-0.931277	-7.61254	0.000157
chr6	43784557	43785555	999	31	4.44921	-0.695117	-7.60978	0.000159
chr7	1040837	1041518	682	20	1.51266	-0.812657	-7.57907	0.00016
chr16	88533698	88534852	1155	92	11.2279	-0.926493	-7.56662	0.000162
chr4	92567523	92567841	319	4	0.21608	-1.59334	-7.36675	0.000198
chr1	8027361	8027944	584	13	1.28595	-0.679868	-7.35586	0.000202
chr7	108004113	108005005	893	19	3.23768	-0.847451	-7.28403	0.000227	cg12755815
chr3	122912876	122913539	664	65	7.00904	0.654788	7.27579	0.000232	cg08468913
chr11	1305131	1307994	2864	90	9.69454	-0.440459	-7.21583	0.00025
chr19	3576821	3577799	979	35	5.16624	0.6737	7.2045	0.000255
chr17	43359868	43360584	717	23	2.48351	0.583094	7.1836	0.000262
chr12	51820030	51820491	462	31	3.0655	0.638226	7.14876	0.000267
chr2	59066891	59067234	344	48	2.53101	-0.377059	-7.1168	0.000277
chr4	55157713	55158060	348	28	1.73207	-0.694015	-7.11418	0.000277
chr16	536737	537508	772	30	3.90762	-0.565141	-7.06995	0.000294
chr11	15204274	15204882	609	9	0.61079	-1.07713	-7.00032	0.000312
chr21	27143690	27143986	297	29	1.70286	-0.478868	-6.99156	0.000317
chr8	144109338	144110109	772	79	8.67367	0.519981	6.98079	0.000318
chr2	45012984	45013447	464	30	1.93064	-0.522899	-6.97993	0.000318
chr9	137233782	137234570	789	38	2.48685	-0.541839	-6.89627	0.000341
chr1	35574021	35574241	221	30	1.59885	-0.696328	-6.89586	0.000341
chr22	44358126	44358516	391	18	1.20795	-0.539241	-6.83533	0.000366
chr1	212916898	212917285	388	14	0.794257	-0.674417	-6.83361	0.000367
chr12	11546737	11547497	761	22	2.79358	0.969412	6.82974	0.000369
chr3	13204282	13204696	415	32	1.96312	-0.578462	-6.82072	0.000372
chr8	41647150	41648285	1136	36	5.42919	-0.700247	-6.81765	0.000372
chr14	33800700	33801276	577	56	7.15793	-0.55516	-6.81513	0.000373
chr9	129483174	129483889	716	43	3.022	-0.535977	-6.80476	0.000382
chr6	20032202	20032737	536	54	5.20406	-0.713226	-6.79215	0.000387
chr1	37355270	37355803	534	9	0.779465	0.963251	6.7626	0.000396
chr7	4225341	4225839	499	22	2.63152	-0.58765	-6.74969	0.000401
chr20	30488170	30489361	1192	112	13.4208	-0.50876	-6.74258	0.000404
chr17	62724813	62724903	91	6	0.307998	0.7032	6.74152	0.000404
chr15	40925896	40926510	615	53	4.34967	-0.568675	-6.69247	0.000436
chr4	6105396	6105909	514	59	4.18269	-0.495522	-6.63129	0.000459
chr2	241009682	241010192	511	19	1.74754	-0.655727	-6.57243	0.000483
chr11	133500672	133502517	1846	38	4.0948	-0.452329	-6.53317	0.000502999
chr9	130186790	130187418	629	27	2.9546	-0.583897	-6.50761	0.000516999
chr13	20120765	20121239	475	25	2.68932	-0.696342	-6.5035	0.000520999
chr13	24194324	24194930	607	10	0.915668	-0.764926	-6.4185	0.000579999
chr2	64252987	64253581	595	18	2.23116	-0.546779	-6.41121	0.000581999
chr22	50177712	50178217	506	63	6.26077	-0.559034	-6.40209	0.000586999
chr1	16535689	16536962	1274	68	3.96916	-0.336731	-6.40127	0.000587999
chr4	3873059	3874080	1022	26	2.31828	-0.513828	-6.38254	0.000595999
chr4	182802571	182803619	1049	10	1.09114	0.707012	6.37569	0.000599999
chr10	75591882	75592475	594	11	0.818911	-0.560561	-6.36794	0.000601999
chr13	43411410	43412048	639	12	0.900409	-0.529031	-6.36291	0.000607999
chr11	3143186	3143514	329	21	1.55294	-0.728191	-6.3589	0.000609999
chr1	179744297	179744807	511	36	2.10263	-0.560494	-6.3552	0.000611999
chr4	190068603	190068722	120	17	1.97536	-0.779226	-6.33811	0.000626999
chr3	196967578	196968090	513	21	1.27063	-0.440221	-6.3297	0.000636999	cg19280206
chr20	14866802	14868956	2155	11	1.37978	-0.844962	-6.32775	0.000636999
chr16	66402749	66404419	1671	61	4.00253	0.484554	6.32509	0.000639999
chr15	72902526	72903025	500	14	1.73407	-0.548325	-6.31147	0.000650999
chr6	116370219	116370522	304	12	0.936403	-0.82623	-6.30008	0.000659999	cg12708994
chr14	47833647	47837283	3637	14	2.70908	1.14796	6.28539	0.000670999
chr11	112780852	112781016	165	9	0.561041	-0.631755	-6.28096	0.000673999
chr1	222545186	222545768	583	9	0.852775	-0.924396	-6.26975	0.000686999
chr22	46378307	46379158	852	34	3.02605	-0.527256	-6.26237	0.000696999
chr1	22593281	22593444	164	14	0.966238	-0.636027	-6.25477	0.000703999
chr5	28927416	28928474	1059	82	9.8022	0.774175	6.24532	0.000714999
chr17_GL000205v2_random	57903	61774	3872	46	2.76879	-0.285615	-6.23342	0.000723999
chr22	18064734	18065050	317	8	0.694531	-0.902621	-6.22955	0.000727999
chr1	223141908	223142410	503	10	0.865907	-0.687945	-6.22106	0.000734999
chr7	2641242	2641589	348	12	0.710029	-0.781265	-6.20674	0.000745999
chr9	137487864	137488637	774	35	3.84606	-0.433369	-6.19704	0.000753999
chr20	30678851	30679050	200	4	0.371637	-1.06493	-6.18523	0.000762999
chr10	118692177	118693081	905	8	0.869254	-0.709033	-6.17662	0.000767999
chr13	24637966	24638484	519	24	1.71898	-0.580412	-6.14986	0.000783999
chr16	85390626	85391097	472	22	2.11139	-0.824036	-6.1358	0.000791999
chr5	157690278	157690687	410	35	1.86584	-0.475768	-6.12249	0.000805999
chr7	55965741	55966881	1141	26	2.05267	-0.363336	-6.11808	0.000809999
chr2	95525307	95526129	823	32	2.82853	-0.452218	-6.11564	0.000815999
chr8	140237801	140238758	958	33	2.38904	-0.422716	-6.1083	0.000825999
chr10	14995800	14996304	505	34	3.36875	-0.595927	-6.10562	0.000830999
chr6	17291993	17292108	116	8	0.512466	0.732806	6.1	0.000839999
chr16	73399602	73399680	79	4	0.207986	-1.13534	-6.0935	0.000849999
chr1	38425747	38427601	1855	24	4.09322	-0.734357	-6.07939	0.000863999
chr6	168333470	168334096	627	17	1.0911	-0.656962	-6.07549	0.000869999
chr11	66725443	66726083	641	14	0.801482	-0.550266	-6.06978	0.000875999
chr1	12069842	12070273	432	7	0.413494	-0.842728	-6.06526	0.000876999
chr6	57961748	57962397	650	23	2.40166	-0.66114	-6.0637	0.000878999
chr10	55627383	55627876	494	18	1.41031	-0.529445	-6.06273	0.000879999
chr10	93243105	93243460	356	4	0.269976	0.936525	6.05503	0.000893999
chr21	41728031	41728367	337	16	1.96817	-0.949812	-6.05252	0.000899999
chr3	58420216	58421003	788	10	1.07019	-0.651304	-6.04101	0.000909999
chr15	96764516	96764982	467	25	1.98219	-0.614443	-6.04067	0.000909999
chr18	10131321	10131667	347	8	0.499069	-0.639001	-6.03849	0.000913999
chr11	120637282	120637756	475	9	1.03481	-0.760234	-6.03152	0.000920999
chr6	38169662	38170881	1220	35	2.10359	-0.481021	-6.01394	0.000935999
chr1	246599551	246600140	590	10	0.784665	-0.549667	-6.01147	0.000936999
chr20	30911492	30912303	812	39	5.55442	-0.565342	-6.00568	0.000942999
chr5	128423870	128425054	1185	10	0.947894	0.594227	5.98694	0.000961999
chr4	681820	682100	281	27	1.59372	-0.723267	-5.96353	0.000990999
chr16	88678089	88678782	694	39	5.66873	-0.593498	-5.95652	0.001001
chr11	5936078	5936354	277	7	0.466226	-0.743202	-5.94729	0.001013
chr7	99415512	99415835	324	13	0.759199	-0.560705	-5.94419	0.001019
chr1	240124150	240125105	956	24	2.21955	0.47042	5.94386	0.001019
chr9	134775161	134775927	767	29	3.455	-0.482889	-5.9408	0.001024
chr14	104896455	104897292	838	32	3.74925	0.675852	5.9327	0.001031
chr16	34162051	34162968	918	55	5.81938	-0.577023	-5.93268	0.001032
chr21	15290405	15290810	406	16	1.16548	0.56313	5.92293	0.00105
chr12	132429519	132429963	445	14	1.4753	-0.794945	-5.90857	0.00107
chr1	236399071	236401735	2665	39	3.88704	-0.351981	-5.88996	0.001099
chr1	17433212	17433868	657	22	1.70265	-0.570635	-5.86863	0.00112
chr4	177194738	177195189	452	9	0.806168	-0.68954	-5.86663	0.001123
chr17	66835341	66836144	804	34	3.70708	-0.45915	-5.85917	0.00113
chr17	81036620	81037679	1060	37	3.1821	-0.428511	-5.85785	0.001131
chr2	105236882	105237132	251	13	0.707389	-0.612482	-5.84918	0.001141
chr20	34996840	34997440	601	30	2.02386	-0.523528	-5.84829	0.001141
chr5	171629951	171630483	533	32	2.08756	-0.436609	-5.84436	0.001143	cg11620716,cg07871442,cg02320083,cg20203514
chr2	117858746	117859777	1032	61	6.7499	-0.485476	-5.8406	0.001149
chr3	122921842	122922592	751	63	5.55215	0.444949	5.81494	0.001181	cg24925929,cg19389001,cg00729894,cg25439655,cg19141448,cg18073906
chr7	90708753	90709822	1070	13	0.887662	-0.617894	-5.8136	0.001184
chr16	6646127	6646930	804	25	1.48331	-0.528989	-5.81355	0.001184
chr8	122876325	122876762	438	14	1.73331	-0.832338	-5.81255	0.001187
chr16	69820901	69821288	388	13	1.17702	-0.784192	-5.80992	0.001192
chr12	125188007	125188472	466	15	1.1272	-0.764825	-5.8079	0.001194
chr3	169666330	169667514	1185	37	4.02272	-0.426836	-5.79819	0.001209	cg23246268
chr4	14862885	14863263	379	35	2.9539	-0.729835	-5.79798	0.001209
chr11	70661583	70662094	512	30	2.15044	0.534113	5.78971	0.001225
chr2	212831974	212833538	1565	157	12.9207	-0.34352	-5.78065	0.001235
chr3	154889503	154890136	634	35	2.68098	-0.394499	-5.78028	0.001235
chr18	76005367	76005840	474	19	1.14688	0.489664	5.77994	0.001237
chr17	74826044	74826863	820	9	1.23793	-0.726221	-5.77554	0.001246
chr1	201127014	201127451	438	13	0.93845	-1.00104	-5.77407	0.001248	cg12695506,cg05916432
chr18	63248086	63248239	154	3	0.172421	-1.05853	-5.7591	0.001273
chr6	128929969	128930300	332	30	2.17472	-0.49423	-5.75877	0.001275
chr17	75635333	75636238	906	23	2.65461	-0.563632	-5.74405	0.001291
chr15	26841683	26842545	863	27	4.31961	-0.555422	-5.73339	0.001304
chr4	27754850	27755390	541	6	0.477513	0.672658	5.73227	0.001306
chr15	90866283	90866416	134	6	0.403635	-0.681548	-5.71843	0.001339
chr11	120987591	120987911	321	4	0.214274	-1.26667	-5.7138	0.001343
chr6	164039790	164040304	515	22	2.17886	-0.838654	-5.71042	0.001352
chr1	228446785	228447032	248	8	0.453917	-0.716116	-5.70633	0.001358
chr7	135711747	135713152	1406	15	1.27377	-0.54284	-5.68026	0.001398
chr1	1287926	1288222	297	13	1.89733	0.989006	5.67632	0.001408
chr7	3943301	3944678	1378	27	2.43029	-0.440391	-5.67311	0.001412
chr9	134267945	134268071	127	9	0.724459	-0.858066	-5.65798	0.001437
chr1	58577441	58578060	620	23	2.06107	-0.456605	-5.64734	0.001451
chr6	316338	319198	2861	36	2.27528	-0.335794	-5.6454	0.001451
chr22	27771940	27772484	545	16	0.944914	-0.473059	-5.63994	0.00146
chr22	41911117	41911655	539	29	2.78955	-0.44092	-5.6327	0.001472
chr1	14601355	14602438	1084	15	0.886391	-0.487167	-5.6135	0.001516
chr14	97977887	97978331	445	16	1.07792	-0.622467	-5.61135	0.001522
chr5	11115400	11116334	935	9	1.25837	-0.763304	-5.60632	0.001532
chr6	1641316	1641852	537	13	0.809979	-0.604573	-5.60054	0.001542
chr11	76234247	76234705	459	15	1.04305	0.644399	5.6004	0.001542
chr20	32338947	32339200	254	6	0.45921	-0.804476	-5.59878	0.001545
chr22	46693600	46694293	694	16	1.54631	-0.495983	-5.5972	0.001549
chr14	72433580	72433965	386	7	0.457878	-0.616362	-5.59354	0.001559
chr2	238869024	238869363	340	13	0.835677	-0.539995	-5.58853	0.00157
chr10	129854332	129855299	968	34	3.56675	-0.396755	-5.57445	0.001595
chr7	95046923	95047209	287	4	0.321749	-0.915772	-5.57053	0.001607
chr2	232387819	232388262	444	28	1.62493	-0.46	-5.56666	0.00162
chr10	130167456	130168152	697	11	0.813594	-0.767031	-5.56631	0.001622
chr17	80105603	80106098	496	30	1.77335	-0.653878	-5.56325	0.001629
chr7	7068888	7069030	143	4	0.241011	1.91023	5.56217	0.001634
chr20	44750342	44750860	519	44	3.43592	-0.516169	-5.56028	0.00164
chr10	58755919	58756726	808	10	0.638564	-0.607171	-5.55657	0.001645
chr4	52672544	52672574	31	3	0.155628	-1.32364	-5.54821	0.001663
chr2	8575643	8576093	451	17	1.06275	-0.563308	-5.54703	0.001665
chr3	53156400	53156804	405	24	1.53292	-0.487311	-5.54594	0.001665
chr18	46152415	46153111	697	13	0.900651	-0.539941	-5.54586	0.001665
chr1	110130147	110130503	357	25	1.36722	-0.699641	-5.54066	0.001681	cg01016662,cg25207248,cg02103924,cg27432826
chr13	26529699	26529871	173	5	0.593322	-0.948422	-5.53983	0.001684
chr17	82777752	82778014	263	17	0.986695	-0.863214	-5.53536	0.001688
chr19	35115962	35116276	315	7	0.370349	-0.664323	-5.53453	0.001689
chr1	204417204	204418014	811	11	1.09304	-0.481448	-5.5205	0.001721	cg16220260
chr19	56864582	56865053	472	39	3.84162	0.462062	5.51627	0.001731
chr5	7851438	7851985	548	15	1.39552	-0.563499	-5.51061	0.001741
chr7	51233271	51233676	406	12	0.793279	-0.582976	-5.50935	0.001743
chr14	43597899	43598019	121	5	0.493121	1.25402	5.50725	0.001751
chr19	39173825	39174014	190	16	0.997584	-0.534482	-5.50532	0.001753
chr2	239275073	239275435	363	21	1.55282	-0.565046	-5.50245	0.001758	cg05870586
chr1	115531548	115532310	763	8	0.869349	0.60396	5.4965	0.001771
chr4	119455743	119456451	709	23	4.5669	0.568296	5.49599	0.001772
chr18	80145868	80147415	1548	18	2.68083	-0.678998	-5.49355	0.001777
chr2	234074974	234075090	117	3	0.152541	-0.894532	-5.49303	0.001778
chr11	18156900	18157360	461	3	0.171185	1.01995	5.48324	0.001796
chr2	152336931	152337279	349	10	1.17784	-0.74934	-5.48223	0.001799
chr16	21159260	21159746	487	21	1.18979	-0.519719	-5.47979	0.001811
chr12	115014549	115015729	1181	9	0.895917	-0.982473	-5.4771	0.001816
chr2	177756857	177757672	816	10	0.790757	-0.584954	-5.4741	0.001823
chr10	27259654	27260237	584	14	0.97476	-0.606724	-5.47039	0.001833
chr15	81877593	81877994	402	11	0.753341	-0.523445	-5.46652	0.001839
chr1_KI270713v1_random	31862	32022	161	18	1.78412	-0.582101	-5.46635	0.001839
chr19	41350972	41351362	391	18	1.02712	-0.411836	-5.46207	0.001846
chr17	40178187	40178374	188	13	0.740551	-0.96608	-5.45971	0.001854
chr9	66270645	66270712	68	7	0.692133	0.738176	5.44866	0.001875
chr10	103836839	103837083	245	9	0.703682	-0.551759	-5.43615	0.001915
chr17	62138758	62139299	542	39	2.4865	-0.458513	-5.43512	0.00192
chr6	327549	327884	336	9	0.549817	-0.561452	-5.43477	0.00192
chr16	87747829	87748319	491	19	1.16983	-0.508054	-5.43324	0.001923
chr6	16229070	16229521	452	14	0.766325	-0.400456	-5.43193	0.001929
chr14	70366469	70367516	1048	14	1.61082	0.587567	5.42899	0.001939
chr15	101121735	101122274	540	20	1.52293	-0.996355	-5.42116	0.001963
chr8	40515990	40517252	1263	14	1.29698	0.749999	5.41787	0.001974
chr8	79062400	79062495	96	6	0.314144	-0.833024	-5.41489	0.001982
chr8	34702059	34702462	404	3	0.341881	-0.918887	-5.40588	0.002022
chr21	37297359	37297866	508	9	0.651184	-0.576156	-5.40562	0.002024
chr8	140361380	140362055	676	14	1.37191	-0.554174	-5.40342	0.002031
chr7	130324263	130324795	533	12	0.778281	-0.638799	-5.40102	0.002034
chr17	17684966	17685455	490	11	0.994754	-0.607799	-5.40059	0.002037
chr13	23899939	23900341	403	5	0.2709	0.832524	5.39639	0.002045
chr2	183490705	183491817	1113	7	0.411402	-0.786923	-5.39082	0.002056
chr10	16383679	16383999	321	7	0.790213	-0.722288	-5.39001	0.002058
chr2	66426867	66427386	520	29	2.12168	-0.54051	-5.38679	0.002069
chr20	46209973	46210500	528	40	3.08649	-0.457703	-5.37977	0.002096
chr2	45010236	45010746	511	42	2.47845	-0.559443	-5.37864	0.002101
chr19	10760292	10760783	492	16	1.37936	-0.550731	-5.37756	0.002104
chr16_KI270728v1_random	1456547	1456590	44	3	0.425166	-1.57739	-5.37676	0.002108
chr13	70972489	70973424	936	7	0.402274	-0.607226	-5.37217	0.00212
chr4	182272116	182272333	218	6	0.450951	-0.821718	-5.36871	0.002133
chr5	142248638	142249146	509	10	1.22884	-0.723552	-5.36342	0.002153	cg16530522
chr10	687421	687667	247	6	0.360917	-0.729549	-5.36088	0.002166
chr7	47495832	47496649	818	15	1.12807	-0.438328	-5.35927	0.002174
chr7	38977365	38978018	654	6	0.386634	-0.718919	-5.356	0.002177
chr14	88624865	88625055	191	7	0.41495	-0.694441	-5.35168	0.002192
chr20	28576040	28577910	1871	7	0.564139	0.776546	5.35166	0.002192
chr7	156907372	156907869	498	7	0.608282	-0.728793	-5.35161	0.002193
chr7	47498232	47498377	146	4	0.213642	-0.973389	-5.34385	0.002219
chr1	205569616	205570194	579	15	1.33021	-0.602819	-5.34257	0.002224
chr1	3576672	3577541	870	11	0.937493	-0.609868	-5.34145	0.002228
chr12	64779458	64779962	505	9	0.653375	-0.602321	-5.33891	0.002236
chr2	134454290	134454984	695	14	1.41129	-0.584395	-5.3383	0.002237
chr20	48105609	48106245	637	13	0.912281	-0.568213	-5.32994	0.002266
chr16	84586881	84587526	646	16	2.30287	-0.529884	-5.32641	0.002272
chr2	223051619	223052464	846	24	1.61261	0.477353	5.32373	0.002277
chr4	5765999	5767053	1055	8	0.503737	1.07385	5.31349	0.002312
chr6	137427763	137428146	384	6	0.35372	-0.640674	-5.3115	0.002319
chr12	119802160	119803457	1298	16	1.74208	-0.513482	-5.30389	0.002346	cg13040509
chr14	103881176	103881591	416	12	1.43801	-0.805729	-5.30345	0.002346
chr16	88880523	88881256	734	30	2.12659	-0.396871	-5.30144	0.002354
chr5	479807	480419	613	32	2.38196	0.49196	5.29132	0.002381
chr19	38122859	38123184	326	14	0.832884	-0.601791	-5.28652	0.002395
chr11	60647047	60647638	592	35	6.49683	-0.497859	-5.28607	0.002396
chr7	53312376	53314869	2494	18	1.71653	0.541453	5.27778	0.002423
chr1	18191273	18192021	749	17	1.92492	-0.556004	-5.26983	0.00244
chr7	151125568	151125833	266	21	1.43876	-0.465233	-5.26858	0.002444
chr6	2222412	2222759	348	5	0.317178	-0.658483	-5.26794	0.002446
chr2	6434422	6434812	391	7	0.451617	-0.526684	-5.26673	0.002449
chr11	110200109	110200607	499	7	0.780605	-0.750509	-5.26462	0.002455
chr1	7299523	7300160	638	11	1.32235	-0.595525	-5.263	0.002458
chr6	27217594	27218062	469	18	1.21471	-0.596419	-5.26271	0.00246
chr5	179340682	179341165	484	13	1.22895	-0.548575	-5.25735	0.00248
chr5	77959225	77959884	660	7	0.659306	-0.599832	-5.25686	0.002482
chr5	151094141	151094673	533	12	0.721367	-0.50246	-5.25023	0.002499
chr1	925657	926231	575	45	3.24139	-0.515666	-5.24995	0.002499
chr8	38936874	38937444	571	11	0.73617	-0.572219	-5.24618	0.002504
chr14	95621864	95622048	185	5	0.265588	-0.984275	-5.24542	0.002504
chr2	229597026	229597747	722	10	0.677078	0.658773	5.24055	0.002531
chr15	68281287	68281962	676	21	4.34672	-0.498275	-5.24009	0.002531
chr8	18248182	18249350	1169	7	0.424089	0.587179	5.23729	0.002544
chr17	34038569	34039242	674	13	0.916298	-0.515331	-5.23139	0.002561
chr9	21992334	21993629	1296	17	3.26153	-0.58553	-5.22664	0.002577
chr10	55899641	55899992	352	19	2.41851	0.695779	5.22573	0.002578
chr2	585598	586286	689	13	1.06395	0.521769	5.2256	0.00258
chr17	30929288	30929461	174	7	0.635112	-0.718411	-5.22396	0.002586
chr1	143649497	143650516	1020	24	2.68104	0.499514	5.22168	0.002597
chr20	58167395	58167871	477	6	0.420755	-0.736989	-5.2205	0.0026
chr16	84565041	84565812	772	10	0.726544	-0.493638	-5.21375	0.002629
chr13	111403461	111403490	30	3	0.152098	0.910844	5.21133	0.002634
chr10	127989565	127989945	381	8	0.566118	-0.677215	-5.2081	0.002642
chr1	188062463	188063328	866	3	0.253792	0.819351	5.20751	0.002645
chr2	110212135	110212811	677	49	5.04805	0.462083	5.20561	0.002651
chr13	20301380	20301651	272	24	1.31337	0.355536	5.20508	0.002652
chr1	109307083	109307357	275	5	0.282923	-0.843139	-5.20254	0.002658
chr19	20359855	20360666	812	13	1.59865	-0.597086	-5.19934	0.002674
chr1	27009798	27010095	298	6	0.341891	-0.78143	-5.19879	0.002676
chr4	69782296	69782747	452	13	1.01981	0.592405	5.1974	0.002682
chr3	162059379	162066677	7299	40	3.43981	-0.514866	-5.18877	0.002705
chr17	40543119	40543514	396	8	0.449816	-0.556078	-5.17746	0.002756
chr7	101161326	101161880	555	11	1.59399	-0.52676	-5.17136	0.002789
chr13	61225471	61225528	58	3	0.155338	-0.70065	-5.17035	0.002798
chr11	67584126	67584751	626	34	3.097	-0.477797	-5.16991	0.002799
chr5	116773458	116774970	1513	8	0.555114	-0.753377	-5.16903	0.002802
chr8	51977645	51978442	798	8	0.465848	-0.659205	-5.16121	0.002829
chr14	81270281	81271062	782	18	1.83994	-0.416217	-5.16046	0.002833
chr3	1172784	1173711	928	11	0.866335	0.634196	5.1601	0.002836
chr4	185657301	185657766	466	16	1.12109	-0.540552	-5.15971	0.002837
chr9	123296658	123296821	164	6	0.77895	-0.741409	-5.15823	0.00284
chr12	20549260	20550021	762	4	0.348652	-0.789817	-5.15735	0.002844
chr4	56073375	56075602	2228	19	1.6553	-0.439771	-5.15294	0.002862
chr2	239157094	239157686	593	18	1.41239	-0.431234	-5.15182	0.002864
chr17	67674731	67674868	138	7	0.721017	-0.56727	-5.14776	0.002885
chr12	131773882	131774134	253	13	1.18127	-0.57794	-5.14163	0.002913
chr2	236854770	236855368	599	7	0.628112	-0.746755	-5.1411	0.002914
chr13	61246226	61247678	1453	12	0.990038	-0.834644	-5.1405	0.002914
chr4	46911185	46912177	993	6	0.470303	0.846964	5.1359	0.002927
chr9	136458946	136459334	389	8	0.788212	-0.630511	-5.12975	0.002955
chr16	2788170	2788187	18	3	0.153407	-0.920809	-5.12613	0.002967
chr9	76571743	76572405	663	40	4.9911	-0.70033	-5.12581	0.002969
chr19	37548702	37549008	307	30	1.64497	0.42843	5.1226	0.002984
chr8	92926660	92927550	891	3	0.165094	-0.674065	-5.11959	0.002997
chr9	130450306	130450709	404	11	0.557971	-0.53162	-5.11898	0.002999
chr5	12141354	12141611	258	4	0.382413	-0.824317	-5.11814	0.003004
chr20	21717151	21717271	121	5	0.271946	-0.777264	-5.11548	0.003017
chr6	145276532	145277467	936	6	0.352017	-0.671933	-5.11512	0.003019
chr10	7407168	7407964	797	55	4.05115	-0.389828	-5.11501	0.00302
chr18	76765878	76765912	35	3	0.158133	1.60171	5.11275	0.003034
chr14	103332671	103332747	77	6	0.452587	0.985833	5.10595	0.003072
chr12	13950153	13951631	1479	5	0.420415	1.07866	5.10074	0.003084
chr7	1113367	1113925	559	28	2.15746	-0.526386	-5.10043	0.003084
chr8	19055240	19055552	313	14	0.909286	-0.437918	-5.09985	0.003086
chr19	1216740	1217276	537	17	1.42221	-0.430577	-5.09888	0.003089
chr14	92822321	92822781	461	10	0.629923	-0.614477	-5.09833	0.003092
chr16	85927472	85928749	1278	31	3.10669	-0.392683	-5.09791	0.003092
chr16	29228345	29228710	366	11	0.7978	-0.696886	-5.09729	0.003095
chr18	46491627	46492580	954	8	0.618679	-0.587655	-5.09639	0.003102
chr16	22210032	22210835	804	13	1.34533	-0.489751	-5.093	0.003121
chr14	43960462	43961168	707	5	0.303914	0.637248	5.09088	0.003133
chr14	74879338	74880313	976	6	0.369715	-0.742639	-5.08935	0.003139
chr8	9782515	9782830	316	7	0.415712	-0.507905	-5.08862	0.003146
chr7	97728779	97731604	2826	24	1.90109	0.375025	5.08606	0.003156
chr17	66805676	66806344	669	21	3.42487	-0.473746	-5.08292	0.003165
chr13	28924177	28925103	927	12	1.14043	-0.502211	-5.08251	0.003167
chr2	220076787	220076903	117	5	0.309748	-0.633988	-5.08232	0.003167
chr7	67551151	67551267	117	11	0.687579	-0.522538	-5.07864	0.003182
chr17	3954091	3954331	241	7	0.400325	0.78751	5.07598	0.003194
chr11	61862613	61862967	355	12	0.745778	-0.612959	-5.07373	0.003207
chr17	42517652	42520317	2666	31	2.62901	-0.353465	-5.07253	0.003209
chr5	150615177	150615946	770	18	2.61409	-0.576521	-5.07096	0.003217	cg04934500,cg23969269
chr17	63458722	63459039	318	9	0.4767	-0.587249	-5.06975	0.003224
chr3	128484839	128485347	509	11	0.79933	0.50489	5.0692	0.003226
chr2	227841409	227842431	1023	7	0.390773	-0.672143	-5.0665	0.003242
chr11	73184151	73185050	900	7	0.55402	-0.657767	-5.06518	0.00325
chr13	97327138	97327435	298	5	0.32277	-0.808383	-5.06376	0.003256
chr20	37234681	37235353	673	11	1.18871	-0.510989	-5.06239	0.003263
chr1	208178529	208179561	1033	16	2.69096	-0.456441	-5.0602	0.003273	cg22364465
chr9	100015493	100016427	935	10	0.691054	-0.450516	-5.05926	0.003276
chr20	16294705	16295216	512	6	0.372337	-0.880357	-5.05851	0.003281
chr2	74004892	74005143	252	7	0.470204	-0.638917	-5.05676	0.003291
chr6	33786974	33787170	197	4	0.215541	-0.617292	-5.05554	0.003297
chr3	17961663	17963534	1872	10	0.587954	-0.419262	-5.05364	0.003308
chr17	31805307	31805582	276	17	1.04396	-0.551013	-5.05309	0.003311
chr5	79689800	79690156	357	37	3.57064	-0.448855	-5.05309	0.003311
chr4	40673043	40673523	481	6	0.514235	-0.613863	-5.0524	0.003315
chr5	4229984	4230484	501	21	1.82348	-0.503755	-5.0521	0.003316
chr7	109269135	109272153	3019	13	1.50325	-0.585308	-5.04946	0.003329
chr6	161228794	161229382	589	9	0.834276	-0.714199	-5.04946	0.003329	cg21777642
chr8	141305016	141305347	332	8	0.514731	-0.596289	-5.04762	0.003336
chr3	57197018	57197081	64	8	0.531409	-0.989109	-5.04696	0.003339
chr21	45505709	45506295	587	28	2.31617	-0.453373	-5.04407	0.003348
chr3	83292354	83292850	497	4	0.20178	0.682152	5.04359	0.003349
chr7	108797411	108799838	2428	11	0.829655	0.429339	5.04208	0.003357
chr15	48975326	48975518	193	5	0.45631	-0.703404	-5.04192	0.003357
chr10	101778522	101779090	569	26	1.57031	-0.532456	-5.04097	0.003363	cg13637654
chr2	131306982	131308480	1499	8	0.648045	0.700006	5.04055	0.003365
chr11	63944977	63945252	276	6	0.304657	-0.637898	-5.03737	0.00338
chr10	95508224	95508714	491	6	0.587102	-0.730549	-5.03566	0.003392
chr22	39875294	39875364	71	16	0.817233	-0.499934	-5.02907	0.003428
chr17	11193277	11193612	336	5	0.38456	-0.677741	-5.02882	0.003428
chr16	87754566	87755212	647	20	3.54897	-0.699852	-5.02848	0.003432
chr4	7499872	7500336	465	21	1.29435	0.47171	5.02383	0.003454
chr20	20365256	20365522	267	26	1.65971	-0.635265	-5.02207	0.003464
chr17	67542385	67543881	1497	18	1.54615	-0.470753	-5.01871	0.003478
chr2	49479525	49480023	499	5	0.291178	-0.659619	-5.01833	0.00348
chr2	73983312	73983869	558	20	2.00847	-0.551001	-5.01791	0.003483
chr9	122406148	122406840	693	59	5.78655	0.652854	5.01652	0.003489
chr5	136190105	136191647	1543	27	2.78616	-0.400331	-5.01545	0.003494
chr1	240609608	240610659	1052	12	0.881252	-0.513826	-5.00859	0.003519
chr1	92480461	92481136	676	68	4.36121	-0.397718	-5.00826	0.003522
chr5	142304254	142304741	488	13	1.29905	-0.607655	-5.00652	0.00353
chr16	73172637	73173368	732	16	0.933498	-0.536465	-5.00342	0.00355
chr3	19102824	19103293	470	29	4.04524	-0.662924	-5.00181	0.003552
chr18	11995302	11995661	360	11	1.26515	0.640553	5.0002	0.003565
chr1	146409846	146409955	110	9	0.746087	0.563198	4.99687	0.003585
chr11	45649320	45650255	936	63	11.7679	-0.427423	-4.99587	0.003586
chr3	193732466	193732720	255	7	0.512747	-0.621794	-4.99274	0.003606
chr9	132977437	132979105	1669	34	3.05794	-0.380333	-4.98881	0.003619	cg11022038,cg01909921,cg14457284,cg00629585,cg18807875
chr17	48312419	48314243	1825	13	1.28714	-0.506448	-4.98573	0.003638
chr2	121255131	121255546	416	8	0.739701	-0.566003	-4.98511	0.003641
chr20	30316527	30317124	598	34	2.64512	-0.381017	-4.98043	0.003661
chr3	5617894	5618122	229	6	0.483304	-0.761252	-4.97805	0.003674
chr3	2669842	2670732	891	6	0.701916	0.863375	4.97783	0.003674
chr3	187336152	187336546	395	5	0.276349	-0.933258	-4.97487	0.003695
chr17	44005591	44006105	515	34	2.03596	-0.386986	-4.97072	0.00372
chr17	21679975	21680375	401	27	2.5605	-0.520461	-4.97061	0.003721
chr19	55903494	55903571	78	5	0.352803	-0.696174	-4.9704	0.003721
chr12	29389571	29389675	105	19	0.973297	0.519373	4.96901	0.003726
chr6	13582817	13582963	147	3	0.155353	0.786337	4.96822	0.003728
chr8	141233865	141234379	515	13	0.954502	-0.424543	-4.96776	0.003731
chr6	142377385	142379187	1803	12	0.900452	-0.485465	-4.96613	0.003741
chr1	48680149	48680580	432	7	0.403784	-0.686059	-4.9546	0.003809
chr8	107124249	107126226	1978	6	1.18881	1.0529	4.95376	0.003813
chr11	130033093	130033316	224	30	2.49211	-0.429236	-4.95217	0.003818
chr8	18286233	18287054	822	9	0.695482	-0.726765	-4.95118	0.003821
chr11	133832462	133833341	880	35	8.77268	-0.720913	-4.94979	0.003829
chr10	48671571	48672221	651	35	3.29123	-0.425246	-4.94964	0.003829
chr2	225212122	225212588	467	3	0.198492	-1.38282	-4.94869	0.003832
chr15	23725050	23725263	214	4	0.367122	-0.911546	-4.93979	0.003877
chr11	45029114	45029657	544	12	0.884603	-0.551597	-4.93967	0.003877
chr16	7450491	7450911	421	9	0.666577	-0.609166	-4.93941	0.003879
chr12	124515682	124515702	21	3	0.150292	-0.746061	-4.93875	0.003881
chr6	4773520	4774294	775	9	0.536203	-0.520907	-4.93248	0.003903
chr10	132304361	132304579	219	5	0.277209	-0.978799	-4.93153	0.003907
chr8	30386017	30386211	195	6	0.324319	-0.740065	-4.93142	0.003907
chr16	70162266	70162853	588	13	1.00128	0.45673	4.93028	0.00392
chr10	93749860	93750674	815	7	0.514723	-0.562502	-4.93001	0.00392
chr6	77412069	77418320	6252	27	2.3033	-0.403346	-4.92936	0.003926
chr12	113808174	113808895	722	16	1.22793	-0.497505	-4.9259	0.003942
chr2	98296273	98296678	406	10	0.836376	-0.594569	-4.92205	0.003967
chr1	17627361	17627578	218	9	0.820638	-0.517542	-4.92146	0.003969
chr2	193169629	193171151	1523	24	2.32096	-0.502191	-4.92085	0.003972
chr6	89951916	89952579	664	8	0.60038	-0.533935	-4.91729	0.003993
chr4	28117119	28117598	480	43	2.85426	0.46275	4.91722	0.003993
chr12	130776017	130776287	271	18	0.952727	-0.396551	-4.91715	0.003993
chr12	97456322	97456679	358	7	0.397731	-0.501167	-4.91182	0.004024
chr20	38601168	38601969	802	31	2.25848	0.328752	4.91166	0.004024
chr5	145434457	145435279	823	6	0.316863	0.585754	4.91126	0.004024
chr12	120052503	120052913	411	5	0.319156	-0.598878	-4.91028	0.004028
chr10	3080640	3081295	656	10	1.06054	-0.766564	-4.90673	0.004053
chr9	82418378	82420564	2187	10	0.787491	-0.658048	-4.90486	0.004063
chr5	9919497	9919784	288	8	0.589851	0.538637	4.9015	0.004083
chr5	23950453	23951201	749	10	0.931997	0.569293	4.90127	0.004085
chr11	2165071	2166666	1596	83	5.63073	-0.295915	-4.89771	0.004114
chr1	114864684	114865191	508	3	0.207237	-0.660238	-4.89594	0.00413
chr6	92697405	92698230	826	3	0.315045	0.92907	4.8955	0.004133
chr2	24010663	24010949	287	14	0.773444	-0.611049	-4.89195	0.004157
chr14	103676892	103677258	367	12	1.50361	-0.583555	-4.88931	0.004168
chr3	150216798	150217153	356	9	0.615198	-0.559079	-4.88845	0.004172
chr16	14000463	14000835	373	3	0.191602	-0.848754	-4.88837	0.004172
chr7	27520625	27520888	264	6	0.543198	-0.883168	-4.883	0.004205
chr8	4642413	4643347	935	10	0.864602	0.560008	4.88209	0.00421
chr6	35035001	35036515	1515	17	1.09485	-0.492742	-4.87986	0.004229
chr12	115006549	115007292	744	7	0.424723	-0.620018	-4.87879	0.004236
chr11	69669569	69669921	353	19	2.66637	-0.471428	-4.87777	0.004242
chr11	91998546	91998967	422	3	0.161603	-0.906221	-4.87746	0.004245
chr13	78071881	78072461	581	5	0.457248	1.04121	4.8761	0.004252
chr2	15668502	15668554	53	3	0.180619	1.0301	4.87487	0.004266
chr9	135123540	135124097	558	10	1.47273	-0.646769	-4.87438	0.004267	cg06341391
chr13	107216818	107217286	469	9	0.82291	-0.643505	-4.87396	0.004271
chr19	36309373	36309499	127	18	4.07907	-0.718426	-4.87391	0.004271
chr5	3116732	3117352	621	9	1.20711	-0.600234	-4.8702	0.004294
chr3	25156984	25157007	24	3	0.153422	-0.907239	-4.86999	0.004294
chr17	15294338	15294746	409	8	0.502909	-0.517993	-4.86843	0.004297
chr1	36935744	36936524	781	9	0.659399	0.516403	4.86839	0.004297
chr19	50892081	50892765	685	4	0.373568	-0.799986	-4.86529	0.004311
chr10	124545533	124546161	629	21	3.03839	0.648837	4.8641	0.004317
chr17	40361785	40362422	638	24	1.67119	-0.460511	-4.86042	0.004346
chr1	82409002	82409595	594	4	0.309036	-0.733194	-4.85776	0.004365
chr5	50164003	50165248	1246	11	1.05969	0.520639	4.85548	0.004376
chr20	20002531	20002847	317	6	0.665044	-0.636749	-4.85457	0.004383
chr2	217047035	217047667	633	7	0.861923	-0.737223	-4.85277	0.004394	cg04940143
chr5	64703189	64707859	4671	24	2.11141	-0.340587	-4.85266	0.004395
chr7	157253938	157254460	523	14	0.779213	-0.330198	-4.85211	0.004399
chr9	114503749	114504503	755	17	1.68043	-0.415938	-4.84905	0.004419
chr1	207508156	207510063	1908	8	1.22016	-0.873524	-4.84884	0.00442
chr7	157188614	157189335	722	8	1.0713	-0.620694	-4.84625	0.004436
chr5	140055	140174	120	5	0.269411	-0.744558	-4.84479	0.004449
chr7	148031462	148032308	847	12	1.19691	-0.558058	-4.84467	0.00445
chr5	179291381	179292433	1053	21	2.2863	-0.427425	-4.84359	0.004458
chr17	65902667	65903149	483	10	0.939365	-0.512427	-4.84058	0.004481
chr14	46013581	46014449	869	8	0.679934	0.451852	4.8403	0.004482
chr18	36076707	36077310	604	5	0.539419	0.770437	4.83993	0.004486
chr19	46627190	46628057	868	25	1.92392	-0.381999	-4.83826	0.004497
chr8	38788706	38789883	1178	11	1.12444	-0.678109	-4.83279	0.004533
chr6	61113230	61115648	2419	10	0.840354	-0.645173	-4.83184	0.004538
chr12	104518572	104519635	1064	8	0.555204	0.613446	4.82767	0.004566
chr4	172848178	172848521	344	4	0.209599	-0.840191	-4.82613	0.004575
chr8	97778463	97778856	394	13	1.27884	-0.47107	-4.82603	0.004575
chr16	54719206	54719255	50	3	0.165257	1.02452	4.82482	0.00458
chr19	13499606	13500047	442	11	1.66532	-0.672131	-4.82477	0.004581
chr16	64246446	64247129	684	3	0.162731	0.757971	4.82425	0.004585
chr9	12972450	12973119	670	6	0.363307	-0.703915	-4.81923	0.004627
chr20	30691050	30694327	3278	21	3.02902	0.440417	4.81889	0.004627
chr3	127457053	127457444	392	27	3.22738	-0.564724	-4.81792	0.004631	cg10678427,cg10629367
chr10	96119267	96119340	74	4	0.216351	0.863148	4.81676	0.004641
chr6	117180666	117182257	1592	16	1.65185	-0.651748	-4.81061	0.004678
chr6	90881627	90883834	2208	9	1.24953	0.864122	4.8104	0.004678
chr12	131684158	131684502	345	15	0.967077	0.453518	4.80865	0.004695	cg25407557,cg20421482
chr4	185655090	185655318	229	4	0.265534	-0.853495	-4.80668	0.004707
chr16	85650617	85651009	393	27	1.83905	-0.384659	-4.80643	0.00471
chr3	1515728	1516272	545	6	0.482795	-0.843045	-4.80499	0.004722
chr17	78737179	78737542	364	4	0.377334	-0.814157	-4.80158	0.004747
chr19	45876395	45877052	658	31	2.17597	0.390309	4.79994	0.004756
chr11	17541454	17544007	2554	24	2.15477	-0.441677	-4.79963	0.004756
chr10	123202535	123202729	195	8	0.458891	-0.547581	-4.79824	0.004766
chr2	30808385	30809209	825	9	1.23855	-0.532777	-4.79709	0.004776
chr20	62367965	62368402	438	26	1.98607	-0.391905	-4.79227	0.004807
chr22	31248011	31248739	729	18	2.16242	0.410456	4.79223	0.004807
chr10	81583092	81583137	46	3	0.156469	0.951753	4.79144	0.004809
chr8	30438366	30438444	79	3	0.189405	-0.93341	-4.79065	0.004816
chr5	175664439	175664719	281	9	0.889004	0.621223	4.79011	0.004818
chr2	178246875	178247756	882	5	0.352344	0.732219	4.78799	0.004838
chr12	113796055	113796739	685	26	2.33042	-0.395637	-4.78773	0.004843
chr2	54839925	54841830	1906	21	1.35147	0.460102	4.78759	0.004845
chr4	139042854	139043336	483	13	1.29916	-0.552157	-4.78699	0.004851
chr20	60971570	60972362	793	7	0.507721	0.644958	4.78581	0.00486
chr12	52116350	52116760	411	13	1.1665	-0.525209	-4.78366	0.00487
chr2	23571878	23572023	146	6	0.338174	-1.04906	-4.78241	0.004876
chr16	68417774	68418255	482	9	0.736593	-0.611848	-4.78162	0.00488
chr1	245875010	245875223	214	7	0.490859	-0.545758	-4.78053	0.00489	cg26979423
chr3	193902303	193903074	772	11	0.800439	-0.564247	-4.77782	0.004908
chr15	70062374	70062583	210	19	1.03856	-0.435903	-4.77724	0.004912
chr16	13186629	13187115	487	8	0.721603	-0.719351	-4.7769	0.004915
chr10	128710332	128710492	161	13	0.68128	-0.645269	-4.77653	0.004922	cg23457588
chr2	46256706	46258046	1341	16	1.02135	-0.41236	-4.77508	0.004929
chr1	201260256	201260821	566	13	1.14763	-0.481006	-4.77416	0.004933
chr13	77702608	77703063	456	4	0.236011	-0.574905	-4.7737	0.004936
chr2	101777311	101777844	534	13	0.712184	-0.497367	-4.77345	0.004938
chr11	117743213	117743846	634	10	0.602777	-0.616806	-4.77277	0.004942
chr17	72111136	72111599	464	8	0.6526	-0.666	-4.77108	0.004955
chr1	204630219	204630784	566	17	1.16449	-0.525998	-4.77069	0.004956
chr19	56980552	56981262	711	20	1.25219	0.388486	4.77007	0.00496
chr2	118808210	118808809	600	26	2.92025	-0.474489	-4.76925	0.004966
chr7	99105771	99106668	898	6	0.32068	-0.535855	-4.76857	0.004971
chr7	3548917	3549863	947	11	0.77268	-0.546132	-4.76831	0.004973
chr4	128284414	128285458	1045	16	1.3181	-0.530973	-4.76703	0.004978
chr6	158588870	158589411	542	13	0.906338	-0.466383	-4.76184	0.00501599
chr17	48308066	48310243	2178	9	1.03573	-0.627739	-4.76129	0.00501799
chr16	71440003	71440996	994	18	1.73099	-0.528804	-4.76084	0.00502499
chr1	111040425	111041050	626	30	3.97905	-0.540695	-4.75728	0.00505699
chr11	64608054	64608293	240	18	1.56773	-0.817406	-4.75534	0.00506799
chr10	11424413	11425052	640	13	0.896786	-0.458534	-4.75482	0.00507999
chr18	49473509	49473983	475	8	0.61182	-0.493397	-4.75274	0.00509999
chr13	16539857	16539955	99	4	0.62232	-0.706997	-4.75262	0.00510199
chr5	178146591	178147021	431	9	0.773411	-0.583247	-4.75171	0.00510999
chr17_GL000205v2_random	40304	40696	393	4	0.230498	-0.510371	-4.75138	0.00511299
chr5	55849575	55850958	1384	9	0.562265	-0.427005	-4.74843	0.00513099
chr2	112669953	112670065	113	3	0.179981	-0.848512	-4.74427	0.00516599
chr14	104969255	104969414	160	7	0.402205	-0.724671	-4.74384	0.00517199
chr7	4741948	4742340	393	21	1.24708	-0.352471	-4.74238	0.00517999
chr9	35804759	35805628	870	7	0.473767	-0.554388	-4.74237	0.00517999
chr3	195087528	195088067	540	30	2.09971	-0.356953	-4.7418	0.00518599
chr21	46410616	46410978	363	12	1.16976	-0.583248	-4.74083	0.00519599
chr19	35509207	35509496	290	7	0.469928	-0.613865	-4.74061	0.00519799
chr9	100432473	100433062	590	4	0.278767	-0.745242	-4.74006	0.00520399
chr20	51233433	51233718	286	6	0.600066	-0.735384	-4.73976	0.00520599
chr13	102742157	102744203	2047	9	0.666279	-0.472218	-4.73964	0.00520699
chr1	198032853	198033740	888	8	0.69626	0.539922	4.73946	0.00520999
chr9	138150470	138150988	519	35	3.8656	-0.365156	-4.73774	0.00522299
chr5	145661344	145662072	729	6	0.415095	0.775623	4.73742	0.00522499
chr7	44112406	44112949	544	36	2.89334	0.300408	4.73579	0.00523899
chr11	133982713	133983118	406	13	1.75392	-0.56645	-4.73545	0.00524199
chr7	139949807	139950067	261	4	0.206604	-0.890163	-4.73469	0.00524699
chr9	2072869	2073360	492	8	0.548599	-0.580698	-4.73468	0.00524699
chr14	91369745	91370285	541	16	1.18691	-0.516843	-4.73381	0.00525099
chr17	4497301	4497982	682	22	2.27451	-0.461804	-4.73299	0.00525999
chr5	17429576	17430221	646	8	0.510118	-0.657857	-4.73274	0.00526099
chr4	926586	926834	249	8	1.44608	-0.607498	-4.73212	0.00526499
chr12	120669422	120669685	264	6	0.403927	-0.950183	-4.7321	0.00526499
chr1	230707529	230707651	123	7	0.38216	-0.586783	-4.73159	0.00526799
chr12	122489207	122490823	1617	11	0.938494	-0.447058	-4.72746	0.00529599
chr2	231621428	231621766	339	16	1.23795	-0.722476	-4.72719	0.00530199
chr6	110357182	110357512	331	14	0.787358	-0.454479	-4.72602	0.00531299
chr7	57868052	57868663	612	78	4.54605	0.284725	4.72602	0.00531299
chr10	683319	684027	709	24	1.90062	-0.392976	-4.72593	0.00531399
chr1	229624462	229624926	465	9	0.555409	-0.522322	-4.72573	0.00531799
chr15	26177891	26178563	673	12	1.01261	-0.520726	-4.72259	0.00534199
chr14	75101084	75101244	161	5	0.622135	-0.661608	-4.72173	0.00534899
chr1	230301290	230301615	326	9	0.587512	-0.533182	-4.72149	0.00535099
chr18	24915739	24915793	55	3	0.466602	-0.917112	-4.72036	0.00535799
chr5	21171516	21172842	1327	11	0.748913	-0.444009	-4.71949	0.00536599
chr15	37175383	37178106	2724	5	0.478627	-1.06724	-4.71776	0.00537399
chr3_KI270777v1_alt	101992	102560	569	5	0.41713	-0.596581	-4.71681	0.00538099
chr17	20801816	20802368	553	23	1.98672	0.400996	4.71593	0.00538899
chr15	63632802	63633454	653	6	0.518994	-0.531254	-4.71445	0.00539999
chr3	99843748	99843880	133	5	0.255612	-0.770596	-4.70865	0.00544599
chr20	26528620	26528658	39	3	0.458385	1.04105	4.70797	0.00545099
chr13	28451727	28452040	314	10	0.683013	-0.503939	-4.70795	0.00545199
chr6	338143	340253	2111	21	1.46367	-0.301772	-4.70783	0.00545299
chr11	44608084	44608987	904	17	1.49614	-0.513373	-4.7077	0.00545299
chr12	13775017	13777616	2600	17	1.00655	0.466271	4.7058	0.00546999
chr3	58356114	58356520	407	4	0.317625	-0.910455	-4.70221	0.00549299
chr5	119614762	119617036	2275	16	2.67873	0.47896	4.70192	0.00549699
chr17	7440686	7441106	421	20	1.45192	-0.550759	-4.69926	0.00552099
chr10	79611661	79612164	504	13	0.957225	-0.466604	-4.69899	0.00552199
chr2	93954386	93954397	12	3	0.632499	-0.761653	-4.69704	0.00553699
chr1	203860566	203860873	308	11	0.728818	-0.466128	-4.69348	0.00557499	cg06642677
chr3	101075433	101075969	537	5	1.14364	-1.28215	-4.69339	0.00557599
chr5	27450613	27451124	512	7	0.407141	-0.64851	-4.69307	0.00557799
chr2	28341016	28341436	421	16	1.06972	-0.428479	-4.69148	0.00559399
chr5	26270086	26270312	227	4	0.223729	-0.643753	-4.69092	0.00560199
chr19	4726349	4727044	696	25	3.32438	-0.505606	-4.68957	0.00561799
chr4	56697853	56698995	1143	14	1.2725	-0.458561	-4.68932	0.00562099
chr7	99422559	99423243	685	14	1.11277	-0.467623	-4.68573	0.00565699
chr13	29577486	29577749	264	6	0.315376	-0.382877	-4.6846	0.00566299
chr9	1486881	1487740	860	13	0.840519	-0.432344	-4.6841	0.00566799
chr6	93860683	93861367	685	24	2.19089	0.432692	4.68115	0.00569199
chr16	11971928	11972506	579	16	3.45458	0.542501	4.6778	0.00570699
chr22	37633912	37634736	825	21	1.56062	-0.44647	-4.67734	0.00570999
chr17	51631220	51631654	435	3	0.174942	-0.737925	-4.67491	0.00573599
chr2	87348819	87348889	71	15	1.89623	-0.899796	-4.6741	0.00574599
chr2	131300366	131300522	157	17	1.75054	-0.87034	-4.67175	0.00576899
chr8	96333816	96334264	449	13	0.693896	-0.395541	-4.6716	0.00576999
chr1	194219414	194219688	275	3	0.170126	-0.628582	-4.67144	0.00577199
chr5	116778193	116778726	534	9	0.747767	-0.618949	-4.67055	0.00577499
chr13	19551410	19551534	125	5	0.272346	-0.603935	-4.67004	0.00577999
chr1	172234376	172234753	378	4	0.210368	0.818899	4.66817	0.00579799
chr18	12420837	12421327	491	23	1.27525	-0.489242	-4.66692	0.00581699
chr5	16735389	16735778	390	7	0.407801	-0.632451	-4.66629	0.00582399
chr21	17810972	17811552	581	3	0.171011	-0.84359	-4.66596	0.00582699
chr8	38901909	38902329	421	13	0.753582	-0.546401	-4.66577	0.00582899
chr16	83938395	83938881	487	10	0.722609	-0.403954	-4.66516	0.00583399
chr19	18364942	18365232	291	11	0.861114	-0.523643	-4.66262	0.00585499
chr9	76017901	76018501	601	14	1.43945	0.500119	4.66249	0.00585599
chr2	182718289	182718907	619	7	0.949213	0.548719	4.65919	0.00588599
chr6	41653228	41653604	377	19	1.47242	-0.419446	-4.657	0.00590699
chr2	65808280	65808680	401	3	0.176902	-0.880249	-4.65682	0.00591199
chr6	336062	336854	793	10	1.00218	-0.517664	-4.65653	0.00591399
chr16	85641289	85641622	334	23	1.5821	-0.418998	-4.65337	0.00593899
chr19	47227272	47228866	1595	52	3.62982	-0.399677	-4.65169	0.00595299
chr3	13080120	13080518	399	4	0.274483	-0.59201	-4.64889	0.00596599
chr11	61830344	61831031	688	7	0.448334	-0.638138	-4.64721	0.00598499
chr1	109712070	109712232	163	16	1.85302	0.601037	4.64487	0.00600699
chr6	51410429	51410780	352	20	1.5655	-0.410822	-4.64426	0.00600799
chr4	84804396	84805020	625	6	0.37777	-0.600431	-4.64283	0.00602399
chr16	12203818	12204374	557	12	0.978186	-0.473642	-4.64035	0.00604799
chr6	96123454	96123767	314	3	0.153041	0.665978	4.64006	0.00604999
chr22	50014056	50014457	402	15	1.06894	-0.573171	-4.638	0.00607399
chr22	48446582	48447055	474	11	0.721319	-0.495288	-4.63753	0.00607999
chr5	173864593	173864985	393	4	0.216649	-0.93093	-4.63656	0.00608899
chr19	17327666	17328100	435	24	1.52381	-0.414262	-4.6365	0.00608899
chr10	12713963	12714930	968	15	0.959601	-0.408817	-4.63644	0.00608899
chr12	97463999	97465766	1768	27	1.62326	-0.412557	-4.6355	0.00609899
chr4	1172047	1173442	1396	84	5.6818	-0.342569	-4.63355	0.00611499
chr6	100823298	100824026	729	6	0.371208	-0.535462	-4.63342	0.00611699
chr19	51182125	51182996	872	24	2.29847	-0.443442	-4.633	0.00612199
chr21	39451353	39452270	918	18	2.96935	-0.503572	-4.63225	0.00612899
chr16	29627230	29627690	461	17	1.3751	0.47702	4.63178	0.00613199
chr17	82537333	82537422	90	6	0.615084	-0.836757	-4.63076	0.00614299
chr8	8463712	8464199	488	5	0.353752	-0.555031	-4.62914	0.00615699
chr17	43401591	43402201	611	8	0.555603	-0.416229	-4.62757	0.00616999
chr5	179605976	179606134	159	11	0.608241	-0.642583	-4.62687	0.00617999
chr8	100573897	100574525	629	12	1.0336	-0.440158	-4.62627	0.00618499
chr7	129851422	129851694	273	5	0.310162	-0.547086	-4.62552	0.00619099
chr14	46765872	46768099	2228	12	0.894386	-0.418082	-4.6252	0.00619399
chr7	47760150	47761025	876	10	1.49049	-1.32284	-4.62509	0.00619599
chr22	49295348	49295600	253	7	0.378462	-0.767637	-4.62479	0.00619699
chr19	55202042	55202546	505	9	0.652652	-0.705324	-4.62229	0.00622699
chr17	39676211	39676499	289	6	0.428009	0.679615	4.62219	0.00622699
chr1	179566804	179568161	1358	6	0.652853	-0.838396	-4.61901	0.00625699
chr16	22734927	22735581	655	5	0.349755	0.688779	4.61688	0.00627699
chr20	46959553	46959842	290	11	1.74647	-0.707865	-4.61681	0.00627799
chr2	70541500	70542111	612	11	0.714665	-0.457464	-4.61637	0.00627999
chr6	6030479	6031300	822	13	0.775278	0.49136	4.61577	0.00628399
chr20	63577224	63577616	393	16	0.90276	-0.449611	-4.61534	0.00628499
chr21	43333693	43333943	251	17	0.95944	-0.418899	-4.61316	0.00630299
chr9	42357641	42358261	621	28	3.23127	0.377198	4.60879	0.00635299
chr12	12802993	12803646	654	6	0.64617	-1.21007	-4.60859	0.00635699
chr10	69678988	69679882	895	10	0.593573	0.670256	4.60719	0.00636899
chr2	158359537	158360830	1294	17	1.4042	0.441	4.60596	0.00637899
chr8	7328135	7329043	909	4	0.249927	-0.776978	-4.60575	0.00638099
chr2	95305782	95306128	347	13	0.71838	-0.528727	-4.60494	0.00638499
chr2	232503706	232504267	562	16	1.07229	-0.487163	-4.60472	0.00638699
chr9	19706599	19706677	79	10	0.660774	0.468528	4.60434	0.00639099
chr6	12082455	12083752	1298	10	1.00585	-0.509276	-4.60421	0.00639299
chr10	23709939	23710197	259	4	0.302989	0.584875	4.60399	0.00639499
chr12	131028052	131028574	523	12	0.971443	-0.426405	-4.60232	0.00641399
chr8	38075425	38075514	90	5	0.335481	-0.575287	-4.602	0.00641699
chr3	22265010	22265575	566	7	0.381741	0.432245	4.60158	0.00642099
chr11	49851655	49852173	519	30	2.02295	-0.49259	-4.60154	0.00642199
chr7	14631516	14631775	260	3	0.176206	-0.731659	-4.60131	0.00642499
chr17	11719908	11720396	489	8	0.483937	-0.642442	-4.59877	0.00645099
chr2	95080269	95080427	159	6	0.374716	-0.741412	-4.59812	0.00645699
chr1	59231379	59231474	96	4	0.222376	-0.787372	-4.59806	0.00645699
chr5	1946929	1947121	193	10	0.990865	-0.615048	-4.59788	0.00645799
chr3	83953288	83953943	656	4	0.264389	0.736802	4.59778	0.00645999
chr11	119937397	119938243	847	11	0.81233	-0.478208	-4.59731	0.00646199
chr3	4356836	4356906	71	4	0.23912	-0.817715	-4.59629	0.00647399
chr6	1555102	1555536	435	30	2.66147	0.314739	4.59088	0.00653599
chr21	41366971	41367350	380	6	0.387506	-0.605786	-4.5902	0.00654499
chr8	93004186	93005523	1338	6	0.617919	-0.911124	-4.58995	0.00654599
chr1	172561435	172561646	212	3	0.207913	-0.654506	-4.58981	0.00654599
chr8	60867594	60868148	555	9	0.781061	-0.615725	-4.58854	0.00656599
chr8	97798096	97798932	837	10	1.11724	-0.593578	-4.58659	0.00657799
chr6	58254328	58254498	171	6	0.383806	0.592151	4.5863	0.00658299
chr7	318466	319186	721	21	1.29009	-0.39016	-4.58446	0.00659599
chr3	194464571	194464759	189	3	0.201809	-0.562353	-4.58395	0.00659999
chr11	122652726	122654420	1695	15	2.34818	-0.506024	-4.58393	0.00659999
chr5	71777930	71779027	1098	6	0.333836	-0.741232	-4.5834	0.00660399
chr20	60000637	60001272	636	11	0.702166	-0.52888	-4.583	0.00660899
chr11	2189765	2190709	945	39	3.80556	-0.356204	-4.58136	0.00662899
chr8	72480629	72480725	97	4	0.403402	-0.574873	-4.58134	0.00662899
chr1	245051561	245052174	614	17	1.96671	-0.804983	-4.58118	0.00662999
chr13	25057943	25058052	110	3	0.158292	0.852582	4.57978	0.00663899
chr9	26524546	26525846	1301	8	0.526024	0.531433	4.57944	0.00664199
chr10	116305844	116306033	190	3	0.181	0.695389	4.57937	0.00664299
chr22	19061734	19062628	895	11	0.842227	0.55832	4.57893	0.00664899
chr17	77655041	77655552	512	14	1.78096	-0.565712	-4.57738	0.00666099
chr4	3803324	3803796	473	13	0.953332	-0.536562	-4.57585	0.00667899
chr5	96661245	96661494	250	11	0.996074	-0.678483	-4.57557	0.00668199
chr1	162390943	162391039	97	3	0.172871	-0.511578	-4.57533	0.00668399
chr11	105611739	105615002	3264	27	3.06531	0.438375	4.57525	0.00668499
chr11	45729182	45730125	944	10	0.856701	-0.497936	-4.57402	0.00669899
chr11	134513809	134514240	432	9	0.55572	0.428486	4.57386	0.00670199
chr3	111693965	111694422	458	3	0.171304	-0.78735	-4.5727	0.00670999
chr8	97544749	97545362	614	4	0.279893	-0.607396	-4.57217	0.00671699
chr19	55173816	55174147	332	20	1.35239	-0.591504	-4.57197	0.00671699
chr20	30900139	30901130	992	34	4.83537	-0.488232	-4.57189	0.00671899
chr10	69603593	69605219	1627	12	1.22912	-0.591417	-4.57067	0.00673799
chr17	42404525	42405371	847	90	8.56934	-0.385021	-4.57043	0.00674099
chr2	240960649	240961395	747	22	1.84491	-0.392428	-4.56929	0.00675399	cg24682458,cg04874782
chr17	66840805	66841277	473	6	0.393924	-0.522168	-4.56772	0.00677099
chr2	23474488	23474966	479	13	1.24145	-0.624169	-4.56627	0.00678599
chr6	102850035	102850356	322	19	4.53669	-0.684174	-4.56532	0.00680299
chr1	225378917	225379199	283	9	0.485055	-0.798883	-4.56521	0.00680499
chr15	98706793	98707298	506	13	0.778465	-0.552269	-4.56492	0.00680599
chr12	51417238	51417260	23	3	0.155331	-0.638778	-4.56407	0.00681399
chr10	102427519	102428479	961	6	0.483686	-0.497359	-4.56265	0.00682599
chr6	12211611	12212924	1314	12	2.04024	0.678167	4.56167	0.00684399
chr3	179772434	179773038	605	11	1.07903	-0.424654	-4.56137	0.00684599
chr19	50466294	50466946	653	30	1.86962	-0.369888	-4.55991	0.00685599
chr5	141339650	141340651	1002	43	4.21205	0.439696	4.5592	0.00686099
chr7	100677314	100677516	203	12	0.685875	-0.579847	-4.55897	0.00686299
chr10	113626760	113629590	2831	28	2.37248	-0.448629	-4.55878	0.00686699
chr7	2689288	2689593	306	11	0.621474	-0.710295	-4.55744	0.00687999
chr12	3130013	3131370	1358	48	3.56994	-0.399076	-4.55631	0.00689899
chr1	29650125	29650434	310	8	0.631453	-0.73852	-4.5561	0.00690199
chr3	8509946	8510312	367	7	0.436866	-0.836373	-4.55546	0.00690499
chr17	37701974	37702064	91	4	0.5563	-0.788408	-4.55534	0.00690699
chr9	119526870	119527460	591	9	0.723347	-0.533786	-4.55416	0.00691699
chr9	136035050	136035866	817	8	0.683616	-0.667396	-4.55405	0.00691899
chr5	174621053	174621620	568	8	0.444602	0.461327	4.55321	0.00693099
chr21	39350040	39350399	360	11	0.71146	0.522057	4.54902	0.00697799
chr16	63991313	63991663	351	9	0.478726	0.442099	4.54801	0.00698699
chr5	143753092	143753231	140	6	0.45915	-0.517022	-4.54705	0.00700299
chr10	95012187	95014422	2236	9	0.660897	0.459706	4.54661	0.00700599
chr15	43720926	43720982	57	3	0.157564	0.897642	4.54502	0.00701899
chr3	14567301	14569173	1873	25	2.20849	-0.375502	-4.54326	0.00704199
chr11	131475680	131477349	1670	12	0.919991	-0.516389	-4.5428	0.00704499
chr7	115794512	115796313	1802	7	0.483888	-0.542225	-4.54239	0.00704599
chr6	136239766	136240050	285	7	0.544766	-0.556753	-4.54234	0.00704699
chr7	25421163	25422424	1262	11	0.935643	-0.606455	-4.54232	0.00704699
chr8	140561791	140562192	402	12	0.709176	-0.517383	-4.54208	0.00704799
chr9	70492056	70493357	1302	14	1.12075	-0.458492	-4.54157	0.00705499
chr7	71070229	71073511	3283	24	2.35166	-0.34625	-4.54125	0.00705799
chr6	138795394	138796168	775	39	3.35303	0.310306	4.53917	0.00708199
chr12	52301963	52302084	122	16	1.69413	0.580987	4.53905	0.00708399
chr10	133619284	133619741	458	7	0.532085	-0.738191	-4.53872	0.00708699
chr13	113495692	113495865	174	8	0.425856	-0.50503	-4.53591	0.00710799	cg22923006
chr15	64552432	64552543	112	6	0.440537	-0.706026	-4.53534	0.00711399
chr6	68535377	68535523	147	10	0.538965	-0.591851	-4.53473	0.00711999
chr1	21264594	21264975	382	9	0.655	-0.490176	-4.53448	0.00712299
chr3	13097762	13097857	96	4	0.218671	0.917884	4.53381	0.00712799
chr5	143079362	143079732	371	10	0.581172	-0.453916	-4.53336	0.00713099
chr8	135438072	135438634	563	11	0.789763	0.568483	4.53315	0.00713599
chr1	7886013	7886848	836	23	1.98417	-0.479164	-4.53271	0.00713699
chr16	13355722	13355989	268	13	1.29975	-0.462592	-4.53179	0.00714899
chr1	219660706	219660944	239	11	0.81261	0.513324	4.53127	0.00715499
chr6	108133475	108133883	409	15	1.09794	-0.499679	-4.52875	0.00717499	cg25862975,cg03137889
chr1	83102239	83103495	1257	8	0.461568	-0.468389	-4.52869	0.00717499
chr10	131617170	131617805	636	34	2.233	-0.468336	-4.52766	0.00718499
chr17	17669387	17669997	611	12	1.5392	-0.88814	-4.52726	0.00718799
chr11	108498841	108499369	529	27	1.7837	-0.355035	-4.52656	0.00719499
chr8	69158521	69158743	223	4	0.278153	-0.74204	-4.52477	0.00722599
chr9	117852111	117852412	302	17	0.883008	0.692141	4.52455	0.00722799
chr6	18206809	18207771	963	14	1.3916	-0.523277	-4.52328	0.00723799
chr17	71578806	71579791	986	3	0.193341	0.584197	4.52287	0.00724399
chr1	179431730	179433248	1519	16	2.08931	-0.515044	-4.52257	0.00724899
chr2	27271668	27272076	409	9	1.14298	-0.573953	-4.52247	0.00724899
chr3	128581157	128581322	166	6	0.346609	-0.54501	-4.52133	0.00726099
chr19	56170478	56170908	431	8	0.533187	-0.447792	-4.52124	0.00726099
chr17	12859743	12860003	261	8	0.544548	-0.461227	-4.52014	0.00727599
chr16	85961768	85962177	410	8	0.456805	-0.74711	-4.51952	0.00728199
chr12	14775444	14775731	288	6	0.382299	-0.671775	-4.5194	0.00728499
chr6	157727118	157727195	78	5	0.490861	-0.630718	-4.5189	0.00729199
chr1	168976030	168976663	634	5	0.27681	-1.03245	-4.51859	0.00729699
chr2	123514551	123515346	796	12	0.856462	0.410466	4.51849	0.00730399
chr5	47027358	47027587	230	4	0.53798	0.888969	4.5182	0.00730799
chr5	157370858	157372469	1612	11	1.01991	-0.562746	-4.51809	0.00730899
chr14	91934539	91935480	942	18	1.10318	0.394158	4.51734	0.00731299
chr14	104159069	104159674	606	34	2.09481	-0.407574	-4.51475	0.00734199
chr4	158927392	158927599	208	6	0.481795	-0.50845	-4.51474	0.00734199
chr14	39230736	39231342	607	6	0.484133	-0.671845	-4.51456	0.00734399
chr2	230899414	230899753	340	7	0.904109	0.454305	4.51376	0.00735499
chr6	7344480	7344649	170	11	0.579651	-0.392477	-4.51236	0.00736399
chr17	78919973	78920382	410	16	0.925608	-0.47838	-4.51234	0.00736399
chr2	122660560	122661198	639	16	1.37667	-0.417876	-4.51035	0.00738799	cg04175027
chr14	71206841	71207217	377	6	0.340171	-0.643215	-4.50917	0.00739999
chr9	89593621	89594235	615	13	0.924134	-0.573581	-4.50468	0.00744999
chr4	173521387	173522022	636	23	3.07882	0.560384	4.50438	0.00745199
chr7	1743035	1743367	333	16	0.956945	-0.417223	-4.50417	0.00745499
chr5	68495771	68496721	951	6	0.345348	-0.905342	-4.50409	0.00745599
chr15	60593480	60593754	275	8	0.431981	-0.474663	-4.50335	0.00746399
chr11	66561467	66561804	338	7	0.482849	-0.691807	-4.50275	0.00746999
chr14	64721363	64721866	504	7	0.493392	-0.593081	-4.50169	0.00748899
chr15	33661003	33661207	205	3	0.171524	-0.695559	-4.50147	0.00749199
chr4	121431438	121433646	2209	8	0.742338	-0.775556	-4.50085	0.00749999
chr17	20758772	20759002	231	7	0.396746	0.530249	4.49971	0.00751399
chr1	26693713	26694616	904	8	0.61041	-0.55739	-4.49752	0.00754199
chr9	41530126	41531249	1124	6	0.39893	-0.766329	-4.49718	0.00754499
chr12	2249057	2249347	291	5	0.302615	-0.635263	-4.49698	0.00754599
chr6	73524032	73524124	93	6	0.335812	-0.613538	-4.49534	0.00755899
chr2	53112311	53113193	883	20	1.31797	0.430377	4.4943	0.00756599
chr8	42376643	42377931	1289	27	1.83781	-0.28696	-4.49303	0.00758199
chr6	147910990	147911252	263	4	0.248616	-0.681264	-4.49169	0.00759599
chr7	35038470	35038752	283	5	0.339218	-0.706275	-4.49157	0.00759799
chr4	1205403	1205730	328	12	0.687629	-0.636247	-4.49117	0.00759999
chr2	73291484	73292026	543	68	4.06044	-0.293281	-4.48999	0.00761499
chr17	73099264	73099668	405	10	0.830377	-0.477549	-4.48879	0.00762999
chr10	18676912	18677473	562	5	0.263154	-0.406841	-4.4882	0.00763799
chr5	98791541	98792360	820	6	0.459355	-0.544918	-4.48791	0.00763899
chr9	42268328	42269404	1077	22	2.18954	-0.349966	-4.48696	0.00764799
chr20	21019753	21020228	476	15	1.24469	0.467339	4.48608	0.00765799
chr18	42402267	42403422	1156	6	0.322431	-0.531217	-4.48591	0.00765999
chr21	39082766	39083235	470	13	1.31167	-0.617293	-4.48566	0.00766599
chr17	48589596	48590587	992	29	1.82366	-0.298432	-4.48559	0.00766799
chr18	21106341	21106853	513	8	1.16239	-0.658355	-4.48469	0.00767799
chr13	87568333	87568602	270	19	1.25946	-0.338541	-4.48465	0.00767799
chr15	95923768	95924026	259	7	0.478302	-0.698909	-4.48451	0.00767999
chr10	36446441	36446967	527	7	0.55949	-0.567819	-4.48384	0.00768799
chr6	54839249	54839730	482	4	0.217395	0.769448	4.48374	0.00768999
chr1	9062642	9063115	474	9	0.518381	-0.420495	-4.48336	0.00769399
chr15	78566931	78567247	317	23	1.29495	-0.433302	-4.482	0.00771399
chr9	129725853	129726292	440	11	1.30615	-0.564447	-4.48101	0.00772699	cg24260673
chr3	112773796	112773998	203	9	1.01816	-0.544409	-4.48094	0.00772899
chr3	130448353	130448525	173	5	0.268079	-0.608494	-4.4787	0.00775799
chr21	33961054	33961395	342	5	0.333349	0.942222	4.47733	0.00777299
chr3	188085412	188086561	1150	12	1.50894	-0.613488	-4.47586	0.00779399
chr7	138900019	138900329	311	9	0.565575	-0.432094	-4.4758	0.00779399
chr14	68718938	68719496	559	5	0.315657	-0.817064	-4.47454	0.00780799
chr20	5870295	5871537	1243	9	0.945481	-0.657459	-4.47431	0.00780799
chr6	156718110	156718947	838	11	0.874966	-0.556739	-4.47366	0.00781799
chr11	134942448	134942493	46	7	1.01079	-0.962548	-4.47259	0.00783199
chr13	52136015	52136455	441	4	0.226184	-0.655861	-4.472	0.00783999
chr15	68872748	68873216	469	5	0.308812	-0.5427	-4.47189	0.00784199
chr21	37257474	37257602	129	5	0.252956	-0.680281	-4.4715	0.00784599
chr7	12306209	12306826	618	5	0.30052	-0.458558	-4.47136	0.00784699
chr9	135669721	135669833	113	3	0.157471	-0.65636	-4.4712	0.00785099
chr6	344875	345499	625	12	1.15945	-0.501855	-4.47008	0.00786499
chr4	106525380	106525541	162	18	1.01024	-0.353721	-4.4698	0.00786699
chr13	71877239	71877522	284	5	0.338819	-0.669004	-4.46898	0.00787699
chr17	20625510	20626818	1309	11	0.911337	-0.499148	-4.46887	0.00787799
chr7	6116837	6117385	549	8	0.518857	-0.51672	-4.4682	0.00788999
chr4	8954978	8955539	562	7	0.524481	-0.60224	-4.46807	0.00789099
chr7	12556434	12556788	355	28	1.82486	-0.476421	-4.46633	0.00790999
chr19	33199427	33199884	458	5	0.351155	-0.71124	-4.46527	0.00792199
chr10	37839654	37840706	1053	8	0.463915	-0.59207	-4.46477	0.00792799
chr6	162705377	162706292	916	8	0.480775	-0.455052	-4.46451	0.00793199
chr12	31369975	31370587	613	17	2.2907	0.468801	4.46386	0.00793999
chr7	93054049	93054475	427	4	0.222046	0.758878	4.4637	0.00794199
chr10	11491874	11492922	1049	5	0.310064	-0.642826	-4.46126	0.00796999
chr8	13027836	13029128	1293	9	0.973431	-0.612888	-4.45939	0.00799299
chr3	42091175	42091612	438	11	0.749466	-0.520838	-4.45875	0.00800099
chr14	105092549	105092845	297	14	1.06421	-0.56479	-4.45823	0.00800699
chr1	31626349	31626410	62	4	0.309933	-0.55099	-4.45746	0.00801899
chr10	92699426	92699833	408	27	2.68728	0.361999	4.45732	0.00802199
chr6	131405642	131406113	472	7	0.392249	-0.737235	-4.45525	0.00805699
chr1	195098833	195100280	1448	6	0.601799	0.581001	4.4549	0.00805999
chr8	79332697	79333861	1165	7	0.512436	-0.685871	-4.45479	0.00806099
chr1	2231828	2232150	323	14	1.03822	-0.484746	-4.45407	0.00806799
chr6	65121184	65122539	1356	5	0.330824	0.638916	4.4537	0.00807299
chr12	127146346	127146982	637	43	4.45681	-0.402513	-4.45176	0.00810499
chr6	124600877	124602630	1754	10	0.600012	-0.491477	-4.44966	0.00812899
chr6	14732920	14733577	658	14	0.78754	-0.456407	-4.44888	0.00813599
chr7	3496434	3497057	624	8	0.767553	-0.681162	-4.44769	0.00815099
chr11	56636937	56638438	1502	7	0.636041	-0.480222	-4.44745	0.00815499
chr3	112946417	112946827	411	3	0.155765	0.84276	4.446	0.00817499
chr13	86189856	86190663	808	5	0.397397	-0.511771	-4.44597	0.00817499
chr4	140003667	140004373	707	6	0.503037	-0.481372	-4.44531	0.00818699
chr4	109000340	109003786	3447	22	2.64364	0.400015	4.44472	0.00819199
chr11	8068858	8069121	264	12	0.87358	-0.557321	-4.44429	0.00819899
chr9	31841874	31842425	552	4	0.240518	-0.72143	-4.44416	0.00819999
chr16	27756795	27756879	85	4	0.203458	-0.604804	-4.44331	0.00821399
chr2	2183367	2184820	1454	16	1.25027	-0.388302	-4.44243	0.00822699
chr16	24477343	24477732	390	6	0.471221	0.73535	4.44195	0.00823399
chr3	25739586	25739878	293	3	0.152657	0.746642	4.44112	0.00824199
chr10	133235294	133235782	489	39	2.32465	-0.338399	-4.43946	0.00826199
chr1	27562100	27562232	133	9	0.455537	-0.459575	-4.43932	0.00826299
chr20	21530324	21530767	444	10	0.686184	-0.536985	-4.43932	0.00826299
chr1	218015509	218016066	558	4	0.315587	-1.17605	-4.43785	0.00827799
chr9	100685533	100685790	258	12	0.701774	-0.473459	-4.43764	0.00827999
chr1	12678042	12678741	700	5	0.44623	0.777286	4.43616	0.00830199
chr7	47576326	47576992	667	17	1.31261	-0.440294	-4.43449	0.00831999
chr3	196989770	196990009	240	13	0.814579	-0.519255	-4.43423	0.00832499
chr17	77795799	77796343	545	12	1.87565	-0.510588	-4.43395	0.00832999
chr4	133957191	133957841	651	4	0.285965	0.565434	4.4326	0.00834799
chr12	113232841	113233101	261	9	0.859119	-0.414852	-4.43251	0.00834799
chr14	91377234	91377554	321	18	2.14281	-0.634006	-4.43158	0.00835999
chr5	85933752	85934131	380	7	0.374517	-0.592542	-4.43138	0.00836299
chr3	169566788	169568063	1276	10	0.533899	-0.454305	-4.43088	0.00836699
chr14	103960051	103960875	825	9	0.65431	-0.583065	-4.43079	0.00836899
chr8	92951458	92953317	1860	6	1.0836	-0.916663	-4.428	0.00840499
chr4	107799999	107800258	260	8	0.495035	0.591938	4.42761	0.00840999
chr21	41317233	41317347	115	7	0.374164	-1.00716	-4.42645	0.00842299
chr5	2521290	2521618	329	7	0.377701	-0.535616	-4.42516	0.00844099
chr2	223553595	223554397	803	12	1.50028	-0.371716	-4.42469	0.00844699
chr17	12741975	12742332	358	9	0.540702	-0.500027	-4.42388	0.00845699
chr4	61949234	61950451	1218	10	0.590917	0.436096	4.42341	0.00846299
chr7	153176800	153177109	310	3	0.265678	1.64863	4.42284	0.00847299
chr9	113659623	113660229	607	6	0.580253	-0.625189	-4.42207	0.00847799
chr6	40141040	40141848	809	7	0.591858	-0.56683	-4.42122	0.00848799
chr12	124537061	124538004	944	16	1.63073	-0.453306	-4.42051	0.00849999
chr19	50782586	50783287	702	23	2.14441	-0.37311	-4.42023	0.00850699
chr9	104231735	104232745	1011	5	0.365504	-0.444248	-4.42017	0.00850799
chr15	42741794	42742472	679	7	0.560468	-0.552994	-4.41802	0.00852499
chr15	63910017	63910189	173	5	0.308287	-0.869585	-4.41765	0.00852999
chr16	7076061	7076166	106	7	0.486728	-0.490518	-4.41759	0.00853099
chr2	125297649	125298204	556	7	0.45688	0.624354	4.41715	0.00853499
chr6	156396897	156397412	516	31	1.91549	0.335223	4.41714	0.00853499
chr13	79099607	79099626	20	3	0.159793	0.740341	4.41536	0.00856299
chr10	132865497	132865772	276	14	0.796742	-0.447593	-4.41461	0.00857199
chr6	11811342	11812069	728	8	0.727122	-0.520713	-4.41358	0.00857999
chr1	166789831	166791195	1365	7	0.423339	-0.534091	-4.41349	0.00858199
chr4	76421538	76421918	381	11	0.662303	-0.710531	-4.41271	0.00859199
chr6	73645552	73645784	233	19	2.28588	-0.837916	-4.41237	0.00859799
chr3	82606018	82607226	1209	7	0.429932	-0.433353	-4.41112	0.00860999
chr7	128189091	128189168	78	4	0.20944	-0.634845	-4.41039	0.00861899
chr7	68009653	68010046	394	5	0.326925	-0.636459	-4.40888	0.00863799
chr20	17650285	17650730	446	6	0.583383	-0.705832	-4.40886	0.00863799
chr12	121168064	121168773	710	9	1.40123	-0.820135	-4.40865	0.00863999
chr18	45838183	45838875	693	34	2.79352	-0.382563	-4.40826	0.00864699
chr2	201811716	201811970	255	5	0.268597	0.571482	4.40815	0.00864799
chr5	3770388	3770583	196	5	0.262874	-0.754586	-4.40757	0.00865999
chr17	56836845	56838410	1566	7	0.489185	-0.390359	-4.40681	0.00866799
chr19	23267317	23267532	216	3	0.155084	-0.770758	-4.40673	0.00866899
chr6	45094175	45095033	859	5	0.339557	-0.584564	-4.40587	0.00868299
chr9	16505345	16506104	760	6	0.675869	-0.593263	-4.40256	0.00872899
chr11	132809191	132809403	213	6	0.320334	-0.698052	-4.40208	0.00873399
chr20	21189686	21190543	858	13	1.34368	-0.654941	-4.40151	0.00873899
chr20	10671455	10671750	296	6	0.349274	-0.628803	-4.40133	0.00874199
chr13	20789047	20789358	312	4	0.287512	-0.635804	-4.39935	0.00877999
chr9	99498912	99499068	157	11	0.687909	-0.708427	-4.39921	0.00878099
chr16	85360932	85362055	1124	22	3.38288	-0.51265	-4.39819	0.00878899
chr1	161678660	161678865	206	3	0.168632	-0.661724	-4.39804	0.00879499
chr1	26201092	26201792	701	26	5.32579	0.460892	4.39748	0.00880999
chr2	3854796	3855981	1186	11	0.652893	-0.446633	-4.39699	0.00881299
chr16	8381399	8383718	2320	30	2.26531	-0.297971	-4.39612	0.00882399
chr14	76704286	76704560	275	10	0.555328	-0.57421	-4.39582	0.00882699
chr12	4815220	4818358	3139	38	4.1671	0.244377	4.39562	0.00882999
chr20	33878074	33878800	727	9	0.606799	-0.646911	-4.39401	0.00884199
chr14	44798781	44799030	250	5	0.294918	-0.991758	-4.39397	0.00884199
chr8	144527273	144527722	450	59	4.30146	-0.304402	-4.39385	0.00884499
chr2	557986	558327	342	17	0.987034	-0.605222	-4.39324	0.00885199
chr12	100788789	100790020	1232	10	0.912042	-0.387314	-4.39301	0.00885299
chr7	937743	937871	129	4	0.229688	-0.754447	-4.39286	0.00885499
chr13	62839852	62841606	1755	5	0.368971	0.589292	4.39241	0.00886199
chr16	66220699	66221032	334	6	0.321635	0.595698	4.39206	0.00886599
chr1	115977615	115978037	423	7	0.533487	-0.622877	-4.39158	0.00887299
chr20	7803509	7803977	469	37	4.13895	-0.45826	-4.39077	0.00888499
chr3	146468412	146468803	392	4	0.287637	0.670005	4.39055	0.00888699
chr1	100087022	100087607	586	9	1.41228	-0.711415	-4.38889	0.00890599
chr6	151277263	151277442	180	3	0.209049	-0.663003	-4.38815	0.00891599
chr12	37369002	37369734	733	8	0.512965	-0.525847	-4.38761	0.00892099
chr10	70158715	70160143	1429	7	1.10181	-0.653844	-4.38702	0.00893399
chr3	122613181	122613350	170	5	0.328538	-0.714189	-4.3855	0.00895699
chr18	45870939	45871376	438	5	0.33741	-0.598148	-4.38479	0.00896799
chr14	35342024	35342237	214	11	0.585068	-0.525262	-4.38428	0.00897399
chr19	55333840	55334170	331	12	0.89651	-0.396103	-4.38403	0.00897999
chr11	121265236	121266054	819	14	2.04862	-0.544365	-4.38371	0.00898199
chr4	9056665	9057755	1091	12	0.835478	-0.517401	-4.38359	0.00898199
chr5	75118808	75119268	461	5	0.322444	-0.597052	-4.38322	0.00898999
chr9	109482041	109482610	570	9	0.803032	-0.53646	-4.38252	0.00899399
chr3	148946357	148947022	666	19	1.7439	-0.481444	-4.38155	0.00901199
chr19	42068382	42068602	221	6	0.319615	-0.54834	-4.38077	0.00902399
chr20	30283404	30285037	1634	90	12.0171	-0.428215	-4.38074	0.00902499
chr7	100688643	100689158	516	12	1.17751	-0.42545	-4.38074	0.00902499
chr4	181053446	181054997	1552	10	0.892678	-0.447129	-4.38052	0.00902599
chr21	31158349	31158839	491	5	0.302102	0.565178	4.38036	0.00902799
chr16	8431135	8432229	1095	10	1.02922	-0.578773	-4.37844	0.00905199
chr2	3214161	3214783	623	14	1.0778	-0.427807	-4.37815	0.00905499
chr11	65910948	65911568	621	10	0.910504	-0.40885	-4.37783	0.00906099
chr10	92115006	92115733	728	32	4.38063	0.727928	4.37706	0.00907099
chr17	48325243	48326540	1298	6	0.695038	-0.750972	-4.3766	0.00908199
chr8	144522688	144523118	431	62	3.5903	0.229421	4.37653	0.00908199
chr8	143471031	143471453	423	19	1.65154	-0.538028	-4.37651	0.00908199
chr10	123666750	123667448	699	45	3.73747	-0.34389	-4.37637	0.00908299
chr10	2487999	2488577	579	11	0.620521	-0.669753	-4.3753	0.00910399
chr15	89648266	89648759	494	65	5.456	-0.337964	-4.3752	0.00910699
chr11	46378344	46379632	1289	38	3.19082	-0.312975	-4.37465	0.00911199
chr1	19768333	19768865	533	12	1.03233	-0.43325	-4.37457	0.00911199
chr19	1245685	1246279	595	18	2.22676	-0.56139	-4.37387	0.00911899
chr9	12869165	12870184	1020	11	1.27267	-0.66137	-4.37371	0.00912099
chr6	3094047	3094171	125	8	1.98014	-1.18384	-4.37331	0.00912399
chr12	14813199	14813594	396	3	0.325679	-1.10863	-4.37267	0.00912899
chr9	119936345	119937447	1103	3	0.236687	-0.705957	-4.37148	0.00914399
chr7	15073214	15073412	199	5	0.665172	-0.670605	-4.36926	0.00917299
chr11	258732	259326	595	17	1.02338	-0.42192	-4.36897	0.00917899
chr16	56748363	56748771	409	11	0.82325	-0.43618	-4.36892	0.00917899
chr20	30587577	30592368	4792	16	1.76339	0.515703	4.36863	0.00918299
chr7	3057746	3058005	260	16	0.855442	-0.545403	-4.3678	0.00919499
chr11	20964159	20965021	863	11	0.89214	-0.483163	-4.36698	0.00920299
chr19	10412060	10412549	490	3	0.170147	-0.459618	-4.36665	0.00920799
chr12	115635700	115636868	1169	11	0.829759	0.541254	4.36663	0.00920799
chr2	64118030	64119557	1528	10	0.974446	-0.488029	-4.36654	0.00920799
chr7	150892602	150893390	789	10	0.573244	0.565402	4.3656	0.00922599
chr2	118813193	118813342	150	5	0.301513	-0.586923	-4.36532	0.00923099
chr10	16763774	16764170	397	6	0.420595	-0.511935	-4.36517	0.00923299
chr6	26016245	26016700	456	20	1.40019	-0.357566	-4.36513	0.00923299
chr13	98505202	98506359	1158	13	1.30151	-0.479017	-4.36298	0.00926599
chr14	20686718	20687084	367	6	0.718609	-0.631632	-4.36284	0.00926599
chr6	159038481	159038641	161	11	0.75319	-0.468033	-4.36266	0.00926699
chr5	55152240	55152424	185	3	0.29283	-1.14057	-4.36243	0.00927299
chr1	44049762	44050023	262	5	0.273929	0.86726	4.36242	0.00927299
chr18	21376753	21377627	875	9	0.623676	-0.474832	-4.36092	0.00929299
chr4	87221255	87221489	235	8	0.452145	-0.757836	-4.36079	0.00929499
chr5	126063501	126063858	358	3	0.189285	-0.689118	-4.36066	0.00929599
chr6	68530857	68531306	450	5	0.38242	-0.745222	-4.3604	0.00929799
chr13	59356676	59357097	422	9	0.626313	-0.522701	-4.35934	0.00930599
chr1	205406555	205406788	234	9	0.482739	-0.392869	-4.35884	0.00931099
chr1	175244823	175244953	131	4	0.322354	0.723891	4.35828	0.00931799
chr19	1265015	1265404	390	18	1.03917	-0.392056	-4.35779	0.00932599
chr11	118609449	118610048	600	47	2.64753	-0.335791	-4.35655	0.00934699
chr20	32749780	32750148	369	5	0.281484	1.06819	4.35618	0.00935399
chr2	119120225	119120686	462	13	1.41773	-0.423398	-4.35596	0.00935699
chr7	51307764	51308262	499	9	0.680066	-0.825333	-4.35466	0.00937399
chr5	177384184	177384672	489	11	0.813232	-0.469533	-4.35466	0.00937499
chr2	70984785	70985419	635	29	1.62218	-0.367095	-4.35451	0.00937699
chr17	48128484	48129439	956	12	0.910566	-0.516226	-4.3545	0.00937699
chr4	5863884	5864214	331	9	0.754099	-0.544534	-4.35407	0.00938299
chr12	103966934	103967568	635	6	0.422214	-0.642469	-4.35377	0.00938699
chr10	129882665	129883178	514	8	1.05548	-0.595704	-4.35371	0.00938799
chr16	49649332	49649892	561	5	0.260547	-0.729042	-4.35244	0.00940399
chr17	6257450	6257932	483	15	1.11919	-0.524083	-4.35196	0.00941099
chr14	103519170	103520130	961	32	2.04162	-0.385681	-4.35193	0.00941099
chr19	22539318	22539898	581	6	0.34191	-0.657759	-4.35046	0.00943499
chr11	121485321	121485610	290	7	0.514232	-0.485441	-4.35009	0.00943899
chr2	184293831	184295724	1894	8	0.722673	-0.544355	-4.34946	0.00944599
chr22	37848418	37848739	322	20	1.34467	0.407653	4.34881	0.00945799
chr8	26720941	26721512	572	3	0.174923	-0.71684	-4.34859	0.00946099
chr19	36440764	36441131	368	7	0.377575	0.70128	4.34838	0.00946399
chr11	68020900	68021669	770	27	2.15494	-0.322857	-4.34765	0.00947299
chr11	119356310	119356504	195	23	1.35889	0.361452	4.34714	0.00948799
chr16	85947584	85948227	644	33	2.16278	-0.276078	-4.34673	0.00949799
chr1	25568891	25569540	650	20	1.25432	-0.400206	-4.34659	0.00949899
chr13	36624537	36624880	344	7	0.428983	-0.565249	-4.34631	0.00950099
chr6	325837	326489	653	16	1.09647	-0.397061	-4.3446	0.00953099
chr4	38040892	38041110	219	4	0.239623	-0.667599	-4.34446	0.00953399
chr5	168357386	168357860	475	6	0.483697	-0.785313	-4.34439	0.00953399
chr5	171667831	171668144	314	23	1.22708	-0.465511	-4.34355	0.00954299
chr10	65822982	65825371	2390	12	0.832147	-0.563707	-4.34324	0.00955099
chr2	141217161	141218483	1323	5	0.408251	-0.667831	-4.34288	0.00955299
chr3	194381390	194381781	392	15	1.25092	-0.39119	-4.34139	0.00957399	cg22262812
chr4	123411551	123412211	661	5	0.282558	-0.685118	-4.3408	0.00957999
chr11	89658646	89661835	3190	11	0.614081	0.589421	4.34063	0.00958199
chr13	108831542	108836718	5177	29	2.30229	0.328576	4.33968	0.00960299
chr2	238005491	238005938	448	3	0.172432	-1.05003	-4.33936	0.00960999
chr19	40222642	40223543	902	53	4.32126	-0.395519	-4.33894	0.00961299
chr16	26665767	26665828	62	4	0.312568	0.770535	4.33892	0.00961299
chr16	1043766	1044813	1048	56	6.35296	0.46022	4.33828	0.00961599
chr3	194250562	194251054	493	14	0.870493	-0.50039	-4.33766	0.00962599	cg19389446
chr10	129048590	129049186	597	15	1.71637	-0.422077	-4.33723	0.00963299
chr3	112629253	112630223	971	13	0.888224	-0.44409	-4.33629	0.00964999	cg02468355
chr11	65942840	65943037	198	7	0.404146	0.534872	4.33619	0.00965099
chr8	22863484	22864313	830	15	2.06286	-0.429072	-4.33615	0.00965199
chr17	82257499	82258155	657	19	1.47178	-0.383935	-4.33572	0.00965799
chr10	105151955	105152144	190	4	0.207807	1.27288	4.33481	0.00966799
chr3	193064865	193065669	805	6	0.407907	-0.495224	-4.3348	0.00966799
chr1	4760761	4761035	275	6	0.343323	-0.460193	-4.33468	0.00967099
chr16	13900189	13900270	82	6	0.318656	-0.791693	-4.33406	0.00967599
chr5	50899708	50901003	1296	7	0.482108	-0.433179	-4.33404	0.00967699
chr19	30596324	30597423	1100	19	1.30793	-0.390638	-4.33287	0.00968799
chr2	1601599	1602100	502	15	1.20929	-0.45515	-4.33189	0.00970699
chr10	47755206	47755400	195	4	0.370785	0.664003	4.33052	0.00973199
chr2	161420154	161420486	333	5	0.388231	0.755644	4.33018	0.00973799
chr1	167411993	167413062	1070	10	0.711758	-0.412227	-4.32978	0.00974199
chr14	34690499	34690850	352	7	0.544679	-0.544643	-4.32907	0.00975099
chr13	23098023	23098707	685	7	0.536899	-0.535971	-4.32757	0.00978299
chr6	115197442	115199014	1573	9	0.516741	-0.501546	-4.32671	0.00979899
chr14	103100251	103100726	476	20	1.13756	-0.342992	-4.32626	0.00980799
chr3	119565779	119566541	763	3	0.205322	-0.867263	-4.32545	0.00982099
chr19	50311514	50311956	443	8	0.594258	-0.617603	-4.32506	0.00983499
chr4	180061226	180062003	778	8	0.4526	-0.572481	-4.32423	0.00984499
chr6	56403942	56405436	1495	11	0.903694	-0.501917	-4.32372	0.00985299
chr16	84580001	84580289	289	7	0.380087	-0.543606	-4.32296	0.00986699
chr7	5854873	5855353	481	10	0.640225	-0.455556	-4.32286	0.00986899
chr2	88502715	88503215	501	29	1.78082	0.413073	4.32271	0.00987299
chr5	8213959	8214547	589	7	0.545085	0.83336	4.32257	0.00987299
chr4	61030687	61032724	2038	10	0.595671	0.447761	4.32148	0.00988599
chr18	59682085	59682399	315	7	0.426812	-0.506273	-4.32141	0.00988599
chr2	190160699	190161809	1111	7	0.721946	0.927917	4.32108	0.00989399
chr21	46649747	46650238	492	12	0.772778	-0.450578	-4.32049	0.00989999
chr5	85114959	85115200	242	5	0.612217	-0.933465	-4.3199	0.00990699
chr20	31994926	31995177	252	26	1.39877	-0.421856	-4.31958	0.00991299
chr12	121217663	121218033	371	7	0.474601	-0.681759	-4.31914	0.00992399
chr9	135301165	135301891	727	25	2.00651	-0.375957	-4.31872	0.00992699
chr15	96335608	96336644	1037	16	1.00692	-0.41676	-4.31741	0.00993999
chr22	11595516	11595613	98	3	0.380914	0.848372	4.3172	0.00994699
chr9	62597044	62597116	73	4	1.1523	1.31441	4.31659	0.00995699
chr6	107021498	107022301	804	3	0.212815	-0.908894	-4.31634	0.00995699
chr19	33426879	33427106	228	12	0.668905	0.541462	4.3159	0.00995999
chr4	173511882	173512495	614	5	0.621149	0.490126	4.31586	0.00995999
chr12	57141451	57141949	499	8	0.469186	-0.453569	-4.31579	0.00996199
chr2	53327003	53328258	1256	8	0.731127	-0.890723	-4.31474	0.00998899
chr1	31034423	31034516	94	4	0.221241	-0.661386	-4.31364	0.010009
chr11	58057223	58057814	592	5	0.369209	-0.633791	-4.31208	0.010037
chr18	76622613	76623188	576	10	0.868835	-0.517649	-4.31125	0.010055
chr7	30142253	30143088	836	14	1.72387	-0.60283	-4.31064	0.010061
chr3	100436090	100436324	235	3	0.154922	-0.666345	-4.31046	0.010067
chr5	3380018	3380372	355	3	0.255805	-0.847261	-4.30975	0.010076
chr18	31666262	31666496	235	5	0.272304	-0.505104	-4.30962	0.01008
chr16	611057	611266	210	13	0.70366	-0.423188	-4.30942	0.010085
chr8	57142553	57143502	950	72	7.43563	-0.539984	-4.30937	0.010085
chr20	49252733	49252826	94	4	0.267451	-0.668713	-4.30897	0.010091
chr20	17644482	17644967	486	13	1.82891	-0.465032	-4.30874	0.010092
chr4	79594693	79595198	506	4	0.215853	-0.520423	-4.30864	0.010092
chr7	17567636	17568417	782	8	0.501069	-0.454893	-4.30816	0.010098
chr7	48546508	48546684	177	5	0.306668	-0.961688	-4.30779	0.010106
chr7	71933827	71933993	167	4	0.237935	-0.74203	-4.3069	0.010119
chr18	58365680	58366397	718	12	1.34843	-0.396896	-4.30623	0.010123
chr14	74753115	74753746	632	3	0.18987	-0.654091	-4.30612	0.010126
chr9	110775205	110775343	139	3	0.157961	-0.566675	-4.30422	0.01015
chr18	40591416	40591710	295	16	0.839735	-0.418048	-4.3042	0.01015
chr3	195988569	195989324	756	16	1.1288	-0.438945	-4.30369	0.010161
chr11	1290886	1292434	1549	41	2.57179	-0.270885	-4.30366	0.010161
chr15	38442885	38443903	1019	9	0.757455	0.705647	4.30236	0.010186
chr3	102265838	102266568	731	8	0.759755	-0.840032	-4.3019	0.010192
chr17	34033571	34034617	1047	10	0.676441	-0.422532	-4.30139	0.010199
chr20	41555540	41555700	161	7	0.396421	-0.396322	-4.30059	0.01022
chr4	88016119	88016313	195	6	0.342809	-0.604023	-4.29996	0.010227
chr7	13457912	13458022	111	3	0.258313	-1.10948	-4.29961	0.010234
chr8	121381798	121383285	1488	9	0.70973	0.68973	4.29891	0.010242
chr5	133814015	133814702	688	11	1.18657	0.529907	4.29824	0.010254
chr12	116390770	116391127	358	3	0.174893	0.660665	4.29816	0.010255
chr6	127457901	127459207	1307	10	0.641871	-0.520464	-4.2978	0.010262	cg11613741
chr10	95505003	95505777	775	9	0.787411	-0.598304	-4.29728	0.010268
chr19	3778475	3778846	372	12	0.725159	-0.421141	-4.29633	0.010283
chr2	118230724	118230952	229	6	0.34845	-0.591895	-4.29582	0.010289
chr15	81549802	81550645	844	8	0.772205	-0.611057	-4.29563	0.010296
chr3	172097119	172098461	1343	5	0.432606	-0.603873	-4.29316	0.010333
chr5	14297886	14298507	622	7	0.575684	-0.557837	-4.29311	0.010334
chr18	58996292	58996922	631	15	1.77344	-0.671031	-4.29225	0.010345
chr22	27379447	27379900	454	5	0.473901	0.64059	4.29139	0.010359
chr1	171420717	171422117	1401	11	1.62831	0.53396	4.29112	0.010363
chr12	51124156	51125016	861	20	3.25338	-0.490044	-4.29037	0.010379
chr2	45773465	45774062	598	10	0.719731	-0.417063	-4.28996	0.010388
chr8	70366141	70366913	773	7	0.542948	-0.5421	-4.28973	0.010392
chr8	28343899	28344228	330	11	0.784027	-0.431919	-4.2886	0.010418
chr11	122839463	122840266	804	4	0.289087	-0.572455	-4.28833	0.010422
chr17	35275689	35275987	299	5	0.371317	-0.715097	-4.28821	0.010424
chr2	9208077	9209454	1378	12	0.906635	-0.414709	-4.28798	0.010426
chr3	5584709	5585543	835	10	0.73399	-0.515246	-4.28636	0.01045
chr4	40751194	40751532	339	8	0.927698	-0.597348	-4.28576	0.010463
chr16	27108027	27108417	391	6	0.405939	-0.610817	-4.28541	0.010468
chr9	4617890	4618434	545	5	0.42176	-0.603526	-4.28414	0.010487
chr10	24856460	24856719	260	7	0.406176	-0.433814	-4.28388	0.010491
chr8	10609885	10610304	420	7	0.463241	-0.527445	-4.28339	0.010503
chr18	15020164	15022163	2000	23	1.97833	-0.352093	-4.28301	0.010513
chr9	108896113	108896235	123	7	0.390289	-0.487085	-4.28297	0.010513
chr17	82904135	82904434	300	8	0.514961	-0.489861	-4.28279	0.010518
chr4	179751799	179752138	340	7	0.451369	-0.690447	-4.2825	0.010524
chr4	64494642	64495701	1060	8	0.629287	0.556873	4.28191	0.010535
chr4	69245923	69247170	1248	6	0.386407	0.851109	4.28177	0.010536
chr9	98120104	98120679	576	9	0.520576	-0.446943	-4.28158	0.010539
chr10	119432380	119432530	151	3	0.178766	-0.522019	-4.28152	0.010543
chr6	11194358	11194882	525	6	0.493225	-0.605771	-4.28134	0.010545
chr4	69609051	69609609	559	3	0.15611	-1.01059	-4.28022	0.010568
chr2	115795274	115796598	1325	11	0.632031	-0.357732	-4.28013	0.010568
chr12	51868847	51868968	122	11	0.558078	0.495215	4.27902	0.010598
chr12	16819036	16819333	298	3	0.286726	-0.710737	-4.27867	0.010602
chr8	4691016	4691825	810	7	0.490535	0.587006	4.27858	0.010604
chr21	33030318	33031354	1037	18	1.39689	-0.397146	-4.27791	0.010621
chr16	2798311	2798796	486	36	2.71122	0.384681	4.27727	0.010629
chr11	38400536	38401299	764	5	0.295089	0.668753	4.27721	0.010629
chr11	86431278	86431723	446	36	2.55767	-0.304271	-4.27717	0.010629
chr5	125276721	125277793	1073	7	0.410514	-0.490268	-4.27706	0.010632
chr10	53519616	53521016	1401	7	0.464927	-0.459115	-4.27614	0.010645
chr22	35315917	35316584	668	23	1.52211	-0.384396	-4.27513	0.01067
chr9	109662595	109664327	1733	8	0.619437	-0.462171	-4.27435	0.010684
chr18	33745315	33745614	300	6	0.338689	-0.54507	-4.27396	0.010689
chr6	164080694	164081147	454	10	0.560856	-0.544005	-4.27381	0.010691
chr10	110367917	110368738	822	8	0.491888	-0.565831	-4.27283	0.01071	cg16103542
chr2	30612161	30613074	914	7	0.382348	-0.483979	-4.27268	0.010712
chr1	5826499	5826931	433	14	0.976994	-0.458614	-4.27229	0.010727
chr15	90040233	90040533	301	5	0.267264	-0.576819	-4.27178	0.010736
chr2	10704381	10704591	211	8	0.594941	-0.488128	-4.2716	0.010745
chr16	83994554	83995085	532	18	1.10089	-0.34509	-4.27152	0.010745
chr17	43327984	43328964	981	12	1.20483	-0.541325	-4.27114	0.010748
chr6	153367052	153367224	173	5	0.31965	0.498279	4.27101	0.01075
chr14	69465031	69465373	343	7	0.534275	-0.544529	-4.27027	0.010759
chr14	63163809	63163903	95	3	0.215107	-0.776094	-4.26986	0.010761
chr6	44285339	44286182	844	17	1.49039	-0.399343	-4.26955	0.010766
chr17	67606156	67606478	323	4	0.220205	-0.431542	-4.26887	0.010781
chr5	108947153	108948259	1107	7	0.432239	-0.705111	-4.26874	0.010784
chr16	84595226	84595635	410	14	1.44973	-0.721312	-4.26741	0.010803
chr7	4247207	4247852	646	26	4.7344	-0.520537	-4.2654	0.010828
chr13	86410471	86411509	1039	9	0.687038	0.572656	4.2652	0.010829
chr17	57910947	57911416	470	8	0.527006	-0.461108	-4.26518	0.01083
chr12	118560369	118560873	505	5	0.271254	0.623244	4.26511	0.010831
chr8	85464657	85465126	470	17	1.1528	-0.396452	-4.26503	0.010833
chr20	40700059	40700816	758	6	0.375079	-0.58416	-4.26501	0.010834
chr21	19195600	19195913	314	3	0.225171	0.759165	4.26461	0.01084
chr16	32190579	32190605	27	3	0.25811	-0.900387	-4.26407	0.010852
chr1	77451569	77452130	562	9	0.584815	-0.539096	-4.26384	0.010854
chr5	178326171	178326579	409	15	1.37263	0.405647	4.26382	0.010856
chr19	43739320	43739555	236	6	0.354336	0.462413	4.26377	0.010856
chr4	37240866	37242128	1263	8	0.536647	-0.428565	-4.2636	0.010859
chr1	225824434	225824713	280	10	0.665697	0.57415	4.26218	0.010888
chr8	3537966	3538122	157	3	0.200427	-0.793275	-4.26208	0.01089
chr12	64542852	64543687	836	17	1.55024	0.629018	4.26189	0.010895
chr20	51465947	51466121	175	5	0.26345	-0.568818	-4.26176	0.010897
chr18	16618060	16618098	39	3	0.364547	-0.652533	-4.26005	0.010934
chr4	183318549	183319138	590	12	0.855071	-0.525961	-4.25954	0.010945
chr4	19232485	19233783	1299	7	0.447256	0.569112	4.25826	0.010962
chr18	77054341	77054833	493	10	0.624381	0.474515	4.25744	0.010975
chr10	116848169	116848689	521	14	1.209	-0.411738	-4.25695	0.01098
chr8	131238715	131239246	532	6	1.12901	0.692478	4.25681	0.010985
chr6	107408834	107408979	146	3	0.166608	-0.712338	-4.25587	0.011003
chr7	3416278	3416778	501	8	0.435916	-0.502661	-4.25579	0.011004
chr1	91070622	91070743	122	4	0.276496	-0.678988	-4.25568	0.011008
chr2	203551935	203552389	455	6	0.348315	-0.521211	-4.25557	0.011009	cg09503179
chr16	66755492	66755699	208	7	0.412513	-0.537702	-4.25543	0.011012
chr17	68539646	68540269	624	16	1.57928	-0.468057	-4.25515	0.011015
chr17	82113932	82114299	368	14	0.783787	-0.539518	-4.25397	0.011039
chr9	10817461	10818874	1414	5	0.41017	-0.524841	-4.2537	0.011044
chr2	141086176	141086759	584	3	0.214828	-0.719705	-4.25286	0.011058
chr2	168119128	168119799	672	9	0.959513	-0.505096	-4.25081	0.011104
chr2	10802	11388	587	23	1.71012	-0.484651	-4.25079	0.011104
chr13	66083224	66083756	533	3	0.181006	-0.600621	-4.24991	0.01112
chr17	28916981	28917958	978	20	1.4319	-0.418124	-4.24958	0.011121
chr4	86451825	86453121	1297	23	1.89574	-0.35735	-4.24865	0.011137
chr7	9551781	9552582	802	5	0.820891	0.990846	4.24739	0.011163
chr20	30921953	30922525	573	65	4.40699	-0.44421	-4.24733	0.011163
chr3	72227598	72228362	765	8	0.689839	-0.579345	-4.24727	0.011164
chr12	52243944	52244221	278	3	0.16398	-0.949375	-4.24674	0.011174
chr22	35144264	35144657	394	6	1.12315	0.944661	4.24666	0.011177
chr1	179381109	179381468	360	9	0.819201	-0.880089	-4.24623	0.011187
chr4	182450350	182451661	1312	17	3.52856	0.559395	4.2457	0.0112
chr10	24500397	24500983	587	7	0.745308	-0.521327	-4.24556	0.011203
chr7	10332822	10333236	415	5	0.404118	-0.502782	-4.24512	0.011213
chr2	29280967	29281894	928	17	1.14136	-0.669034	-4.24426	0.011233
chr1	42959698	42960047	350	21	2.42289	-0.80264	-4.24384	0.011238
chr22	49951037	49951526	490	18	1.65885	-0.446769	-4.24364	0.011242
chr6	98704254	98704676	423	8	0.536308	-0.532121	-4.24318	0.01125
chr1	203038289	203038368	80	4	0.220584	-0.544675	-4.24314	0.011251
chr2	44853131	44854129	999	5	0.301745	-0.650169	-4.24245	0.011263
chr5	99839103	99840916	1814	7	0.948436	-0.75444	-4.24236	0.011266
chr1	108829754	108829907	154	5	0.319069	-0.590565	-4.24065	0.01129
chr11	86784057	86785199	1143	12	0.910814	-0.502878	-4.23985	0.011302
chr1	55042889	55043444	556	5	0.861641	-0.613534	-4.23963	0.011306
chr1	154406971	154407272	302	5	0.351636	-0.541033	-4.23931	0.011316
chr3	13686697	13686955	259	5	0.295296	0.519984	4.23814	0.011346
chr6	116509135	116509734	600	3	0.220172	-0.600175	-4.23707	0.011361
chr5	74482272	74482613	342	5	0.296656	-0.47462	-4.23663	0.011365
chr14	76763423	76763977	555	6	0.537539	-0.478779	-4.23644	0.01137
chr19	18502327	18503015	689	17	1.64432	-0.400608	-4.23642	0.01137
chr10	56218796	56219520	725	4	0.219242	-1.05305	-4.23521	0.011397
chr22	40241936	40242215	280	3	0.199065	-0.551817	-4.23518	0.011399
chr6	70119345	70120646	1302	11	1.04409	-0.570092	-4.23489	0.011406
chr6	136283340	136283821	482	6	0.416259	-0.524549	-4.23457	0.011415
chr10	29498289	29499067	779	7	0.419405	-0.48491	-4.23412	0.011425
chr18	63501349	63502292	944	9	1.27431	-0.732156	-4.23406	0.011426
chr19	16046340	16046581	242	7	0.360987	0.480076	4.23362	0.011431
chr15	88807363	88807809	447	16	1.06828	0.443065	4.23358	0.011432
chr7	127943829	127944473	645	13	0.857477	-0.467995	-4.23228	0.011453
chr3	76291606	76292422	817	7	0.387326	-0.478049	-4.23211	0.011457
chr3	88580105	88581598	1494	11	0.984141	-0.594266	-4.23161	0.011465
chr7	135207891	135208951	1061	13	0.761117	-0.401507	-4.2316	0.011465
chr6	84560256	84560791	536	5	0.419221	-0.659245	-4.23121	0.011474
chr1	165317768	165318370	603	8	0.653871	-0.511495	-4.23054	0.011492
chr20	30891603	30895611	4009	173	19.0318	-0.327517	-4.22909	0.011526
chr4	175806101	175807210	1110	7	0.530026	-0.696732	-4.22662	0.011578
chr3	105222700	105222826	127	3	0.172093	-0.527886	-4.22617	0.011586
chr5	133751282	133751717	436	9	0.810116	0.673128	4.22504	0.011606
chr1	9198157	9198683	527	21	1.28779	-0.347114	-4.2248	0.011611
chr6	36090384	36090687	304	12	0.87238	-0.337388	-4.2241	0.011624
chr12	42509105	42509540	436	6	0.364671	-0.682093	-4.22236	0.011649
chr15	52876924	52877818	895	8	0.68232	-0.553746	-4.22232	0.01165
chr19	15563893	15564211	319	12	1.0248	0.484693	4.22187	0.011654
chr7	30212599	30212994	396	8	0.418065	-0.481043	-4.22167	0.011655
chr17	21678593	21679073	481	32	3.21847	-0.475867	-4.22151	0.011659
chr13	16515197	16515393	197	5	0.561871	-0.705797	-4.22136	0.011666
chr5	179286394	179287008	615	15	1.6162	-0.510368	-4.22135	0.011666
chr2	106701732	106702266	535	7	0.429671	-0.474607	-4.22102	0.011672
chr5	177715224	177715271	48	3	0.184011	1.46912	4.22034	0.011687
chr6	79104656	79106298	1643	8	0.600249	0.496534	4.21957	0.011698
chr16	85415177	85415803	627	18	1.15016	-0.40991	-4.21858	0.011714
chr4	42843930	42844355	426	4	0.239211	-0.643	-4.21776	0.011723
chr4	185013643	185014407	765	18	2.51801	0.428845	4.21757	0.011727
chr9	103749748	103752710	2963	10	1.23601	-0.73235	-4.21614	0.011745
chr7	128168010	128168727	718	47	7.39428	-0.408808	-4.21526	0.011766	cg09079909,cg01337813
chr7	141003608	141003877	270	3	0.156765	-0.650549	-4.21522	0.011767
chr16	82935605	82935847	243	4	0.230707	0.74321	4.21438	0.011781
chr12	103741741	103742574	834	17	1.90846	-0.396568	-4.2141	0.011786
chr4	170345816	170346138	323	3	0.167846	0.780173	4.21395	0.011789
chr2	136806253	136806736	484	6	0.331916	0.499549	4.21325	0.011799
chr16	24634596	24634645	50	3	0.192857	-0.784852	-4.2131	0.011803
chr22	49278110	49278935	826	12	1.99811	-0.618209	-4.21295	0.011804
chr11	69420195	69420455	261	3	0.176775	0.682609	4.21295	0.011804
chr22	48980374	48980749	376	10	0.933728	0.510015	4.21126	0.011842
chr1	177302395	177302903	509	5	0.305786	-0.774664	-4.21082	0.011851
chr3	79621558	79621944	387	5	0.290847	0.497259	4.21051	0.011857
chr8	4685785	4686179	395	3	0.19904	0.839201	4.21032	0.011861
chr6	138215133	138215436	304	6	0.420322	-0.672292	-4.21012	0.011867
chr1	54506176	54506243	68	3	0.158961	-0.575433	-4.20986	0.011876
chr20	20407435	20408324	890	13	0.867676	-0.34025	-4.20952	0.011885
chr17	29054655	29054706	52	3	0.151216	-0.741541	-4.2094	0.011886
chr5	6822864	6823068	205	12	0.656549	0.471537	4.20934	0.01189
chr17_GL000205v2_random	9339	10251	913	12	0.741729	-0.19921	-4.20893	0.011896
chr1	124261670	124262119	450	6	0.348043	-0.500522	-4.2081	0.011914
chr10	79269703	79270148	446	14	1.60635	-0.402612	-4.20778	0.011916
chr3	49775208	49775580	373	8	0.457099	-0.5974	-4.20778	0.011916
chr12	131414733	131415585	853	14	2.69247	-0.544213	-4.20675	0.011936
chr9	137417221	137417717	497	65	3.88405	-0.648291	-4.20643	0.011942
chr17	79776799	79777311	513	17	1.02677	-0.386105	-4.2064	0.011942
chr11	132731965	132732848	884	6	0.355191	-0.986206	-4.20611	0.011948
chr11	116256086	116256590	505	10	0.618007	-0.451824	-4.20517	0.011967	cg03563354
chr3	126126243	126126514	272	9	0.56297	-0.491657	-4.20504	0.011973
chr15	67952442	67952904	463	3	0.227976	-0.657172	-4.20474	0.011977
chr8	107368972	107369325	354	3	0.441987	1.42152	4.20401	0.011996
chr10	63033512	63034020	509	39	2.53636	0.371127	4.20397	0.011997
chr15	24072574	24075764	3191	16	1.49768	0.409192	4.20393	0.011997
chr11	48428212	48429697	1486	12	0.96546	-0.354762	-4.20291	0.012017
chr20	40315376	40316126	751	6	0.328531	-0.458476	-4.2027	0.01202
chr17	48330594	48330915	322	5	0.321151	-0.650425	-4.20257	0.012021
chr1	215311285	215311334	50	3	0.240269	1.11733	4.20251	0.012021
chr19	51111495	51111846	352	7	0.423817	-0.529187	-4.20182	0.012032
chr7	63569476	63569603	128	3	0.254757	0.782735	4.20051	0.012059
chr3	12204575	12205602	1028	10	0.757041	0.477578	4.20049	0.012059
chr7	5658001	5658438	438	9	0.818177	-0.573627	-4.19968	0.012068
chr7	50197275	50197825	551	12	0.821855	-0.486375	-4.19883	0.012086
chr4	162337321	162337502	182	4	0.305826	0.769441	4.19868	0.01209
chr13	22685212	22685692	481	6	0.500679	0.601952	4.19834	0.012098
chr11	49743862	49745821	1960	6	0.484492	-0.668736	-4.19802	0.012102
chr4	2638299	2638900	602	8	0.502575	-0.446323	-4.19772	0.012107
chr11	83587699	83588066	368	19	1.31781	-0.399779	-4.19625	0.012133
chr9	138162523	138170116	7594	29	3.02954	0.361284	4.1952	0.01216
chr15	37516232	37516523	292	5	0.255295	-0.860132	-4.19518	0.01216
chr17	12395143	12396040	898	6	0.354146	-0.516436	-4.19456	0.012169
chr4	4829660	4830119	460	3	0.204876	-0.708735	-4.19449	0.012169
chr19	2428473	2429056	584	26	1.99701	0.339173	4.19436	0.012172
chr1	121517609	121517768	160	3	0.237573	-0.813613	-4.19432	0.012173
chr12	106113216	106114029	814	11	0.954664	-0.36422	-4.19343	0.012185
chr19	37273370	37273380	11	3	0.183706	0.847322	4.1923	0.012204
chr4	163391460	163392254	795	5	0.304873	0.654366	4.19209	0.012206
chr4	25552338	25553008	671	9	0.990741	-0.710055	-4.19196	0.01221
chr14	73786042	73786585	544	28	1.84466	-0.403321	-4.19179	0.012213
chr22	19908023	19908165	143	10	0.627397	-0.553005	-4.19095	0.012234
chr14	75358929	75359232	304	4	0.258042	-0.782837	-4.19064	0.012241
chr7	35473630	35473992	363	5	0.293241	-0.684619	-4.19057	0.012242
chr10	26487638	26487778	141	6	0.484181	-0.611639	-4.19031	0.012249
chr5	167919227	167919377	151	4	0.216049	-0.551631	-4.19016	0.01225
chr5	172886396	172886633	238	6	0.357546	-0.523409	-4.18982	0.012257
chr6	168735524	168735967	444	6	0.479062	0.496347	4.18891	0.012271
chr13	17610650	17610978	329	5	0.437952	-0.744999	-4.18814	0.012279
chr1	169129289	169129937	649	7	0.821412	-0.621686	-4.18798	0.01228
chr1	237646754	237647095	342	7	0.458876	0.531825	4.18734	0.012293
chr4	6159566	6160360	795	7	0.604502	-0.484847	-4.18652	0.012304
chr14	50822508	50823193	686	14	1.38989	-0.446129	-4.18608	0.012309
chr20	49901423	49902059	637	10	1.41748	-0.553795	-4.18565	0.012317
chr6	165065135	165065589	455	10	0.626035	-0.390594	-4.18529	0.012328
chr20	48776369	48776577	209	5	0.268339	-0.751826	-4.18503	0.012334
chr6	33771674	33771995	322	22	1.38939	-0.412944	-4.18478	0.012336
chr20	31253134	31255316	2183	23	1.39226	-0.350683	-4.1843	0.012346
chr2	238321546	238321955	410	10	0.692863	-0.496695	-4.18419	0.012347
chr2	8119927	8120183	257	6	0.432269	-0.686861	-4.18395	0.012352
chr5	97042885	97042958	74	3	0.150125	-0.769907	-4.18313	0.012371
chr16	85113860	85114350	491	18	1.18867	0.532665	4.18252	0.012383
chr3	58334893	58335968	1076	11	0.840653	-0.567288	-4.1825	0.012384
chr18	63178156	63178434	279	18	1.67232	-0.488196	-4.18185	0.012398
chr3	67524099	67524808	710	9	0.661673	-0.406643	-4.18164	0.012403
chr21	45680430	45681104	675	7	0.408662	0.431311	4.18163	0.012403
chr12	74259823	74260807	985	15	1.25231	-0.621029	-4.18123	0.012412
chr11	63149960	63153535	3576	24	2.36983	0.437822	4.17996	0.01243
chr7	12431293	12432025	733	7	0.648677	-0.817609	-4.1788	0.012449
chr4	126957423	126958395	973	5	0.434968	0.595812	4.17795	0.012473
chr9	84087154	84087736	583	4	0.243097	-0.548167	-4.17789	0.012474
chr15	98843343	98843944	602	9	0.551938	-0.381807	-4.17758	0.012481
chr12	130875773	130876813	1041	13	1.26423	-0.465906	-4.17611	0.012522
chr20	57546739	57547586	848	10	1.09049	-0.449335	-4.17539	0.012534
chr20	7155478	7155662	185	4	0.243188	-0.721312	-4.17461	0.012549
chr11	117302055	117302071	17	3	0.161287	0.605132	4.17442	0.012553
chr20	27223761	27223941	181	3	0.631755	-0.927996	-4.17368	0.012572
chr5	7815849	7815995	147	5	0.283882	-0.465473	-4.17368	0.012572
chr12	81972451	81972697	247	4	0.273532	0.776944	4.17241	0.012601
chr1	68527431	68529017	1587	10	0.64246	0.693778	4.17233	0.012604
chr4	189187342	189189492	2151	15	1.57563	0.497951	4.17166	0.012613
chr2	42926687	42926972	286	10	0.562875	0.416962	4.17163	0.012614
chr15	65326016	65326460	445	11	0.74658	-0.708259	-4.17139	0.012622
chr2	68404607	68405404	798	13	1.53594	-0.464513	-4.16988	0.012649
chr4	77288036	77288856	821	9	0.622763	-0.598541	-4.16948	0.012658
chr4	173516100	173516787	688	30	2.22157	0.325948	4.16921	0.012662
chr8	46707624	46710146	2523	8	0.698201	-0.556479	-4.16866	0.012673
chr7	3957883	3957993	111	4	0.21774	-0.587583	-4.16862	0.012673
chr7	57747938	57748172	235	3	0.162205	-0.78347	-4.16859	0.012673
chr6	100444212	100445789	1578	8	0.654471	-0.471138	-4.16713	0.0127
chr1	46349481	46350013	533	7	0.523116	-0.659183	-4.16648	0.012714
chr16	8663327	8663454	128	4	0.215876	-0.836344	-4.16553	0.012732
chr3	79809097	79810735	1639	9	0.736796	-0.522917	-4.16528	0.012737
chr16	72787493	72788134	642	44	6.2335	0.663571	4.16503	0.012741
chr18	16593439	16593633	195	3	0.341995	1.03535	4.16483	0.012748
chr20	30586316	30586654	339	20	1.38607	-0.434739	-4.16472	0.01275
chr16	56306212	56306880	669	11	0.726543	-0.459961	-4.16448	0.012757
chr2	37998042	37999260	1219	7	0.58183	-0.707592	-4.16422	0.012761
chr10	129892985	129893964	980	22	2.34581	-0.385368	-4.16394	0.012769
chr11	122578975	122579170	196	9	0.532241	-0.471833	-4.16349	0.012775
chr2	91459049	91459206	158	4	0.260509	-0.550833	-4.16253	0.012804
chr8	17820713	17821640	928	10	1.03676	-0.52945	-4.16154	0.012834
chr20	63409797	63410606	810	29	2.05057	-0.367312	-4.16082	0.012853
chr22	33499303	33499726	424	7	0.716332	-0.656579	-4.16019	0.012862
chr14	103122150	103122455	306	11	0.658705	-0.514617	-4.15997	0.012865
chr22	47232601	47232909	309	9	0.660976	-0.482708	-4.15962	0.012867
chr3	107697798	107698250	453	25	1.53817	-0.546823	-4.15745	0.012907
chr16	65070912	65071039	128	3	0.166262	-0.705806	-4.15698	0.012917
chr16	81600653	81601150	498	11	0.646659	-0.376986	-4.15692	0.012917
chr1	24409188	24409791	604	5	0.539183	-0.595233	-4.15679	0.012918
chr8	144274175	144274694	520	21	1.51515	-0.52198	-4.15643	0.012924
chr10	57490676	57492696	2021	10	0.77109	-0.729514	-4.15637	0.012926
chr1	213029778	213030851	1074	15	1.20138	0.326302	4.15585	0.012944
chr1	102156308	102156878	571	3	0.241827	0.566537	4.15562	0.01295
chr11	123408176	123409137	962	10	0.86417	-0.466736	-4.15532	0.012956
chr9	81398063	81398279	217	8	0.521522	-0.641516	-4.15464	0.012968
chr10	62813167	62813770	604	38	3.38291	-0.319586	-4.15354	0.012996
chr12	12241473	12242746	1274	10	0.778418	-0.449896	-4.15319	0.013006
chr5	1245977	1246546	570	42	3.38784	-0.515998	-4.15246	0.01302
chr14	50943322	50943806	485	20	1.30349	-0.416398	-4.15239	0.013021
chr21	46651568	46652052	485	15	1.29695	-0.382069	-4.15194	0.013027
chr10	130412143	130412191	49	4	0.211106	0.829138	4.15107	0.013045
chr7	74767061	74767175	115	5	0.450015	0.864375	4.15068	0.013055
chr22	45977753	45978122	370	19	1.07958	0.366921	4.15023	0.013062
chr12	132268744	132268944	201	24	1.5673	-0.344823	-4.15022	0.013062
chr19	53045522	53046186	665	25	1.72834	-0.350606	-4.14985	0.01307
chr19	5742419	5742770	352	6	0.62017	-0.765857	-4.14955	0.013073
chr15	27181597	27181889	293	4	0.327993	-0.776403	-4.14942	0.013077
chr22	49197153	49197580	428	15	1.25727	-0.435266	-4.14889	0.013091
chr2	104868087	104868798	712	16	1.57185	0.332939	4.14844	0.013101
chr15	76039868	76040839	972	6	0.665113	-0.5473	-4.14776	0.013118
chr5	84309099	84310870	1772	14	0.887724	-0.412114	-4.14752	0.013123
chr3	69866038	69867190	1153	9	0.691008	-0.487302	-4.14721	0.013129
chr3	129782770	129783278	509	5	0.330861	-0.642693	-4.14487	0.013176
chr4	112086619	112086833	215	20	2.3022	-0.478741	-4.1448	0.013176
chr11	1411429	1411524	96	6	0.325444	0.671914	4.14418	0.013191
chr14	81412779	81413010	232	13	0.73866	-0.376253	-4.14366	0.013201
chr2	30293627	30293673	47	4	0.21354	-0.716959	-4.14349	0.013207
chr19	12969702	12969906	205	4	0.206965	-0.700644	-4.14266	0.013226
chr7	151365424	151365744	321	10	0.781636	-0.459556	-4.1421	0.013237
chr6	66108024	66110197	2174	12	1.0533	-0.420616	-4.14177	0.013238
chr6	38765362	38765484	123	3	0.179555	-0.652401	-4.14117	0.013251
chr8	74015035	74015944	910	10	0.567636	-0.40747	-4.14053	0.013267
chr10	133047813	133048003	191	16	0.874646	-0.539862	-4.14035	0.013268
chr16	34134429	34135505	1077	38	2.31487	-0.335426	-4.13924	0.013289
chr4	20531985	20532051	67	3	0.161452	-0.649436	-4.13911	0.013293
chr22	48888595	48889210	616	15	1.28533	-0.453956	-4.13906	0.013293
chr1	17212096	17212754	659	15	1.13616	-0.43071	-4.13895	0.013294
chr4	119352629	119352853	225	3	0.159696	0.756382	4.13849	0.013303
chr1	165405425	165406030	606	4	0.261115	-0.573926	-4.13819	0.01331
chr9	126765001	126765688	688	8	0.452978	-0.458322	-4.13817	0.013311
chr9	22662330	22663205	876	12	0.695696	0.391434	4.138	0.013315
chr2	206863889	206864304	416	6	0.489138	-0.61751	-4.138	0.013315
chr4	1577167	1577965	799	28	3.80774	-0.372547	-4.13781	0.01332
chr16	8509957	8510635	679	10	0.771178	-0.472988	-4.13775	0.013321
chr12	58175406	58176527	1122	9	0.540011	-0.448251	-4.13743	0.013325
chr6	163077233	163077502	270	8	0.641596	-0.575941	-4.13709	0.013329
chr19	19458285	19458673	389	8	0.466435	-0.484413	-4.13676	0.013335
chr16	89391452	89391540	89	4	0.204704	-0.644367	-4.13653	0.013339
chr2	44894142	44894887	746	12	0.909703	-0.429697	-4.13647	0.013341
chr10	69682469	69684499	2031	22	1.33916	0.397115	4.13548	0.013377
chr19	37303576	37304162	587	37	5.30056	-0.40268	-4.13532	0.01338
chr1	10286100	10286386	287	8	0.494996	-0.567529	-4.13531	0.01338
chr6	162337388	162337812	425	8	0.634656	-0.513467	-4.13491	0.013386
chr8	22986626	22987102	477	7	0.791795	-0.68007	-4.13471	0.013391
chr13	16867143	16867197	55	3	0.422638	1.00846	4.13425	0.013398
chr2	235537566	235538259	694	8	0.581131	-0.527424	-4.13424	0.013398	cg21268469
chr7	123449090	123449728	639	7	0.433887	-0.575501	-4.1336	0.013414
chr2	145700088	145700567	480	8	0.433051	-0.424894	-4.13258	0.013436
chr20	43316596	43317294	699	7	0.410009	0.519337	4.13249	0.013439
chr1	117695994	117696788	795	7	0.855708	-0.558961	-4.13195	0.013459	cg23492779
chr5	112735429	112736424	996	3	0.189833	-0.784126	-4.13123	0.013486
chr8	58775695	58775837	143	3	0.208514	-0.867462	-4.13087	0.013494
chr6	155450079	155450214	136	3	0.181728	-1.17157	-4.13038	0.013509
chr4	173523082	173526274	3193	119	9.90375	0.240088	4.13009	0.013514
chr10	133101391	133101440	50	6	0.302411	-0.791089	-4.12998	0.013514
chr13	55699098	55699683	586	4	0.286217	0.883035	4.1299	0.013518
chr11	62085765	62086258	494	4	0.279287	-0.556796	-4.12953	0.013526
chr10	32324759	32325488	730	13	1.00304	-0.568573	-4.12934	0.013528
chr5	121077532	121078623	1092	9	0.60436	-0.583982	-4.12858	0.013542
chr20	25533386	25533673	288	5	0.328304	-0.570556	-4.12848	0.013547
chr21	33000110	33000779	670	8	0.613686	-0.513682	-4.12764	0.013565
chr2	230895470	230896032	563	7	0.55345	-0.504887	-4.12546	0.013605
chr3	151087505	151087659	155	5	0.297	-0.645828	-4.12531	0.013607
chr16	74567819	74568137	319	7	0.386669	-0.39555	-4.12406	0.013654
chr5	172708895	172709032	138	3	0.154808	-0.646484	-4.12406	0.013654
chr1	25240971	25241169	199	7	0.469352	-0.500685	-4.12403	0.013654
chr2	73997730	73998458	729	13	1.02156	-0.376401	-4.12358	0.013665
chr5	64693108	64695599	2492	34	3.51493	-0.347481	-4.12348	0.013669
chr9	121733176	121733372	197	5	0.276176	-0.581894	-4.12165	0.013718
chr5	149526282	149527534	1253	15	1.04173	-0.350539	-4.1212	0.013735
chr14	32497038	32498092	1055	5	0.795852	-1.02017	-4.12113	0.013735
chr2	149072140	149073625	1486	9	0.705014	0.611496	4.12072	0.013742
chr3	107216750	107217823	1074	9	0.824988	-0.487676	-4.11951	0.01376
chr7	62833543	62834839	1297	6	0.337427	0.756102	4.11929	0.013767
chr6	4759036	4759264	229	12	0.898683	-0.55219	-4.11905	0.013771
chr17	70263512	70264574	1063	8	0.568082	0.84156	4.119	0.013771
chr6	89928686	89928954	269	6	0.350842	-0.595703	-4.11861	0.013777
chr6	45384376	45384939	564	6	0.458105	-0.499344	-4.1174	0.013795
chr3	186884076	186884554	479	6	0.374818	0.594867	4.11729	0.013796
chr2	210912935	210913519	585	9	0.633393	-0.659489	-4.11678	0.013808
chr3	33519889	33521078	1190	7	0.408073	-0.380966	-4.11642	0.013818
chr6	124360622	124361261	640	3	0.181914	0.71922	4.11628	0.013821
chr5	68746917	68747580	664	13	0.986175	-0.616569	-4.11599	0.013833
chr10	24427754	24427835	82	4	0.225859	-0.583356	-4.11531	0.013852
chr3	94814314	94816270	1957	6	0.389158	-0.497283	-4.115	0.013856
chr17	72033936	72035402	1467	6	0.930039	-0.751861	-4.11449	0.013868
chr9	104772141	104774096	1956	9	0.875267	-0.437641	-4.11431	0.013871
chr2	2369370	2370159	790	6	0.393164	-0.574728	-4.11326	0.013902
chr13	85918899	85919789	891	4	0.248203	-1.10095	-4.11288	0.013913
chr7	148702695	148703450	756	6	0.360695	-0.625173	-4.11286	0.013913
chr17	59660495	59660554	60	3	0.161686	-0.634792	-4.11247	0.013914
chr15	93706618	93706722	105	5	0.265376	-0.635334	-4.11228	0.013918
chr7	1350973	1351098	126	4	0.225711	-0.97957	-4.11099	0.013943
chr17	52886448	52887792	1345	13	1.23959	-0.42835	-4.1106	0.013951
chr2	38497560	38497963	404	5	0.279059	-0.423387	-4.10899	0.013991
chr9	22448368	22449408	1041	8	1.21556	-0.616459	-4.10894	0.013991
chr12	6716056	6716345	290	19	1.05751	-0.425565	-4.10889	0.013992
chr15	25619650	25619911	262	8	0.46233	-0.541112	-4.10865	0.013998
chr9	127704786	127705160	375	5	0.312545	-0.589005	-4.10842	0.014002
chr10	4200831	4201076	246	11	0.719023	-0.77028	-4.10822	0.014011
chr19	18315801	18316108	308	6	0.714486	-0.676438	-4.10758	0.014032
chr10	17290513	17292746	2234	21	1.78626	0.475091	4.10749	0.014035
chr13	49878399	49879225	827	11	0.909234	-0.423276	-4.10738	0.014035
chr6	54210141	54210161	21	5	0.339465	0.724742	4.10675	0.014055
chr3	193829654	193829945	292	5	0.462294	-0.673185	-4.10663	0.014056
chr17	13261648	13261929	282	4	0.290307	-0.630888	-4.10609	0.014068
chr16	88186500	88187294	795	32	2.57823	-0.432864	-4.10598	0.014072
chr2	201201997	201202155	159	8	0.526077	0.463898	4.10562	0.014081
chr5	159940001	159940964	964	5	0.32726	-0.793034	-4.10536	0.014088
chr18	25907026	25907782	757	4	0.220282	-0.917276	-4.10479	0.014095
chr13	72103543	72105141	1599	5	0.317689	-0.712993	-4.10409	0.014113
chr2	206250495	206250694	200	12	0.710971	0.627518	4.10366	0.014122
chr19	35774225	35774877	653	17	1.05314	0.54296	4.10308	0.014138
chr14	95154181	95154408	228	3	0.176691	-0.66517	-4.10296	0.014143
chr22	47871211	47871722	512	6	0.353583	-0.561388	-4.10229	0.014155
chr3	194219112	194219314	203	7	0.60929	-0.58016	-4.10207	0.014158
chr16	20213035	20213229	195	3	0.170125	0.855349	4.10187	0.01416
chr1	165633761	165635102	1342	10	0.677396	-0.379646	-4.10126	0.014176
chr4	157508914	157510220	1307	10	0.562237	0.62403	4.10098	0.014185
chr20	30729662	30736633	6972	39	3.34067	0.287976	4.10098	0.014185
chr1	240675814	240676162	349	5	0.286284	-0.542563	-4.10096	0.014185
chr2	104154518	104155023	506	3	0.24246	0.696367	4.10092	0.014185
chr2	113539901	113541049	1149	4	0.357025	-0.620742	-4.10078	0.01419
chr5	164995562	164996409	848	6	0.594421	-0.517133	-4.1002	0.014206
chr14	42372510	42373064	555	8	0.472452	0.486813	4.09925	0.01423
chr3	26891108	26891176	69	3	0.153989	-0.602197	-4.09917	0.014231
chr1	75613694	75614170	477	5	0.406681	-0.787184	-4.09848	0.014244
chr6	114415268	114415920	653	4	0.241482	-0.664126	-4.098	0.014256
chr20	6780297	6780978	682	6	0.386244	-0.483761	-4.09774	0.014264
chr12	57241474	57241960	487	29	1.95971	-0.332104	-4.09713	0.014274
chr12	96881156	96881498	343	4	0.206327	0.537375	4.09664	0.014287
chr13	16897497	16897617	121	3	0.367345	1.0609	4.09646	0.014289
chr2	233163663	233164040	378	12	0.792984	-0.483233	-4.0953	0.01431
chr9	1716170	1717776	1607	9	0.844037	-0.53365	-4.09339	0.014341
chr7	129375958	129376414	457	6	0.340319	-0.42981	-4.09331	0.014343
chr1	34884579	34885212	634	16	0.915746	-0.473924	-4.09286	0.01435
chr16	81439201	81439555	355	12	0.687703	-0.376824	-4.09265	0.014358
chr17	42270882	42274131	3250	22	1.63912	-0.304049	-4.0926	0.014359
chr17	82889252	82889786	535	17	1.28316	-0.457612	-4.09166	0.014381
chr3	123818465	123819206	742	7	0.425012	0.468795	4.09162	0.014381
chr15	89016884	89017058	175	6	0.342255	-0.763582	-4.09132	0.014389
chr3	159246450	159246638	189	5	0.55395	-0.72261	-4.09127	0.014389
chr16	10578321	10578686	366	12	0.7309	-0.427388	-4.0909	0.014395
chr6	135266738	135267550	813	12	0.911171	-0.436101	-4.09072	0.014397
chr6	152779498	152779862	365	7	0.521563	0.455548	4.08851	0.014453
chr7	152289526	152290085	560	4	0.401918	-0.796097	-4.08829	0.01446
chr13	105706769	105706804	36	3	0.264717	-0.638797	-4.08816	0.014465
chr10	8763475	8765300	1826	8	0.736503	-0.570369	-4.08784	0.014473
chr6	17649277	17651235	1959	9	1.19367	0.499287	4.08692	0.014485
chr10	53903236	53903871	636	5	0.288941	-0.664939	-4.08684	0.014486
chr14	64706827	64707350	524	7	0.52663	-0.502915	-4.08676	0.014489
chr3	186070927	186071481	555	12	1.09981	-0.385126	-4.08515	0.014513
chr9	114366929	114367087	159	3	0.183403	-0.680391	-4.0846	0.014524
chr14	61121780	61122290	511	5	0.309323	-0.553389	-4.08453	0.014524
chr8	11853646	11854354	709	19	2.1773	-0.500006	-4.08449	0.014526
chr14	26642873	26643741	869	8	0.472435	-0.437078	-4.08436	0.014528
chr5	95323186	95323808	623	6	0.479356	0.487601	4.08343	0.014546
chr1	3573670	3573803	134	8	0.519543	-0.574793	-4.08276	0.014561
chr2	32264833	32265400	568	9	0.709033	-0.499422	-4.08224	0.014572
chr7	81865353	81866326	974	4	0.215054	-0.640563	-4.082	0.014575
chr10	124686877	124687286	410	11	0.825723	-0.371758	-4.08139	0.014585
chr6	3355764	3355997	234	10	0.53489	-0.613335	-4.08068	0.014607
chr19	5935952	5936529	578	16	0.936404	-0.414133	-4.07992	0.014629
chr9	118092167	118092747	581	9	0.539922	0.462564	4.07984	0.014631
chr20	4240515	4241249	735	10	0.96011	0.543061	4.0796	0.014636
chr4	166198278	166198675	398	11	1.00445	-0.392057	-4.07932	0.014646
chr12	10363426	10363990	565	11	0.788214	-0.456256	-4.07932	0.014646
chr6	7258720	7259136	417	10	0.857373	-0.440489	-4.07808	0.014676
chr13	113007520	113007947	428	19	1.55325	-0.393748	-4.07783	0.01468
chr14	78325550	78327168	1619	10	0.873918	-0.436281	-4.07766	0.014685
chr1	232140541	232140627	87	3	0.164452	1.33402	4.07765	0.014685
chr7	128124907	128125587	681	7	0.405913	-0.496072	-4.07764	0.014685
chr11	42119386	42119978	593	4	0.338615	0.657639	4.07761	0.014686
chr11	68659037	68659387	351	11	0.637978	-0.54979	-4.07719	0.014699
chr3	79946774	79947730	957	3	0.171921	0.694417	4.07661	0.01471
chr3	50255466	50257171	1706	34	2.26329	-0.306288	-4.07626	0.014718
chr15	94533251	94533463	213	3	0.161701	0.982801	4.07606	0.014725
chr5	74896106	74896300	195	5	0.464558	-0.526059	-4.07548	0.014739
chr1	38029152	38029806	655	25	1.65269	-0.393447	-4.07541	0.01474
chr5	179212858	179213299	442	13	0.985171	-0.56587	-4.07534	0.014743
chr7	14464657	14465001	345	4	0.215345	-0.566585	-4.0753	0.014743
chr11	57311247	57311686	440	22	1.43022	0.521063	4.0748	0.014755
chr1	3072676	3074056	1381	93	8.97704	-0.39622	-4.07471	0.014758
chr6	89090740	89090962	223	8	0.57379	-0.495407	-4.07405	0.01477
chr9	131590609	131591078	470	11	0.716637	-0.435581	-4.07329	0.014781
chr20	63580781	63580907	127	10	0.601651	0.480624	4.07324	0.014781
chr9	132999191	132999845	655	20	1.20017	-0.322119	-4.07284	0.014792
chr11	61870571	61870927	357	8	0.438731	-0.744722	-4.07274	0.014794
chr12	97065364	97065555	192	7	0.357386	-0.420273	-4.07272	0.014794
chr6	146634492	146636893	2402	13	0.822654	-0.434415	-4.07237	0.014804
chr4	77295249	77298316	3068	12	1.28821	-0.498931	-4.07197	0.014814
chr7	51471767	51472129	363	18	1.26548	0.355982	4.07147	0.014827
chr6	41428789	41429395	607	9	0.587576	-0.552874	-4.07129	0.01483
chr6	3143085	3143664	580	13	1.07946	-0.421238	-4.07115	0.014832
chr17	29122105	29122313	209	5	0.363935	0.60014	4.0698	0.014858
chr11	2759963	2760515	553	19	1.60874	0.406799	4.06979	0.014858
chr15	57562362	57562970	609	12	0.985289	0.418288	4.06898	0.014874
chr1	198142777	198143502	726	4	0.20822	-0.829692	-4.06895	0.014876
chr1	70649344	70649805	462	7	0.421344	-0.490014	-4.06841	0.014894
chr17	74290368	74290728	361	11	0.827496	-0.480848	-4.06768	0.014904
chr1	241828941	241829177	237	3	0.162424	-0.804783	-4.06659	0.014925
chr17	62110249	62111127	879	14	0.810984	0.318415	4.06621	0.014933
chr15	22233162	22235151	1990	26	1.86467	0.287885	4.06448	0.014966
chr11	117298174	117298366	193	8	0.41759	-0.533946	-4.06417	0.014973
chr17	31147707	31148473	767	6	0.380992	-0.513288	-4.06408	0.014977
chr1	163359604	163359658	55	5	0.323084	0.695236	4.06351	0.01499
chr5	36078126	36078730	605	12	1.11175	0.432415	4.06281	0.015004
chr9	33916582	33916727	146	5	0.29003	-0.707045	-4.06204	0.015022
chr16	61930875	61931130	256	5	0.42533	0.616882	4.06192	0.015023
chr16	4922610	4923233	624	19	1.32497	-0.33817	-4.06137	0.015035
chr7	101291737	101292586	850	15	1.24427	-0.411875	-4.06087	0.015049
chr9	108857360	108858025	666	11	1.02552	-0.472215	-4.06063	0.01506
chr4	153985095	153985396	302	4	0.287916	0.573515	4.06037	0.01507
chr7	3882961	3883502	542	11	0.730021	-0.350686	-4.06023	0.015072
chr2	64938749	64939483	735	11	1.1957	-0.377633	-4.0599	0.015086
chr2	238431280	238432603	1324	11	1.32779	-0.498617	-4.05932	0.015108
chr5	17744318	17745995	1678	9	0.884644	0.622814	4.0592	0.015114
chr11	63609000	63609582	583	10	0.832979	-0.483045	-4.05864	0.015123
chr15	95001446	95001811	366	5	0.679956	-0.570236	-4.05801	0.015136
chr9	128221591	128221765	175	6	0.327791	-0.519243	-4.05793	0.015137
chr21	16686373	16687372	1000	5	0.359515	-0.546473	-4.05669	0.01517
chr11	113963973	113964524	552	13	1.24215	0.398727	4.05661	0.01517
chr5	177410456	177410919	464	7	0.64538	-0.49229	-4.0559	0.015187
chr3	178439712	178440332	621	7	0.47873	-0.414268	-4.0559	0.015187
chr6	27314632	27316432	1801	6	0.566078	-0.466042	-4.0549	0.015211
chr8	113059834	113060828	995	6	0.331682	-0.39394	-4.05461	0.015223
chr11	133966934	133967196	263	11	0.628585	-0.416927	-4.05453	0.015228
chr13	33131847	33132322	476	8	0.437007	0.709264	4.05446	0.015229
chr4	55336589	55336697	109	6	0.313065	-0.542255	-4.05441	0.015229
chr21	42021449	42021756	308	10	0.658779	-0.423324	-4.0543	0.015234
chr10	95341238	95342079	842	9	0.7723	-0.513528	-4.05353	0.015251
chr2	113603613	113604032	420	44	2.84293	0.525031	4.05341	0.015255
chr4	124354608	124354830	223	3	0.164704	-0.711003	-4.05236	0.01527
chr20	30724750	30725458	709	39	6.49787	-0.417165	-4.05182	0.015277
chr10	70918301	70919092	792	11	0.957366	-0.645161	-4.0518	0.015278
chr11	18836521	18839169	2649	13	1.57609	-0.555566	-4.05117	0.015298
chr6	135940004	135941067	1064	7	0.398418	0.704355	4.05097	0.015305
chr14	47562601	47563770	1170	6	0.366043	0.514642	4.05035	0.015321
chr7	135625284	135625619	336	3	0.156861	0.743866	4.04894	0.015341
chr2	145799769	145799961	193	6	0.309168	-0.684102	-4.0486	0.015349
chr14	62654829	62656041	1213	12	1.34906	-0.428819	-4.0485	0.015353
chr4	38981135	38981750	616	6	0.356794	-0.694159	-4.04826	0.015359
chr11	29521246	29521905	660	5	0.314743	0.580437	4.04812	0.015364
chr14	40379860	40380502	643	7	0.368585	-0.676096	-4.0477	0.015367
chr1	221600288	221600970	683	4	0.224862	-0.537863	-4.04758	0.015371
chr7	134515984	134516611	628	5	0.497815	-0.696284	-4.04641	0.015398
chr13	76971921	76972503	583	13	1.38887	-0.452272	-4.04624	0.015404
chr9	93454827	93455122	296	3	0.284199	-0.733074	-4.04598	0.015411
chr2	54384769	54385522	754	8	0.569234	-0.654198	-4.04579	0.015414
chr3	38845374	38846216	843	6	0.32384	-0.55295	-4.04544	0.015423
chr5	64677448	64677960	513	9	0.754492	-0.449155	-4.0452	0.015426
chr5	151130956	151131277	322	7	0.445629	-0.548589	-4.04507	0.015429
chr7	34906298	34906858	561	31	4.41566	-0.39679	-4.04472	0.015439
chr3	54599567	54600142	576	16	0.957841	-0.377633	-4.04439	0.015447
chr3	165435933	165436353	421	4	0.238552	0.897788	4.04428	0.015447
chr9	130874461	130874881	421	7	0.470698	-0.467839	-4.04317	0.01548
chr10	2401485	2401814	330	7	0.541939	-0.659141	-4.04273	0.015494
chr4	37869769	37870361	593	5	0.556697	-0.696996	-4.04159	0.015517
chr7	55520479	55520689	211	6	0.358243	-0.515562	-4.04151	0.015521
chr2	24085345	24085577	233	8	0.424796	-0.418278	-4.04139	0.015525
chr9	70564836	70565209	374	6	0.471176	-0.736355	-4.04131	0.015527
chr12	18194618	18195276	659	13	1.14342	-0.401932	-4.04089	0.015535
chr4	182465327	182465562	236	8	0.652734	0.557092	4.03997	0.015556
chr14	98674734	98678142	3409	7	0.486343	-0.540695	-4.03951	0.015567
chr3	25289252	25291264	2013	12	0.990278	0.539916	4.03881	0.015587
chr18	13872345	13872654	310	15	1.61186	-0.44989	-4.03837	0.015596
chr8	42003843	42003991	149	4	0.311103	-0.725862	-4.0382	0.0156
chr3	35628540	35628669	130	3	0.794399	-1.40957	-4.03749	0.015624
chr2	211249201	211250080	880	5	0.326963	-0.666444	-4.03748	0.015624
chr4	91791776	91792040	265	19	1.80659	-0.596799	-4.03718	0.015636
chr8	485361	485743	383	15	1.53386	-0.390619	-4.03716	0.015637
chr20	35863483	35864298	816	8	0.51626	-0.463933	-4.03696	0.015641
chr3	45244130	45245079	950	9	0.707438	-0.436629	-4.03666	0.015649
chr1	229433183	229434064	882	36	3.78198	0.308521	4.03632	0.015663	cg08652487,cg11936593
chr2	2458234	2458643	410	8	0.46824	-0.409391	-4.03556	0.015674
chr9	110439518	110439981	464	9	0.537735	-0.573238	-4.03378	0.015713
chr2	1609517	1609722	206	5	0.292802	-0.492946	-4.03338	0.015726
chr2	206561288	206561412	125	3	0.167012	-0.616824	-4.03317	0.015729
chr4	7186740	7187400	661	12	1.26319	-0.352973	-4.03306	0.015732
chr6	56684836	56685600	765	8	0.455454	-0.484837	-4.03294	0.015737
chr18	13641474	13642043	570	49	2.70975	-0.234781	-4.03287	0.015741
chr4	88010089	88011120	1032	7	0.678137	-0.735265	-4.0325	0.015747
chr7	62682778	62683457	680	6	0.315203	0.677115	4.03249	0.015747
chr14	41541458	41542004	547	3	0.204894	0.520435	4.03151	0.015773
chr12	14773432	14773982	551	21	1.96351	0.439795	4.03097	0.015789
chr4	151611529	151612473	945	5	0.27791	-0.676247	-4.03065	0.015795
chr16	5523178	5523576	399	9	0.739705	-0.478979	-4.03044	0.015797
chr10	129844529	129845305	777	18	1.60494	-0.32492	-4.03002	0.015811
chr16	69326482	69326639	158	3	0.168237	-0.583031	-4.02992	0.015811
chr1	9290014	9290504	491	7	0.456146	-0.550026	-4.0298	0.015814
chr16	87683071	87683494	424	15	0.799475	0.372978	4.02974	0.015816
chr22	29030019	29030350	332	12	0.675528	-0.521312	-4.02897	0.015837
chr2	198895439	198895532	94	3	0.152005	-0.624368	-4.02841	0.01585
chr5	77077058	77077467	410	52	4.38677	0.36021	4.02734	0.015871
chr21	22507108	22508541	1434	8	0.609842	0.470329	4.02724	0.015874
chr12	132466578	132466807	230	6	0.37205	-0.483469	-4.02415	0.015962
chr21	23061787	23061799	13	3	0.153984	0.741107	4.02338	0.015981
chr9	63623001	63624170	1170	16	1.74835	0.466408	4.02252	0.016006
chr7	83476355	83477130	776	6	0.567656	-0.580222	-4.02215	0.016015
chr17	63735294	63735432	139	6	0.317967	-0.814563	-4.02133	0.016031
chr7	58108289	58108694	406	12	0.716418	0.517677	4.02131	0.016031
chr17	32256003	32256382	380	6	0.358371	-0.674263	-4.02059	0.016046
chr5	179331654	179332260	607	8	0.766326	-0.512629	-4.02035	0.016052
chr1	179572919	179573350	432	4	0.272944	-0.849632	-4.01876	0.016094
chr3	10328755	10329179	425	27	1.58535	-0.387585	-4.01861	0.016102
chr16	71312262	71312828	567	6	0.444288	-0.4667	-4.01816	0.016111
chr4	7820048	7820688	641	8	0.687123	-0.484871	-4.01512	0.016196
chr22	38788386	38788967	582	12	1.56106	-0.578025	-4.01487	0.0162
chr11	30635294	30635918	625	15	0.868586	-0.339789	-4.01445	0.016208
chr11	45108107	45108297	191	6	0.376358	-0.674745	-4.01363	0.016233
chr3	188975020	188975704	685	11	1.20607	-0.42296	-4.01355	0.016236
chr13	113013586	113014107	522	14	0.943132	-0.385865	-4.01348	0.016237
chr11	56662257	56664370	2114	10	0.648907	-0.388538	-4.01237	0.01626
chr21	44907753	44908221	469	15	1.08573	0.468139	4.01139	0.016279
chr18	62611682	62612165	484	18	1.28291	0.46914	4.01089	0.016285
chr19	16670343	16670666	324	13	0.954517	-0.490337	-4.0101	0.0163
chr16	88413775	88414019	245	8	0.425172	0.504259	4.00941	0.016322
chr16	67673635	67674064	430	8	0.426592	-0.515599	-4.00913	0.016326
chr2	23567102	23567645	544	15	1.06775	-0.426955	-4.00912	0.016326
chr3	100008792	100009846	1055	9	0.766454	-0.588777	-4.00809	0.016353
chr7	91458606	91459899	1294	5	0.312962	-0.453552	-4.00808	0.016353
chr2	129817189	129817817	629	14	1.50735	0.427368	4.00729	0.016379
chr3	181757115	181757910	796	5	0.436364	-0.690984	-4.00695	0.016387
chr6	168220000	168220889	890	9	0.597217	-0.480985	-4.00691	0.016387
chr13	45194692	45195457	766	8	0.615732	-0.70854	-4.0069	0.016387
chr2	110892492	110893311	820	3	0.197404	0.677081	4.00628	0.016405
chr2	109612274	109612649	376	5	0.505777	-0.551394	-4.00544	0.016426
chr8	4768271	4770028	1758	23	1.55091	0.379647	4.00528	0.016428
chr7	24371571	24372573	1003	7	0.637704	-0.712465	-4.00513	0.016435
chr1	1601065	1601413	349	11	0.585854	-0.348042	-4.00512	0.016435
chr4	63282581	63283187	607	4	0.243715	0.568732	4.00446	0.016455
chr5	14449608	14450424	817	13	0.881532	-0.35427	-4.00415	0.01646
chr14	63933200	63933927	728	4	0.334302	0.705107	4.00405	0.016461
chr3	39207934	39208628	695	6	0.457975	-0.533993	-4.00345	0.016474
chr7	133945680	133946249	570	12	1.18099	0.52741	4.00278	0.016489
chr17	43246550	43246577	28	5	0.922084	1.56837	4.0026	0.016492
chr9	115071213	115071897	685	5	0.312366	0.639214	4.00219	0.016505
chr5	172474385	172474598	214	5	0.460735	-0.564662	-4.00181	0.016515
chr3	81775093	81775835	743	8	0.536277	-0.422368	-4.00139	0.016533
chr5	61237765	61237879	115	5	0.277455	-0.444693	-4.00099	0.016549
chr5	756966	757350	385	9	0.524906	0.673552	4.00059	0.016565
chr3	95655762	95656246	485	9	0.559416	-0.401863	-4.0002	0.016569
chr8	85364078	85364760	683	7	0.433494	-0.502398	-4.00004	0.016577
chr16	88925084	88925534	451	21	1.39967	-0.603733	-4.00003	0.016577
chr4	145890703	145890791	89	3	0.167401	-0.603254	-4	0.016577
chr3	193279376	193279940	565	5	0.334744	-0.582065	-3.99936	0.016593
chr19	3175874	3176162	289	8	0.785984	-0.659293	-3.99924	0.016594
chr1	11873496	11873508	13	3	0.198797	-0.951613	-3.9989	0.0166
chr2	222709679	222709869	191	7	0.361805	-0.471853	-3.99861	0.016609
chr14	41472058	41472406	349	4	0.287986	0.781576	3.99851	0.016611
chr10	112286958	112288549	1592	21	1.33426	0.335792	3.99785	0.016627
chr8	37479247	37479793	547	15	1.00988	-0.453974	-3.99782	0.016627
chr12	121170496	121170752	257	7	0.41228	-0.633803	-3.99779	0.016628
chr14	74877134	74877760	627	10	0.776293	-0.566549	-3.99709	0.01664
chr1	229579208	229579615	408	9	0.999901	-0.582768	-3.99667	0.016652
chr5	79874329	79874870	542	6	0.32215	0.683621	3.99628	0.016658
chr22	42253944	42254643	700	8	0.462637	-0.497324	-3.99622	0.016662
chr16	3517709	3518700	992	13	1.2175	-0.380481	-3.99618	0.016662
chr8	11813804	11814151	348	8	0.530079	-0.642647	-3.99616	0.016663
chr2	185083682	185084023	342	4	0.233388	0.522567	3.99588	0.016673
chr6	96765747	96767678	1932	9	0.556819	0.422709	3.99548	0.016681
chr1	208111846	208112008	163	4	0.207282	-0.577394	-3.99537	0.016686
chr8	25359642	25360164	523	8	0.863508	-0.591514	-3.9952	0.016691
chr6	42102423	42102699	277	8	0.493982	-0.324451	-3.99465	0.016709
chr1	12618988	12619393	406	22	2.07376	-0.521343	-3.99453	0.01671
chr1	22115036	22115305	270	4	0.210936	0.542749	3.99412	0.016718
chr13	74717387	74718183	797	4	0.425626	-0.607417	-3.99399	0.016725
chr3	180261913	180262218	306	4	0.224421	-0.472055	-3.99382	0.016731
chr10	42485053	42485543	491	6	0.373792	-0.47725	-3.99375	0.016733
chr8	43145865	43146418	554	7	0.462018	-0.613259	-3.99371	0.016733
chr5	14300073	14301775	1703	16	1.14965	-0.365427	-3.99299	0.016753
chr12	27549703	27550545	843	14	1.29878	-0.471268	-3.99236	0.016772
chr12	114758125	114759118	994	20	1.07727	-0.306358	-3.9916	0.016788
chr22	17477480	17477819	340	10	1.13362	-0.755474	-3.99112	0.016805
chr5	754046	754186	141	5	0.317179	-0.584553	-3.99107	0.016807
chr4	9045494	9046883	1390	8	0.970697	-0.50713	-3.99068	0.016817
chr13	26502793	26503282	490	15	0.952927	-0.375178	-3.99054	0.016821
chr13	94373407	94373732	326	9	0.716283	-0.429682	-3.9904	0.016823
chr21	35848830	35848948	119	6	0.311573	-0.47792	-3.99014	0.01683
chr18	24546034	24546234	201	4	0.284925	0.583088	3.99011	0.01683
chr8	105392466	105393209	744	6	0.40931	0.544446	3.98988	0.016833
chr6	137487570	137488439	870	48	2.89383	-0.339135	-3.98965	0.01684	cg03605488
chr5	172762183	172762303	121	4	0.203243	0.637228	3.98934	0.016845
chr4	110401428	110402068	641	10	0.749097	-0.447336	-3.98898	0.01685
chr3	107693674	107694508	835	3	0.151357	-0.481096	-3.98832	0.016866
chr10	122339600	122340214	615	9	1.94144	0.923379	3.98812	0.01687
chr19	6238407	6239703	1297	47	3.96337	-0.287483	-3.98809	0.01687
chr19	15402425	15403433	1009	22	1.86634	-0.342408	-3.98676	0.016898
chr17	14344822	14345003	182	6	0.333124	0.442447	3.98674	0.016898
chr10	36206010	36206617	608	13	0.930625	0.369371	3.98625	0.016907
chr16	58943169	58943427	259	3	0.164642	0.591985	3.98617	0.01691
chr1	67502601	67503619	1019	4	0.282052	0.532237	3.98604	0.016913
chr13	112531253	112531608	356	11	0.749804	-0.525227	-3.98572	0.01692
chr11	8228796	8229179	384	8	0.592459	-0.523157	-3.98541	0.016922
chr22	50281925	50282341	417	28	1.58432	-0.344536	-3.98531	0.016926
chr10	97119511	97120522	1012	22	2.4893	0.381513	3.98511	0.01693
chr3	72425250	72426588	1339	11	0.717987	-0.36148	-3.98489	0.016939
chr3	13268762	13269302	541	12	0.746011	-0.380452	-3.98414	0.01696
chr1	52071206	52071474	269	4	0.22201	-0.649128	-3.98403	0.016962
chr17	5591404	5591851	448	9	0.974314	-0.609355	-3.98391	0.016967
chr20	30348130	30349805	1676	17	1.52364	0.460255	3.98378	0.016968
chr12	122024376	122024562	187	7	0.362903	-0.675501	-3.98377	0.016968
chr22	49576303	49576687	385	16	1.06534	-0.378922	-3.98358	0.016974
chr5	38471926	38472470	545	5	0.318719	-0.391621	-3.98338	0.01698
chr15	87676376	87677164	789	10	0.843455	-0.497585	-3.98327	0.016987
chr2	91717254	91717346	93	4	0.217408	1.28066	3.98295	0.016999
chr10	61661600	61662368	769	5	0.399425	-0.594185	-3.98289	0.017001
chr3	150759935	150761574	1640	14	0.9021	-0.36764	-3.98284	0.017004	cg09526889
chr10	117800350	117800391	42	3	0.158076	0.934766	3.98244	0.017014
chr5	141465489	141465656	168	3	0.181188	-0.494067	-3.98173	0.017029
chr2	98872636	98873108	473	13	0.907576	-0.431493	-3.98154	0.017036
chr7	116346510	116347541	1032	3	0.181779	0.699323	3.98136	0.017045
chr7	47778927	47779549	623	5	0.277607	-0.800669	-3.98033	0.017071
chr17	71115853	71116934	1082	11	0.685865	-0.399408	-3.97998	0.017082
chr21	35397571	35397728	158	6	0.505037	-0.532594	-3.97986	0.017084
chr3	82424845	82425336	492	6	0.355274	-0.467484	-3.97955	0.01709
chr12	117818369	117819258	890	9	0.975987	-0.467281	-3.9793	0.017095
chr2	62979203	62979251	49	5	0.416184	-0.82147	-3.97909	0.017105
chr22	18148598	18149122	525	17	1.30814	0.72365	3.97866	0.017125
chr8	8668804	8669199	396	6	0.553077	-0.475598	-3.97765	0.017151
chr1	103209904	103211422	1519	6	0.50714	-0.64502	-3.97754	0.017155
chr11	90053385	90053437	53	4	0.264419	-1.12935	-3.97713	0.017166
chr1	25727899	25728376	478	12	0.926226	-0.39728	-3.97644	0.017181
chr6	7171066	7171421	356	10	0.765409	-0.416267	-3.97629	0.017186
chr6	119261465	119262100	636	4	0.219593	-0.358349	-3.97605	0.017193
chr12	11696069	11696740	672	8	0.577822	-0.460725	-3.97545	0.017217
chr3	6921687	6922359	673	12	1.25496	-0.430642	-3.97504	0.017227
chr10	71138139	71138646	508	15	1.00304	-0.420457	-3.97484	0.017237
chr21	23684188	23685114	927	10	0.722495	0.385829	3.97479	0.017239
chr2	105634945	105635005	61	3	0.155859	0.595471	3.97475	0.01724
chr10	124051535	124051702	168	5	0.285687	0.530202	3.97461	0.017243
chr18	77037666	77038085	420	15	1.77307	-0.680715	-3.97447	0.017248
chr6	120383856	120384595	740	7	0.401197	0.458425	3.97443	0.017251
chr6	165170855	165171605	751	6	0.484079	-0.612168	-3.97418	0.017257
chr7	3879851	3880513	663	22	1.41083	-0.451005	-3.97409	0.017261
chr7	127249501	127250200	700	9	0.53153	-0.381664	-3.97404	0.017261
chr5	54951670	54951825	156	3	0.153322	0.998442	3.97364	0.017273
chr14	102972768	102973254	487	8	0.888135	-0.618836	-3.97328	0.01728
chr8	88820832	88821095	264	4	0.309915	0.568748	3.97286	0.01729
chr2	234726839	234727522	684	5	0.307062	0.919339	3.97273	0.017291
chr12	57731900	57731958	59	4	0.213778	-0.635451	-3.97268	0.017292
chr9	26495106	26495937	832	5	0.738727	-0.735455	-3.9725	0.017296
chr1	98599341	98601980	2640	10	0.760786	-0.448755	-3.97247	0.017296
chr8	119151517	119152046	530	7	0.421826	0.555013	3.97227	0.017301
chr8	138212931	138213074	144	3	0.17018	0.931928	3.97215	0.017304
chr14	102561817	102562200	384	8	0.638815	-0.650939	-3.97189	0.017312
chr11	116287374	116287442	69	3	0.176314	-0.456186	-3.97176	0.017314
chr1	10903875	10904180	306	9	0.547501	0.460471	3.97129	0.017319
chr11	118870155	118870385	231	7	0.464231	-0.495278	-3.9708	0.01733
chr8	96364742	96365495	754	6	0.380359	0.46982	3.97063	0.017335
chr3	171843270	171843411	142	4	0.313785	-0.533432	-3.9696	0.017362
chr13	29831067	29831317	251	3	0.185633	-0.559815	-3.9685	0.0174
chr3	58404265	58405400	1136	9	0.793709	-0.564692	-3.96829	0.017406
chr12	96240707	96241150	444	11	1.10955	-0.428485	-3.96766	0.017422
chr7	155344235	155344399	165	8	0.414763	-0.449947	-3.96704	0.01744
chr17	81285175	81285776	602	36	5.64284	-0.341199	-3.96697	0.017444
chr20	25165771	25166898	1128	10	0.824716	0.423694	3.9667	0.017454
chr11	102795201	102795288	88	5	0.267363	0.567582	3.96666	0.017455
chr4	155455992	155456488	497	4	0.254462	-0.518721	-3.9661	0.017467
chr5	58401316	58402510	1195	6	0.401261	-0.476131	-3.96555	0.017478
chr10	37536143	37536654	512	4	0.342475	-0.675495	-3.96551	0.017478
chr4	38279995	38280366	372	7	0.528236	-0.513535	-3.96543	0.017479
chr19	18868394	18868704	311	21	1.11694	-0.443534	-3.96536	0.017482
chr14	41450548	41451436	889	10	0.924044	-0.406978	-3.96511	0.017487
chr1	46356290	46356649	360	19	1.18266	-0.353233	-3.96502	0.017491
chr2	163416697	163416920	224	4	0.236175	-0.598295	-3.96457	0.017507
chr2	13487529	13487995	467	3	0.190447	1.01151	3.96444	0.017509
chr19	49940899	49941337	439	15	0.924358	-0.351578	-3.96423	0.017515
chr8	137759037	137761169	2133	18	2.50312	-0.496414	-3.9642	0.017515
chr20	58726228	58727481	1254	8	0.931283	0.705116	3.96366	0.017532
chr8	64636078	64637398	1321	9	0.557051	0.477942	3.96336	0.017542
chr13	111036804	111037197	394	8	0.511866	-0.496941	-3.96314	0.017546
chr19	43213999	43216025	2027	10	1.45916	-0.536679	-3.96308	0.017547
chr16	1136604	1136908	305	16	1.10614	-0.708857	-3.96252	0.017557
chr6	62470200	62475809	5610	23	1.69049	-0.302236	-3.96249	0.017557
chr13	110116079	110116582	504	26	2.28755	0.358324	3.96182	0.017578
chr7	30562747	30563142	396	6	0.404818	0.703553	3.96159	0.017584
chr4	27348989	27349459	471	5	0.262864	-0.62241	-3.96095	0.017596
chr4	21123749	21124196	448	6	0.380769	0.534029	3.96024	0.017626
chr8	140591297	140591726	430	10	0.693581	-0.388523	-3.95983	0.017637
chr4	138376111	138376972	862	3	0.194719	-0.631605	-3.95977	0.017638
chr18	10065345	10066305	961	8	0.601637	0.448909	3.9597	0.017638
chr3	61339933	61340110	178	3	0.161403	0.497671	3.95921	0.017657
chr12	19840730	19842673	1944	12	1.10694	0.636691	3.95887	0.017677
chr8	75140943	75141733	791	5	0.27368	-0.573557	-3.95865	0.017685
chr13	30810227	30810379	153	3	0.160373	-0.675111	-3.95833	0.017698
chr11	927993	928439	447	7	0.792734	-0.673475	-3.95824	0.017701
chr1	209782840	209783605	766	9	0.57149	-0.434274	-3.95823	0.017702
chr10	24871544	24872528	985	15	1.13769	-0.346087	-3.95704	0.017728
chr1	38283294	38284406	1113	18	1.12813	-0.351777	-3.95682	0.017732
chr14	44796753	44796854	102	3	0.158216	-0.557164	-3.95667	0.017743
chr4	20276982	20277054	73	4	0.218745	-0.593288	-3.95638	0.017752
chr17	59437346	59437414	69	4	0.202702	-0.548803	-3.95626	0.017753
chr19	53506195	53506282	88	7	0.370681	-0.781242	-3.95618	0.017756
chr1	38236117	38236919	803	14	1.29084	-0.394716	-3.95596	0.01776
chr20	29407900	29408770	871	50	4.48695	-0.455577	-3.95558	0.017774
chr1	179441143	179441581	439	9	0.814733	-0.590558	-3.95556	0.017775
chr20	21425587	21426553	967	7	0.444571	-0.446023	-3.95552	0.017776
chr1	213954035	213955115	1081	9	0.570635	-0.404415	-3.95419	0.017811
chr8	114074390	114075122	733	9	0.689384	0.587662	3.95388	0.01782
chr7	20139434	20140441	1008	11	1.19644	-0.392471	-3.9535	0.017829
chr2	203207451	203207512	62	3	0.175678	-0.478618	-3.95285	0.017845
chr1	207011833	207011849	17	3	0.153133	-0.599974	-3.9528	0.017845
chr9	63812815	63813141	327	26	3.15947	-0.481529	-3.95118	0.017897
chr17	15858192	15858765	574	9	0.763878	-0.521444	-3.95076	0.017913
chr14	31180004	31180482	479	6	0.387471	-0.440138	-3.95038	0.017926
chr16	20738495	20739156	662	7	0.523234	-0.483031	-3.94991	0.017938
chr8	125679953	125680566	614	7	0.417347	-0.541053	-3.94985	0.017938
chr11	82403078	82403100	23	3	0.254177	-0.748144	-3.94971	0.017943
chr8	18273582	18273830	249	3	0.165403	-0.645763	-3.94941	0.017949
chr9	36229540	36229885	346	3	0.162262	-0.727804	-3.94905	0.017961
chr14	69571356	69571660	305	30	1.71682	-0.407352	-3.94823	0.017983
chr1	147274751	147275452	702	8	1.0351	-0.499803	-3.9474	0.018002
chr5	87975358	87976424	1067	6	0.501811	-0.809725	-3.9462	0.01803
chr9	17075005	17075636	632	7	0.483959	-0.448294	-3.94594	0.018035
chr1	204989227	204989552	326	8	0.526922	-0.460226	-3.94572	0.018037
chr9	107239730	107240730	1001	9	0.62031	-0.626417	-3.94565	0.01804
chr14	103084459	103084764	306	14	0.753015	0.511295	3.94518	0.018058
chr4	124856274	124857126	853	11	0.80387	-0.73471	-3.94509	0.01806
chr17	81653208	81653971	764	29	1.75205	-0.349961	-3.94504	0.01806
chr15	49394526	49395035	510	5	0.355314	-0.442059	-3.94374	0.018083
chr9	1711628	1712463	836	6	0.410219	-0.737835	-3.94273	0.018113
chr2	230900520	230901354	835	11	1.31788	-0.432485	-3.94236	0.018124
chr5	88784813	88785999	1187	12	0.873774	-0.459263	-3.94202	0.018129
chr17	9892992	9894208	1217	9	0.62023	0.513035	3.94137	0.018145
chr11	122873622	122874304	683	15	1.04444	-0.307636	-3.94131	0.018149
chr15	84645587	84645865	279	8	0.495475	-0.466228	-3.94056	0.018173
chr11	49999870	50000278	409	3	0.314135	-0.668959	-3.93984	0.018202
chr9	123942669	123943031	363	11	1.11501	-0.482717	-3.93981	0.018203
chr4	1082218	1082744	527	14	1.34592	-0.447204	-3.93955	0.018211
chr6	18212586	18212774	189	3	0.178891	-0.51243	-3.93831	0.018237
chr10	71393593	71394172	580	15	0.939551	-0.344914	-3.9373	0.018267
chr1	210849387	210849608	222	6	0.414205	-0.537528	-3.93714	0.018274
chr5	105855019	105856357	1339	5	0.42197	0.627775	3.9371	0.018277
chr17	45240082	45240693	612	10	0.611297	-0.406266	-3.93678	0.018286
chr9	63703491	63704286	796	55	7.28865	-0.391578	-3.93662	0.018294
chr10	85156395	85156989	595	11	0.627799	-0.347438	-3.93655	0.018296
chr11	44684837	44685438	602	13	0.876985	0.410469	3.93642	0.0183
chr13	40391850	40392244	395	8	0.589414	-0.563072	-3.93542	0.018332
chr21	30815142	30816093	952	5	0.532769	0.671942	3.93529	0.018334
chr16	11387096	11387333	238	14	0.844283	-0.503391	-3.93498	0.018343
chr4	54592486	54593537	1052	5	0.370085	0.561774	3.93462	0.01836
chr4	32271821	32272509	689	6	0.407241	-0.600125	-3.93436	0.018368
chr4	65541878	65542530	653	4	0.260682	-0.684616	-3.93411	0.018379
chr5	88595421	88596873	1453	5	0.381708	-0.704709	-3.93369	0.018394
chr2	3038832	3038853	22	4	0.204212	-0.485364	-3.93324	0.018405
chr17	18562678	18563479	802	14	0.847532	-0.545972	-3.93279	0.018417
chr16	7422516	7423551	1036	12	1.18927	-0.480604	-3.93242	0.018428
chr17	77763114	77763899	786	11	1.2373	-0.446594	-3.93148	0.018459
chr17	15564117	15564784	668	17	1.44341	-0.370058	-3.93136	0.018464
chr7	28465820	28466143	324	3	0.183303	-0.679305	-3.93111	0.01847
chr14	99989633	99990542	910	7	0.41811	-0.427418	-3.9303	0.018497
chr14	35266185	35266738	554	5	0.329809	-0.419824	-3.93016	0.0185
chr4	109511539	109512079	541	8	0.732232	-0.440688	-3.93001	0.018506
chr19	23560629	23561336	708	10	0.64943	-0.45483	-3.92998	0.018506
chr8	10731310	10732149	840	56	4.91561	-0.487066	-3.92991	0.018507
chr2	241759333	241759903	571	17	0.996842	-0.366968	-3.92976	0.01851
chr6	6110246	6112050	1805	9	0.917951	-0.590895	-3.9293	0.01852
chr6	26347537	26348189	653	9	0.70748	-0.44118	-3.92898	0.018531
chr1	121747519	121747669	151	6	0.465079	-0.561531	-3.92824	0.01855
chr3	53089663	53090229	567	10	0.581967	-0.403739	-3.92816	0.018554
chr13	45459129	45459356	228	3	0.16342	-0.63682	-3.92803	0.018557
chr1	223823280	223823815	536	6	0.347387	-0.44031	-3.92629	0.018613
chr7	50400364	50400701	338	32	1.76441	-0.322517	-3.9258	0.018629
chr7	128108697	128108979	283	4	0.217827	-0.689621	-3.92578	0.018629
chr2	4739926	4740824	899	4	0.284749	-0.527512	-3.92523	0.018645
chr6	11382207	11382597	391	8	0.498696	-0.509735	-3.92487	0.01866
chr15	59811781	59812272	492	13	1.90777	-0.399054	-3.92476	0.018661
chr11	67464606	67465120	515	39	2.20434	-0.267094	-3.92476	0.018661
chr4	152370715	152371711	997	5	0.305573	-0.537251	-3.92473	0.018661
chr18	77701681	77702908	1228	7	0.521703	-0.498184	-3.92472	0.018662
chr7	99795242	99795547	306	4	0.21633	-0.632928	-3.92399	0.018687
chr8	107063094	107063918	825	4	0.244526	1.04426	3.92376	0.018695
chr11	102268322	102268730	409	19	1.02204	-0.396867	-3.92286	0.018729
chr1	153453836	153454924	1089	5	0.315153	0.473915	3.92217	0.018746
chr4	165343940	165344707	768	9	0.650592	-0.50442	-3.92214	0.018748
chr6	41523886	41524101	216	4	0.222419	-0.539133	-3.92212	0.018748
chr10	107314568	107315542	975	9	0.573337	0.53841	3.92208	0.018748
chr13	46749862	46750470	609	4	0.316111	-0.641411	-3.92117	0.018774
chr12	64304589	64305157	569	12	0.947435	0.484732	3.92053	0.018797
chr16	67760385	67760935	551	7	0.605716	-0.51634	-3.92033	0.018806
chr11	69951138	69951481	344	3	0.17587	0.936586	3.92011	0.01881
chr14	54870669	54871611	943	26	2.00012	-0.409746	-3.91853	0.01886
chr11	76244920	76245220	301	7	0.613431	0.52006	3.91834	0.018866
chr9	137136277	137136745	469	19	1.20239	-0.351808	-3.918	0.018873
[truncated: 3,110 more rows]

## Sheet: B. DMRs with Gene annotations
Supplementary Table 8. Differentially methylated regions (DMRs) in β-cells from human pancreatic islets of 3 donors with pre-T2D/T2D compared with 11 normoglycemic controls based on p<0.05 (10 permutations) generated by dmrseq..
Annotation type: 1to5kb, 1-5 kb upstream from transcription start site (TSS); promoters, 0-1 kb upstream from TSS; 5UTRs, 5' untranslated regions; 3UTRs, 3' untranscribed regions.
Chromosomal positions are based on hg38.
T2D candidate genes identified by GWAS are bold and marked in red
DMR chromosomal position			DMR width	Number of loci in DMR	Sum of smoothed beta values	Beta coefficient values	Test statistic	Permutation p-value	Chromosomal position			Width	Strand	Transcript ID	Gene symbol	Annotation type
Chromosome number	start	end							Chromosome number	start	end
chr2	44953075	44954648	1574	54	5.82427779584242	-0.77478507722551	-10.7222852047902	6.999993000007e-06	chr2	44953664	44954663	1000	+	ENST00000425325.2		promoters
chr2	44953075	44954648	1574	54	5.82427779584242	-0.77478507722551	-10.7222852047902	6.999993000007e-06	chr2	44949664	44953663	4000	+	ENST00000425325.2		1to5kb
chr7	22549853	22550709	857	38	3.71005478638819	-0.63059673197046	-9.76468878306966	1.6999983000017e-05	chr7	22494887	22632809	137923	-	ENST00000439708.1	STEAP1B	introns
chr10	43702143	43702795	653	30	4.23262275035583	-1.08211807840704	-9.13621510948857	2.8999971000029e-05	chr10	43674704	43723216	48513	*			intergenic
chr19	2250176	2253762	3587	315	31.6717267714269	-0.436227365895847	-8.94976971557353	3.8999961000039e-05	chr19	2249639	2250638	1000	+	ENST00000592276.1	MIR4321	promoters
chr19	2250176	2253762	3587	315	31.6717267714269	-0.436227365895847	-8.94976971557353	3.8999961000039e-05	chr19	2250652	2250749	98	+	ENST00000592877.1	AMH	exons
chr19	2250176	2253762	3587	315	31.6717267714269	-0.436227365895847	-8.94976971557353	3.8999961000039e-05	chr19	2250337	2250479	143	+	ENST00000221496.5	AMH	exons
chr19	2250176	2253762	3587	315	31.6717267714269	-0.436227365895847	-8.94976971557353	3.8999961000039e-05	chr19	2250652	2250760	109	+	ENST00000221496.5	AMH	exons
chr19	2250176	2253762	3587	315	31.6717267714269	-0.436227365895847	-8.94976971557353	3.8999961000039e-05	chr19	2250849	2251008	160	+	ENST00000221496.5	AMH	exons
chr19	2250176	2253762	3587	315	31.6717267714269	-0.436227365895847	-8.94976971557353	3.8999961000039e-05	chr19	2251099	2252073	975	+	ENST00000221496.5	AMH	exons
chr19	2250176	2253762	3587	315	31.6717267714269	-0.436227365895847	-8.94976971557353	3.8999961000039e-05	chr19	2249744	2250760	1017	+	ENST00000589313.2	AMH	exons
chr19	2250176	2253762	3587	315	31.6717267714269	-0.436227365895847	-8.94976971557353	3.8999961000039e-05	chr19	2250849	2251008	160	+	ENST00000589313.2	AMH	exons
chr19	2250176	2253762	3587	315	31.6717267714269	-0.436227365895847	-8.94976971557353	3.8999961000039e-05	chr19	2251099	2251607	509	+	ENST00000589313.2	AMH	exons
chr19	2250176	2253762	3587	315	31.6717267714269	-0.436227365895847	-8.94976971557353	3.8999961000039e-05	chr19	2250639	2250718	80	+	ENST00000592276.1	MIR4321	exons
chr19	2250176	2253762	3587	315	31.6717267714269	-0.436227365895847	-8.94976971557353	3.8999961000039e-05	chr19	2253620	2253793	174	-	ENST00000300961.10	JSRP1	exons
chr19	2250176	2253762	3587	315	31.6717267714269	-0.436227365895847	-8.94976971557353	3.8999961000039e-05	chr19	2252912	2253003	92	-	ENST00000300961.10	JSRP1	exons
chr19	2250176	2253762	3587	315	31.6717267714269	-0.436227365895847	-8.94976971557353	3.8999961000039e-05	chr19	2252252	2252796	545	-	ENST00000300961.10	JSRP1	exons
chr19	2250176	2253762	3587	315	31.6717267714269	-0.436227365895847	-8.94976971557353	3.8999961000039e-05	chr19	2253669	2253793	125	-	ENST00000593238.2	JSRP1	exons
chr19	2250176	2253762	3587	315	31.6717267714269	-0.436227365895847	-8.94976971557353	3.8999961000039e-05	chr19	2249745	2250651	907	+	ENST00000592877.1	AMH	introns
chr19	2250176	2253762	3587	315	31.6717267714269	-0.436227365895847	-8.94976971557353	3.8999961000039e-05	chr19	2249745	2250336	592	+	ENST00000221496.5	AMH	introns
chr19	2250176	2253762	3587	315	31.6717267714269	-0.436227365895847	-8.94976971557353	3.8999961000039e-05	chr19	2250480	2250651	172	+	ENST00000221496.5	AMH	introns
chr19	2250176	2253762	3587	315	31.6717267714269	-0.436227365895847	-8.94976971557353	3.8999961000039e-05	chr19	2250761	2250848	88	+	ENST00000221496.5	AMH	introns
chr19	2250176	2253762	3587	315	31.6717267714269	-0.436227365895847	-8.94976971557353	3.8999961000039e-05	chr19	2251009	2251098	90	+	ENST00000221496.5	AMH	introns
chr19	2250176	2253762	3587	315	31.6717267714269	-0.436227365895847	-8.94976971557353	3.8999961000039e-05	chr19	2250761	2250848	88	+	ENST00000589313.2	AMH	introns
chr19	2250176	2253762	3587	315	31.6717267714269	-0.436227365895847	-8.94976971557353	3.8999961000039e-05	chr19	2251009	2251098	90	+	ENST00000589313.2	AMH	introns
chr19	2250176	2253762	3587	315	31.6717267714269	-0.436227365895847	-8.94976971557353	3.8999961000039e-05	chr19	2252797	2252911	115	-	ENST00000300961.10	JSRP1	introns
chr19	2250176	2253762	3587	315	31.6717267714269	-0.436227365895847	-8.94976971557353	3.8999961000039e-05	chr19	2253004	2253619	616	-	ENST00000300961.10	JSRP1	introns
chr19	2250176	2253762	3587	315	31.6717267714269	-0.436227365895847	-8.94976971557353	3.8999961000039e-05	chr19	2251958	2252073	116	+	ENST00000221496.5	AMH	3UTRs
chr19	2250176	2253762	3587	315	31.6717267714269	-0.436227365895847	-8.94976971557353	3.8999961000039e-05	chr19	2252252	2252328	77	-	ENST00000300961.10	JSRP1	3UTRs
chr19	2250176	2253762	3587	315	31.6717267714269	-0.436227365895847	-8.94976971557353	3.8999961000039e-05	chr19	2252074	2252251	178	*			intergenic
chr19	55086536	55087518	983	86	29.2592228938603	0.896732876480334	8.64374384441662	5.5999944000056e-05	chr19	55085777	55086776	1000	+	ENST00000587901.1	EPS8L1	promoters
chr19	55086536	55087518	983	86	29.2592228938603	0.896732876480334	8.64374384441662	5.5999944000056e-05	chr19	55086069	55087068	1000	+	ENST00000587715.1	EPS8L1	promoters
chr19	55086536	55087518	983	86	29.2592228938603	0.896732876480334	8.64374384441662	5.5999944000056e-05	chr19	55086714	55086888	175	+	ENST00000201647.11	EPS8L1	exons
chr19	55086536	55087518	983	86	29.2592228938603	0.896732876480334	8.64374384441662	5.5999944000056e-05	chr19	55087303	55087435	133	+	ENST00000201647.11	EPS8L1	exons
chr19	55086536	55087518	983	86	29.2592228938603	0.896732876480334	8.64374384441662	5.5999944000056e-05	chr19	55086714	55086888	175	+	ENST00000540810.5	EPS8L1	exons
chr19	55086536	55087518	983	86	29.2592228938603	0.896732876480334	8.64374384441662	5.5999944000056e-05	chr19	55087303	55087435	133	+	ENST00000540810.5	EPS8L1	exons
chr19	55086536	55087518	983	86	29.2592228938603	0.896732876480334	8.64374384441662	5.5999944000056e-05	chr19	55086714	55086888	175	+	ENST00000588359.5	EPS8L1	exons
chr19	55086536	55087518	983	86	29.2592228938603	0.896732876480334	8.64374384441662	5.5999944000056e-05	chr19	55087303	55087435	133	+	ENST00000588359.5	EPS8L1	exons
chr19	55086536	55087518	983	86	29.2592228938603	0.896732876480334	8.64374384441662	5.5999944000056e-05	chr19	55086714	55086888	175	+	ENST00000245618.5	EPS8L1	exons
chr19	55086536	55087518	983	86	29.2592228938603	0.896732876480334	8.64374384441662	5.5999944000056e-05	chr19	55087303	55087435	133	+	ENST00000245618.5	EPS8L1	exons
chr19	55086536	55087518	983	86	29.2592228938603	0.896732876480334	8.64374384441662	5.5999944000056e-05	chr19	55086714	55086888	175	+	ENST00000592102.5	EPS8L1	exons
chr19	55086536	55087518	983	86	29.2592228938603	0.896732876480334	8.64374384441662	5.5999944000056e-05	chr19	55087303	55087435	133	+	ENST00000592102.5	EPS8L1	exons
chr19	55086536	55087518	983	86	29.2592228938603	0.896732876480334	8.64374384441662	5.5999944000056e-05	chr19	55086714	55086888	175	+	ENST00000589362.5	EPS8L1	exons
chr19	55086536	55087518	983	86	29.2592228938603	0.896732876480334	8.64374384441662	5.5999944000056e-05	chr19	55087303	55087435	133	+	ENST00000589362.5	EPS8L1	exons
chr19	55086536	55087518	983	86	29.2592228938603	0.896732876480334	8.64374384441662	5.5999944000056e-05	chr19	55086777	55086888	112	+	ENST00000587901.1	EPS8L1	exons
chr19	55086536	55087518	983	86	29.2592228938603	0.896732876480334	8.64374384441662	5.5999944000056e-05	chr19	55087355	55087435	81	+	ENST00000587901.1	EPS8L1	exons
chr19	55086536	55087518	983	86	29.2592228938603	0.896732876480334	8.64374384441662	5.5999944000056e-05	chr19	55087069	55087435	367	+	ENST00000587715.1	EPS8L1	exons
chr19	55086536	55087518	983	86	29.2592228938603	0.896732876480334	8.64374384441662	5.5999944000056e-05	chr19	55085974	55087527	1554	+	ENST00000586329.5	EPS8L1	introns
chr19	55086536	55087518	983	86	29.2592228938603	0.896732876480334	8.64374384441662	5.5999944000056e-05	chr19	55086519	55086713	195	+	ENST00000201647.11	EPS8L1	introns
chr19	55086536	55087518	983	86	29.2592228938603	0.896732876480334	8.64374384441662	5.5999944000056e-05	chr19	55086889	55087302	414	+	ENST00000201647.11	EPS8L1	introns
chr19	55086536	55087518	983	86	29.2592228938603	0.896732876480334	8.64374384441662	5.5999944000056e-05	chr19	55087436	55087527	92	+	ENST00000201647.11	EPS8L1	introns
chr19	55086536	55087518	983	86	29.2592228938603	0.896732876480334	8.64374384441662	5.5999944000056e-05	chr19	55086519	55086713	195	+	ENST00000540810.5	EPS8L1	introns
chr19	55086536	55087518	983	86	29.2592228938603	0.896732876480334	8.64374384441662	5.5999944000056e-05	chr19	55086889	55087302	414	+	ENST00000540810.5	EPS8L1	introns
chr19	55086536	55087518	983	86	29.2592228938603	0.896732876480334	8.64374384441662	5.5999944000056e-05	chr19	55087436	55087527	92	+	ENST00000540810.5	EPS8L1	introns
chr19	55086536	55087518	983	86	29.2592228938603	0.896732876480334	8.64374384441662	5.5999944000056e-05	chr19	55086519	55086713	195	+	ENST00000588359.5	EPS8L1	introns
chr19	55086536	55087518	983	86	29.2592228938603	0.896732876480334	8.64374384441662	5.5999944000056e-05	chr19	55086889	55087302	414	+	ENST00000588359.5	EPS8L1	introns
chr19	55086536	55087518	983	86	29.2592228938603	0.896732876480334	8.64374384441662	5.5999944000056e-05	chr19	55087436	55087527	92	+	ENST00000588359.5	EPS8L1	introns
chr19	55086536	55087518	983	86	29.2592228938603	0.896732876480334	8.64374384441662	5.5999944000056e-05	chr19	55086519	55086713	195	+	ENST00000245618.5	EPS8L1	introns
chr19	55086536	55087518	983	86	29.2592228938603	0.896732876480334	8.64374384441662	5.5999944000056e-05	chr19	55086889	55087302	414	+	ENST00000245618.5	EPS8L1	introns
chr19	55086536	55087518	983	86	29.2592228938603	0.896732876480334	8.64374384441662	5.5999944000056e-05	chr19	55087436	55087527	92	+	ENST00000245618.5	EPS8L1	introns
chr19	55086536	55087518	983	86	29.2592228938603	0.896732876480334	8.64374384441662	5.5999944000056e-05	chr19	55086519	55086713	195	+	ENST00000592102.5	EPS8L1	introns
chr19	55086536	55087518	983	86	29.2592228938603	0.896732876480334	8.64374384441662	5.5999944000056e-05	chr19	55086889	55087302	414	+	ENST00000592102.5	EPS8L1	introns
chr19	55086536	55087518	983	86	29.2592228938603	0.896732876480334	8.64374384441662	5.5999944000056e-05	chr19	55087436	55087527	92	+	ENST00000592102.5	EPS8L1	introns
chr19	55086536	55087518	983	86	29.2592228938603	0.896732876480334	8.64374384441662	5.5999944000056e-05	chr19	55086519	55086713	195	+	ENST00000589362.5	EPS8L1	introns
chr19	55086536	55087518	983	86	29.2592228938603	0.896732876480334	8.64374384441662	5.5999944000056e-05	chr19	55086889	55087302	414	+	ENST00000589362.5	EPS8L1	introns
chr19	55086536	55087518	983	86	29.2592228938603	0.896732876480334	8.64374384441662	5.5999944000056e-05	chr19	55087436	55087527	92	+	ENST00000589362.5	EPS8L1	introns
chr19	55086536	55087518	983	86	29.2592228938603	0.896732876480334	8.64374384441662	5.5999944000056e-05	chr19	55086889	55087354	466	+	ENST00000587901.1	EPS8L1	introns
chr19	55086536	55087518	983	86	29.2592228938603	0.896732876480334	8.64374384441662	5.5999944000056e-05	chr19	55087436	55087527	92	+	ENST00000587901.1	EPS8L1	introns
chr19	55086536	55087518	983	86	29.2592228938603	0.896732876480334	8.64374384441662	5.5999944000056e-05	chr19	55087436	55087527	92	+	ENST00000587715.1	EPS8L1	introns
chr5	108746825	108747490	666	11	0.885260870893834	-0.97707074663731	-8.55682939594398	6.1999938000062e-05	chr5	108746841	108747840	1000	+	ENST00000509035.5	FER	promoters
chr5	108746825	108747490	666	11	0.885260870893834	-0.97707074663731	-8.55682939594398	6.1999938000062e-05	chr5	108746897	108747896	1000	+	ENST00000281092.9	FER	promoters
chr5	108746825	108747490	666	11	0.885260870893834	-0.97707074663731	-8.55682939594398	6.1999938000062e-05	chr5	108747399	108748398	1000	+	ENST00000513676.5	FER	promoters
chr5	108746825	108747490	666	11	0.885260870893834	-0.97707074663731	-8.55682939594398	6.1999938000062e-05	chr5	108742841	108746840	4000	+	ENST00000509035.5	FER	1to5kb
chr5	108746825	108747490	666	11	0.885260870893834	-0.97707074663731	-8.55682939594398	6.1999938000062e-05	chr5	108742897	108746896	4000	+	ENST00000281092.9	FER	1to5kb
chr5	108746825	108747490	666	11	0.885260870893834	-0.97707074663731	-8.55682939594398	6.1999938000062e-05	chr5	108743399	108747398	4000	+	ENST00000513676.5	FER	1to5kb
chr5	108746825	108747490	666	11	0.885260870893834	-0.97707074663731	-8.55682939594398	6.1999938000062e-05	chr5	108743962	108747961	4000	+	ENST00000504143.6	FER	1to5kb
chr5	108746825	108747490	666	11	0.885260870893834	-0.97707074663731	-8.55682939594398	6.1999938000062e-05	chr5	108743967	108747966	4000	+	ENST00000502752.1	FER	1to5kb
chr10	124493593	124494018	426	11	0.847814908340194	-0.983696887317801	-8.08631988196781	0.000105999894000106	chr10	124491579	124495578	4000	-	ENST00000442662.2		1to5kb
chr10	124493593	124494018	426	11	0.847814908340194	-0.983696887317801	-8.08631988196781	0.000105999894000106	chr10	124493720	124493877	158	+	ENST00000487190.1	LHPP	exons
chr10	124493593	124494018	426	11	0.847814908340194	-0.983696887317801	-8.08631988196781	0.000105999894000106	chr10	124488576	124496960	8385	+	ENST00000368842.10	LHPP	introns
chr10	124493593	124494018	426	11	0.847814908340194	-0.983696887317801	-8.08631988196781	0.000105999894000106	chr10	124488576	124496960	8385	+	ENST00000392757.8	LHPP	introns
chr10	124493593	124494018	426	11	0.847814908340194	-0.983696887317801	-8.08631988196781	0.000105999894000106	chr10	124488576	124496960	8385	+	ENST00000368839.1	LHPP	introns
chr10	124493593	124494018	426	11	0.847814908340194	-0.983696887317801	-8.08631988196781	0.000105999894000106	chr10	124488576	124493719	5144	+	ENST00000487190.1	LHPP	introns
chr10	124493593	124494018	426	11	0.847814908340194	-0.983696887317801	-8.08631988196781	0.000105999894000106	chr10	124488576	124496960	8385	+	ENST00000481452.1	LHPP	introns
chr16	57528253	57528834	582	59	3.80990690483961	0.477138877051741	7.8139703268195	0.000131999868000132	chr16	57528593	57529324	732	-	ENST00000258214.3	CCDC102A	exons
chr16	57528253	57528834	582	59	3.80990690483961	0.477138877051741	7.8139703268195	0.000131999868000132	chr16	57526128	57528592	2465	-	ENST00000258214.3	CCDC102A	introns
chr19	997114	998656	1543	37	3.38183965920111	-0.445582060491061	-7.7868823793385	0.000136999863000137	chr19	995419	999418	4000	+	ENST00000234389.3	GRIN3B	1to5kb
chr19	997114	998656	1543	37	3.38183965920111	-0.445582060491061	-7.7868823793385	0.000136999863000137	chr19	998313	998438	126	+	ENST00000591997.2	WDR18	exons
chr19	997114	998656	1543	37	3.38183965920111	-0.445582060491061	-7.7868823793385	0.000136999863000137	chr19	989916	998312	8397	+	ENST00000591997.2	WDR18	introns
chr19	997114	998656	1543	37	3.38183965920111	-0.445582060491061	-7.7868823793385	0.000136999863000137	chr19	998313	998438	126	+	ENST00000591997.2	WDR18	3UTRs
chr8	18284366	18284830	465	7	0.545121074771741	-1.23065423620953	-7.73241921331253	0.000140999859000141	chr8	18223690	18365606	141917	*			intergenic
chr4	138553253	138553743	491	27	2.07472421639208	0.698485366969682	7.65248732968748	0.00014999985000015	chr4	138521699	138629571	107873	+	ENST00000667838.1	LINC00499	introns
chr4	138553253	138553743	491	27	2.07472421639208	0.698485366969682	7.65248732968748	0.00014999985000015	chr4	138349851	138614746	264896	+	ENST00000659710.1	LINC00499	introns
chr4	138553253	138553743	491	27	2.07472421639208	0.698485366969682	7.65248732968748	0.00014999985000015	chr4	138521699	138612588	90890	+	ENST00000662372.1	LINC00499	introns
chr4	138553253	138553743	491	27	2.07472421639208	0.698485366969682	7.65248732968748	0.00014999985000015	chr4	138521699	138614746	93048	+	ENST00000655654.1	LINC00499	introns
chr4	138553253	138553743	491	27	2.07472421639208	0.698485366969682	7.65248732968748	0.00014999985000015	chr4	138521699	138614746	93048	+	ENST00000662404.1	LINC00499	introns
chr4	138553253	138553743	491	27	2.07472421639208	0.698485366969682	7.65248732968748	0.00014999985000015	chr4	138521699	138612588	90890	+	ENST00000656561.1	LINC00499	introns
chr4	138553253	138553743	491	27	2.07472421639208	0.698485366969682	7.65248732968748	0.00014999985000015	chr4	138521699	138614746	93048	+	ENST00000665940.1	LINC00499	introns
chr4	138553253	138553743	491	27	2.07472421639208	0.698485366969682	7.65248732968748	0.00014999985000015	chr4	138521699	138629571	107873	+	ENST00000663528.1	LINC00499	introns
chr4	138553253	138553743	491	27	2.07472421639208	0.698485366969682	7.65248732968748	0.00014999985000015	chr4	138521699	138614746	93048	+	ENST00000653577.1	LINC00499	introns
chr4	138553253	138553743	491	27	2.07472421639208	0.698485366969682	7.65248732968748	0.00014999985000015	chr4	138521699	138614746	93048	+	ENST00000663030.1	LINC00499	introns
chr4	8175438	8175885	448	13	1.2884407752393	-0.9312772159518	-7.61254097779264	0.000156999843000157	chr4	8175000	8177071	2072	*			intergenic
chr6	43784557	43785555	999	31	4.4492129877231	-0.695117494193006	-7.6097816497238	0.000158999841000159	chr6	43784541	43786487	1947	+	ENST00000372067.8	VEGFA	exons
chr6	43784557	43785555	999	31	4.4492129877231	-0.695117494193006	-7.6097816497238	0.000158999841000159	chr6	43784541	43786487	1947	+	ENST00000672860.2	VEGFA	exons
chr6	43784557	43785555	999	31	4.4492129877231	-0.695117494193006	-7.6097816497238	0.000158999841000159	chr6	43784541	43784562	22	+	ENST00000324450.11	VEGFA	exons
chr6	43784557	43785555	999	31	4.4492129877231	-0.695117494193006	-7.6097816497238	0.000158999841000159	chr6	43784541	43784562	22	+	ENST00000417285.7	VEGFA	exons
chr6	43784557	43785555	999	31	4.4492129877231	-0.695117494193006	-7.6097816497238	0.000158999841000159	chr6	43784541	43784589	49	+	ENST00000413642.8	VEGFA	exons
chr6	43784557	43785555	999	31	4.4492129877231	-0.695117494193006	-7.6097816497238	0.000158999841000159	chr6	43784541	43784609	69	+	ENST00000372055.9	VEGFA	exons
chr6	43784557	43785555	999	31	4.4492129877231	-0.695117494193006	-7.6097816497238	0.000158999841000159	chr6	43784607	43784658	52	+	ENST00000482630.7	VEGFA	exons
chr6	43784557	43785555	999	31	4.4492129877231	-0.695117494193006	-7.6097816497238	0.000158999841000159	chr6	43784541	43784949	409	+	ENST00000425836.7	VEGFA	exons
chr6	43784557	43785555	999	31	4.4492129877231	-0.695117494193006	-7.6097816497238	0.000158999841000159	chr6	43784541	43786487	1947	+	ENST00000372064.9	VEGFA	exons
chr6	43784557	43785555	999	31	4.4492129877231	-0.695117494193006	-7.6097816497238	0.000158999841000159	chr6	43784541	43786487	1947	+	ENST00000372077.8	VEGFA	exons
chr6	43784557	43785555	999	31	4.4492129877231	-0.695117494193006	-7.6097816497238	0.000158999841000159	chr6	43784541	43784562	22	+	ENST00000519767.5	VEGFA	exons
chr6	43784557	43785555	999	31	4.4492129877231	-0.695117494193006	-7.6097816497238	0.000158999841000159	chr6	43784541	43784949	409	+	ENST00000520948.5	VEGFA	exons
chr6	43784557	43785555	999	31	4.4492129877231	-0.695117494193006	-7.6097816497238	0.000158999841000159	chr6	43784541	43784609	69	+	ENST00000523873.5	VEGFA	exons
chr6	43784557	43785555	999	31	4.4492129877231	-0.695117494193006	-7.6097816497238	0.000158999841000159	chr6	43784541	43784902	362	+	ENST00000523950.5	VEGFA	exons
chr6	43784557	43785555	999	31	4.4492129877231	-0.695117494193006	-7.6097816497238	0.000158999841000159	chr6	43784541	43784562	22	+	ENST00000457104.6	VEGFA	exons
chr6	43784557	43785555	999	31	4.4492129877231	-0.695117494193006	-7.6097816497238	0.000158999841000159	chr6	43784541	43784562	22	+	ENST00000518689.5	VEGFA	exons
chr6	43784557	43785555	999	31	4.4492129877231	-0.695117494193006	-7.6097816497238	0.000158999841000159	chr6	43784541	43784562	22	+	ENST00000523125.5	VEGFA	exons
chr6	43784557	43785555	999	31	4.4492129877231	-0.695117494193006	-7.6097816497238	0.000158999841000159	chr6	43784607	43784658	52	+	ENST00000518824.5	VEGFA	exons
chr6	43784557	43785555	999	31	4.4492129877231	-0.695117494193006	-7.6097816497238	0.000158999841000159	chr6	43784541	43784935	395	+	ENST00000230480.10	VEGFA	exons
chr6	43784557	43785555	999	31	4.4492129877231	-0.695117494193006	-7.6097816497238	0.000158999841000159	chr6	43778889	43786484	7596	+	ENST00000480614.1	VEGFA	exons
chr6	43784557	43785555	999	31	4.4492129877231	-0.695117494193006	-7.6097816497238	0.000158999841000159	chr6	43784541	43784562	22	+	ENST00000520265.1	VEGFA	exons
chr6	43784557	43785555	999	31	4.4492129877231	-0.695117494193006	-7.6097816497238	0.000158999841000159	chr6	43784541	43786439	1899	+	ENST00000497139.5	VEGFA	exons
chr6	43784557	43785555	999	31	4.4492129877231	-0.695117494193006	-7.6097816497238	0.000158999841000159	chr6	43784541	43784564	24	+	ENST00000493786.2	VEGFA	exons
chr6	43784557	43785555	999	31	4.4492129877231	-0.695117494193006	-7.6097816497238	0.000158999841000159	chr6	43782088	43784606	2519	+	ENST00000482630.7	VEGFA	introns
chr6	43784557	43785555	999	31	4.4492129877231	-0.695117494193006	-7.6097816497238	0.000158999841000159	chr6	43782088	43784606	2519	+	ENST00000518824.5	VEGFA	introns
chr6	43784557	43785555	999	31	4.4492129877231	-0.695117494193006	-7.6097816497238	0.000158999841000159	chr6	43784563	43786487	1925	+	ENST00000372067.8	VEGFA	3UTRs
chr6	43784557	43785555	999	31	4.4492129877231	-0.695117494193006	-7.6097816497238	0.000158999841000159	chr6	43784629	43786487	1859	+	ENST00000672860.2	VEGFA	3UTRs
chr6	43784557	43785555	999	31	4.4492129877231	-0.695117494193006	-7.6097816497238	0.000158999841000159	chr6	43784547	43784562	16	+	ENST00000417285.7	VEGFA	3UTRs
chr6	43784557	43785555	999	31	4.4492129877231	-0.695117494193006	-7.6097816497238	0.000158999841000159	chr6	43784563	43784589	27	+	ENST00000413642.8	VEGFA	3UTRs
chr6	43784557	43785555	999	31	4.4492129877231	-0.695117494193006	-7.6097816497238	0.000158999841000159	chr6	43784563	43784609	47	+	ENST00000372055.9	VEGFA	3UTRs
chr6	43784557	43785555	999	31	4.4492129877231	-0.695117494193006	-7.6097816497238	0.000158999841000159	chr6	43784629	43784658	30	+	ENST00000482630.7	VEGFA	3UTRs
chr6	43784557	43785555	999	31	4.4492129877231	-0.695117494193006	-7.6097816497238	0.000158999841000159	chr6	43784563	43784949	387	+	ENST00000425836.7	VEGFA	3UTRs
chr6	43784557	43785555	999	31	4.4492129877231	-0.695117494193006	-7.6097816497238	0.000158999841000159	chr6	43784563	43786487	1925	+	ENST00000372064.9	VEGFA	3UTRs
chr6	43784557	43785555	999	31	4.4492129877231	-0.695117494193006	-7.6097816497238	0.000158999841000159	chr6	43784563	43786487	1925	+	ENST00000372077.8	VEGFA	3UTRs
chr6	43784557	43785555	999	31	4.4492129877231	-0.695117494193006	-7.6097816497238	0.000158999841000159	chr6	43784563	43784949	387	+	ENST00000520948.5	VEGFA	3UTRs
chr6	43784557	43785555	999	31	4.4492129877231	-0.695117494193006	-7.6097816497238	0.000158999841000159	chr6	43784563	43784609	47	+	ENST00000523873.5	VEGFA	3UTRs
chr6	43784557	43785555	999	31	4.4492129877231	-0.695117494193006	-7.6097816497238	0.000158999841000159	chr6	43784563	43784902	340	+	ENST00000523950.5	VEGFA	3UTRs
chr6	43784557	43785555	999	31	4.4492129877231	-0.695117494193006	-7.6097816497238	0.000158999841000159	chr6	43784547	43784562	16	+	ENST00000523125.5	VEGFA	3UTRs
chr6	43784557	43785555	999	31	4.4492129877231	-0.695117494193006	-7.6097816497238	0.000158999841000159	chr6	43784629	43784658	30	+	ENST00000518824.5	VEGFA	3UTRs
chr6	43784557	43785555	999	31	4.4492129877231	-0.695117494193006	-7.6097816497238	0.000158999841000159	chr6	43784563	43784935	373	+	ENST00000230480.10	VEGFA	3UTRs
chr7	1040837	1041518	682	20	1.51265873740324	-0.812656899890768	-7.5790650134785	0.00015999984000016	chr7	1039546	1043545	4000	+	ENST00000444847.2	GPR146	1to5kb
chr7	1040837	1041518	682	20	1.51265873740324	-0.812656899890768	-7.5790650134785	0.00015999984000016	chr7	1039605	1043604	4000	+	ENST00000481403.1	GPR146	1to5kb
chr7	1040837	1041518	682	20	1.51265873740324	-0.812656899890768	-7.5790650134785	0.00015999984000016	chr7	1029087	1043418	14332	+	ENST00000418941.1		introns
chr7	1040837	1041518	682	20	1.51265873740324	-0.812656899890768	-7.5790650134785	0.00015999984000016	chr7	1010144	1127256	117113	-	ENST00000357429.10	C7orf50	introns
chr7	1040837	1041518	682	20	1.51265873740324	-0.812656899890768	-7.5790650134785	0.00015999984000016	chr7	1010144	1127256	117113	-	ENST00000397100.6	C7orf50	introns
chr7	1040837	1041518	682	20	1.51265873740324	-0.812656899890768	-7.5790650134785	0.00015999984000016	chr7	1010144	1127256	117113	-	ENST00000397098.8	C7orf50	introns
chr7	1040837	1041518	682	20	1.51265873740324	-0.812656899890768	-7.5790650134785	0.00015999984000016	chr7	1010144	1109327	99184	-	ENST00000488073.1	C7orf50	introns
chr7	1040837	1041518	682	20	1.51265873740324	-0.812656899890768	-7.5790650134785	0.00015999984000016	chr7	1010144	1055273	45130	-	ENST00000444428.5	C7orf50	introns
chr7	1040837	1041518	682	20	1.51265873740324	-0.812656899890768	-7.5790650134785	0.00015999984000016	chr7	1010144	1127256	117113	-	ENST00000491163.1	C7orf50	introns
chr16	88533698	88534852	1155	92	11.2278671500728	-0.926493453380086	-7.56661877032558	0.000161999838000162	chr16	88533148	88537031	3884	+	ENST00000319555.8	ZFPM1	exons
chr16	88533698	88534852	1155	92	11.2278671500728	-0.926493453380086	-7.56661877032558	0.000161999838000162	chr16	88532054	88536053	4000	-	ENST00000563243.1	ZFPM1-AS1	1to5kb
chr4	92567523	92567841	319	4	0.216079900632188	-1.59334228864285	-7.36675433239614	0.000197999802000198	chr4	92304745	92590130	285386	+	ENST00000282020.9	GRID2	introns
chr4	92567523	92567841	319	4	0.216079900632188	-1.59334228864285	-7.36675433239614	0.000197999802000198	chr4	92304745	92590130	285386	+	ENST00000505687.5	GRID2	introns
chr4	92567523	92567841	319	4	0.216079900632188	-1.59334228864285	-7.36675433239614	0.000197999802000198	chr4	92304745	92590130	285386	+	ENST00000510992.5	GRID2	introns
chr1	8027361	8027944	584	13	1.28594563110231	-0.679868092204328	-7.35585687628116	0.000201999798000202	chr1	8027284	8031283	4000	-	ENST00000474874.5	ERRFI1	1to5kb
chr1	8027361	8027944	584	13	1.28594563110231	-0.679868092204328	-7.35585687628116	0.000201999798000202	chr1	8027310	8031309	4000	-	ENST00000377482.10	ERRFI1	1to5kb
chr1	8027361	8027944	584	13	1.28594563110231	-0.679868092204328	-7.35585687628116	0.000201999798000202	chr1	8027297	8031296	4000	-	ENST00000469499.5	ERRFI1	1to5kb
chr1	8027361	8027944	584	13	1.28594563110231	-0.679868092204328	-7.35585687628116	0.000201999798000202	chr1	8027297	8031296	4000	-	ENST00000487559.1	ERRFI1	1to5kb
chr1	8027361	8027944	584	13	1.28594563110231	-0.679868092204328	-7.35585687628116	0.000201999798000202	chr1	8026738	8027421	684	+	ENST00000445300.1		exons
chr1	8027361	8027944	584	13	1.28594563110231	-0.679868092204328	-7.35585687628116	0.000201999798000202	chr1	8027422	8029226	1805	+	ENST00000445300.1		introns
chr7	108004113	108005005	893	19	3.23767719690265	-0.847451273740128	-7.28403058192264	0.000226999773000227	chr7	108003134	108004133	1000	-	ENST00000677485.1	LAMB1	promoters
chr7	108004113	108005005	893	19	3.23767719690265	-0.847451273740128	-7.28403058192264	0.000226999773000227	chr7	108003162	108004161	1000	-	ENST00000222399.11	LAMB1	promoters
chr7	108004113	108005005	893	19	3.23767719690265	-0.847451273740128	-7.28403058192264	0.000226999773000227	chr7	108003204	108004203	1000	-	ENST00000677101.1	LAMB1	promoters
chr7	108004113	108005005	893	19	3.23767719690265	-0.847451273740128	-7.28403058192264	0.000226999773000227	chr7	108003214	108004213	1000	-	ENST00000676574.1	LAMB1	promoters
chr7	108004113	108005005	893	19	3.23767719690265	-0.847451273740128	-7.28403058192264	0.000226999773000227	chr7	108003214	108004213	1000	-	ENST00000677144.1	LAMB1	promoters
chr7	108004113	108005005	893	19	3.23767719690265	-0.847451273740128	-7.28403058192264	0.000226999773000227	chr7	108003214	108004213	1000	-	ENST00000677588.1	LAMB1	promoters
chr7	108004113	108005005	893	19	3.23767719690265	-0.847451273740128	-7.28403058192264	0.000226999773000227	chr7	108003214	108004213	1000	-	ENST00000677793.1	LAMB1	promoters
chr7	108004113	108005005	893	19	3.23767719690265	-0.847451273740128	-7.28403058192264	0.000226999773000227	chr7	108003214	108004213	1000	-	ENST00000678704.1	LAMB1	promoters
chr7	108004113	108005005	893	19	3.23767719690265	-0.847451273740128	-7.28403058192264	0.000226999773000227	chr7	108003214	108004213	1000	-	ENST00000678892.1	LAMB1	promoters
chr7	108004113	108005005	893	19	3.23767719690265	-0.847451273740128	-7.28403058192264	0.000226999773000227	chr7	108003162	108004161	1000	-	ENST00000676777.1	LAMB1	promoters
chr7	108004113	108005005	893	19	3.23767719690265	-0.847451273740128	-7.28403058192264	0.000226999773000227	chr7	108003214	108004213	1000	-	ENST00000678232.1	LAMB1	promoters
chr7	108004113	108005005	893	19	3.23767719690265	-0.847451273740128	-7.28403058192264	0.000226999773000227	chr7	108003214	108004213	1000	-	ENST00000677652.1	LAMB1	promoters
chr7	108004113	108005005	893	19	3.23767719690265	-0.847451273740128	-7.28403058192264	0.000226999773000227	chr7	108003192	108004191	1000	-	ENST00000678346.1	LAMB1	promoters
chr7	108004113	108005005	893	19	3.23767719690265	-0.847451273740128	-7.28403058192264	0.000226999773000227	chr7	108003214	108004213	1000	-	ENST00000679173.1	LAMB1	promoters
chr7	108004113	108005005	893	19	3.23767719690265	-0.847451273740128	-7.28403058192264	0.000226999773000227	chr7	108003214	108004213	1000	-	ENST00000679244.1	LAMB1	promoters
chr7	108004113	108005005	893	19	3.23767719690265	-0.847451273740128	-7.28403058192264	0.000226999773000227	chr7	108003214	108004213	1000	-	ENST00000677734.1	LAMB1	promoters
chr7	108004113	108005005	893	19	3.23767719690265	-0.847451273740128	-7.28403058192264	0.000226999773000227	chr7	108003188	108004187	1000	-	ENST00000393560.5	LAMB1	promoters
chr7	108004113	108005005	893	19	3.23767719690265	-0.847451273740128	-7.28403058192264	0.000226999773000227	chr7	108003177	108004176	1000	-	ENST00000439976.6	LAMB1	promoters
chr7	108004113	108005005	893	19	3.23767719690265	-0.847451273740128	-7.28403058192264	0.000226999773000227	chr7	108003161	108004160	1000	-	ENST00000393559.2	LAMB1	promoters
chr7	108004113	108005005	893	19	3.23767719690265	-0.847451273740128	-7.28403058192264	0.000226999773000227	chr7	108003141	108007140	4000	-	ENST00000393561.6	LAMB1	1to5kb
chr7	108004113	108005005	893	19	3.23767719690265	-0.847451273740128	-7.28403058192264	0.000226999773000227	chr7	108003141	108007140	4000	-	ENST00000677801.1	LAMB1	1to5kb
chr7	108004113	108005005	893	19	3.23767719690265	-0.847451273740128	-7.28403058192264	0.000226999773000227	chr7	108003141	108007140	4000	-	ENST00000678698.1	LAMB1	1to5kb
chr7	108004113	108005005	893	19	3.23767719690265	-0.847451273740128	-7.28403058192264	0.000226999773000227	chr7	108003141	108007140	4000	-	ENST00000679200.1	LAMB1	1to5kb
chr7	108004113	108005005	893	19	3.23767719690265	-0.847451273740128	-7.28403058192264	0.000226999773000227	chr7	108004134	108008133	4000	-	ENST00000677485.1	LAMB1	1to5kb
chr7	108004113	108005005	893	19	3.23767719690265	-0.847451273740128	-7.28403058192264	0.000226999773000227	chr7	108004162	108008161	4000	-	ENST00000222399.11	LAMB1	1to5kb
chr7	108004113	108005005	893	19	3.23767719690265	-0.847451273740128	-7.28403058192264	0.000226999773000227	chr7	108004204	108008203	4000	-	ENST00000677101.1	LAMB1	1to5kb
chr7	108004113	108005005	893	19	3.23767719690265	-0.847451273740128	-7.28403058192264	0.000226999773000227	chr7	108004214	108008213	4000	-	ENST00000676574.1	LAMB1	1to5kb
chr7	108004113	108005005	893	19	3.23767719690265	-0.847451273740128	-7.28403058192264	0.000226999773000227	chr7	108004214	108008213	4000	-	ENST00000677144.1	LAMB1	1to5kb
chr7	108004113	108005005	893	19	3.23767719690265	-0.847451273740128	-7.28403058192264	0.000226999773000227	chr7	108004214	108008213	4000	-	ENST00000677588.1	LAMB1	1to5kb
chr7	108004113	108005005	893	19	3.23767719690265	-0.847451273740128	-7.28403058192264	0.000226999773000227	chr7	108004214	108008213	4000	-	ENST00000677793.1	LAMB1	1to5kb
chr7	108004113	108005005	893	19	3.23767719690265	-0.847451273740128	-7.28403058192264	0.000226999773000227	chr7	108004214	108008213	4000	-	ENST00000678704.1	LAMB1	1to5kb
chr7	108004113	108005005	893	19	3.23767719690265	-0.847451273740128	-7.28403058192264	0.000226999773000227	chr7	108004214	108008213	4000	-	ENST00000678892.1	LAMB1	1to5kb
chr7	108004113	108005005	893	19	3.23767719690265	-0.847451273740128	-7.28403058192264	0.000226999773000227	chr7	108004162	108008161	4000	-	ENST00000676777.1	LAMB1	1to5kb
chr7	108004113	108005005	893	19	3.23767719690265	-0.847451273740128	-7.28403058192264	0.000226999773000227	chr7	108004214	108008213	4000	-	ENST00000678232.1	LAMB1	1to5kb
chr7	108004113	108005005	893	19	3.23767719690265	-0.847451273740128	-7.28403058192264	0.000226999773000227	chr7	108004214	108008213	4000	-	ENST00000677652.1	LAMB1	1to5kb
chr7	108004113	108005005	893	19	3.23767719690265	-0.847451273740128	-7.28403058192264	0.000226999773000227	chr7	108004192	108008191	4000	-	ENST00000678346.1	LAMB1	1to5kb
chr7	108004113	108005005	893	19	3.23767719690265	-0.847451273740128	-7.28403058192264	0.000226999773000227	chr7	108004214	108008213	4000	-	ENST00000679173.1	LAMB1	1to5kb
chr7	108004113	108005005	893	19	3.23767719690265	-0.847451273740128	-7.28403058192264	0.000226999773000227	chr7	108003141	108007140	4000	-	ENST00000676920.1	LAMB1	1to5kb
chr7	108004113	108005005	893	19	3.23767719690265	-0.847451273740128	-7.28403058192264	0.000226999773000227	chr7	108004214	108008213	4000	-	ENST00000679244.1	LAMB1	1to5kb
chr7	108004113	108005005	893	19	3.23767719690265	-0.847451273740128	-7.28403058192264	0.000226999773000227	chr7	108003126	108007125	4000	-	ENST00000678266.1	LAMB1	1to5kb
chr7	108004113	108005005	893	19	3.23767719690265	-0.847451273740128	-7.28403058192264	0.000226999773000227	chr7	108002937	108006936	4000	-	ENST00000677994.1	LAMB1	1to5kb
chr7	108004113	108005005	893	19	3.23767719690265	-0.847451273740128	-7.28403058192264	0.000226999773000227	chr7	108004214	108008213	4000	-	ENST00000677734.1	LAMB1	1to5kb
chr7	108004113	108005005	893	19	3.23767719690265	-0.847451273740128	-7.28403058192264	0.000226999773000227	chr7	108004188	108008187	4000	-	ENST00000393560.5	LAMB1	1to5kb
chr7	108004113	108005005	893	19	3.23767719690265	-0.847451273740128	-7.28403058192264	0.000226999773000227	chr7	108004177	108008176	4000	-	ENST00000439976.6	LAMB1	1to5kb
chr7	108004113	108005005	893	19	3.23767719690265	-0.847451273740128	-7.28403058192264	0.000226999773000227	chr7	108004161	108008160	4000	-	ENST00000393559.2	LAMB1	1to5kb
chr7	108004113	108005005	893	19	3.23767719690265	-0.847451273740128	-7.28403058192264	0.000226999773000227	chr7	108000983	108004982	4000	-	ENST00000458938.2		1to5kb
chr3	122912876	122913539	664	65	7.00903891457037	0.654788442766208	7.27579300894369	0.000231999768000232	chr3	122912268	122913267	1000	-	ENST00000451541.5	SEMA5B	promoters
chr3	122912876	122913539	664	65	7.00903891457037	0.654788442766208	7.27579300894369	0.000231999768000232	chr3	122913268	122917267	4000	-	ENST00000451541.5	SEMA5B	1to5kb
chr3	122912876	122913539	664	65	7.00903891457037	0.654788442766208	7.27579300894369	0.000231999768000232	chr3	122913534	122913681	148	-	ENST00000357599.8	SEMA5B	exons
chr3	122912876	122913539	664	65	7.00903891457037	0.654788442766208	7.27579300894369	0.000231999768000232	chr3	122913199	122913424	226	-	ENST00000357599.8	SEMA5B	exons
chr3	122912876	122913539	664	65	7.00903891457037	0.654788442766208	7.27579300894369	0.000231999768000232	chr3	122912843	122913061	219	-	ENST00000357599.8	SEMA5B	exons
chr3	122912876	122913539	664	65	7.00903891457037	0.654788442766208	7.27579300894369	0.000231999768000232	chr3	122913537	122913681	145	-	ENST00000648990.1	SEMA5B	exons
chr3	122912876	122913539	664	65	7.00903891457037	0.654788442766208	7.27579300894369	0.000231999768000232	chr3	122913199	122913424	226	-	ENST00000648990.1	SEMA5B	exons
chr3	122912876	122913539	664	65	7.00903891457037	0.654788442766208	7.27579300894369	0.000231999768000232	chr3	122912843	122913061	219	-	ENST00000648990.1	SEMA5B	exons
chr3	122912876	122913539	664	65	7.00903891457037	0.654788442766208	7.27579300894369	0.000231999768000232	chr3	122913534	122913681	148	-	ENST00000451055.6	SEMA5B	exons
chr3	122912876	122913539	664	65	7.00903891457037	0.654788442766208	7.27579300894369	0.000231999768000232	chr3	122913199	122913424	226	-	ENST00000451055.6	SEMA5B	exons
chr3	122912876	122913539	664	65	7.00903891457037	0.654788442766208	7.27579300894369	0.000231999768000232	chr3	122912843	122913061	219	-	ENST00000451055.6	SEMA5B	exons
chr3	122912876	122913539	664	65	7.00903891457037	0.654788442766208	7.27579300894369	0.000231999768000232	chr3	122913534	122913681	148	-	ENST00000616742.4	SEMA5B	exons
chr3	122912876	122913539	664	65	7.00903891457037	0.654788442766208	7.27579300894369	0.000231999768000232	chr3	122913199	122913424	226	-	ENST00000616742.4	SEMA5B	exons
chr3	122912876	122913539	664	65	7.00903891457037	0.654788442766208	7.27579300894369	0.000231999768000232	chr3	122912843	122913061	219	-	ENST00000616742.4	SEMA5B	exons
chr3	122912876	122913539	664	65	7.00903891457037	0.654788442766208	7.27579300894369	0.000231999768000232	chr3	122913534	122913681	148	-	ENST00000195173.8	SEMA5B	exons
chr3	122912876	122913539	664	65	7.00903891457037	0.654788442766208	7.27579300894369	0.000231999768000232	chr3	122913199	122913424	226	-	ENST00000195173.8	SEMA5B	exons
chr3	122912876	122913539	664	65	7.00903891457037	0.654788442766208	7.27579300894369	0.000231999768000232	chr3	122912843	122913061	219	-	ENST00000195173.8	SEMA5B	exons
chr3	122912876	122913539	664	65	7.00903891457037	0.654788442766208	7.27579300894369	0.000231999768000232	chr3	122913534	122913681	148	-	ENST00000475244.5	SEMA5B	exons
chr3	122912876	122913539	664	65	7.00903891457037	0.654788442766208	7.27579300894369	0.000231999768000232	chr3	122913199	122913424	226	-	ENST00000475244.5	SEMA5B	exons
chr3	122912876	122913539	664	65	7.00903891457037	0.654788442766208	7.27579300894369	0.000231999768000232	chr3	122912843	122913061	219	-	ENST00000475244.5	SEMA5B	exons
chr3	122912876	122913539	664	65	7.00903891457037	0.654788442766208	7.27579300894369	0.000231999768000232	chr3	122913534	122913681	148	-	ENST00000650207.1	SEMA5B	exons
chr3	122912876	122913539	664	65	7.00903891457037	0.654788442766208	7.27579300894369	0.000231999768000232	chr3	122913199	122913424	226	-	ENST00000650207.1	SEMA5B	exons
chr3	122912876	122913539	664	65	7.00903891457037	0.654788442766208	7.27579300894369	0.000231999768000232	chr3	122912843	122913061	219	-	ENST00000650207.1	SEMA5B	exons
chr3	122912876	122913539	664	65	7.00903891457037	0.654788442766208	7.27579300894369	0.000231999768000232	chr3	122913534	122913681	148	-	ENST00000393583.6	SEMA5B	exons
chr3	122912876	122913539	664	65	7.00903891457037	0.654788442766208	7.27579300894369	0.000231999768000232	chr3	122913199	122913424	226	-	ENST00000393583.6	SEMA5B	exons
chr3	122912876	122913539	664	65	7.00903891457037	0.654788442766208	7.27579300894369	0.000231999768000232	chr3	122912843	122913061	219	-	ENST00000393583.6	SEMA5B	exons
chr3	122912876	122913539	664	65	7.00903891457037	0.654788442766208	7.27579300894369	0.000231999768000232	chr3	122913062	122913198	137	-	ENST00000357599.8	SEMA5B	introns
chr3	122912876	122913539	664	65	7.00903891457037	0.654788442766208	7.27579300894369	0.000231999768000232	chr3	122913425	122913533	109	-	ENST00000357599.8	SEMA5B	introns
chr3	122912876	122913539	664	65	7.00903891457037	0.654788442766208	7.27579300894369	0.000231999768000232	chr3	122913062	122913198	137	-	ENST00000648990.1	SEMA5B	introns
chr3	122912876	122913539	664	65	7.00903891457037	0.654788442766208	7.27579300894369	0.000231999768000232	chr3	122913425	122913536	112	-	ENST00000648990.1	SEMA5B	introns
chr3	122912876	122913539	664	65	7.00903891457037	0.654788442766208	7.27579300894369	0.000231999768000232	chr3	122913062	122913198	137	-	ENST00000451055.6	SEMA5B	introns
chr3	122912876	122913539	664	65	7.00903891457037	0.654788442766208	7.27579300894369	0.000231999768000232	chr3	122913425	122913533	109	-	ENST00000451055.6	SEMA5B	introns
chr3	122912876	122913539	664	65	7.00903891457037	0.654788442766208	7.27579300894369	0.000231999768000232	chr3	122913062	122913198	137	-	ENST00000616742.4	SEMA5B	introns
chr3	122912876	122913539	664	65	7.00903891457037	0.654788442766208	7.27579300894369	0.000231999768000232	chr3	122913425	122913533	109	-	ENST00000616742.4	SEMA5B	introns
chr3	122912876	122913539	664	65	7.00903891457037	0.654788442766208	7.27579300894369	0.000231999768000232	chr3	122913062	122913198	137	-	ENST00000195173.8	SEMA5B	introns
chr3	122912876	122913539	664	65	7.00903891457037	0.654788442766208	7.27579300894369	0.000231999768000232	chr3	122913425	122913533	109	-	ENST00000195173.8	SEMA5B	introns
chr3	122912876	122913539	664	65	7.00903891457037	0.654788442766208	7.27579300894369	0.000231999768000232	chr3	122913062	122913198	137	-	ENST00000475244.5	SEMA5B	introns
chr3	122912876	122913539	664	65	7.00903891457037	0.654788442766208	7.27579300894369	0.000231999768000232	chr3	122913425	122913533	109	-	ENST00000475244.5	SEMA5B	introns
chr3	122912876	122913539	664	65	7.00903891457037	0.654788442766208	7.27579300894369	0.000231999768000232	chr3	122913062	122913198	137	-	ENST00000650207.1	SEMA5B	introns
chr3	122912876	122913539	664	65	7.00903891457037	0.654788442766208	7.27579300894369	0.000231999768000232	chr3	122913425	122913533	109	-	ENST00000650207.1	SEMA5B	introns
chr3	122912876	122913539	664	65	7.00903891457037	0.654788442766208	7.27579300894369	0.000231999768000232	chr3	122913062	122913198	137	-	ENST00000393583.6	SEMA5B	introns
chr3	122912876	122913539	664	65	7.00903891457037	0.654788442766208	7.27579300894369	0.000231999768000232	chr3	122913425	122913533	109	-	ENST00000393583.6	SEMA5B	introns
chr11	1305131	1307994	2864	90	9.69453793027069	-0.440458818329664	-7.21582507075532	0.00024999975000025	chr11	1306195	1307194	1000	-	ENST00000530821.1	TOLLIP	promoters
chr11	1305131	1307994	2864	90	9.69453793027069	-0.440458818329664	-7.21582507075532	0.00024999975000025	chr11	1304769	1308768	4000	+	ENST00000530897.1	TOLLIP-DT	1to5kb
chr11	1305131	1307994	2864	90	9.69453793027069	-0.440458818329664	-7.21582507075532	0.00024999975000025	chr11	1303791	1307790	4000	-	ENST00000527886.5	TOLLIP	1to5kb
chr11	1305131	1307994	2864	90	9.69453793027069	-0.440458818329664	-7.21582507075532	0.00024999975000025	chr11	1307195	1311194	4000	-	ENST00000530821.1	TOLLIP	1to5kb
chr11	1305131	1307994	2864	90	9.69453793027069	-0.440458818329664	-7.21582507075532	0.00024999975000025	chr11	1305823	1306194	372	-	ENST00000530821.1	TOLLIP	exons
chr11	1305131	1307994	2864	90	9.69453793027069	-0.440458818329664	-7.21582507075532	0.00024999975000025	chr11	1295795	1309465	13671	-	ENST00000317204.11	TOLLIP	introns
chr11	1305131	1307994	2864	90	9.69453793027069	-0.440458818329664	-7.21582507075532	0.00024999975000025	chr11	1295795	1309465	13671	-	ENST00000525159.5	TOLLIP	introns
chr11	1305131	1307994	2864	90	9.69453793027069	-0.440458818329664	-7.21582507075532	0.00024999975000025	chr11	1295732	1309486	13755	-	ENST00000263646.11	TOLLIP	introns
chr11	1305131	1307994	2864	90	9.69453793027069	-0.440458818329664	-7.21582507075532	0.00024999975000025	chr11	1290410	1309465	19056	-	ENST00000530506.5	TOLLIP	introns
chr11	1305131	1307994	2864	90	9.69453793027069	-0.440458818329664	-7.21582507075532	0.00024999975000025	chr11	1295795	1309465	13671	-	ENST00000527938.5	TOLLIP	introns
chr11	1305131	1307994	2864	90	9.69453793027069	-0.440458818329664	-7.21582507075532	0.00024999975000025	chr11	1290410	1309465	19056	-	ENST00000530541.1	TOLLIP	introns
chr11	1305131	1307994	2864	90	9.69453793027069	-0.440458818329664	-7.21582507075532	0.00024999975000025	chr11	1295795	1309465	13671	-	ENST00000527746.5	TOLLIP	introns
chr11	1305131	1307994	2864	90	9.69453793027069	-0.440458818329664	-7.21582507075532	0.00024999975000025	chr11	1295795	1309465	13671	-	ENST00000527638.1	TOLLIP	introns
chr11	1305131	1307994	2864	90	9.69453793027069	-0.440458818329664	-7.21582507075532	0.00024999975000025	chr11	1295795	1309465	13671	-	ENST00000532551.1	TOLLIP	introns
chr11	1305131	1307994	2864	90	9.69453793027069	-0.440458818329664	-7.21582507075532	0.00024999975000025	chr11	1295795	1305822	10028	-	ENST00000530821.1	TOLLIP	introns
chr11	1305131	1307994	2864	90	9.69453793027069	-0.440458818329664	-7.21582507075532	0.00024999975000025	chr11	1298565	1309465	10901	-	ENST00000527085.1	LOC105376512	introns
chr19	3576821	3577799	979	35	5.16623797299502	0.67370041481016	7.20449763197112	0.000254999745000255	chr19	3575885	3576884	1000	+	ENST00000461099.1	HMG20B	promoters
chr19	3576821	3577799	979	35	5.16623797299502	0.67370041481016	7.20449763197112	0.000254999745000255	chr19	3574852	3578851	4000	-	ENST00000585814.1	MFSD12	1to5kb
chr19	3576821	3577799	979	35	5.16623797299502	0.67370041481016	7.20449763197112	0.000254999745000255	chr19	3574630	3578629	4000	-	ENST00000592652.1	MFSD12	1to5kb
chr19	3576821	3577799	979	35	5.16623797299502	0.67370041481016	7.20449763197112	0.000254999745000255	chr19	3574790	3578789	4000	-	ENST00000591878.1	MFSD12	1to5kb
chr19	3576821	3577799	979	35	5.16623797299502	0.67370041481016	7.20449763197112	0.000254999745000255	chr19	3574615	3578614	4000	-	ENST00000588626.1	MFSD12	1to5kb
chr19	3576821	3577799	979	35	5.16623797299502	0.67370041481016	7.20449763197112	0.000254999745000255	chr19	3575291	3579290	4000	-	ENST00000586402.1		1to5kb
chr19	3576821	3577799	979	35	5.16623797299502	0.67370041481016	7.20449763197112	0.000254999745000255	chr19	3576892	3576944	53	+	ENST00000416526.5	HMG20B	exons
chr19	3576821	3577799	979	35	5.16623797299502	0.67370041481016	7.20449763197112	0.000254999745000255	chr19	3576892	3577107	216	+	ENST00000333651.11	HMG20B	exons
chr19	3576821	3577799	979	35	5.16623797299502	0.67370041481016	7.20449763197112	0.000254999745000255	chr19	3576892	3577107	216	+	ENST00000488973.6	HMG20B	exons
chr19	3576821	3577799	979	35	5.16623797299502	0.67370041481016	7.20449763197112	0.000254999745000255	chr19	3576892	3577107	216	+	ENST00000262949.7	HMG20B	exons
chr19	3576821	3577799	979	35	5.16623797299502	0.67370041481016	7.20449763197112	0.000254999745000255	chr19	3576892	3576987	96	+	ENST00000483417.1	HMG20B	exons
chr19	3576821	3577799	979	35	5.16623797299502	0.67370041481016	7.20449763197112	0.000254999745000255	chr19	3576892	3577107	216	+	ENST00000487894.5	HMG20B	exons
chr19	3576821	3577799	979	35	5.16623797299502	0.67370041481016	7.20449763197112	0.000254999745000255	chr19	3576892	3577022	131	+	ENST00000464304.1	HMG20B	exons
chr19	3576821	3577799	979	35	5.16623797299502	0.67370041481016	7.20449763197112	0.000254999745000255	chr19	3576892	3577107	216	+	ENST00000493191.1	HMG20B	exons
chr19	3576821	3577799	979	35	5.16623797299502	0.67370041481016	7.20449763197112	0.000254999745000255	chr19	3576892	3577107	216	+	ENST00000585900.1	HMG20B	exons
chr19	3576821	3577799	979	35	5.16623797299502	0.67370041481016	7.20449763197112	0.000254999745000255	chr19	3576885	3577107	223	+	ENST00000461099.1	HMG20B	exons
chr19	3576821	3577799	979	35	5.16623797299502	0.67370041481016	7.20449763197112	0.000254999745000255	chr19	3576626	3576891	266	+	ENST00000416526.5	HMG20B	introns
chr19	3576821	3577799	979	35	5.16623797299502	0.67370041481016	7.20449763197112	0.000254999745000255	chr19	3576626	3576891	266	+	ENST00000333651.11	HMG20B	introns
chr19	3576821	3577799	979	35	5.16623797299502	0.67370041481016	7.20449763197112	0.000254999745000255	chr19	3577108	3577980	873	+	ENST00000333651.11	HMG20B	introns
chr19	3576821	3577799	979	35	5.16623797299502	0.67370041481016	7.20449763197112	0.000254999745000255	chr19	3576626	3576891	266	+	ENST00000488973.6	HMG20B	introns
chr19	3576821	3577799	979	35	5.16623797299502	0.67370041481016	7.20449763197112	0.000254999745000255	chr19	3577108	3577980	873	+	ENST00000488973.6	HMG20B	introns
chr19	3576821	3577799	979	35	5.16623797299502	0.67370041481016	7.20449763197112	0.000254999745000255	chr19	3576626	3576891	266	+	ENST00000262949.7	HMG20B	introns
chr19	3576821	3577799	979	35	5.16623797299502	0.67370041481016	7.20449763197112	0.000254999745000255	chr19	3576626	3576891	266	+	ENST00000483417.1	HMG20B	introns
chr19	3576821	3577799	979	35	5.16623797299502	0.67370041481016	7.20449763197112	0.000254999745000255	chr19	3576626	3576891	266	+	ENST00000487894.5	HMG20B	introns
chr19	3576821	3577799	979	35	5.16623797299502	0.67370041481016	7.20449763197112	0.000254999745000255	chr19	3577108	3577980	873	+	ENST00000487894.5	HMG20B	introns
chr19	3576821	3577799	979	35	5.16623797299502	0.67370041481016	7.20449763197112	0.000254999745000255	chr19	3576626	3576891	266	+	ENST00000464304.1	HMG20B	introns
chr19	3576821	3577799	979	35	5.16623797299502	0.67370041481016	7.20449763197112	0.000254999745000255	chr19	3576626	3576891	266	+	ENST00000493191.1	HMG20B	introns
chr19	3576821	3577799	979	35	5.16623797299502	0.67370041481016	7.20449763197112	0.000254999745000255	chr19	3577108	3577980	873	+	ENST00000493191.1	HMG20B	introns
chr19	3576821	3577799	979	35	5.16623797299502	0.67370041481016	7.20449763197112	0.000254999745000255	chr19	3576626	3576891	266	+	ENST00000585900.1	HMG20B	introns
chr19	3576821	3577799	979	35	5.16623797299502	0.67370041481016	7.20449763197112	0.000254999745000255	chr19	3577108	3577980	873	+	ENST00000585900.1	HMG20B	introns
chr19	3576821	3577799	979	35	5.16623797299502	0.67370041481016	7.20449763197112	0.000254999745000255	chr19	3577108	3577980	873	+	ENST00000461099.1	HMG20B	introns
chr17	43359868	43360584	717	23	2.48351495002444	0.583094451305754	7.18360100284192	0.000261999738000262	chr17	43356531	43377670	21140	-	ENST00000658096.1	LINC00910	introns
chr17	43359868	43360584	717	23	2.48351495002444	0.583094451305754	7.18360100284192	0.000261999738000262	chr17	43341460	43377670	36211	-	ENST00000664824.1	LINC00910	introns
chr17	43359868	43360584	717	23	2.48351495002444	0.583094451305754	7.18360100284192	0.000261999738000262	chr17	43341460	43377670	36211	-	ENST00000662750.1	LINC00910	introns
chr17	43359868	43360584	717	23	2.48351495002444	0.583094451305754	7.18360100284192	0.000261999738000262	chr17	43349330	43377670	28341	-	ENST00000661340.1	LINC00910	introns
chr17	43359868	43360584	717	23	2.48351495002444	0.583094451305754	7.18360100284192	0.000261999738000262	chr17	43357532	43361531	4000	-	ENST00000663186.1		1to5kb
chr17	43359868	43360584	717	23	2.48351495002444	0.583094451305754	7.18360100284192	0.000261999738000262	chr17	43360041	43361361	1321	-	ENST00000624705.1		exons
chr12	51820030	51820491	462	31	3.06550220860031	0.638226024209596	7.14875854017109	0.000266999733000267	chr12	51818503	51822502	4000	+	ENST00000567167.1		1to5kb
chr12	51820030	51820491	462	31	3.06550220860031	0.638226024209596	7.14875854017109	0.000266999733000267	chr12	51819962	51820150	189	+	ENST00000562343.2		exons
chr12	51820030	51820491	462	31	3.06550220860031	0.638226024209596	7.14875854017109	0.000266999733000267	chr12	51817899	51822424	4526	-	ENST00000618634.3	FIGNL2	exons
chr12	51820030	51820491	462	31	3.06550220860031	0.638226024209596	7.14875854017109	0.000266999733000267	chr12	51818033	51823444	5412	+	ENST00000637934.1		introns
chr12	51820030	51820491	462	31	3.06550220860031	0.638226024209596	7.14875854017109	0.000266999733000267	chr12	51817899	51820451	2553	-	ENST00000618634.3	FIGNL2	3UTRs
chr2	59066891	59067234	344	48	2.53100523423628	-0.377059145997803	-7.11679989655742	0.000276999723000277	chr2	59061851	59107756	45906	+	ENST00000650010.1	LINC01122	introns
chr4	55157713	55158060	348	28	1.73207410120605	-0.694014992908676	-7.11417775566706	0.000276999723000277	chr4	55156877	55157876	1000	+	ENST00000654019.1		promoters
chr4	55157713	55158060	348	28	1.73207410120605	-0.694014992908676	-7.11417775566706	0.000276999723000277	chr4	55157877	55158073	197	+	ENST00000654019.1		exons
chr16	536737	537508	772	30	3.90761530013071	-0.565140950330558	-7.06995217177171	0.000293999706000294	chr16	535862	536861	1000	+	ENST00000568402.1	CAPN15	promoters
chr16	536737	537508	772	30	3.90761530013071	-0.565140950330558	-7.06995217177171	0.000293999706000294	chr16	535105	539104	4000	+	ENST00000637507.1	CAPN15	1to5kb
chr16	536737	537508	772	30	3.90761530013071	-0.565140950330558	-7.06995217177171	0.000293999706000294	chr16	537134	539858	2725	+	ENST00000567216.5	CAPN15	exons
chr16	536737	537508	772	30	3.90761530013071	-0.565140950330558	-7.06995217177171	0.000293999706000294	chr16	536862	536895	34	+	ENST00000568402.1	CAPN15	exons
chr16	536737	537508	772	30	3.90761530013071	-0.565140950330558	-7.06995217177171	0.000293999706000294	chr16	537134	537639	506	+	ENST00000568402.1	CAPN15	exons
chr16	536737	537508	772	30	3.90761530013071	-0.565140950330558	-7.06995217177171	0.000293999706000294	chr16	536143	546816	10674	+	ENST00000219611.7	CAPN15	introns
chr16	536737	537508	772	30	3.90761530013071	-0.565140950330558	-7.06995217177171	0.000293999706000294	chr16	533999	546816	12818	+	ENST00000562370.5	CAPN15	introns
chr16	536737	537508	772	30	3.90761530013071	-0.565140950330558	-7.06995217177171	0.000293999706000294	chr16	536143	537133	991	+	ENST00000567216.5	CAPN15	introns
chr16	536737	537508	772	30	3.90761530013071	-0.565140950330558	-7.06995217177171	0.000293999706000294	chr16	533999	547558	13560	+	ENST00000568988.5	CAPN15	introns
chr16	536737	537508	772	30	3.90761530013071	-0.565140950330558	-7.06995217177171	0.000293999706000294	chr16	536896	537133	238	+	ENST00000568402.1	CAPN15	introns
chr11	15204274	15204882	609	9	0.610790498235946	-1.07712791349954	-7.00031591874168	0.000311999688000312	chr11	15200950	15221476	20527	+	ENST00000379554.7	INSC	introns
chr11	15204274	15204882	609	9	0.610790498235946	-1.07712791349954	-7.00031591874168	0.000311999688000312	chr11	15200950	15221476	20527	+	ENST00000379556.8	INSC	introns
chr11	15204274	15204882	609	9	0.610790498235946	-1.07712791349954	-7.00031591874168	0.000311999688000312	chr11	15200950	15221476	20527	+	ENST00000528567.5	INSC	introns
chr11	15204274	15204882	609	9	0.610790498235946	-1.07712791349954	-7.00031591874168	0.000311999688000312	chr11	15200950	15221476	20527	+	ENST00000424273.5	INSC	introns
chr11	15204274	15204882	609	9	0.610790498235946	-1.07712791349954	-7.00031591874168	0.000311999688000312	chr11	15190815	15221476	30662	+	ENST00000525218.1	INSC	introns
chr11	15204274	15204882	609	9	0.610790498235946	-1.07712791349954	-7.00031591874168	0.000311999688000312	chr11	15200950	15221476	20527	+	ENST00000530161.5	INSC	introns
chr11	15204274	15204882	609	9	0.610790498235946	-1.07712791349954	-7.00031591874168	0.000311999688000312	chr11	15190815	15221476	30662	+	ENST00000447214.6	INSC	introns
chr21	27143690	27143986	297	29	1.70285730341217	-0.478868251459902	-6.99156462103417	0.000316999683000317	chr21	27143950	27144949	1000	-	ENST00000429271.1		promoters
chr21	27143690	27143986	297	29	1.70285730341217	-0.478868251459902	-6.99156462103417	0.000316999683000317	chr21	27143344	27143949	606	-	ENST00000429271.1		exons
chr8	144109338	144110109	772	79	8.67367164308242	0.519980931368981	6.98079488019916	0.000317999682000318	chr8	144108699	144109698	1000	+	ENST00000525150.5	WDR97	promoters
chr8	144109338	144110109	772	79	8.67367164308242	0.519980931368981	6.98079488019916	0.000317999682000318	chr8	144108727	144109726	1000	+	ENST00000533108.1	WDR97	promoters
chr8	144109338	144110109	772	79	8.67367164308242	0.519980931368981	6.98079488019916	0.000317999682000318	chr8	144108727	144109726	1000	+	ENST00000528691.5	WDR97	promoters
chr8	144109338	144110109	772	79	8.67367164308242	0.519980931368981	6.98079488019916	0.000317999682000318	chr8	144107469	144111468	4000	+	ENST00000529209.1	WDR97	1to5kb
chr8	144109338	144110109	772	79	8.67367164308242	0.519980931368981	6.98079488019916	0.000317999682000318	chr8	144109125	144113124	4000	-	ENST00000533184.1	SHARPIN	1to5kb
chr8	144109338	144110109	772	79	8.67367164308242	0.519980931368981	6.98079488019916	0.000317999682000318	chr8	144109335	144110034	700	+	ENST00000534167.5	WDR97	exons
chr8	144109338	144110109	772	79	8.67367164308242	0.519980931368981	6.98079488019916	0.000317999682000318	chr8	144109335	144110034	700	+	ENST00000323662.9	WDR97	exons
chr8	144109338	144110109	772	79	8.67367164308242	0.519980931368981	6.98079488019916	0.000317999682000318	chr8	144109699	144110034	336	+	ENST00000525150.5	WDR97	exons
chr8	144109338	144110109	772	79	8.67367164308242	0.519980931368981	6.98079488019916	0.000317999682000318	chr8	144109727	144110034	308	+	ENST00000533108.1	WDR97	exons
chr8	144109338	144110109	772	79	8.67367164308242	0.519980931368981	6.98079488019916	0.000317999682000318	chr8	144109727	144111781	2055	+	ENST00000528691.5	WDR97	exons
chr8	144109338	144110109	772	79	8.67367164308242	0.519980931368981	6.98079488019916	0.000317999682000318	chr8	144110035	144110113	79	+	ENST00000534167.5	WDR97	introns
chr8	144109338	144110109	772	79	8.67367164308242	0.519980931368981	6.98079488019916	0.000317999682000318	chr8	144110035	144110113	79	+	ENST00000323662.9	WDR97	introns
chr8	144109338	144110109	772	79	8.67367164308242	0.519980931368981	6.98079488019916	0.000317999682000318	chr8	144110035	144110113	79	+	ENST00000525150.5	WDR97	introns
chr8	144109338	144110109	772	79	8.67367164308242	0.519980931368981	6.98079488019916	0.000317999682000318	chr8	144110035	144110113	79	+	ENST00000533108.1	WDR97	introns
chr2	45012984	45013447	464	30	1.93064198856761	-0.522898804752571	-6.97993406182875	0.000317999682000318	chr2	45010453	45014452	4000	-	ENST00000303077.7	SIX2	1to5kb
chr2	45012984	45013447	464	30	1.93064198856761	-0.522898804752571	-6.97993406182875	0.000317999682000318	chr2	45013214	45013385	172	-	ENST00000423433.1		exons
chr2	45012984	45013447	464	30	1.93064198856761	-0.522898804752571	-6.97993406182875	0.000317999682000318	chr2	45013386	45013473	88	-	ENST00000423433.1		introns
chr9	137233782	137234570	789	38	2.48684922751822	-0.541839164076205	-6.89627055875111	0.000340999659000341	chr9	137233863	137233941	79	+	ENST00000673865.1	SLC34A3	exons
chr9	137233782	137234570	789	38	2.48684922751822	-0.541839164076205	-6.89627055875111	0.000340999659000341	chr9	137234109	137234242	134	+	ENST00000673865.1	SLC34A3	exons
chr9	137233782	137234570	789	38	2.48684922751822	-0.541839164076205	-6.89627055875111	0.000340999659000341	chr9	137233863	137233941	79	+	ENST00000538474.5	SLC34A3	exons
chr9	137233782	137234570	789	38	2.48684922751822	-0.541839164076205	-6.89627055875111	0.000340999659000341	chr9	137234109	137234276	168	+	ENST00000538474.5	SLC34A3	exons
chr9	137233782	137234570	789	38	2.48684922751822	-0.541839164076205	-6.89627055875111	0.000340999659000341	chr9	137234416	137234532	117	+	ENST00000538474.5	SLC34A3	exons
chr9	137233782	137234570	789	38	2.48684922751822	-0.541839164076205	-6.89627055875111	0.000340999659000341	chr9	137233863	137233941	79	+	ENST00000673835.1	SLC34A3	exons
chr9	137233782	137234570	789	38	2.48684922751822	-0.541839164076205	-6.89627055875111	0.000340999659000341	chr9	137234109	137234276	168	+	ENST00000673835.1	SLC34A3	exons
chr9	137233782	137234570	789	38	2.48684922751822	-0.541839164076205	-6.89627055875111	0.000340999659000341	chr9	137234416	137234532	117	+	ENST00000673835.1	SLC34A3	exons
chr9	137233782	137234570	789	38	2.48684922751822	-0.541839164076205	-6.89627055875111	0.000340999659000341	chr9	137233863	137233941	79	+	ENST00000361134.2	SLC34A3	exons
chr9	137233782	137234570	789	38	2.48684922751822	-0.541839164076205	-6.89627055875111	0.000340999659000341	chr9	137234109	137234276	168	+	ENST00000361134.2	SLC34A3	exons
chr9	137233782	137234570	789	38	2.48684922751822	-0.541839164076205	-6.89627055875111	0.000340999659000341	chr9	137234416	137234532	117	+	ENST00000361134.2	SLC34A3	exons
chr9	137233782	137234570	789	38	2.48684922751822	-0.541839164076205	-6.89627055875111	0.000340999659000341	chr9	137233723	137233862	140	+	ENST00000673865.1	SLC34A3	introns
chr9	137233782	137234570	789	38	2.48684922751822	-0.541839164076205	-6.89627055875111	0.000340999659000341	chr9	137233942	137234108	167	+	ENST00000673865.1	SLC34A3	introns
chr9	137233782	137234570	789	38	2.48684922751822	-0.541839164076205	-6.89627055875111	0.000340999659000341	chr9	137233723	137233862	140	+	ENST00000538474.5	SLC34A3	introns
chr9	137233782	137234570	789	38	2.48684922751822	-0.541839164076205	-6.89627055875111	0.000340999659000341	chr9	137233942	137234108	167	+	ENST00000538474.5	SLC34A3	introns
chr9	137233782	137234570	789	38	2.48684922751822	-0.541839164076205	-6.89627055875111	0.000340999659000341	chr9	137234277	137234415	139	+	ENST00000538474.5	SLC34A3	introns
chr9	137233782	137234570	789	38	2.48684922751822	-0.541839164076205	-6.89627055875111	0.000340999659000341	chr9	137234533	137234606	74	+	ENST00000538474.5	SLC34A3	introns
chr9	137233782	137234570	789	38	2.48684922751822	-0.541839164076205	-6.89627055875111	0.000340999659000341	chr9	137233723	137233862	140	+	ENST00000673835.1	SLC34A3	introns
chr9	137233782	137234570	789	38	2.48684922751822	-0.541839164076205	-6.89627055875111	0.000340999659000341	chr9	137233942	137234108	167	+	ENST00000673835.1	SLC34A3	introns
chr9	137233782	137234570	789	38	2.48684922751822	-0.541839164076205	-6.89627055875111	0.000340999659000341	chr9	137234277	137234415	139	+	ENST00000673835.1	SLC34A3	introns
chr9	137233782	137234570	789	38	2.48684922751822	-0.541839164076205	-6.89627055875111	0.000340999659000341	chr9	137234533	137234606	74	+	ENST00000673835.1	SLC34A3	introns
chr9	137233782	137234570	789	38	2.48684922751822	-0.541839164076205	-6.89627055875111	0.000340999659000341	chr9	137233723	137233862	140	+	ENST00000361134.2	SLC34A3	introns
chr9	137233782	137234570	789	38	2.48684922751822	-0.541839164076205	-6.89627055875111	0.000340999659000341	chr9	137233942	137234108	167	+	ENST00000361134.2	SLC34A3	introns
chr9	137233782	137234570	789	38	2.48684922751822	-0.541839164076205	-6.89627055875111	0.000340999659000341	chr9	137234277	137234415	139	+	ENST00000361134.2	SLC34A3	introns
chr9	137233782	137234570	789	38	2.48684922751822	-0.541839164076205	-6.89627055875111	0.000340999659000341	chr9	137234533	137234606	74	+	ENST00000361134.2	SLC34A3	introns
chr1	35574021	35574241	221	30	1.59884967181288	-0.696328073715926	-6.89586044588013	0.000340999659000341	chr1	35573748	35574747	1000	-	ENST00000425881.1	TFAP2E-AS1	promoters
chr1	35574021	35574241	221	30	1.59884967181288	-0.696328073715926	-6.89586044588013	0.000340999659000341	chr1	35572736	35576735	4000	+	ENST00000650429.1	TFAP2E	1to5kb
chr1	35574021	35574241	221	30	1.59884967181288	-0.696328073715926	-6.89586044588013	0.000340999659000341	chr1	35573927	35574409	483	+	ENST00000373235.4	TFAP2E	exons
chr1	35574021	35574241	221	30	1.59884967181288	-0.696328073715926	-6.89586044588013	0.000340999659000341	chr1	35569920	35574359	4440	-	ENST00000444348.1	TFAP2E-AS1	introns
chr22	44358126	44358516	391	18	1.20794609767979	-0.539240605693162	-6.83532726260688	0.000365999634000366	chr22	44317952	44360550	42599	*			intergenic
chr1	212916898	212917285	388	14	0.794257299010115	-0.674417129071583	-6.83361247459048	0.000366999633000367	chr1	212916787	212917037	251	+	ENST00000632866.1		exons
chr1	212916898	212917285	388	14	0.794257299010115	-0.674417129071583	-6.83361247459048	0.000366999633000367	chr1	212917116	212917200	85	+	ENST00000632866.1		exons
chr1	212916898	212917285	388	14	0.794257299010115	-0.674417129071583	-6.83361247459048	0.000366999633000367	chr1	212917038	212917115	78	+	ENST00000632866.1		introns
chr1	212916898	212917285	388	14	0.794257299010115	-0.674417129071583	-6.83361247459048	0.000366999633000367	chr1	212917201	212917359	159	+	ENST00000632866.1		introns
chr12	11546737	11547497	761	22	2.79358127309563	0.969412286014041	6.82973707126657	0.000368999631000369	chr12	11547030	11548029	1000	+	ENST00000499291.6	LINC01252	promoters
chr12	11546737	11547497	761	22	2.79358127309563	0.969412286014041	6.82973707126657	0.000368999631000369	chr12	11543030	11547029	4000	+	ENST00000499291.6	LINC01252	1to5kb
chr12	11546737	11547497	761	22	2.79358127309563	0.969412286014041	6.82973707126657	0.000368999631000369	chr12	11541527	11555782	14256	-	ENST00000536492.1		introns
chr3	13204282	13204696	415	32	1.96311804273256	-0.578462443630966	-6.82071910561472	0.000371999628000372	chr3	13164134	13282710	118577	-	ENST00000648114.1	IQSEC1	introns
chr8	41647150	41648285	1136	36	5.42919215554821	-0.700247109296491	-6.81764738424239	0.000371999628000372	chr8	41647360	41648359	1000	-	ENST00000524115.2	NKX6-3	promoters
chr8	41647150	41648285	1136	36	5.42919215554821	-0.700247109296491	-6.81764738424239	0.000371999628000372	chr8	41647356	41647359	4	-	ENST00000524115.2	NKX6-3	5UTRs
chr8	41647150	41648285	1136	36	5.42919215554821	-0.700247109296491	-6.81764738424239	0.000371999628000372	chr8	41648066	41648235	170	-	ENST00000518699.4	NKX6-3	exons
chr8	41647150	41648285	1136	36	5.42919215554821	-0.700247109296491	-6.81764738424239	0.000371999628000372	chr8	41647194	41647359	166	-	ENST00000524115.2	NKX6-3	exons
chr8	41647150	41648285	1136	36	5.42919215554821	-0.700247109296491	-6.81764738424239	0.000371999628000372	chr8	41646695	41648065	1371	-	ENST00000518699.4	NKX6-3	introns
chr8	41647150	41648285	1136	36	5.42919215554821	-0.700247109296491	-6.81764738424239	0.000371999628000372	chr8	41648236	41650110	1875	-	ENST00000518699.4	NKX6-3	introns
chr8	41647150	41648285	1136	36	5.42919215554821	-0.700247109296491	-6.81764738424239	0.000371999628000372	chr8	41646695	41647193	499	-	ENST00000524115.2	NKX6-3	introns
chr14	33800700	33801276	577	56	7.1579272386589	-0.555159712981658	-6.81513422582239	0.000372999627000373	chr14	33799734	33801103	1370	+	ENST00000551634.6	NPAS3	exons
chr14	33800700	33801276	577	56	7.1579272386589	-0.555159712981658	-6.81513422582239	0.000372999627000373	chr14	33799734	33801109	1376	+	ENST00000551492.5	NPAS3	exons
chr14	33800700	33801276	577	56	7.1579272386589	-0.555159712981658	-6.81513422582239	0.000372999627000373	chr14	33799734	33804176	4443	+	ENST00000346562.6	NPAS3	exons
chr14	33800700	33801276	577	56	7.1579272386589	-0.555159712981658	-6.81513422582239	0.000372999627000373	chr14	33799734	33801278	1545	+	ENST00000548645.5	NPAS3	exons
chr14	33800700	33801276	577	56	7.1579272386589	-0.555159712981658	-6.81513422582239	0.000372999627000373	chr14	33799734	33801109	1376	+	ENST00000356141.8	NPAS3	exons
chr14	33800700	33801276	577	56	7.1579272386589	-0.555159712981658	-6.81513422582239	0.000372999627000373	chr14	33799734	33801109	1376	+	ENST00000357798.9	NPAS3	exons
chr14	33800700	33801276	577	56	7.1579272386589	-0.555159712981658	-6.81513422582239	0.000372999627000373	chr14	33799734	33804176	4443	+	ENST00000680362.1	NPAS3	exons
chr14	33800700	33801276	577	56	7.1579272386589	-0.555159712981658	-6.81513422582239	0.000372999627000373	chr14	33797582	33820529	22948	+	ENST00000681323.1	NPAS3	introns
chr14	33800700	33801276	577	56	7.1579272386589	-0.555159712981658	-6.81513422582239	0.000372999627000373	chr14	33801110	33804176	3067	+	ENST00000346562.6	NPAS3	3UTRs
chr14	33800700	33801276	577	56	7.1579272386589	-0.555159712981658	-6.81513422582239	0.000372999627000373	chr14	33801110	33801278	169	+	ENST00000548645.5	NPAS3	3UTRs
chr14	33800700	33801276	577	56	7.1579272386589	-0.555159712981658	-6.81513422582239	0.000372999627000373	chr14	33799734	33804176	4443	+	ENST00000680362.1	NPAS3	3UTRs
chr9	129483174	129483889	716	43	3.0219993455977	-0.535976881043256	-6.80476194539204	0.000381999618000382	chr9	129482451	129483450	1000	+	ENST00000454968.5	LINC00963	promoters
chr9	129483174	129483889	716	43	3.0219993455977	-0.535976881043256	-6.80476194539204	0.000381999618000382	chr9	129482539	129483538	1000	-	ENST00000565882.1		promoters
chr9	129483174	129483889	716	43	3.0219993455977	-0.535976881043256	-6.80476194539204	0.000381999618000382	chr9	129481903	129485902	4000	+	ENST00000652803.1	LINC00963	1to5kb
chr9	129483174	129483889	716	43	3.0219993455977	-0.535976881043256	-6.80476194539204	0.000381999618000382	chr9	129483545	129487544	4000	+	ENST00000444184.6	LINC00963	1to5kb
chr9	129483174	129483889	716	43	3.0219993455977	-0.535976881043256	-6.80476194539204	0.000381999618000382	chr9	129483637	129487636	4000	+	ENST00000658785.1	LINC00963	1to5kb
chr9	129483174	129483889	716	43	3.0219993455977	-0.535976881043256	-6.80476194539204	0.000381999618000382	chr9	129483672	129487671	4000	+	ENST00000656664.1	LINC00963	1to5kb
chr9	129483174	129483889	716	43	3.0219993455977	-0.535976881043256	-6.80476194539204	0.000381999618000382	chr9	129483680	129487679	4000	+	ENST00000666282.1	LINC00963	1to5kb
chr9	129483174	129483889	716	43	3.0219993455977	-0.535976881043256	-6.80476194539204	0.000381999618000382	chr9	129483682	129487681	4000	+	ENST00000663727.1	LINC00963	1to5kb
chr9	129483174	129483889	716	43	3.0219993455977	-0.535976881043256	-6.80476194539204	0.000381999618000382	chr9	129483703	129487702	4000	+	ENST00000663000.1	LINC00963	1to5kb
chr9	129483174	129483889	716	43	3.0219993455977	-0.535976881043256	-6.80476194539204	0.000381999618000382	chr9	129483706	129487705	4000	+	ENST00000666041.1	LINC00963	1to5kb
chr9	129483174	129483889	716	43	3.0219993455977	-0.535976881043256	-6.80476194539204	0.000381999618000382	chr9	129483709	129487708	4000	+	ENST00000657306.1	LINC00963	1to5kb
chr9	129483174	129483889	716	43	3.0219993455977	-0.535976881043256	-6.80476194539204	0.000381999618000382	chr9	129483732	129487731	4000	+	ENST00000668074.1	LINC00963	1to5kb
chr9	129483174	129483889	716	43	3.0219993455977	-0.535976881043256	-6.80476194539204	0.000381999618000382	chr9	129483784	129487783	4000	+	ENST00000656234.1	LINC00963	1to5kb
chr9	129483174	129483889	716	43	3.0219993455977	-0.535976881043256	-6.80476194539204	0.000381999618000382	chr9	129483806	129487805	4000	+	ENST00000662331.1	LINC00963	1to5kb
chr9	129483174	129483889	716	43	3.0219993455977	-0.535976881043256	-6.80476194539204	0.000381999618000382	chr9	129483807	129487806	4000	+	ENST00000654822.1	LINC00963	1to5kb
chr9	129483174	129483889	716	43	3.0219993455977	-0.535976881043256	-6.80476194539204	0.000381999618000382	chr9	129483828	129487827	4000	+	ENST00000659188.1	LINC00963	1to5kb
chr9	129483174	129483889	716	43	3.0219993455977	-0.535976881043256	-6.80476194539204	0.000381999618000382	chr9	129483838	129487837	4000	+	ENST00000658175.1	LINC00963	1to5kb
chr9	129483174	129483889	716	43	3.0219993455977	-0.535976881043256	-6.80476194539204	0.000381999618000382	chr9	129483844	129487843	4000	+	ENST00000654204.1	LINC00963	1to5kb
chr9	129483174	129483889	716	43	3.0219993455977	-0.535976881043256	-6.80476194539204	0.000381999618000382	chr9	129483844	129487843	4000	+	ENST00000659535.1	LINC00963	1to5kb
chr9	129483174	129483889	716	43	3.0219993455977	-0.535976881043256	-6.80476194539204	0.000381999618000382	chr9	129483846	129487845	4000	+	ENST00000653700.1	LINC00963	1to5kb
chr9	129483174	129483889	716	43	3.0219993455977	-0.535976881043256	-6.80476194539204	0.000381999618000382	chr9	129483857	129487856	4000	+	ENST00000667047.1	LINC00963	1to5kb
chr9	129483174	129483889	716	43	3.0219993455977	-0.535976881043256	-6.80476194539204	0.000381999618000382	chr9	129483539	129487538	4000	-	ENST00000565882.1		1to5kb
chr9	129483174	129483889	716	43	3.0219993455977	-0.535976881043256	-6.80476194539204	0.000381999618000382	chr9	129483451	129483633	183	+	ENST00000454968.5	LINC00963	exons
chr9	129483174	129483889	716	43	3.0219993455977	-0.535976881043256	-6.80476194539204	0.000381999618000382	chr9	129477160	129489208	12049	+	ENST00000653047.1	LINC00963	introns
chr9	129483174	129483889	716	43	3.0219993455977	-0.535976881043256	-6.80476194539204	0.000381999618000382	chr9	129483634	129489208	5575	+	ENST00000454968.5	LINC00963	introns
chr6	20032202	20032737	536	54	5.20406188981059	-0.713225549408492	-6.79215334533802	0.000386999613000387	chr6	19894215	20042454	148240	*			intergenic
chr1	37355270	37355803	534	9	0.779464875981397	0.963251320826711	6.76259591668754	0.000395999604000396	chr1	37352558	37474143	121586	-	ENST00000668045.1	LOC107984942	introns
chr7	4225341	4225839	499	22	2.63151512660284	-0.587650173246893	-6.74969269896508	0.000400999599000401	chr7	4222155	4226154	4000	+	ENST00000466611.1	SDK1	1to5kb
chr7	4225341	4225839	499	22	2.63151512660284	-0.587650173246893	-6.74969269896508	0.000400999599000401	chr7	4221365	4233254	11890	+	ENST00000404826.7	SDK1	introns
chr7	4225341	4225839	499	22	2.63151512660284	-0.587650173246893	-6.74969269896508	0.000400999599000401	chr7	4221365	4233254	11890	+	ENST00000389531.7	SDK1	introns
chr7	4225341	4225839	499	22	2.63151512660284	-0.587650173246893	-6.74969269896508	0.000400999599000401	chr7	4221365	4233254	11890	+	ENST00000615806.4	SDK1	introns
chr7	4225341	4225839	499	22	2.63151512660284	-0.587650173246893	-6.74969269896508	0.000400999599000401	chr7	4221365	4233254	11890	+	ENST00000476701.5	SDK1	introns
chr20	30488170	30489361	1192	112	13.420825012557	-0.508760489139791	-6.74258375463231	0.000403999596000404	chr20	30486077	30490076	4000	-	ENST00000614365.1		1to5kb
chr17	62724813	62724903	91	6	0.307998322697458	0.703200034572728	6.74151526677304	0.000403999596000404	chr17	62699780	62736085	36306	+	ENST00000584597.1	LOC105371855	introns
chr17	62724813	62724903	91	6	0.307998322697458	0.703200034572728	6.74151526677304	0.000403999596000404	chr17	62704725	62736085	31361	+	ENST00000655517.1	LOC105371855	introns
chr17	62724813	62724903	91	6	0.307998322697458	0.703200034572728	6.74151526677304	0.000403999596000404	chr17	62707608	62736085	28478	+	ENST00000582564.1	LOC105371855	introns
chr17	62724813	62724903	91	6	0.307998322697458	0.703200034572728	6.74151526677304	0.000403999596000404	chr17	62706470	62750645	44176	+	ENST00000660412.1	LOC105371855	introns
chr17	62724813	62724903	91	6	0.307998322697458	0.703200034572728	6.74151526677304	0.000403999596000404	chr17	62706470	62726027	19558	+	ENST00000577270.1	LOC105371855	introns
chr17	62724813	62724903	91	6	0.307998322697458	0.703200034572728	6.74151526677304	0.000403999596000404	chr17	62706470	62736085	29616	+	ENST00000579201.1	LOC105371855	introns
chr17	62724813	62724903	91	6	0.307998322697458	0.703200034572728	6.74151526677304	0.000403999596000404	chr17	62706470	62726255	19786	+	ENST00000663932.1	LOC105371855	introns
chr17	62724813	62724903	91	6	0.307998322697458	0.703200034572728	6.74151526677304	0.000403999596000404	chr17	62701379	62736339	34961	-	ENST00000579620.1		introns
chr17	62724813	62724903	91	6	0.307998322697458	0.703200034572728	6.74151526677304	0.000403999596000404	chr17	62722598	62724937	2340	-	ENST00000580520.5	MARCHF10	introns
chr17	62724813	62724903	91	6	0.307998322697458	0.703200034572728	6.74151526677304	0.000403999596000404	chr17	62722598	62724937	2340	-	ENST00000456609.6	MARCHF10	introns
chr17	62724813	62724903	91	6	0.307998322697458	0.703200034572728	6.74151526677304	0.000403999596000404	chr17	62722598	62724937	2340	-	ENST00000311269.10	MARCHF10	introns
chr17	62724813	62724903	91	6	0.307998322697458	0.703200034572728	6.74151526677304	0.000403999596000404	chr17	62722598	62724937	2340	-	ENST00000583600.5	MARCHF10	introns
chr17	62724813	62724903	91	6	0.307998322697458	0.703200034572728	6.74151526677304	0.000403999596000404	chr17	62722598	62724937	2340	-	ENST00000544856.6	MARCHF10	introns
chr15	40925896	40926510	615	53	4.34966581131606	-0.568675276140892	-6.69246641033579	0.000435999564000436	chr15	40924340	40928339	4000	+	ENST00000557876.1	DLL4	1to5kb
chr15	40925896	40926510	615	53	4.34966581131606	-0.568675276140892	-6.69246641033579	0.000435999564000436	chr15	40924340	40928339	4000	+	ENST00000249749.7	DLL4	1to5kb
chr15	40925896	40926510	615	53	4.34966581131606	-0.568675276140892	-6.69246641033579	0.000435999564000436	chr15	40925880	40929879	4000	+	ENST00000559440.1	DLL4	1to5kb
chr4	6105396	6105909	514	59	4.18269384187213	-0.495521701729649	-6.63129305852887	0.000458999541000459	chr4	6105473	6105967	495	-	ENST00000531445.3	C4orf50	5UTRs
chr4	6105396	6105909	514	59	4.18269384187213	-0.495521701729649	-6.63129305852887	0.000458999541000459	chr4	6105473	6105967	495	-	ENST00000531445.3	C4orf50	exons
chr4	6105396	6105909	514	59	4.18269384187213	-0.495521701729649	-6.63129305852887	0.000458999541000459	chr4	6105473	6105967	495	-	ENST00000409021.9	JAKMIP1	exons
chr4	6105396	6105909	514	59	4.18269384187213	-0.495521701729649	-6.63129305852887	0.000458999541000459	chr4	6105473	6105967	495	-	ENST00000473053.5	JAKMIP1	exons
chr4	6105396	6105909	514	59	4.18269384187213	-0.495521701729649	-6.63129305852887	0.000458999541000459	chr4	6105473	6105967	495	-	ENST00000282924.9	JAKMIP1	exons
chr4	6105396	6105909	514	59	4.18269384187213	-0.495521701729649	-6.63129305852887	0.000458999541000459	chr4	6105473	6105967	495	-	ENST00000409831.5	JAKMIP1	exons
chr4	6105396	6105909	514	59	4.18269384187213	-0.495521701729649	-6.63129305852887	0.000458999541000459	chr4	6085630	6105472	19843	-	ENST00000531445.3	C4orf50	introns
chr4	6105396	6105909	514	59	4.18269384187213	-0.495521701729649	-6.63129305852887	0.000458999541000459	chr4	6085630	6105472	19843	-	ENST00000409021.9	JAKMIP1	introns
chr4	6105396	6105909	514	59	4.18269384187213	-0.495521701729649	-6.63129305852887	0.000458999541000459	chr4	6085630	6112721	27092	-	ENST00000409371.8	JAKMIP1	introns
chr4	6105396	6105909	514	59	4.18269384187213	-0.495521701729649	-6.63129305852887	0.000458999541000459	chr4	6085630	6105472	19843	-	ENST00000473053.5	JAKMIP1	introns
chr4	6105396	6105909	514	59	4.18269384187213	-0.495521701729649	-6.63129305852887	0.000458999541000459	chr4	6085630	6105472	19843	-	ENST00000282924.9	JAKMIP1	introns
chr4	6105396	6105909	514	59	4.18269384187213	-0.495521701729649	-6.63129305852887	0.000458999541000459	chr4	6085630	6105472	19843	-	ENST00000409831.5	JAKMIP1	introns
chr4	6105396	6105909	514	59	4.18269384187213	-0.495521701729649	-6.63129305852887	0.000458999541000459	chr4	6085630	6112721	27092	-	ENST00000410077.2	JAKMIP1	introns
chr4	6105396	6105909	514	59	4.18269384187213	-0.495521701729649	-6.63129305852887	0.000458999541000459	chr4	6085630	6150324	64695	-	ENST00000457227.2	JAKMIP1	introns
chr2	241009682	241010192	511	19	1.74753628404	-0.655726920767242	-6.57242712877549	0.000482999517000483	chr2	241010045	241010424	380	-	ENST00000425183.1	LOC107985787	exons
chr2	241009682	241010192	511	19	1.74753628404	-0.655726920767242	-6.57242712877549	0.000482999517000483	chr2	240999051	241030283	31233	+	ENST00000310397.13	SNED1	introns
chr2	241009682	241010192	511	19	1.74753628404	-0.655726920767242	-6.57242712877549	0.000482999517000483	chr2	240999051	241030283	31233	+	ENST00000401884.5	SNED1	introns
chr2	241009682	241010192	511	19	1.74753628404	-0.655726920767242	-6.57242712877549	0.000482999517000483	chr2	240999051	241030283	31233	+	ENST00000405547.7	SNED1	introns
chr11	133500672	133502517	1846	38	4.0948049028641	-0.452329183787651	-6.5331735323523	0.000502999497000503	chr11	132943011	133532263	589253	-	ENST00000524381.6	OPCML	introns
chr11	133500672	133502517	1846	38	4.0948049028641	-0.452329183787651	-6.5331735323523	0.000502999497000503	chr11	132657320	133532263	874944	-	ENST00000529038.5	OPCML	introns
chr9	130186790	130187418	629	27	2.95460013963119	-0.583897104902483	-6.50761032196296	0.000516999483000517	chr9	130172728	130200957	28230	+	ENST00000372398.6	NCS1	introns
chr13	20120765	20121239	475	25	2.68932342073184	-0.696341774598662	-6.50350446769525	0.000520999479000521	chr13	20103231	20138254	35024	*			intergenic
chr13	24194324	24194930	607	10	0.915668223945626	-0.764926235024714	-6.4184963144311	0.00057999942000058	chr13	24017702	24222818	205117	+	ENST00000382141.4	SPATA13	introns
chr13	24194324	24194930	607	10	0.915668223945626	-0.764926235024714	-6.4184963144311	0.00057999942000058	chr13	24017702	24222818	205117	+	ENST00000424834.6	SPATA13	introns
chr13	24194324	24194930	607	10	0.915668223945626	-0.764926235024714	-6.4184963144311	0.00057999942000058	chr13	24160933	24222818	61886	+	ENST00000382108.8	SPATA13	introns
chr13	24194324	24194930	607	10	0.915668223945626	-0.764926235024714	-6.4184963144311	0.00057999942000058	chr13	24160933	24222818	61886	+	ENST00000466831.2	SPATA13	introns
chr13	24194324	24194930	607	10	0.915668223945626	-0.764926235024714	-6.4184963144311	0.00057999942000058	chr13	24160933	24249476	88544	+	ENST00000382095.8	SPATA13	introns
chr2	64252987	64253581	595	18	2.2311562607582	-0.546779203497887	-6.41120554708712	0.000581999418000582	chr2	64252860	64330480	77621	*			intergenic
chr22	50177712	50178217	506	63	6.26076921354195	-0.55903409178115	-6.4020897187692	0.000586999413000587	chr22	50176939	50178402	1464	+	ENST00000159647.9	PANX2	exons
chr22	50177712	50178217	506	63	6.26076921354195	-0.55903409178115	-6.4020897187692	0.000586999413000587	chr22	50176939	50178402	1464	+	ENST00000395842.3	PANX2	exons
chr22	50177712	50178217	506	63	6.26076921354195	-0.55903409178115	-6.4020897187692	0.000586999413000587	chr22	50176939	50178402	1464	+	ENST00000402472.2	PANX2	exons
chr22	50177712	50178217	506	63	6.26076921354195	-0.55903409178115	-6.4020897187692	0.000586999413000587	chr22	50176939	50178402	1464	+	ENST00000402472.2	PANX2	3UTRs
chr1	16535689	16536962	1274	68	3.96916204881738	-0.33673110520066	-6.40127476849108	0.000587999412000588	chr1	16535650	16536649	1000	-	ENST00000415386.2	LINC01783	promoters
chr1	16535689	16536962	1274	68	3.96916204881738	-0.33673110520066	-6.40127476849108	0.000587999412000588	chr1	16536650	16540649	4000	-	ENST00000415386.2	LINC01783	1to5kb
chr1	16535689	16536962	1274	68	3.96916204881738	-0.33673110520066	-6.40127476849108	0.000587999412000588	chr1	16535225	16539224	4000	-	ENST00000516290.1		1to5kb
chr4	3873059	3874080	1022	26	2.31828038941591	-0.513828334444956	-6.38253681576275	0.000595999404000596	chr4	3768527	3889355	120829	*			intergenic
chr4	182802571	182803619	1049	10	1.09114393725395	0.70701238499486	6.375685808254	0.0005999994000006	chr4	182799596	182803024	3429	+	ENST00000511685.6	TENM3	exons
chr4	182802571	182803619	1049	10	1.09114393725395	0.70701238499486	6.375685808254	0.0005999994000006	chr4	182800352	182803024	2673	+	ENST00000511685.6	TENM3	3UTRs
chr4	182802571	182803619	1049	10	1.09114393725395	0.70701238499486	6.375685808254	0.0005999994000006	chr4	182803025	182823099	20075	*			intergenic
chr10	75591882	75592475	594	11	0.818910522805184	-0.560560690857025	-6.36793737397649	0.000601999398000602	chr10	75438495	76036007	597513	+	ENST00000611255.5	LRMDA	introns
chr10	75591882	75592475	594	11	0.818910522805184	-0.560560690857025	-6.36793737397649	0.000601999398000602	chr10	75591644	75592643	1000	+	ENST00000670381.1		promoters
chr13	43411410	43412048	639	12	0.900408984300569	-0.529030781964684	-6.36291405268277	0.000607999392000608	chr13	43411916	43412053	138	-	ENST00000261488.10	ENOX1	exons
chr13	43411410	43412048	639	12	0.900408984300569	-0.529030781964684	-6.36291405268277	0.000607999392000608	chr13	43361453	43411915	50463	-	ENST00000261488.10	ENOX1	introns
chr11	3143186	3143514	329	21	1.55294318831185	-0.728191343292986	-6.35889669769972	0.00060999939000061	chr11	3129170	3165215	36046	-	ENST00000263650.12	OSBPL5	introns
chr11	3143186	3143514	329	21	1.55294318831185	-0.728191343292986	-6.35889669769972	0.00060999939000061	chr11	3129170	3165222	36053	-	ENST00000389989.7	OSBPL5	introns
chr11	3143186	3143514	329	21	1.55294318831185	-0.728191343292986	-6.35889669769972	0.00060999939000061	chr11	3129170	3165215	36046	-	ENST00000471998.6	OSBPL5	introns
chr11	3143186	3143514	329	21	1.55294318831185	-0.728191343292986	-6.35889669769972	0.00060999939000061	chr11	3129170	3165215	36046	-	ENST00000348039.9	OSBPL5	introns
chr11	3143186	3143514	329	21	1.55294318831185	-0.728191343292986	-6.35889669769972	0.00060999939000061	chr11	3129170	3166624	37455	-	ENST00000534491.5	OSBPL5	introns
chr11	3143186	3143514	329	21	1.55294318831185	-0.728191343292986	-6.35889669769972	0.00060999939000061	chr11	3129170	3165222	36053	-	ENST00000533234.5	OSBPL5	introns
chr11	3143186	3143514	329	21	1.55294318831185	-0.728191343292986	-6.35889669769972	0.00060999939000061	chr11	3129170	3165215	36046	-	ENST00000465323.1	OSBPL5	introns
chr11	3143186	3143514	329	21	1.55294318831185	-0.728191343292986	-6.35889669769972	0.00060999939000061	chr11	3129170	3165510	36341	-	ENST00000530372.5	OSBPL5	introns
chr11	3143186	3143514	329	21	1.55294318831185	-0.728191343292986	-6.35889669769972	0.00060999939000061	chr11	3129170	3163939	34770	-	ENST00000533721.5	OSBPL5	introns
chr11	3143186	3143514	329	21	1.55294318831185	-0.728191343292986	-6.35889669769972	0.00060999939000061	chr11	3129170	3160917	31748	-	ENST00000534157.1	OSBPL5	introns
chr1	179744297	179744807	511	36	2.10263227656351	-0.560493810365469	-6.35519908976067	0.000611999388000612	chr1	179743424	179807797	64374	+	ENST00000341785.4	FAM163A	introns
chr4	190068603	190068722	120	17	1.97535952146988	-0.77922626886329	-6.33810705788394	0.000626999373000627	chr4	190066232	190070231	4000	+	ENST00000630678.1		1to5kb
chr4	190068603	190068722	120	17	1.97535952146988	-0.77922626886329	-6.33810705788394	0.000626999373000627	chr4	190067935	190069209	1275	+	ENST00000629013.1		exons
chr3	196967578	196968090	513	21	1.27062628436254	-0.440220648909538	-6.32969925902457	0.000636999363000637	chr3	196952032	196968686	16655	-	ENST00000412723.6	PIGZ	introns
chr3	196967578	196968090	513	21	1.27062628436254	-0.440220648909538	-6.32969925902457	0.000636999363000637	chr3	196952032	196968686	16655	-	ENST00000443835.1	PIGZ	introns
chr3	196967578	196968090	513	21	1.27062628436254	-0.440220648909538	-6.32969925902457	0.000636999363000637	chr3	196952032	196968686	16655	-	ENST00000238138.2	PIGZ	introns
chr20	14866802	14868956	2155	11	1.37978138898957	-0.844962182796054	-6.32775499386634	0.000636999363000637	chr20	14684960	15229939	544980	+	ENST00000217246.8	MACROD2	introns
chr20	14866802	14868956	2155	11	1.37978138898957	-0.844962182796054	-6.32775499386634	0.000636999363000637	chr20	14684960	15229939	544980	+	ENST00000684519.1	MACROD2	introns
chr20	14866802	14868956	2155	11	1.37978138898957	-0.844962182796054	-6.32775499386634	0.000636999363000637	chr20	14684960	15229939	544980	+	ENST00000642719.1	MACROD2	introns
chr20	14866802	14868956	2155	11	1.37978138898957	-0.844962182796054	-6.32775499386634	0.000636999363000637	chr20	14850004	14888142	38139	+	ENST00000463861.5	MACROD2	introns
chr20	14866802	14868956	2155	11	1.37978138898957	-0.844962182796054	-6.32775499386634	0.000636999363000637	chr20	14684960	14892702	207743	+	ENST00000464883.5	MACROD2	introns
chr16	66402749	66404419	1671	61	4.00253126349568	0.484553731318917	6.32509349242026	0.00063999936000064	chr16	66403524	66407523	4000	+	ENST00000499966.1	LINC00920	1to5kb
chr16	66402749	66404419	1671	61	4.00253126349568	0.484553731318917	6.32509349242026	0.00063999936000064	chr16	66402652	66404782	2131	+	ENST00000614547.4	CDH5	exons
chr16	66402749	66404419	1671	61	4.00253126349568	0.484553731318917	6.32509349242026	0.00063999936000064	chr16	66402652	66403408	757	+	ENST00000565334.5	CDH5	exons
chr16	66402749	66404419	1671	61	4.00253126349568	0.484553731318917	6.32509349242026	0.00063999936000064	chr16	66402652	66404784	2133	+	ENST00000341529.8	CDH5	exons
chr16	66402749	66404419	1671	61	4.00253126349568	0.484553731318917	6.32509349242026	0.00063999936000064	chr16	66402652	66404767	2116	+	ENST00000649567.1	CDH5	exons
chr16	66402749	66404419	1671	61	4.00253126349568	0.484553731318917	6.32509349242026	0.00063999936000064	chr16	66402652	66403335	684	+	ENST00000539168.1	CDH5	exons
chr16	66402749	66404419	1671	61	4.00253126349568	0.484553731318917	6.32509349242026	0.00063999936000064	chr16	66403170	66404782	1613	+	ENST00000614547.4	CDH5	3UTRs
chr16	66402749	66404419	1671	61	4.00253126349568	0.484553731318917	6.32509349242026	0.00063999936000064	chr16	66402652	66403408	757	+	ENST00000565334.5	CDH5	3UTRs
chr16	66402749	66404419	1671	61	4.00253126349568	0.484553731318917	6.32509349242026	0.00063999936000064	chr16	66403170	66404784	1615	+	ENST00000341529.8	CDH5	3UTRs
chr16	66402749	66404419	1671	61	4.00253126349568	0.484553731318917	6.32509349242026	0.00063999936000064	chr16	66403170	66404767	1598	+	ENST00000649567.1	CDH5	3UTRs
chr16	66402749	66404419	1671	61	4.00253126349568	0.484553731318917	6.32509349242026	0.00063999936000064	chr16	66403170	66403335	166	+	ENST00000539168.1	CDH5	3UTRs
chr15	72902526	72903025	500	14	1.73406663152279	-0.548325498951488	-6.31147113399618	0.000650999349000651	chr15	72901261	72905260	4000	-	ENST00000560329.1		1to5kb
chr6	116370219	116370522	304	12	0.93640271168405	-0.826230313412781	-6.30007913514331	0.00065999934000066	chr6	116369358	116370357	1000	+	ENST00000331677.7	DSE	promoters
chr6	116370219	116370522	304	12	0.93640271168405	-0.826230313412781	-6.30007913514331	0.00065999934000066	chr6	116369947	116370946	1000	+	ENST00000644252.3	DSE	promoters
chr6	116370219	116370522	304	12	0.93640271168405	-0.826230313412781	-6.30007913514331	0.00065999934000066	chr6	116369987	116370986	1000	+	ENST00000646710.1	DSE	promoters
chr6	116370219	116370522	304	12	0.93640271168405	-0.826230313412781	-6.30007913514331	0.00065999934000066	chr6	116370050	116371049	1000	+	ENST00000359564.3	DSE	promoters
chr6	116370219	116370522	304	12	0.93640271168405	-0.826230313412781	-6.30007913514331	0.00065999934000066	chr6	116370358	116370496	139	+	ENST00000331677.7	DSE	5UTRs
chr6	116370219	116370522	304	12	0.93640271168405	-0.826230313412781	-6.30007913514331	0.00065999934000066	chr6	116370115	116370273	159	+	ENST00000449314.5	DSE	exons
chr6	116370219	116370522	304	12	0.93640271168405	-0.826230313412781	-6.30007913514331	0.00065999934000066	chr6	116370115	116370273	159	+	ENST00000453463.1	DSE	exons
chr6	116370219	116370522	304	12	0.93640271168405	-0.826230313412781	-6.30007913514331	0.00065999934000066	chr6	116370358	116370496	139	+	ENST00000331677.7	DSE	exons
chr6	116370219	116370522	304	12	0.93640271168405	-0.826230313412781	-6.30007913514331	0.00065999934000066	chr6	116258968	116399197	140230	+	ENST00000430252.6	DSE	introns
chr6	116370219	116370522	304	12	0.93640271168405	-0.826230313412781	-6.30007913514331	0.00065999934000066	chr6	116258968	116399197	140230	+	ENST00000647244.1	DSE	introns
chr6	116370219	116370522	304	12	0.93640271168405	-0.826230313412781	-6.30007913514331	0.00065999934000066	chr6	116279732	116399197	119466	+	ENST00000607094.1	DSE	introns
chr6	116370219	116370522	304	12	0.93640271168405	-0.826230313412781	-6.30007913514331	0.00065999934000066	chr6	116369928	116399197	29270	+	ENST00000643175.1	DSE	introns
chr6	116370219	116370522	304	12	0.93640271168405	-0.826230313412781	-6.30007913514331	0.00065999934000066	chr6	116280261	116399197	118937	+	ENST00000452085.7	DSE	introns
chr6	116370219	116370522	304	12	0.93640271168405	-0.826230313412781	-6.30007913514331	0.00065999934000066	chr6	116369928	116399197	29270	+	ENST00000645988.1	DSE	introns
chr6	116370219	116370522	304	12	0.93640271168405	-0.826230313412781	-6.30007913514331	0.00065999934000066	chr6	116370497	116370869	373	+	ENST00000331677.7	DSE	introns
chr14	47833647	47837283	3637	14	2.70907874817141	1.14796010850482	6.28539389155235	0.000670999329000671	chr14	47807202	48040480	233279	*			intergenic
chr11	112780852	112781016	165	9	0.561041404347074	-0.631754615732389	-6.28096040247937	0.000673999326000674	chr11	112751132	112782303	31172	*			intergenic
chr1	222545186	222545768	583	9	0.852774948270965	-0.924396354733212	-6.26974926693298	0.000686999313000687	chr1	222544190	222547723	3534	-	ENST00000343410.7	HHIPL2	introns
chr22	46378307	46379158	852	34	3.02604619849467	-0.527256229964233	-6.26236903924688	0.000696999303000697	chr22	46377625	46378624	1000	-	ENST00000468025.1	CELSR1	promoters
chr22	46378307	46379158	852	34	3.02604619849467	-0.527256229964233	-6.26236903924688	0.000696999303000697	chr22	46375085	46379084	4000	-	ENST00000674159.1	CELSR1	1to5kb
chr22	46378307	46379158	852	34	3.02604619849467	-0.527256229964233	-6.26236903924688	0.000696999303000697	chr22	46378625	46382624	4000	-	ENST00000468025.1	CELSR1	1to5kb
chr22	46378307	46379158	852	34	3.02604619849467	-0.527256229964233	-6.26236903924688	0.000696999303000697	chr22	46378591	46378717	127	-	ENST00000262738.9	CELSR1	exons
chr22	46378307	46379158	852	34	3.02604619849467	-0.527256229964233	-6.26236903924688	0.000696999303000697	chr22	46378591	46378717	127	-	ENST00000674500.2	CELSR1	exons
chr22	46378307	46379158	852	34	3.02604619849467	-0.527256229964233	-6.26236903924688	0.000696999303000697	chr22	46378591	46378717	127	-	ENST00000674341.1	CELSR1	exons
chr22	46378307	46379158	852	34	3.02604619849467	-0.527256229964233	-6.26236903924688	0.000696999303000697	chr22	46377262	46378590	1329	-	ENST00000262738.9	CELSR1	introns
chr22	46378307	46379158	852	34	3.02604619849467	-0.527256229964233	-6.26236903924688	0.000696999303000697	chr22	46378718	46380787	2070	-	ENST00000262738.9	CELSR1	introns
chr22	46378307	46379158	852	34	3.02604619849467	-0.527256229964233	-6.26236903924688	0.000696999303000697	chr22	46377262	46378590	1329	-	ENST00000674500.2	CELSR1	introns
chr22	46378307	46379158	852	34	3.02604619849467	-0.527256229964233	-6.26236903924688	0.000696999303000697	chr22	46378718	46380787	2070	-	ENST00000674500.2	CELSR1	introns
chr22	46378307	46379158	852	34	3.02604619849467	-0.527256229964233	-6.26236903924688	0.000696999303000697	chr22	46377262	46378590	1329	-	ENST00000674341.1	CELSR1	introns
chr22	46378307	46379158	852	34	3.02604619849467	-0.527256229964233	-6.26236903924688	0.000696999303000697	chr22	46378718	46380787	2070	-	ENST00000674341.1	CELSR1	introns
chr1	22593281	22593444	164	14	0.966237973649531	-0.636026941037046	-6.25476625613113	0.000703999296000704	chr1	22593326	22593450	125	+	ENST00000166244.8	EPHA8	exons
chr1	22593281	22593444	164	14	0.966237973649531	-0.636026941037046	-6.25476625613113	0.000703999296000704	chr1	22589207	22593325	4119	+	ENST00000166244.8	EPHA8	introns
chr5	28927416	28928474	1059	82	9.80219796540425	0.774174615283687	6.24531559486041	0.000714999285000715	chr5	28927460	28928459	1000	-	ENST00000614250.1		promoters
chr5	28927416	28928474	1059	82	9.80219796540425	0.774174615283687	6.24531559486041	0.000714999285000715	chr5	28928460	28932459	4000	-	ENST00000614250.1		1to5kb
chr5	28927416	28928474	1059	82	9.80219796540425	0.774174615283687	6.24531559486041	0.000714999285000715	chr5	28927298	28927459	162	-	ENST00000614250.1		exons
chr5	28927416	28928474	1059	82	9.80219796540425	0.774174615283687	6.24531559486041	0.000714999285000715	chr5	28810149	29162415	352267	+	ENST00000658190.1	LINC02109	introns
chr17_GL000205v2_random	57903	61774	3872	46	2.76878759996012	-0.285614768389363	-6.23342133586643	0.000723999276000724	chr17_GL000205v2_random	1	93049	93049	*			intergenic
chr22	18064734	18065050	317	8	0.69453141630057	-0.902621216530188	-6.22955347594537	0.000727999272000728	chr22	18037969	18072922	34954	*			intergenic
chr1	223141908	223142410	503	10	0.86590719530049	-0.687945484692742	-6.22105860784036	0.000734999265000735	chr1	223139049	223143048	4000	+	ENST00000435108.1		1to5kb
chr1	223141908	223142410	503	10	0.86590719530049	-0.687945484692742	-6.22105860784036	0.000734999265000735	chr1	223138288	223142287	4000	-	ENST00000540964.5	TLR5	1to5kb
chr1	223141908	223142410	503	10	0.86590719530049	-0.687945484692742	-6.22105860784036	0.000734999265000735	chr1	223141764	223143195	1432	-	ENST00000642603.2	TLR5	introns
chr1	223141908	223142410	503	10	0.86590719530049	-0.687945484692742	-6.22105860784036	0.000734999265000735	chr1	223141764	223143195	1432	-	ENST00000645434.1	TLR5	introns
chr1	223141908	223142410	503	10	0.86590719530049	-0.687945484692742	-6.22105860784036	0.000734999265000735	chr1	223134865	223143195	8331	-	ENST00000407096.6	TLR5	introns
chr1	223141908	223142410	503	10	0.86590719530049	-0.687945484692742	-6.22105860784036	0.000734999265000735	chr1	223137264	223143195	5932	-	ENST00000646044.1	TLR5	introns
chr1	223141908	223142410	503	10	0.86590719530049	-0.687945484692742	-6.22105860784036	0.000734999265000735	chr1	223141764	223143195	1432	-	ENST00000484766.1	TLR5	introns
chr1	223141908	223142410	503	10	0.86590719530049	-0.687945484692742	-6.22105860784036	0.000734999265000735	chr1	223141764	223143195	1432	-	ENST00000465726.1	TLR5	introns
chr7	2641242	2641589	348	12	0.710028656356363	-0.781264731110699	-6.2067406516643	0.000745999254000746	chr7	2640532	2644531	4000	+	ENST00000400376.2	TTYH3	1to5kb
chr7	2641242	2641589	348	12	0.710028656356363	-0.781264731110699	-6.2067406516643	0.000745999254000746	chr7	2632279	2646852	14574	+	ENST00000258796.12	TTYH3	introns
chr7	2641242	2641589	348	12	0.710028656356363	-0.781264731110699	-6.2067406516643	0.000745999254000746	chr7	2632279	2646852	14574	+	ENST00000407643.5	TTYH3	introns
chr9	137487864	137488637	774	35	3.84606420520076	-0.433368920329475	-6.19703973637956	0.000753999246000754	chr9	137484737	137493012	8276	-	ENST00000406427.6	PNPLA7	introns
chr9	137487864	137488637	774	35	3.84606420520076	-0.433368920329475	-6.19703973637956	0.000753999246000754	chr9	137484737	137493012	8276	-	ENST00000277531.8	PNPLA7	introns
chr20	30678851	30679050	200	4	0.371636513699432	-1.06493389327353	-6.18523069561945	0.000762999237000763	chr20	30675334	30680176	4843	-	ENST00000623715.2	ANKRD20A21P	introns
chr10	118692177	118693081	905	8	0.869254336541379	-0.709033469106433	-6.17661591222696	0.000767999232000768	chr10	118691566	118692565	1000	-	ENST00000489169.1	CACUL1	promoters
chr10	118692177	118693081	905	8	0.869254336541379	-0.709033469106433	-6.17661591222696	0.000767999232000768	chr10	118692566	118696565	4000	-	ENST00000489169.1	CACUL1	1to5kb
chr10	118692177	118693081	905	8	0.869254336541379	-0.709033469106433	-6.17661591222696	0.000767999232000768	chr10	118692361	118693535	1175	-	ENST00000613826.1		exons
chr10	118692177	118693081	905	8	0.869254336541379	-0.709033469106433	-6.17661591222696	0.000767999232000768	chr10	118691404	118695140	3737	-	ENST00000544392.5	CACUL1	introns
chr10	118692177	118693081	905	8	0.869254336541379	-0.709033469106433	-6.17661591222696	0.000767999232000768	chr10	118691404	118695140	3737	-	ENST00000369151.8	CACUL1	introns
chr10	118692177	118693081	905	8	0.869254336541379	-0.709033469106433	-6.17661591222696	0.000767999232000768	chr10	118691404	118693701	2298	-	ENST00000493518.5	CACUL1	introns
chr13	24637966	24638484	519	24	1.71897975711516	-0.580412197974688	-6.14985834761514	0.000783999216000784	chr13	24613984	24675407	61424	*			intergenic
chr16	85390626	85391097	472	22	2.1113945244689	-0.824035582383373	-6.13580107161985	0.000791999208000792	chr16	85357644	85633913	276270	+	ENST00000637419.1	GSE1	introns
chr5	157690278	157690687	410	35	1.86583625285436	-0.475767772174677	-6.12249025072092	0.000805999194000806	chr5	157690267	157691266	1000	-	ENST00000522076.1		promoters
chr5	157690278	157690687	410	35	1.86583625285436	-0.475767772174677	-6.12249025072092	0.000805999194000806	chr5	157689934	157690878	945	-	ENST00000636953.1		exons
chr7	55965741	55966881	1141	26	2.05266604354691	-0.363336389052163	-6.11807864438796	0.00080999919000081	chr7	55951931	55978125	26195	+	ENST00000446692.5	NIPSP2	introns
chr7	55965741	55966881	1141	26	2.05266604354691	-0.363336389052163	-6.11807864438796	0.00080999919000081	chr7	55964702	55978125	13424	+	ENST00000446778.5	NIPSP2	introns
chr7	55965741	55966881	1141	26	2.05266604354691	-0.363336389052163	-6.11807864438796	0.00080999919000081	chr7	55964702	55978125	13424	+	ENST00000322090.8	NIPSP2	introns
chr7	55965741	55966881	1141	26	2.05266604354691	-0.363336389052163	-6.11807864438796	0.00080999919000081	chr7	55964702	55978125	13424	+	ENST00000470036.5	NIPSP2	introns
chr7	55965741	55966881	1141	26	2.05266604354691	-0.363336389052163	-6.11807864438796	0.00080999919000081	chr7	55964702	55978125	13424	+	ENST00000456204.5	NIPSP2	introns
chr7	55965741	55966881	1141	26	2.05266604354691	-0.363336389052163	-6.11807864438796	0.00080999919000081	chr7	55965210	55978125	12916	+	ENST00000437587.5	NIPSP2	introns
chr7	55965741	55966881	1141	26	2.05266604354691	-0.363336389052163	-6.11807864438796	0.00080999919000081	chr7	55965151	55978125	12975	+	ENST00000487370.5	NIPSP2	introns
chr7	55965741	55966881	1141	26	2.05266604354691	-0.363336389052163	-6.11807864438796	0.00080999919000081	chr7	55965151	55978125	12975	+	ENST00000472404.1	NIPSP2	introns
chr2	95525307	95526129	823	32	2.8285288497557	-0.452218233588852	-6.11564253835932	0.000815999184000816	chr2	95524345	95525344	1000	+	ENST00000393279.2		promoters
chr2	95525307	95526129	823	32	2.8285288497557	-0.452218233588852	-6.11564253835932	0.000815999184000816	chr2	95525651	95526650	1000	+	ENST00000608013.1		promoters
chr2	95525307	95526129	823	32	2.8285288497557	-0.452218233588852	-6.11564253835932	0.000815999184000816	chr2	95521651	95525650	4000	+	ENST00000608013.1		1to5kb
chr2	95525307	95526129	823	32	2.8285288497557	-0.452218233588852	-6.11564253835932	0.000815999184000816	chr2	95523855	95527854	4000	+	ENST00000442128.2		1to5kb
chr2	95525307	95526129	823	32	2.8285288497557	-0.452218233588852	-6.11564253835932	0.000815999184000816	chr2	95525345	95525783	439	+	ENST00000393279.2		exons
chr2	95525307	95526129	823	32	2.8285288497557	-0.452218233588852	-6.11564253835932	0.000815999184000816	chr2	95525109	95526702	1594	-	ENST00000609975.1		exons
chr2	95525307	95526129	823	32	2.8285288497557	-0.452218233588852	-6.11564253835932	0.000815999184000816	chr2	95525784	95526232	449	+	ENST00000393279.2		introns
chr8	140237801	140238758	958	33	2.38904131491267	-0.422715980212732	-6.10830422164612	0.000825999174000826	chr8	140238494	140239493	1000	-	ENST00000517667.5	TRAPPC9	promoters
chr8	140237801	140238758	958	33	2.38904131491267	-0.422715980212732	-6.10830422164612	0.000825999174000826	chr8	140238341	140238493	153	-	ENST00000517667.5	TRAPPC9	exons
chr8	140237801	140238758	958	33	2.38904131491267	-0.422715980212732	-6.10830422164612	0.000825999174000826	chr8	140221584	140252776	31193	-	ENST00000438773.4	TRAPPC9	introns
chr8	140237801	140238758	958	33	2.38904131491267	-0.422715980212732	-6.10830422164612	0.000825999174000826	chr8	140221584	140252776	31193	-	ENST00000648948.2	TRAPPC9	introns
chr8	140237801	140238758	958	33	2.38904131491267	-0.422715980212732	-6.10830422164612	0.000825999174000826	chr8	140221584	140252776	31193	-	ENST00000520857.5	TRAPPC9	introns
chr8	140237801	140238758	958	33	2.38904131491267	-0.422715980212732	-6.10830422164612	0.000825999174000826	chr8	140221584	140252776	31193	-	ENST00000521667.5	TRAPPC9	introns
chr8	140237801	140238758	958	33	2.38904131491267	-0.422715980212732	-6.10830422164612	0.000825999174000826	chr8	140221584	140238340	16757	-	ENST00000517667.5	TRAPPC9	introns
chr8	140237801	140238758	958	33	2.38904131491267	-0.422715980212732	-6.10830422164612	0.000825999174000826	chr8	140221584	140252776	31193	-	ENST00000520532.5	TRAPPC9	introns
chr8	140237801	140238758	958	33	2.38904131491267	-0.422715980212732	-6.10830422164612	0.000825999174000826	chr8	140221584	140252776	31193	-	ENST00000518839.1	TRAPPC9	introns
chr10	14995800	14996304	505	34	3.36875021674822	-0.595927430094799	-6.10561844120639	0.000830999169000831	chr10	14992516	14999049	6534	*			intergenic
chr6	17291993	17292108	116	8	0.512466273243147	0.73280635919642	6.09999583765923	0.00083999916000084	chr6	17291756	17293871	2116	+	ENST00000379052.10	RBM24	exons
chr6	17291993	17292108	116	8	0.512466273243147	0.73280635919642	6.09999583765923	0.00083999916000084	chr6	17291756	17293030	1275	+	ENST00000509686.5	RBM24	exons
chr6	17291993	17292108	116	8	0.512466273243147	0.73280635919642	6.09999583765923	0.00083999916000084	chr6	17291756	17292454	699	+	ENST00000425446.6	RBM24	exons
chr6	17291993	17292108	116	8	0.512466273243147	0.73280635919642	6.09999583765923	0.00083999916000084	chr6	17291756	17292136	381	+	ENST00000503965.5	RBM24	exons
chr6	17291993	17292108	116	8	0.512466273243147	0.73280635919642	6.09999583765923	0.00083999916000084	chr6	17291756	17293866	2111	+	ENST00000318204.5	RBM24	exons
chr6	17291993	17292108	116	8	0.512466273243147	0.73280635919642	6.09999583765923	0.00083999916000084	chr6	17291756	17292217	462	+	ENST00000504055.1	RBM24	exons
chr6	17291993	17292108	116	8	0.512466273243147	0.73280635919642	6.09999583765923	0.00083999916000084	chr6	17291756	17292763	1008	+	ENST00000510826.1	RBM24	exons
chr6	17291993	17292108	116	8	0.512466273243147	0.73280635919642	6.09999583765923	0.00083999916000084	chr6	17291756	17293023	1268	+	ENST00000508508.1	RBM24	exons
chr6	17291993	17292108	116	8	0.512466273243147	0.73280635919642	6.09999583765923	0.00083999916000084	chr6	17291756	17293030	1275	+	ENST00000509686.5	RBM24	3UTRs
chr16	73399602	73399680	79	4	0.207986332345391	-1.13533788283356	-6.09349991412157	0.00084999915000085	chr16	73318337	73456002	137666	-	ENST00000641206.2	ZFHX3	introns
chr16	73399602	73399680	79	4	0.207986332345391	-1.13533788283356	-6.09349991412157	0.00084999915000085	chr16	73396394	73400393	4000	+	ENST00000666218.1	LINC01568	1to5kb
chr16	73399602	73399680	79	4	0.207986332345391	-1.13533788283356	-6.09349991412157	0.00084999915000085	chr16	73387255	73420656	33402	+	ENST00000671224.1	LINC01568	introns
chr16	73399602	73399680	79	4	0.207986332345391	-1.13533788283356	-6.09349991412157	0.00084999915000085	chr16	73387255	73400138	12884	+	ENST00000668007.1	LINC01568	introns
chr16	73399602	73399680	79	4	0.207986332345391	-1.13533788283356	-6.09349991412157	0.00084999915000085	chr16	73387255	73420092	32838	+	ENST00000665707.1	LINC01568	introns
chr16	73399602	73399680	79	4	0.207986332345391	-1.13533788283356	-6.09349991412157	0.00084999915000085	chr16	73387255	73420098	32844	+	ENST00000555721.2	LINC01568	introns
chr16	73399602	73399680	79	4	0.207986332345391	-1.13533788283356	-6.09349991412157	0.00084999915000085	chr16	73387255	73408186	20932	+	ENST00000656216.1	LINC01568	introns
chr16	73399602	73399680	79	4	0.207986332345391	-1.13533788283356	-6.09349991412157	0.00084999915000085	chr16	73387255	73420656	33402	+	ENST00000669193.1	LINC01568	introns
chr16	73399602	73399680	79	4	0.207986332345391	-1.13533788283356	-6.09349991412157	0.00084999915000085	chr16	73387255	73408186	20932	+	ENST00000670919.1	LINC01568	introns
chr16	73399602	73399680	79	4	0.207986332345391	-1.13533788283356	-6.09349991412157	0.00084999915000085	chr16	73387255	73404397	17143	+	ENST00000670932.1	LINC01568	introns
chr16	73399602	73399680	79	4	0.207986332345391	-1.13533788283356	-6.09349991412157	0.00084999915000085	chr16	73387255	73404397	17143	+	ENST00000663851.1	LINC01568	introns
chr16	73399602	73399680	79	4	0.207986332345391	-1.13533788283356	-6.09349991412157	0.00084999915000085	chr16	73387255	73420656	33402	+	ENST00000641790.1	LINC01568	introns
chr16	73399602	73399680	79	4	0.207986332345391	-1.13533788283356	-6.09349991412157	0.00084999915000085	chr16	73387255	73404397	17143	+	ENST00000666626.1	LINC01568	introns
chr16	73399602	73399680	79	4	0.207986332345391	-1.13533788283356	-6.09349991412157	0.00084999915000085	chr16	73387255	73404397	17143	+	ENST00000669634.1	LINC01568	introns
chr16	73399602	73399680	79	4	0.207986332345391	-1.13533788283356	-6.09349991412157	0.00084999915000085	chr16	73387255	73404397	17143	+	ENST00000655534.1	LINC01568	introns
chr16	73399602	73399680	79	4	0.207986332345391	-1.13533788283356	-6.09349991412157	0.00084999915000085	chr16	73387255	73400138	12884	+	ENST00000554640.5	LINC01568	introns
chr16	73399602	73399680	79	4	0.207986332345391	-1.13533788283356	-6.09349991412157	0.00084999915000085	chr16	73387255	73420656	33402	+	ENST00000562661.1	LINC01568	introns
chr16	73399602	73399680	79	4	0.207986332345391	-1.13533788283356	-6.09349991412157	0.00084999915000085	chr16	73387255	73404397	17143	+	ENST00000669648.1	LINC01568	introns
chr1	38425747	38427601	1855	24	4.09322146478939	-0.73435744219049	-6.07939473227628	0.000863999136000864	chr1	38396766	38469824	73059	*			intergenic
chr6	168333470	168334096	627	17	1.09109770095549	-0.656961935722915	-6.07549074258683	0.00086999913000087	chr6	168324778	168369696	44919	*			intergenic
chr11	66725443	66726083	641	14	0.801481951861096	-0.550266243593778	-6.06977953426884	0.000875999124000876	chr11	66722241	66726240	4000	-	ENST00000529997.5	SPTBN2	1to5kb
chr11	66725443	66726083	641	14	0.801481951861096	-0.550266243593778	-6.06977953426884	0.000875999124000876	chr11	66721441	66728740	7300	-	ENST00000533211.6	SPTBN2	introns
chr11	66725443	66726083	641	14	0.801481951861096	-0.550266243593778	-6.06977953426884	0.000875999124000876	chr11	66721533	66728740	7208	-	ENST00000647510.2	SPTBN2	introns
chr11	66725443	66726083	641	14	0.801481951861096	-0.550266243593778	-6.06977953426884	0.000875999124000876	chr11	66721263	66728740	7478	-	ENST00000309996.7	SPTBN2	introns
chr11	66725443	66726083	641	14	0.801481951861096	-0.550266243593778	-6.06977953426884	0.000875999124000876	chr11	66721263	66728740	7478	-	ENST00000611817.5	SPTBN2	introns
chr1	12069842	12070273	432	7	0.413494202265829	-0.842727674157875	-6.06525874708563	0.000876999123000877	chr1	12063662	12084463	20802	+	ENST00000263932.7	TNFRSF8	introns
chr1	12069842	12070273	432	7	0.413494202265829	-0.842727674157875	-6.06525874708563	0.000876999123000877	chr1	12063662	12097100	33439	+	ENST00000417814.3	TNFRSF8	introns
chr1	12069842	12070273	432	7	0.413494202265829	-0.842727674157875	-6.06525874708563	0.000876999123000877	chr1	12063662	12097100	33439	+	ENST00000514649.5	TNFRSF8	introns
chr6	57961748	57962397	650	23	2.40165873110835	-0.661139935009275	-6.06370476999198	0.000878999121000879	chr6	57961078	57962077	1000	+	ENST00000641775.1	LOC101927293	promoters
chr6	57961748	57962397	650	23	2.40165873110835	-0.661139935009275	-6.06370476999198	0.000878999121000879	chr6	57961125	57962124	1000	+	ENST00000666847.1	LOC101927293	promoters
chr6	57961748	57962397	650	23	2.40165873110835	-0.661139935009275	-6.06370476999198	0.000878999121000879	chr6	57961178	57962177	1000	+	ENST00000670046.1	LOC101927293	promoters
chr6	57961748	57962397	650	23	2.40165873110835	-0.661139935009275	-6.06370476999198	0.000878999121000879	chr6	57961178	57962177	1000	+	ENST00000654790.1	LOC101927293	promoters
chr6	57961748	57962397	650	23	2.40165873110835	-0.661139935009275	-6.06370476999198	0.000878999121000879	chr6	57961178	57962177	1000	+	ENST00000671027.1	LOC101927293	promoters
chr6	57961748	57962397	650	23	2.40165873110835	-0.661139935009275	-6.06370476999198	0.000878999121000879	chr6	57961383	57962382	1000	-	ENST00000636069.1	LINC00680-GUSBP4	promoters
chr6	57961748	57962397	650	23	2.40165873110835	-0.661139935009275	-6.06370476999198	0.000878999121000879	chr6	57961383	57962382	1000	-	ENST00000637710.1	LINC00680-GUSBP4	promoters
chr6	57961748	57962397	650	23	2.40165873110835	-0.661139935009275	-6.06370476999198	0.000878999121000879	chr6	57961502	57962501	1000	-	ENST00000450081.5	LINC00680	promoters
chr6	57961748	57962397	650	23	2.40165873110835	-0.661139935009275	-6.06370476999198	0.000878999121000879	chr6	57961381	57962380	1000	-	ENST00000399751.6	LINC00680	promoters
chr6	57961748	57962397	650	23	2.40165873110835	-0.661139935009275	-6.06370476999198	0.000878999121000879	chr6	57961381	57962380	1000	-	ENST00000418368.1	LINC00680	promoters
chr6	57961748	57962397	650	23	2.40165873110835	-0.661139935009275	-6.06370476999198	0.000878999121000879	chr6	57961425	57962424	1000	-	ENST00000418765.6	LINC00680	promoters
chr6	57961748	57962397	650	23	2.40165873110835	-0.661139935009275	-6.06370476999198	0.000878999121000879	chr6	57961346	57962345	1000	-	ENST00000635948.1	LINC00680-GUSBP4	promoters
chr6	57961748	57962397	650	23	2.40165873110835	-0.661139935009275	-6.06370476999198	0.000878999121000879	chr6	57962383	57966382	4000	-	ENST00000636069.1	LINC00680-GUSBP4	1to5kb
chr6	57961748	57962397	650	23	2.40165873110835	-0.661139935009275	-6.06370476999198	0.000878999121000879	chr6	57962383	57966382	4000	-	ENST00000637710.1	LINC00680-GUSBP4	1to5kb
chr6	57961748	57962397	650	23	2.40165873110835	-0.661139935009275	-6.06370476999198	0.000878999121000879	chr6	57962381	57966380	4000	-	ENST00000399751.6	LINC00680	1to5kb
chr6	57961748	57962397	650	23	2.40165873110835	-0.661139935009275	-6.06370476999198	0.000878999121000879	chr6	57962381	57966380	4000	-	ENST00000418368.1	LINC00680	1to5kb
chr6	57961748	57962397	650	23	2.40165873110835	-0.661139935009275	-6.06370476999198	0.000878999121000879	chr6	57962346	57966345	4000	-	ENST00000635948.1	LINC00680-GUSBP4	1to5kb
chr6	57961748	57962397	650	23	2.40165873110835	-0.661139935009275	-6.06370476999198	0.000878999121000879	chr6	57962181	57962248	68	+	ENST00000641671.1	LOC101927293	exons
chr6	57961748	57962397	650	23	2.40165873110835	-0.661139935009275	-6.06370476999198	0.000878999121000879	chr6	57962181	57962248	68	+	ENST00000663799.1	LOC101927293	exons
chr6	57961748	57962397	650	23	2.40165873110835	-0.661139935009275	-6.06370476999198	0.000878999121000879	chr6	57962131	57962248	118	+	ENST00000667471.1	LOC101927293	exons
chr6	57961748	57962397	650	23	2.40165873110835	-0.661139935009275	-6.06370476999198	0.000878999121000879	chr6	57962181	57962248	68	+	ENST00000666162.1	LOC101927293	exons
chr6	57961748	57962397	650	23	2.40165873110835	-0.661139935009275	-6.06370476999198	0.000878999121000879	chr6	57962181	57962248	68	+	ENST00000670654.1	LOC101927293	exons
chr6	57961748	57962397	650	23	2.40165873110835	-0.661139935009275	-6.06370476999198	0.000878999121000879	chr6	57962181	57962248	68	+	ENST00000641829.1	LOC101927293	exons
chr6	57961748	57962397	650	23	2.40165873110835	-0.661139935009275	-6.06370476999198	0.000878999121000879	chr6	57961725	57962248	524	+	ENST00000662791.1	LOC101927293	exons
chr6	57961748	57962397	650	23	2.40165873110835	-0.661139935009275	-6.06370476999198	0.000878999121000879	chr6	57962078	57962248	171	+	ENST00000641775.1	LOC101927293	exons
chr6	57961748	57962397	650	23	2.40165873110835	-0.661139935009275	-6.06370476999198	0.000878999121000879	chr6	57962125	57962248	124	+	ENST00000666847.1	LOC101927293	exons
chr6	57961748	57962397	650	23	2.40165873110835	-0.661139935009275	-6.06370476999198	0.000878999121000879	chr6	57962178	57962248	71	+	ENST00000670046.1	LOC101927293	exons
chr6	57961748	57962397	650	23	2.40165873110835	-0.661139935009275	-6.06370476999198	0.000878999121000879	chr6	57962178	57962248	71	+	ENST00000654790.1	LOC101927293	exons
chr6	57961748	57962397	650	23	2.40165873110835	-0.661139935009275	-6.06370476999198	0.000878999121000879	chr6	57962178	57962248	71	+	ENST00000671027.1	LOC101927293	exons
chr6	57961748	57962397	650	23	2.40165873110835	-0.661139935009275	-6.06370476999198	0.000878999121000879	chr6	57961743	57962180	438	+	ENST00000641671.1	LOC101927293	introns
chr6	57961748	57962397	650	23	2.40165873110835	-0.661139935009275	-6.06370476999198	0.000878999121000879	chr6	57962249	57965516	3268	+	ENST00000641671.1	LOC101927293	introns
chr6	57961748	57962397	650	23	2.40165873110835	-0.661139935009275	-6.06370476999198	0.000878999121000879	chr6	57961743	57962180	438	+	ENST00000663799.1	LOC101927293	introns
chr6	57961748	57962397	650	23	2.40165873110835	-0.661139935009275	-6.06370476999198	0.000878999121000879	chr6	57962249	57965516	3268	+	ENST00000663799.1	LOC101927293	introns
chr6	57961748	57962397	650	23	2.40165873110835	-0.661139935009275	-6.06370476999198	0.000878999121000879	chr6	57961743	57971594	9852	+	ENST00000420759.3	LOC101927293	introns
chr6	57961748	57962397	650	23	2.40165873110835	-0.661139935009275	-6.06370476999198	0.000878999121000879	chr6	57961743	57962130	388	+	ENST00000667471.1	LOC101927293	introns
chr6	57961748	57962397	650	23	2.40165873110835	-0.661139935009275	-6.06370476999198	0.000878999121000879	chr6	57962249	57971594	9346	+	ENST00000667471.1	LOC101927293	introns
chr6	57961748	57962397	650	23	2.40165873110835	-0.661139935009275	-6.06370476999198	0.000878999121000879	chr6	57961743	57962180	438	+	ENST00000666162.1	LOC101927293	introns
chr6	57961748	57962397	650	23	2.40165873110835	-0.661139935009275	-6.06370476999198	0.000878999121000879	chr6	57962249	57971594	9346	+	ENST00000666162.1	LOC101927293	introns
chr6	57961748	57962397	650	23	2.40165873110835	-0.661139935009275	-6.06370476999198	0.000878999121000879	chr6	57961743	57971594	9852	+	ENST00000667148.1	LOC101927293	introns
chr6	57961748	57962397	650	23	2.40165873110835	-0.661139935009275	-6.06370476999198	0.000878999121000879	chr6	57961743	57962180	438	+	ENST00000670654.1	LOC101927293	introns
chr6	57961748	57962397	650	23	2.40165873110835	-0.661139935009275	-6.06370476999198	0.000878999121000879	chr6	57962249	58027671	65423	+	ENST00000670654.1	LOC101927293	introns
chr6	57961748	57962397	650	23	2.40165873110835	-0.661139935009275	-6.06370476999198	0.000878999121000879	chr6	57961743	57962180	438	+	ENST00000641829.1	LOC101927293	introns
chr6	57961748	57962397	650	23	2.40165873110835	-0.661139935009275	-6.06370476999198	0.000878999121000879	chr6	57962249	57965516	3268	+	ENST00000641829.1	LOC101927293	introns
chr6	57961748	57962397	650	23	2.40165873110835	-0.661139935009275	-6.06370476999198	0.000878999121000879	chr6	57962249	57971594	9346	+	ENST00000662791.1	LOC101927293	introns
chr6	57961748	57962397	650	23	2.40165873110835	-0.661139935009275	-6.06370476999198	0.000878999121000879	chr6	57962249	58027671	65423	+	ENST00000641775.1	LOC101927293	introns
chr6	57961748	57962397	650	23	2.40165873110835	-0.661139935009275	-6.06370476999198	0.000878999121000879	chr6	57962249	58027671	65423	+	ENST00000666847.1	LOC101927293	introns
chr6	57961748	57962397	650	23	2.40165873110835	-0.661139935009275	-6.06370476999198	0.000878999121000879	chr6	57962249	57965516	3268	+	ENST00000670046.1	LOC101927293	introns
chr6	57961748	57962397	650	23	2.40165873110835	-0.661139935009275	-6.06370476999198	0.000878999121000879	chr6	57962249	57965665	3417	+	ENST00000654790.1	LOC101927293	introns
chr6	57961748	57962397	650	23	2.40165873110835	-0.661139935009275	-6.06370476999198	0.000878999121000879	chr6	57962249	57965516	3268	+	ENST00000671027.1	LOC101927293	introns
chr10	55627383	55627876	494	18	1.41030823499179	-0.529444548330933	-6.06273267749877	0.00087999912000088	chr10	55627865	55627942	78	-	ENST00000613346.4	PCDH15	5UTRs
chr10	55627383	55627876	494	18	1.41030823499179	-0.529444548330933	-6.06273267749877	0.00087999912000088	chr10	55627625	55627753	129	-	ENST00000613346.4	PCDH15	5UTRs
chr10	55627383	55627876	494	18	1.41030823499179	-0.529444548330933	-6.06273267749877	0.00087999912000088	chr10	55627865	55627942	78	-	ENST00000613346.4	PCDH15	exons
chr10	55627383	55627876	494	18	1.41030823499179	-0.529444548330933	-6.06273267749877	0.00087999912000088	chr10	55627625	55627753	129	-	ENST00000613346.4	PCDH15	exons
chr10	55627383	55627876	494	18	1.41030823499179	-0.529444548330933	-6.06273267749877	0.00087999912000088	chr10	55166652	55627624	460973	-	ENST00000613346.4	PCDH15	introns
chr10	55627383	55627876	494	18	1.41030823499179	-0.529444548330933	-6.06273267749877	0.00087999912000088	chr10	55627754	55627864	111	-	ENST00000613346.4	PCDH15	introns
chr10	93243105	93243460	356	4	0.269976057513233	0.936524818622203	6.0550292700505	0.000893999106000894	chr10	93214628	93284003	69376	*			intergenic
chr21	41728031	41728367	337	16	1.96816921002299	-0.949812164268866	-6.05251724931482	0.0008999991000009	chr21	41720776	41734372	13597	*			intergenic
chr3	58420216	58421003	788	10	1.07019156564546	-0.651304164005105	-6.0410141805457	0.00090999909000091	chr3	58420536	58420568	33	+	ENST00000383716.7	PXK	exons
chr3	58420216	58421003	788	10	1.07019156564546	-0.651304164005105	-6.0410141805457	0.00090999909000091	chr3	58420536	58420568	33	+	ENST00000463280.5	PXK	exons
chr3	58420216	58421003	788	10	1.07019156564546	-0.651304164005105	-6.0410141805457	0.00090999909000091	chr3	58420536	58420728	193	+	ENST00000383715.8	PXK	exons
chr3	58420216	58421003	788	10	1.07019156564546	-0.651304164005105	-6.0410141805457	0.00090999909000091	chr3	58420536	58420960	425	+	ENST00000484288.5	PXK	exons
chr3	58420216	58421003	788	10	1.07019156564546	-0.651304164005105	-6.0410141805457	0.00090999909000091	chr3	58420539	58420735	197	+	ENST00000495557.5	PXK	exons
chr3	58420216	58421003	788	10	1.07019156564546	-0.651304164005105	-6.0410141805457	0.00090999909000091	chr3	58420536	58420568	33	+	ENST00000493474.1	PXK	exons
chr3	58420216	58421003	788	10	1.07019156564546	-0.651304164005105	-6.0410141805457	0.00090999909000091	chr3	58410160	58424751	14592	+	ENST00000302779.9	PXK	introns
chr3	58420216	58421003	788	10	1.07019156564546	-0.651304164005105	-6.0410141805457	0.00090999909000091	chr3	58412964	58424751	11788	+	ENST00000468776.5	PXK	introns
chr3	58420216	58421003	788	10	1.07019156564546	-0.651304164005105	-6.0410141805457	0.00090999909000091	chr3	58412964	58420535	7572	+	ENST00000383716.7	PXK	introns
chr3	58420216	58421003	788	10	1.07019156564546	-0.651304164005105	-6.0410141805457	0.00090999909000091	chr3	58420569	58424751	4183	+	ENST00000383716.7	PXK	introns
chr3	58420216	58421003	788	10	1.07019156564546	-0.651304164005105	-6.0410141805457	0.00090999909000091	chr3	58412964	58424751	11788	+	ENST00000356151.7	PXK	introns
chr3	58420216	58421003	788	10	1.07019156564546	-0.651304164005105	-6.0410141805457	0.00090999909000091	chr3	58412964	58420535	7572	+	ENST00000463280.5	PXK	introns
chr3	58420216	58421003	788	10	1.07019156564546	-0.651304164005105	-6.0410141805457	0.00090999909000091	chr3	58420569	58424751	4183	+	ENST00000463280.5	PXK	introns
chr3	58420216	58421003	788	10	1.07019156564546	-0.651304164005105	-6.0410141805457	0.00090999909000091	chr3	58412964	58420535	7572	+	ENST00000383715.8	PXK	introns
chr3	58420216	58421003	788	10	1.07019156564546	-0.651304164005105	-6.0410141805457	0.00090999909000091	chr3	58412964	58420535	7572	+	ENST00000484288.5	PXK	introns
chr3	58420216	58421003	788	10	1.07019156564546	-0.651304164005105	-6.0410141805457	0.00090999909000091	chr3	58412964	58423460	10497	+	ENST00000479241.5	PXK	introns
chr3	58420216	58421003	788	10	1.07019156564546	-0.651304164005105	-6.0410141805457	0.00090999909000091	chr3	58412964	58424751	11788	+	ENST00000477308.5	PXK	introns
chr3	58420216	58421003	788	10	1.07019156564546	-0.651304164005105	-6.0410141805457	0.00090999909000091	chr3	58410160	58424751	14592	+	ENST00000479134.5	PXK	introns
chr3	58420216	58421003	788	10	1.07019156564546	-0.651304164005105	-6.0410141805457	0.00090999909000091	chr3	58412964	58420538	7575	+	ENST00000495557.5	PXK	introns
chr3	58420216	58421003	788	10	1.07019156564546	-0.651304164005105	-6.0410141805457	0.00090999909000091	chr3	58412964	58420535	7572	+	ENST00000493474.1	PXK	introns
chr3	58420216	58421003	788	10	1.07019156564546	-0.651304164005105	-6.0410141805457	0.00090999909000091	chr3	58420569	58424751	4183	+	ENST00000493474.1	PXK	introns
chr3	58420216	58421003	788	10	1.07019156564546	-0.651304164005105	-6.0410141805457	0.00090999909000091	chr3	58420556	58420568	13	+	ENST00000383716.7	PXK	3UTRs
chr3	58420216	58421003	788	10	1.07019156564546	-0.651304164005105	-6.0410141805457	0.00090999909000091	chr3	58420556	58420568	13	+	ENST00000463280.5	PXK	3UTRs
chr3	58420216	58421003	788	10	1.07019156564546	-0.651304164005105	-6.0410141805457	0.00090999909000091	chr3	58420556	58420728	173	+	ENST00000383715.8	PXK	3UTRs
chr3	58420216	58421003	788	10	1.07019156564546	-0.651304164005105	-6.0410141805457	0.00090999909000091	chr3	58420556	58420960	405	+	ENST00000484288.5	PXK	3UTRs
chr3	58420216	58421003	788	10	1.07019156564546	-0.651304164005105	-6.0410141805457	0.00090999909000091	chr3	58420556	58420735	180	+	ENST00000495557.5	PXK	3UTRs
chr3	58420216	58421003	788	10	1.07019156564546	-0.651304164005105	-6.0410141805457	0.00090999909000091	chr3	58420556	58420568	13	+	ENST00000493474.1	PXK	3UTRs
chr15	96764516	96764982	467	25	1.98218580524079	-0.614443009673002	-6.04067487210095	0.00090999909000091	chr15	96758597	96772004	13408	*			intergenic
chr18	10131321	10131667	347	8	0.49906901923004	-0.63900102903206	-6.03848961519001	0.000913999086000914	chr18	10125502	10144156	18655	+	ENST00000669473.1		introns
chr18	10131321	10131667	347	8	0.49906901923004	-0.63900102903206	-6.03848961519001	0.000913999086000914	chr18	10125502	10144156	18655	+	ENST00000582470.1		introns
chr11	120637282	120637756	475	9	1.03481283816904	-0.760233695832623	-6.03152314466315	0.000920999079000921	chr11	120511888	120653687	141800	+	ENST00000638419.1	GRIK4	introns
chr11	120637282	120637756	475	9	1.03481283816904	-0.760233695832623	-6.03152314466315	0.000920999079000921	chr11	120511888	120653684	141797	+	ENST00000527524.8	GRIK4	introns
chr11	120637282	120637756	475	9	1.03481283816904	-0.760233695832623	-6.03152314466315	0.000920999079000921	chr11	120564726	120660268	95543	+	ENST00000438375.2	GRIK4	introns
chr11	120637282	120637756	475	9	1.03481283816904	-0.760233695832623	-6.03152314466315	0.000920999079000921	chr11	120564726	120653684	88959	+	ENST00000533291.5	GRIK4	introns
chr11	120637282	120637756	475	9	1.03481283816904	-0.760233695832623	-6.03152314466315	0.000920999079000921	chr11	120576564	120802692	226129	+	ENST00000526536.1	LOC107984400	introns
chr6	38169662	38170881	1220	35	2.10358619745999	-0.481021292674533	-6.01393581689729	0.000935999064000936	chr6	38168451	38175182	6732	-	ENST00000314100.10	BTBD9	exons
chr6	38169662	38170881	1220	35	2.10358619745999	-0.481021292674533	-6.01393581689729	0.000935999064000936	chr6	38168451	38175182	6732	-	ENST00000481247.6	BTBD9	exons
chr6	38169662	38170881	1220	35	2.10358619745999	-0.481021292674533	-6.01393581689729	0.000935999064000936	chr6	38168451	38174984	6534	-	ENST00000314100.10	BTBD9	3UTRs
chr6	38169662	38170881	1220	35	2.10358619745999	-0.481021292674533	-6.01393581689729	0.000935999064000936	chr6	38168451	38174984	6534	-	ENST00000481247.6	BTBD9	3UTRs
chr1	246599551	246600140	590	10	0.784665459753144	-0.549667453602928	-6.01147212639179	0.000936999063000937	chr1	246591942	246621428	29487	+	ENST00000483271.1	CNST	introns
chr1	246599551	246600140	590	10	0.784665459753144	-0.549667453602928	-6.01147212639179	0.000936999063000937	chr1	246591942	246621428	29487	+	ENST00000366513.9	CNST	introns
chr1	246599551	246600140	590	10	0.784665459753144	-0.549667453602928	-6.01147212639179	0.000936999063000937	chr1	246591942	246621428	29487	+	ENST00000366512.7	CNST	introns
chr1	246599551	246600140	590	10	0.784665459753144	-0.549667453602928	-6.01147212639179	0.000936999063000937	chr1	246591942	246631893	39952	+	ENST00000366511.1	CNST	introns
chr20	30911492	30912303	812	39	5.5544170888137	-0.565341750432283	-6.00568425190813	0.000942999057000943	chr20	30821275	31252663	431389	*			intergenic
chr5	128423870	128425054	1185	10	0.94789388097097	0.594226680664091	5.98694030706267	0.000961999038000962	chr5	128408800	128446480	37681	-	ENST00000262464.9	FBN2	introns
chr5	128423870	128425054	1185	10	0.94789388097097	0.594226680664091	5.98694030706267	0.000961999038000962	chr5	128408800	128446480	37681	-	ENST00000508053.5	FBN2	introns
chr5	128423870	128425054	1185	10	0.94789388097097	0.594226680664091	5.98694030706267	0.000961999038000962	chr5	128408800	128446480	37681	-	ENST00000508989.5	FBN2	introns
chr4	681820	682100	281	27	1.59371543360675	-0.723266698129534	-5.96352919356445	0.000990999009000991	chr4	681893	682027	135	+	ENST00000506838.5	MYL5	exons
chr4	681820	682100	281	27	1.59371543360675	-0.723266698129534	-5.96352919356445	0.000990999009000991	chr4	681893	682022	130	+	ENST00000505477.5	MYL5	exons
chr4	681820	682100	281	27	1.59371543360675	-0.723266698129534	-5.96352919356445	0.000990999009000991	chr4	681893	682027	135	+	ENST00000503300.5	MYL5	exons
chr4	681820	682100	281	27	1.59371543360675	-0.723266698129534	-5.96352919356445	0.000990999009000991	chr4	681893	682028	136	+	ENST00000511290.5	MYL5	exons
chr4	681820	682100	281	27	1.59371543360675	-0.723266698129534	-5.96352919356445	0.000990999009000991	chr4	681893	682033	141	+	ENST00000400159.6	MYL5	exons
chr4	681820	682100	281	27	1.59371543360675	-0.723266698129534	-5.96352919356445	0.000990999009000991	chr4	681893	681990	98	+	ENST00000513662.1	MYL5	exons
chr4	681820	682100	281	27	1.59371543360675	-0.723266698129534	-5.96352919356445	0.000990999009000991	chr4	681893	682028	136	+	ENST00000503612.1	MYL5	exons
chr4	681820	682100	281	27	1.59371543360675	-0.723266698129534	-5.96352919356445	0.000990999009000991	chr4	681829	682376	548	-	ENST00000512400.1	SLC49A3	exons
chr4	681820	682100	281	27	1.59371543360675	-0.723266698129534	-5.96352919356445	0.000990999009000991	chr4	681829	682376	548	-	ENST00000322224.9	SLC49A3	exons
chr4	681820	682100	281	27	1.59371543360675	-0.723266698129534	-5.96352919356445	0.000990999009000991	chr4	681829	682376	548	-	ENST00000347950.9	SLC49A3	exons
chr4	681820	682100	281	27	1.59371543360675	-0.723266698129534	-5.96352919356445	0.000990999009000991	chr4	681831	682376	546	-	ENST00000404286.6	SLC49A3	exons
chr4	681820	682100	281	27	1.59371543360675	-0.723266698129534	-5.96352919356445	0.000990999009000991	chr4	681858	682376	519	-	ENST00000515118.5	SLC49A3	exons
chr4	681820	682100	281	27	1.59371543360675	-0.723266698129534	-5.96352919356445	0.000990999009000991	chr4	681862	682336	475	-	ENST00000503156.5	SLC49A3	exons
chr4	681820	682100	281	27	1.59371543360675	-0.723266698129534	-5.96352919356445	0.000990999009000991	chr4	681141	681892	752	+	ENST00000506838.5	MYL5	introns
chr4	681820	682100	281	27	1.59371543360675	-0.723266698129534	-5.96352919356445	0.000990999009000991	chr4	681141	681892	752	+	ENST00000505477.5	MYL5	introns
chr4	681820	682100	281	27	1.59371543360675	-0.723266698129534	-5.96352919356445	0.000990999009000991	chr4	681141	681892	752	+	ENST00000503300.5	MYL5	introns
chr4	681820	682100	281	27	1.59371543360675	-0.723266698129534	-5.96352919356445	0.000990999009000991	chr4	681141	681892	752	+	ENST00000511290.5	MYL5	introns
chr4	681820	682100	281	27	1.59371543360675	-0.723266698129534	-5.96352919356445	0.000990999009000991	chr4	681141	681892	752	+	ENST00000400159.6	MYL5	introns
chr4	681820	682100	281	27	1.59371543360675	-0.723266698129534	-5.96352919356445	0.000990999009000991	chr4	681141	681892	752	+	ENST00000513662.1	MYL5	introns
chr4	681820	682100	281	27	1.59371543360675	-0.723266698129534	-5.96352919356445	0.000990999009000991	chr4	681141	681892	752	+	ENST00000503612.1	MYL5	introns
chr4	681820	682100	281	27	1.59371543360675	-0.723266698129534	-5.96352919356445	0.000990999009000991	chr4	681995	682027	33	+	ENST00000506838.5	MYL5	3UTRs
chr4	681820	682100	281	27	1.59371543360675	-0.723266698129534	-5.96352919356445	0.000990999009000991	chr4	681995	682022	28	+	ENST00000505477.5	MYL5	3UTRs
chr4	681820	682100	281	27	1.59371543360675	-0.723266698129534	-5.96352919356445	0.000990999009000991	chr4	681893	682027	135	+	ENST00000503300.5	MYL5	3UTRs
chr4	681820	682100	281	27	1.59371543360675	-0.723266698129534	-5.96352919356445	0.000990999009000991	chr4	681995	682028	34	+	ENST00000511290.5	MYL5	3UTRs
chr4	681820	682100	281	27	1.59371543360675	-0.723266698129534	-5.96352919356445	0.000990999009000991	chr4	681995	682033	39	+	ENST00000400159.6	MYL5	3UTRs
chr4	681820	682100	281	27	1.59371543360675	-0.723266698129534	-5.96352919356445	0.000990999009000991	chr4	681893	681990	98	+	ENST00000513662.1	MYL5	3UTRs
chr4	681820	682100	281	27	1.59371543360675	-0.723266698129534	-5.96352919356445	0.000990999009000991	chr4	681829	681957	129	-	ENST00000322224.9	SLC49A3	3UTRs
chr4	681820	682100	281	27	1.59371543360675	-0.723266698129534	-5.96352919356445	0.000990999009000991	chr4	681829	681957	129	-	ENST00000347950.9	SLC49A3	3UTRs
chr4	681820	682100	281	27	1.59371543360675	-0.723266698129534	-5.96352919356445	0.000990999009000991	chr4	681831	681957	127	-	ENST00000404286.6	SLC49A3	3UTRs
chr4	681820	682100	281	27	1.59371543360675	-0.723266698129534	-5.96352919356445	0.000990999009000991	chr4	681858	681957	100	-	ENST00000515118.5	SLC49A3	3UTRs
chr4	681820	682100	281	27	1.59371543360675	-0.723266698129534	-5.96352919356445	0.000990999009000991	chr4	681862	682142	281	-	ENST00000503156.5	SLC49A3	3UTRs
chr16	88678089	88678782	694	39	5.66872906745107	-0.593497574978625	-5.95651856628751	0.001000998999001	chr16	88677688	88678629	942	-	ENST00000332281.6	SI3	exons
chr16	88678089	88678782	694	39	5.66872906745107	-0.593497574978625	-5.95651856628751	0.001000998999001	chr16	88672123	88686790	14668	+	ENST00000563261.6	SI3-AS1	introns
chr16	88678089	88678782	694	39	5.66872906745107	-0.593497574978625	-5.95651856628751	0.001000998999001	chr16	88678630	88681093	2464	-	ENST00000332281.6	SI3	introns
chr16	88678089	88678782	694	39	5.66872906745107	-0.593497574978625	-5.95651856628751	0.001000998999001	chr16	88677688	88678447	760	-	ENST00000332281.6	SI3	3UTRs
chr11	5936078	5936354	277	7	0.466225759011499	-0.743201953719672	-5.94728609706372	0.00101299898700101	chr11	5933751	5937750	4000	+	ENST00000528915.1	OR56A3	1to5kb
chr11	5936078	5936354	277	7	0.466225759011499	-0.743201953719672	-5.94728609706372	0.00101299898700101	chr11	5680239	5937400	257162	-	ENST00000412903.1	TRIM5	introns
chr7	99415512	99415835	324	13	0.759199426220021	-0.560704532605046	-5.94418800454142	0.00101899898100102	chr7	99415134	99416133	1000	+	ENST00000466798.1	BUD31	promoters
chr7	99415512	99415835	324	13	0.759199426220021	-0.560704532605046	-5.94418800454142	0.00101899898100102	chr7	99411187	99416137	4951	+	ENST00000403633.6	BUD31	introns
chr7	99415512	99415835	324	13	0.759199426220021	-0.560704532605046	-5.94418800454142	0.00101899898100102	chr7	99411984	99416137	4154	+	ENST00000427499.5	BUD31	introns
chr7	99415512	99415835	324	13	0.759199426220021	-0.560704532605046	-5.94418800454142	0.00101899898100102	chr7	99411187	99416137	4951	+	ENST00000496696.5	BUD31	introns
chr7	99415512	99415835	324	13	0.759199426220021	-0.560704532605046	-5.94418800454142	0.00101899898100102	chr7	99411187	99416137	4951	+	ENST00000222969.10	BUD31	introns
chr7	99415512	99415835	324	13	0.759199426220021	-0.560704532605046	-5.94418800454142	0.00101899898100102	chr7	99411187	99416137	4951	+	ENST00000471813.1	BUD31	introns
chr7	99415512	99415835	324	13	0.759199426220021	-0.560704532605046	-5.94418800454142	0.00101899898100102	chr7	99411187	99417428	6242	+	ENST00000456893.6	BUD31	introns
chr7	99415512	99415835	324	13	0.759199426220021	-0.560704532605046	-5.94418800454142	0.00101899898100102	chr7	99415267	99416137	871	+	ENST00000431419.1	BUD31	introns
chr1	240124150	240125105	956	24	2.21955290881091	0.470419756622904	5.9438570341779	0.00101899898100102	chr1	240123346	240177920	54575	+	ENST00000447095.5	FMN2	introns
chr1	240124150	240125105	956	24	2.21955290881091	0.470419756622904	5.9438570341779	0.00101899898100102	chr1	240123346	240177920	54575	+	ENST00000319653.14	FMN2	introns
chr1	240124150	240125105	956	24	2.21955290881091	0.470419756622904	5.9438570341779	0.00101899898100102	chr1	240123346	240177920	54575	+	ENST00000681210.1	FMN2	introns
chr1	240124150	240125105	956	24	2.21955290881091	0.470419756622904	5.9438570341779	0.00101899898100102	chr1	240123346	240177920	54575	+	ENST00000681741.1	FMN2	introns
chr1	240124150	240125105	956	24	2.21955290881091	0.470419756622904	5.9438570341779	0.00101899898100102	chr1	240123346	240177920	54575	+	ENST00000681824.1	FMN2	introns
chr9	134775161	134775927	767	29	3.45499807551392	-0.482889407956301	-5.94079912648017	0.00102399897600102	chr9	134775672	134776671	1000	-	ENST00000666389.1		promoters
chr9	134775161	134775927	767	29	3.45499807551392	-0.482889407956301	-5.94079912648017	0.00102399897600102	chr9	134773217	134775671	2455	-	ENST00000666389.1		exons
chr9	134775161	134775927	767	29	3.45499807551392	-0.482889407956301	-5.94079912648017	0.00102399897600102	chr9	134774913	134780101	5189	+	ENST00000371817.8	COL5A1	introns
chr9	134775161	134775927	767	29	3.45499807551392	-0.482889407956301	-5.94079912648017	0.00102399897600102	chr9	134774913	134780101	5189	+	ENST00000618395.4	COL5A1	introns
chr14	104896455	104897292	838	32	3.74925021838473	0.675852242627337	5.93269886810455	0.00103099896900103	chr14	104894711	104896747	2037	+	ENST00000414716.8	CEP170B	exons
chr14	104896455	104897292	838	32	3.74925021838473	0.675852242627337	5.93269886810455	0.00103099896900103	chr14	104894711	104896742	2032	+	ENST00000556508.5	CEP170B	exons
chr14	104896455	104897292	838	32	3.74925021838473	0.675852242627337	5.93269886810455	0.00103099896900103	chr14	104894711	104896770	2060	+	ENST00000453495.2	CEP170B	exons
chr14	104896455	104897292	838	32	3.74925021838473	0.675852242627337	5.93269886810455	0.00103099896900103	chr14	104894959	104896747	1789	+	ENST00000414716.8	CEP170B	3UTRs
chr14	104896455	104897292	838	32	3.74925021838473	0.675852242627337	5.93269886810455	0.00103099896900103	chr14	104894959	104896742	1784	+	ENST00000556508.5	CEP170B	3UTRs
chr14	104896455	104897292	838	32	3.74925021838473	0.675852242627337	5.93269886810455	0.00103099896900103	chr14	104894959	104896770	1812	+	ENST00000453495.2	CEP170B	3UTRs
chr14	104896455	104897292	838	32	3.74925021838473	0.675852242627337	5.93269886810455	0.00103099896900103	chr14	104896771	104899341	2571	*			intergenic
chr16	34162051	34162968	918	55	5.81938462890711	-0.577023457241156	-5.93268010988181	0.00103199896800103	chr16	34161959	34162958	1000	+	ENST00000363564.1		promoters
chr16	34162051	34162968	918	55	5.81938462890711	-0.577023457241156	-5.93268010988181	0.00103199896800103	chr16	34161037	34165036	4000	-	ENST00000539813.1	LINC00273	1to5kb
chr16	34162051	34162968	918	55	5.81938462890711	-0.577023457241156	-5.93268010988181	0.00103199896800103	chr16	34162959	34163110	152	+	ENST00000363564.1		exons
chr21	15290405	15290810	406	16	1.16547945739719	0.563129876405251	5.92293381194296	0.00104999895000105	chr21	15288728	15341651	52924	*			intergenic
chr12	132429519	132429963	445	14	1.47529954193135	-0.794944607695692	-5.90857446415988	0.00106999893000107	chr12	132426209	132430208	4000	-	ENST00000622182.1		1to5kb
chr1	236399071	236401735	2665	39	3.88703509689644	-0.351980879163999	-5.88996132645173	0.0010989989010011	chr1	236348285	236409215	60931	+	ENST00000637660.1	EDARADD	introns
chr1	236399071	236401735	2665	39	3.88703509689644	-0.351980879163999	-5.88996132645173	0.0010989989010011	chr1	236350840	236409215	58376	+	ENST00000439430.5	EDARADD	introns
chr1	236399071	236401735	2665	39	3.88703509689644	-0.351980879163999	-5.88996132645173	0.0010989989010011	chr1	236394506	236409215	14710	+	ENST00000334232.9	EDARADD	introns
chr1	236399071	236401735	2665	39	3.88703509689644	-0.351980879163999	-5.88996132645173	0.0010989989010011	chr1	236395661	236409215	13555	+	ENST00000359362.6	EDARADD	introns
chr1	236399071	236401735	2665	39	3.88703509689644	-0.351980879163999	-5.88996132645173	0.0010989989010011	chr1	236395661	236409215	13555	+	ENST00000642595.1	EDARADD	introns
chr1	17433212	17433868	657	22	1.70265393144149	-0.570634653956917	-5.86862607987589	0.00111999888000112	chr1	17429200	17438229	9030	-	ENST00000375436.9	RCC2	introns
chr1	17433212	17433868	657	22	1.70265393144149	-0.570634653956917	-5.86862607987589	0.00111999888000112	chr1	17429200	17438229	9030	-	ENST00000375433.3	RCC2	introns
chr4	177194738	177195189	452	9	0.806168271743077	-0.689539743334054	-5.86662618645295	0.00112299887700112	chr4	177110665	177220486	109822	-	ENST00000656694.1	LOC105377557	introns
chr4	177194738	177195189	452	9	0.806168271743077	-0.689539743334054	-5.86662618645295	0.00112299887700112	chr4	177110665	177220486	109822	-	ENST00000662794.1	LOC105377557	introns
chr4	177194738	177195189	452	9	0.806168271743077	-0.689539743334054	-5.86662618645295	0.00112299887700112	chr4	177115879	177220486	104608	-	ENST00000667713.1	LOC105377557	introns
chr17	66835341	66836144	804	34	3.70708352232108	-0.45915045843284	-5.85917403881068	0.00112999887000113	chr17	66835251	66877229	41979	+	ENST00000533854.6	CACNG5	introns
chr17	81036620	81037679	1060	37	3.18209888314217	-0.428511449463738	-5.85784530875031	0.00113099886900113	chr17	81035574	81039573	4000	-	ENST00000577066.2	BAIAP2-DT	1to5kb
chr17	81036620	81037679	1060	37	3.18209888314217	-0.428511449463738	-5.85784530875031	0.00113099886900113	chr17	81035882	81039881	4000	-	ENST00000573167.2	BAIAP2-DT	1to5kb
chr17	81036620	81037679	1060	37	3.18209888314217	-0.428511449463738	-5.85784530875031	0.00113099886900113	chr17	81036863	81036961	99	+	ENST00000571530.5	BAIAP2	5UTRs
chr17	81036620	81037679	1060	37	3.18209888314217	-0.428511449463738	-5.85784530875031	0.00113099886900113	chr17	81036863	81036961	99	+	ENST00000572329.5	BAIAP2	exons
chr17	81036620	81037679	1060	37	3.18209888314217	-0.428511449463738	-5.85784530875031	0.00113099886900113	chr17	81036863	81036961	99	+	ENST00000575245.5	BAIAP2	exons
chr17	81036620	81037679	1060	37	3.18209888314217	-0.428511449463738	-5.85784530875031	0.00113099886900113	chr17	81036863	81036961	99	+	ENST00000571530.5	BAIAP2	exons
chr17	81036620	81037679	1060	37	3.18209888314217	-0.428511449463738	-5.85784530875031	0.00113099886900113	chr17	81035309	81053667	18359	+	ENST00000321280.11	BAIAP2	introns
chr17	81036620	81037679	1060	37	3.18209888314217	-0.428511449463738	-5.85784530875031	0.00113099886900113	chr17	81035309	81053667	18359	+	ENST00000576470.5	BAIAP2	introns
chr17	81036620	81037679	1060	37	3.18209888314217	-0.428511449463738	-5.85784530875031	0.00113099886900113	chr17	81035309	81053667	18359	+	ENST00000575750.5	BAIAP2	introns
chr17	81036620	81037679	1060	37	3.18209888314217	-0.428511449463738	-5.85784530875031	0.00113099886900113	chr17	81035309	81053667	18359	+	ENST00000570913.5	BAIAP2	introns
chr17	81036620	81037679	1060	37	3.18209888314217	-0.428511449463738	-5.85784530875031	0.00113099886900113	chr17	81035309	81053667	18359	+	ENST00000575989.5	BAIAP2	introns
chr17	81036620	81037679	1060	37	3.18209888314217	-0.428511449463738	-5.85784530875031	0.00113099886900113	chr17	81035309	81036862	1554	+	ENST00000572329.5	BAIAP2	introns
chr17	81036620	81037679	1060	37	3.18209888314217	-0.428511449463738	-5.85784530875031	0.00113099886900113	chr17	81036962	81053667	16706	+	ENST00000572329.5	BAIAP2	introns
chr17	81036620	81037679	1060	37	3.18209888314217	-0.428511449463738	-5.85784530875031	0.00113099886900113	chr17	81035309	81053667	18359	+	ENST00000428708.7	BAIAP2	introns
chr17	81036620	81037679	1060	37	3.18209888314217	-0.428511449463738	-5.85784530875031	0.00113099886900113	chr17	81035309	81053667	18359	+	ENST00000575712.5	BAIAP2	introns
chr17	81036620	81037679	1060	37	3.18209888314217	-0.428511449463738	-5.85784530875031	0.00113099886900113	chr17	81035309	81036862	1554	+	ENST00000575245.5	BAIAP2	introns
chr17	81036620	81037679	1060	37	3.18209888314217	-0.428511449463738	-5.85784530875031	0.00113099886900113	chr17	81036962	81053667	16706	+	ENST00000575245.5	BAIAP2	introns
chr17	81036620	81037679	1060	37	3.18209888314217	-0.428511449463738	-5.85784530875031	0.00113099886900113	chr17	81035309	81053667	18359	+	ENST00000435091.7	BAIAP2	introns
chr17	81036620	81037679	1060	37	3.18209888314217	-0.428511449463738	-5.85784530875031	0.00113099886900113	chr17	81035309	81053667	18359	+	ENST00000321300.10	BAIAP2	introns
chr17	81036620	81037679	1060	37	3.18209888314217	-0.428511449463738	-5.85784530875031	0.00113099886900113	chr17	81035309	81053667	18359	+	ENST00000573894.5	BAIAP2	introns
chr17	81036620	81037679	1060	37	3.18209888314217	-0.428511449463738	-5.85784530875031	0.00113099886900113	chr17	81036058	81036862	805	+	ENST00000571530.5	BAIAP2	introns
chr17	81036620	81037679	1060	37	3.18209888314217	-0.428511449463738	-5.85784530875031	0.00113099886900113	chr17	81036962	81053667	16706	+	ENST00000571530.5	BAIAP2	introns
chr2	105236882	105237132	251	13	0.70738865572717	-0.612481582586687	-5.84918041453005	0.00114099885900114	chr2	105236743	105240742	4000	+	ENST00000258456.3	GPR45	1to5kb
chr20	34996840	34997440	601	30	2.02386350604494	-0.52352757231707	-5.84829334022269	0.00114099885900114	chr20	34996245	35000244	4000	+	ENST00000433934.2	MYH7B	1to5kb
chr20	34996840	34997440	601	30	2.02386350604494	-0.52352757231707	-5.84829334022269	0.00114099885900114	chr20	34996245	35000244	4000	+	ENST00000435272.5	MYH7B	1to5kb
chr20	34996840	34997440	601	30	2.02386350604494	-0.52352757231707	-5.84829334022269	0.00114099885900114	chr20	34996245	35000244	4000	+	ENST00000446156.5	MYH7B	1to5kb
chr20	34996840	34997440	601	30	2.02386350604494	-0.52352757231707	-5.84829334022269	0.00114099885900114	chr20	34996245	35000244	4000	+	ENST00000453028.5	MYH7B	1to5kb
chr20	34996840	34997440	601	30	2.02386350604494	-0.52352757231707	-5.84829334022269	0.00114099885900114	chr20	34996245	35000244	4000	+	ENST00000456649.1	MYH7B	1to5kb
chr20	34996840	34997440	601	30	2.02386350604494	-0.52352757231707	-5.84829334022269	0.00114099885900114	chr20	34997083	34997173	91	+	ENST00000262873.12	MYH7B	exons
chr20	34996840	34997440	601	30	2.02386350604494	-0.52352757231707	-5.84829334022269	0.00114099885900114	chr20	34997251	34997640	390	+	ENST00000262873.12	MYH7B	exons
chr20	34996840	34997440	601	30	2.02386350604494	-0.52352757231707	-5.84829334022269	0.00114099885900114	chr20	34997083	34997173	91	+	ENST00000618182.6	MYH7B	exons
chr20	34996840	34997440	601	30	2.02386350604494	-0.52352757231707	-5.84829334022269	0.00114099885900114	chr20	34997251	34997640	390	+	ENST00000618182.6	MYH7B	exons
chr20	34996840	34997440	601	30	2.02386350604494	-0.52352757231707	-5.84829334022269	0.00114099885900114	chr20	34996759	34997082	324	+	ENST00000262873.12	MYH7B	introns
chr20	34996840	34997440	601	30	2.02386350604494	-0.52352757231707	-5.84829334022269	0.00114099885900114	chr20	34997174	34997250	77	+	ENST00000262873.12	MYH7B	introns
chr20	34996840	34997440	601	30	2.02386350604494	-0.52352757231707	-5.84829334022269	0.00114099885900114	chr20	34996759	34997082	324	+	ENST00000618182.6	MYH7B	introns
chr20	34996840	34997440	601	30	2.02386350604494	-0.52352757231707	-5.84829334022269	0.00114099885900114	chr20	34997174	34997250	77	+	ENST00000618182.6	MYH7B	introns
chr5	171629951	171630483	533	32	2.0875569802858	-0.436608614960631	-5.84435987590396	0.00114299885700114	chr5	171457627	171724574	266948	*			intergenic
chr2	117858746	117859777	1032	61	6.74989595078496	-0.485475937181367	-5.8406031767345	0.00114899885100115	chr2	117858427	117859426	1000	+	ENST00000430851.1		promoters
chr2	117858746	117859777	1032	61	6.74989595078496	-0.485475937181367	-5.8406031767345	0.00114899885100115	chr2	117859333	117860332	1000	+	ENST00000434708.1	LOC101929908	promoters
chr2	117858746	117859777	1032	61	6.74989595078496	-0.485475937181367	-5.8406031767345	0.00114899885100115	chr2	117855333	117859332	4000	+	ENST00000434708.1	LOC101929908	1to5kb
chr2	117858746	117859777	1032	61	6.74989595078496	-0.485475937181367	-5.8406031767345	0.00114899885100115	chr2	117859427	117860244	818	+	ENST00000430851.1		exons
chr3	122921842	122922592	751	63	5.55214655072565	0.44494927327883	5.81494315650651	0.00118099881900118	chr3	122922240	122922447	208	-	ENST00000357599.8	SEMA5B	exons
chr3	122921842	122922592	751	63	5.55214655072565	0.44494927327883	5.81494315650651	0.00118099881900118	chr3	122921915	122922122	208	-	ENST00000357599.8	SEMA5B	exons
chr3	122921842	122922592	751	63	5.55214655072565	0.44494927327883	5.81494315650651	0.00118099881900118	chr3	122922240	122922447	208	-	ENST00000648990.1	SEMA5B	exons
chr3	122921842	122922592	751	63	5.55214655072565	0.44494927327883	5.81494315650651	0.00118099881900118	chr3	122921915	122922122	208	-	ENST00000648990.1	SEMA5B	exons
chr3	122921842	122922592	751	63	5.55214655072565	0.44494927327883	5.81494315650651	0.00118099881900118	chr3	122922240	122922447	208	-	ENST00000451055.6	SEMA5B	exons
chr3	122921842	122922592	751	63	5.55214655072565	0.44494927327883	5.81494315650651	0.00118099881900118	chr3	122921915	122922122	208	-	ENST00000451055.6	SEMA5B	exons
chr3	122921842	122922592	751	63	5.55214655072565	0.44494927327883	5.81494315650651	0.00118099881900118	chr3	122922240	122922447	208	-	ENST00000616742.4	SEMA5B	exons
chr3	122921842	122922592	751	63	5.55214655072565	0.44494927327883	5.81494315650651	0.00118099881900118	chr3	122921915	122922122	208	-	ENST00000616742.4	SEMA5B	exons
chr3	122921842	122922592	751	63	5.55214655072565	0.44494927327883	5.81494315650651	0.00118099881900118	chr3	122922240	122922447	208	-	ENST00000195173.8	SEMA5B	exons
chr3	122921842	122922592	751	63	5.55214655072565	0.44494927327883	5.81494315650651	0.00118099881900118	chr3	122921915	122922122	208	-	ENST00000195173.8	SEMA5B	exons
chr3	122921842	122922592	751	63	5.55214655072565	0.44494927327883	5.81494315650651	0.00118099881900118	chr3	122922240	122922447	208	-	ENST00000475244.5	SEMA5B	exons
chr3	122921842	122922592	751	63	5.55214655072565	0.44494927327883	5.81494315650651	0.00118099881900118	chr3	122921915	122922122	208	-	ENST00000475244.5	SEMA5B	exons
chr3	122921842	122922592	751	63	5.55214655072565	0.44494927327883	5.81494315650651	0.00118099881900118	chr3	122922240	122922447	208	-	ENST00000650207.1	SEMA5B	exons
chr3	122921842	122922592	751	63	5.55214655072565	0.44494927327883	5.81494315650651	0.00118099881900118	chr3	122921915	122922122	208	-	ENST00000650207.1	SEMA5B	exons
chr3	122921842	122922592	751	63	5.55214655072565	0.44494927327883	5.81494315650651	0.00118099881900118	chr3	122922240	122922447	208	-	ENST00000393583.6	SEMA5B	exons
chr3	122921842	122922592	751	63	5.55214655072565	0.44494927327883	5.81494315650651	0.00118099881900118	chr3	122921915	122922122	208	-	ENST00000393583.6	SEMA5B	exons
chr3	122921842	122922592	751	63	5.55214655072565	0.44494927327883	5.81494315650651	0.00118099881900118	chr3	122915891	122921914	6024	-	ENST00000357599.8	SEMA5B	introns
chr3	122921842	122922592	751	63	5.55214655072565	0.44494927327883	5.81494315650651	0.00118099881900118	chr3	122922123	122922239	117	-	ENST00000357599.8	SEMA5B	introns
chr3	122921842	122922592	751	63	5.55214655072565	0.44494927327883	5.81494315650651	0.00118099881900118	chr3	122922448	122923616	1169	-	ENST00000357599.8	SEMA5B	introns
chr3	122921842	122922592	751	63	5.55214655072565	0.44494927327883	5.81494315650651	0.00118099881900118	chr3	122915891	122921914	6024	-	ENST00000648990.1	SEMA5B	introns
chr3	122921842	122922592	751	63	5.55214655072565	0.44494927327883	5.81494315650651	0.00118099881900118	chr3	122922123	122922239	117	-	ENST00000648990.1	SEMA5B	introns
chr3	122921842	122922592	751	63	5.55214655072565	0.44494927327883	5.81494315650651	0.00118099881900118	chr3	122922448	122923616	1169	-	ENST00000648990.1	SEMA5B	introns
chr3	122921842	122922592	751	63	5.55214655072565	0.44494927327883	5.81494315650651	0.00118099881900118	chr3	122915891	122921914	6024	-	ENST00000451055.6	SEMA5B	introns
chr3	122921842	122922592	751	63	5.55214655072565	0.44494927327883	5.81494315650651	0.00118099881900118	chr3	122922123	122922239	117	-	ENST00000451055.6	SEMA5B	introns
chr3	122921842	122922592	751	63	5.55214655072565	0.44494927327883	5.81494315650651	0.00118099881900118	chr3	122922448	122923616	1169	-	ENST00000451055.6	SEMA5B	introns
chr3	122921842	122922592	751	63	5.55214655072565	0.44494927327883	5.81494315650651	0.00118099881900118	chr3	122915891	122921914	6024	-	ENST00000616742.4	SEMA5B	introns
chr3	122921842	122922592	751	63	5.55214655072565	0.44494927327883	5.81494315650651	0.00118099881900118	chr3	122922123	122922239	117	-	ENST00000616742.4	SEMA5B	introns
chr3	122921842	122922592	751	63	5.55214655072565	0.44494927327883	5.81494315650651	0.00118099881900118	chr3	122922448	122923616	1169	-	ENST00000616742.4	SEMA5B	introns
chr3	122921842	122922592	751	63	5.55214655072565	0.44494927327883	5.81494315650651	0.00118099881900118	chr3	122915891	122921914	6024	-	ENST00000195173.8	SEMA5B	introns
chr3	122921842	122922592	751	63	5.55214655072565	0.44494927327883	5.81494315650651	0.00118099881900118	chr3	122922123	122922239	117	-	ENST00000195173.8	SEMA5B	introns
chr3	122921842	122922592	751	63	5.55214655072565	0.44494927327883	5.81494315650651	0.00118099881900118	chr3	122922448	122923616	1169	-	ENST00000195173.8	SEMA5B	introns
chr3	122921842	122922592	751	63	5.55214655072565	0.44494927327883	5.81494315650651	0.00118099881900118	chr3	122915891	122921914	6024	-	ENST00000475244.5	SEMA5B	introns
chr3	122921842	122922592	751	63	5.55214655072565	0.44494927327883	5.81494315650651	0.00118099881900118	chr3	122922123	122922239	117	-	ENST00000475244.5	SEMA5B	introns
chr3	122921842	122922592	751	63	5.55214655072565	0.44494927327883	5.81494315650651	0.00118099881900118	chr3	122922448	122923616	1169	-	ENST00000475244.5	SEMA5B	introns
chr3	122921842	122922592	751	63	5.55214655072565	0.44494927327883	5.81494315650651	0.00118099881900118	chr3	122915891	122921914	6024	-	ENST00000650207.1	SEMA5B	introns
chr3	122921842	122922592	751	63	5.55214655072565	0.44494927327883	5.81494315650651	0.00118099881900118	chr3	122922123	122922239	117	-	ENST00000650207.1	SEMA5B	introns
chr3	122921842	122922592	751	63	5.55214655072565	0.44494927327883	5.81494315650651	0.00118099881900118	chr3	122922448	122923616	1169	-	ENST00000650207.1	SEMA5B	introns
chr3	122921842	122922592	751	63	5.55214655072565	0.44494927327883	5.81494315650651	0.00118099881900118	chr3	122915891	122921914	6024	-	ENST00000393583.6	SEMA5B	introns
chr3	122921842	122922592	751	63	5.55214655072565	0.44494927327883	5.81494315650651	0.00118099881900118	chr3	122922123	122922239	117	-	ENST00000393583.6	SEMA5B	introns
chr3	122921842	122922592	751	63	5.55214655072565	0.44494927327883	5.81494315650651	0.00118099881900118	chr3	122922448	122923616	1169	-	ENST00000393583.6	SEMA5B	introns
chr7	90708753	90709822	1070	13	0.887662438132319	-0.617894109747253	-5.81359979703124	0.00118399881600118	chr7	90708251	90709250	1000	+	ENST00000496279.5	CDK14	promoters
chr7	90708753	90709822	1070	13	0.887662438132319	-0.617894109747253	-5.81359979703124	0.00118399881600118	chr7	90708266	90709265	1000	+	ENST00000446790.5	CDK14	promoters
chr7	90708753	90709822	1070	13	0.887662438132319	-0.617894109747253	-5.81359979703124	0.00118399881600118	chr7	90708398	90709397	1000	+	ENST00000265741.7	CDK14	promoters
chr7	90708753	90709822	1070	13	0.887662438132319	-0.617894109747253	-5.81359979703124	0.00118399881600118	chr7	90708531	90709530	1000	+	ENST00000406263.5	CDK14	promoters
chr7	90708753	90709822	1070	13	0.887662438132319	-0.617894109747253	-5.81359979703124	0.00118399881600118	chr7	90708816	90709815	1000	+	ENST00000436577.3	CDK14	promoters
chr7	90708753	90709822	1070	13	0.887662438132319	-0.617894109747253	-5.81359979703124	0.00118399881600118	chr7	90708862	90709861	1000	+	ENST00000431029.5	CDK14	promoters
chr7	90708753	90709822	1070	13	0.887662438132319	-0.617894109747253	-5.81359979703124	0.00118399881600118	chr7	90704816	90708815	4000	+	ENST00000436577.3	CDK14	1to5kb
chr7	90708753	90709822	1070	13	0.887662438132319	-0.617894109747253	-5.81359979703124	0.00118399881600118	chr7	90704862	90708861	4000	+	ENST00000431029.5	CDK14	1to5kb
chr7	90708753	90709822	1070	13	0.887662438132319	-0.617894109747253	-5.81359979703124	0.00118399881600118	chr7	90709266	90709395	130	+	ENST00000446790.5	CDK14	5UTRs
chr7	90708753	90709822	1070	13	0.887662438132319	-0.617894109747253	-5.81359979703124	0.00118399881600118	chr7	90709816	90709957	142	+	ENST00000446790.5	CDK14	5UTRs
chr7	90708753	90709822	1070	13	0.887662438132319	-0.617894109747253	-5.81359979703124	0.00118399881600118	chr7	90709398	90709541	144	+	ENST00000265741.7	CDK14	5UTRs
chr7	90708753	90709822	1070	13	0.887662438132319	-0.617894109747253	-5.81359979703124	0.00118399881600118	chr7	90709531	90709957	427	+	ENST00000406263.5	CDK14	5UTRs
chr7	90708753	90709822	1070	13	0.887662438132319	-0.617894109747253	-5.81359979703124	0.00118399881600118	chr7	90709816	90709957	142	+	ENST00000436577.3	CDK14	5UTRs
chr7	90708753	90709822	1070	13	0.887662438132319	-0.617894109747253	-5.81359979703124	0.00118399881600118	chr7	90709251	90709610	360	+	ENST00000496279.5	CDK14	exons
chr7	90708753	90709822	1070	13	0.887662438132319	-0.617894109747253	-5.81359979703124	0.00118399881600118	chr7	90709816	90709957	142	+	ENST00000496279.5	CDK14	exons
chr7	90708753	90709822	1070	13	0.887662438132319	-0.617894109747253	-5.81359979703124	0.00118399881600118	chr7	90709266	90709395	130	+	ENST00000446790.5	CDK14	exons
chr7	90708753	90709822	1070	13	0.887662438132319	-0.617894109747253	-5.81359979703124	0.00118399881600118	chr7	90709816	90709957	142	+	ENST00000446790.5	CDK14	exons
chr7	90708753	90709822	1070	13	0.887662438132319	-0.617894109747253	-5.81359979703124	0.00118399881600118	chr7	90709398	90709610	213	+	ENST00000265741.7	CDK14	exons
chr7	90708753	90709822	1070	13	0.887662438132319	-0.617894109747253	-5.81359979703124	0.00118399881600118	chr7	90709531	90709957	427	+	ENST00000406263.5	CDK14	exons
chr7	90708753	90709822	1070	13	0.887662438132319	-0.617894109747253	-5.81359979703124	0.00118399881600118	chr7	90709816	90709957	142	+	ENST00000436577.3	CDK14	exons
chr7	90708753	90709822	1070	13	0.887662438132319	-0.617894109747253	-5.81359979703124	0.00118399881600118	chr7	90604250	90726566	122317	+	ENST00000449528.5	CDK14	introns
chr7	90708753	90709822	1070	13	0.887662438132319	-0.617894109747253	-5.81359979703124	0.00118399881600118	chr7	90604250	90790572	186323	+	ENST00000484035.5	CDK14	introns
chr7	90708753	90709822	1070	13	0.887662438132319	-0.617894109747253	-5.81359979703124	0.00118399881600118	chr7	90666412	90726566	60155	+	ENST00000446224.5	CDK14	introns
chr7	90708753	90709822	1070	13	0.887662438132319	-0.617894109747253	-5.81359979703124	0.00118399881600118	chr7	90608576	90726566	117991	+	ENST00000430760.5	CDK14	introns
chr7	90708753	90709822	1070	13	0.887662438132319	-0.617894109747253	-5.81359979703124	0.00118399881600118	chr7	90608576	90716339	107764	+	ENST00000456689.5	CDK14	introns
chr7	90708753	90709822	1070	13	0.887662438132319	-0.617894109747253	-5.81359979703124	0.00118399881600118	chr7	90604250	90726566	122317	+	ENST00000380050.8	CDK14	introns
chr7	90708753	90709822	1070	13	0.887662438132319	-0.617894109747253	-5.81359979703124	0.00118399881600118	chr7	90709611	90709815	205	+	ENST00000496279.5	CDK14	introns
chr7	90708753	90709822	1070	13	0.887662438132319	-0.617894109747253	-5.81359979703124	0.00118399881600118	chr7	90709396	90709815	420	+	ENST00000446790.5	CDK14	introns
chr7	90708753	90709822	1070	13	0.887662438132319	-0.617894109747253	-5.81359979703124	0.00118399881600118	chr7	90709611	90726566	16956	+	ENST00000265741.7	CDK14	introns
chr16	6646127	6646930	804	25	1.48330760000864	-0.528988788777078	-5.81354707034699	0.00118399881600118	chr16	6317058	6654602	337545	+	ENST00000569895.3	RBFOX1	introns
chr16	6646127	6646930	804	25	1.48330760000864	-0.528988788777078	-5.81354707034699	0.00118399881600118	chr16	6317058	6654602	337545	+	ENST00000641259.1	RBFOX1	introns
chr16	6646127	6646930	804	25	1.48330760000864	-0.528988788777078	-5.81354707034699	0.00118399881600118	chr16	6317058	6654602	337545	+	ENST00000550418.6	RBFOX1	introns
chr16	6646127	6646930	804	25	1.48330760000864	-0.528988788777078	-5.81354707034699	0.00118399881600118	chr16	6317058	6654602	337545	+	ENST00000547605.5	RBFOX1	introns
chr16	6646127	6646930	804	25	1.48330760000864	-0.528988788777078	-5.81354707034699	0.00118399881600118	chr16	6317058	6654602	337545	+	ENST00000553186.5	RBFOX1	introns
chr16	6646127	6646930	804	25	1.48330760000864	-0.528988788777078	-5.81354707034699	0.00118399881600118	chr16	6317058	6654602	337545	+	ENST00000547372.5	RBFOX1	introns
chr16	6646127	6646930	804	25	1.48330760000864	-0.528988788777078	-5.81354707034699	0.00118399881600118	chr16	6317058	6654602	337545	+	ENST00000548749.5	RBFOX1	introns
chr16	6646127	6646930	804	25	1.48330760000864	-0.528988788777078	-5.81354707034699	0.00118399881600118	chr16	6317058	6654602	337545	+	ENST00000422070.8	RBFOX1	introns
chr16	6646127	6646930	804	25	1.48330760000864	-0.528988788777078	-5.81354707034699	0.00118399881600118	chr16	6482866	6654602	171737	+	ENST00000675842.1	RBFOX1	introns
chr16	6646127	6646930	804	25	1.48330760000864	-0.528988788777078	-5.81354707034699	0.00118399881600118	chr16	6483545	6654602	171058	+	ENST00000675140.1	RBFOX1	introns
chr16	6646127	6646930	804	25	1.48330760000864	-0.528988788777078	-5.81354707034699	0.00118399881600118	chr16	6483545	6654602	171058	+	ENST00000535565.6	RBFOX1	introns
chr16	6646127	6646930	804	25	1.48330760000864	-0.528988788777078	-5.81354707034699	0.00118399881600118	chr16	6483545	6654602	171058	+	ENST00000547427.5	RBFOX1	introns
chr16	6646127	6646930	804	25	1.48330760000864	-0.528988788777078	-5.81354707034699	0.00118399881600118	chr16	6483545	6654602	171058	+	ENST00000552089.5	RBFOX1	introns
chr16	6646127	6646930	804	25	1.48330760000864	-0.528988788777078	-5.81354707034699	0.00118399881600118	chr16	6483915	6654602	170688	+	ENST00000675459.1	RBFOX1	introns
chr16	6646127	6646930	804	25	1.48330760000864	-0.528988788777078	-5.81354707034699	0.00118399881600118	chr16	6483915	6654602	170688	+	ENST00000551752.5	RBFOX1	introns
chr16	6646127	6646930	804	25	1.48330760000864	-0.528988788777078	-5.81354707034699	0.00118399881600118	chr16	6483915	6654602	170688	+	ENST00000675653.1	RBFOX1	introns
chr8	122876325	122876762	438	14	1.73330738043671	-0.832338373623275	-5.81254861254951	0.00118699881300119	chr8	122863540	122951291	87752	+	ENST00000314393.6	ZHX2	introns
chr8	122876325	122876762	438	14	1.73330738043671	-0.832338373623275	-5.81254861254951	0.00118699881300119	chr8	122863540	122951291	87752	+	ENST00000534247.1	ZHX2	introns
chr16	69820901	69821288	388	13	1.17701681397804	-0.784192236069723	-5.80991926689168	0.00119199880800119	chr16	69799296	69827893	28598	+	ENST00000569620.5	WWP2	introns
chr16	69820901	69821288	388	13	1.17701681397804	-0.784192236069723	-5.80991926689168	0.00119199880800119	chr16	69799296	69840125	40830	+	ENST00000359154.7	WWP2	introns
chr16	69820901	69821288	388	13	1.17701681397804	-0.784192236069723	-5.80991926689168	0.00119199880800119	chr16	69799296	69840125	40830	+	ENST00000569174.5	WWP2	introns
chr16	69820901	69821288	388	13	1.17701681397804	-0.784192236069723	-5.80991926689168	0.00119199880800119	chr16	69799296	69840125	40830	+	ENST00000544162.5	WWP2	introns
chr16	69820901	69821288	388	13	1.17701681397804	-0.784192236069723	-5.80991926689168	0.00119199880800119	chr16	69799296	69840125	40830	+	ENST00000567986.5	WWP2	introns
chr12	125188007	125188472	466	15	1.12720294333183	-0.764825339673134	-5.80790371397425	0.00119399880600119	chr12	125186867	125349451	162585	+	ENST00000682704.1	TMEM132B	introns
chr3	169666330	169667514	1185	37	4.02272468570287	-0.42683585852731	-5.7981860387276	0.00120899879100121	chr3	169664713	169668712	4000	-	ENST00000651503.2	MECOM	1to5kb
chr3	169666330	169667514	1185	37	4.02272468570287	-0.42683585852731	-5.7981860387276	0.00120899879100121	chr3	169664776	169668775	4000	-	ENST00000494292.6	MECOM	1to5kb
chr3	169666330	169667514	1185	37	4.02272468570287	-0.42683585852731	-5.7981860387276	0.00120899879100121	chr3	169664619	169668618	4000	-	ENST00000485957.1	MECOM	1to5kb
chr3	169666330	169667514	1185	37	4.02272468570287	-0.42683585852731	-5.7981860387276	0.00120899879100121	chr3	169664776	169668775	4000	-	ENST00000486748.2	MECOM	1to5kb
chr4	14862885	14863263	379	35	2.9538998373281	-0.729835239662565	-5.79797721936356	0.00120899879100121	chr4	14859617	14888058	28442	-	ENST00000505089.6	LINC00504	introns
chr4	14862885	14863263	379	35	2.9538998373281	-0.729835239662565	-5.79797721936356	0.00120899879100121	chr4	14859617	14888058	28442	-	ENST00000509654.5	LINC00504	introns
chr4	14862885	14863263	379	35	2.9538998373281	-0.729835239662565	-5.79797721936356	0.00120899879100121	chr4	14859617	14888058	28442	-	ENST00000515031.5	LINC00504	introns
chr11	70661583	70662094	512	30	2.15044384880493	0.534113064407075	5.78970530387784	0.00122499877500123	chr11	70661819	70662818	1000	-	ENST00000449833.6	SHANK2	promoters
chr11	70661583	70662094	512	30	2.15044384880493	0.534113064407075	5.78970530387784	0.00122499877500123	chr11	70661819	70662818	1000	-	ENST00000338508.8	SHANK2	promoters
chr11	70661583	70662094	512	30	2.15044384880493	0.534113064407075	5.78970530387784	0.00122499877500123	chr11	70661763	70662762	1000	-	ENST00000357171.7	SHANK2	promoters
chr11	70661583	70662094	512	30	2.15044384880493	0.534113064407075	5.78970530387784	0.00122499877500123	chr11	70661763	70662762	1000	-	ENST00000412252.5	SHANK2	promoters
chr11	70661583	70662094	512	30	2.15044384880493	0.534113064407075	5.78970530387784	0.00122499877500123	chr11	70661841	70662840	1000	-	ENST00000409530.5	SHANK2	promoters
chr11	70661583	70662094	512	30	2.15044384880493	0.534113064407075	5.78970530387784	0.00122499877500123	chr11	70661841	70662840	1000	-	ENST00000449116.6	SHANK2	promoters
chr11	70661583	70662094	512	30	2.15044384880493	0.534113064407075	5.78970530387784	0.00122499877500123	chr11	70660911	70664910	4000	-	ENST00000445654.2	SHANK2	1to5kb
chr11	70661583	70662094	512	30	2.15044384880493	0.534113064407075	5.78970530387784	0.00122499877500123	chr11	70661768	70661818	51	-	ENST00000449833.6	SHANK2	5UTRs
chr11	70661583	70662094	512	30	2.15044384880493	0.534113064407075	5.78970530387784	0.00122499877500123	chr11	70661765	70662197	433	-	ENST00000409161.5	SHANK2	5UTRs
chr11	70661583	70662094	512	30	2.15044384880493	0.534113064407075	5.78970530387784	0.00122499877500123	chr11	70661768	70661818	51	-	ENST00000338508.8	SHANK2	5UTRs
chr11	70661583	70662094	512	30	2.15044384880493	0.534113064407075	5.78970530387784	0.00122499877500123	chr11	70661729	70661762	34	-	ENST00000357171.7	SHANK2	5UTRs
chr11	70661583	70662094	512	30	2.15044384880493	0.534113064407075	5.78970530387784	0.00122499877500123	chr11	70661596	70661678	83	-	ENST00000601538.6	SHANK2	exons
chr11	70661583	70662094	512	30	2.15044384880493	0.534113064407075	5.78970530387784	0.00122499877500123	chr11	70661596	70661818	223	-	ENST00000449833.6	SHANK2	exons
chr11	70661583	70662094	512	30	2.15044384880493	0.534113064407075	5.78970530387784	0.00122499877500123	chr11	70661596	70662197	602	-	ENST00000409161.5	SHANK2	exons
chr11	70661583	70662094	512	30	2.15044384880493	0.534113064407075	5.78970530387784	0.00122499877500123	chr11	70661596	70661818	223	-	ENST00000338508.8	SHANK2	exons
chr11	70661583	70662094	512	30	2.15044384880493	0.534113064407075	5.78970530387784	0.00122499877500123	chr11	70661596	70661678	83	-	ENST00000659264.1	SHANK2	exons
chr11	70661583	70662094	512	30	2.15044384880493	0.534113064407075	5.78970530387784	0.00122499877500123	chr11	70661596	70661678	83	-	ENST00000656230.1	SHANK2	exons
chr11	70661583	70662094	512	30	2.15044384880493	0.534113064407075	5.78970530387784	0.00122499877500123	chr11	70661596	70661762	167	-	ENST00000357171.7	SHANK2	exons
chr11	70661583	70662094	512	30	2.15044384880493	0.534113064407075	5.78970530387784	0.00122499877500123	chr11	70661596	70661762	167	-	ENST00000412252.5	SHANK2	exons
chr11	70661583	70662094	512	30	2.15044384880493	0.534113064407075	5.78970530387784	0.00122499877500123	chr11	70661596	70661840	245	-	ENST00000409530.5	SHANK2	exons
chr11	70661583	70662094	512	30	2.15044384880493	0.534113064407075	5.78970530387784	0.00122499877500123	chr11	70661596	70661840	245	-	ENST00000449116.6	SHANK2	exons
chr11	70661583	70662094	512	30	2.15044384880493	0.534113064407075	5.78970530387784	0.00122499877500123	chr11	70661596	70661678	83	-	ENST00000426687.2	SHANK2	exons
chr11	70661583	70662094	512	30	2.15044384880493	0.534113064407075	5.78970530387784	0.00122499877500123	chr11	70661596	70661678	83	-	ENST00000470759.5	SHANK2	exons
chr11	70661583	70662094	512	30	2.15044384880493	0.534113064407075	5.78970530387784	0.00122499877500123	chr11	70659953	70661595	1643	-	ENST00000601538.6	SHANK2	introns
chr11	70661583	70662094	512	30	2.15044384880493	0.534113064407075	5.78970530387784	0.00122499877500123	chr11	70661679	70698687	37009	-	ENST00000601538.6	SHANK2	introns
chr11	70661583	70662094	512	30	2.15044384880493	0.534113064407075	5.78970530387784	0.00122499877500123	chr11	70659953	70661595	1643	-	ENST00000449833.6	SHANK2	introns
chr11	70661583	70662094	512	30	2.15044384880493	0.534113064407075	5.78970530387784	0.00122499877500123	chr11	70659953	70661595	1643	-	ENST00000409161.5	SHANK2	introns
chr11	70661583	70662094	512	30	2.15044384880493	0.534113064407075	5.78970530387784	0.00122499877500123	chr11	70659953	70661595	1643	-	ENST00000338508.8	SHANK2	introns
chr11	70661583	70662094	512	30	2.15044384880493	0.534113064407075	5.78970530387784	0.00122499877500123	chr11	70659953	70661595	1643	-	ENST00000659264.1	SHANK2	introns
chr11	70661583	70662094	512	30	2.15044384880493	0.534113064407075	5.78970530387784	0.00122499877500123	chr11	70661679	70698687	37009	-	ENST00000659264.1	SHANK2	introns
chr11	70661583	70662094	512	30	2.15044384880493	0.534113064407075	5.78970530387784	0.00122499877500123	chr11	70659953	70661595	1643	-	ENST00000656230.1	SHANK2	introns
chr11	70661583	70662094	512	30	2.15044384880493	0.534113064407075	5.78970530387784	0.00122499877500123	chr11	70661679	70698687	37009	-	ENST00000656230.1	SHANK2	introns
chr11	70661583	70662094	512	30	2.15044384880493	0.534113064407075	5.78970530387784	0.00122499877500123	chr11	70659953	70661595	1643	-	ENST00000357171.7	SHANK2	introns
chr11	70661583	70662094	512	30	2.15044384880493	0.534113064407075	5.78970530387784	0.00122499877500123	chr11	70659953	70661595	1643	-	ENST00000412252.5	SHANK2	introns
chr11	70661583	70662094	512	30	2.15044384880493	0.534113064407075	5.78970530387784	0.00122499877500123	chr11	70659953	70661595	1643	-	ENST00000409530.5	SHANK2	introns
chr11	70661583	70662094	512	30	2.15044384880493	0.534113064407075	5.78970530387784	0.00122499877500123	chr11	70659953	70661595	1643	-	ENST00000449116.6	SHANK2	introns
chr11	70661583	70662094	512	30	2.15044384880493	0.534113064407075	5.78970530387784	0.00122499877500123	chr11	70659953	70661595	1643	-	ENST00000426687.2	SHANK2	introns
chr11	70661583	70662094	512	30	2.15044384880493	0.534113064407075	5.78970530387784	0.00122499877500123	chr11	70661679	70698687	37009	-	ENST00000426687.2	SHANK2	introns
chr11	70661583	70662094	512	30	2.15044384880493	0.534113064407075	5.78970530387784	0.00122499877500123	chr11	70659953	70661595	1643	-	ENST00000470759.5	SHANK2	introns
chr11	70661583	70662094	512	30	2.15044384880493	0.534113064407075	5.78970530387784	0.00122499877500123	chr11	70661679	70698687	37009	-	ENST00000470759.5	SHANK2	introns
chr2	212831974	212833538	1565	157	12.9207441973473	-0.343519683319874	-5.78064507989678	0.00123499876500124	chr2	212831161	212832160	1000	+	ENST00000419887.1		promoters
chr2	212831974	212833538	1565	157	12.9207441973473	-0.343519683319874	-5.78064507989678	0.00123499876500124	chr2	212832161	212832945	785	+	ENST00000419887.1		exons
chr2	212831974	212833538	1565	157	12.9207441973473	-0.343519683319874	-5.78064507989678	0.00123499876500124	chr2	212581409	212892684	311276	-	ENST00000415387.1		introns
chr3	154889503	154890136	634	35	2.68098136566541	-0.39449923738331	-5.7802816465838	0.00123499876500124	chr3	154866018	154969282	103265	*			intergenic
chr18	76005367	76005840	474	19	1.14688176065626	0.48966413218394	5.77994329717615	0.00123699876300124	chr18	75928005	76008117	80113	*			intergenic
chr17	74826044	74826863	820	9	1.23792593669862	-0.726220604585344	-5.77553908439575	0.00124599875400125	chr17	74819844	74838886	19043	+	ENST00000417024.6	TMEM104	introns
chr17	74826044	74826863	820	9	1.23792593669862	-0.726220604585344	-5.77553908439575	0.00124599875400125	chr17	74819844	74835926	16083	+	ENST00000335464.10	TMEM104	introns
chr17	74826044	74826863	820	9	1.23792593669862	-0.726220604585344	-5.77553908439575	0.00124599875400125	chr17	74819844	74838886	19043	+	ENST00000582773.5	TMEM104	introns
chr17	74826044	74826863	820	9	1.23792593669862	-0.726220604585344	-5.77553908439575	0.00124599875400125	chr17	74819844	74835926	16083	+	ENST00000582330.2	TMEM104	introns
chr1	201127014	201127451	438	13	0.938449738868578	-1.00104092766246	-5.77407268391155	0.00124799875200125	chr1	201127185	201128184	1000	-	ENST00000449188.3	ASCL5	promoters
chr1	201127014	201127451	438	13	0.938449738868578	-1.00104092766246	-5.77407268391155	0.00124799875200125	chr1	201127084	201127184	101	-	ENST00000449188.3	ASCL5	5UTRs
chr1	201127014	201127451	438	13	0.938449738868578	-1.00104092766246	-5.77407268391155	0.00124799875200125	chr1	201127084	201127184	101	-	ENST00000449188.3	ASCL5	exons
chr1	201127014	201127451	438	13	0.938449738868578	-1.00104092766246	-5.77407268391155	0.00124799875200125	chr1	201115878	201127083	11206	-	ENST00000449188.3	ASCL5	introns
chr18	63248086	63248239	154	3	0.172420956071559	-1.0585341862309	-5.75910152862998	0.00127299872700127	chr18	63128760	63301661	172902	-	ENST00000678134.1	BCL2	introns
chr18	63248086	63248239	154	3	0.172420956071559	-1.0585341862309	-5.75910152862998	0.00127299872700127	chr18	63128760	63317529	188770	-	ENST00000678349.1	BCL2	introns
chr18	63248086	63248239	154	3	0.172420956071559	-1.0585341862309	-5.75910152862998	0.00127299872700127	chr18	63128760	63318081	189322	-	ENST00000333681.5	BCL2	introns
chr18	63248086	63248239	154	3	0.172420956071559	-1.0585341862309	-5.75910152862998	0.00127299872700127	chr18	63128760	63318081	189322	-	ENST00000398117.1	BCL2	introns
chr18	63248086	63248239	154	3	0.172420956071559	-1.0585341862309	-5.75910152862998	0.00127299872700127	chr18	63128760	63280886	152127	-	ENST00000677227.1	BCL2	introns
chr6	128929969	128930300	332	30	2.17471947753404	-0.494230284285797	-5.75877289892565	0.00127499872500128	chr6	128929989	128930988	1000	-	ENST00000404287.2		promoters
chr6	128929969	128930300	332	30	2.17471947753404	-0.494230284285797	-5.75877289892565	0.00127499872500128	chr6	128928995	128929988	994	-	ENST00000404287.2		exons
chr6	128929969	128930300	332	30	2.17471947753404	-0.494230284285797	-5.75877289892565	0.00127499872500128	chr6	128883358	129049917	166560	+	ENST00000421865.3	LAMA2	introns
chr6	128929969	128930300	332	30	2.17471947753404	-0.494230284285797	-5.75877289892565	0.00127499872500128	chr6	128883358	129049917	166560	+	ENST00000617695.4	LAMA2	introns
chr6	128929969	128930300	332	30	2.17471947753404	-0.494230284285797	-5.75877289892565	0.00127499872500128	chr6	128883358	129049917	166560	+	ENST00000618192.4	LAMA2	introns
chr6	128929969	128930300	332	30	2.17471947753404	-0.494230284285797	-5.75877289892565	0.00127499872500128	chr6	128905581	129049917	144337	+	ENST00000466230.1	LAMA2	introns
chr17	75635333	75636238	906	23	2.654613796564	-0.563631638409506	-5.74404971116723	0.00129099870900129	chr17	75635595	75636594	1000	+	ENST00000537494.1	SMIM5	promoters
chr17	75635333	75636238	906	23	2.654613796564	-0.563631638409506	-5.74404971116723	0.00129099870900129	chr17	75631595	75635594	4000	+	ENST00000537494.1	SMIM5	1to5kb
chr17	75635333	75636238	906	23	2.654613796564	-0.563631638409506	-5.74404971116723	0.00129099870900129	chr17	75635224	75639223	4000	-	ENST00000443199.6	RECQL5	1to5kb
chr17	75635333	75636238	906	23	2.654613796564	-0.563631638409506	-5.74404971116723	0.00129099870900129	chr17	75631635	75635634	4000	-	ENST00000585205.1	RECQL5	1to5kb
chr17	75635333	75636238	906	23	2.654613796564	-0.563631638409506	-5.74404971116723	0.00129099870900129	chr17	75634203	75640165	5963	+	ENST00000375215.3	SMIM5	introns
chr17	75635333	75636238	906	23	2.654613796564	-0.563631638409506	-5.74404971116723	0.00129099870900129	chr17	75631669	75651185	19517	-	ENST00000423245.6	RECQL5	introns
chr17	75635333	75636238	906	23	2.654613796564	-0.563631638409506	-5.74404971116723	0.00129099870900129	chr17	75631669	75651185	19517	-	ENST00000317905.10	RECQL5	introns
chr17	75635333	75636238	906	23	2.654613796564	-0.563631638409506	-5.74404971116723	0.00129099870900129	chr17	75631669	75639868	8200	-	ENST00000580707.1	RECQL5	introns
chr17	75635333	75636238	906	23	2.654613796564	-0.563631638409506	-5.74404971116723	0.00129099870900129	chr17	75631669	75651185	19517	-	ENST00000578201.5	RECQL5	introns
chr17	75635333	75636238	906	23	2.654613796564	-0.563631638409506	-5.74404971116723	0.00129099870900129	chr17	75631669	75638977	7309	-	ENST00000583673.1	RECQL5	introns
chr17	75635333	75636238	906	23	2.654613796564	-0.563631638409506	-5.74404971116723	0.00129099870900129	chr17	75631669	75650516	18848	-	ENST00000582464.5	RECQL5	introns
chr15	26841683	26842545	863	27	4.31961109780871	-0.55542232048758	-5.73338660499051	0.0013039986960013	chr15	26816415	26939236	122822	-	ENST00000541819.6	GABRB3	introns
chr4	27754850	27755390	541	6	0.477512542461463	0.672657737081229	5.73226862815056	0.00130599869400131	chr4	27586145	27912752	326608	*			intergenic
chr15	90866283	90866416	134	6	0.403634774808578	-0.681547974156243	-5.71842801542407	0.00133899866100134	chr15	90863588	90867587	4000	+	ENST00000268171.8	FURIN	1to5kb
chr11	120987591	120987911	321	4	0.214273700760843	-1.2666733934004	-5.71380317820482	0.00134299865700134	chr11	120985904	120988906	3003	+	ENST00000527524.8	GRIK4	exons
chr11	120987591	120987911	321	4	0.214273700760843	-1.2666733934004	-5.71380317820482	0.00134299865700134	chr11	120986261	120988906	2646	+	ENST00000527524.8	GRIK4	3UTRs
chr6	164039790	164040304	515	22	2.17886263937594	-0.838653837583333	-5.71041959295626	0.00135199864800135	chr6	164009981	164084022	74042	*			intergenic
chr1	228446785	228447032	248	8	0.453916731812142	-0.716115995782877	-5.7063291491787	0.00135799864200136	chr1	228430361	228449162	18802	*			intergenic
chr7	135711747	135713152	1406	15	1.27377270780935	-0.542839863485946	-5.68026032565256	0.0013979986020014	chr7	135708251	135721394	13144	-	ENST00000682651.1	SLC13A4	introns
chr7	135711747	135713152	1406	15	1.27377270780935	-0.542839863485946	-5.68026032565256	0.0013979986020014	chr7	135708251	135721394	13144	-	ENST00000354042.8	SLC13A4	introns
chr7	135711747	135713152	1406	15	1.27377270780935	-0.542839863485946	-5.68026032565256	0.0013979986020014	chr7	135708251	135721394	13144	-	ENST00000471405.5	SLC13A4	introns
chr7	135711747	135713152	1406	15	1.27377270780935	-0.542839863485946	-5.68026032565256	0.0013979986020014	chr7	135708251	135721394	13144	-	ENST00000478310.1	SLC13A4	introns
chr7	135711747	135713152	1406	15	1.27377270780935	-0.542839863485946	-5.68026032565256	0.0013979986020014	chr7	135708251	135721394	13144	-	ENST00000378428.3	SLC13A4	introns
chr1	1287926	1288222	297	13	1.89732799239086	0.989006026208976	5.67631907264438	0.00140799859200141	chr1	1287939	1288037	99	+	ENST00000379116.10	SCNN1D	exons
chr1	1287926	1288222	297	13	1.89732799239086	0.989006026208976	5.67631907264438	0.00140799859200141	chr1	1287939	1288037	99	+	ENST00000379101.8	SCNN1D	exons
chr1	1287926	1288222	297	13	1.89732799239086	0.989006026208976	5.67631907264438	0.00140799859200141	chr1	1287939	1288037	99	+	ENST00000338555.6	SCNN1D	exons
chr1	1287926	1288222	297	13	1.89732799239086	0.989006026208976	5.67631907264438	0.00140799859200141	chr1	1287939	1288037	99	+	ENST00000400928.7	SCNN1D	exons
chr1	1287926	1288222	297	13	1.89732799239086	0.989006026208976	5.67631907264438	0.00140799859200141	chr1	1287939	1288037	99	+	ENST00000325425.12	SCNN1D	exons
chr1	1287926	1288222	297	13	1.89732799239086	0.989006026208976	5.67631907264438	0.00140799859200141	chr1	1287939	1288037	99	+	ENST00000379099.3	SCNN1D	exons
chr1	1287926	1288222	297	13	1.89732799239086	0.989006026208976	5.67631907264438	0.00140799859200141	chr1	1287837	1287938	102	+	ENST00000379116.10	SCNN1D	introns
chr1	1287926	1288222	297	13	1.89732799239086	0.989006026208976	5.67631907264438	0.00140799859200141	chr1	1288038	1290270	2233	+	ENST00000379116.10	SCNN1D	introns
chr1	1287926	1288222	297	13	1.89732799239086	0.989006026208976	5.67631907264438	0.00140799859200141	chr1	1287837	1287938	102	+	ENST00000379101.8	SCNN1D	introns
chr1	1287926	1288222	297	13	1.89732799239086	0.989006026208976	5.67631907264438	0.00140799859200141	chr1	1288038	1290270	2233	+	ENST00000379101.8	SCNN1D	introns
chr1	1287926	1288222	297	13	1.89732799239086	0.989006026208976	5.67631907264438	0.00140799859200141	chr1	1287837	1287938	102	+	ENST00000338555.6	SCNN1D	introns
chr1	1287926	1288222	297	13	1.89732799239086	0.989006026208976	5.67631907264438	0.00140799859200141	chr1	1288038	1290270	2233	+	ENST00000338555.6	SCNN1D	introns
chr1	1287926	1288222	297	13	1.89732799239086	0.989006026208976	5.67631907264438	0.00140799859200141	chr1	1287837	1287938	102	+	ENST00000400928.7	SCNN1D	introns
chr1	1287926	1288222	297	13	1.89732799239086	0.989006026208976	5.67631907264438	0.00140799859200141	chr1	1288038	1290270	2233	+	ENST00000400928.7	SCNN1D	introns
chr1	1287926	1288222	297	13	1.89732799239086	0.989006026208976	5.67631907264438	0.00140799859200141	chr1	1287837	1287938	102	+	ENST00000325425.12	SCNN1D	introns
chr1	1287926	1288222	297	13	1.89732799239086	0.989006026208976	5.67631907264438	0.00140799859200141	chr1	1288038	1290270	2233	+	ENST00000325425.12	SCNN1D	introns
chr1	1287926	1288222	297	13	1.89732799239086	0.989006026208976	5.67631907264438	0.00140799859200141	chr1	1287837	1287938	102	+	ENST00000379099.3	SCNN1D	introns
chr1	1287926	1288222	297	13	1.89732799239086	0.989006026208976	5.67631907264438	0.00140799859200141	chr1	1288038	1290270	2233	+	ENST00000379099.3	SCNN1D	introns
chr1	1287926	1288222	297	13	1.89732799239086	0.989006026208976	5.67631907264438	0.00140799859200141	chr1	1287939	1288037	99	+	ENST00000379101.8	SCNN1D	3UTRs
chr7	3943301	3944678	1378	27	2.43028951020469	-0.440390681245583	-5.67310640100856	0.00141199858800141	chr7	3821584	3950922	129339	+	ENST00000404826.7	SDK1	introns
chr7	3943301	3944678	1378	27	2.43028951020469	-0.440390681245583	-5.67310640100856	0.00141199858800141	chr7	3821584	3950922	129339	+	ENST00000389531.7	SDK1	introns
chr7	3943301	3944678	1378	27	2.43028951020469	-0.440390681245583	-5.67310640100856	0.00141199858800141	chr7	3821584	3950922	129339	+	ENST00000615806.4	SDK1	introns
chr9	134267945	134268071	127	9	0.724458824901462	-0.858065557163512	-5.65797918664871	0.00143699856300144	chr9	134169565	134293462	123898	*			intergenic
chr1	58577441	58578060	620	23	2.06106955644719	-0.45660451489899	-5.64734365101928	0.00145099854900145	chr1	58577253	58578252	1000	-	ENST00000371225.4	TACSTD2	promoters
chr6	316338	319198	2861	36	2.27527990593593	-0.335794325910921	-5.64539973978986	0.00145099854900145	chr6	318926	319925	1000	+	ENST00000603290.1	DUSP22	promoters
chr6	316338	319198	2861	36	2.27527990593593	-0.335794325910921	-5.64539973978986	0.00145099854900145	chr6	318952	319951	1000	+	ENST00000605391.5	DUSP22	promoters
chr6	316338	319198	2861	36	2.27527990593593	-0.335794325910921	-5.64539973978986	0.00145099854900145	chr6	314926	318925	4000	+	ENST00000603290.1	DUSP22	1to5kb
chr6	316338	319198	2861	36	2.27527990593593	-0.335794325910921	-5.64539973978986	0.00145099854900145	chr6	314952	318951	4000	+	ENST00000605391.5	DUSP22	1to5kb
chr6	316338	319198	2861	36	2.27527990593593	-0.335794325910921	-5.64539973978986	0.00145099854900145	chr6	311963	335113	23151	+	ENST00000603296.5	DUSP22	introns
chr6	316338	319198	2861	36	2.27527990593593	-0.335794325910921	-5.64539973978986	0.00145099854900145	chr6	311963	335113	23151	+	ENST00000344450.9	DUSP22	introns
chr6	316338	319198	2861	36	2.27527990593593	-0.335794325910921	-5.64539973978986	0.00145099854900145	chr6	304662	335113	30452	+	ENST00000603453.5	DUSP22	introns
chr6	316338	319198	2861	36	2.27527990593593	-0.335794325910921	-5.64539973978986	0.00145099854900145	chr6	292561	345853	53293	+	ENST00000605315.5	DUSP22	introns
chr6	316338	319198	2861	36	2.27527990593593	-0.335794325910921	-5.64539973978986	0.00145099854900145	chr6	311963	345853	33891	+	ENST00000603881.5	DUSP22	introns
chr6	316338	319198	2861	36	2.27527990593593	-0.335794325910921	-5.64539973978986	0.00145099854900145	chr6	311963	345853	33891	+	ENST00000603795.5	DUSP22	introns
chr6	316338	319198	2861	36	2.27527990593593	-0.335794325910921	-5.64539973978986	0.00145099854900145	chr6	311963	345853	33891	+	ENST00000605035.5	DUSP22	introns
chr6	316338	319198	2861	36	2.27527990593593	-0.335794325910921	-5.64539973978986	0.00145099854900145	chr6	292561	345853	53293	+	ENST00000605863.5	DUSP22	introns
chr6	316338	319198	2861	36	2.27527990593593	-0.335794325910921	-5.64539973978986	0.00145099854900145	chr6	311963	335113	23151	+	ENST00000419235.7	DUSP22	introns
chr6	316338	319198	2861	36	2.27527990593593	-0.335794325910921	-5.64539973978986	0.00145099854900145	chr6	311915	345853	33939	+	ENST00000603005.5	DUSP22	introns
chr6	316338	319198	2861	36	2.27527990593593	-0.335794325910921	-5.64539973978986	0.00145099854900145	chr6	311963	345853	33891	+	ENST00000603726.5	DUSP22	introns
chr22	27771940	27772484	545	16	0.944913958301484	-0.473058534051317	-5.63993734400284	0.00145999854000146	chr22	27751097	27796762	45666	-	ENST00000302326.5	MN1	introns
chr22	27771940	27772484	545	16	0.944913958301484	-0.473058534051317	-5.63993734400284	0.00145999854000146	chr22	27751097	27796762	45666	-	ENST00000424656.1	MN1	introns
chr22	27771940	27772484	545	16	0.944913958301484	-0.473058534051317	-5.63993734400284	0.00145999854000146	chr22	27751097	27791746	40650	-	ENST00000497225.1	MN1	introns
chr22	41911117	41911655	539	29	2.78955339333951	-0.440919989553746	-5.63270273163838	0.00147199852800147	chr22	41911216	41911349	134	-	ENST00000621082.2	SHISA8	exons
chr22	41911117	41911655	539	29	2.78955339333951	-0.440919989553746	-5.63270273163838	0.00147199852800147	chr22	41911293	41911349	57	-	ENST00000457093.1	SHISA8	exons
chr22	41911117	41911655	539	29	2.78955339333951	-0.440919989553746	-5.63270273163838	0.00147199852800147	chr22	41910555	41911215	661	-	ENST00000621082.2	SHISA8	introns
chr22	41911117	41911655	539	29	2.78955339333951	-0.440919989553746	-5.63270273163838	0.00147199852800147	chr22	41911350	41914137	2788	-	ENST00000621082.2	SHISA8	introns
chr22	41911117	41911655	539	29	2.78955339333951	-0.440919989553746	-5.63270273163838	0.00147199852800147	chr22	41911350	41914137	2788	-	ENST00000457093.1	SHISA8	introns
chr1	14601355	14602438	1084	15	0.886390702407504	-0.487166795506543	-5.6135019711117	0.00151599848400152	chr1	14599224	14960683	361460	+	ENST00000636203.1	KAZN	introns
chr1	14601355	14602438	1084	15	0.886390702407504	-0.487166795506543	-5.6135019711117	0.00151599848400152	chr1	14599224	14960683	361460	+	ENST00000376030.7	KAZN	introns
chr1	14601355	14602438	1084	15	0.886390702407504	-0.487166795506543	-5.6135019711117	0.00151599848400152	chr1	14599224	14960683	361460	+	ENST00000491547.1	KAZN	introns
chr1	14601355	14602438	1084	15	0.886390702407504	-0.487166795506543	-5.6135019711117	0.00151599848400152	chr1	14599224	14960683	361460	+	ENST00000503743.5	KAZN	introns
chr14	97977887	97978331	445	16	1.07792167504293	-0.622467392754712	-5.611352999149	0.00152199847800152	chr14	97978125	97979124	1000	-	ENST00000499006.7	LINC01550	promoters
chr14	97977887	97978331	445	16	1.07792167504293	-0.622467392754712	-5.611352999149	0.00152199847800152	chr14	97978057	97979056	1000	-	ENST00000556462.1	LINC01550	promoters
chr14	97977887	97978331	445	16	1.07792167504293	-0.622467392754712	-5.611352999149	0.00152199847800152	chr14	97978101	97979100	1000	-	ENST00000662096.1	LINC01550	promoters
chr14	97977887	97978331	445	16	1.07792167504293	-0.622467392754712	-5.611352999149	0.00152199847800152	chr14	97978066	97979065	1000	-	ENST00000652825.1	LINC01550	promoters
chr14	97977887	97978331	445	16	1.07792167504293	-0.622467392754712	-5.611352999149	0.00152199847800152	chr14	97978111	97979110	1000	-	ENST00000502187.5	LINC01550	promoters
chr14	97977887	97978331	445	16	1.07792167504293	-0.622467392754712	-5.611352999149	0.00152199847800152	chr14	97978109	97979108	1000	-	ENST00000512901.6	LINC01550	promoters
chr14	97977887	97978331	445	16	1.07792167504293	-0.622467392754712	-5.611352999149	0.00152199847800152	chr14	97978091	97979090	1000	-	ENST00000554822.6	LINC01550	promoters
chr14	97977887	97978331	445	16	1.07792167504293	-0.622467392754712	-5.611352999149	0.00152199847800152	chr14	97978066	97979065	1000	-	ENST00000556138.1	LINC01550	promoters
chr14	97977887	97978331	445	16	1.07792167504293	-0.622467392754712	-5.611352999149	0.00152199847800152	chr14	97977977	97978124	148	-	ENST00000499006.7	LINC01550	exons
chr14	97977887	97978331	445	16	1.07792167504293	-0.622467392754712	-5.611352999149	0.00152199847800152	chr14	97977977	97978056	80	-	ENST00000556462.1	LINC01550	exons
chr14	97977887	97978331	445	16	1.07792167504293	-0.622467392754712	-5.611352999149	0.00152199847800152	chr14	97977977	97978100	124	-	ENST00000662096.1	LINC01550	exons
chr14	97977887	97978331	445	16	1.07792167504293	-0.622467392754712	-5.611352999149	0.00152199847800152	chr14	97977977	97978065	89	-	ENST00000652825.1	LINC01550	exons
chr14	97977887	97978331	445	16	1.07792167504293	-0.622467392754712	-5.611352999149	0.00152199847800152	chr14	97977977	97978110	134	-	ENST00000502187.5	LINC01550	exons
chr14	97977887	97978331	445	16	1.07792167504293	-0.622467392754712	-5.611352999149	0.00152199847800152	chr14	97977977	97978108	132	-	ENST00000512901.6	LINC01550	exons
chr14	97977887	97978331	445	16	1.07792167504293	-0.622467392754712	-5.611352999149	0.00152199847800152	chr14	97977977	97978090	114	-	ENST00000554822.6	LINC01550	exons
chr14	97977887	97978331	445	16	1.07792167504293	-0.622467392754712	-5.611352999149	0.00152199847800152	chr14	97977977	97978065	89	-	ENST00000556138.1	LINC01550	exons
chr14	97977887	97978331	445	16	1.07792167504293	-0.622467392754712	-5.611352999149	0.00152199847800152	chr14	97969548	97977976	8429	-	ENST00000499006.7	LINC01550	introns
chr14	97977887	97978331	445	16	1.07792167504293	-0.622467392754712	-5.611352999149	0.00152199847800152	chr14	97969471	97977976	8506	-	ENST00000556462.1	LINC01550	introns
chr14	97977887	97978331	445	16	1.07792167504293	-0.622467392754712	-5.611352999149	0.00152199847800152	chr14	97934882	97977976	43095	-	ENST00000662096.1	LINC01550	introns
chr14	97977887	97978331	445	16	1.07792167504293	-0.622467392754712	-5.611352999149	0.00152199847800152	chr14	97969548	97977976	8429	-	ENST00000652825.1	LINC01550	introns
chr14	97977887	97978331	445	16	1.07792167504293	-0.622467392754712	-5.611352999149	0.00152199847800152	chr14	97969548	97977976	8429	-	ENST00000502187.5	LINC01550	introns
chr14	97977887	97978331	445	16	1.07792167504293	-0.622467392754712	-5.611352999149	0.00152199847800152	chr14	97969548	97977976	8429	-	ENST00000512901.6	LINC01550	introns
chr14	97977887	97978331	445	16	1.07792167504293	-0.622467392754712	-5.611352999149	0.00152199847800152	chr14	97969548	97977976	8429	-	ENST00000554822.6	LINC01550	introns
chr14	97977887	97978331	445	16	1.07792167504293	-0.622467392754712	-5.611352999149	0.00152199847800152	chr14	97969548	97977976	8429	-	ENST00000556138.1	LINC01550	introns
chr5	11115400	11116334	935	9	1.25837405954985	-0.763303969325236	-5.60632141257792	0.00153199846800153	chr5	11111044	11117449	6406	-	ENST00000304623.13	CTNND2	introns
chr5	11115400	11116334	935	9	1.25837405954985	-0.763303969325236	-5.60632141257792	0.00153199846800153	chr5	11111044	11117449	6406	-	ENST00000495388.6	CTNND2	introns
chr5	11115400	11116334	935	9	1.25837405954985	-0.763303969325236	-5.60632141257792	0.00153199846800153	chr5	11111044	11117449	6406	-	ENST00000513588.5	CTNND2	introns
chr5	11115400	11116334	935	9	1.25837405954985	-0.763303969325236	-5.60632141257792	0.00153199846800153	chr5	11111044	11117449	6406	-	ENST00000511377.5	CTNND2	introns
chr5	11115400	11116334	935	9	1.25837405954985	-0.763303969325236	-5.60632141257792	0.00153199846800153	chr5	11111044	11117449	6406	-	ENST00000458100.6	CTNND2	introns
chr5	11115400	11116334	935	9	1.25837405954985	-0.763303969325236	-5.60632141257792	0.00153199846800153	chr5	11111044	11117449	6406	-	ENST00000504499.5	CTNND2	introns
chr5	11115400	11116334	935	9	1.25837405954985	-0.763303969325236	-5.60632141257792	0.00153199846800153	chr5	11111044	11117449	6406	-	ENST00000503622.5	CTNND2	introns
chr6	1641316	1641852	537	13	0.80997861201682	-0.604572884247232	-5.60053595500492	0.00154199845800154	chr6	1624541	1726415	101875	-	ENST00000530927.5	GMDS	introns
chr6	1641316	1641852	537	13	0.80997861201682	-0.604572884247232	-5.60053595500492	0.00154199845800154	chr6	1624541	1726415	101875	-	ENST00000380815.5	GMDS	introns
chr6	1641316	1641852	537	13	0.80997861201682	-0.604572884247232	-5.60053595500492	0.00154199845800154	chr6	1624541	1717507	92967	-	ENST00000380805.6	GMDS	introns
chr11	76234247	76234705	459	15	1.04305155292839	0.644399493469814	5.60040280096072	0.00154199845800154	chr11	76221026	76349897	128872	*			intergenic
chr20	32338947	32339200	254	6	0.459209620224379	-0.804475945138446	-5.59878426656052	0.00154499845500155	chr20	32335012	32350052	15041	*			intergenic
chr22	46693600	46694293	694	16	1.54630713401766	-0.495982971963156	-5.59720352705694	0.00154899845100155	chr22	46693813	46694812	1000	-	ENST00000471929.1	CERK	promoters
chr22	46693600	46694293	694	16	1.54630713401766	-0.495982971963156	-5.59720352705694	0.00154899845100155	chr22	46693675	46693812	138	-	ENST00000471929.1	CERK	exons
chr22	46693600	46694293	694	16	1.54630713401766	-0.495982971963156	-5.59720352705694	0.00154899845100155	chr22	46693504	46695209	1706	-	ENST00000216264.13	CERK	introns
chr22	46693600	46694293	694	16	1.54630713401766	-0.495982971963156	-5.59720352705694	0.00154899845100155	chr22	46693504	46695209	1706	-	ENST00000443629.5	CERK	introns
chr22	46693600	46694293	694	16	1.54630713401766	-0.495982971963156	-5.59720352705694	0.00154899845100155	chr22	46693504	46693674	171	-	ENST00000471929.1	CERK	introns
chr14	72433580	72433965	386	7	0.457878095129282	-0.616362376881589	-5.59354201662912	0.00155899844100156	chr14	72352195	72454527	102333	+	ENST00000553525.6	RGS6	introns
chr14	72433580	72433965	386	7	0.457878095129282	-0.616362376881589	-5.59354201662912	0.00155899844100156	chr14	72352195	72454527	102333	+	ENST00000555571.5	RGS6	introns
chr14	72433580	72433965	386	7	0.457878095129282	-0.616362376881589	-5.59354201662912	0.00155899844100156	chr14	72352195	72454527	102333	+	ENST00000553530.5	RGS6	introns
chr14	72433580	72433965	386	7	0.457878095129282	-0.616362376881589	-5.59354201662912	0.00155899844100156	chr14	72352195	72454527	102333	+	ENST00000554474.5	RGS6	introns
chr14	72433580	72433965	386	7	0.457878095129282	-0.616362376881589	-5.59354201662912	0.00155899844100156	chr14	72352195	72454527	102333	+	ENST00000556437.5	RGS6	introns
chr14	72433580	72433965	386	7	0.457878095129282	-0.616362376881589	-5.59354201662912	0.00155899844100156	chr14	72352195	72454527	102333	+	ENST00000355512.10	RGS6	introns
chr14	72433580	72433965	386	7	0.457878095129282	-0.616362376881589	-5.59354201662912	0.00155899844100156	chr14	72352195	72454527	102333	+	ENST00000404301.6	RGS6	introns
chr14	72433580	72433965	386	7	0.457878095129282	-0.616362376881589	-5.59354201662912	0.00155899844100156	chr14	72352195	72454527	102333	+	ENST00000406236.8	RGS6	introns
chr14	72433580	72433965	386	7	0.457878095129282	-0.616362376881589	-5.59354201662912	0.00155899844100156	chr14	72352195	72454527	102333	+	ENST00000407322.8	RGS6	introns
chr14	72433580	72433965	386	7	0.457878095129282	-0.616362376881589	-5.59354201662912	0.00155899844100156	chr14	72352195	72454527	102333	+	ENST00000402788.6	RGS6	introns
chr14	72433580	72433965	386	7	0.457878095129282	-0.616362376881589	-5.59354201662912	0.00155899844100156	chr14	72352195	72454527	102333	+	ENST00000343854.10	RGS6	introns
chr14	72433580	72433965	386	7	0.457878095129282	-0.616362376881589	-5.59354201662912	0.00155899844100156	chr14	72352195	72454527	102333	+	ENST00000622468.4	RGS6	introns
chr14	72433580	72433965	386	7	0.457878095129282	-0.616362376881589	-5.59354201662912	0.00155899844100156	chr14	72421725	72454527	32803	+	ENST00000553690.5	RGS6	introns
chr2	238869024	238869363	340	13	0.835676550060548	-0.539995332647135	-5.5885313557519	0.00156999843000157	chr2	238848734	238886778	38045	+	ENST00000448943.2	TWIST2	introns
chr2	238869024	238869363	340	13	0.835676550060548	-0.539995332647135	-5.5885313557519	0.00156999843000157	chr2	238848734	238909841	61108	+	ENST00000612363.2	TWIST2	introns
chr10	129854332	129855299	968	34	3.56675243727761	-0.396755457142231	-5.5744476365771	0.0015949984050016	chr10	129852638	129856637	4000	+	ENST00000653993.1	LOC105378558	1to5kb
chr10	129854332	129855299	968	34	3.56675243727761	-0.396755457142231	-5.5744476365771	0.0015949984050016	chr10	129848481	129867140	18660	-	ENST00000440978.2	EBF3	introns
chr10	129854332	129855299	968	34	3.56675243727761	-0.396755457142231	-5.5744476365771	0.0015949984050016	chr10	129848481	129867140	18660	-	ENST00000368648.8	EBF3	introns
chr10	129854332	129855299	968	34	3.56675243727761	-0.396755457142231	-5.5744476365771	0.0015949984050016	chr10	129848481	129867140	18660	-	ENST00000675373.1	EBF3	introns
chr10	129854332	129855299	968	34	3.56675243727761	-0.396755457142231	-5.5744476365771	0.0015949984050016	chr10	129848481	129867140	18660	-	ENST00000355311.10	EBF3	introns
chr10	129854332	129855299	968	34	3.56675243727761	-0.396755457142231	-5.5744476365771	0.0015949984050016	chr10	129848481	129867140	18660	-	ENST00000682649.1	EBF3	introns
chr7	95046923	95047209	287	4	0.321748892586626	-0.91577247216569	-5.5705300261609	0.00160699839300161	chr7	94911509	95111258	199750	+	ENST00000433360.6	PPP1R9A	introns
chr7	95046923	95047209	287	4	0.321748892586626	-0.91577247216569	-5.5705300261609	0.00160699839300161	chr7	94911509	95111258	199750	+	ENST00000340694.8	PPP1R9A	introns
chr7	95046923	95047209	287	4	0.321748892586626	-0.91577247216569	-5.5705300261609	0.00160699839300161	chr7	94911509	95111258	199750	+	ENST00000424654.5	PPP1R9A	introns
chr7	95046923	95047209	287	4	0.321748892586626	-0.91577247216569	-5.5705300261609	0.00160699839300161	chr7	94911509	95111258	199750	+	ENST00000433881.5	PPP1R9A	introns
chr7	95046923	95047209	287	4	0.321748892586626	-0.91577247216569	-5.5705300261609	0.00160699839300161	chr7	94911509	95111258	199750	+	ENST00000456331.6	PPP1R9A	introns
chr7	95046923	95047209	287	4	0.321748892586626	-0.91577247216569	-5.5705300261609	0.00160699839300161	chr7	94911509	95111258	199750	+	ENST00000289495.7	PPP1R9A	introns
chr7	95046923	95047209	287	4	0.321748892586626	-0.91577247216569	-5.5705300261609	0.00160699839300161	chr7	95037112	95108866	71755	-	ENST00000637876.1	PPP1R9A-AS1	introns
chr7	95046923	95047209	287	4	0.321748892586626	-0.91577247216569	-5.5705300261609	0.00160699839300161	chr7	95037112	95108866	71755	-	ENST00000666346.1	PPP1R9A-AS1	introns
chr7	95046923	95047209	287	4	0.321748892586626	-0.91577247216569	-5.5705300261609	0.00160699839300161	chr7	95036782	95214184	177403	-	ENST00000637269.1	PPP1R9A-AS1	introns
chr2	232387819	232388262	444	28	1.62492612595959	-0.460000452601701	-5.56666042600981	0.00161999838000162	chr2	232387045	232388044	1000	-	ENST00000461596.1	ECEL1P2	promoters
chr2	232387819	232388262	444	28	1.62492612595959	-0.460000452601701	-5.56666042600981	0.00161999838000162	chr2	232387458	232388457	1000	-	ENST00000465689.1	ECEL1P2	promoters
chr2	232387819	232388262	444	28	1.62492612595959	-0.460000452601701	-5.56666042600981	0.00161999838000162	chr2	232388045	232392044	4000	-	ENST00000461596.1	ECEL1P2	1to5kb
chr10	130167456	130168152	697	11	0.813594345108887	-0.767030671799266	-5.56630960473355	0.00162199837800162	chr10	130166981	130169432	2452	+	ENST00000331244.10	GLRX3	introns
chr10	130167456	130168152	697	11	0.813594345108887	-0.767030671799266	-5.56630960473355	0.00162199837800162	chr10	130166981	130169432	2452	+	ENST00000368644.5	GLRX3	introns
chr10	130167456	130168152	697	11	0.813594345108887	-0.767030671799266	-5.56630960473355	0.00162199837800162	chr10	130166981	130169432	2452	+	ENST00000481034.1	GLRX3	introns
chr17	80105603	80106098	496	30	1.77335306227269	-0.653878304058411	-5.5632525500252	0.00162899837100163	chr17	80106002	80110001	4000	+	ENST00000572080.1	GAA	1to5kb
chr17	80105603	80106098	496	30	1.77335306227269	-0.653878304058411	-5.5632525500252	0.00162899837100163	chr17	80105749	80105894	146	+	ENST00000570803.5	GAA	exons
chr17	80105603	80106098	496	30	1.77335306227269	-0.653878304058411	-5.5632525500252	0.00162899837100163	chr17	80105749	80105894	146	+	ENST00000302262.8	GAA	exons
chr17	80105603	80106098	496	30	1.77335306227269	-0.653878304058411	-5.5632525500252	0.00162899837100163	chr17	80105749	80105828	80	+	ENST00000577106.5	GAA	exons
chr17	80105603	80106098	496	30	1.77335306227269	-0.653878304058411	-5.5632525500252	0.00162899837100163	chr17	80105749	80105894	146	+	ENST00000390015.7	GAA	exons
chr17	80105603	80106098	496	30	1.77335306227269	-0.653878304058411	-5.5632525500252	0.00162899837100163	chr17	80105133	80105748	616	+	ENST00000570803.5	GAA	introns
chr17	80105603	80106098	496	30	1.77335306227269	-0.653878304058411	-5.5632525500252	0.00162899837100163	chr17	80105895	80107556	1662	+	ENST00000570803.5	GAA	introns
chr17	80105603	80106098	496	30	1.77335306227269	-0.653878304058411	-5.5632525500252	0.00162899837100163	chr17	80105133	80105748	616	+	ENST00000302262.8	GAA	introns
chr17	80105603	80106098	496	30	1.77335306227269	-0.653878304058411	-5.5632525500252	0.00162899837100163	chr17	80105895	80107556	1662	+	ENST00000302262.8	GAA	introns
chr17	80105603	80106098	496	30	1.77335306227269	-0.653878304058411	-5.5632525500252	0.00162899837100163	chr17	80105133	80105748	616	+	ENST00000577106.5	GAA	introns
chr17	80105603	80106098	496	30	1.77335306227269	-0.653878304058411	-5.5632525500252	0.00162899837100163	chr17	80105133	80105748	616	+	ENST00000390015.7	GAA	introns
chr17	80105603	80106098	496	30	1.77335306227269	-0.653878304058411	-5.5632525500252	0.00162899837100163	chr17	80105895	80107556	1662	+	ENST00000390015.7	GAA	introns
chr7	7068888	7069030	143	4	0.241010511756968	1.91022858285643	5.56216809991698	0.00163399836600163	chr7	7068046	7072045	4000	-	ENST00000580847.1	MIR3683	1to5kb
chr7	7068888	7069030	143	4	0.241010511756968	1.91022858285643	5.56216809991698	0.00163399836600163	chr7	7000377	7104393	104017	-	ENST00000671358.1	LOC112267992	introns
chr20	44750342	44750860	519	44	3.4359168194087	-0.516168702284377	-5.56028303368227	0.00163999836000164	chr20	44746996	44750995	4000	-	ENST00000445420.5	KCNK15-AS1	1to5kb
chr20	44750342	44750860	519	44	3.4359168194087	-0.516168702284377	-5.56028303368227	0.00163999836000164	chr20	44747022	44751021	4000	-	ENST00000427303.2	KCNK15-AS1	1to5kb
chr20	44750342	44750860	519	44	3.4359168194087	-0.516168702284377	-5.56028303368227	0.00163999836000164	chr20	44750129	44752313	2185	+	ENST00000372861.5	KCNK15	exons
chr20	44750342	44750860	519	44	3.4359168194087	-0.516168702284377	-5.56028303368227	0.00163999836000164	chr20	44750839	44752313	1475	+	ENST00000372861.5	KCNK15	3UTRs
chr10	58755919	58756726	808	10	0.638564244398822	-0.60717120126724	-5.55657373256191	0.00164499835500164	chr10	58702144	58785000	82857	+	ENST00000373886.8	BICC1	introns
chr4	52672544	52672574	31	3	0.15562779960313	-1.32363825107337	-5.54820562069161	0.00166299833700166	chr4	52664302	52675608	11307	*			intergenic
chr2	8575643	8576093	451	17	1.06275156664389	-0.563307624668157	-5.54702694146785	0.00166499833500167	chr2	8575502	8576501	1000	-	ENST00000418358.1		promoters
chr2	8575643	8576093	451	17	1.06275156664389	-0.563307624668157	-5.54702694146785	0.00166499833500167	chr2	8575890	8575961	72	-	ENST00000436187.2	LINC01814	exons
chr2	8575643	8576093	451	17	1.06275156664389	-0.563307624668157	-5.54702694146785	0.00166499833500167	chr2	8462397	8576910	114514	-	ENST00000670008.1	LINC01814	introns
chr2	8575643	8576093	451	17	1.06275156664389	-0.563307624668157	-5.54702694146785	0.00166499833500167	chr2	8545237	8576910	31674	-	ENST00000650238.2	LINC01814	introns
chr2	8575643	8576093	451	17	1.06275156664389	-0.563307624668157	-5.54702694146785	0.00166499833500167	chr2	8506638	8576910	70273	-	ENST00000648900.1	LINC01814	introns
chr2	8575643	8576093	451	17	1.06275156664389	-0.563307624668157	-5.54702694146785	0.00166499833500167	chr2	8570582	8576910	6329	-	ENST00000454224.1	LINC01814	introns
chr2	8575643	8576093	451	17	1.06275156664389	-0.563307624668157	-5.54702694146785	0.00166499833500167	chr2	8570582	8575889	5308	-	ENST00000436187.2	LINC01814	introns
chr2	8575643	8576093	451	17	1.06275156664389	-0.563307624668157	-5.54702694146785	0.00166499833500167	chr2	8575962	8576910	949	-	ENST00000436187.2	LINC01814	introns
chr2	8575643	8576093	451	17	1.06275156664389	-0.563307624668157	-5.54702694146785	0.00166499833500167	chr2	8570582	8576910	6329	-	ENST00000664719.1	LINC01814	introns
chr2	8575643	8576093	451	17	1.06275156664389	-0.563307624668157	-5.54702694146785	0.00166499833500167	chr2	8570582	8576910	6329	-	ENST00000660229.1	LINC01814	introns
chr2	8575643	8576093	451	17	1.06275156664389	-0.563307624668157	-5.54702694146785	0.00166499833500167	chr2	8570582	8576910	6329	-	ENST00000655346.1	LINC01814	introns
chr2	8575643	8576093	451	17	1.06275156664389	-0.563307624668157	-5.54702694146785	0.00166499833500167	chr2	8570582	8576910	6329	-	ENST00000662379.1	LINC01814	introns
chr2	8575643	8576093	451	17	1.06275156664389	-0.563307624668157	-5.54702694146785	0.00166499833500167	chr2	8570582	8576910	6329	-	ENST00000670389.1	LINC01814	introns
chr3	53156400	53156804	405	24	1.53291640443642	-0.487311238540962	-5.54594461514957	0.00166499833500167	chr3	53156120	53160119	4000	+	ENST00000394729.6	PRKCD	1to5kb
chr3	53156400	53156804	405	24	1.53291640443642	-0.487311238540962	-5.54594461514957	0.00166499833500167	chr3	53156209	53160208	4000	+	ENST00000330452.8	PRKCD	1to5kb
chr3	53156400	53156804	405	24	1.53291640443642	-0.487311238540962	-5.54594461514957	0.00166499833500167	chr3	53156217	53160216	4000	+	ENST00000652449.1	PRKCD	1to5kb
chr3	53156400	53156804	405	24	1.53291640443642	-0.487311238540962	-5.54594461514957	0.00166499833500167	chr3	53156241	53160240	4000	+	ENST00000477794.2	PRKCD	1to5kb
chr3	53156400	53156804	405	24	1.53291640443642	-0.487311238540962	-5.54594461514957	0.00166499833500167	chr3	53156356	53160355	4000	+	ENST00000650739.1	PRKCD	1to5kb
chr3	53156400	53156804	405	24	1.53291640443642	-0.487311238540962	-5.54594461514957	0.00166499833500167	chr3	53156521	53160520	4000	+	ENST00000487897.5	PRKCD	1to5kb
chr3	53156400	53156804	405	24	1.53291640443642	-0.487311238540962	-5.54594461514957	0.00166499833500167	chr3	53156339	53156484	146	+	ENST00000478843.5	PRKCD	5UTRs
chr3	53156400	53156804	405	24	1.53291640443642	-0.487311238540962	-5.54594461514957	0.00166499833500167	chr3	53156339	53156484	146	+	ENST00000478843.5	PRKCD	exons
chr3	53156400	53156804	405	24	1.53291640443642	-0.487311238540962	-5.54594461514957	0.00166499833500167	chr3	53156485	53178403	21919	+	ENST00000478843.5	PRKCD	introns
chr18	46152415	46153111	697	13	0.900651392819972	-0.539941047362082	-5.54585700443248	0.00166499833500167	chr18	46128334	46168552	40219	*			intergenic
chr1	110130147	110130503	357	25	1.36721516813061	-0.699640567423554	-5.54065818967131	0.00168099831900168	chr1	110113948	110145493	31546	*			intergenic
chr13	26529699	26529871	173	5	0.593321656157823	-0.9484224321958	-5.53982528586473	0.00168399831600168	chr13	26496121	26552682	56562	*			intergenic
chr17	82777752	82778014	263	17	0.986694534462678	-0.863213764735086	-5.53535581047016	0.00168799831200169	chr17	82772508	82781588	9081	+	ENST00000682479.1	TBCD	introns
chr17	82777752	82778014	263	17	0.986694534462678	-0.863213764735086	-5.53535581047016	0.00168799831200169	chr17	82772508	82781588	9081	+	ENST00000682722.1	TBCD	introns
chr17	82777752	82778014	263	17	0.986694534462678	-0.863213764735086	-5.53535581047016	0.00168799831200169	chr17	82772508	82781588	9081	+	ENST00000684464.1	TBCD	introns
chr17	82777752	82778014	263	17	0.986694534462678	-0.863213764735086	-5.53535581047016	0.00168799831200169	chr17	82772508	82781588	9081	+	ENST00000684544.1	TBCD	introns
chr17	82777752	82778014	263	17	0.986694534462678	-0.863213764735086	-5.53535581047016	0.00168799831200169	chr17	82772508	82781588	9081	+	ENST00000681983.1	TBCD	introns
chr17	82777752	82778014	263	17	0.986694534462678	-0.863213764735086	-5.53535581047016	0.00168799831200169	chr17	82772508	82781588	9081	+	ENST00000683184.1	TBCD	introns
chr17	82777752	82778014	263	17	0.986694534462678	-0.863213764735086	-5.53535581047016	0.00168799831200169	chr17	82772508	82781588	9081	+	ENST00000683282.1	TBCD	introns
chr17	82777752	82778014	263	17	0.986694534462678	-0.863213764735086	-5.53535581047016	0.00168799831200169	chr17	82772508	82781588	9081	+	ENST00000684361.1	TBCD	introns
chr17	82777752	82778014	263	17	0.986694534462678	-0.863213764735086	-5.53535581047016	0.00168799831200169	chr17	82772508	82781588	9081	+	ENST00000684408.1	TBCD	introns
chr17	82777752	82778014	263	17	0.986694534462678	-0.863213764735086	-5.53535581047016	0.00168799831200169	chr17	82772508	82781588	9081	+	ENST00000355528.9	TBCD	introns
chr17	82777752	82778014	263	17	0.986694534462678	-0.863213764735086	-5.53535581047016	0.00168799831200169	chr17	82772508	82781588	9081	+	ENST00000683444.1	TBCD	introns
chr17	82777752	82778014	263	17	0.986694534462678	-0.863213764735086	-5.53535581047016	0.00168799831200169	chr17	82772508	82781588	9081	+	ENST00000684776.1	TBCD	introns
chr17	82777752	82778014	263	17	0.986694534462678	-0.863213764735086	-5.53535581047016	0.00168799831200169	chr17	82772508	82781588	9081	+	ENST00000682107.1	TBCD	introns
chr17	82777752	82778014	263	17	0.986694534462678	-0.863213764735086	-5.53535581047016	0.00168799831200169	chr17	82772508	82781588	9081	+	ENST00000682921.1	TBCD	introns
chr17	82777752	82778014	263	17	0.986694534462678	-0.863213764735086	-5.53535581047016	0.00168799831200169	chr17	82772508	82781588	9081	+	ENST00000683009.1	TBCD	introns
chr17	82777752	82778014	263	17	0.986694534462678	-0.863213764735086	-5.53535581047016	0.00168799831200169	chr17	82772508	82781588	9081	+	ENST00000682213.1	TBCD	introns
chr17	82777752	82778014	263	17	0.986694534462678	-0.863213764735086	-5.53535581047016	0.00168799831200169	chr17	82772508	82781588	9081	+	ENST00000683041.1	TBCD	introns
chr17	82777752	82778014	263	17	0.986694534462678	-0.863213764735086	-5.53535581047016	0.00168799831200169	chr17	82772508	82781588	9081	+	ENST00000684349.1	TBCD	introns
chr17	82777752	82778014	263	17	0.986694534462678	-0.863213764735086	-5.53535581047016	0.00168799831200169	chr17	82772508	82781588	9081	+	ENST00000684760.1	TBCD	introns
chr17	82777752	82778014	263	17	0.986694534462678	-0.863213764735086	-5.53535581047016	0.00168799831200169	chr17	82772508	82781588	9081	+	ENST00000539345.6	TBCD	introns
chr17	82777752	82778014	263	17	0.986694534462678	-0.863213764735086	-5.53535581047016	0.00168799831200169	chr17	82772508	82780838	8331	+	ENST00000684000.1	TBCD	introns
chr17	82777752	82778014	263	17	0.986694534462678	-0.863213764735086	-5.53535581047016	0.00168799831200169	chr17	82772508	82781588	9081	+	ENST00000684188.1	TBCD	introns
chr17	82777752	82778014	263	17	0.986694534462678	-0.863213764735086	-5.53535581047016	0.00168799831200169	chr17	82772508	82781588	9081	+	ENST00000684429.1	TBCD	introns
chr19	35115962	35116276	315	7	0.370349001423246	-0.664322514655546	-5.53453456369063	0.00168899831100169	chr19	35115262	35116261	1000	+	ENST00000604255.5	FXYD3	promoters
chr19	35115962	35116276	315	7	0.370349001423246	-0.664322514655546	-5.53453456369063	0.00168899831100169	chr19	35115262	35116261	1000	+	ENST00000344013.10	FXYD3	promoters
chr19	35115962	35116276	315	7	0.370349001423246	-0.664322514655546	-5.53453456369063	0.00168899831100169	chr19	35115262	35116261	1000	+	ENST00000346446.9	FXYD3	promoters
chr19	35115962	35116276	315	7	0.370349001423246	-0.664322514655546	-5.53453456369063	0.00168899831100169	chr19	35115318	35116317	1000	+	ENST00000604504.5	FXYD3	promoters
chr19	35115962	35116276	315	7	0.370349001423246	-0.664322514655546	-5.53453456369063	0.00168899831100169	chr19	35115318	35116317	1000	+	ENST00000603449.5	FXYD3	promoters
chr19	35115962	35116276	315	7	0.370349001423246	-0.664322514655546	-5.53453456369063	0.00168899831100169	chr19	35115319	35116318	1000	+	ENST00000605550.5	FXYD3	promoters
chr19	35115962	35116276	315	7	0.370349001423246	-0.664322514655546	-5.53453456369063	0.00168899831100169	chr19	35115319	35116318	1000	+	ENST00000604804.5	FXYD3	promoters
chr19	35115962	35116276	315	7	0.370349001423246	-0.664322514655546	-5.53453456369063	0.00168899831100169	chr19	35115320	35116319	1000	+	ENST00000605552.5	FXYD3	promoters
chr19	35115962	35116276	315	7	0.370349001423246	-0.664322514655546	-5.53453456369063	0.00168899831100169	chr19	35113027	35117026	4000	+	ENST00000603524.5	FXYD3	1to5kb
chr19	35115962	35116276	315	7	0.370349001423246	-0.664322514655546	-5.53453456369063	0.00168899831100169	chr19	35113530	35117529	4000	+	ENST00000604621.5	FXYD3	1to5kb
chr19	35115962	35116276	315	7	0.370349001423246	-0.664322514655546	-5.53453456369063	0.00168899831100169	chr19	35114363	35118362	4000	+	ENST00000605677.1	FXYD3	1to5kb
chr19	35115962	35116276	315	7	0.370349001423246	-0.664322514655546	-5.53453456369063	0.00168899831100169	chr19	35116264	35116359	96	+	ENST00000648240.1	FXYD3	5UTRs
chr19	35115962	35116276	315	7	0.370349001423246	-0.664322514655546	-5.53453456369063	0.00168899831100169	chr19	35116264	35116359	96	+	ENST00000604404.6	FXYD3	5UTRs
chr19	35115962	35116276	315	7	0.370349001423246	-0.664322514655546	-5.53453456369063	0.00168899831100169	chr19	35116264	35116359	96	+	ENST00000435734.6	FXYD3	5UTRs
chr19	35115962	35116276	315	7	0.370349001423246	-0.664322514655546	-5.53453456369063	0.00168899831100169	chr19	35115941	35116040	100	+	ENST00000603181.5	FXYD3	5UTRs
chr19	35115962	35116276	315	7	0.370349001423246	-0.664322514655546	-5.53453456369063	0.00168899831100169	chr19	35116264	35116359	96	+	ENST00000603181.5	FXYD3	5UTRs
chr19	35115962	35116276	315	7	0.370349001423246	-0.664322514655546	-5.53453456369063	0.00168899831100169	chr19	35116262	35116359	98	+	ENST00000604255.5	FXYD3	5UTRs
chr19	35115962	35116276	315	7	0.370349001423246	-0.664322514655546	-5.53453456369063	0.00168899831100169	chr19	35116262	35116359	98	+	ENST00000344013.10	FXYD3	5UTRs
chr19	35115962	35116276	315	7	0.370349001423246	-0.664322514655546	-5.53453456369063	0.00168899831100169	chr19	35116262	35116359	98	+	ENST00000346446.9	FXYD3	5UTRs
chr19	35115962	35116276	315	7	0.370349001423246	-0.664322514655546	-5.53453456369063	0.00168899831100169	chr19	35116264	35116359	96	+	ENST00000648240.1	FXYD3	exons
chr19	35115962	35116276	315	7	0.370349001423246	-0.664322514655546	-5.53453456369063	0.00168899831100169	chr19	35116264	35116359	96	+	ENST00000604404.6	FXYD3	exons
chr19	35115962	35116276	315	7	0.370349001423246	-0.664322514655546	-5.53453456369063	0.00168899831100169	chr19	35116264	35116359	96	+	ENST00000435734.6	FXYD3	exons
chr19	35115962	35116276	315	7	0.370349001423246	-0.664322514655546	-5.53453456369063	0.00168899831100169	chr19	35115941	35116040	100	+	ENST00000603181.5	FXYD3	exons
chr19	35115962	35116276	315	7	0.370349001423246	-0.664322514655546	-5.53453456369063	0.00168899831100169	chr19	35116264	35116359	96	+	ENST00000603181.5	FXYD3	exons
chr19	35115962	35116276	315	7	0.370349001423246	-0.664322514655546	-5.53453456369063	0.00168899831100169	chr19	35116262	35116359	98	+	ENST00000604255.5	FXYD3	exons
chr19	35115962	35116276	315	7	0.370349001423246	-0.664322514655546	-5.53453456369063	0.00168899831100169	chr19	35116262	35116359	98	+	ENST00000344013.10	FXYD3	exons
chr19	35115962	35116276	315	7	0.370349001423246	-0.664322514655546	-5.53453456369063	0.00168899831100169	chr19	35116262	35116359	98	+	ENST00000346446.9	FXYD3	exons
chr19	35115962	35116276	315	7	0.370349001423246	-0.664322514655546	-5.53453456369063	0.00168899831100169	chr19	35113509	35116263	2755	+	ENST00000648240.1	FXYD3	introns
chr19	35115962	35116276	315	7	0.370349001423246	-0.664322514655546	-5.53453456369063	0.00168899831100169	chr19	35115960	35116263	304	+	ENST00000604404.6	FXYD3	introns
chr19	35115962	35116276	315	7	0.370349001423246	-0.664322514655546	-5.53453456369063	0.00168899831100169	chr19	35115960	35116263	304	+	ENST00000435734.6	FXYD3	introns
chr19	35115962	35116276	315	7	0.370349001423246	-0.664322514655546	-5.53453456369063	0.00168899831100169	chr19	35116041	35116263	223	+	ENST00000603181.5	FXYD3	introns
chr1	204417204	204418014	811	11	1.0930352584248	-0.481448466686614	-5.52050038180373	0.00172099827900172	chr1	204377996	204435336	57341	+	ENST00000443515.1		introns
chr19	56864582	56865053	472	39	3.84161954004092	0.46206236964019	5.5162685936352	0.00173099826900173	chr19	56848557	56917017	68461	*			intergenic
chr5	7851438	7851985	548	15	1.39551957035955	-0.563498590677944	-5.51061151519439	0.00174099825900174	chr5	7851134	7852133	1000	-	ENST00000399810.7	C5orf49	promoters
chr5	7851438	7851985	548	15	1.39551957035955	-0.563498590677944	-5.51061151519439	0.00174099825900174	chr5	7851152	7852151	1000	-	ENST00000509627.1	C5orf49	promoters
chr5	7851438	7851985	548	15	1.39551957035955	-0.563498590677944	-5.51061151519439	0.00174099825900174	chr5	7851186	7851585	400	+	ENST00000507837.5	MTRR	exons
chr5	7851438	7851985	548	15	1.39551957035955	-0.563498590677944	-5.51061151519439	0.00174099825900174	chr5	7851195	7851585	391	+	ENST00000502509.5	MTRR	exons
chr5	7851438	7851985	548	15	1.39551957035955	-0.563498590677944	-5.51061151519439	0.00174099825900174	chr5	7851200	7851585	386	+	ENST00000511639.1	MTRR	exons
chr5	7851438	7851985	548	15	1.39551957035955	-0.563498590677944	-5.51061151519439	0.00174099825900174	chr5	7851586	7856786	5201	+	ENST00000507837.5	MTRR	introns
chr5	7851438	7851985	548	15	1.39551957035955	-0.563498590677944	-5.51061151519439	0.00174099825900174	chr5	7851586	7861950	10365	+	ENST00000502509.5	MTRR	introns
chr5	7851438	7851985	548	15	1.39551957035955	-0.563498590677944	-5.51061151519439	0.00174099825900174	chr5	7851586	7856786	5201	+	ENST00000511639.1	MTRR	introns
chr7	51233271	51233676	406	12	0.793279247942947	-0.58297556058073	-5.50935168812341	0.00174299825700174	chr7	51219945	51316592	96648	-	ENST00000265136.12	COBL	introns
chr7	51233271	51233676	406	12	0.793279247942947	-0.58297556058073	-5.50935168812341	0.00174299825700174	chr7	51219945	51316592	96648	-	ENST00000395542.6	COBL	introns
chr7	51233271	51233676	406	12	0.793279247942947	-0.58297556058073	-5.50935168812341	0.00174299825700174	chr7	51219945	51316592	96648	-	ENST00000395540.6	COBL	introns
chr7	51233271	51233676	406	12	0.793279247942947	-0.58297556058073	-5.50935168812341	0.00174299825700174	chr7	51219945	51316592	96648	-	ENST00000441453.5	COBL	introns
chr7	51233271	51233676	406	12	0.793279247942947	-0.58297556058073	-5.50935168812341	0.00174299825700174	chr7	51219945	51316592	96648	-	ENST00000632460.1	COBL	introns
chr7	51233271	51233676	406	12	0.793279247942947	-0.58297556058073	-5.50935168812341	0.00174299825700174	chr7	51219945	51316592	96648	-	ENST00000648294.1	COBL	introns
chr7	51233271	51233676	406	12	0.793279247942947	-0.58297556058073	-5.50935168812341	0.00174299825700174	chr7	51219945	51316378	96434	-	ENST00000449281.1	COBL	introns
chr14	43597899	43598019	121	5	0.493120532705877	1.25401835705905	5.50724556775331	0.00175099824900175	chr14	43597263	43990538	393276	*			intergenic
chr19	39173825	39174014	190	16	0.99758401284384	-0.534482145660817	-5.50532497146349	0.00175299824700175	chr19	39173936	39174935	1000	+	ENST00000597715.1	PAK4	promoters
chr19	39173825	39174014	190	16	0.99758401284384	-0.534482145660817	-5.50532497146349	0.00175299824700175	chr19	39169936	39173935	4000	+	ENST00000597715.1	PAK4	1to5kb
chr19	39173825	39174014	190	16	0.99758401284384	-0.534482145660817	-5.50532497146349	0.00175299824700175	chr19	39171489	39175488	4000	+	ENST00000600350.1	PAK4	1to5kb
chr19	39173825	39174014	190	16	0.99758401284384	-0.534482145660817	-5.50532497146349	0.00175299824700175	chr19	39173576	39174010	435	+	ENST00000599470.5	PAK4	exons
chr19	39173825	39174014	190	16	0.99758401284384	-0.534482145660817	-5.50532497146349	0.00175299824700175	chr19	39173576	39174010	435	+	ENST00000321944.8	PAK4	exons
chr19	39173825	39174014	190	16	0.99758401284384	-0.534482145660817	-5.50532497146349	0.00175299824700175	chr19	39173576	39174010	435	+	ENST00000358301.7	PAK4	exons
chr19	39173825	39174014	190	16	0.99758401284384	-0.534482145660817	-5.50532497146349	0.00175299824700175	chr19	39173576	39174010	435	+	ENST00000593690.5	PAK4	exons
chr19	39173825	39174014	190	16	0.99758401284384	-0.534482145660817	-5.50532497146349	0.00175299824700175	chr19	39173576	39174010	435	+	ENST00000599386.5	PAK4	exons
chr19	39173825	39174014	190	16	0.99758401284384	-0.534482145660817	-5.50532497146349	0.00175299824700175	chr19	39173576	39174010	435	+	ENST00000360442.7	PAK4	exons
chr19	39173825	39174014	190	16	0.99758401284384	-0.534482145660817	-5.50532497146349	0.00175299824700175	chr19	39174011	39174930	920	+	ENST00000599470.5	PAK4	introns
chr19	39173825	39174014	190	16	0.99758401284384	-0.534482145660817	-5.50532497146349	0.00175299824700175	chr19	39174011	39174930	920	+	ENST00000321944.8	PAK4	introns
chr19	39173825	39174014	190	16	0.99758401284384	-0.534482145660817	-5.50532497146349	0.00175299824700175	chr19	39174011	39174930	920	+	ENST00000358301.7	PAK4	introns
chr19	39173825	39174014	190	16	0.99758401284384	-0.534482145660817	-5.50532497146349	0.00175299824700175	chr19	39174011	39174930	920	+	ENST00000593690.5	PAK4	introns
chr19	39173825	39174014	190	16	0.99758401284384	-0.534482145660817	-5.50532497146349	0.00175299824700175	chr19	39174011	39174930	920	+	ENST00000599386.5	PAK4	introns
chr19	39173825	39174014	190	16	0.99758401284384	-0.534482145660817	-5.50532497146349	0.00175299824700175	chr19	39174011	39174930	920	+	ENST00000360442.7	PAK4	introns
chr2	239275073	239275435	363	21	1.55282452041869	-0.56504640372257	-5.50245094655443	0.00175799824200176	chr2	239236665	239352677	116013	-	ENST00000345617.7	HDAC4	introns
chr2	239275073	239275435	363	21	1.55282452041869	-0.56504640372257	-5.50245094655443	0.00175799824200176	chr2	239236665	239352677	116013	-	ENST00000543185.6	HDAC4	introns
chr2	239275073	239275435	363	21	1.55282452041869	-0.56504640372257	-5.50245094655443	0.00175799824200176	chr2	239236665	239298165	61501	-	ENST00000463007.5	HDAC4	introns
chr2	239275073	239275435	363	21	1.55282452041869	-0.56504640372257	-5.50245094655443	0.00175799824200176	chr2	239236665	239352677	116013	-	ENST00000493582.5	HDAC4	introns
chr2	239275073	239275435	363	21	1.55282452041869	-0.56504640372257	-5.50245094655443	0.00175799824200176	chr2	239236665	239298165	61501	-	ENST00000535493.5	HDAC4	introns
chr2	239275073	239275435	363	21	1.55282452041869	-0.56504640372257	-5.50245094655443	0.00175799824200176	chr2	239236665	239309086	72422	-	ENST00000446876.1	HDAC4	introns
chr1	115531548	115532310	763	8	0.869348842888987	0.603959827801682	5.49650212064752	0.00177099822900177	chr1	115481573	115551825	70253	*			intergenic
chr4	119455743	119456451	709	23	4.56690120774473	0.568295630636245	5.49599233325674	0.00177199822800177	chr4	119455350	119456349	1000	+	ENST00000506942.1		promoters
chr4	119455743	119456451	709	23	4.56690120774473	0.568295630636245	5.49599233325674	0.00177199822800177	chr4	119452968	119456967	4000	+	ENST00000511823.1	SEPTIN7P14	1to5kb
chr4	119455743	119456451	709	23	4.56690120774473	0.568295630636245	5.49599233325674	0.00177199822800177	chr4	119455437	119459436	4000	+	ENST00000513147.1	SEPTIN7P14	1to5kb
chr4	119455743	119456451	709	23	4.56690120774473	0.568295630636245	5.49599233325674	0.00177199822800177	chr4	119455639	119459638	4000	-	ENST00000634317.1	LINC01061	1to5kb
chr4	119455743	119456451	709	23	4.56690120774473	0.568295630636245	5.49599233325674	0.00177199822800177	chr4	119455631	119459630	4000	-	ENST00000650915.1	GTF2IP12	1to5kb
chr4	119455743	119456451	709	23	4.56690120774473	0.568295630636245	5.49599233325674	0.00177199822800177	chr4	119452236	119456235	4000	-	ENST00000652344.1		1to5kb
chr4	119455743	119456451	709	23	4.56690120774473	0.568295630636245	5.49599233325674	0.00177199822800177	chr4	119455629	119459628	4000	-	ENST00000635323.1	GTF2IP12	1to5kb
chr4	119455743	119456451	709	23	4.56690120774473	0.568295630636245	5.49599233325674	0.00177199822800177	chr4	119456350	119456437	88	+	ENST00000506942.1		exons
chr4	119455743	119456451	709	23	4.56690120774473	0.568295630636245	5.49599233325674	0.00177199822800177	chr4	119455134	119457970	2837	+	ENST00000511950.1	SEPTIN7P14	introns
chr4	119455743	119456451	709	23	4.56690120774473	0.568295630636245	5.49599233325674	0.00177199822800177	chr4	119455134	119460182	5049	+	ENST00000510011.5	SEPTIN7P14	introns
chr4	119455743	119456451	709	23	4.56690120774473	0.568295630636245	5.49599233325674	0.00177199822800177	chr4	119455134	119457970	2837	+	ENST00000504422.5	SEPTIN7P14	introns
chr4	119455743	119456451	709	23	4.56690120774473	0.568295630636245	5.49599233325674	0.00177199822800177	chr4	119455134	119460182	5049	+	ENST00000508519.5	SEPTIN7P14	introns
chr4	119455743	119456451	709	23	4.56690120774473	0.568295630636245	5.49599233325674	0.00177199822800177	chr4	119455134	119457970	2837	+	ENST00000515251.1	SEPTIN7P14	introns
chr4	119455743	119456451	709	23	4.56690120774473	0.568295630636245	5.49599233325674	0.00177199822800177	chr4	119456438	119456792	355	+	ENST00000506942.1		introns
chr18	80145868	80147415	1548	18	2.68083381925719	-0.678998288390656	-5.49354514994814	0.00177699822300178	chr18	80146924	80147923	1000	+	ENST00000587254.5	PARD6G-AS1	promoters
chr18	80145868	80147415	1548	18	2.68083381925719	-0.678998288390656	-5.49354514994814	0.00177699822300178	chr18	80146925	80147924	1000	+	ENST00000586421.1	PARD6G-AS1	promoters
chr18	80145868	80147415	1548	18	2.68083381925719	-0.678998288390656	-5.49354514994814	0.00177699822300178	chr18	80147011	80148010	1000	+	ENST00000589574.1	PARD6G-AS1	promoters
chr18	80145868	80147415	1548	18	2.68083381925719	-0.678998288390656	-5.49354514994814	0.00177699822300178	chr18	80147049	80148048	1000	+	ENST00000588226.5	PARD6G-AS1	promoters
chr18	80145868	80147415	1548	18	2.68083381925719	-0.678998288390656	-5.49354514994814	0.00177699822300178	chr18	80147049	80148048	1000	+	ENST00000585422.1	PARD6G-AS1	promoters
chr18	80145868	80147415	1548	18	2.68083381925719	-0.678998288390656	-5.49354514994814	0.00177699822300178	chr18	80147080	80148079	1000	+	ENST00000662611.1	PARD6G-AS1	promoters
chr18	80145868	80147415	1548	18	2.68083381925719	-0.678998288390656	-5.49354514994814	0.00177699822300178	chr18	80142924	80146923	4000	+	ENST00000587254.5	PARD6G-AS1	1to5kb
chr18	80145868	80147415	1548	18	2.68083381925719	-0.678998288390656	-5.49354514994814	0.00177699822300178	chr18	80142925	80146924	4000	+	ENST00000586421.1	PARD6G-AS1	1to5kb
chr18	80145868	80147415	1548	18	2.68083381925719	-0.678998288390656	-5.49354514994814	0.00177699822300178	chr18	80143011	80147010	4000	+	ENST00000589574.1	PARD6G-AS1	1to5kb
chr18	80145868	80147415	1548	18	2.68083381925719	-0.678998288390656	-5.49354514994814	0.00177699822300178	chr18	80143049	80147048	4000	+	ENST00000588226.5	PARD6G-AS1	1to5kb
chr18	80145868	80147415	1548	18	2.68083381925719	-0.678998288390656	-5.49354514994814	0.00177699822300178	chr18	80143049	80147048	4000	+	ENST00000585422.1	PARD6G-AS1	1to5kb
chr18	80145868	80147415	1548	18	2.68083381925719	-0.678998288390656	-5.49354514994814	0.00177699822300178	chr18	80143080	80147079	4000	+	ENST00000662611.1	PARD6G-AS1	1to5kb
chr18	80145868	80147415	1548	18	2.68083381925719	-0.678998288390656	-5.49354514994814	0.00177699822300178	chr18	80117651	80147434	29784	+	ENST00000561195.1	ADNP2	introns
chr2	234074974	234075090	117	3	0.152541321319715	-0.894532223686077	-5.49302921799448	0.00177799822200178	chr2	234070024	234077024	7001	+	ENST00000373368.5	SPP2	introns
chr2	234074974	234075090	117	3	0.152541321319715	-0.894532223686077	-5.49302921799448	0.00177799822200178	chr2	234070024	234076844	6821	+	ENST00000168148.8	SPP2	introns
chr11	18156900	18157360	461	3	0.171185401215333	1.01995210397844	5.48323564214624	0.0017959982040018	chr11	18140612	18188894	48283	-	ENST00000527671.1		introns
chr2	152336931	152337279	349	10	1.1778378475561	-0.749339835858126	-5.48223279775541	0.0017989982010018	chr2	152335721	152521942	186222	+	ENST00000288670.14	FMNL2	introns
chr16	21159260	21159746	487	21	1.18979316879697	-0.519718641946331	-5.47978568199353	0.00181099818900181	chr16	21159442	21160441	1000	-	ENST00000261383.3	DH3	promoters
chr16	21159260	21159746	487	21	1.18979316879697	-0.519718641946331	-5.47978568199353	0.00181099818900181	chr16	21159325	21159441	117	-	ENST00000261383.3	DH3	exons
chr16	21159260	21159746	487	21	1.18979316879697	-0.519718641946331	-5.47978568199353	0.00181099818900181	chr16	21158747	21161084	2338	+	ENST00000573487.5	LDAF1	introns
chr16	21159260	21159746	487	21	1.18979316879697	-0.519718641946331	-5.47978568199353	0.00181099818900181	chr16	21158747	21161084	2338	+	ENST00000572258.5	LDAF1	introns
chr16	21159260	21159746	487	21	1.18979316879697	-0.519718641946331	-5.47978568199353	0.00181099818900181	chr16	21158747	21160977	2231	+	ENST00000574092.1	LDAF1	introns
chr16	21159260	21159746	487	21	1.18979316879697	-0.519718641946331	-5.47978568199353	0.00181099818900181	chr16	21158747	21161084	2338	+	ENST00000233047.9	LDAF1	introns
chr16	21159260	21159746	487	21	1.18979316879697	-0.519718641946331	-5.47978568199353	0.00181099818900181	chr16	21158747	21160977	2231	+	ENST00000261388.7	LDAF1	introns
chr16	21159260	21159746	487	21	1.18979316879697	-0.519718641946331	-5.47978568199353	0.00181099818900181	chr16	21158747	21161084	2338	+	ENST00000451578.6	LDAF1	introns
chr16	21159260	21159746	487	21	1.18979316879697	-0.519718641946331	-5.47978568199353	0.00181099818900181	chr16	21158747	21160977	2231	+	ENST00000572599.5	LDAF1	introns
chr16	21159260	21159746	487	21	1.18979316879697	-0.519718641946331	-5.47978568199353	0.00181099818900181	chr16	21158747	21160977	2231	+	ENST00000577162.1	LDAF1	introns
chr16	21159260	21159746	487	21	1.18979316879697	-0.519718641946331	-5.47978568199353	0.00181099818900181	chr16	21146089	21159324	13236	-	ENST00000261383.3	DH3	introns
chr12	115014549	115015729	1181	9	0.895917081780826	-0.982473223910392	-5.47710058815307	0.00181599818400182	chr12	114934936	115072324	137389	*			intergenic
chr2	177756857	177757672	816	10	0.790757468367157	-0.584954107043485	-5.47410279155965	0.00182299817700182	chr2	177728173	177769322	41150	-	ENST00000286063.11	PDE11A	introns
chr2	177756857	177757672	816	10	0.790757468367157	-0.584954107043485	-5.47410279155965	0.00182299817700182	chr2	177728173	177769322	41150	-	ENST00000358450.8	PDE11A	introns
chr2	177756857	177757672	816	10	0.790757468367157	-0.584954107043485	-5.47410279155965	0.00182299817700182	chr2	177728173	177769322	41150	-	ENST00000409504.5	PDE11A	introns
chr2	177756857	177757672	816	10	0.790757468367157	-0.584954107043485	-5.47410279155965	0.00182299817700182	chr2	177728173	177769322	41150	-	ENST00000389683.7	PDE11A	introns
chr2	177756857	177757672	816	10	0.790757468367157	-0.584954107043485	-5.47410279155965	0.00182299817700182	chr2	177728173	177769322	41150	-	ENST00000433879.1	PDE11A	introns
chr2	177756857	177757672	816	10	0.790757468367157	-0.584954107043485	-5.47410279155965	0.00182299817700182	chr2	177728173	177769322	41150	-	ENST00000497003.5	PDE11A	introns
chr10	27259654	27260237	584	14	0.974759831510815	-0.606724197421137	-5.47038844230179	0.00183299816700183	chr10	27259456	27260455	1000	-	ENST00000575554.1		promoters
chr10	27259654	27260237	584	14	0.974759831510815	-0.606724197421137	-5.47038844230179	0.00183299816700183	chr10	27257957	27261956	4000	+	ENST00000438905.2	ODAD2P1	1to5kb
chr10	27259654	27260237	584	14	0.974759831510815	-0.606724197421137	-5.47038844230179	0.00183299816700183	chr10	27258903	27262956	4054	+	ENST00000576034.5	ODAD2P1	introns
chr15	81877593	81877994	402	11	0.753340924448359	-0.523444528455398	-5.46652133847958	0.00183899816100184	chr15	81818380	81915346	96967	-	ENST00000559299.2	LOC102724001	introns
chr1_KI270713v1_random	31862	32022	161	18	1.78412329855172	-0.582101320877593	-5.46634574824291	0.00183899816100184	chr1_KI270713v1_random	30407	34406	4000	+	ENST00000601199.2		1to5kb
chr1_KI270713v1_random	31862	32022	161	18	1.78412329855172	-0.582101320877593	-5.46634574824291	0.00183899816100184	chr1_KI270713v1_random	31581	35580	4000	-	ENST00000618083.1		1to5kb
chr1_KI270713v1_random	31862	32022	161	18	1.78412329855172	-0.582101320877593	-5.46634574824291	0.00183899816100184	chr1_KI270713v1_random	31698	32528	831	-	ENST00000612315.1		exons
chr19	41350972	41351362	391	18	1.02711563685319	-0.411835629656298	-5.46207232083994	0.00184599815400185	chr19	41349169	41353168	4000	+	ENST00000604123.5	TMEM91	1to5kb
chr19	41350972	41351362	391	18	1.02711563685319	-0.411835629656298	-5.46207232083994	0.00184599815400185	chr19	41350911	41351202	292	+	ENST00000539627.5	TMEM91	5UTRs
chr19	41350972	41351362	391	18	1.02711563685319	-0.411835629656298	-5.46207232083994	0.00184599815400185	chr19	41350853	41351202	350	+	ENST00000604424.1	BCKDHA	exons
chr19	41350972	41351362	391	18	1.02711563685319	-0.411835629656298	-5.46207232083994	0.00184599815400185	chr19	41350911	41351202	292	+	ENST00000539627.5	TMEM91	exons
chr19	41350972	41351362	391	18	1.02711563685319	-0.411835629656298	-5.46207232083994	0.00184599815400185	chr19	41351203	41410636	59434	+	ENST00000604424.1	BCKDHA	introns
chr19	41350972	41351362	391	18	1.02711563685319	-0.411835629656298	-5.46207232083994	0.00184599815400185	chr19	41351203	41378280	27078	+	ENST00000539627.5	TMEM91	introns
chr19	41350972	41351362	391	18	1.02711563685319	-0.411835629656298	-5.46207232083994	0.00184599815400185	chr19	41349342	41353341	4000	-	ENST00000597453.1	TGFB1	1to5kb
chr19	41350972	41351362	391	18	1.02711563685319	-0.411835629656298	-5.46207232083994	0.00184599815400185	chr19	41348456	41352689	4234	-	ENST00000221930.6	TGFB1	introns
chr19	41350972	41351362	391	18	1.02711563685319	-0.411835629656298	-5.46207232083994	0.00184599815400185	chr19	41348456	41352689	4234	-	ENST00000600196.2	TGFB1	introns
chr19	41350972	41351362	391	18	1.02711563685319	-0.411835629656298	-5.46207232083994	0.00184599815400185	chr19	41348456	41352689	4234	-	ENST00000677934.1	TGFB1	introns
chr17	40178187	40178374	188	13	0.740550888932769	-0.966080288499847	-5.45971117860554	0.00185399814600185	chr17	40177249	40178248	1000	+	ENST00000541245.1	RAPGEFL1	promoters
chr17	40178187	40178374	188	13	0.740550888932769	-0.966080288499847	-5.45971117860554	0.00185399814600185	chr17	40176239	40180238	4000	+	ENST00000538981.1	RAPGEFL1	1to5kb
chr17	40178187	40178374	188	13	0.740550888932769	-0.966080288499847	-5.45971117860554	0.00185399814600185	chr17	40178262	40178381	120	+	ENST00000538884.1	RAPGEFL1	5UTRs
chr17	40178187	40178374	188	13	0.740550888932769	-0.966080288499847	-5.45971117860554	0.00185399814600185	chr17	40178249	40178381	133	+	ENST00000541245.1	RAPGEFL1	5UTRs
chr17	40178187	40178374	188	13	0.740550888932769	-0.966080288499847	-5.45971117860554	0.00185399814600185	chr17	40178262	40178381	120	+	ENST00000538884.1	RAPGEFL1	exons
chr17	40178187	40178374	188	13	0.740550888932769	-0.966080288499847	-5.45971117860554	0.00185399814600185	chr17	40177470	40178381	912	+	ENST00000620260.6	RAPGEFL1	exons
chr17	40178187	40178374	188	13	0.740550888932769	-0.966080288499847	-5.45971117860554	0.00185399814600185	chr17	40178249	40178381	133	+	ENST00000541245.1	RAPGEFL1	exons
chr17	40178187	40178374	188	13	0.740550888932769	-0.966080288499847	-5.45971117860554	0.00185399814600185	chr17	40177123	40181615	4493	+	ENST00000456989.6	RAPGEFL1	introns
chr17	40178187	40178374	188	13	0.740550888932769	-0.966080288499847	-5.45971117860554	0.00185399814600185	chr17	40177123	40181668	4546	+	ENST00000543876.5	RAPGEFL1	introns
chr17	40178187	40178374	188	13	0.740550888932769	-0.966080288499847	-5.45971117860554	0.00185399814600185	chr17	40177285	40181615	4331	+	ENST00000544503.5	RAPGEFL1	introns
chr17	40178187	40178374	188	13	0.740550888932769	-0.966080288499847	-5.45971117860554	0.00185399814600185	chr17	40177187	40181615	4429	+	ENST00000264644.10	RAPGEFL1	introns
chr17	40178187	40178374	188	13	0.740550888932769	-0.966080288499847	-5.45971117860554	0.00185399814600185	chr17	40177187	40178261	1075	+	ENST00000538884.1	RAPGEFL1	introns
chr9	66270645	66270712	68	7	0.69213291485483	0.738176346095357	5.44866367385899	0.00187499812500188	chr9	66259465	66630753	371289	*			intergenic
chr10	103836839	103837083	245	9	0.703682235242814	-0.551758867078191	-5.43615418262341	0.00191499808500192	chr10	103801363	103855194	53832	-	ENST00000369774.8	SH3PXD2A	introns
chr10	103836839	103837083	245	9	0.703682235242814	-0.551758867078191	-5.43615418262341	0.00191499808500192	chr10	103801363	103855194	53832	-	ENST00000355946.6	SH3PXD2A	introns
chr17	62138758	62139299	542	39	2.48649534413706	-0.458512996503585	-5.43511883177105	0.00191999808000192	chr17	62136972	62140639	3668	-	ENST00000578759.1		exons
chr6	327549	327884	336	9	0.549816568251358	-0.5614522254396	-5.43476505953265	0.00191999808000192	chr6	311963	335113	23151	+	ENST00000603296.5	DUSP22	introns
chr6	327549	327884	336	9	0.549816568251358	-0.5614522254396	-5.43476505953265	0.00191999808000192	chr6	311963	335113	23151	+	ENST00000344450.9	DUSP22	introns
chr6	327549	327884	336	9	0.549816568251358	-0.5614522254396	-5.43476505953265	0.00191999808000192	chr6	304662	335113	30452	+	ENST00000603453.5	DUSP22	introns
chr6	327549	327884	336	9	0.549816568251358	-0.5614522254396	-5.43476505953265	0.00191999808000192	chr6	292561	345853	53293	+	ENST00000605315.5	DUSP22	introns
chr6	327549	327884	336	9	0.549816568251358	-0.5614522254396	-5.43476505953265	0.00191999808000192	chr6	311963	345853	33891	+	ENST00000603881.5	DUSP22	introns
chr6	327549	327884	336	9	0.549816568251358	-0.5614522254396	-5.43476505953265	0.00191999808000192	chr6	311963	345853	33891	+	ENST00000603795.5	DUSP22	introns
chr6	327549	327884	336	9	0.549816568251358	-0.5614522254396	-5.43476505953265	0.00191999808000192	chr6	311963	345853	33891	+	ENST00000605035.5	DUSP22	introns
chr6	327549	327884	336	9	0.549816568251358	-0.5614522254396	-5.43476505953265	0.00191999808000192	chr6	292561	345853	53293	+	ENST00000605863.5	DUSP22	introns
chr6	327549	327884	336	9	0.549816568251358	-0.5614522254396	-5.43476505953265	0.00191999808000192	chr6	311963	335113	23151	+	ENST00000419235.7	DUSP22	introns
chr6	327549	327884	336	9	0.549816568251358	-0.5614522254396	-5.43476505953265	0.00191999808000192	chr6	311915	345853	33939	+	ENST00000603005.5	DUSP22	introns
chr6	327549	327884	336	9	0.549816568251358	-0.5614522254396	-5.43476505953265	0.00191999808000192	chr6	311963	345853	33891	+	ENST00000603726.5	DUSP22	introns
chr6	327549	327884	336	9	0.549816568251358	-0.5614522254396	-5.43476505953265	0.00191999808000192	chr6	320365	335113	14749	+	ENST00000603290.1	DUSP22	introns
chr6	327549	327884	336	9	0.549816568251358	-0.5614522254396	-5.43476505953265	0.00191999808000192	chr6	320365	345853	25489	+	ENST00000605391.5	DUSP22	introns
chr6	327549	327884	336	9	0.549816568251358	-0.5614522254396	-5.43476505953265	0.00191999808000192	chr6	326159	345853	19695	+	ENST00000604971.5	DUSP22	introns
chr16	87747829	87748319	491	19	1.16982806230835	-0.508053933413681	-5.43323964914814	0.00192299807700192	chr16	87747707	87748706	1000	-	ENST00000563036.2		promoters
chr16	87747829	87748319	491	19	1.16982806230835	-0.508053933413681	-5.43323964914814	0.00192299807700192	chr16	87744045	87748044	4000	-	ENST00000566349.5	KLHDC4	1to5kb
chr16	87747829	87748319	491	19	1.16982806230835	-0.508053933413681	-5.43323964914814	0.00192299807700192	chr16	87730645	87748672	18028	-	ENST00000567298.5	KLHDC4	introns
chr16	87747829	87748319	491	19	1.16982806230835	-0.508053933413681	-5.43323964914814	0.00192299807700192	chr16	87730645	87748672	18028	-	ENST00000316853.10	KLHDC4	introns
chr16	87747829	87748319	491	19	1.16982806230835	-0.508053933413681	-5.43323964914814	0.00192299807700192	chr16	87730645	87748672	18028	-	ENST00000353170.9	KLHDC4	introns
chr16	87747829	87748319	491	19	1.16982806230835	-0.508053933413681	-5.43323964914814	0.00192299807700192	chr16	87726925	87748672	21748	-	ENST00000347925.9	KLHDC4	introns
chr16	87747829	87748319	491	19	1.16982806230835	-0.508053933413681	-5.43323964914814	0.00192299807700192	chr16	87730645	87748672	18028	-	ENST00000270583.10	KLHDC4	introns
chr16	87747829	87748319	491	19	1.16982806230835	-0.508053933413681	-5.43323964914814	0.00192299807700192	chr16	87730645	87748672	18028	-	ENST00000562155.5	KLHDC4	introns
chr16	87747829	87748319	491	19	1.16982806230835	-0.508053933413681	-5.43323964914814	0.00192299807700192	chr16	87730645	87748672	18028	-	ENST00000622456.4	KLHDC4	introns
chr16	87747829	87748319	491	19	1.16982806230835	-0.508053933413681	-5.43323964914814	0.00192299807700192	chr16	87730645	87748672	18028	-	ENST00000562261.1	KLHDC4	introns
chr16	87747829	87748319	491	19	1.16982806230835	-0.508053933413681	-5.43323964914814	0.00192299807700192	chr16	87730645	87748672	18028	-	ENST00000566661.5	KLHDC4	introns
chr16	87747829	87748319	491	19	1.16982806230835	-0.508053933413681	-5.43323964914814	0.00192299807700192	chr16	87730645	87755193	24549	-	ENST00000564484.5	KLHDC4	introns
chr16	87747829	87748319	491	19	1.16982806230835	-0.508053933413681	-5.43323964914814	0.00192299807700192	chr16	87730645	87748672	18028	-	ENST00000565328.5	KLHDC4	introns
chr16	87747829	87748319	491	19	1.16982806230835	-0.508053933413681	-5.43323964914814	0.00192299807700192	chr16	87730645	87748672	18028	-	ENST00000569747.5	KLHDC4	introns
chr16	87747829	87748319	491	19	1.16982806230835	-0.508053933413681	-5.43323964914814	0.00192299807700192	chr16	87730645	87748672	18028	-	ENST00000564396.5	KLHDC4	introns
chr6	16229070	16229521	452	14	0.766324579466943	-0.400456234591594	-5.43193312235137	0.00192899807100193	chr6	16205121	16232230	27110	*			intergenic
chr14	70366469	70367516	1048	14	1.61081685448442	0.58756721169695	5.42899135008059	0.00193899806100194	chr14	70366499	70373131	6633	-	ENST00000256366.6	SYNJ2BP	exons
chr14	70366469	70367516	1048	14	1.61081685448442	0.58756721169695	5.42899135008059	0.00193899806100194	chr14	70342730	70375675	32946	-	ENST00000621525.4	SYNJ2BP-COX16	introns
chr14	70366469	70367516	1048	14	1.61081685448442	0.58756721169695	5.42899135008059	0.00193899806100194	chr14	70329237	70373032	43796	-	ENST00000617196.4	SYNJ2BP-COX16	introns
chr14	70366469	70367516	1048	14	1.61081685448442	0.58756721169695	5.42899135008059	0.00193899806100194	chr14	70342730	70416899	74170	-	ENST00000555276.5	SYNJ2BP-COX16	introns
chr14	70366469	70367516	1048	14	1.61081685448442	0.58756721169695	5.42899135008059	0.00193899806100194	chr14	70329237	70375675	46439	-	ENST00000617124.4	SYNJ2BP-COX16	introns
chr14	70366469	70367516	1048	14	1.61081685448442	0.58756721169695	5.42899135008059	0.00193899806100194	chr14	70359740	70372814	13075	-	ENST00000618385.1	SYNJ2BP	introns
chr14	70366469	70367516	1048	14	1.61081685448442	0.58756721169695	5.42899135008059	0.00193899806100194	chr14	70366499	70372990	6492	-	ENST00000256366.6	SYNJ2BP	3UTRs
chr15	101121735	101122274	540	20	1.52293242199621	-0.996355276748108	-5.4211641054964	0.00196299803700196	chr15	101117547	101163529	45983	*			intergenic
chr8	40515990	40517252	1263	14	1.29698002782907	0.749998689336064	5.4178715598418	0.00197399802600197	chr8	40402011	40519564	117554	*			intergenic
chr8	79062400	79062495	96	6	0.314143754734416	-0.833024043013269	-5.4148871810447	0.00198199801800198	chr8	78956083	79254401	298319	*			intergenic
chr8	34702059	34702462	404	3	0.341881327161212	-0.918886841849328	-5.40588430370485	0.00202199797800202	chr8	34346732	34779027	432296	*			intergenic
chr21	37297359	37297866	508	9	0.651183767273674	-0.576155694769116	-5.40562390635036	0.00202399797600202	chr21	37272920	37337381	64462	*			intergenic
chr8	140361380	140362055	676	14	1.37191368148051	-0.554174163258666	-5.40341894900819	0.00203099796900203	chr8	140360194	140370963	10770	-	ENST00000438773.4	TRAPPC9	introns
chr8	140361380	140362055	676	14	1.37191368148051	-0.554174163258666	-5.40341894900819	0.00203099796900203	chr8	140360194	140370963	10770	-	ENST00000648948.2	TRAPPC9	introns
chr8	140361380	140362055	676	14	1.37191368148051	-0.554174163258666	-5.40341894900819	0.00203099796900203	chr8	140360194	140370963	10770	-	ENST00000520857.5	TRAPPC9	introns
chr7	130324263	130324795	533	12	0.77828090323699	-0.638798688387007	-5.40102431289442	0.00203399796600203	chr7	130324181	130339815	15635	*			intergenic
chr17	17684966	17685455	490	11	0.994754441326022	-0.607799132042214	-5.40059342501887	0.00203699796300204	chr17	17683546	17685050	1505	+	ENST00000489697.1	RAI1	exons
chr17	17684966	17685455	490	11	0.994754441326022	-0.607799132042214	-5.40059342501887	0.00203699796300204	chr17	17681794	17724027	42234	+	ENST00000353383.6	RAI1	introns
chr17	17684966	17685455	490	11	0.994754441326022	-0.607799132042214	-5.40059342501887	0.00203699796300204	chr17	17683704	17724027	40324	+	ENST00000471135.2	RAI1	introns
chr13	23899939	23900341	403	5	0.270899915345105	0.832524459832934	5.39639323033128	0.00204499795500205	chr13	23898007	23902006	4000	-	ENST00000382137.7	C1QTNF9B	1to5kb
chr13	23899939	23900341	403	5	0.270899915345105	0.832524459832934	5.39639323033128	0.00204499795500205	chr13	23898503	23902502	4000	-	ENST00000382145.5	C1QTNF9B	1to5kb
chr13	23899939	23900341	403	5	0.270899915345105	0.832524459832934	5.39639323033128	0.00204499795500205	chr13	23898056	23902055	4000	-	ENST00000556521.1	C1QTNF9B	1to5kb
chr2	183490705	183491817	1113	7	0.411402327838768	-0.786923309123549	-5.39082340065104	0.00205599794400206	chr2	183334210	183492930	158721	+	ENST00000653710.1		introns
chr10	16383679	16383999	321	7	0.79021314098416	-0.722287691148216	-5.39001234924026	0.00205799794200206	chr10	16295859	16431942	136084	*			intergenic
chr2	66426867	66427386	520	29	2.12168477727367	-0.540509769495918	-5.38679391875798	0.00206899793100207	chr2	66426735	66427162	428	-	ENST00000454167.1	MEIS1-AS3	exons
chr2	66426867	66427386	520	29	2.12168477727367	-0.540509769495918	-5.38679391875798	0.00206899793100207	chr2	66427163	66431819	4657	-	ENST00000454167.1	MEIS1-AS3	introns
chr20	46209973	46210500	528	40	3.08648559305826	-0.457702806273753	-5.37977153820862	0.0020959979040021	chr20	46210307	46210560	254	-	ENST00000537909.4	CDH22	exons
chr20	46209973	46210500	528	40	3.08648559305826	-0.457702806273753	-5.37977153820862	0.0020959979040021	chr20	46209821	46210560	740	-	ENST00000474438.1	CDH22	exons
chr20	46209973	46210500	528	40	3.08648559305826	-0.457702806273753	-5.37977153820862	0.0020959979040021	chr20	46199560	46210306	10747	-	ENST00000537909.4	CDH22	introns
chr2	45010236	45010746	511	42	2.47845312502532	-0.559443089466167	-5.37864360420369	0.0021009978990021	chr2	45009453	45010452	1000	-	ENST00000303077.7	SIX2	promoters
chr2	45010236	45010746	511	42	2.47845312502532	-0.559443089466167	-5.37864360420369	0.0021009978990021	chr2	45010453	45014452	4000	-	ENST00000303077.7	SIX2	1to5kb
chr19	10760292	10760783	492	16	1.37936420552481	-0.550731365640246	-5.37755969644439	0.0021039978960021	chr19	10758099	10762098	4000	+	ENST00000591266.1	DNM2	1to5kb
chr19	10760292	10760783	492	16	1.37936420552481	-0.550731365640246	-5.37755969644439	0.0021039978960021	chr19	10759812	10772478	12667	+	ENST00000682524.1	DNM2	introns
chr19	10760292	10760783	492	16	1.37936420552481	-0.550731365640246	-5.37755969644439	0.0021039978960021	chr19	10759812	10772478	12667	+	ENST00000682285.1	DNM2	introns
chr19	10760292	10760783	492	16	1.37936420552481	-0.550731365640246	-5.37755969644439	0.0021039978960021	chr19	10759812	10772478	12667	+	ENST00000683738.1	DNM2	introns
chr19	10760292	10760783	492	16	1.37936420552481	-0.550731365640246	-5.37755969644439	0.0021039978960021	chr19	10759812	10772478	12667	+	ENST00000585892.5	DNM2	introns
chr19	10760292	10760783	492	16	1.37936420552481	-0.550731365640246	-5.37755969644439	0.0021039978960021	chr19	10759812	10772478	12667	+	ENST00000355667.11	DNM2	introns
chr19	10760292	10760783	492	16	1.37936420552481	-0.550731365640246	-5.37755969644439	0.0021039978960021	chr19	10759812	10772478	12667	+	ENST00000389253.9	DNM2	introns
chr19	10760292	10760783	492	16	1.37936420552481	-0.550731365640246	-5.37755969644439	0.0021039978960021	chr19	10759812	10772478	12667	+	ENST00000359692.10	DNM2	introns
chr19	10760292	10760783	492	16	1.37936420552481	-0.550731365640246	-5.37755969644439	0.0021039978960021	chr19	10759812	10772478	12667	+	ENST00000408974.8	DNM2	introns
chr19	10760292	10760783	492	16	1.37936420552481	-0.550731365640246	-5.37755969644439	0.0021039978960021	chr19	10759812	10772478	12667	+	ENST00000586939.5	DNM2	introns
chr16_KI270728v1_random	1456547	1456590	44	3	0.42516607736145	-1.57738604528449	-5.37676457669374	0.00210799789200211	chr16_KI270728v1_random	1271272	1872759	601488	*			intergenic
chr13	70972489	70973424	936	7	0.402273633146485	-0.607226457809048	-5.3721703806629	0.00211999788000212	chr13	70924456	71010041	85586	*			intergenic
chr4	182272116	182272333	218	6	0.450951442734662	-0.821717627820185	-5.36870822519108	0.00213299786700213	chr4	182144162	182323945	179784	+	ENST00000513201.1	TENM3	introns
chr4	182272116	182272333	218	6	0.450951442734662	-0.821717627820185	-5.36870822519108	0.00213299786700213	chr4	182144755	182323945	179191	+	ENST00000512480.5	TENM3	introns
chr4	182272116	182272333	218	6	0.450951442734662	-0.821717627820185	-5.36870822519108	0.00213299786700213	chr4	182243477	182323945	80469	+	ENST00000511685.6	TENM3	introns
chr5	142248638	142249146	509	10	1.22884443256081	-0.723551557991781	-5.36341736010539	0.00215299784700215	chr5	142168388	142310426	142039	*			intergenic
chr10	687421	687667	247	6	0.360917408237469	-0.729549255832993	-5.36088056649326	0.00216599783400217	chr10	486531	689493	202963	-	ENST00000280886.12	DIP2C	introns
chr10	687421	687667	247	6	0.360917408237469	-0.729549255832993	-5.36088056649326	0.00216599783400217	chr10	486531	689493	202963	-	ENST00000634311.1	DIP2C	introns
chr7	47495832	47496649	818	15	1.12806818571835	-0.438327712507539	-5.35927327793224	0.00217399782600217	chr7	47481142	47506906	25765	-	ENST00000311160.14	TNS3	introns
chr7	47495832	47496649	818	15	1.12806818571835	-0.438327712507539	-5.35927327793224	0.00217399782600217	chr7	47481142	47506906	25765	-	ENST00000457718.5	TNS3	introns
chr7	47495832	47496649	818	15	1.12806818571835	-0.438327712507539	-5.35927327793224	0.00217399782600217	chr7	47481142	47506906	25765	-	ENST00000450444.5	TNS3	introns
chr7	47495832	47496649	818	15	1.12806818571835	-0.438327712507539	-5.35927327793224	0.00217399782600217	chr7	47481142	47506906	25765	-	ENST00000442536.6	TNS3	introns
chr7	47495832	47496649	818	15	1.12806818571835	-0.438327712507539	-5.35927327793224	0.00217399782600217	chr7	47481142	47506906	25765	-	ENST00000458317.6	TNS3	introns
chr7	47495832	47496649	818	15	1.12806818571835	-0.438327712507539	-5.35927327793224	0.00217399782600217	chr7	47481142	47506906	25765	-	ENST00000434451.1	TNS3	introns
chr7	38977365	38978018	654	6	0.386633880387527	-0.718918949228574	-5.35599927377629	0.00217699782300218	chr7	38976909	38977908	1000	+	ENST00000518318.7	POU6F2	promoters
chr7	38977365	38978018	654	6	0.386633880387527	-0.718918949228574	-5.35599927377629	0.00217699782300218	chr7	38976909	38977908	1000	+	ENST00000673891.1	POU6F2	promoters
chr7	38977365	38978018	654	6	0.386633880387527	-0.718918949228574	-5.35599927377629	0.00217699782300218	chr7	38976909	38977908	1000	+	ENST00000674059.1	POU6F2	promoters
chr7	38977365	38978018	654	6	0.386633880387527	-0.718918949228574	-5.35599927377629	0.00217699782300218	chr7	38977009	38978008	1000	+	ENST00000403058.6	POU6F2	promoters
chr7	38977365	38978018	654	6	0.386633880387527	-0.718918949228574	-5.35599927377629	0.00217699782300218	chr7	38977909	38977953	45	+	ENST00000518318.7	POU6F2	5UTRs
chr7	38977365	38978018	654	6	0.386633880387527	-0.718918949228574	-5.35599927377629	0.00217699782300218	chr7	38977909	38977953	45	+	ENST00000673891.1	POU6F2	5UTRs
chr7	38977365	38978018	654	6	0.386633880387527	-0.718918949228574	-5.35599927377629	0.00217699782300218	chr7	38977909	38977953	45	+	ENST00000674059.1	POU6F2	5UTRs
chr7	38977365	38978018	654	6	0.386633880387527	-0.718918949228574	-5.35599927377629	0.00217699782300218	chr7	38978009	38978058	50	+	ENST00000403058.6	POU6F2	5UTRs
chr7	38977365	38978018	654	6	0.386633880387527	-0.718918949228574	-5.35599927377629	0.00217699782300218	chr7	38977909	38978058	150	+	ENST00000518318.7	POU6F2	exons
chr7	38977365	38978018	654	6	0.386633880387527	-0.718918949228574	-5.35599927377629	0.00217699782300218	chr7	38977909	38978058	150	+	ENST00000673891.1	POU6F2	exons
chr7	38977365	38978018	654	6	0.386633880387527	-0.718918949228574	-5.35599927377629	0.00217699782300218	chr7	38977909	38978058	150	+	ENST00000674059.1	POU6F2	exons
chr7	38977365	38978018	654	6	0.386633880387527	-0.718918949228574	-5.35599927377629	0.00217699782300218	chr7	38978009	38978058	50	+	ENST00000403058.6	POU6F2	exons
chr14	88624865	88625055	191	7	0.414950089591949	-0.69444071742932	-5.35168281852261	0.00219199780800219	chr14	88611745	88627596	15852	+	ENST00000251038.10	ZC3H14	exons
chr14	88624865	88625055	191	7	0.414950089591949	-0.69444071742932	-5.35168281852261	0.00219199780800219	chr14	88624970	88625127	158	-	ENST00000554922.5	EML5	exons
chr14	88624865	88625055	191	7	0.414950089591949	-0.69444071742932	-5.35168281852261	0.00219199780800219	chr14	88624970	88625127	158	-	ENST00000553526.5	EML5	exons
chr14	88624865	88625055	191	7	0.414950089591949	-0.69444071742932	-5.35168281852261	0.00219199780800219	chr14	88624970	88625127	158	-	ENST00000380664.9	EML5	exons
chr14	88624865	88625055	191	7	0.414950089591949	-0.69444071742932	-5.35168281852261	0.00219199780800219	chr14	88624970	88625127	158	-	ENST00000555823.1	EML5	exons
chr14	88624865	88625055	191	7	0.414950089591949	-0.69444071742932	-5.35168281852261	0.00219199780800219	chr14	88624970	88625127	158	-	ENST00000553320.5	EML5	exons
chr14	88624865	88625055	191	7	0.414950089591949	-0.69444071742932	-5.35168281852261	0.00219199780800219	chr14	88624970	88625127	158	-	ENST00000553281.5	EML5	exons
chr14	88624865	88625055	191	7	0.414950089591949	-0.69444071742932	-5.35168281852261	0.00219199780800219	chr14	88622719	88624969	2251	-	ENST00000554922.5	EML5	introns
chr14	88624865	88625055	191	7	0.414950089591949	-0.69444071742932	-5.35168281852261	0.00219199780800219	chr14	88622719	88624969	2251	-	ENST00000553526.5	EML5	introns
chr14	88624865	88625055	191	7	0.414950089591949	-0.69444071742932	-5.35168281852261	0.00219199780800219	chr14	88622719	88624969	2251	-	ENST00000380664.9	EML5	introns
chr14	88624865	88625055	191	7	0.414950089591949	-0.69444071742932	-5.35168281852261	0.00219199780800219	chr14	88622719	88624969	2251	-	ENST00000555823.1	EML5	introns
chr14	88624865	88625055	191	7	0.414950089591949	-0.69444071742932	-5.35168281852261	0.00219199780800219	chr14	88621302	88624969	3668	-	ENST00000553320.5	EML5	introns
chr14	88624865	88625055	191	7	0.414950089591949	-0.69444071742932	-5.35168281852261	0.00219199780800219	chr14	88622719	88624969	2251	-	ENST00000553281.5	EML5	introns
chr14	88624865	88625055	191	7	0.414950089591949	-0.69444071742932	-5.35168281852261	0.00219199780800219	chr14	88611752	88627596	15845	+	ENST00000251038.10	ZC3H14	3UTRs
chr14	88624865	88625055	191	7	0.414950089591949	-0.69444071742932	-5.35168281852261	0.00219199780800219	chr14	88624970	88625127	158	-	ENST00000553526.5	EML5	3UTRs
chr14	88624865	88625055	191	7	0.414950089591949	-0.69444071742932	-5.35168281852261	0.00219199780800219	chr14	88624970	88625127	158	-	ENST00000553281.5	EML5	3UTRs
chr20	28576040	28577910	1871	7	0.564138941722159	0.776545686041018	5.35166025794859	0.00219199780800219	chr20	28565401	28586298	20898	-	ENST00000650751.1	FRG1CP	introns
chr20	28576040	28577910	1871	7	0.564138941722159	0.776545686041018	5.35166025794859	0.00219199780800219	chr20	28565401	28581918	16518	-	ENST00000651774.1	FRG1CP	introns
chr7	156907372	156907869	498	7	0.608282167975322	-0.728793086285018	-5.35161300270981	0.00219299780700219	chr7	156898217	156939720	41504	*			intergenic
chr7	47498232	47498377	146	4	0.213641802107448	-0.973389192735859	-5.34384872643922	0.00221899778100222	chr7	47481142	47506906	25765	-	ENST00000311160.14	TNS3	introns
chr7	47498232	47498377	146	4	0.213641802107448	-0.973389192735859	-5.34384872643922	0.00221899778100222	chr7	47481142	47506906	25765	-	ENST00000457718.5	TNS3	introns
chr7	47498232	47498377	146	4	0.213641802107448	-0.973389192735859	-5.34384872643922	0.00221899778100222	chr7	47481142	47506906	25765	-	ENST00000450444.5	TNS3	introns
chr7	47498232	47498377	146	4	0.213641802107448	-0.973389192735859	-5.34384872643922	0.00221899778100222	chr7	47481142	47506906	25765	-	ENST00000442536.6	TNS3	introns
chr7	47498232	47498377	146	4	0.213641802107448	-0.973389192735859	-5.34384872643922	0.00221899778100222	chr7	47481142	47506906	25765	-	ENST00000458317.6	TNS3	introns
chr7	47498232	47498377	146	4	0.213641802107448	-0.973389192735859	-5.34384872643922	0.00221899778100222	chr7	47481142	47506906	25765	-	ENST00000434451.1	TNS3	introns
chr1	205569616	205570194	579	15	1.33021385429727	-0.60281871538933	-5.34257323138766	0.00222399777600222	chr1	205569300	205580660	11361	+	ENST00000475956.5	MFSD4A	introns
chr1	205569616	205570194	579	15	1.33021385429727	-0.60281871538933	-5.34257323138766	0.00222399777600222	chr1	205569300	205579750	10451	+	ENST00000539267.5	MFSD4A	introns
chr1	205569616	205570194	579	15	1.33021385429727	-0.60281871538933	-5.34257323138766	0.00222399777600222	chr1	205569300	205579750	10451	+	ENST00000367147.9	MFSD4A	introns
chr1	205569616	205570194	579	15	1.33021385429727	-0.60281871538933	-5.34257323138766	0.00222399777600222	chr1	205569300	205579750	10451	+	ENST00000489709.5	MFSD4A	introns
chr1	3576672	3577541	870	11	0.937493089895671	-0.609867757209012	-5.34145206006297	0.00222799777200223	chr1	3524247	3579824	55578	-	ENST00000356575.9	MEGF6	introns
chr1	3576672	3577541	870	11	0.937493089895671	-0.609867757209012	-5.34145206006297	0.00222799777200223	chr1	3547124	3595337	48214	-	ENST00000485002.6	MEGF6	introns
chr12	64779458	64779962	505	9	0.653375242813805	-0.602320532295077	-5.33890893626353	0.00223599776400224	chr12	64779516	64780515	1000	+	ENST00000542120.6	TBC1D30	promoters
chr12	64779458	64779962	505	9	0.653375242813805	-0.602320532295077	-5.33890893626353	0.00223599776400224	chr12	64775516	64779515	4000	+	ENST00000542120.6	TBC1D30	1to5kb
chr12	64779458	64779962	505	9	0.653375242813805	-0.602320532295077	-5.33890893626353	0.00223599776400224	chr12	64776193	64780192	4000	+	ENST00000456757.6	TBC1D30	1to5kb
chr12	64779458	64779962	505	9	0.653375242813805	-0.602320532295077	-5.33890893626353	0.00223599776400224	chr12	64759650	64785880	26231	+	ENST00000674237.1	TBC1D30	introns
chr12	64779458	64779962	505	9	0.653375242813805	-0.602320532295077	-5.33890893626353	0.00223599776400224	chr12	64759650	64785880	26231	+	ENST00000674281.1	TBC1D30	introns
chr2	134454290	134454984	695	14	1.41129234410338	-0.584394813320003	-5.33830231995603	0.00223699776300224	chr2	134448649	134454621	5973	+	ENST00000409645.5	MGAT5	exons
chr2	134454290	134454984	695	14	1.41129234410338	-0.584394813320003	-5.33830231995603	0.00223699776300224	chr2	134448649	134454621	5973	+	ENST00000281923.4	MGAT5	exons
chr2	134454290	134454984	695	14	1.41129234410338	-0.584394813320003	-5.33830231995603	0.00223699776300224	chr2	134448848	134454621	5774	+	ENST00000409645.5	MGAT5	3UTRs
chr2	134454290	134454984	695	14	1.41129234410338	-0.584394813320003	-5.33830231995603	0.00223699776300224	chr2	134448848	134454621	5774	+	ENST00000281923.4	MGAT5	3UTRs
chr2	134454290	134454984	695	14	1.41129234410338	-0.584394813320003	-5.33830231995603	0.00223699776300224	chr2	134454622	134455758	1137	*			intergenic
chr20	48105609	48106245	637	13	0.912280861970184	-0.568213499584272	-5.32994089276141	0.00226599773400227	chr20	48074189	48115268	41080	*			intergenic
chr16	84586881	84587526	646	16	2.30286869207441	-0.529883659303224	-5.32640931278987	0.00227199772800227	chr16	84566956	84590104	23149	-	ENST00000262428.5	COTL1	introns
chr16	84586881	84587526	646	16	2.30286869207441	-0.529883659303224	-5.32640931278987	0.00227199772800227	chr16	84566956	84590104	23149	-	ENST00000564057.1	COTL1	introns
chr16	84586881	84587526	646	16	2.30286869207441	-0.529883659303224	-5.32640931278987	0.00227199772800227	chr16	84566956	84590104	23149	-	ENST00000561707.1	COTL1	introns
chr2	223051619	223052464	846	24	1.61260755678898	0.47735272771156	5.32372679199759	0.00227699772300228	chr2	223050814	223051813	1000	+	ENST00000281830.3	KCNE4	promoters
chr2	223051619	223052464	846	24	1.61260755678898	0.47735272771156	5.32372679199759	0.00227699772300228	chr2	223051200	223052199	1000	+	ENST00000488477.2	KCNE4	promoters
chr2	223051619	223052464	846	24	1.61260755678898	0.47735272771156	5.32372679199759	0.00227699772300228	chr2	223051814	223052144	331	+	ENST00000281830.3	KCNE4	5UTRs
chr2	223051619	223052464	846	24	1.61260755678898	0.47735272771156	5.32372679199759	0.00227699772300228	chr2	223051814	223052274	461	+	ENST00000281830.3	KCNE4	exons
chr2	223051619	223052464	846	24	1.61260755678898	0.47735272771156	5.32372679199759	0.00227699772300228	chr2	223052200	223052274	75	+	ENST00000488477.2	KCNE4	exons
chr2	223051619	223052464	846	24	1.61260755678898	0.47735272771156	5.32372679199759	0.00227699772300228	chr2	223052275	223052807	533	+	ENST00000281830.3	KCNE4	introns
chr2	223051619	223052464	846	24	1.61260755678898	0.47735272771156	5.32372679199759	0.00227699772300228	chr2	223052275	223060589	8315	+	ENST00000488477.2	KCNE4	introns
chr4	5765999	5767053	1055	8	0.503737084078784	1.07385335499527	5.31348629666403	0.00231199768800231	chr4	5756363	5783551	27189	+	ENST00000264956.11	EVC	introns
chr4	5765999	5767053	1055	8	0.503737084078784	1.07385335499527	5.31348629666403	0.00231199768800231	chr4	5748313	5825493	77181	-	ENST00000506216.5	CRMP1	introns
[truncated: 26,042 more rows]

## Sheet: C. DMRs with CpG annotations
Supplementary Table 8. Differentially methylated regions (DMRs) in β-cells from human pancreatic islets of 3 donors with pre-T2D/T2D compared with 11 normoglycemic controls based on p<0.05 (10 permutations) generated by dmrseq..
[truncated: 5,494 more rows]

[truncated: 4 more sheets: D. KEGG, E. HOMER, F. TF binding, G. GWAS loci overlap]
