# Supplementary material for: Cell-specific DNA methylation in human alpha and beta cells regulates gene expression in type 2 diabetes
Source: Nat Metab. 2026 Apr 24;8(4):957–80. doi: 10.1038/s42255-026-01498-9 (PMC13121032; doi:10.1038/s42255-026-01498-9)
Supplement: Supplementary file 12 — Pre-T2D/T2D-associated DEGs in alpha cells from donors with pre-T2D/T2D (n = 7) and controls (n = 15). [file 42255_2026_1498_MOESM12_ESM.xlsx]

## Sheet:  A. T2D α-cells
Supplementary Table 9. Differentially expressed genes (DEGs) in α-cells from 15 controls versus 7 donors with pre-T2D/T2D based on nominal p-values (p<0.05).
Genes that have DMRs in α-cells (Ctrl vs T2D) are bold and marked in red
Ensembl gene ID	Gene symbol	FoldChange (mean T2D/ mean Ctrl)	mean expression Ctrl	SD Ctrl	mean expression pre-T2D/T2D	SD pre-T2D/T2D	p-value	gene_type
ENSG00000115266.11	APC2	0.509243	67.3528	37.5958	34.299	28.9184	4.5017e-05	protein_coding
ENSG00000111452.13	ADGRD1	0.453857	64.8035	25.0662	29.4115	16.161	5.01967e-05	protein_coding
ENSG00000010327.10	STAB1	0.179012	34.4799	45.833	6.17233	3.74538	0.000251192	protein_coding
ENSG00000105357.17	MYH14	0.86808	2066.17	284.428	1793.6	161.449	0.000649912	protein_coding
ENSG00000106546.14	AHR	2.93904	213.763	102.283	628.257	639.744	0.000778203	protein_coding
ENSG00000175265.17	GOLGA8A	0.762512	1673.73	502.563	1276.24	507.147	0.00103689	protein_coding
ENSG00000140279.12	DUOX2	8.89424	167.856	202.834	1492.95	3245.43	0.00112125	protein_coding
ENSG00000151693.11	ASAP2	1.84513	115.493	52.6841	213.099	70.1436	0.00120112	protein_coding
ENSG00000156802.13	ATAD2	0.935789	224.131	76.0167	209.74	95.6663	0.00127663	protein_coding
ENSG00000121542.12	SEC22A	1.23175	291.417	49.2762	358.952	110.932	0.00138333	protein_coding
ENSG00000172139.15	SLC9C1	0.559362	69.5745	29.1137	38.9173	14.635	0.0014093	protein_coding
ENSG00000174695.10	TMEM167A	1.27207	975.798	243.598	1241.28	461.528	0.00156624	protein_coding
ENSG00000124140.13	SLC12A5	0.950234	207.482	97.8993	197.156	67.0859	0.00185708	protein_coding
ENSG00000188747.8	NOXA1	0.775486	127.413	33.5428	98.8074	23.3577	0.00199301	protein_coding
ENSG00000198203.10	SULT1C2	0.621294	32.2217	12.2348	20.0192	6.18326	0.00213448	protein_coding
ENSG00000169155.10	ZBTB43	1.22733	500.46	155.552	614.228	379.479	0.00214294	protein_coding
ENSG00000105618.14	PRPF31	1.10521	367.789	61.0898	406.485	82.9178	0.00215994	protein_coding
ENSG00000113597.18	TRAPPC13	1.21167	253.856	73.9101	307.589	75.3697	0.00222771	protein_coding
ENSG00000109576.14	AADAT	0.719135	63.4026	11.6052	45.595	5.70902	0.00261596	protein_coding
ENSG00000196482.17	ESRRG	0.767453	481.45	107.544	369.49	67.1465	0.00262928	protein_coding
ENSG00000141380.14	SS18	1.1734	1160.3	166.647	1361.49	238.906	0.00283103	protein_coding
ENSG00000163631.17	ALB	2.36095	40.2361	89.472	94.9953	154.477	0.00301594	protein_coding
ENSG00000090857.13	PDPR	0.741917	1201.04	224.011	891.073	240.103	0.00315447	protein_coding
ENSG00000141404.16	GNAL	0.596009	89.8158	46.0439	53.531	20.6211	0.00318863	protein_coding
ENSG00000163728.11	TTC14	1.26208	772.253	124.687	974.646	160.878	0.0032541	protein_coding
ENSG00000105808.17	RASA4	0.672249	1955.98	915.488	1314.91	521.394	0.00328256	protein_coding
ENSG00000153707.17	PTPRD	0.645104	762.582	291.108	491.944	155.516	0.00335016	protein_coding
ENSG00000198933.9	TBKBP1	0.812678	195.745	38.7153	159.078	40.5661	0.00336731	protein_coding
ENSG00000135373.12	EHF	1.7538	492.13	158.942	863.098	402.918	0.00340956	protein_coding
ENSG00000127311.9	HELB	0.582007	338.934	248.934	197.262	49.3192	0.0034386	protein_coding
ENSG00000135605.13	TEC	0.761404	78.8792	33.0412	60.059	26.708	0.00364889	protein_coding
ENSG00000284981.1	UPK3BL2	0.723676	197.018	66.8965	142.577	46.6459	0.00384762	protein_coding
ENSG00000067167.8	TRAM1	1.44865	988.164	231.81	1431.51	504.318	0.00414761	protein_coding
ENSG00000198286.9	CARD11	2.21077	268.875	120.321	594.42	403.567	0.00420601	protein_coding
ENSG00000042088.14	TDP1	1.2472	142.797	16.4501	178.096	32.6583	0.00432319	protein_coding
ENSG00000228049.7	POLR2J2	0.651745	249.721	88.6512	162.755	39.2823	0.00433672	protein_coding
ENSG00000013810.19	TACC3	0.661211	67.7296	17.4537	44.7836	6.83788	0.00444591	protein_coding
ENSG00000072818.12	ACAP1	1.66482	18.6947	6.61335	31.1232	16.602	0.00450865	protein_coding
ENSG00000121644.19	DESI2	1.15301	408.307	65.3452	470.781	94.7981	0.0045218	protein_coding
ENSG00000143621.17	ILF2	1.11184	876.345	103.922	974.357	96.4914	0.00454062	protein_coding
ENSG00000175868.14	CALCB	2.47777	32.6665	12.3388	80.9401	106.967	0.00458216	protein_coding
ENSG00000165323.15	FAT3	0.43641	130.211	107.766	56.8255	26.5123	0.004705	protein_coding
ENSG00000122359.18	ANXA11	1.16381	2453.65	466.551	2855.59	764.654	0.0047559	protein_coding
ENSG00000005884.18	ITGA3	0.90309	1149.91	189.051	1038.47	138.535	0.00487455	protein_coding
ENSG00000284874.1	AC000093.1	0.671091	252.466	70.1931	169.428	55.049	0.00487759	protein_coding
ENSG00000186350.12	RXRA	0.839608	1215.72	122.521	1020.73	154.32	0.00540806	protein_coding
ENSG00000152683.14	SLC30A6	1.15803	409.025	71.2803	473.663	73.5963	0.00541217	protein_coding
ENSG00000167476.10	JSRP1	0.725332	118.256	51.5184	85.7746	25.9069	0.00555993	protein_coding
ENSG00000164741.15	DLC1	0.635299	356.787	150.941	226.667	83.0493	0.00557817	protein_coding
ENSG00000166923.12	GREM1	2.45246	238.549	213.427	585.032	447.113	0.0056274	protein_coding
ENSG00000068615.18	REEP1	1.61627	140.637	60.0555	227.308	104.434	0.00563098	protein_coding
ENSG00000270011.7	ZNF559-ZNF177	0.648728	59.9411	16.89	38.8855	10.46	0.00575793	protein_coding
ENSG00000137094.14	DNAJB5	1.65832	118.904	38.5249	197.18	76.4197	0.00595553	protein_coding
ENSG00000233297.4	RASA4DP	0.408501	40.8913	29.605	16.7042	13.0612	0.00600529	unprocessed_pseudogene
ENSG00000179029.15	TMEM107	1.17008	208.879	45.6993	244.404	61.0992	0.006177	protein_coding
ENSG00000146038.12	DCDC2	1.37541	251.791	77.84	346.314	128.818	0.00628995	protein_coding
ENSG00000170667.14	RASA4B	0.656096	898.293	377.486	589.366	245.099	0.00644016	protein_coding
ENSG00000146966.13	DENND2A	0.744591	160.708	43.5101	119.662	39.3568	0.00645655	protein_coding
ENSG00000166682.13	TMPRSS5	0.526431	31.3371	13.8149	16.4968	4.95253	0.00670556	protein_coding
ENSG00000107959.16	PITRM1	0.797046	2577.73	628.001	2054.57	430.907	0.00671243	protein_coding
ENSG00000184588.18	PDE4B	0.616427	120.697	45.0269	74.4011	36.7502	0.00673016	protein_coding
ENSG00000168255.20	POLR2J3	0.676664	427.488	149.162	289.266	90.1507	0.00687197	protein_coding
ENSG00000166598.15	HSP90B1	1.27179	4930	1085.51	6269.91	1977.2	0.00701497	protein_coding
ENSG00000106803.10	SEC61B	1.19402	408.358	66.0279	487.589	56.9191	0.00708412	protein_coding
ENSG00000230267.7	HERC2P4	0.562029	66.3487	26.0545	37.2899	14.2668	0.00721292	transcribed_unprocessed_pseudogene
ENSG00000286169.1	AHRR	2.96763	42.2118	28.1748	125.269	199.428	0.00737935	protein_coding
ENSG00000197020.11	ZNF100	0.66007	325.815	86.4542	215.061	61.4905	0.00747363	protein_coding
ENSG00000120539.14	MASTL	1.29445	141.102	33.3511	182.65	38.6116	0.00777931	protein_coding
ENSG00000100399.16	CHADL	0.440847	24.5008	12.7925	10.8011	6.64729	0.00780249	protein_coding
ENSG00000062716.13	VMP1	1.74713	1970.63	959.43	3442.94	2541.72	0.00817307	protein_coding
ENSG00000169894.18	MUC3A	8.38926	47.9452	51.936	402.225	779.635	0.00832577	protein_coding
ENSG00000120333.4	MRPS14	1.14477	293.661	50.5835	336.173	54.6637	0.0083577	protein_coding
ENSG00000160888.7	IER2	1.60084	942.43	374.579	1508.68	521.003	0.00852332	protein_coding
ENSG00000105771.14	SMG9	1.10949	455.38	78.5578	505.242	89.0279	0.00853601	protein_coding
ENSG00000110169.11	HPX	0.531396	26.2552	11.9561	13.9519	7.22485	0.00884394	protein_coding
ENSG00000157833.13	GAREM2	0.651535	142.827	70.5463	93.0568	26.7247	0.00918275	protein_coding
ENSG00000163629.13	PTPN13	0.85023	1616.18	336.067	1374.12	345.473	0.00921985	protein_coding
ENSG00000138069.18	RAB1A	1.20327	1126.73	284.186	1355.76	237.41	0.00922513	protein_coding
ENSG00000185627.18	PSMD13	1.09669	475.135	87.2097	521.075	84.2285	0.00929426	protein_coding
ENSG00000185869.14	ZNF829	0.802825	233.208	29.7584	187.226	24.9789	0.00934309	protein_coding
ENSG00000179933.6	C14orf119	1.18301	276.217	63.6006	326.769	68.3438	0.00985056	protein_coding
ENSG00000079112.10	CDH17	0.415722	40.8644	39.8456	16.9882	16.9877	0.00992441	protein_coding
ENSG00000187699.10	C2orf88	0.490556	27.4997	15.2106	13.4902	3.42117	0.00996899	protein_coding
ENSG00000136531.16	SCN2A	0.633539	174.311	69.3006	110.433	31.7242	0.0100577	protein_coding
ENSG00000156381.9	ANKRD9	0.653974	137.493	47.6591	89.9171	17.0589	0.010095	protein_coding
ENSG00000187134.14	AKR1C1	7.48778	135.771	102.181	1016.63	2416.33	0.0100985	protein_coding
ENSG00000228903.7	RASA4CP	0.727104	142.07	39.9645	103.3	28.6551	0.0101423	transcribed_unprocessed_pseudogene
ENSG00000167613.16	LAIR1	0.732773	72.7548	23.2165	53.3128	14.748	0.0101727	protein_coding
ENSG00000127948.16	POR	0.771192	1111.18	317.402	856.934	198.572	0.0103471	protein_coding
ENSG00000132128.16	LRRC41	0.905634	1198.57	140.176	1085.47	90.4846	0.0103962	protein_coding
ENSG00000142611.17	PRDM16	1.63931	122.06	51.2778	200.094	77.343	0.0104243	protein_coding
ENSG00000179218.13	CALR	1.3055	3575.37	428.942	4667.65	1650.29	0.0104322	protein_coding
ENSG00000198734.11	F5	1.71355	72.8194	74.4464	124.78	79.0612	0.0104346	protein_coding
ENSG00000096070.19	BRPF3	0.924388	1314.21	442.435	1214.84	276.388	0.0104581	protein_coding
ENSG00000186453.13	FAM228A	0.49417	25.2311	16.9916	12.4684	4.86508	0.0106171	protein_coding
ENSG00000143183.16	TMCO1	1.12611	670.098	79.5692	754.602	47.1539	0.0107206	protein_coding
ENSG00000115738.10	ID2	1.38185	451.083	232.137	623.328	193.039	0.0107649	protein_coding
ENSG00000011132.12	APBA3	1.0558	262.145	61.3572	276.772	66.2677	0.0108566	protein_coding
ENSG00000172939.9	OXSR1	1.17294	598.631	119.862	702.16	68.4203	0.0108957	protein_coding
ENSG00000137177.20	KIF13A	0.913947	1768.34	309.706	1616.16	414.221	0.0109806	protein_coding
ENSG00000088387.19	DOCK9	0.796113	938.699	327.492	747.311	215.808	0.0110875	protein_coding
ENSG00000196505.11	GDAP2	1.14378	813.038	105.561	929.939	116.733	0.0115632	protein_coding
ENSG00000123810.8	B9D2	1.53385	25.5413	9.13821	39.1765	5.38882	0.0116303	protein_coding
ENSG00000085276.19	MECOM	1.86625	107.355	41.118	200.351	149.671	0.0116601	protein_coding
ENSG00000248919.7	ATP5MF-PTCD1	0.718919	117.769	34.7205	84.6661	32.2548	0.0116775	protein_coding
ENSG00000169862.19	CTNND2	0.697958	648.188	342.093	452.408	214.986	0.0117115	protein_coding
ENSG00000179241.13	LDLRAD3	0.768418	189.391	47.7791	145.532	43.2017	0.0118061	protein_coding
ENSG00000165025.15	SYK	0.720874	224.105	72.4154	161.551	51.8721	0.0122423	protein_coding
ENSG00000145246.14	ATP10D	1.20612	609.739	106.892	735.421	152.617	0.0122747	protein_coding
ENSG00000070366.14	SMG6	0.870723	885.822	121.051	771.305	143.106	0.0125472	protein_coding
ENSG00000166130.15	IKBIP	1.26388	132.892	24.6441	167.96	40.9862	0.0128676	protein_coding
ENSG00000285437.1	POLR2J3	0.744921	1893.66	907.975	1410.63	699.441	0.012884	protein_coding
ENSG00000104442.10	ARMC1	1.15824	346.461	40.2315	401.284	69.0123	0.0129344	protein_coding
ENSG00000169372.13	CRADD	1.14489	156.866	27.9042	179.594	28.0366	0.0129961	protein_coding
ENSG00000184939.16	ZFP90	0.880989	590.948	158.419	520.618	96.1259	0.0130301	protein_coding
ENSG00000124151.19	NCOA3	1.17638	968.933	118.76	1139.83	167.261	0.0130647	protein_coding
ENSG00000100033.16	PRODH	0.415861	26.1584	22.4231	10.8783	9.05201	0.0131689	protein_coding
ENSG00000163536.12	SERPINI1	1.64062	366.53	149.697	601.337	338.37	0.0131941	protein_coding
ENSG00000111229.16	ARPC3	1.17201	767.272	79.2581	899.25	117.018	0.0135193	protein_coding
ENSG00000101443.18	WFDC2	1.89594	19.1729	9.52557	36.3507	19.1731	0.0135833	protein_coding
ENSG00000161960.15	EIF4A1	1.06749	2090.92	461.126	2232.03	373.769	0.0136209	protein_coding
ENSG00000110237.5	ARHGEF17	0.843017	675.179	234.49	569.188	181.967	0.0137499	protein_coding
ENSG00000064652.11	SNX24	0.839519	140.399	28.1944	117.868	16.9404	0.0140604	protein_coding
ENSG00000185946.16	RNPC3	1.20493	496.346	91.3671	598.064	130.948	0.0144051	protein_coding
ENSG00000099769.5	IGFALS	0.633446	32.2094	11.4611	20.4029	5.3918	0.0144281	protein_coding
ENSG00000147669.11	POLR2K	1.08985	288.19	41.1357	314.084	79.9344	0.0145827	protein_coding
ENSG00000186479.5	RGS7BP	3.18034	18.6367	17.1479	59.2711	81.1998	0.014594	protein_coding
ENSG00000141540.11	TTYH2	0.620312	46.5649	20.276	28.8848	7.22795	0.0149313	protein_coding
ENSG00000162729.14	IGSF8	0.785491	372.092	135.615	292.275	95.6028	0.0151357	protein_coding
ENSG00000179454.13	KLHL28	1.17165	443.16	89.6087	519.227	65.3999	0.0152048	protein_coding
ENSG00000136816.16	TOR1B	1.15016	268.987	42.6356	309.379	48.2217	0.0153185	protein_coding
ENSG00000179387.10	ELMOD2	1.1326	439.869	101.486	498.197	122.7	0.0153204	protein_coding
ENSG00000197037.11	ZSCAN25	0.81654	401.769	50.1072	328.061	44.2124	0.015774	protein_coding
ENSG00000072849.11	DERL2	1.19205	360.537	49.3126	429.779	109.972	0.0160273	protein_coding
ENSG00000130222.11	GADD45G	1.07529	848.568	359.238	912.458	298.309	0.0160684	protein_coding
ENSG00000059145.18	UNKL	0.798424	146.57	47.5613	117.025	28.7946	0.0160843	protein_coding
ENSG00000146242.8	TPBG	2.297	28.9457	14.1459	66.4883	68.7191	0.0161726	protein_coding
ENSG00000044574.8	HSPA5	1.39187	3166.39	919.714	4407.22	1993.02	0.0165716	protein_coding
ENSG00000157445.15	CACNA2D3	1.71927	57.7582	34.3905	99.3022	52.5338	0.0168701	protein_coding
ENSG00000166326.7	TRIM44	0.851976	1910.73	299.181	1627.9	296.249	0.0173656	protein_coding
ENSG00000136643.12	RPS6KC1	1.08092	447.14	63.3309	483.321	77.4214	0.0173674	protein_coding
ENSG00000174482.10	LINGO2	0.670869	155.51	63.8607	104.327	34.8525	0.0175481	protein_coding
ENSG00000107672.15	NSMCE4A	1.11324	229.861	41.7752	255.89	74.5694	0.0176561	protein_coding
ENSG00000248643.5	RBM14-RBM4	0.752104	241.695	61.2097	181.78	24.5847	0.0176594	protein_coding
ENSG00000156273.16	BACH1	1.16433	609.981	142.973	710.218	164.744	0.0178287	protein_coding
ENSG00000182934.12	SRPRA	1.02878	2266.08	372.978	2331.29	420.454	0.0178982	protein_coding
ENSG00000168906.13	MAT2A	1.20529	1496.89	324.273	1804.19	251.468	0.0182598	protein_coding
ENSG00000165171.11	METTL27	0.802115	98.3969	25.5027	78.9257	21.0203	0.0183174	protein_coding
ENSG00000138029.14	HADHB	1.13873	910.295	116.694	1036.58	118.898	0.0186342	protein_coding
ENSG00000169499.15	PLEKHA2	0.798946	472.179	113.933	377.246	89.2139	0.018892	protein_coding
ENSG00000213066.13	FGFR1OP	1.08457	345.923	44.7068	375.177	71.8097	0.0189249	protein_coding
ENSG00000157005.4	SST	2.57959	15729.6	29476.1	40576	40920.1	0.0190195	protein_coding
ENSG00000204970.9	PCDHA1	0.766752	73.4929	24.7729	56.3508	26.4916	0.0190299	protein_coding
ENSG00000104714.14	ERICH1	0.956422	195.634	92.111	187.108	88.206	0.0192703	protein_coding
ENSG00000170153.11	RNF150	0.6874	1772.75	566.207	1218.59	327.529	0.0192954	protein_coding
ENSG00000187244.11	BCAM	0.819364	2259.35	751.806	1851.23	620.561	0.019352	protein_coding
ENSG00000112697.16	TMEM30A	1.22851	1903.32	495.013	2338.24	630.506	0.0194568	protein_coding
ENSG00000132680.11	KHDC4	1.06299	979.441	172.531	1041.14	125.254	0.0195254	protein_coding
ENSG00000128833.13	MYO5C	0.887615	1029.14	221.017	913.478	276.753	0.0196283	protein_coding
ENSG00000173540.12	GMPPB	1.12463	794.331	216.101	893.33	283.905	0.0198608	protein_coding
ENSG00000152779.14	SLC16A12	1.01345	598.942	168.178	606.996	195.69	0.0200083	protein_coding
ENSG00000204438.11	GPANK1	1.33545	129.538	27.755	172.992	37.6527	0.0200244	protein_coding
ENSG00000168676.11	KCTD19	0.720619	93.8278	37.6625	67.6141	18.3186	0.0200337	protein_coding
ENSG00000213246.7	SUPT4H1	1.12222	270.415	58.4395	303.464	74.3891	0.0201085	protein_coding
ENSG00000110801.14	PSMD9	1.10325	330.666	63.1742	364.807	52.9698	0.0206679	protein_coding
ENSG00000136492.8	BRIP1	0.571324	38.66	18.9054	22.0874	6.60598	0.0207847	protein_coding
ENSG00000167723.14	TRPV3	0.791481	75.8415	30.6949	60.0271	18.8953	0.0211953	protein_coding
ENSG00000073969.18	NSF	1.22332	1182.27	278.805	1446.3	313.3	0.0213571	protein_coding
ENSG00000155657.26	TTN	1.88954	1697.58	882.885	3207.65	2241.26	0.0215604	protein_coding
ENSG00000196712.17	NF1	0.994336	4074.51	574.681	4051.43	567.086	0.0218685	protein_coding
ENSG00000152455.16	SUV39H2	1.13337	113.975	31.0773	129.175	35.0474	0.0221318	protein_coding
ENSG00000149923.14	PPP4C	1.13552	371.047	54.4916	421.33	64.519	0.0223471	protein_coding
ENSG00000114853.14	ZBTB47	0.826449	352.392	71.4497	291.234	47.8672	0.0223531	protein_coding
ENSG00000285976.2	AL135905.2	1.39981	2113.27	713.427	2958.17	875.586	0.0225356	protein_coding
ENSG00000120697.9	ALG5	1.32868	200.042	30.1127	265.791	86.0855	0.0226722	protein_coding
ENSG00000178974.10	FBXO34	1.19524	415.194	62.9516	496.256	94.7681	0.0229819	protein_coding
ENSG00000042781.13	USH2A	0.413263	621.012	548.85	256.641	179.27	0.0229859	protein_coding
ENSG00000206127.11	GOLGA8O	0.797151	401.932	111.335	320.4	99.0763	0.0230622	protein_coding
ENSG00000187479.8	C11orf96	2.66366	20.4368	14.0268	54.4368	54.7342	0.0232217	protein_coding
ENSG00000095370.20	SH2D3C	1.86379	30.3284	14.4115	56.5258	32.4227	0.0236775	protein_coding
ENSG00000196136.17	SERPINA3	4.82382	429.469	691.44	2071.68	4052.59	0.0236867	protein_coding
ENSG00000115386.6	REG1A	5.97039	1189.79	2011.32	7103.49	15807	0.0237767	protein_coding
ENSG00000171522.6	PTGER4	0.721986	555.887	191.267	401.343	201.342	0.0238271	protein_coding
ENSG00000168002.12	POLR2G	1.04779	209.036	60.0974	219.025	67.2431	0.0239027	protein_coding
ENSG00000187514.16	PTMA	1.19811	2176.86	370.855	2608.12	515.182	0.0240363	protein_coding
ENSG00000089101.18	CFAP61	1.30161	64.977	21.8539	84.5747	26.4236	0.0243281	protein_coding
ENSG00000204248.10	COL11A2	0.607911	25.4874	15.2042	15.4941	7.2635	0.0247311	protein_coding
ENSG00000238083.7	LRRC37A2	1.58797	444.844	207.883	706.397	315.18	0.0247358	protein_coding
ENSG00000144040.12	SFXN5	1.14058	367.821	71.4439	419.531	101.901	0.0249091	protein_coding
ENSG00000123975.5	CKS2	1.43376	18.2084	6.87749	26.1066	11.1334	0.024925	protein_coding
ENSG00000198754.5	OXCT2	0.706134	84.3681	34.8401	59.5752	17.8511	0.0251476	protein_coding
ENSG00000107968.10	MAP3K8	1.8505	50.6054	20.8975	93.6454	73.6372	0.0253423	protein_coding
ENSG00000076321.11	KLHL20	1.14634	218.94	32.2482	250.98	32.1806	0.0254167	protein_coding
ENSG00000110455.14	ACCS	1.25948	233.461	47.8935	294.04	78.6065	0.0254227	protein_coding
ENSG00000120675.6	DNAJC15	1.38557	222.678	66.6631	308.536	138.39	0.0254684	protein_coding
ENSG00000121281.12	ADCY7	0.733775	600.339	208.694	440.513	183.366	0.0255488	protein_coding
ENSG00000114850.6	SSR3	1.13327	1593.75	436.361	1806.14	819.949	0.0255757	protein_coding
ENSG00000184986.11	TMEM121	0.686696	31.4271	11.5019	21.5808	9.37111	0.0257135	protein_coding
ENSG00000119965.13	C10orf88	0.850148	157.879	29.999	134.221	17.5732	0.0260232	protein_coding
ENSG00000077238.14	IL4R	2.57432	34.1782	21.2958	87.9856	124.561	0.026153	protein_coding
ENSG00000142733.17	MAP3K6	0.773001	168.619	63.9238	130.342	46.4911	0.026178	protein_coding
ENSG00000186301.8	MST1P2	0.619231	74.4249	41.8159	46.0862	26.7757	0.0265075	unprocessed_pseudogene
ENSG00000158457.6	TSPAN33	0.728851	364.996	115.33	266.027	127.194	0.0266857	protein_coding
ENSG00000166920.12	C15orf48	1.71697	182.667	51.8172	313.633	202.06	0.0271124	protein_coding
ENSG00000183783.7	KCTD8	1.67335	31.5654	21.8303	52.8198	28.4933	0.027137	protein_coding
ENSG00000003436.16	TFPI	2.34447	270.333	90.9986	633.788	742.533	0.0271781	protein_coding
ENSG00000188529.15	SRSF10	1.12839	1407.06	169.658	1587.71	214.909	0.0272691	protein_coding
ENSG00000172638.13	EFEMP2	0.764289	71.8138	25.3535	54.8865	16.0695	0.0273836	protein_coding
ENSG00000173349.6	SFT2D3	0.86441	212.984	40.7431	184.106	22.7525	0.0278992	protein_coding
ENSG00000183688.4	RFLNB	0.61128	49.0908	26.2736	30.0082	10.8419	0.0279374	protein_coding
ENSG00000203965.13	EFCAB7	1.23729	129.434	41.3355	160.148	52.8744	0.0281346	protein_coding
ENSG00000160796.17	NBEAL2	0.706409	4630.08	1204.9	3270.73	1006.46	0.028415	protein_coding
ENSG00000117245.12	KIF17	0.620055	43.0572	21.6183	26.6979	21.2068	0.0284578	protein_coding
ENSG00000092470.12	WDR76	0.789269	155.383	25.1071	122.639	16.9603	0.0285291	protein_coding
ENSG00000160097.18	FNDC5	0.59082	28.7508	18.9864	16.9866	5.54462	0.0285431	protein_coding
ENSG00000150433.9	TMEM218	1.11487	122.086	34.3751	136.109	39.9763	0.0285776	protein_coding
ENSG00000027075.15	PRKCH	0.902517	416.88	108.817	376.242	96.1713	0.0287514	protein_coding
ENSG00000170549.4	IRX1	0.648756	481.137	226.099	312.141	142.734	0.0291992	protein_coding
ENSG00000123689.6	G0S2	6.11153	32.1622	22.8279	196.56	457.467	0.0292085	protein_coding
ENSG00000166333.13	ILK	1.14801	517.495	33.8998	594.087	74.6716	0.0294018	protein_coding
ENSG00000104218.14	CSPP1	1.13304	368.304	66.1434	417.303	42.571	0.0299163	protein_coding
ENSG00000124762.13	CDKN1A	1.5222	702.904	228.411	1069.96	671.895	0.0301166	protein_coding
ENSG00000145736.14	GTF2H2	0.734753	484.137	156.442	355.721	139.259	0.0301916	protein_coding
ENSG00000198856.13	OSTC	1.21911	349.649	77.9805	426.26	206.951	0.03022	protein_coding
ENSG00000163902.12	RPN1	1.06954	2007.14	319.98	2146.71	370.631	0.0302622	protein_coding
ENSG00000175334.8	BANF1	1.24023	195.854	113.157	242.904	113.017	0.0303429	protein_coding
ENSG00000139190.16	VAMP1	1.35098	124.693	33.7595	168.458	28.856	0.0304004	protein_coding
ENSG00000146263.11	MMS22L	0.730231	211.074	48.8955	154.133	36.2801	0.0304765	protein_coding
ENSG00000266472.5	MRPS21	1.10663	457.228	61.7817	505.981	49.7403	0.0305123	protein_coding
ENSG00000260729.1	AC009690.1	1.00882	149.324	56.778	150.641	61.8941	0.0305613	protein_coding
ENSG00000023902.14	PLEKHO1	0.754951	133.312	39.1597	100.644	31.6302	0.0307261	protein_coding
ENSG00000155660.11	PDIA4	1.42373	726.538	230.721	1034.39	745.398	0.0308023	protein_coding
ENSG00000154122.14	ANKH	0.872327	2979.37	697.344	2598.99	461.096	0.0309519	protein_coding
ENSG00000138131.4	LOXL4	0.637803	13648.7	4891.38	8705.2	5531.8	0.0310438	protein_coding
ENSG00000197016.12	ZNF470	0.846639	250.521	46.6618	212.101	34.8671	0.0310653	protein_coding
ENSG00000103855.18	CD276	0.909789	834.475	246.562	759.196	185.478	0.0314917	protein_coding
ENSG00000114354.14	TFG	1.15295	743.263	108.053	856.943	136.372	0.0315505	protein_coding
ENSG00000074603.19	DPP8	1.14459	814.817	121.289	932.629	149.184	0.0318397	protein_coding
ENSG00000128422.17	KRT17	0.329638	42.5891	46.6816	14.039	11.0098	0.031846	protein_coding
ENSG00000120686.12	UFM1	1.11107	789.785	177.659	877.504	307.32	0.0319636	protein_coding
ENSG00000118961.15	LDAH	1.20271	281.81	86.4234	338.936	51.3059	0.0320251	protein_coding
ENSG00000180573.9	HIST1H2AC	1.2276	519.225	188.866	637.403	237.433	0.032252	protein_coding
ENSG00000162595.7	DIRAS3	1.43332	147.426	29.2298	211.309	53.6504	0.0323568	protein_coding
ENSG00000100485.12	SOS2	0.94138	1068.84	131.786	1006.18	107.023	0.0328064	protein_coding
ENSG00000143222.12	UFC1	1.17823	349.412	49.9183	411.689	52.3076	0.0332923	protein_coding
ENSG00000118096.8	IFT46	1.07855	334.917	49.204	361.225	60.9238	0.0334635	protein_coding
ENSG00000224712.12	NPIPA3	1.86756	36.0501	22.3883	67.3259	34.3703	0.033583	protein_coding
ENSG00000137601.16	NEK1	1.0013	773.654	267.599	774.663	252.253	0.0341704	protein_coding
ENSG00000226314.8	ZNF192P1	0.618438	28.1696	11.0144	17.4212	8.18792	0.0342088	transcribed_unprocessed_pseudogene
ENSG00000144791.10	LIMD1	0.791501	951.344	176.499	752.989	163.096	0.0342344	protein_coding
ENSG00000169220.18	RGS14	0.511958	71.4511	36.7773	36.58	30.6424	0.0343295	protein_coding
ENSG00000163002.13	NUP35	1.12912	153.939	35.2794	173.815	40.083	0.0343351	protein_coding
ENSG00000197712.12	FAM114A1	1.13946	520.628	124.012	593.236	189.559	0.0343728	protein_coding
ENSG00000205363.5	INSYN1	0.677004	472.218	266.275	319.693	131.192	0.0349634	protein_coding
ENSG00000107242.19	PIP5K1B	1.66207	81.4628	38.0706	135.397	51.4239	0.0349731	protein_coding
ENSG00000118939.17	UCHL3	1.1779	175.434	33.8895	206.644	41.1148	0.0350362	protein_coding
ENSG00000124370.11	MCEE	1.13605	110.437	25.1281	125.462	35.2871	0.0351166	protein_coding
ENSG00000162819.12	BROX	1.18484	608.987	129.883	721.55	112.143	0.0353115	protein_coding
ENSG00000131373.15	HACL1	1.09083	175.283	34.001	191.203	30.8521	0.0353334	protein_coding
ENSG00000166959.8	MS4A8	2.00556	27.3213	20.4005	54.7946	42.893	0.0354205	protein_coding
ENSG00000108309.14	RUNDC3A	0.999287	1485.75	312.845	1484.69	428.303	0.0355119	protein_coding
ENSG00000073756.12	PTGS2	4.06385	42.3774	56.7348	172.216	336.887	0.0355552	protein_coding
ENSG00000239697.11	TNFSF12	0.848268	125.513	28.0471	106.469	52.0265	0.0356408	protein_coding
ENSG00000112096.18	SOD2	4.15828	9178.02	21660.2	38164.8	89948.2	0.035843	protein_coding
ENSG00000172785.18	CBWD1	1.10936	584.748	101.685	648.694	119.902	0.0363742	protein_coding
ENSG00000196678.14	ERI2	1.1068	178.142	36.8966	197.167	32.1959	0.0363803	protein_coding
ENSG00000135919.13	SERPINE2	0.950461	1285.64	179.254	1221.95	214.581	0.0364617	protein_coding
ENSG00000196376.11	SLC35F1	0.745413	39.2654	8.00352	29.2689	7.03615	0.0367334	protein_coding
ENSG00000108826.16	MRPL27	1.00508	267.405	56.7083	268.762	59.71	0.0369512	protein_coding
ENSG00000129968.15	ABHD17A	0.870378	693.395	90.279	603.516	61.7083	0.037042	protein_coding
ENSG00000071575.11	TRIB2	2.26441	126.096	71.3066	285.533	358.294	0.0371766	protein_coding
ENSG00000126581.13	BECN1	1.14772	611.167	98.6471	701.447	155.512	0.0373795	protein_coding
ENSG00000169612.4	RAMAC	1.09971	178.216	30.6308	195.985	31.0281	0.0374464	protein_coding
ENSG00000204209.13	DAXX	1.12199	299.255	43.206	335.762	68.4727	0.0374929	protein_coding
ENSG00000057935.13	MTA3	0.966644	524.759	132.996	507.256	142.47	0.0378414	protein_coding
ENSG00000243649.8	CFB	4.61546	97.2694	170.658	448.944	989.007	0.0379098	protein_coding
ENSG00000228463.10	AP006222.1	0.737627	174.752	51.8328	128.902	33.7892	0.0380072	transcribed_processed_pseudogene
ENSG00000213347.10	MXD3	0.762819	65.3519	18.0304	49.8517	8.81588	0.0380346	protein_coding
ENSG00000117682.17	DHDDS	1.08656	524.03	96.7645	569.393	106.918	0.0382066	protein_coding
ENSG00000269699.6	ZIM2	1.46022	29.4945	14.1024	43.0684	14.8158	0.0382991	protein_coding
ENSG00000128266.9	GNAZ	0.863271	1371.76	223.422	1184.2	267.713	0.0385152	protein_coding
ENSG00000140564.12	FURIN	0.977946	1925.98	612.527	1883.5	511.591	0.0385953	protein_coding
ENSG00000108381.11	ASPA	0.739143	30.8399	6.91626	22.7951	2.90151	0.0387754	protein_coding
ENSG00000197043.14	ANXA6	1.2483	2320.98	639.953	2897.27	327.352	0.0390616	protein_coding
ENSG00000153982.11	GDPD1	1.21938	84.5894	16.4797	103.147	19.7878	0.0391753	protein_coding
ENSG00000162946.22	DISC1	0.722753	39.3589	15.5542	28.4467	15.9123	0.0393828	protein_coding
ENSG00000105339.10	DENND3	0.847053	280.961	86.2633	237.989	76.3208	0.0397578	protein_coding
ENSG00000131471.7	AOC3	0.445508	26.6272	20.9225	11.8626	5.47099	0.039847	protein_coding
ENSG00000153989.8	NUS1	1.2041	709.195	157.1	853.939	218.307	0.0398474	protein_coding
ENSG00000149428.19	HYOU1	1.23975	2666.58	531.361	3305.9	1305.32	0.0403393	protein_coding
ENSG00000141526.16	SLC16A3	0.606597	107.031	134.347	64.9246	42.8099	0.0403578	protein_coding
ENSG00000127831.11	VIL1	0.632963	706.712	321.753	447.323	302.996	0.0405725	protein_coding
ENSG00000205918.9	PDPK2P	1.23252	73.469	16.3799	90.552	35.1174	0.0406545	transcribed_unprocessed_pseudogene
ENSG00000102580.15	DNAJC3	1.22203	1663.84	338.414	2033.27	821.395	0.040791	protein_coding
ENSG00000171310.11	CHST11	1.58982	63.1043	29.5923	100.324	41.6006	0.0412128	protein_coding
ENSG00000077684.16	JADE1	0.799975	1580.16	369.622	1264.09	330.062	0.0414648	protein_coding
ENSG00000101335.10	MYL9	0.379986	54.2003	88.3914	20.5953	10.8481	0.0417179	protein_coding
ENSG00000123700.4	KCNJ2	1.59924	304.93	82.067	487.657	238.647	0.0425246	protein_coding
ENSG00000168925.12	CTRB1	5.31908	243.475	384.249	1295.06	3044.25	0.0426757	protein_coding
ENSG00000171551.12	ECEL1	3.21156	26.9158	31.0829	86.4416	152.562	0.0426982	protein_coding
ENSG00000256206.2	AC018523.2	2.17393	11.9881	10.01	26.0613	4.77143	0.0428311	protein_coding
ENSG00000269837.1	IPO5P1	1.48231	203.31	42.0942	301.369	149.591	0.0428765	transcribed_processed_pseudogene
ENSG00000163975.12	MELTF	0.625418	66.7001	55.2015	41.7154	24.9964	0.0430265	protein_coding
ENSG00000182093.16	NTN1	1.12384	360.172	71.1809	404.776	119.771	0.0431527	protein_coding
ENSG00000115042.10	FAHD2A	1.13912	169.127	26.6345	192.655	31.4636	0.0433053	protein_coding
ENSG00000169031.19	COL4A3	0.366231	182.597	152.114	66.8725	60.1916	0.0433477	protein_coding
ENSG00000101665.9	SMAD7	0.967709	243.867	61.2266	235.992	121.24	0.0435184	protein_coding
ENSG00000141527.18	CARD14	0.877442	37.8686	12.5987	33.2275	11.2042	0.043995	protein_coding
ENSG00000182197.11	EXT1	1.44157	228.75	63.4942	329.759	150.318	0.0440715	protein_coding
ENSG00000054803.4	CBLN4	1.59338	21.8645	14.5919	34.8384	22.2743	0.0441118	protein_coding
ENSG00000230092.7	AL669831.4	0.757291	57.873	35.1925	43.8267	26.2637	0.0443346	transcribed_unprocessed_pseudogene
ENSG00000170835.14	CEL	5.38585	337.636	582.203	1818.46	4461.57	0.0446099	protein_coding
ENSG00000182993.5	C12orf60	0.809267	76.2387	19.8118	61.6974	14.0594	0.0448814	protein_coding
ENSG00000204983.14	PRSS1	5.31278	292.351	447.968	1553.2	3707.02	0.0448831	protein_coding
ENSG00000152804.11	HHEX	2.18081	41.4899	65.5362	90.4817	102.796	0.0449102	protein_coding
ENSG00000183579.16	ZNRF3	0.79404	337.754	68.3968	268.19	58.7702	0.0449804	protein_coding
ENSG00000135090.14	TAOK3	0.93917	541.22	122.951	508.298	105.981	0.0449807	protein_coding
ENSG00000136240.10	KDELR2	1.1258	1597.38	472.854	1798.32	443.93	0.0450604	protein_coding
ENSG00000165983.14	PTER	1.09677	259.728	43.4784	284.863	72.8698	0.045104	protein_coding
ENSG00000174652.19	ZNF266	0.802376	498.365	110.622	399.876	88.9216	0.0451751	protein_coding
ENSG00000129993.15	CBFA2T3	0.838044	128.359	100.819	107.571	91.6495	0.0453888	protein_coding
ENSG00000196937.11	FAM3C	1.24625	587.699	128.235	732.417	177.391	0.0455237	protein_coding
ENSG00000158055.15	GRHL3	0.490015	23.4893	11.7214	11.5101	8.4772	0.0455553	protein_coding
ENSG00000147804.9	SLC39A4	0.964635	116.721	54.2776	112.593	49.23	0.0456484	protein_coding
ENSG00000227671.4	AL390728.4	1.21552	570.227	87.8492	693.122	144.939	0.0458331	transcribed_unprocessed_pseudogene
ENSG00000129696.12	TTI2	1.08274	145.182	21.8879	157.195	19.0541	0.0459265	protein_coding
ENSG00000075391.16	RASAL2	0.836491	1011.5	232.33	846.115	119.408	0.0460541	protein_coding
ENSG00000185420.19	SMYD3	0.783506	231.111	70.7508	181.077	20.3471	0.046138	protein_coding
ENSG00000180190.11	TDRP	1.01632	422.287	259.768	429.179	137.425	0.0463722	protein_coding
ENSG00000006025.12	OSBPL7	1.10071	262.717	77.7484	289.176	80.0959	0.0467891	protein_coding
ENSG00000116459.11	ATP5PB	1.04715	957.305	233.545	1002.44	199.767	0.0468882	protein_coding
ENSG00000116833.14	NR5A2	2.25755	71.7157	42.806	161.902	199.121	0.0469929	protein_coding
ENSG00000173040.13	EVC2	0.539716	54.4223	26.6665	29.3725	18.8668	0.0470792	protein_coding
ENSG00000165138.18	ANKS6	0.76722	310.386	107.302	238.135	61.2024	0.0470959	protein_coding
ENSG00000035664.11	DAPK2	0.942771	1080.34	228.576	1018.52	304.391	0.0472612	protein_coding
ENSG00000105856.14	HBP1	1.29379	422.775	170.726	546.981	176.571	0.0475047	protein_coding
ENSG00000186399.10	GOLGA8R	0.788743	180.827	63.7359	142.626	55.0314	0.0476402	protein_coding
ENSG00000058673.16	ZC3H11A	0.983132	1554.09	462.205	1527.88	617.617	0.0479052	protein_coding
ENSG00000151136.15	BTBD11	0.866313	1386.91	552.268	1201.5	594.115	0.047945	protein_coding
ENSG00000100439.10	ABHD4	1.40335	152.321	51.6387	213.759	71.8065	0.0482447	protein_coding
ENSG00000117174.11	ZNHIT6	1.13228	280.118	44.7031	317.171	31.8955	0.04836	protein_coding
ENSG00000183474.15	GTF2H2C	0.842747	550.677	109.153	464.081	98.5669	0.0485008	protein_coding
ENSG00000159899.14	NPR2	0.804364	159.37	47.1002	128.191	37.3265	0.0485839	protein_coding
ENSG00000072840.13	EVC	0.332357	152.699	108.996	50.7506	26.1259	0.0486828	protein_coding
ENSG00000267179.1	AC008770.2	1.27132	21.1552	8.49153	26.895	14.4018	0.0489342	protein_coding
ENSG00000073060.16	SCARB1	0.92894	608.2	150.455	564.981	182.472	0.0493719	protein_coding
ENSG00000113966.10	ARL6	1.29883	124.603	32.5932	161.838	66.9809	0.0494295	protein_coding
ENSG00000111676.15	ATN1	1.08405	1968.3	1150.34	2133.72	1326.08	0.0494403	protein_coding
ENSG00000173273.16	TNKS	0.964037	2313.22	307.541	2230.03	287.082	0.0495553	protein_coding
ENSG00000182325.11	FBXL6	1.0585	115.631	45.7392	122.396	44.0131	0.0496281	protein_coding
ENSG00000145050.18	MANF	1.43829	355.187	106.735	510.864	308.05	0.0497562	protein_coding
ENSG00000115318.12	LOXL3	0.78974	38.1362	22.2014	30.1177	21.2631	0.0497589	protein_coding
ENSG00000132670.20	PTPRA	0.929692	1050.6	209.247	976.737	131.276	0.0498215	protein_coding
ENSG00000091513.16	TF	0.732734	247.852	69.0684	181.61	67.0708	0.0498514	protein_coding
ENSG00000104731.14	KLHDC4	1.17352	448.876	130.479	526.766	125.535	0.0499252	protein_coding

## Sheet: B. overlap_Bacos et al
Supplementary Table 9. Differentially expressed genes (DEGs) in α-cells from 15 controls versus 7 donors with pre-T2D/T2D (p<0.05) also found to be DEGs in human pancreatic islets from donors with T2D versus non-diabetic controls (q<0.05; Bacos et al., 2023, doi: 10.1172/JCI163612).
Human α-cells									Human pancreatic islets (Bacos et al., JCI 2023)
Ensembl gene ID	Gene symbol	log2FoldChange	mean expression Ctrl	SD Ctrl	mean expression pre-T2D/T2D	SD pre-T2D and T2D	gene_type	p-value	Non-diabetic control (Mean ± SD)	T2D (Mean ± SD)	log2FoldChange (DESeq2)	p-value	q-value
ENSG00000141404.16	GNAL	0.348476	89.8158	46.0439	53.531	20.6211	protein_coding	0.00318863	124.0 ± 59.7	180.7 ± 103.2	0.450845	2.77043e-05	0.00481557
ENSG00000068615.18	REEP1	-0.325442	140.637	60.0555	227.308	104.434	protein_coding	0.00563098	209.8 ± 79.9	266.8 ± 106.7	0.332224	0.000650747	0.0375271
ENSG00000248643.5	RBM14-RBM4	0.268219	241.695	61.2097	181.78	24.5847	protein_coding	0.0176594	39.4 ± 29.3	64.6 ± 124.4	0.653519	4.5309e-07	0.000242831
ENSG00000136492.8	BRIP1	0.268756	38.66	18.9054	22.0874	6.60598	protein_coding	0.0207847	19.3 ± 21.9	8.8 ± 9.8	-0.515776	5.67616e-05	0.00774518
ENSG00000160097.18	FNDC5	0.243254	28.7508	18.9864	16.9866	5.54462	protein_coding	0.0285431	44.7 ± 24.2	34.0 ± 21.0	-0.408	0.00046196	0.0314216
ENSG00000027075.15	PRKCH	0.208362	416.88	108.817	376.242	96.1713	protein_coding	0.0287514	502.0 ± 173.8	437.8 ± 110.3	-0.234693	0.000178589	0.0172284
ENSG00000123689.6	G0S2	-0.186694	32.1622	22.8279	196.56	457.467	protein_coding	0.0292085	274.3 ± 280.4	582.4 ± 1375.9	0.57376	2.3662e-05	0.00445999
ENSG00000135919.13	SERPINE2	0.178386	1285.64	179.254	1221.95	214.581	protein_coding	0.0364617	1258.8 ± 373.6	1912.8 ± 729.8	0.47869	1.17059e-08	1.0755e-05
ENSG00000141526.16	SLC16A3	0.227883	107.031	134.347	64.9246	42.8099	protein_coding	0.0403578	209.6 ± 234.9	572.3 ± 1738.0	0.640013	3.0694e-06	0.00109669
ENSG00000182093.16	NTN1	-0.173264	360.172	71.1809	404.776	119.771	protein_coding	0.0431527	301.3 ± 139.1	220.3 ± 89.7	-0.482452	1.56278e-06	0.000655484
ENSG00000147804.9	SLC39A4	0.22498	116.721	54.2776	112.593	49.23	protein_coding	0.0456484	65.3 ± 42.0	96.8 ± 47.5	0.472542	5.94223e-05	0.00782112
Bold red : genes with dereased expression in pre-T2D/T2D
Bold black : genes with increased expression in pre-T2D/T2D

## Sheet: C. overlap_Walker et al
Supplementary Table 9. Differentially expressed genes (DEGs) in α-cells from 15 controls versus 7 donors with pre-T2D/T2D in the present study, and also differentially expressed in α-cells from 10 donors with T2D vesus 14 non-diabetic controls (q<0.05; Walker et al., doi: 10.1038/s41586-023-06693-2).
Human α-cells - present study									Human α-cells,Walker et al., Nature, 2023
Ensembl gene ID	Gene symbol	FoldChange (mean T2D/ mean Ctrl)	mean expression Ctrl	SD Ctrl	mean expression pre-T2D/T2D	SD pre-T2D/T2D	p-value	gene_type	baseMean	log2FoldChange (FC)	T2D (Down or Up)	p-value	q-value
ENSG00000106546.14	AHR	2.93904	213.763	102.283	628.257	639.744	0.000778203	protein_coding	182.795	1.92165	Up	3.96196e-05	0.00362915
ENSG00000152683.14	SLC30A6	1.15803	409.025	71.2803	473.663	73.5963	0.00541217	protein_coding	260.686	1.5789	Up	1.37692e-06	0.000328819
ENSG00000168906.13	MAT2A	1.20529	1496.89	324.273	1804.19	251.468	0.0182598	protein_coding	2026.96	1.37672	Up	2.71451e-07	0.000109777
