# Supplementary material for: Cell-specific DNA methylation in human alpha and beta cells regulates gene expression in type 2 diabetes
Source: Nat Metab. 2026 Apr 24;8(4):957–80. doi: 10.1038/s42255-026-01498-9 (PMC13121032; doi:10.1038/s42255-026-01498-9)
Supplement: Supplementary file 13 — Pre-T2D/T2D-associated DEGs in beta cells from donors with pre-T2D/T2D (n = 7) and controls (n = 15). [file 42255_2026_1498_MOESM13_ESM.xlsx]

## Sheet:  A. T2D β-cells
Supplementary Table 10. Differentially expressed genes (DEGs) in β-cells from 15 controls (Ctrl) versus 7 donors with pre-T2D/T2D.
Ensembl gene ID	Gene symbol	FoldChange (mean T2D/mean Ctrl)	mean expression Ctrl	SD Ctrl	mean expression pre-T2D/T2D	SD pre-T2D/T2D	p-value	p-adj	gene_type
ENSG00000028528.15	SNX1	1.22731	1280.73	154.341	1571.86	165.122	1.17665e-05	0.0825732	protein_coding
ENSG00000119547.6	ONECUT2	1.93671	688.713	159.666	1333.84	552.137	1.70067e-05	0.0825732	protein_coding
ENSG00000196705.8	ZNF431	0.706368	810.996	116.358	572.862	96.513	1.97864e-05	0.0825732	protein_coding
ENSG00000185453.13	ZSWIM9	0.653458	135.831	50.3552	88.76	43.1611	3.23802e-05	0.0825732	protein_coding
ENSG00000162104.10	ADCY9	0.763545	808.096	164.825	617.018	95.448	3.28477e-05	0.0825732	protein_coding
ENSG00000141404.16	GNAL	2.09986	176.903	83.3599	371.473	160.858	3.98939e-05	0.0825732	protein_coding
ENSG00000113597.18	TRAPPC13	1.16608	298.671	70.1127	348.273	77.9996	4.17848e-05	0.0825732	protein_coding
ENSG00000188573.8	FBLL1	0.645292	169.02	76.8223	109.067	52.9383	4.62239e-05	0.0825732	protein_coding
ENSG00000214331.8	AC009053.1	0.785466	479.706	56.6617	376.793	49.2105	5.24146e-05	0.0832286	transcribed_unprocessed_pseudogene
ENSG00000175265.17	GOLGA8A	0.723641	2437.05	507.186	1763.55	627.068	0.000123282	0.176182	protein_coding
ENSG00000121068.14	TBX2	7.28143	21.6945	19.3271	157.967	194.344	0.000214056	0.278098	protein_coding
ENSG00000165923.16	AGBL2	1.79857	38.1034	11.9739	68.5318	25.6746	0.000247889	0.295215	protein_coding
ENSG00000171759.10	PAH	0.46595	51.8455	33.3915	24.1574	15.4092	0.00033627	0.343275	protein_coding
ENSG00000090857.13	PDPR	0.7579	1830.34	384.52	1387.22	318.868	0.000336285	0.343275	protein_coding
ENSG00000091640.8	SPAG7	0.849151	340.18	106.218	288.864	97.8201	0.000458387	0.436721	protein_coding
ENSG00000112893.9	MAN2A1	1.24961	1462.37	442.005	1827.39	706.588	0.00050834	0.450545	protein_coding
ENSG00000152583.12	SPARCL1	3.9053	22.6017	19.8967	88.2663	118.038	0.00053595	0.450545	protein_coding
ENSG00000011028.14	MRC2	2.83533	20.0948	15.1616	56.9754	41.1732	0.000708478	0.546637	protein_coding
ENSG00000240184.7	PCDHGC3	1.33684	832.909	229.648	1113.47	175.564	0.000726758	0.546637	protein_coding
ENSG00000111961.18	SASH1	1.80459	176.872	83.5854	319.181	87.3008	0.00081612	0.562141	protein_coding
ENSG00000137573.14	SULF1	2.29521	170.849	123.776	392.133	224.031	0.000829741	0.562141	protein_coding
ENSG00000071859.15	FAM50A	0.759701	751.997	112.479	571.293	125.884	0.000887454	0.562141	protein_coding
ENSG00000155886.11	SLC24A2	4.14614	125.546	141.013	520.531	411.364	0.000904713	0.562141	protein_coding
ENSG00000188611.15	ASAH2	0.328416	142.078	77.1915	46.6608	42.2574	0.000965282	0.570581	protein_coding
ENSG00000166532.16	RIMKLB	0.8015	820.22	115.989	657.406	50.6058	0.0010287	0.570581	protein_coding
ENSG00000064225.12	ST3GAL6	1.61304	358.168	139.041	577.741	276.264	0.00103807	0.570581	protein_coding
ENSG00000141447.18	OSBPL1A	2.94368	35.0833	18.9764	103.274	91.0952	0.00115763	0.586199	protein_coding
ENSG00000164588.7	HCN1	3.84255	48.2206	59.3259	185.29	177.633	0.00118884	0.586199	protein_coding
ENSG00000084093.17	REST	0.536381	240.774	127.478	129.147	66.377	0.00118954	0.586199	protein_coding
ENSG00000166188.2	ZNF319	0.777984	242.258	110.257	188.473	75.7772	0.00132612	0.60519	protein_coding
ENSG00000159674.12	SPON2	1.9446	118.287	55.4066	230.02	115.265	0.00132709	0.60519	protein_coding
ENSG00000223396.4	RPS10P7	0.804626	138.104	49.4815	111.122	35.1869	0.00140413	0.60519	transcribed_processed_pseudogene
ENSG00000124203.6	ZNF831	3.3035	44.3694	43.2494	146.575	118.745	0.00140652	0.60519	protein_coding
ENSG00000237296.9	SMG1P1	1.42078	3456.27	976.416	4910.6	1444.93	0.00143982	0.60519	transcribed_unprocessed_pseudogene
ENSG00000116871.15	MAP7D1	0.827113	1410.42	334.615	1166.58	292.777	0.00165373	0.649653	protein_coding
ENSG00000115841.20	RMDN2	1.40594	76.0275	24.1908	106.89	26.478	0.00165922	0.649653	protein_coding
ENSG00000122852.14	SFTPA1	2.32582	51.4663	34.0572	119.701	93.1721	0.00170799	0.649653	protein_coding
ENSG00000102837.7	OLFM4	5.79064	34.8607	61.7552	201.866	238.491	0.00172744	0.649653	protein_coding
ENSG00000108509.21	CAMTA2	0.862763	1842.76	817.186	1589.86	596.956	0.00194147	0.711426	protein_coding
ENSG00000280433.1	FP565260.6	0.762547	204.465	55.1538	155.914	58.8255	0.00202411	0.723163	protein_coding
ENSG00000165138.18	ANKS6	0.706681	316.251	58.1143	223.488	57.6638	0.00223075	0.756435	protein_coding
ENSG00000152092.16	ASTN1	2.36604	24.1283	19.4784	57.0884	23.2999	0.00226529	0.756435	protein_coding
ENSG00000063601.17	MTMR1	0.898266	563.257	108.791	505.955	126.382	0.00234423	0.756435	protein_coding
ENSG00000178538.10	CA8	1.6266	234.7	78.5169	381.764	83.2891	0.00234833	0.756435	protein_coding
ENSG00000166387.13	PPFIBP2	0.513667	272.044	131.566	139.74	63.0386	0.00238189	0.756435	protein_coding
ENSG00000050165.18	DKK3	4.40957	145.143	186.816	640.017	1119.71	0.00246133	0.76467	protein_coding
ENSG00000196873.15	CBWD3	0.724108	594.567	124.854	430.531	69.6301	0.00254991	0.775336	protein_coding
ENSG00000243749.1	TMEM35B	0.804363	126.502	36.0949	101.754	46.5366	0.00269625	0.802753	protein_coding
ENSG00000157827.20	FMNL2	1.78488	359.798	87.5007	642.195	335.101	0.0028636	0.812184	protein_coding
ENSG00000165695.9	AK8	2.00934	18.1773	8.51946	36.5243	14.6903	0.00288668	0.812184	protein_coding
ENSG00000240370.6	RPL13P5	0.687993	177.84	48.095	122.352	33.5268	0.0029121	0.812184	transcribed_processed_pseudogene
ENSG00000027644.5	INSRR	3.05255	41.6018	28.2585	126.992	127.076	0.00295526	0.812184	protein_coding
ENSG00000122966.16	CIT	2.05403	73.4044	63.8518	150.775	97.3713	0.00307232	0.828426	protein_coding
ENSG00000100889.12	PCK2	0.765964	425.115	156.694	325.623	126.77	0.00323142	0.843588	protein_coding
ENSG00000184588.18	PDE4B	1.83027	187.487	138.196	343.151	240.196	0.00334412	0.843588	protein_coding
ENSG00000235961.5	PNMA6A	0.49391	42.067	25.0447	20.7773	7.36376	0.00335423	0.843588	protein_coding
ENSG00000090861.15	AARS	0.770828	6672.75	2428.29	5143.55	1489.88	0.00346627	0.843588	protein_coding
ENSG00000155754.15	C2CD6	1.76721	32.1529	17.296	56.8211	25.0016	0.00359001	0.843588	protein_coding
ENSG00000171621.14	SPSB1	1.87434	275.505	132.435	516.392	319.413	0.00359349	0.843588	protein_coding
ENSG00000134864.10	GGACT	1.68341	35.4224	16.8394	59.6304	26.9486	0.00360167	0.843588	protein_coding
ENSG00000175868.14	CALCB	1.94474	20.0695	12.6379	39.0299	21.5255	0.00365811	0.843588	protein_coding
ENSG00000153064.12	BANK1	1.99902	24.3137	12.2734	48.6035	17.978	0.00365982	0.843588	protein_coding
ENSG00000171004.18	HS6ST2	0.49908	154.177	89.573	76.9467	56.4098	0.00378239	0.858002	protein_coding
ENSG00000152518.8	ZFP36L2	1.29042	790.047	387.055	1019.49	387.539	0.00392454	0.871433	protein_coding
ENSG00000150773.10	PIH1D2	1.37527	40.8674	16.7316	56.2039	13.1685	0.00409187	0.871433	protein_coding
ENSG00000159110.19	IFNAR2	1.41942	341.655	90.5366	484.951	126.929	0.00418033	0.871433	protein_coding
ENSG00000275395.6	FCGBP	1.59161	282.707	93.8889	449.958	129.434	0.00430482	0.871433	protein_coding
ENSG00000183960.9	KCNH8	2.5961	29.4707	13.1466	76.5089	56.9933	0.0043439	0.871433	protein_coding
ENSG00000256683.7	ZNF350	0.775707	209.65	54.0386	162.627	28.1233	0.004344	0.871433	protein_coding
ENSG00000145736.14	GTF2H2	0.618431	662.53	212.589	409.729	210.628	0.0043565	0.871433	protein_coding
ENSG00000176381.6	PRR18	0.637602	72.4147	20.6316	46.1717	18.8416	0.00438062	0.871433	protein_coding
ENSG00000168778.12	TCTN2	1.17205	303.701	46.1953	355.953	70.7254	0.00445435	0.871433	protein_coding
ENSG00000105699.16	LSR	1.24786	724.258	121.387	903.77	134.332	0.00451621	0.871433	protein_coding
ENSG00000137285.10	TUBB2B	0.694418	394.351	112.191	273.844	47.7125	0.0045271	0.871433	protein_coding
ENSG00000145642.12	SHISAL2B	2.39733	330.958	183.334	793.416	665.081	0.00477978	0.871433	protein_coding
ENSG00000169738.8	DCXR	0.797661	520.759	168.697	415.389	96.3804	0.00478531	0.871433	protein_coding
ENSG00000135324.6	MRAP2	1.70275	319.119	113.514	543.379	363.54	0.00481153	0.871433	protein_coding
ENSG00000122035.6	RASL11A	1.95924	25.1186	7.5781	49.2132	26.4412	0.00487709	0.871433	protein_coding
ENSG00000151834.15	GABRA2	0.351094	60.0957	51.0805	21.0992	22.9865	0.00500577	0.871433	protein_coding
ENSG00000183426.17	NPIPA1	0.879864	2366.48	819.518	2082.18	514.584	0.00500814	0.871433	protein_coding
ENSG00000203727.4	SAMD5	1.62244	935.067	331.512	1517.09	355.503	0.00502264	0.871433	protein_coding
ENSG00000249274.1	PDLIM1P4	1.61942	25.9603	10.0228	42.0405	19.1988	0.00505653	0.871433	processed_pseudogene
ENSG00000120594.17	PLXDC2	0.443783	39.7062	24.9649	17.6209	8.69027	0.00514578	0.871433	protein_coding
ENSG00000141068.14	KSR1	0.907302	1049.27	245.185	952.009	341.988	0.00518872	0.871433	protein_coding
ENSG00000070778.13	PTPN21	1.30717	311.874	46.5804	407.673	68.9123	0.00520567	0.871433	protein_coding
ENSG00000146021.15	KLHL3	1.47621	582.018	116.55	859.178	347.816	0.00530138	0.871433	protein_coding
ENSG00000072274.13	TFRC	1.24916	4235.83	833.04	5291.22	1601.02	0.00531051	0.871433	protein_coding
ENSG00000100299.18	ARSA	1.48483	476.686	123.229	707.795	208.528	0.00536604	0.871433	protein_coding
ENSG00000205084.11	TMEM231	1.29193	218.603	51.7309	282.419	49.2172	0.00552847	0.887723	protein_coding
ENSG00000135373.12	EHF	1.84866	255.567	148.536	472.456	240.022	0.00560196	0.88953	protein_coding
ENSG00000079435.10	LIPE	0.602914	55.8711	17.7411	33.6855	14.1672	0.00567715	0.891562	protein_coding
ENSG00000115875.19	SRSF7	1.28091	698.669	87.8686	894.935	293.322	0.00585109	0.90232	protein_coding
ENSG00000141570.11	CBX8	1.37676	142.851	53.7113	196.672	63.3823	0.00592547	0.90232	protein_coding
ENSG00000153885.14	KCTD15	0.521579	29.7539	14.0684	15.519	9.86339	0.00593507	0.90232	protein_coding
ENSG00000104722.14	NEFM	1.96483	360.122	211.522	707.58	449.158	0.00618651	0.923134	protein_coding
ENSG00000125740.14	FOSB	2.54228	742.964	975.59	1888.82	1820.22	0.00621447	0.923134	protein_coding
ENSG00000167074.15	TEF	0.827602	970.752	230.997	803.397	188.702	0.00633151	0.923134	protein_coding
ENSG00000198431.16	TXNRD1	0.744113	4790.26	1641.64	3564.5	1408.9	0.00639302	0.923134	protein_coding
ENSG00000185518.11	SV2B	2.12247	236.409	227.48	501.77	363.135	0.00641818	0.923134	protein_coding
ENSG00000188558.6	OR2G6	1.34107	90.21	40.8504	120.978	46.215	0.00651471	0.923134	protein_coding
ENSG00000242419.5	PCDHGC4	1.44164	81.863	27.7397	118.017	26.5825	0.00654117	0.923134	protein_coding
ENSG00000107140.16	TESK1	0.894851	799.695	309.465	715.608	231.741	0.00658874	0.923134	protein_coding
ENSG00000176087.15	SLC35A4	1.22944	602.01	161.264	740.135	224.607	0.00692502	0.96083	protein_coding
ENSG00000197020.11	ZNF100	0.683321	283.468	62.4131	193.699	44.8948	0.00735719	0.988358	protein_coding
ENSG00000105726.17	ATP13A1	0.930894	1133.74	230.41	1055.39	182.496	0.00738694	0.988358	protein_coding
ENSG00000101247.18	NDUFAF5	0.803017	172.365	21.7784	138.412	30.4071	0.00741801	0.988358	protein_coding
ENSG00000058668.14	ATP2B4	1.31123	1156.86	383.255	1516.91	247.055	0.00745744	0.988358	protein_coding
ENSG00000198756.12	COLGALT2	1.66656	176.065	103.84	293.423	112.631	0.00746922	0.988358	protein_coding
ENSG00000171302.17	CANT1	1.13682	522.912	68.6098	594.457	65.0638	0.00775377	0.99986	protein_coding
ENSG00000285437.1	POLR2J3	0.803318	1910.68	964.934	1534.88	666.771	0.00779458	0.99986	protein_coding
ENSG00000177453.7	NIM1K	1.36133	86.064	19.6169	117.162	18.5459	0.0079609	0.99986	protein_coding
ENSG00000160221.18	GATD3A	2.05718	82.8433	35.4143	170.423	121.854	0.00832618	0.99986	protein_coding
ENSG00000237489.5	C10orf143	1.29977	76.0351	27.748	98.8282	35.3924	0.008343	0.99986	protein_coding
ENSG00000265972.6	TXNIP	2.4206	348.622	130.349	843.874	989.552	0.00848142	0.99986	protein_coding
ENSG00000198286.9	CARD11	1.93352	36.4176	21.4866	70.4142	37.2235	0.00849149	0.99986	protein_coding
ENSG00000106443.16	PHF14	1.09311	889.399	234.17	972.207	169.861	0.00850331	0.99986	protein_coding
ENSG00000116678.19	LEPR	1.27912	114.462	39.0853	146.411	61.4659	0.00852046	0.99986	protein_coding
ENSG00000112304.11	ACOT13	0.677811	563.962	158.798	382.26	118.434	0.00853955	0.99986	protein_coding
ENSG00000157077.14	ZFYVE9	0.80573	1661.63	312.033	1338.83	260.55	0.00860923	0.99986	protein_coding
ENSG00000116584.19	ARHGEF2	0.806068	348.367	199.461	280.808	183.972	0.0086494	0.99986	protein_coding
ENSG00000165195.15	PIGA	0.837314	951.457	302.2	796.668	264.062	0.00880837	0.99986	protein_coding
ENSG00000185561.10	TLCD2	0.938582	173.508	66.6035	162.851	83.0621	0.00886928	0.99986	protein_coding
ENSG00000278301.1	GRAMD4P3	1.38183	49.9051	26.3748	68.9606	15.928	0.00901428	0.99986	processed_pseudogene
ENSG00000166257.9	SCN3B	0.831057	950.78	211.946	790.152	254.583	0.0090291	0.99986	protein_coding
ENSG00000285982.1	AC012213.5	0.451329	52.0033	31.0398	23.4706	19.968	0.00903441	0.99986	protein_coding
ENSG00000136274.9	NACAD	1.69251	190.655	105.262	322.687	88.5103	0.00905167	0.99986	protein_coding
ENSG00000075429.8	CACNG5	2.01241	39.4538	27.7883	79.3973	41.179	0.00923878	0.99986	protein_coding
ENSG00000080845.17	DLGAP4	0.81237	3871.69	2215.82	3145.24	1674.35	0.00936114	0.99986	protein_coding
ENSG00000008226.20	DLEC1	2.82163	17.5291	14.1528	49.4604	49.6025	0.0093707	0.99986	protein_coding
ENSG00000140279.12	DUOX2	5.37885	148.176	284.844	797.014	1540.97	0.00944002	0.99986	protein_coding
ENSG00000087842.11	PIR	0.772356	442.626	98.6687	341.865	81.507	0.00945365	0.99986	protein_coding
ENSG00000163536.12	SERPINI1	1.17607	174.137	59.9919	204.798	69.04	0.0094635	0.99986	protein_coding
ENSG00000013293.6	SLC7A14	0.691567	660.008	206.372	456.44	188.225	0.00947266	0.99986	protein_coding
ENSG00000091592.16	NLRP1	1.57283	129.784	71.491	204.128	148.785	0.00972057	0.99986	protein_coding
ENSG00000158201.10	ABHD3	0.718778	1289.18	446.359	926.637	420.607	0.00993867	0.99986	protein_coding
ENSG00000188917.15	TRMT2B	0.857382	362.806	55.4704	311.063	44.7732	0.00999066	0.99986	protein_coding
ENSG00000140297.13	GCNT3	0.424737	211.739	174.751	89.9336	46.2231	0.0100764	0.99986	protein_coding
ENSG00000142208.16	AKT1	0.852157	1872.04	337.416	1595.27	316.349	0.0101942	0.99986	protein_coding
ENSG00000110536.14	PTPMT1	0.841908	292.997	78.0752	246.677	61.816	0.0103479	0.99986	protein_coding
ENSG00000185338.5	SOCS1	2.30804	80.148	41.9516	184.985	160.381	0.0103564	0.99986	protein_coding
ENSG00000143552.9	NUP210L	2.40685	26.1417	18.7862	62.9192	44.9063	0.010466	0.99986	protein_coding
ENSG00000204406.13	MBD5	1.18072	1223.31	203.292	1444.38	333.895	0.0106059	0.99986	protein_coding
ENSG00000198719.9	DLL1	1.38063	122.253	32.3779	168.786	53.0552	0.0106243	0.99986	protein_coding
ENSG00000102678.7	FGF9	0.64578	170.721	61.5366	110.248	44.1024	0.0106365	0.99986	protein_coding
ENSG00000175175.6	PPM1E	0.738132	2341.38	487.126	1728.25	477.535	0.010643	0.99986	protein_coding
ENSG00000140598.15	EFL1	0.773746	738.752	186.553	571.606	129.526	0.0107148	0.99986	protein_coding
ENSG00000242267.6	SKINT1L	1.2598	90.7074	53.1038	114.273	28.7299	0.0107543	0.99986	transcribed_unprocessed_pseudogene
ENSG00000224668.1	IPO8P1	1.40951	45.0937	21.6064	63.5598	19.6675	0.0108209	0.99986	processed_pseudogene
ENSG00000225840.2	AC010970.1	0.632291	328.829	328.344	207.916	288.454	0.010845	0.99986	processed_pseudogene
ENSG00000134531.10	EMP1	0.321915	95.2803	242.308	30.6721	29.6379	0.0109184	0.99986	protein_coding
ENSG00000104731.14	KLHDC4	1.32388	750.79	158.907	993.959	281.065	0.0109475	0.99986	protein_coding
ENSG00000120896.13	SORBS3	0.84329	413.232	92.3877	348.475	67.887	0.0109945	0.99986	protein_coding
ENSG00000167747.14	C19orf48	0.82072	168.592	32.7651	138.367	32.3192	0.0110527	0.99986	protein_coding
ENSG00000179163.11	FUCA1	1.53236	596.178	201.775	913.56	401.5	0.0111173	0.99986	protein_coding
ENSG00000128594.8	LRRC4	0.5592	673.828	344.837	376.805	104.673	0.0113886	0.99986	protein_coding
ENSG00000120254.15	MTHFD1L	0.790551	400.559	151.898	316.662	144.23	0.0114883	0.99986	protein_coding
ENSG00000240429.1	LRRFIP1P1	0.693531	184.975	60.7883	128.286	20.4072	0.0116024	0.99986	processed_pseudogene
ENSG00000105696.9	TMEM59L	1.75174	139.63	79.2282	244.596	121.038	0.0116996	0.99986	protein_coding
ENSG00000255872.3	AL138752.2	1.51381	38.0861	14.4212	57.655	16.2802	0.0117066	0.99986	protein_coding
ENSG00000256053.7	COA8	0.84959	245.149	43.6186	208.276	39.3666	0.0117101	0.99986	protein_coding
ENSG00000167994.13	RAB3IL1	0.659396	41.656	23.2732	27.4678	21.8362	0.0117139	0.99986	protein_coding
ENSG00000196169.15	KIF19	3.24484	17.3118	14.3742	56.1739	51.5057	0.0117653	0.99986	protein_coding
ENSG00000167740.9	CYB5D2	1.27872	368.06	85.0381	470.646	133.79	0.0120317	0.99986	protein_coding
ENSG00000185630.18	PBX1	1.45783	752.989	159.919	1097.73	273.829	0.0120723	0.99986	protein_coding
ENSG00000168843.14	FSTL5	1.93693	72.5369	110.109	140.499	133.241	0.0120809	0.99986	protein_coding
ENSG00000116141.15	MARK1	0.681233	1156.6	380.767	787.916	300.904	0.0120821	0.99986	protein_coding
ENSG00000206120.11	EGFEM1P	1.6813	322.579	150.922	542.352	189.463	0.0123798	0.99986	transcribed_unitary_pseudogene
ENSG00000082014.16	SMARCD3	1.98575	230.817	121.812	458.344	386.616	0.0124688	0.99986	protein_coding
ENSG00000165186.12	PTCHD1	2.1615	34.9431	23.5706	75.5295	50.9506	0.0124773	0.99986	protein_coding
ENSG00000123843.13	C4BPB	1.86673	44.0482	18.0663	82.2261	60.3077	0.0125958	0.99986	protein_coding
ENSG00000157240.4	FZD1	0.659363	401.734	107.32	264.889	127.594	0.0126331	0.99986	protein_coding
ENSG00000100897.17	DCAF11	0.836949	961.533	215.265	804.754	114.76	0.0126846	0.99986	protein_coding
ENSG00000168785.8	TSPAN5	1.60274	277.359	113.436	444.533	125.947	0.012707	0.99986	protein_coding
ENSG00000154781.16	CCDC174	0.77054	413.89	93.0902	318.919	69.1342	0.012711	0.99986	protein_coding
ENSG00000168918.14	INPP5D	3.14714	34.6218	21.2562	108.96	109.345	0.0127227	0.99986	protein_coding
ENSG00000125851.10	PCSK2	1.46647	2644.99	939.042	3878.8	1421.45	0.0127411	0.99986	protein_coding
ENSG00000123700.4	KCNJ2	1.65813	138.975	39.1068	230.438	97.8465	0.013014	0.99986	protein_coding
ENSG00000181234.9	TMEM132C	2.13003	52.9335	35.0646	112.75	93.6876	0.0131154	0.99986	protein_coding
ENSG00000138400.13	MDH1B	1.53691	55.7758	18.2055	85.7223	44.1608	0.0131596	0.99986	protein_coding
ENSG00000088340.16	FER1L4	1.95507	85.0789	40.6804	166.336	103.214	0.0132004	0.99986	transcribed_unitary_pseudogene
ENSG00000206561.13	COLQ	1.56185	46.4753	27.6621	72.5876	30.4732	0.0132904	0.99986	protein_coding
ENSG00000049246.14	PER3	0.797308	1990.18	517.101	1586.79	376.085	0.0132923	0.99986	protein_coding
ENSG00000138759.19	FRAS1	1.53102	404.015	170.635	618.554	108.268	0.0133281	0.99986	protein_coding
ENSG00000166741.7	NNMT	2.56503	17.0414	18.3478	43.7117	40.9302	0.0133737	0.99986	protein_coding
ENSG00000215712.10	TMEM242	0.818292	287.74	59.2026	235.455	34.0286	0.0134908	0.99986	protein_coding
ENSG00000125651.14	GTF2F1	0.838495	977.045	197.207	819.247	105.479	0.0135058	0.99986	protein_coding
ENSG00000011638.10	TMEM159	1.52831	137.166	91.6377	209.631	54.3924	0.0136277	0.99986	protein_coding
ENSG00000152990.14	ADGRA3	0.737425	449.286	101.625	331.315	74.1262	0.0137207	0.99986	protein_coding
ENSG00000146216.13	TTBK1	1.67338	285.633	165.219	477.971	211.883	0.013867	0.99986	protein_coding
ENSG00000278318.5	ZNF229	0.710073	360.009	116.16	255.633	82.8364	0.0138717	0.99986	protein_coding
ENSG00000178233.18	TMEM151B	1.994	98.5084	69.9584	196.426	97.7116	0.0138875	0.99986	protein_coding
ENSG00000272414.6	FAM47E-STBD1	0.731133	718.132	207.927	525.05	134.937	0.0139136	0.99986	protein_coding
ENSG00000136682.15	CBWD2	0.828649	704.63	101.563	583.891	82.6567	0.0139769	0.99986	protein_coding
ENSG00000237515.9	SHISA9	1.24672	948.417	319.012	1182.41	87.2197	0.0142492	0.99986	protein_coding
ENSG00000188707.6	ZBED6CL	1.28964	259.489	85.6803	334.647	82.0121	0.0142741	0.99986	protein_coding
ENSG00000123444.14	KBTBD4	1.25148	366.868	86.1934	459.13	190.672	0.0143115	0.99986	protein_coding
ENSG00000102362.15	SYTL4	2.2566	28.0802	25.6567	63.3658	54.6291	0.0143512	0.99986	protein_coding
ENSG00000008323.15	PLEKHG6	0.758569	193.542	69.3397	146.815	40.6273	0.0144393	0.99986	protein_coding
ENSG00000278530.4	CHMP1B2P	0.717509	168.983	59.3899	121.247	25.6739	0.0144432	0.99986	transcribed_unitary_pseudogene
ENSG00000180626.10	ZNF594	0.838107	714.903	119.18	599.166	46.8833	0.0145596	0.99986	protein_coding
ENSG00000065320.9	NTN1	0.64692	989.181	445.126	639.92	157.073	0.0146156	0.99986	protein_coding
ENSG00000175866.15	BAIAP2	1.17625	1014.83	280.57	1193.7	391.684	0.0146849	0.99986	protein_coding
ENSG00000178726.6	THBD	2.01573	1215.59	1187.28	2450.31	2612.2	0.0147389	0.99986	protein_coding
ENSG00000177932.7	ZNF354C	0.869892	379.925	76.4194	330.493	99.6275	0.0147865	0.99986	protein_coding
ENSG00000188599.17	NPIPP1	0.81528	392.325	130.81	319.854	77.6727	0.0149297	0.99986	transcribed_unprocessed_pseudogene
ENSG00000138604.10	GLCE	1.26692	663.931	228.419	841.146	238.766	0.0149845	0.99986	protein_coding
ENSG00000227877.7	MRLN	1.84927	33.4061	21.681	61.7771	47.3723	0.0150967	0.99986	protein_coding
ENSG00000198380.12	GFPT1	0.832615	6750.5	1663.76	5620.56	850.802	0.0152461	0.99986	protein_coding
ENSG00000092931.11	MFSD11	1.11942	543.321	80.6055	608.202	73.3947	0.0153015	0.99986	protein_coding
ENSG00000153132.13	CLGN	0.703549	1239.23	443.709	871.858	256.816	0.0153201	0.99986	protein_coding
ENSG00000087111.21	PIGS	0.914766	542.208	63.7611	495.993	64.0379	0.0153272	0.99986	protein_coding
ENSG00000230359.5	TPI1P2	1.59042	20.6515	4.97345	32.8447	10.1145	0.0153712	0.99986	transcribed_processed_pseudogene
ENSG00000084070.12	SMAP2	0.878416	588.849	73.8227	517.254	97.5445	0.0154939	0.99986	protein_coding
ENSG00000080910.13	CFHR2	1.31207	32.7144	7.73061	42.9236	8.95145	0.015631	0.99986	protein_coding
ENSG00000254505.10	CHMP4A	0.864511	197.065	45.6052	170.365	26.48	0.0156615	0.99986	protein_coding
ENSG00000157766.17	ACAN	2.38219	90.5446	91.0537	215.694	315.254	0.0156878	0.99986	protein_coding
ENSG00000104290.11	FZD3	1.4141	768.456	294.4	1086.68	652.864	0.0162023	0.99986	protein_coding
ENSG00000132825.7	PPP1R3D	0.804865	289.296	53.5889	232.844	41.5535	0.0163563	0.99986	protein_coding
ENSG00000106344.8	RBM28	0.763022	1290.09	296.07	984.366	123.362	0.0163876	0.99986	protein_coding
ENSG00000183023.18	SLC8A1	1.30352	1457.19	490.852	1899.48	451.781	0.0164151	0.99986	protein_coding
ENSG00000007516.13	BAIAP3	1.33472	3936.73	1523.65	5254.43	1448.01	0.016446	0.99986	protein_coding
ENSG00000168610.14	STAT3	1.15829	6071.03	949.714	7032.03	675.709	0.016495	0.99986	protein_coding
ENSG00000204592.9	HLA-E	1.43015	2044.66	1550.32	2924.17	1111.1	0.0165744	0.99986	protein_coding
ENSG00000221869.5	CEBPD	1.74156	391.692	207.487	682.154	325.308	0.0166431	0.99986	protein_coding
ENSG00000158865.12	SLC5A11	2.40548	15.0173	9.63868	36.1237	28.596	0.0167314	0.99986	protein_coding
ENSG00000137880.6	GCHFR	0.71143	56.3026	17.3105	40.0554	17.8727	0.0167353	0.99986	protein_coding
ENSG00000167257.11	RNF214	0.898941	453.667	137.346	407.82	137.031	0.0169919	0.99986	protein_coding
ENSG00000187522.16	HSPA14	1.11817	117.873	20.9575	131.802	26.1475	0.0170251	0.99986	protein_coding
ENSG00000120833.14	SOCS2	1.4588	489.409	136.235	713.949	290.865	0.0170872	0.99986	protein_coding
ENSG00000115392.11	FANCL	1.11582	204.518	50.1169	228.205	73.4804	0.0171361	0.99986	protein_coding
ENSG00000206432.4	TMEM200C	0.407303	41.9385	29.1143	17.0817	14.3199	0.0171547	0.99986	protein_coding
ENSG00000126759.13	CFP	1.45393	33.5707	16.0119	48.8092	22.1282	0.0171945	0.99986	protein_coding
ENSG00000135625.8	EGR4	2.24675	122.685	90.0384	275.642	292.471	0.0172354	0.99986	protein_coding
ENSG00000168818.10	STX18	0.816305	395.178	78.215	322.586	58.0563	0.0172873	0.99986	protein_coding
ENSG00000106772.18	PRUNE2	1.19538	9002.68	3123.35	10761.6	2988.24	0.0174255	0.99986	protein_coding
ENSG00000186230.7	ZNF749	1.18939	207.127	49.0272	246.356	25.4817	0.0175091	0.99986	protein_coding
ENSG00000155090.15	KLF10	1.47533	1277.94	529.342	1885.38	763.026	0.0176013	0.99986	protein_coding
ENSG00000172320.3	OR5A1	1.40936	40.308	16.127	56.8084	9.22937	0.0176544	0.99986	protein_coding
ENSG00000148841.17	ITPRIP	1.83802	42.7346	18.5852	78.5471	52.2461	0.0176634	0.99986	protein_coding
ENSG00000198964.14	SGMS1	0.920634	548.902	99.5568	505.337	106.85	0.0177541	0.99986	protein_coding
ENSG00000085063.16	CD59	1.31634	3780.72	820.7	4976.72	1705.53	0.0178627	0.99986	protein_coding
ENSG00000188070.9	C11orf95	1.00925	469.411	165.9	473.754	221.774	0.0179212	0.99986	protein_coding
ENSG00000115993.13	TRAK2	1.36195	671.738	147.79	914.875	382.351	0.0181294	0.99986	protein_coding
ENSG00000106554.13	CHCHD3	0.824975	446.645	105.902	368.471	45.0474	0.0182098	0.99986	protein_coding
ENSG00000280987.4	MATR3	1.63547	167.345	131.523	273.687	169.356	0.0183904	0.99986	protein_coding
ENSG00000090975.12	PITPNM2	0.748382	754.419	309.069	564.594	288.886	0.0185669	0.99986	protein_coding
ENSG00000008311.15	AASS	0.76335	369.035	66.0769	281.703	61.9296	0.0186548	0.99986	protein_coding
ENSG00000073169.14	SELENOO	1.24361	234.114	39.8364	291.148	47.4994	0.0187304	0.99986	protein_coding
ENSG00000105852.11	PON3	1.37506	149.062	49.0612	204.969	36.4521	0.0188991	0.99986	protein_coding
ENSG00000177272.9	KCNA3	1.3434	116.556	35.3641	156.582	47.1532	0.0189571	0.99986	protein_coding
ENSG00000140961.14	OSGIN1	0.700286	788.828	369.373	552.405	269.958	0.0190621	0.99986	protein_coding
ENSG00000132326.12	PER2	0.832677	934.07	187.224	777.778	208.084	0.0190914	0.99986	protein_coding
ENSG00000088833.17	NSFL1C	0.844881	718.209	227.104	606.801	201.29	0.0191292	0.99986	protein_coding
ENSG00000113924.12	HGD	0.519976	76.6645	41.5135	39.8637	18.7471	0.0193521	0.99986	protein_coding
ENSG00000173511.9	VEGFB	0.901437	755.356	208.926	680.906	138.301	0.0196375	0.99986	protein_coding
ENSG00000166986.15	MARS	0.838353	2936.8	750.008	2462.07	836.455	0.0197245	0.99986	protein_coding
ENSG00000127022.15	CANX	0.91858	14930	2152.57	13714.4	2462.1	0.0197542	0.99986	protein_coding
ENSG00000127870.17	RNF6	0.77915	2078.91	439.381	1619.78	239.45	0.0199166	0.99986	protein_coding
ENSG00000146373.16	RNF217	0.845048	439.84	123.579	371.686	62.7029	0.0199614	0.99986	protein_coding
ENSG00000073008.15	PVR	0.785408	1922.42	385.763	1509.89	342.757	0.0200039	0.99986	protein_coding
ENSG00000188039.14	NWD1	1.89142	71.2364	25.2121	134.738	108.925	0.0200162	0.99986	protein_coding
ENSG00000129680.16	MAP7D3	0.746259	161.521	43.2884	120.536	27.2091	0.0203134	0.99986	protein_coding
ENSG00000031698.13	SARS	0.805361	3427.15	1008.78	2760.09	483.069	0.0203323	0.99986	protein_coding
ENSG00000169297.8	NR0B1	0.693955	1171.94	419.519	813.277	348.313	0.0204125	0.99986	protein_coding
ENSG00000214279.13	SCART1	1.41357	51.9422	28.9635	73.4241	18.7345	0.0204452	0.99986	protein_coding
ENSG00000108578.15	BLMH	0.952644	468.524	134.504	446.337	132.123	0.0204791	0.99986	protein_coding
ENSG00000084453.16	SLCO1A2	1.62071	108.991	47.7772	176.644	92.1558	0.0205094	0.99986	protein_coding
ENSG00000027075.15	PRKCH	0.725187	691.869	309.111	501.735	131.615	0.0205465	0.99986	protein_coding
ENSG00000144589.22	STK11IP	1.09705	432.117	110.097	474.055	107.03	0.0205532	0.99986	protein_coding
ENSG00000081087.15	OSTM1	1.09995	957.559	252.471	1053.27	155.519	0.0205576	0.99986	protein_coding
ENSG00000041988.15	THAP3	0.73386	233.494	76.1379	171.352	36.6699	0.020703	0.99986	protein_coding
ENSG00000114315.4	HES1	1.18907	177.395	138.272	210.935	34.8995	0.021038	0.99986	protein_coding
ENSG00000142178.9	SIK1	2.36486	110.507	88.7998	261.333	252.469	0.0210621	0.99986	protein_coding
ENSG00000072422.17	RHOBTB1	0.594757	497.021	221.367	295.607	158.783	0.0210829	0.99986	protein_coding
ENSG00000239474.7	KLHL41	0.649315	201.168	88.4334	130.622	57.8042	0.0211399	0.99986	protein_coding
ENSG00000119042.17	SATB2	1.63097	119.843	47.6613	195.46	64.3853	0.021352	0.99986	protein_coding
ENSG00000205111.8	CDKL4	1.8787	21.2574	12.0139	39.9364	23.7305	0.021378	0.99986	protein_coding
ENSG00000185973.11	TMLHE	0.911956	333.163	57.1899	303.83	38.4952	0.0215636	0.99986	protein_coding
ENSG00000175274.18	TP53I11	2.15998	125.93	121.842	272.007	209.458	0.0217129	0.99986	protein_coding
ENSG00000091181.19	IL5RA	0.454943	69.4294	51.2537	31.5864	18.383	0.0217139	0.99986	protein_coding
ENSG00000067715.14	SYT1	2.50578	58.8912	40.7548	147.568	182.143	0.0219573	0.99986	protein_coding
ENSG00000157873.17	TNFRSF14	0.670601	1551.69	678.453	1040.56	396.705	0.0222344	0.99986	protein_coding
ENSG00000143297.19	FCRL5	1.256	32.885	20.3772	41.3035	10.8499	0.0222511	0.99986	protein_coding
ENSG00000179388.9	EGR3	2.51408	389.41	411.574	979.007	944.133	0.0222645	0.99986	protein_coding
ENSG00000184500.15	PROS1	1.99023	124.72	67.5637	248.221	223.853	0.0225031	0.99986	protein_coding
ENSG00000100842.13	EFS	0.562215	86.8295	70.3964	48.8169	18.1127	0.0225369	0.99986	protein_coding
ENSG00000109906.14	ZBTB16	1.43942	149.384	81.0749	215.025	93.547	0.0226221	0.99986	protein_coding
ENSG00000162542.13	TMCO4	0.790289	370.273	69.5968	292.623	52.0558	0.0226279	0.99986	protein_coding
ENSG00000116062.15	MSH6	0.838374	1344.56	300.579	1127.25	259.561	0.0228238	0.99986	protein_coding
ENSG00000134508.12	CABLES1	0.574026	758.621	503.737	435.468	156.099	0.0229221	0.99986	protein_coding
ENSG00000243649.8	CFB	5.68921	68.9979	91.9094	392.544	593.723	0.0229221	0.99986	protein_coding
ENSG00000158321.18	AUTS2	0.797405	197.005	75.0361	157.092	47.7427	0.022928	0.99986	protein_coding
ENSG00000144959.10	NCEH1	1.20854	285.823	60.2447	345.43	28.0787	0.0230404	0.99986	protein_coding
ENSG00000243244.6	STON1	1.42928	57.5165	14.8596	82.2074	24.7463	0.0232613	0.99986	protein_coding
ENSG00000124782.20	RREB1	0.869605	1985.94	541.695	1726.98	294.118	0.023272	0.99986	protein_coding
ENSG00000167333.13	TRIM68	0.794022	318.317	49.6005	252.751	53.8171	0.0233305	0.99986	protein_coding
ENSG00000188738.15	FSIP2	1.22631	911.178	349.815	1117.38	183.935	0.0234182	0.99986	protein_coding
ENSG00000084676.15	NCOA1	0.909925	1978.18	257.072	1800	225.068	0.0235011	0.99986	protein_coding
ENSG00000131773.14	KHDRBS3	0.73916	361.065	138.944	266.885	100.587	0.0236954	0.99986	protein_coding
ENSG00000173200.13	PARP15	1.21887	445.448	168.404	542.942	52.0702	0.023775	0.99986	protein_coding
ENSG00000136111.14	TBC1D4	0.671549	2777.06	948.573	1864.93	559.409	0.0239613	0.99986	protein_coding
ENSG00000181481.14	RNF135	0.807573	215.687	50.8597	174.183	24.0844	0.0239679	0.99986	protein_coding
ENSG00000253537.3	PCDHGA7	1.31999	182.432	53.8882	240.808	47.6615	0.0240019	0.99986	protein_coding
ENSG00000104059.4	FAM189A1	2.04022	33.1027	15.8388	67.5368	40.0445	0.0240459	0.99986	protein_coding
ENSG00000099812.9	MISP	0.688769	107.495	42.8347	74.0394	21.6925	0.0241503	0.99986	protein_coding
ENSG00000153879.9	CEBPG	0.746034	2515.02	1337.27	1876.29	715.574	0.0241779	0.99986	protein_coding
ENSG00000099282.10	TSPAN15	2.14882	17.4887	12.0685	37.5801	20.8867	0.0242537	0.99986	protein_coding
ENSG00000160211.19	G6PD	0.895492	522.924	136.032	468.274	141.867	0.0243237	0.99986	protein_coding
ENSG00000095951.17	HIVEP1	1.25613	808.015	181.753	1014.97	235.291	0.0245379	0.99986	protein_coding
ENSG00000071242.12	RPS6KA2	0.75193	486.566	175.368	365.864	106.027	0.0245491	0.99986	protein_coding
ENSG00000146555.19	SDK1	1.38872	1579.56	433.035	2193.56	550.274	0.024584	0.99986	protein_coding
ENSG00000079950.14	STX7	0.762779	993.133	238.486	757.541	156.463	0.0246276	0.99986	protein_coding
ENSG00000172432.19	GTPBP2	0.790484	1969.46	984.93	1556.83	501.018	0.0246601	0.99986	protein_coding
ENSG00000108932.12	SLC16A6	0.558992	89.3375	62.2504	49.9389	40.3225	0.0247401	0.99986	protein_coding
ENSG00000168255.20	POLR2J3	0.738192	475.515	169.156	351.021	62.2292	0.0247864	0.99986	protein_coding
ENSG00000089250.19	NOS1	2.08848	20.8335	14.6189	43.5103	26.4011	0.024892	0.99986	protein_coding
ENSG00000160233.8	LRRC3	0.695417	94.8017	47.774	65.9267	15.1097	0.0248932	0.99986	protein_coding
ENSG00000154529.14	CNTNAP3B	1.32677	78.8922	21.0019	104.672	21.3801	0.0251512	0.99986	protein_coding
ENSG00000172590.18	MRPL52	1.19053	171.588	46.3838	204.28	46.1548	0.025211	0.99986	protein_coding
ENSG00000135763.10	URB2	1.03778	253.066	57.1808	262.628	41.1115	0.025273	0.99986	protein_coding
ENSG00000101439.9	CST3	1.1873	1928.16	485.382	2289.31	224.899	0.0253789	0.99986	protein_coding
ENSG00000168395.15	ING5	0.935392	1043.03	169.61	975.645	98.8281	0.0254543	0.99986	protein_coding
ENSG00000133401.16	PDZD2	0.670778	1867.85	864.865	1252.91	542.534	0.0255557	0.99986	protein_coding
ENSG00000131871.15	SELENOS	0.742295	568.337	192.756	421.874	131.881	0.0256882	0.99986	protein_coding
ENSG00000189350.12	TOGARAM2	1.62577	209.324	119.348	340.312	126.793	0.0257794	0.99986	protein_coding
ENSG00000176153.12	GPX2	1.91706	507.915	225.72	973.705	695.19	0.0259778	0.99986	protein_coding
ENSG00000108924.14	HLF	0.748053	997.742	309.326	746.364	138.439	0.0260502	0.99986	protein_coding
ENSG00000254701.3	AC138866.2	0.408704	321.915	185.337	131.568	83.6855	0.0260529	0.99986	unprocessed_pseudogene
ENSG00000165626.17	BEND7	0.835675	550.521	106.919	460.057	114.198	0.026073	0.99986	protein_coding
ENSG00000161267.12	BDH1	0.734903	283.398	66.3177	208.27	70.9935	0.0261164	0.99986	protein_coding
ENSG00000144152.13	FBLN7	1.49489	112.092	40.5445	167.566	55.9711	0.0262224	0.99986	protein_coding
ENSG00000149654.11	CDH22	1.4385	787.484	477.604	1132.8	314.935	0.0262679	0.99986	protein_coding
ENSG00000110841.14	PPFIBP1	1.26838	235.995	78.835	299.332	45.935	0.0263935	0.99986	protein_coding
ENSG00000138944.8	SHISAL1	1.42637	984.569	461.4	1404.36	678.985	0.026565	0.99986	protein_coding
ENSG00000115657.14	ABCB6	0.754817	686.729	183.38	518.355	59.6745	0.0266085	0.99986	protein_coding
ENSG00000160741.17	CRTC2	0.87671	552.844	204.171	484.684	204.414	0.0267316	0.99986	protein_coding
ENSG00000164509.15	IL31RA	0.575782	30.3003	13.6936	17.4464	8.75747	0.0267577	0.99986	protein_coding
ENSG00000153774.9	CFDP1	0.896155	526.822	74.2065	472.114	64.1672	0.0268483	0.99986	protein_coding
ENSG00000260001.6	TGFBR3L	0.562512	33.7026	27.9421	18.9581	10.5942	0.0269558	0.99986	protein_coding
ENSG00000171055.15	FEZ2	0.820188	335.554	46.7087	275.218	26.4966	0.0271698	0.99986	protein_coding
ENSG00000082898.17	XPO1	0.723438	4317.14	1343.93	3123.18	1122.79	0.0272174	0.99986	protein_coding
ENSG00000130726.12	TRIM28	0.862579	2569.12	563.528	2216.07	378.859	0.0272362	0.99986	protein_coding
ENSG00000196092.14	PAX5	2.21923	44.1575	33.2956	97.9956	101.2	0.0273207	0.99986	protein_coding
ENSG00000284770.2	TBCE	0.809339	468.444	90.304	379.13	71.7604	0.0273791	0.99986	protein_coding
ENSG00000154328.16	NEIL2	1.16339	267.176	50.613	310.83	63.6734	0.0274621	0.99986	protein_coding
ENSG00000197535.14	MYO5A	0.899089	2218.89	462.902	1994.98	652.375	0.0274648	0.99986	protein_coding
ENSG00000198142.5	SOWAHC	0.802378	594.024	132.558	476.632	81.0293	0.0276401	0.99986	protein_coding
ENSG00000135776.5	ABCB10	1.1944	235.73	39.4456	281.556	73.0699	0.0276528	0.99986	protein_coding
ENSG00000110090.13	CPT1A	0.870378	908.027	202.785	790.326	209.566	0.0277083	0.99986	protein_coding
ENSG00000112137.17	PHACTR1	1.95203	18.5234	7.94327	36.1581	20.6232	0.0277496	0.99986	protein_coding
ENSG00000163377.16	TAFA4	0.629966	36.4234	13.9262	22.9455	10.5344	0.0277909	0.99986	protein_coding
ENSG00000163116.10	STPG2	1.14624	69.0637	15.001	79.1633	27.9094	0.0278161	0.99986	protein_coding
ENSG00000188483.8	IER5L	1.92918	84.1889	51.9974	162.415	96.7441	0.0280571	0.99986	protein_coding
ENSG00000173406.15	DAB1	2.02279	46.7034	32.4331	94.4712	41.6678	0.0280854	0.99986	protein_coding
ENSG00000159208.16	CIART	0.806734	194.112	41.5713	156.597	28.795	0.0281639	0.99986	protein_coding
ENSG00000172348.14	RCAN2	0.826333	984.204	249.871	813.28	351.183	0.0281657	0.99986	protein_coding
ENSG00000249915.8	PDCD6	1.09305	687.332	81.0479	751.287	70.3937	0.0282916	0.99986	protein_coding
ENSG00000171159.5	C9orf16	1.27445	225.834	73.9398	287.814	123.241	0.0283267	0.99986	protein_coding
ENSG00000127364.3	TAS2R4	0.775763	150.571	42.9268	116.808	35.8573	0.0283664	0.99986	protein_coding
ENSG00000106948.16	AKNA	0.810909	345.9	222.233	280.493	141.894	0.0285072	0.99986	protein_coding
ENSG00000172932.14	ANKRD13D	0.912028	620.464	120.415	565.88	67.7157	0.0287741	0.99986	protein_coding
ENSG00000236816.3	ANKRD20A7P	0.530528	60.9285	52.9577	32.3242	15.8991	0.0287789	0.99986	transcribed_unprocessed_pseudogene
ENSG00000197063.11	MAFG	0.815734	1922.89	630.676	1568.56	464.064	0.0288039	0.99986	protein_coding
ENSG00000160293.17	VAV2	1.33229	1265.13	397.799	1685.52	522.888	0.0288732	0.99986	protein_coding
ENSG00000157110.16	RBPMS	2.05516	95.2811	42.9114	195.818	148.52	0.0289423	0.99986	protein_coding
ENSG00000156299.13	TIAM1	1.56575	1106.87	380.72	1733.08	724.641	0.0290429	0.99986	protein_coding
ENSG00000155287.11	SLC25A28	0.840071	294.463	55.512	247.37	67.1661	0.0290491	0.99986	protein_coding
ENSG00000258790.1	AL121594.1	1.26019	150.2	46.6653	189.281	59.9435	0.0292271	0.99986	protein_coding
ENSG00000169220.18	RGS14	0.419442	67.5344	31.7838	28.3268	23.2094	0.029253	0.99986	protein_coding
ENSG00000197647.11	ZNF433	0.733885	150.564	34.959	110.496	28.0333	0.0293142	0.99986	protein_coding
ENSG00000139287.13	TPH2	1.76004	78.6081	25.3092	138.353	91.3284	0.0293407	0.99986	protein_coding
ENSG00000112159.12	MDN1	1.06594	2652.49	456.402	2827.4	470.352	0.0293592	0.99986	protein_coding
ENSG00000123612.16	ACVR1C	0.790556	624.18	205.81	493.45	131.486	0.0293634	0.99986	protein_coding
ENSG00000166317.12	SYNPO2L	1.76058	19.0081	5.55214	33.4653	20.4527	0.0294246	0.99986	protein_coding
ENSG00000143753.13	DEGS1	0.825671	754.352	143.707	622.847	57.65	0.0296984	0.99986	protein_coding
ENSG00000197943.10	PLCG2	0.574306	192.609	109.227	110.616	65.6043	0.0297013	0.99986	protein_coding
ENSG00000108262.15	GIT1	0.847713	1688.95	421.057	1431.75	315.342	0.029853	0.99986	protein_coding
ENSG00000119508.18	NR4A3	2.01513	98.9636	54.6929	199.425	151.543	0.0298826	0.99986	protein_coding
ENSG00000185800.12	DMWD	0.892898	735.436	100.211	656.67	82.6997	0.0300424	0.99986	protein_coding
ENSG00000176845.13	METRNL	0.493477	59.4614	58.7023	29.3428	24.9911	0.0300822	0.99986	protein_coding
ENSG00000244694.7	PTCHD4	1.91378	96.3341	54.462	184.362	116.965	0.0300847	0.99986	protein_coding
ENSG00000189367.15	KIAA0408	0.826756	522.843	133.145	432.263	185.224	0.0304525	0.99986	protein_coding
ENSG00000168994.13	PXDC1	0.7521	104.171	40.5992	78.3473	33.4538	0.0305285	0.99986	protein_coding
ENSG00000123080.12	CDKN2C	1.28315	116.845	41.7449	149.93	50.6153	0.0306864	0.99986	protein_coding
ENSG00000172775.17	FAM192A	0.914175	803.73	105.288	734.75	92.5101	0.0309885	0.99986	protein_coding
ENSG00000106012.18	IQCE	1.24304	537.269	75.2573	667.849	123.379	0.0310848	0.99986	protein_coding
ENSG00000180263.14	FGD6	1.24009	380.71	97.5991	472.116	107.87	0.0310993	0.99986	protein_coding
ENSG00000229180.7	AC006001.3	0.970523	732.608	246.966	711.013	320.538	0.0311055	0.99986	transcribed_unprocessed_pseudogene
ENSG00000153234.14	NR4A2	1.66808	288.787	150.811	481.72	247.779	0.0312403	0.99986	protein_coding
ENSG00000179403.12	VWA1	1.67638	767.967	352.697	1287.4	835.586	0.0314435	0.99986	protein_coding
ENSG00000235568.6	NFAM1	1.6345	45.82	22.1729	74.8927	38.2965	0.0314576	0.99986	protein_coding
ENSG00000099875.14	MKNK2	0.794017	2349.76	1134.19	1865.75	331.52	0.0317143	0.99986	protein_coding
ENSG00000151881.14	TMEM267	1.07108	167.326	33.5441	179.219	47.1615	0.0317532	0.99986	protein_coding
ENSG00000153292.16	ADGRF1	0.476874	107.443	191.618	51.2368	34.6913	0.0318093	0.99986	protein_coding
ENSG00000049449.9	RCN1	0.892557	1025.32	249.585	915.155	248.363	0.0319183	0.99986	protein_coding
ENSG00000112339.15	HBS1L	1.10152	1032.98	212.214	1137.84	142.745	0.0320646	0.99986	protein_coding
ENSG00000275011.1	AC129492.6	0.447711	94.2959	119.761	42.2173	27.364	0.0321144	0.99986	unprocessed_pseudogene
ENSG00000225849.2	MKRN7P	1.30187	52.8941	17.3267	68.8612	19.5822	0.0322721	0.99986	transcribed_processed_pseudogene
ENSG00000162086.15	ZNF75A	0.865801	550.636	88.8547	476.742	55.6811	0.0323117	0.99986	protein_coding
ENSG00000147883.12	CDKN2B	1.59285	127.034	37.2927	202.346	78.1444	0.0323245	0.99986	protein_coding
ENSG00000154124.5	OTULIN	0.799168	867.638	220.295	693.388	59.0973	0.0324043	0.99986	protein_coding
ENSG00000261556.10	SMG1P7	0.843592	536.788	273.685	452.829	217.207	0.0324287	0.99986	transcribed_unprocessed_pseudogene
ENSG00000117395.12	EBNA1BP2	0.833618	414.59	74.3693	345.61	39.0477	0.0328506	0.99986	protein_coding
ENSG00000112246.9	SIM1	1.33738	850.808	250.372	1137.85	416.549	0.0329686	0.99986	protein_coding
ENSG00000185043.12	CIB1	1.23416	544.483	170.574	671.98	147.124	0.0330444	0.99986	protein_coding
ENSG00000139973.16	SYT16	1.57216	3857.25	2080.33	6064.23	4349.34	0.0330836	0.99986	protein_coding
ENSG00000170881.4	RNF139	1.23407	507.434	143.684	626.211	154.625	0.0331871	0.99986	protein_coding
ENSG00000215397.4	SCRT2	0.646884	44.0801	37.9134	28.5147	15.857	0.0331976	0.99986	protein_coding
ENSG00000180758.12	GPR157	1.41237	34.5356	10.2408	48.777	12.5647	0.0332473	0.99986	protein_coding
ENSG00000170509.12	HSD17B13	1.80698	21.3331	6.061	38.5485	24.1762	0.0334141	0.99986	protein_coding
ENSG00000172403.11	SYNPO2	1.38887	111.851	31.5897	155.347	50.0985	0.0336126	0.99986	protein_coding
ENSG00000183734.4	ASCL2	0.491451	37.5097	23.168	18.4342	13.4403	0.0336981	0.99986	protein_coding
ENSG00000265491.5	RNF115	0.856979	1229.05	110.021	1053.27	141.478	0.0337063	0.99986	protein_coding
ENSG00000144724.20	PTPRG	1.78101	42.8258	35.0853	76.2733	52.5625	0.033723	0.99986	protein_coding
ENSG00000173166.18	RAPH1	0.783476	5035.15	1064.49	3944.92	927.444	0.0337253	0.99986	protein_coding
ENSG00000189136.9	UBE2Q2P1	0.790487	205.535	43.3878	162.473	30.5463	0.0339167	0.99986	transcribed_unprocessed_pseudogene
ENSG00000060642.10	PIGV	1.05257	340.058	68.7192	357.934	84.4867	0.0340811	0.99986	protein_coding
ENSG00000280165.1	PCDH20	0.621973	99.5625	76.5237	61.9252	50.1906	0.0341497	0.99986	protein_coding
ENSG00000089169.15	RPH3A	1.97513	26.7386	13.7829	52.8122	41.1708	0.0343018	0.99986	protein_coding
ENSG00000147202.18	DIAPH2	0.836307	515.159	122.515	430.831	80.2641	0.0343019	0.99986	protein_coding
ENSG00000248593.3	DSTNP2	0.750114	147.205	37.0633	110.42	36.1797	0.0343567	0.99986	transcribed_unprocessed_pseudogene
ENSG00000079482.13	OPHN1	1.21678	791.31	230.3	962.85	186.183	0.0343744	0.99986	protein_coding
ENSG00000149527.18	PLCH2	1.44794	1827.58	737.058	2646.22	1636.89	0.0344246	0.99986	protein_coding
ENSG00000255150.2	EID3	0.759891	252.177	98.3147	191.627	57.8153	0.0344873	0.99986	protein_coding
ENSG00000162949.16	CAPN13	1.27293	1138	352.373	1448.6	757.402	0.034531	0.99986	protein_coding
ENSG00000164733.21	CTSB	1.22994	3290.82	1018.91	4047.5	646.931	0.0345437	0.99986	protein_coding
ENSG00000147889.17	CDKN2A	1.74822	108.292	69.7511	189.318	101.784	0.0346055	0.99986	protein_coding
ENSG00000128016.7	ZFP36	1.80074	558.237	374.464	1005.24	550.074	0.0351534	0.99986	protein_coding
ENSG00000186153.17	WWOX	0.826615	293.356	87.8839	242.492	47.3178	0.0352225	0.99986	protein_coding
ENSG00000157429.16	ZNF19	1.15607	275.314	44.6524	318.281	41.1457	0.0353575	0.99986	protein_coding
ENSG00000136875.12	PRPF4	1.05056	496	95.2022	521.08	86.8478	0.0353696	0.99986	protein_coding
ENSG00000078114.18	NEBL	0.70511	4434.45	1810.22	3126.78	715.979	0.035372	0.99986	protein_coding
ENSG00000185730.8	ZNF696	0.838242	250.874	50.7007	210.293	20.5594	0.0354306	0.99986	protein_coding
ENSG00000105711.12	SCN1B	1.3722	669.819	351.699	919.126	311.648	0.0356672	0.99986	protein_coding
ENSG00000205659.10	LIN52	0.826532	237.908	39.712	196.638	34.1067	0.0356757	0.99986	protein_coding
ENSG00000184575.12	XPOT	0.771671	3853.14	1863.62	2973.35	933.005	0.0357999	0.99986	protein_coding
ENSG00000118503.15	TNFAIP3	1.71799	265.042	180.669	455.34	290.435	0.0358775	0.99986	protein_coding
ENSG00000170390.16	DCLK2	0.824207	322.186	52.5992	265.548	32.7052	0.0359108	0.99986	protein_coding
ENSG00000177989.13	ODF3B	2.74026	31.4701	20.6156	86.2362	106.801	0.0359755	0.99986	protein_coding
ENSG00000138079.14	SLC3A1	1.72357	34.389	17.9214	59.2719	43.9153	0.0359757	0.99986	protein_coding
ENSG00000165868.14	HSPA12A	1.14442	595.538	104.798	681.547	135.681	0.0363497	0.99986	protein_coding
ENSG00000065308.5	TRAM2	1.14939	246.319	29.9038	283.116	52.369	0.0363691	0.99986	protein_coding
ENSG00000106244.13	PDAP1	0.816888	605.383	169.077	494.53	171.457	0.0364198	0.99986	protein_coding
ENSG00000145982.12	FARS2	1.11283	131.993	30.5298	146.885	31.9207	0.0365762	0.99986	protein_coding
ENSG00000134326.11	CMPK2	0.691557	69.5051	19.6097	48.0667	23.241	0.0366054	0.99986	protein_coding
ENSG00000153933.10	DGKE	0.778803	950.763	201.742	740.457	174.912	0.0368709	0.99986	protein_coding
ENSG00000130561.17	SAG	1.37774	85.5514	22.5525	117.867	35.5309	0.036961	0.99986	protein_coding
ENSG00000078124.12	ACER3	0.750709	301.966	72.0993	226.688	37.1918	0.036979	0.99986	protein_coding
ENSG00000240764.3	PCDHGC5	1.39366	77.7776	19.4873	108.396	25.3237	0.0369805	0.99986	protein_coding
ENSG00000130779.20	CLIP1	0.882052	3328.08	752.124	2935.54	586.843	0.0369898	0.99986	protein_coding
ENSG00000152926.15	ZNF117	1.14858	486.202	106.138	558.442	57.0813	0.0370083	0.99986	protein_coding
ENSG00000156958.15	GALK2	1.03602	802.199	154.159	831.098	124.971	0.0372591	0.99986	protein_coding
ENSG00000153006.16	SREK1IP1	0.846977	574.276	112.139	486.399	88.6243	0.0372624	0.99986	protein_coding
ENSG00000115112.8	TFCP2L1	0.743111	1225.81	413.165	910.916	190.783	0.037277	0.99986	protein_coding
ENSG00000244005.13	NFS1	1.23116	384.944	83.8451	473.929	79.3332	0.0372934	0.99986	protein_coding
ENSG00000144824.21	PHLDB2	0.726949	2492.35	965.605	1811.81	350.314	0.0373663	0.99986	protein_coding
ENSG00000235272.2	RAMACL	0.703987	26.4092	12.0403	18.5917	8.412	0.0375092	0.99986	protein_coding
ENSG00000127328.21	RAB3IP	0.815976	2059.74	374.825	1680.7	356.344	0.0376026	0.99986	protein_coding
ENSG00000189060.5	H1F0	0.856529	2366.09	1270.03	2026.63	987.792	0.038163	0.99986	protein_coding
ENSG00000004939.15	SLC4A1	1.43346	21.8501	7.76895	31.3212	9.52211	0.0383171	0.99986	protein_coding
ENSG00000167642.13	SPINT2	1.28223	2659.47	818.346	3410.04	1628.91	0.0385282	0.99986	protein_coding
ENSG00000056736.10	IL17RB	1.58393	714.287	461.001	1131.38	947.5	0.0386004	0.99986	protein_coding
ENSG00000143553.11	SNAPIN	1.19014	157.523	23.9994	187.475	44.5169	0.0386872	0.99986	protein_coding
ENSG00000184613.10	NELL2	0.417625	74.1936	81.4004	30.9851	14.3885	0.038876	0.99986	protein_coding
ENSG00000198858.10	R3HDM4	1.19416	645.067	117.969	770.312	194.271	0.0388928	0.99986	protein_coding
ENSG00000104881.16	PPP1R13L	0.802058	297.857	126.986	238.899	70.9978	0.0391672	0.99986	protein_coding
ENSG00000189362.12	NEMP2	1.34957	59.1816	15.1799	79.8696	21.4193	0.0391708	0.99986	protein_coding
ENSG00000066697.14	MSANTD3	0.826261	368.332	83.717	304.338	94.4629	0.0391816	0.99986	protein_coding
ENSG00000137955.16	RABGGTB	0.867615	1221.9	214.927	1060.14	102.971	0.0391847	0.99986	protein_coding
ENSG00000197355.11	UAP1L1	0.773858	1726.13	404.473	1335.78	293.599	0.0392645	0.99986	protein_coding
ENSG00000137449.16	CPEB2	1.33608	464.397	130.26	620.471	155.056	0.0394752	0.99986	protein_coding
ENSG00000173482.16	PTPRM	0.863371	1486.2	254.234	1283.14	75.6702	0.0394921	0.99986	protein_coding
ENSG00000120053.12	GOT1	0.757328	429.897	206.253	325.573	70.1152	0.0395947	0.99986	protein_coding
ENSG00000181690.8	PLAG1	1.14565	280.277	69.0607	321.1	92.5107	0.039677	0.99986	protein_coding
ENSG00000175893.11	ZDHHC21	1.1011	823.944	123.475	907.246	208.156	0.0397519	0.99986	protein_coding
ENSG00000176046.8	NUPR1	2.56572	113.378	70.3716	290.896	335.021	0.0397753	0.99986	protein_coding
ENSG00000108424.10	KPNB1	0.921839	2800.26	445.24	2581.39	393.31	0.0397953	0.99986	protein_coding
ENSG00000260456.6	C16orf95	1.65329	34.1321	13.1155	56.4302	29.6885	0.0398793	0.99986	protein_coding
ENSG00000172139.15	SLC9C1	0.529698	49.4923	29.6985	26.216	8.38336	0.0398799	0.99986	protein_coding
ENSG00000186141.9	POLR3C	0.871654	268.998	22.9354	234.473	24.8641	0.0398819	0.99986	protein_coding
ENSG00000109572.14	CLCN3	0.843929	4590.36	1235.65	3873.94	728.559	0.0402677	0.99986	protein_coding
ENSG00000269067.2	ZNF728	0.609624	30.9205	15.8902	18.8499	13.6963	0.0404265	0.99986	protein_coding
ENSG00000162461.8	SLC25A34	2.60246	391.646	380.592	1019.24	1265.49	0.0404712	0.99986	protein_coding
ENSG00000188868.14	ZNF563	0.724423	120.775	28.4782	87.4919	17.4956	0.0404884	0.99986	protein_coding
ENSG00000101004.15	NINL	0.89065	697.383	96.641	621.124	116.154	0.0404929	0.99986	protein_coding
ENSG00000144815.16	NXPE3	0.845199	1020.65	217.993	862.649	205.155	0.0405007	0.99986	protein_coding
ENSG00000137261.14	KIAA0319	0.783271	959.53	263.993	751.572	193.188	0.0405303	0.99986	protein_coding
ENSG00000145911.6	N4BP3	0.754593	63.4435	23.8495	47.874	19.6025	0.0405381	0.99986	protein_coding
ENSG00000206535.8	LNP1	1.13657	111.961	22.9414	127.251	45.694	0.0405503	0.99986	protein_coding
ENSG00000143036.17	SLC44A3	1.61227	22.8815	17.3488	36.8911	15.6315	0.0405531	0.99986	protein_coding
ENSG00000138411.13	HECW2	1.4399	170.568	64.1165	245.602	64.5925	0.040643	0.99986	protein_coding
ENSG00000087086.15	FTL	0.723253	46731	18525.3	33798.4	15698.2	0.0407187	0.99986	protein_coding
ENSG00000166669.13	ATF7IP2	1.12294	202.624	64.9455	227.533	49.4516	0.0407445	0.99986	protein_coding
ENSG00000167693.17	NXN	1.42742	291.456	116.252	416.028	142.498	0.040825	0.99986	protein_coding
ENSG00000187627.15	RGPD1	0.584039	96.4885	79.5417	56.353	67.315	0.041117	0.99986	protein_coding
ENSG00000147044.21	CASK	0.877137	737.518	111.656	646.905	108.482	0.0412732	0.99986	protein_coding
ENSG00000163482.12	STK36	0.850351	637.871	119.877	542.415	49.0071	0.041529	0.99986	protein_coding
ENSG00000149646.12	CNBD2	1.28602	53.2499	9.31699	68.4807	16.1816	0.0415554	0.99986	protein_coding
ENSG00000169891.18	REPS2	1.38228	384.346	80.216	531.276	143.658	0.0416265	0.99986	protein_coding
ENSG00000081181.8	ARG2	0.636449	1754.83	1190.38	1116.86	521.412	0.0416487	0.99986	protein_coding
ENSG00000099377.14	HSD3B7	1.2785	67.9167	28.5663	86.8312	21.0255	0.0416904	0.99986	protein_coding
ENSG00000162194.12	LBHD1	1.29455	97.6811	30.4047	126.453	15.917	0.041939	0.99986	protein_coding
ENSG00000196305.17	IARS	0.845047	4106.56	1022.5	3470.24	768.896	0.0421871	0.99986	protein_coding
ENSG00000186369.10	LINC00643	1.41273	824.869	291.041	1165.31	525.206	0.0422649	0.99986	transcribed_unitary_pseudogene
ENSG00000170525.21	PFKFB3	1.45145	476.941	127.863	692.256	212.743	0.0422971	0.99986	protein_coding
ENSG00000112039.4	FANCE	0.596634	55.2488	34.4271	32.9633	18.9378	0.0423241	0.99986	protein_coding
ENSG00000071282.12	LMCD1	0.409254	749.217	1095.03	306.62	162.887	0.0423737	0.99986	protein_coding
ENSG00000165171.11	METTL27	0.805709	103.949	24.2876	83.7523	25.3398	0.0426621	0.99986	protein_coding
ENSG00000266714.9	MYO15B	0.722336	345.286	137.828	249.413	94.9648	0.042724	0.99986	protein_coding
ENSG00000147251.15	DOCK11	0.789244	222.912	74.5583	175.932	83.0151	0.0428104	0.99986	protein_coding
ENSG00000137821.11	LRRC49	1.26051	224.802	44.8695	283.364	62.761	0.0429486	0.99986	protein_coding
ENSG00000124145.6	SDC4	1.6097	281.077	121.394	452.45	336.528	0.0432486	0.99986	protein_coding
ENSG00000162620.16	LRRIQ3	1.33008	29.8986	14.6661	39.7674	21.0853	0.0434218	0.99986	protein_coding
ENSG00000173281.5	PPP1R3B	1.28444	148.645	65.1935	190.925	54.3821	0.0436683	0.99986	protein_coding
ENSG00000100647.8	SUSD6	1.24417	2029.48	500.94	2525.02	646.381	0.0437002	0.99986	protein_coding
ENSG00000128309.16	MPST	0.792203	179.879	48.1852	142.501	49.0428	0.0437279	0.99986	protein_coding
ENSG00000158966.16	CACHD1	1.78	133.834	74.1679	238.225	139.263	0.0438352	0.99986	protein_coding
ENSG00000074211.14	PPP2R2C	0.80769	1120.07	332.157	904.671	159.723	0.0439431	0.99986	protein_coding
ENSG00000123119.12	NECAB1	1.77386	16.6258	13.6842	29.4918	17.4149	0.0441395	0.99986	protein_coding
ENSG00000144161.13	ZC3H8	0.79532	277.544	56.36	220.736	68.0621	0.0441519	0.99986	protein_coding
ENSG00000115461.5	IGFBP5	2.25439	1612.89	1108.18	3636.09	2643.82	0.0442686	0.99986	protein_coding
ENSG00000167549.18	CORO6	2.08915	14.9087	9.52971	31.1466	21.0572	0.0443828	0.99986	protein_coding
ENSG00000198959.12	TGM2	1.70487	777.281	740.398	1325.16	842.603	0.0446538	0.99986	protein_coding
ENSG00000134072.11	CAMK1	0.733394	50.9907	14.7143	37.3963	7.93957	0.0447635	0.99986	protein_coding
ENSG00000196136.17	SERPINA3	4.16195	158.915	232.654	661.396	1218.67	0.0449085	0.99986	protein_coding
ENSG00000104093.13	DMXL2	1.08627	3310.81	670.468	3596.42	976.666	0.0451049	0.99986	protein_coding
ENSG00000203943.8	SAMD13	1.51053	14.6105	6.37408	22.0697	7.24263	0.0451401	0.99986	protein_coding
ENSG00000181264.8	TLCD5	0.761587	355.058	105.357	270.407	34.0929	0.0451428	0.99986	protein_coding
ENSG00000109654.15	TRIM2	0.913147	3342.36	419.288	3052.07	606.993	0.0451813	0.99986	protein_coding
ENSG00000174579.4	MSL2	1.12342	1040.89	272.802	1169.36	287.65	0.0453138	0.99986	protein_coding
ENSG00000214756.8	CSKMT	1.3026	70.3357	19.3327	91.6191	17.3182	0.0453513	0.99986	protein_coding
ENSG00000169136.11	ATF5	0.883666	200.418	152.74	177.103	105.984	0.0453977	0.99986	protein_coding
ENSG00000163002.13	NUP35	1.09192	187.194	38.9577	204.401	53.7914	0.0457729	0.99986	protein_coding
ENSG00000253953.2	PCDHGB4	1.31658	225.364	53.8895	296.711	65.3516	0.0458693	0.99986	protein_coding
ENSG00000165731.20	RET	1.91547	20.4532	17.1148	39.1774	37.2674	0.04596	0.99986	protein_coding
ENSG00000136122.17	BORA	0.578967	57.0502	24.2247	33.0302	16.1348	0.0459718	0.99986	protein_coding
ENSG00000157625.15	TAB3	0.898244	1203.62	174.235	1081.14	175.592	0.0459736	0.99986	protein_coding
ENSG00000196456.13	ZNF775	1.29517	196.133	42.7792	254.025	55.4744	0.0459896	0.99986	protein_coding
ENSG00000261832.6	AC138894.1	0.782652	73.5183	36.5375	57.5392	20.2966	0.0459999	0.99986	protein_coding
ENSG00000250479.8	CHCHD10	0.798751	173.075	93.5326	138.244	51.2004	0.0461155	0.99986	protein_coding
ENSG00000147912.13	FBXO10	0.866774	541.653	135.032	469.491	127.476	0.0461234	0.99986	protein_coding
ENSG00000099822.3	HCN2	0.737732	302.382	126.806	223.077	59.9621	0.0463155	0.99986	protein_coding
ENSG00000140471.17	LINS1	1.15166	258.073	52.8974	297.213	76.3228	0.0463425	0.99986	protein_coding
ENSG00000182796.14	TMEM198B	1.38682	109.688	56.5536	152.118	44.4101	0.0463715	0.99986	transcribed_unitary_pseudogene
ENSG00000196821.10	ILRUN	0.842608	2389.29	447.52	2013.24	380.556	0.0465247	0.99986	protein_coding
ENSG00000198783.6	ZNF830	0.783171	264.254	71.2899	206.956	38.2023	0.04655	0.99986	protein_coding
ENSG00000136870.10	ZNF189	1.2731	768.798	121.796	978.754	350.795	0.046577	0.99986	protein_coding
ENSG00000168159.12	RNF187	0.812207	2508.22	1327.5	2037.19	1012.23	0.0466026	0.99986	protein_coding
ENSG00000176945.17	MUC20	0.775968	509.64	258.113	395.464	231.408	0.046639	0.99986	protein_coding
ENSG00000188026.13	RILPL1	0.783135	246.403	68.1027	192.967	79.9229	0.0466402	0.99986	protein_coding
ENSG00000198467.15	TPM2	0.810971	47.0793	12.9448	38.1799	12.0536	0.046682	0.99986	protein_coding
ENSG00000126934.13	MAP2K2	0.921613	1089.51	209.356	1004.11	104.197	0.0467791	0.99986	protein_coding
ENSG00000197558.12	SSPO	2.22427	51.5345	33.073	114.626	90.9894	0.0467807	0.99986	protein_coding
ENSG00000091137.14	SLC26A4	2.3959	21.8458	8.06921	52.3403	49.1246	0.0468724	0.99986	protein_coding
ENSG00000070540.13	WIPI1	0.756543	326.914	122.019	247.324	67.983	0.0471267	0.99986	protein_coding
ENSG00000121073.15	SLC35B1	0.824035	747.36	139.647	615.851	109.703	0.0471722	0.99986	protein_coding
ENSG00000104714.14	ERICH1	0.918276	275.893	132.526	253.345	121.431	0.0471726	0.99986	protein_coding
ENSG00000253731.2	PCDHGA6	1.34233	344.21	87.424	462.044	104.681	0.0473299	0.99986	protein_coding
ENSG00000185101.13	ANO9	2.90528	20.907	16.198	60.7406	63.8982	0.0473547	0.99986	protein_coding
ENSG00000183474.15	GTF2H2C	0.808278	620.024	122.421	501.152	120.41	0.0474161	0.99986	protein_coding
ENSG00000109063.15	MYH3	1.31603	81.2931	30.2733	106.984	35.8741	0.0474422	0.99986	protein_coding
ENSG00000168575.10	SLC20A2	0.890095	965.2	202.79	859.119	93.3472	0.047708	0.99986	protein_coding
ENSG00000262209.3	PCDHGB3	1.28198	239.189	60.4344	306.636	44.4611	0.0477973	0.99986	protein_coding
ENSG00000122674.12	CCZ1	1.17635	566.574	113.136	666.487	163.375	0.0478761	0.99986	protein_coding
ENSG00000256651.1	AC006518.1	1.44884	16.3534	6.94127	23.6935	6.79725	0.0479835	0.99986	unprocessed_pseudogene
ENSG00000130429.15	ARPC1B	0.934389	367.873	100.038	343.737	105.898	0.0480001	0.99986	protein_coding
ENSG00000128534.8	LSM8	0.898058	861.726	111.07	773.88	133.504	0.0480075	0.99986	protein_coding
ENSG00000164574.16	GALNT10	1.53812	1523.71	764.155	2343.66	997.643	0.0480626	0.99986	protein_coding
ENSG00000055332.18	EIF2AK2	0.895489	1727.88	396.152	1547.3	234.084	0.0480712	0.99986	protein_coding
ENSG00000171016.12	PYGO1	0.655359	336.154	130.002	220.302	119.544	0.0481187	0.99986	protein_coding
ENSG00000227051.6	C14orf132	1.19448	4048.91	790.879	4836.35	1687.42	0.0481875	0.99986	protein_coding
ENSG00000198520.12	ARMH1	1.2641	105.885	38.4177	133.849	52.3501	0.0482648	0.99986	protein_coding
ENSG00000196793.13	ZNF239	0.745939	101.083	19.1639	75.4017	22.7165	0.0485547	0.99986	protein_coding
ENSG00000196214.11	ZNF766	0.866584	617.446	106.872	535.069	71.0396	0.0485687	0.99986	protein_coding
ENSG00000110013.13	SIAE	1.32569	246.422	59.5066	326.678	105.033	0.0487123	0.99986	protein_coding
ENSG00000008869.12	HEATR5B	1.04182	1262.33	207.316	1315.12	184.231	0.0487262	0.99986	protein_coding
ENSG00000169684.13	CHRNA5	1.48486	96.9506	73.3465	143.958	103.734	0.0487347	0.99986	protein_coding
ENSG00000140365.16	COMMD4	1.10346	347.66	89.3481	383.628	102.965	0.048745	0.99986	protein_coding
ENSG00000144460.12	NYAP2	0.864963	99.5435	39.3951	86.1015	30.5418	0.0488752	0.99986	protein_coding
ENSG00000091656.19	ZFHX4	1.9734	19.1397	15.1718	37.7705	27.3773	0.049039	0.99986	protein_coding
ENSG00000253910.2	PCDHGB2	1.32379	193.472	42.8042	256.117	52.3183	0.0490561	0.99986	protein_coding
ENSG00000134440.12	NARS	0.855645	1943.45	425.61	1662.9	160.228	0.049171	0.99986	protein_coding
ENSG00000127838.14	PNKD	1.21118	161.921	37.0635	196.115	29.1993	0.0493157	0.99986	protein_coding
ENSG00000142173.15	COL6A2	2.22569	144.287	115.75	321.139	369.203	0.0493365	0.99986	protein_coding
ENSG00000148356.13	LRSAM1	1.12311	544.606	73.6322	611.651	99.4659	0.0493383	0.99986	protein_coding
ENSG00000135392.16	DNAJC14	0.900076	934.038	76.9442	840.705	42.1385	0.049663	0.99986	protein_coding
ENSG00000272602.6	ZNF595	0.856389	445.451	43.9064	381.479	43.6526	0.0496675	0.99986	protein_coding
ENSG00000011304.20	PTBP1	1.16037	1846.32	217.35	2142.41	215.466	0.0497076	0.99986	protein_coding
ENSG00000143919.15	CAMKMT	1.07207	104.126	36.8289	111.631	20.967	0.0497156	0.99986	protein_coding
ENSG00000196876.17	SCN8A	0.867655	1017.09	323.497	882.487	137.657	0.0497292	0.99986	protein_coding
ENSG00000102034.16	ELF4	0.70816	99.2431	48.41	70.28	24.7083	0.0499786	0.99986	protein_coding

## Sheet: B. overlap_ Bacos et al
Supplementary Table 10. Genes that are differentially expressed (DEGs) in β-cells from 15 controls versus 7 pre-T2D/T2D donors (p<0.05), and also differentially expressed in human islets from donors with T2D vesus non-diabetic controls (q<0.05; Bacos et al., doi: 10.1172/JCI163612).
Human β-cells									Human pancreatic islets, Bacos et al., JCI 2023
Ensembl gene ID	Gene symbol	log2FoldChange	mean expression Ctrl	mean expression pre-T2D/T2D	SD Ctrl	SD pre-T2D/T2D	gene_type	p-value	Non-diabetic control (Mean ± SD)	T2D (Mean ± SD)	log2FoldChange (DESeq2)	p-value	q-value
ENSG00000141404.16	GNAL	-0.554875	176.903	371.473	83.3599	160.858	protein_coding	3.98939e-05	124.0 ± 59.7	180.7 ± 103.2	0.450845	2.77043e-05	0.00481557
ENSG00000155886.11	SLC24A2	-0.345681	125.546	520.531	141.013	411.364	protein_coding	0.000904713	42.0 ± 42.2	107.9 ± 112.3	0.668567	1.06266e-06	0.000507699
ENSG00000152092.16	ASTN1	-0.377462	24.1283	57.0884	19.4784	23.2999	protein_coding	0.00226529	110.2 ± 56.9	133.0 ± 77.2	0.391142	0.000528652	0.0341131
ENSG00000050165.18	DKK3	-0.320645	145.143	640.017	186.816	1119.71	protein_coding	0.00246133	754.7 ± 627.3	1160.5 ± 1138.6	0.758043	6.80497e-10	1.19359e-06
ENSG00000171004.18	HS6ST2	0.384633	154.177	76.9467	89.573	56.4098	protein_coding	0.00378239	184.6 ± 82.9	120.7 ± 54.7	-0.499261	1.08779e-06	0.000507699
ENSG00000183960.9	KCNH8	-0.374762	29.4707	76.5089	13.1466	56.9933	protein_coding	0.0043439	34.8 ± 23.1	45.9 ± 31.3	0.399271	0.000443561	0.0308595
ENSG00000137285.10	TUBB2B	0.347824	394.351	273.844	112.191	47.7125	protein_coding	0.0045271	296.1 ± 135.2	236.3 ± 132.0	-0.378009	0.000308233	0.0242737
ENSG00000151834.15	GABRA2	0.327318	60.0957	21.0992	51.0805	22.9865	protein_coding	0.00500577	26.2 ± 26.8	5.2 ± 6.2	-1.00219	2.75342e-13	1.06249e-09
ENSG00000104722.14	NEFM	-0.370104	360.122	707.58	211.522	449.158	protein_coding	0.00618651	431.7 ± 424.4	833.8 ± 1403.1	0.602803	2.23058e-06	0.000860735
ENSG00000185518.11	SV2B	-0.361911	236.409	501.77	227.48	363.135	protein_coding	0.00641818	109.3 ± 59.6	180.4 ± 88.7	0.630712	2.5041e-08	2.1961e-05
ENSG00000075429.8	CACNG5	-0.32742	39.4538	79.3973	27.7883	41.179	protein_coding	0.00923878	13.5 ± 9.0	23.3 ± 12.9	0.539419	2.09414e-05	0.00412289
ENSG00000185338.5	SOCS1	-0.33152	80.148	184.985	41.9516	160.381	protein_coding	0.0103564	70.0 ± 62.0	126.7 ± 102.4	0.505275	0.000111979	0.0123458
ENSG00000175175.6	PPM1E	0.280295	2341.38	1728.25	487.126	477.535	protein_coding	0.010643	791.4 ± 352.6	586.1 ± 300.7	-0.346835	0.000689454	0.0387434
ENSG00000105696.9	TMEM59L	-0.340923	139.63	244.596	79.2282	121.038	protein_coding	0.0116996	161.7 ± 106.6	264.7 ± 158.6	0.425079	0.000192188	0.0180882
ENSG00000116141.15	MARK1	0.314435	1156.6	787.916	380.767	300.904	protein_coding	0.0120821	647.4 ± 285.1	471.0 ± 171.5	-0.534867	3.51008e-09	4.5149e-06
ENSG00000165186.12	PTCHD1	-0.301556	34.9431	75.5295	23.5706	50.9506	protein_coding	0.0124773	17.5 ± 27.9	34.2 ± 38.1	0.484027	0.000411427	0.0295997
ENSG00000065320.9	NTN1	0.329118	989.181	639.92	445.126	157.073	protein_coding	0.0146156	301.3 ± 139.1	220.3 ± 89.7	-0.482452	1.56278e-06	0.000655484
ENSG00000157766.17	ACAN	-0.270184	90.5446	215.694	91.0537	315.254	protein_coding	0.0156878	24.1 ± 37.0	67.2 ± 99.7	0.566286	3.04411e-05	0.00506319
ENSG00000008311.15	AASS	0.283474	369.035	281.703	66.0769	61.9296	protein_coding	0.0186548	229.6 ± 65.2	168 ± 62.1	-0.272102	0.000173785	0.0171072
ENSG00000073169.14	SELENOO	-0.238201	234.114	291.148	39.8364	47.4994	protein_coding	0.0187304	164.5 ± 92.2	208.3 ± 80.6	0.300184	0.000920976	0.0469081
ENSG00000027075.15	PRKCH	0.272459	691.869	501.735	309.111	131.615	protein_coding	0.0205465	502.0 ± 173.8	437.8 ± 110.3	-0.234693	0.000178589	0.0172284
ENSG00000067715.14	SYT1	-0.278233	58.8912	147.568	40.7548	182.143	protein_coding	0.0219573	63.6 ± 38.6	102.7 ± 69.9	0.480453	7.60518e-05	0.00911393
ENSG00000134508.12	CABLES1	0.306943	758.621	435.468	503.737	156.099	protein_coding	0.0229221	407.5 ± 275.9	367.3 ± 206.6	-0.37697	0.000533315	0.0342993
ENSG00000136111.14	TBC1D4	0.287422	2777.06	1864.93	948.573	559.409	protein_coding	0.0239613	1261.7 ± 435.7	997.2 ± 360.3	-0.348786	2.13093e-05	0.00415295
ENSG00000133401.16	PDZD2	0.294109	1867.85	1252.91	864.865	542.534	protein_coding	0.0255557	625.2 ± 359.1	386.2 ± 216.0	-0.415664	0.000553695	0.0349665
ENSG00000196092.14	PAX5	-0.254187	44.1575	97.9956	33.2956	101.2	protein_coding	0.0273207	20.8 ± 26.4	58.3 ± 67.5	0.802705	4.1982e-09	4.83686e-06
ENSG00000163377.16	TAFA4	0.297549	36.4234	22.9455	13.9262	10.5344	protein_coding	0.0277909	20.0 ± 12.1	11.4 ± 8.4	-0.567352	5.70879e-06	0.00159631
ENSG00000188483.8	IER5L	-0.286451	84.1889	162.415	51.9974	96.7441	protein_coding	0.0280571	115.4 ± 107.5	147.6 ± 117.0	0.507536	6.87732e-05	0.00863895
ENSG00000176845.13	METRNL	0.261879	59.4614	29.3428	58.7023	24.9911	protein_coding	0.0300822	109.3 ± 75.9	157.5 ± 88.0	0.439453	0.000198646	0.0182791
ENSG00000185043.12	CIB1	-0.249745	544.483	671.98	170.574	147.124	protein_coding	0.0330444	1251.3 ± 409.7	1644.5 ± 1262.7	0.323304	0.000115015	0.0125373
ENSG00000170509.12	HSD17B13	-0.283096	21.3331	38.5485	6.061	24.1762	protein_coding	0.0334141	11.2 ± 9.3	19.2 ± 10.1	0.588134	1.38838e-06	0.000595276
ENSG00000183734.4	ASCL2	0.267165	37.5097	18.4342	23.168	13.4403	protein_coding	0.0336981	27.0 ± 23.1	16.4 ± 10.7	-0.647661	3.29791e-07	0.000192818
ENSG00000280165.1	PCDH20	0.273248	99.5625	61.9252	76.5237	50.1906	protein_coding	0.0341497	133.4 ± 69.1	93.5 ± 69.7	-0.423472	0.000187111	0.0177839
ENSG00000162949.16	CAPN13	-0.245975	1138	1448.6	352.373	757.402	protein_coding	0.034531	689.8 ± 392.9	441.1 ± 274.0	-0.461329	7.55779e-05	0.00911376
ENSG00000078114.18	NEBL	0.281656	4434.45	3126.78	1810.22	715.979	protein_coding	0.035372	1982.6 ± 709.3	1437.4 ± 510.6	-0.351347	2.69185e-05	0.00476482
ENSG00000177989.13	ODF3B	-0.239458	31.4701	86.2362	20.6156	106.801	protein_coding	0.0359755	32.8 ± 35.6	42.6 ± 34.7	0.458184	0.000752013	0.0414552
ENSG00000115112.8	TFCP2L1	0.260646	1225.81	910.916	413.165	190.783	protein_coding	0.037277	409.3 ± 154.3	303.8 ± 100.9	-0.403269	5.51475e-06	0.00156473
ENSG00000104881.16	PPP1R13L	0.253441	297.857	238.899	126.986	70.9978	protein_coding	0.0391672	226.6 ± 136.1	334.9 ± 299.0	0.457864	0.000128787	0.0136529
ENSG00000081181.8	ARG2	0.267571	1754.83	1116.86	1190.38	521.412	protein_coding	0.0416487	987 ± 491.2	602.5 ± 241.3	-0.588212	8.0564e-09	8.04374e-06
ENSG00000099377.14	HSD3B7	-0.272153	67.9167	86.8312	28.5663	21.0255	protein_coding	0.0416904	122.4 ± 62.1	155.8 ± 62.5	0.344821	0.000628462	0.0370531
ENSG00000198959.12	TGM2	-0.240529	777.281	1325.16	740.398	842.603	protein_coding	0.0446538	3646.6 ± 2323.8	5484.3 ± 5203.7	0.392573	0.000869338	0.0457723
ENSG00000109654.15	TRIM2	0.143807	3342.36	3052.07	419.288	606.993	protein_coding	0.0451813	1898.3 ± 600.6	1493.1 ± 461.0	-0.232761	0.000552035	0.0349665
ENSG00000130429.15	ARPC1B	0.201796	367.873	343.737	100.038	105.898	protein_coding	0.0480001	907.0 ± 416.1	1187 ± 434.2	0.323787	0.000394364	0.0289311
Bold red : genes with dereased expression in pre-T2D&T2D
Bold black : genes with increased expression in pre-T2D&T2D

## Sheet: C. Overlap_Walker et al
Supplementary Table 10. Genes that are differentially expressed (DEGs) in β-cells from 15 controls versus 7 pre-T2D/T2D donors (p<0.05) in the present study, and also differentially expressed in β-cells from donors with T2D(n=10) vesus non-diabetic controls, n=14 (q<0.05; Walker et al., doi: 10.1038/s41586-023-06693-2).
Human β-cells - present study											Human β-cells,Walker et al., Nature, 2023
Ensembl gene ID	Gene symbol	FoldChange (mean T2D/mean Ctrl)	mean expression Ctrl	SD Ctrl	mean expression pre-T2D/T2D		SD pre-T2D/T2D	p-value	p-adj	gene_type	baseMean	log2FoldChange (FC)	T2D (Down or Up)	p-value	q-value
ENSG00000121068.14	TBX2	7.28143	21.6945	19.3271	157.967		194.344	0.000214056	0.278098	protein_coding	79.6994	2.60793	Up	0.000207271	0.00864597
ENSG00000166387.13	PPFIBP2	0.513667	272.044	131.566	139.74		63.0386	0.00238189	0.756435	protein_coding	119.989	1.73374	Down	1.32329e-05	0.00141882
ENSG00000090861.15	AARS	0.770828	6672.75	2428.29	5143.55		1489.88	0.00346627	0.843588	protein_coding	6175.49	0.899436	Down	2.13425e-05	0.00195305
ENSG00000171004.18	HS6ST2	0.49908	154.177	89.573	76.9467		56.4098	0.00378239	0.858002	protein_coding	179.051	2.65612	Down	7.10994e-06	0.000985606
ENSG00000150773.10	PIH1D2	1.37527	40.8674	16.7316	56.2039		13.1685	0.00409187	0.871433	protein_coding	66.4514	1.16679	Up	0.000129687	0.00651608
ENSG00000183960.9	KCNH8	2.5961	29.4707	13.1466	76.5089		56.9933	0.0043439	0.871433	protein_coding	44.1042	1.63312	Up	1.0975e-05	0.00126993
ENSG00000151834.15	GABRA2	0.351094	60.0957	51.0805	21.0992		22.9865	0.00500577	0.871433	protein_coding	34.2638	3.68686	Down	2.22143e-07	6.76137e-05
ENSG00000087842.11	PIR	0.772356	442.626	98.6687	341.865		81.507	0.00945365	0.99986	protein_coding	445.099	1.14302	Down	0.000130681	0.00653452
ENSG00000196169.15	KIF19	3.24484	17.3118	14.3742	56.1739		51.5057	0.0117653	0.99986	protein_coding	268.588	2.94075	Up	8.26685e-06	0.00109217
ENSG00000168785.8	TSPAN5	1.60274	277.359	113.436	444.533		125.947	0.012707	0.99986	protein_coding	538.741	1.20165	Up	0.000232274	0.00921266
ENSG00000115993.13	TRAK2	1.36195	671.738	147.79	914.875		382.351	0.0181294	0.99986	protein_coding	980.363	1.02404	Up	0.000146097	0.00702923
ENSG00000131773.14	KHDRBS3	0.73916	361.065	138.944	266.885		100.587	0.0236954	0.99986	protein_coding	267.021	1.42674	Down	0.000122363	0.00632179
ENSG00000079950.14	STX7	0.762779	993.133	238.486	757.541		156.463	0.0246276	0.99986	protein_coding	378.882	0.909269	Down	4.3305e-06	0.000739406
ENSG00000163377.16	TAFA4	0.629966	36.4234	13.9262	22.9455		10.5344	0.0277909	0.99986	protein_coding	26.2365	2.71611	Down	3.043e-07	8.69491e-05
ENSG00000197943.10	PLCG2	0.574306	192.609	109.227	110.616		65.6043	0.0297013	0.99986	protein_coding	71.8525	1.34707	Down	0.000225967	0.00904562
ENSG00000106012.18	IQCE	1.24304	537.269	75.2573	667.849		123.379	0.0310848	0.99986	protein_coding	464.408	0.856771	Up	0.000129847	0.00651608
ENSG00000180263.14	FGD6	1.24009	380.71	97.5991	472.116		107.87	0.0310993	0.99986	protein_coding	210.824	1.1867	Up	1.09118e-05	0.00126993
ENSG00000183734.4	ASCL2	0.491451	37.5097	23.168	18.4342		13.4403	0.0336981	0.99986	protein_coding	109.713	1.99334	Down	4.01653e-05	0.00297542
ENSG00000158966.16	CACHD1	1.78	133.834	74.1679	238.225		139.263	0.0438352	0.99986	protein_coding	143.746	1.64028	Up	3.20124e-06	0.000582085
ENSG00000134440.12	NARS	0.855645	1943.45	425.61	1662.9		160.228	0.049171	0.99986	protein_coding	2194.77	0.552988	Down	2.88178e-05	0.00240165
Bold red : genes with dereased expression in pre-T2D&T2D
Bold black : genes with increased expression in pre-T2D&T2D

## Sheet: D. Overlap_Martinez-Lopez et al
Supplementary Table 10. Genes that are differentially expressed (DEGs) in β-cells from 15 controls versus 7 pre-T2D/T2D donors (p<0.05) in the present study, and also differentially expressed in β-cells from scRNAseq data from 16 T2D and 16 non-T2D individuals (q<0.05;Martínez-López et al., doi: 10.1038/s41467-025-65060-z).
Human β-cells - present study									Human scβ-cells,Martínez-López et al., Nature Communcations, 2025
Ensembl gene ID	Gene symbol	FoldChange (mean T2D/mean Ctrl)	mean expression Ctrl	SD Ctrl	mean expression pre-T2D/T2D	SD pre-T2D/T2D	p-value	p-adj	gene_type	fold_change	adjusted_p
ENSG00000119547.6	ONECUT2	1.93671	688.713	159.666	1333.84	552.137	1.70067e-05	0.0825732	ONECUT2	1.61	2.32E-02
ENSG00000121068.14	TBX2	7.28143	21.6945	19.3271	157.967	194.344	0.000214056	0.278098	TBX2	4.23	1.10E-02
ENSG00000159674.12	SPON2	1.9446	118.287	55.4066	230.02	115.265	0.00132709	0.60519	SPON2	1.59	2.95E-02
ENSG00000152092.16	ASTN1	2.36604	24.1283	19.4784	57.0884	23.2999	0.00226529	0.756435	ASTN1	4.84	5.21E-04
ENSG00000166387.13	PPFIBP2	0.513667	272.044	131.566	139.74	63.0386	0.00238189	0.756435	PPFIBP2	-1.76	2.15E-02
ENSG00000050165.18	DKK3	4.40957	145.143	186.816	640.017	1119.71	0.00246133	0.76467	DKK3	3.06	1.94E-03
ENSG00000183960.9	KCNH8	2.5961	29.4707	13.1466	76.5089	56.9933	0.0043439	0.871433	KCNH8	2.36	2.46E-02
ENSG00000151834.15	GABRA2	0.351094	60.0957	51.0805	21.0992	22.9865	0.00500577	0.871433	GABRA2	-4.17	1.08E-04
ENSG00000203727.4	SAMD5	1.62244	935.067	331.512	1517.09	355.503	0.00502264	0.871433	SAMD5	1.42	6.47E-03
ENSG00000013293.6	SLC7A14	0.691567	660.008	206.372	456.44	188.225	0.00947266	0.99986	SLC7A14	-1.58	4.09E-02
ENSG00000105696.9	TMEM59L	1.75174	139.63	79.2282	244.596	121.038	0.0116996	0.99986	TMEM59L	1.14	4.73E-02
ENSG00000206120.11	EGFEM1P	1.6813	322.579	150.922	542.352	189.463	0.0123798	0.99986	EGFEM1P	1.56	3.36E-02
ENSG00000181234.9	TMEM132C	2.13003	52.9335	35.0646	112.75	93.6876	0.0131154	0.99986	TMEM132C	4.13	5.49E-03
ENSG00000138759.19	FRAS1	1.53102	404.015	170.635	618.554	108.268	0.0133281	0.99986	FRAS1	1.97	4.26E-02
ENSG00000067715.14	SYT1	2.50578	58.8912	40.7548	147.568	182.143	0.0219573	0.99986	SYT1	3.28	3.49E-03
ENSG00000159208.16	CIART	0.806734	194.112	41.5713	156.597	28.795	0.0281639	0.99986	CIART	-1.2	2.16E-02
ENSG00000180263.14	FGD6	1.24009	380.71	97.5991	472.116	107.87	0.0310993	0.99986	FGD6	1.65	3.37E-02
ENSG00000081181.8	ARG2	0.636449	1754.83	1190.38	1116.86	521.412	0.0416487	0.99986	ARG2	-1.58	4.23E-05
ENSG00000142173.15	COL6A2	2.22569	144.287	115.75	321.139	369.203	0.0493365	0.99986	COL6A2	3.84	3.63E-06
Bold red : genes with dereased expression in pre-T2D&T2D
Bold black : genes with increased expression in pre-T2D&T2D

## Sheet: E. DEGs wih DMR 
Supplementary Table 10. Differentially expressed genes (DEGs) in β-cells from 15 controls (Ctrl) versus 7 donors with pre-T2D/T2D also having T2D-associated DMRs.
PAH
PDPR
MRC2
SLC24A2
HCN1
SPON2
ZNF831
MAP7D1
RMDN2
SFTPA1
FMNL2
AK8
CIT
PDE4B
SPSB1
SHISAL2B
MRAP2
SAMD5
KLHL3
ARSA
ATP2B4
CACNG5
DLGAP4
NUP210L
KLHDC4
MTHFD1L
INPP5D
TMEM132C
PER3
TMEM151B
SHISA9
BAIAP2
ACAN
EGR4
MATR3
PRKCH
OSTM1
TMCO4
AUTS2
RREB1
PARP15
PCDHGA7
HIVEP1
SDK1
NOS1
URB2
CDH22
PPFIBP1
IL31RA
TGFBR3L
FEZ2
SOWAHC
ABCB10
STPG2
DAB1
VAV2
RBPMS
TIAM1
PLCG2
KIAA0408
SMG1P7
SIM1
SYT16
PTPRG
PIGV
PLCH2
CAPN13
CTSB
CDKN2A
WWOX
SLC3A1
HSPA12A
TRAM2
DGKE
CLIP1
SREK1IP1
TFCP2L1
MSANTD3
NINL
LNP1
STK36
LMCD1
CACHD1
PCDHGB4
ERICH1
PCDHGA6
PCDHGB3
PCDHGB2

## Sheet: F. CpGs reported_ Rönn et al
Supplementary Table 10. Selected genes for functional investigations from differentially expressed (DEGs) in β-cells from 15 controls versus 7 pre-T2D/T2D donors (p<0.05) with differential DNA methylation sites between pancreatic islets from cases with type 2 diabetes (n=25) and non-diabetic controls (n=75) (q<0.05) by Rönn et al Nature Com 2023, doi: 10.1038/s41467-023-43719-9
																							Results including adjustment for cell compostion
UCSC_REFGENE_NAME	ILMNID	p-value	q-value	Coefficient	Standard error	Mean controls	s.d. controls	Mean cases	s.d. cases	Diff. of means (cases-controls)	Fold change (Diff. of means/Mean controls)	INFINIUM_DESIGN_TYPE	FORWARD_SEQUENCE	GENOME_BUILD	CHR	MAPINFO	STRAND	UCSC_REFGENE_NAME	UCSC_REFGENE_ACCESSION	UCSC_REFGENE_GROUP	UCSC_CPG_ISLANDS_NAME	RELATION_TO_UCSC_CPG_ISLAND	p-value	q-value
ADCY9	cg09262171	9.27369e-05	0.00736135	-0.431996	0.105706	0.582129	0.0758562	0.515086	0.0844047	-0.0670433	-0.115169	II	ATTTTTTTTCTACTTAGAAACTCAATGTGTTCCTCTTCTATCCTAAACACTACTGATGTT[CG]GTAATGCAGACATGTTTACATGCTATTTCTTGTTTTAACAACATGAAAACAAAATAAAAA	37	16	4140361	R	ADCY9	NM_001116	Body			≥0,05	≥0,05
ADCY9	cg21814875	0.000219945	0.0129557	-0.231848	0.0602868	0.574685	0.0398852	0.536738	0.0441542	-0.0379465	-0.0660302	II	GCCTTCACCACCTGTTGCTTCTGGGAAATGTGGATCCAGGCTGCTGGCTCTCTCCCAGAT[CG]TATCTGCAGCACAGGCACATGCTTGCTGTGAATTTCCACACTTGTCAGATCACCCGGTTT	37	16	4068622	R	ADCY9	NM_001116	Body			0.0168607	0.129509
ADCY9	cg06908211	0.000726913	0.0273833	0.226711	0.0648574	0.527195	0.0432647	0.558068	0.0543998	0.0308729	0.0585608	II	CTTGTAGGAGCTATTAGAATTTCAAAACTGCCCAGTTAAACATAACCTGGTTCATCCCAA[CG]TTTTCATTTACATATAATTCAAAAAGATTTACTTTTCCATAAATTTCAAATGCTCTTCAG	37	16	4116880	R	ADCY9	NM_001116	Body			0.00360555	0.0542423
ADCY9	cg04176043	0.000921288	0.0315922	-0.265873	0.0776631	0.88443	0.0213291	0.862097	0.0296738	-0.0223332	-0.0252515	II	AAGGGAAAGACGGTGCTTGTCCTGAGAACAGCTGTGAATGTGAGGACAGTCAGTGAGTGA[CG]ATCTGGACCCACAAGAAGAGAGTCATATGCATTCAAGTCCAAGTGTCTATGGGCTGTTCA	37	16	4066142	F	ADCY9	NM_001116	Body			0.00508648	0.0661755
ADCY9	cg15391100	0.000939838	0.0320037	-0.409493	0.119829	0.62639	0.0835568	0.57171	0.0931772	-0.0546795	-0.087293	II	CACTTCAGAGACCTTCGCCTCCCACCTCTAAGAAACCTCTTGAATTAGGGTTTACTAGCA[CG]AGCCTTCACAAAGACTGTAGAAATGAGTCTCTGAGAGACGACACCCAGCACACCCAGCAC	37	16	4065397	F	ADCY9	NM_001116	Body			≥0,05	≥0,05
ADCY9	cg07906046	0.00106617	0.0345895	0.373509	0.110556	0.271725	0.067169	0.32172	0.079309	0.0499957	0.183994	II	AAGAAATAAATCTCTTCCACATATTAAAACCACATTCATCCTGACAGTCATAGCCCAGCT[CG]AAAGCCTTCGAGAGTGCTTTTACCTCCCACCACATCAAATCTAGATTTCTTCCTTTCATC	37	16	4131584	R	ADCY9	NM_001116	Body			0.000900299	0.0242932
ONECUT2	cg27358469	0.000467703	0.020787	-0.25214	0.0695133	0.592418	0.0464556	0.549541	0.0448335	-0.0428773	-0.0723768	II	ACAGCCAAGCAGGCCGGGGTTTAGGGGGCTCAGAATGAAGAGGTCTGATTTGGCCAGCGC[CG]GCAAAGCTCACCCTTAGGCGAGGTCACAACAGAGGCAGGTCCTTCCTGCCCAGCCTGCCG	37	18	55107176	F	ONECUT2	NM_004852	Body	chr18:55103154-55108853	Island	0.000185109	0.00951867
ONECUT2	cg03636532	0.0014724	0.0421932	-0.173926	0.0530633	0.554874	0.0378041	0.523997	0.0315552	-0.0308768	-0.0556464	II	CGGCAAAGCTCACCCTTAGGCGAGGTCACAACAGAGGCAGGTCCTTCCTGCCCAGCCTGC[CG]GTGTAGTCACAGCCAAGGGTGGCACTTGAAAGGAAAAGGGAGAAAACTTCGGAGAAATTT	37	18	55107236	F	ONECUT2	NM_004852	Body	chr18:55103154-55108853	Island	0.00346346	0.0530321
SNX1;SNX1;SNX1	cg13710520	2.93542e-05	0.00339503	0.267748	0.0609189	0.836646	0.0245856	0.8585	0.0224585	0.0218543	0.0261214	II	CAGGTGTCAAATAGATAACTGTTGAATGATTGTTCCCCAGTTGCAGGCTCTGCCACCTGG[CG]TTCATACTGTCTGTGAAAGGACCCAGCTCACCTTTCCCTCTTTATCTCCCAGTCCTTCCC	37	15	64435699	R	SNX1;SNX1;SNX1	NM_003099;NM_148955;NM_001242933	3'UTR;3'UTR;3'UTR			0.000276162	0.0121122
ZNF431	cg26627780	0.000251078	0.0140829	-0.215299	0.0565391	0.0450509	0.00722981	0.0391895	0.00562681	-0.00586148	-0.130108	II	CTGCCTGAAAAGACGGCAGCCTAAGCTGTCACTCTTTCTTCACTCAGCCCAGCATCTGTT[CG]CATCTTCTGTCACTCAGGGCCTGAGAAGGTGGGGTTTTAAACGTTATCCAATCAGCGACG	37	19	21324707	F	ZNF431	NM_133473	TSS200			0.00349254	0.0532957
