# Supplementary material for: Cell-specific DNA methylation in human alpha and beta cells regulates gene expression in type 2 diabetes
Source: Nat Metab. 2026 Apr 24;8(4):957–80. doi: 10.1038/s42255-026-01498-9 (PMC13121032; doi:10.1038/s42255-026-01498-9)
Supplement: Supplementary file 14 — DEGs between ADCY9-deficient (siADCY9) and control (NC) human pancreatic islets from five non-diabetic donors. [file 42255_2026_1498_MOESM14_ESM.xlsx]

## Sheet: A. DEGs siADCY9 human islets
Supplementary Table 11. Differentially expressed genes (DEGs) between Adcy9-deficient (siADCY9) and control (NC) human pancreatic islets of five non-diabetic donors (p<0.05).
															Signals (Processing method: SST-RMA, Transformation: log2)
														Donor	Donor 1	Donor 1	Donor 2	Donor 2	Donor 3	Donor 3	Donor 4	Donor 4	Donor 5	Donor 5
														Condition	NC	ADCY9	NC	ADCY9	NC	ADCY9	NC	ADCY9	NC	ADCY9
Gene.Symbol	Description	mean expression_ADCY9	mean expression_NC	log2FoldChange	t.stat	pvalue	padj	Chromosome	Start	Stop	Strand	Public.Gene.IDs	Entrez.ID
PLOD2	procollagen-lysine, 2-oxoglutarate 5-dioxygenase 2	15.4386	15.6064	-0.16782	-67.9982	2.8024e-07	0.0047471	chr3	146069440	146163653	-	NM_000935; NM_182943; ENST00000282903; ENST00000360060; ENST00000460520; ENST00000461497; ENST00000469350; ENST00000475505; ENST00000478436; ENST00000480704; ENST00000494950; ENST00000495700; BC037169; OTTHUMT00000355184; OTTHUMT00000355185; OTTHUMT00000355186; OTTHUMT00000355187; OTTHUMT00000355188; OTTHUMT00000355189; OTTHUMT00000355190; OTTHUMT00000355191; OTTHUMT00000355192; OTTHUMT00000355193	5352	TC0300012718.hg.1	15.6648	15.4928	15.5733	15.3997	15.5643	15.4041	15.6608	15.4966	15.5689	15.3998
DDX3Y	DEAD (Asp-Glu-Ala-Asp) box helicase 3, Y-linked	7.22717	6.93155	0.29562	60.649	4.4266e-07	0.0047471	chrY	12904108	12920478	+	NM_001122665; NM_001302552; NM_004660; ENST00000336079; ENST00000360160; ENST00000440554; ENST00000454054; ENST00000463199; ENST00000469101; ENST00000472510; ENST00000493363; ENST00000495478; BC034942; OTTHUMT00000088405; OTTHUMT00000088406; OTTHUMT00000088407; OTTHUMT00000088408; OTTHUMT00000088409; OTTHUMT00000088410; OTTHUMT00000088411; OTTHUMT00000088412; OTTHUMT00000088413	8653	TC0Y00006632.hg.1	7.16462	7.44899	6.7822	7.07809	6.77976	7.07165	7.16031	7.45268	6.77084	7.08446
CSTB	cystatin B (stefin B)	11.5872	11.6841	-0.09691	-51.1223	8.762e-07	0.0062642	chr21	43772512	43776445	-	NM_000100; ENST00000291568; ENST00000480147; BC003370; BC010532; OTTHUMT00000195689; OTTHUMT00000195690	1476	TC2100008314.hg.1	11.7073	11.6098	11.7094	11.6066	11.6479	11.5553	11.651	11.5523	11.705	11.612
NR4A3	nuclear receptor subfamily 4, group A, member 3	6.83068	7.0683	-0.23762	-37.4373	3.04e-06	0.013867	chr9	99821855	99866891	+	NM_006981; NM_173199; NM_173200; ENST00000330847; ENST00000338488; ENST00000395097; ENST00000618101; uc004bae.3; uc022bky.1	8013	TC0900008219.hg.1	7.14361	6.91662	6.97076	6.74738	6.98273	6.73161	7.09803	6.8437	7.14638	6.91411
OCRL	oculocerebrorenal syndrome of Lowe	9.66119	9.82759	-0.16639	-36.8328	3.244e-06	0.013867	chrX	129539849	129592561	+	NM_000276; NM_001587; ENST00000357121; ENST00000371113; ENST00000463271; ENST00000486673; BC094726; BC130612; BC144106; OTTHUMT00000058917; OTTHUMT00000058918; OTTHUMT00000058919; OTTHUMT00000058921	4952	TC0X00008381.hg.1	9.81208	9.65097	9.85543	9.70237	9.77418	9.60731	9.87018	9.69036	9.82606	9.65496
CCDC144A	coiled-coil domain containing 144A	7.10877	7.42999	-0.32122	-35.218	3.8794e-06	0.013867	chr17	16689537	16777881	+	NM_014695; NR_130142; ENST00000328495; ENST00000340621; ENST00000360495; ENST00000360524; ENST00000399264; ENST00000399273; ENST00000420937; ENST00000428950; ENST00000436374; ENST00000463809; ENST00000470068; ENST00000478303; BC133019; BC144224; BC144225; OTTHUMT00000131112; OTTHUMT00000131113; OTTHUMT00000131114; OTTHUMT00000131115; OTTHUMT00000131116; OTTHUMT00000131117; OTTHUMT00000131118; OTT…	9720	TC1700012200.hg.1	7.42906	7.08953	7.36638	7.06217	7.40306	7.057	7.47234	7.17053	7.4791	7.16463
KPNA1	Transcript Identified by AceView, Entrez Gene ID(s) 3836	7.57311	8.00862	-0.4355	-32.7925	5.1566e-06	0.0158	chr3	122428487	122429405	-	KPNA1.qAug10-unspliced	-	TC0300012190.hg.1	7.97264	7.56112	7.96485	7.49769	7.99521	7.58021	8.08541	7.6166	8.02496	7.60994
ABAT	4-aminobutyrate aminotransferase	8.99492	9.319	-0.32408	-28.4527	9.0801e-06	0.024344	chr16	8674565	8784575	+	NM_000663; NM_001127448; NM_020686; ENST00000268251; ENST00000396600; ENST00000425191; ENST00000561870; ENST00000562115; ENST00000563215; ENST00000563992; ENST00000564453; ENST00000564714; ENST00000565016; ENST00000565671; ENST00000566590; ENST00000567812; ENST00000568847; ENST00000569156; ENST00000569695; BC015628; BC031413; OTTHUMT00000109648; OTTHUMT00000433612; OTTHUMT00000433613; OTTHUMT0000…	18	TC1600006826.hg.1	9.34187	9.01098	9.29912	8.99064	9.2631	8.93817	9.31837	9.02404	9.37254	9.01078
ABCG8	ATP binding cassette subfamily G member 8	3.3707	3.60994	-0.23924	-27.0412	1.112e-05	0.025057	chr2	43838964	43878466	+	NM_022437; ENST00000272286; BC113657; BC143564; OTTHUMT00000250671; uc002rtq.3	64241	TC0200007402.hg.1	3.61311	3.39567	3.62409	3.40537	3.61279	3.36555	3.58093	3.32737	3.61878	3.35954
SURF4	surfeit 4	14.7458	14.8494	-0.10361	-26.708	1.1683e-05	0.025057	-	NA	NA	-	ENST00000629510	6836	TSUnmapped00000489.hg.1	14.8776	14.7804	14.8745	14.7807	14.84	14.7363	14.8438	14.728	14.811	14.7033
NBPF19	neuroblastoma breakpoint family, member 19	8.8214	9.34319	-0.52179	-24.0532	1.772e-05	0.03249	chr1	149406376	149468030	+	ENST00000578189	101060226	TC0100018285.hg.1	9.22857	8.76408	9.34406	8.83056	9.35825	8.82516	9.39449	8.79835	9.39058	8.88887
RSU1	Ras suppressor protein 1	12.8952	12.6461	0.24913	23.8995	1.8178e-05	0.03249	chr10	16590611	16817528	-	NM_012425; NM_152724; ENST00000345264; ENST00000377911; ENST00000377921; ENST00000464074; ENST00000602389; BC005993; BC008691; BC015644; OTTHUMT00000047005; OTTHUMT00000047006; OTTHUMT00000047007; OTTHUMT00000047008	6251	TC1000009908.hg.1	12.5914	12.8611	12.6428	12.8666	12.7019	12.9597	12.6212	12.891	12.6731	12.8977
CCL26	chemokine (C-C motif) ligand 26	4.66571	4.30985	0.35586	22.7741	2.202e-05	0.033742	chr7	75769524	75789896	-	NM_006072; ENST00000005180; ENST00000394905; BC069394; BC093773; BC101665; OTTHUMT00000252786; OTTHUMT00000344900	10344	TC0700011560.hg.1	4.36912	4.7377	4.25461	4.6225	4.25493	4.61942	4.2965	4.6801	4.37409	4.66885
CYP7B1	cytochrome P450, family 7, subfamily B, polypeptide 1	7.80277	7.54323	0.25954	22.1138	2.4751e-05	0.033742	chr8	64587763	64798791	-	NM_004820; ENST00000310193; ENST00000523954; BC136574; OTTHUMT00000378550; OTTHUMT00000380072	9420	TC0800010648.hg.1	7.53417	7.81106	7.51282	7.74698	7.54491	7.83718	7.56159	7.79405	7.56264	7.82457
ARHGEF28	Rho guanine nucleotide exchange factor 28	9.81706	9.72297	0.09409	22.1083	2.4776e-05	0.033742	chr5	73626158	73941993	+	NM_001080479; NM_001177693; NM_001244364; ENST00000296794; ENST00000296799; ENST00000426542; ENST00000437974; ENST00000503341; ENST00000504003; ENST00000506334; ENST00000509848; ENST00000510131; ENST00000510312; ENST00000512883; ENST00000513042; ENST00000513841; ENST00000545377; BC157846; BC171850; OTTHUMT00000368972; OTTHUMT00000368973; OTTHUMT00000368974; OTTHUMT00000368975; OTTHUMT00000368976;…	64283	TC0500007780.hg.1	9.67572	9.7723	9.7214	9.80099	9.69554	9.79989	9.75881	9.85818	9.76337	9.85391
MINA	MYC induced nuclear antigen	9.51294	9.68846	-0.17553	-22.0072	2.5231e-05	0.033742	chr3	97941817	97972457	-	NM_001042533; NM_001261829; NM_032778; NM_153182; ENST00000333396; ENST00000360258; ENST00000394198; ENST00000503097; ENST00000503517; ENST00000506099; ENST00000506682; ENST00000507612; ENST00000514314; BC014928; OTTHUMT00000359243; OTTHUMT00000359244; OTTHUMT00000359245; OTTHUMT00000359247; OTTHUMT00000359248; OTTHUMT00000359257; OTTHUMT00000359258; OTTHUMT00000359259; OTTHUMT00000359260	84864	TC0300011801.hg.1	9.6801	9.52346	9.66061	9.49475	9.69766	9.49891	9.69454	9.50475	9.70941	9.54281
WDFY4	WDFY family member 4	5.32565	4.76774	0.55792	21.6436	2.6957e-05	0.033742	chr10	48684876	48982956	+	NM_020945; ENST00000265453; ENST00000325239; ENST00000360890; ENST00000374161; ENST00000465910; ENST00000490507; ENST00000497480; OTTHUMT00000047942; OTTHUMT00000047957; OTTHUMT00000047958; OTTHUMT00000047959; OTTHUMT00000047960; OTTHUMT00000047961; uc001jgy.3	57705	TC1000007574.hg.1	4.75495	5.32834	4.795	5.27948	4.81622	5.35254	4.69108	5.33364	4.78144	5.33427
PPT2; EGFL8; PPT2-EGFL8	palmitoyl-protein thioesterase 2; EGF-like-domain, multiple 8; PPT2-EGFL8 readthrough (NMD candidate)	7.72628	8.40842	-0.68214	-21.377	2.8318e-05	0.033742	chr6	32153441	32171978	+	NM_001204103; NM_005155; NM_030652; NR_037860; NR_037861; ENST00000324816; ENST00000333845; ENST00000361568; ENST00000375137; ENST00000375143; ENST00000395512; ENST00000395523; ENST00000414204; ENST00000424499; ENST00000432129; ENST00000436118; ENST00000465047; ENST00000466239; ENST00000478521; ENST00000482938; ENST00000489721; ENST00000493548; ENST00000495908; BC001355; BC035574; BC052591; OTTHU…	9374; 80864; 100532746	TC0600007635.hg.1	8.40409	7.69375	8.46591	7.71928	8.41245	7.71767	8.41353	7.71437	8.34613	7.78632
PCSK2	Transcript Identified by AceView, Entrez Gene ID(s) 5126	6.06143	5.47205	0.58938	19.8912	3.769e-05	0.042546	chr20	17230279	17230866	+	PCSK2.iAug10-unspliced	-	TC2000006792.hg.1	5.4143	6.06962	5.43019	6.06585	5.46938	5.96594	5.5741	6.12012	5.47228	6.08563
SRSF9	serine/arginine-rich splicing factor 9	9.05536	9.36382	-0.30846	-19.402	4.1602e-05	0.044613	chr12	120461668	120469793	-	NM_003769; ENST00000229390; ENST00000546942; ENST00000548326; ENST00000548792; ENST00000550458; ENST00000603963; BC093971; BC093973; OTTHUMT00000108983; OTTHUMT00000403675; OTTHUMT00000403676; OTTHUMT00000403677; OTTHUMT00000403678; OTTHUMT00000469703	8683	TC1200012163.hg.1	9.34415	9.08278	9.34895	9.06194	9.39121	9.04469	9.36238	9.0539	9.37243	9.03349
ZNF296	zinc finger protein 296	4.86849	4.49691	0.37159	18.546	4.9748e-05	0.048581	chr19	45071500	45076588	-	NM_145288; ENST00000303809; ENST00000622376; BC019352; OTTHUMT00000457529	162979	TC1900011978.hg.1	4.52343	4.84118	4.52435	4.85986	4.48133	4.89427	4.48578	4.90332	4.46965	4.84384
PRPS2	phosphoribosyl pyrophosphate synthetase 2	10.0101	9.67205	0.33809	18.5382	4.9832e-05	0.048581	chrX	12791355	12824227	+	NM_001039091; NM_002765; ENST00000380663; ENST00000380668; ENST00000398491; ENST00000461630; ENST00000489404; BC040483; BC110875; BC119662; BC119663; OTTHUMT00000055772; OTTHUMT00000055773; OTTHUMT00000354797; OTTHUMT00000354798; OTTHUMT00000354799	5634	TC0X00006623.hg.1	9.64046	10.0165	9.67378	9.96617	9.72003	10.1031	9.68341	9.98859	9.64257	9.97634
OBSL1	obscurin-like 1	7.55431	8.23233	-0.67803	-18.002	5.5974e-05	0.050031	chr2	219550728	219571859	-	NM_001173408; NM_001173431; NM_015311; ENST00000289656; ENST00000373873; ENST00000373876; ENST00000404537; ENST00000456147; ENST00000462385; ENST00000462534; ENST00000465149; ENST00000465589; ENST00000472388; ENST00000489804; ENST00000491370; ENST00000596474; ENST00000603926; ENST00000604031; OTTHUMT00000131065; OTTHUMT00000131066; OTTHUMT00000131067; OTTHUMT00000131068; OTTHUMT00000131417; OTTHU…	23363	TC0200015793.hg.1	8.27222	7.62262	8.12779	7.48232	8.27141	7.48195	8.22573	7.65297	8.26452	7.53167
YIF1A	Yip1 interacting factor homolog A (S. cerevisiae)	9.51702	9.89514	-0.37811	-18.0012	5.5984e-05	0.050031	chr11	66284580	66289170	-	NM_001300861; NM_020470; ENST00000359461; ENST00000376899; ENST00000376901; ENST00000431556; ENST00000471387; ENST00000474986; ENST00000484814; ENST00000485820; ENST00000494836; ENST00000496746; ENST00000526497; ENST00000528575; ENST00000534374; ENST00000616458; BC001299; OTTHUMT00000219903; OTTHUMT00000219904; OTTHUMT00000219905; OTTHUMT00000219906; OTTHUMT00000219907; OTTHUMT00000219908; OTTHUM…	10897	TC1100011280.hg.1	9.89976	9.57023	9.94024	9.51335	9.90117	9.5153	9.84701	9.42819	9.88751	9.55805
DLGAP1	Transcript Identified by AceView, Entrez Gene ID(s) 9229	3.45467	3.11107	0.3436	17.3321	6.5038e-05	0.055797	chr18	3494590	3495124	-	DLGAP1.pAug10-unspliced	-	TC1800007926.hg.1	3.1678	3.53668	3.06098	3.43053	3.13515	3.42319	3.087	3.4743	3.10444	3.40866
FABP6	Memczak2013 ANTISENSE, coding, INTERNAL, intronic best transcript NM_001040442	4.23167	4.06353	0.16814	16.2333	8.4259e-05	0.067865	chr5	160232275	160239683	-	hsa_circ_0001549	-	TC0500012659.hg.1	4.09638	4.24113	4.07149	4.24639	4.07391	4.21703	4.05223	4.24665	4.02364	4.20716
TMEM204	transmembrane protein 204	3.84777	4.06357	-0.21581	-16.1765	8.5433e-05	0.067865	chr16	1528688	1555580	+	NM_001256541; NM_024600; ENST00000253934; ENST00000566264; BC004932; BC105785; OTTHUMT00000432609; OTTHUMT00000432610	79652	TC1600006550.hg.1	4.10966	3.8853	4.03024	3.80754	4.05153	3.84483	4.0342	3.86241	4.09224	3.83877
SMAD9	SMAD family member 9	11.0218	11.1926	-0.17081	-15.4414	0.00010265	0.076006	chr13	36844831	36920765	-	NM_001127217; NM_005905; ENST00000350148; ENST00000379826; ENST00000399275; ENST00000483941; BC011559; BC104760; BC104762; BC143240; OTTHUMT00000044525; OTTHUMT00000044526; OTTHUMT00000044527; uc001uvw.3	4093	TC1300008626.hg.1	11.1834	11.0551	11.2165	11.0426	11.1609	10.9848	11.2029	11.0186	11.1991	11.0076
LRRC53	leucine rich repeat containing 53	4.77201	4.28602	0.486	15.4369	0.00010277	0.076006	chr1	74469878	74512614	-	OTTHUMT00000026515	100144878	TC0100014608.hg.1	4.2775	4.80739	4.23191	4.6464	4.29034	4.79341	4.257	4.82712	4.37333	4.78575
ARFGEF3	ARFGEF family member 3	12.2398	12.4923	-0.25248	-15.1933	0.00010942	0.078228	chr6	138161916	138344663	+	NM_020340; ENST00000251691; BC137174	57221	TC0600009606.hg.1	12.542	12.2454	12.4772	12.198	12.4265	12.1815	12.5371	12.2964	12.4788	12.278
HSPA13	heat shock protein 70kDa family, member 13	10.5679	11.3598	-0.79193	-14.4993	0.00013156	0.091021	chr21	14371115	14383484	-	NM_006948; ENST00000285667; ENST00000478035; BC036370; OTTHUMT00000157815; OTTHUMT00000157816	6782	TC2100007597.hg.1	11.3934	10.5909	11.438	10.5075	11.3324	10.5959	11.2724	10.6555	11.3629	10.4895
CAPN7	calpain 7	10.4037	10.0867	0.31699	14.2447	0.00014106	0.094148	chr3	15206152	15252918	+	NM_014296; ENST00000253693; ENST00000415565; ENST00000418994; ENST00000443567; ENST00000457023; ENST00000463417; ENST00000472400; BC056202; OTTHUMT00000252105; OTTHUMT00000340721; OTTHUMT00000340722; OTTHUMT00000340723; OTTHUMT00000340724; OTTHUMT00000340725; OTTHUMT00000340726	23473	TC0300006702.hg.1	10.0573	10.4151	10.0285	10.3536	10.1224	10.3621	10.1219	10.423	10.1035	10.4648
TMEM54	transmembrane protein 54	8.3817	8.65281	-0.27112	-14.1122	0.00014634	0.094148	chr1	32894594	32901438	-	NM_033504; ENST00000329151; ENST00000373463; ENST00000463914; ENST00000474144; ENST00000475208; ENST00000482771; BC001418; BC013953; BC023260; OTTHUMT00000011474; OTTHUMT00000011475; OTTHUMT00000011476; OTTHUMT00000011477; OTTHUMT00000011478; OTTHUMT00000011479	113452	TC0100013634.hg.1	8.68314	8.35695	8.7427	8.44518	8.65577	8.39915	8.56732	8.3052	8.61515	8.402
RGPD2; RGPD1	RANBP2-like and GRIP domain containing 2; RANBP2-like and GRIP domain containing 1	6.29238	5.45157	0.84081	14.0419	0.00014925	0.094148	chr2	86907953	87013981	+	NM_001078170; OTTHUMT00000330684; OTTHUMT00000330685	729857; 400966	TC0200016484.hg.1	5.35219	6.36457	5.47174	6.11721	5.36413	6.24964	5.43406	6.29516	5.63574	6.43532
JADE1	jade family PHD finger 1	8.18684	8.8566	-0.66976	-13.891	0.00015573	0.094182	chr4	128809623	128875224	+	NM_001287437; NM_001287439; NM_001287440; NM_001287441; NM_001287442; NM_001287443; NM_024900; NM_199320; ENST00000226319; ENST00000413543; ENST00000452328; ENST00000503785; ENST00000504089; ENST00000507833; ENST00000508997; ENST00000510308; ENST00000511647; ENST00000511925; ENST00000512960; ENST00000514740; ENST00000610919; ENST00000611140; BC032376	79960	TC0400008680.hg.1	8.82922	8.26772	8.84844	8.21371	8.8065	8.22196	8.93277	8.13932	8.86605	8.09148
HDAC9	Jeck2013 ALT_ACCEPTOR, ALT_DONOR, coding, INTERNAL, intronic best transcript NM_178423	4.66057	5.2225	-0.56193	-13.838	0.00015808	0.094182	chr7	18654763	18656987	+	hsa_circ_0004094	-	TC0700006820.hg.1	5.32015	4.6329	5.08359	4.5991	5.14309	4.68084	5.27587	4.68706	5.28978	4.70295
C4orf33	chromosome 4 open reading frame 33	7.07017	7.38891	-0.31874	-13.6921	0.00016481	0.095535	chr4	129093317	129116640	+	NM_001099783; NM_173487; ENST00000281146; ENST00000425929; ENST00000502360; ENST00000502887; ENST00000508622; ENST00000508673; BC032582; OTTHUMT00000257177; OTTHUMT00000364487; OTTHUMT00000364488; OTTHUMT00000364489; OTTHUMT00000364490	132321	TC0400008686.hg.1	7.29996	6.99872	7.43891	7.10762	7.42355	7.02871	7.33635	7.08522	7.44579	7.13059
SIK2	salt-inducible kinase 2	11.3633	11.7997	-0.43647	-13.2507	0.00018745	0.097821	chr11	111602391	111730853	+	NM_015191; ENST00000304987; ENST00000533868; BC113459; BC117183; OTTHUMT00000319352; OTTHUMT00000391295	23235	TC1100009026.hg.1	11.7519	11.4331	11.8315	11.3541	11.7722	11.3372	11.8184	11.3824	11.8246	11.3095
NBEAL1	neurobeachin like 1	8.49274	8.97315	-0.48042	-13.065	0.00019812	0.097821	chr2	203014879	203226378	+	NM_001114132; ENST00000414576; ENST00000434469; ENST00000449802; ENST00000460355; ENST00000460416; ENST00000463830; ENST00000478884; ENST00000483147; ENST00000492870; ENST00000497505; OTTHUMT00000333982; OTTHUMT00000333984; OTTHUMT00000333985; OTTHUMT00000333990; OTTHUMT00000333991; OTTHUMT00000333992; OTTHUMT00000333993; OTTHUMT00000336376; OTTHUMT00000340323; OTTHUMT00000340324	65065	TC0200010511.hg.1	8.92507	8.53399	8.97682	8.47558	8.98554	8.47869	8.96655	8.5574	9.01179	8.41801
KIAA1683	KIAA1683	6.8084	7.20434	-0.39594	-13.0074	0.00020159	0.097821	chr19	18257096	18274509	-	NM_001145304; NM_001145305; NM_025249; ENST00000392413; ENST00000593659; ENST00000595654; ENST00000599528; ENST00000599638; ENST00000600328; ENST00000600359; ENST00000608950; ENST00000612316; BC112932; BC127100; OTTHUMT00000466310; OTTHUMT00000466312; OTTHUMT00000466313; OTTHUMT00000466316; OTTHUMT00000466317; OTTHUMT00000471786; OTTHUMT00000471788; OTTHUMT00000471789	80726	TC1900010008.hg.1	7.19793	6.83042	7.17764	6.81617	7.18194	6.80316	7.19467	6.83944	7.26953	6.75283
RGS9	regulator of G-protein signaling 9	12.5795	13.2872	-0.70768	-12.9742	0.00020362	0.097821	chr17	65137338	65227703	+	NM_001081955; NM_001165933; NM_003835; ENST00000262406; ENST00000443584; ENST00000449996; ENST00000577186; ENST00000577595; ENST00000581175; ENST00000583473; ENST00000584234; BC022504; BC096843; OTTHUMT00000445880; OTTHUMT00000445881; OTTHUMT00000445882; OTTHUMT00000445884; OTTHUMT00000445885; OTTHUMT00000445886; OTTHUMT00000445887; OTTHUMT00000445888	8787	TC1700008635.hg.1	13.3434	12.5151	13.2552	12.6368	13.3267	12.4776	13.2689	12.6155	13.2419	12.6526
NCF2	neutrophil cytosolic factor 2	6.47997	6.12336	0.35661	12.9187	0.00020707	0.097821	chr1	183555562	183590921	-	NM_000433; NM_001127651; NM_001190789; NM_001190794; ENST00000367535; ENST00000367536; ENST00000413720; ENST00000418089; ENST00000419402; ENST00000420553; ENST00000469280; BC001606; OTTHUMT00000085482; OTTHUMT00000085483; OTTHUMT00000085484; OTTHUMT00000098682; OTTHUMT00000098683	4688	TC0100016656.hg.1	6.11274	6.40621	6.08944	6.41512	6.11316	6.57106	6.11756	6.46828	6.18391	6.53918
ZNF469	zinc finger protein 469	5.04102	4.77934	0.26168	12.8803	0.0002095	0.097821	chr16	88427471	88440757	+	NM_001127464; ENST00000437464; ENST00000565624; OTTHUMT00000423023; uc002fku.2	84627	TC1600008821.hg.1	4.81489	5.0148	4.73739	5.04825	4.76145	5.03114	4.79792	5.0307	4.78507	5.08023
LOC101927550; AC004893.11; SMURF1	uncharacterized LOC101927550; Salzman2013 ANTISENSE, CDS, coding, INTERNAL, intronic, OVCODE, OVERLAPTX, OVEXON best transcript NM_020429; novel transcript	6.73825	6.02613	0.71212	12.837	0.00021229	0.097821	chr7	99030226	99048240	+	ENST00000468960; ENST00000482799; ENST00000468960.2; ENST00000482799.2; hsa_circ_0081319; OTTHUMT00000400506; OTTHUMT00000400507; uc064frx.1; uc064fry.1	101927550	TC0700013412.hg.1	6.06048	6.73576	6.02427	6.70348	6.07586	6.69581	5.93537	6.86539	6.03466	6.69082
HIST1H1C	Memczak2013 ANTISENSE, CDS, coding, INTERNAL best transcript NM_005319	6.64492	5.58957	1.05535	12.6207	0.00022691	0.097821	chr6	26056047	26056184	+	hsa_circ_0001584	-	TC0600007266.hg.1	5.6567	6.4533	5.56509	6.8052	5.62326	6.61735	5.59381	6.60308	5.50899	6.74567
HID1	HID1 domain containing	7.40794	8.02912	-0.62118	-12.6003	0.00022835	0.097821	chr17	74950742	74973166	-	NM_030630; ENST00000318565; ENST00000425042; ENST00000525128; ENST00000528902; ENST00000530857; ENST00000530904; ENST00000532395; ENST00000532894; ENST00000532900; ENST00000534480; ENST00000578002; ENST00000579818; ENST00000581676; ENST00000583244; BC032219; BC035372; OTTHUMT00000390011; OTTHUMT00000390012; OTTHUMT00000390034; OTTHUMT00000390035; OTTHUMT00000390036; OTTHUMT00000390037; OTTHUMT000…	283987	TC1700011726.hg.1	8.09362	7.33541	7.96908	7.4778	7.97579	7.44708	8.03659	7.35323	8.07055	7.42618
ME2	malic enzyme 2, NAD(+)-dependent, mitochondrial	11.8791	11.6853	0.1938	12.5514	0.00023186	0.097821	chr18	50879049	50954262	+	NM_001168335; NM_002396; ENST00000321341; ENST00000382927; ENST00000585680; ENST00000589330; ENST00000591925; BC000147; OTTHUMT00000255991; OTTHUMT00000449552; OTTHUMT00000449553; OTTHUMT00000449554; OTTHUMT00000449725	4200	TC1800007326.hg.1	11.648	11.8422	11.7211	11.8954	11.6787	11.9073	11.7132	11.8602	11.6653	11.8903
RFPL2	ret finger protein-like 2	5.07329	4.74808	0.32521	12.4582	0.00023872	0.097821	chr22	32190435	32204731	-	NM_001098527; NM_001159545; NM_001159546; NM_006605; ENST00000248980; ENST00000248983; ENST00000400237; ENST00000489846; ENST00000626996; ENST00000628378; BC051910; BC069737; BC069827; OTTHUMT00000075262; OTTHUMT00000129246; OTTHUMT00000481823; OTTHUMT00000481824; uc003ame.3	10739	TC2200008505.hg.1	4.7363	5.13422	4.74545	5.04993	4.73492	5.1108	4.75437	5.03452	4.76937	5.03701
PLAUR	plasminogen activator, urokinase receptor	7.84681	8.49314	-0.64633	-12.4276	0.00024104	0.097821	chr19	43646095	43670547	-	NM_001005376; NM_001005377; NM_001301037; NM_002659; ENST00000221264; ENST00000339082; ENST00000340093; ENST00000593396; ENST00000593447; ENST00000593714; ENST00000593939; ENST00000594364; ENST00000595038; ENST00000597107; ENST00000598875; ENST00000599546; ENST00000599892; ENST00000601723; ENST00000601876; ENST00000602141; BC002788; OTTHUMT00000463568; OTTHUMT00000463569; OTTHUMT00000463570; OTTH…	5329	TC1900010856.hg.1	8.52907	7.76691	8.38052	7.86415	8.57129	7.84235	8.43315	7.90655	8.55168	7.85409
ABR	active BCR-related	10.762	11.2437	-0.48169	-12.4026	0.00024295	0.097821	chr17	1003518	1229021	-	NM_001092; NM_001159746; NM_001256847; NM_001282149; ENST00000291107; ENST00000302538; ENST00000536794; ENST00000543210; ENST00000544583; ENST00000570441; ENST00000570525; ENST00000570688; ENST00000571022; ENST00000571120; ENST00000571306; ENST00000571383; ENST00000571543; ENST00000571797; ENST00000571945; ENST00000572152; ENST00000572441; ENST00000572585; ENST00000572650; ENST00000573325; ENST00…	29	TC1700012324.hg.1	11.2675	10.7757	11.2715	10.7886	11.2212	10.7145	11.2042	10.8606	11.2539	10.6704
LYPD6	LY6/PLAUR domain containing 6	4.09563	4.58556	-0.48993	-12.39	0.00024391	0.097821	chr2	149329985	149486345	+	NM_001195685; NM_194317; ENST00000334166; ENST00000392854; ENST00000409381; ENST00000414420; ENST00000418762; BC047013; OTTHUMT00000254800; OTTHUMT00000332303; OTTHUMT00000332304; OTTHUMT00000332305; OTTHUMT00000332306	130574	TC0200009626.hg.1	4.54508	4.12118	4.58241	4.11772	4.62015	4.16576	4.63299	3.98753	4.54718	4.08597
KLRG1	killer cell lectin-like receptor subfamily G, member 1	4.62432	4.02116	0.60317	12.3501	0.00024701	0.097821	chr12	8950044	9010760	+	NM_005810; ENST00000266551; ENST00000356986; ENST00000538029; ENST00000539240; ENST00000541957; ENST00000543895; ENST00000544226; BC012621; OTTHUMT00000399140; OTTHUMT00000399141; OTTHUMT00000399142; OTTHUMT00000399143; OTTHUMT00000399144; OTTHUMT00000399145; OTTHUMT00000399146	10219	TC1200006738.hg.1	4.03638	4.60932	4.07608	4.50983	4.01444	4.64331	3.94976	4.67381	4.02912	4.68535
HOXD3	homeobox D3	3.58741	3.25348	0.33394	12.2452	0.0002554	0.097821	chr2	176160891	176173102	+	NM_006898; ENST00000249440; ENST00000410016; BC005124; BC008789; OTTHUMT00000255699; OTTHUMT00000334241	3232	TC0200016570.hg.1	3.27616	3.55532	3.27482	3.57955	3.20447	3.64227	3.26318	3.59132	3.24874	3.5686
RHOH	ras homolog family member H	5.63983	4.98679	0.65304	12.243	0.00025558	0.097821	chr4	40191011	40246967	+	NM_001278359; NM_001278360; NM_001278361; NM_001278362; NM_001278363; NM_001278364; NM_001278365; NM_001278366; NM_001278367; NM_001278368; NM_001278369; NM_004310; ENST00000381799; ENST00000503754; ENST00000503941; ENST00000503978; ENST00000504638; ENST00000505618; ENST00000507851; ENST00000508513; ENST00000511121; ENST00000511967; ENST00000513894; ENST00000514143; ENST00000514839; ENST000005155…	399	TC0400007311.hg.1	5.08318	5.56133	4.93663	5.67104	4.92275	5.70144	5.01331	5.6091	4.97807	5.65622
ELOVL6	ELOVL fatty acid elongase 6	8.89418	9.30273	-0.40855	-12.2425	0.00025562	0.097821	chr4	110049073	110199199	-	NM_001130721; NM_024090; ENST00000302274; ENST00000503885; ENST00000506461; ENST00000506625; ENST00000507451; ENST00000513003; ENST00000514184; BC001305; OTTHUMT00000255749; OTTHUMT00000363786; OTTHUMT00000363787; OTTHUMT00000363788; OTTHUMT00000363789; OTTHUMT00000363790; OTTHUMT00000363791	79071	TC0400012956.hg.1	9.26412	8.92564	9.29578	8.80771	9.31633	8.92958	9.39672	8.90957	9.24072	8.89841
AQP3	aquaporin 3 (Gill blood group)	10.0474	10.7969	-0.74947	-12.2302	0.00025663	0.097821	chr9	33441154	33447633	-	NM_004925; ENST00000297991; ENST00000463983; ENST00000473153; ENST00000493581; ENST00000494313; BC013566; OTTHUMT00000052055; OTTHUMT00000052056; OTTHUMT00000052057; OTTHUMT00000207489; OTTHUMT00000207490	360	TC0900009860.hg.1	10.8906	10.0326	10.6776	9.80701	10.7192	10.1319	10.8095	9.99356	10.8877	10.2722
SLC36A2	solute carrier family 36 (proton/amino acid symporter), member 2	3.41128	3.793	-0.38172	-12.1899	0.00025997	0.097821	chr5	151314978	151347590	-	NM_181776; ENST00000335244; ENST00000518280; ENST00000518617; ENST00000521967; ENST00000522829; ENST00000523044; BC101101; BC101102; BC101103; OTTHUMT00000252437; OTTHUMT00000373818; OTTHUMT00000373819; OTTHUMT00000373820; OTTHUMT00000373821; OTTHUMT00000373822; uc003lty.3; uc010jhv.2	153201	TC0500012506.hg.1	3.80589	3.43618	3.73868	3.43458	3.84543	3.37921	3.75126	3.42306	3.82373	3.38337
ACAP2	ArfGAP with coiled-coil, ankyrin repeat and PH domains 2	10.139	10.3603	-0.2213	-11.9688	0.00027926	0.10327	chr3	195274736	195443088	-	NM_012287; ENST00000326793; ENST00000423531; ENST00000439666; ENST00000439758; ENST00000447662; ENST00000450200; ENST00000466876; ENST00000471593; ENST00000472860; ENST00000475905; ENST00000480906; ENST00000481463; ENST00000484296; ENST00000490224; ENST00000618471; BC060767; OTTHUMT00000342126; OTTHUMT00000342127; OTTHUMT00000342128; OTTHUMT00000342129; OTTHUMT00000342130; OTTHUMT00000342131; OTT…	23527	TC0300013635.hg.1	10.3895	10.1031	10.397	10.1883	10.3384	10.1485	10.3211	10.1352	10.3553	10.1198
SLIT1; ARHGAP19-SLIT1	slit guidance ligand 1; ARHGAP19-SLIT1 readthrough (NMD candidate)	10.4527	10.8499	-0.3972	-11.88	0.0002875	0.10421	chr10	96998038	97185926	-	NM_003061; ENST00000266058; ENST00000314867; ENST00000371041; ENST00000371070; ENST00000456008; ENST00000494968; ENST00000497714; BC146761; BC146851; OTTHUMT00000049636; OTTHUMT00000049637; OTTHUMT00000049638; OTTHUMT00000049639; OTTHUMT00000049641; OTTHUMT00000049643; OTTHUMT00000467772; OTTHUMT00000467773	6585; 100533184	TC1000012579.hg.1	10.7942	10.4947	10.8181	10.4615	10.825	10.4249	10.9256	10.429	10.8865	10.4534
PXMP2	peroxisomal membrane protein 2	6.92472	7.37726	-0.45254	-11.8258	0.00029269	0.10421	chr12	132687606	132704991	+	NM_018663; ENST00000317479; ENST00000428960; ENST00000454379; ENST00000539093; ENST00000543589; BC073997; OTTHUMT00000397553; OTTHUMT00000397554; OTTHUMT00000397555; OTTHUMT00000397556; OTTHUMT00000397557; uc001ukt.3	5827	TC1200012730.hg.1	7.40485	6.90126	7.35897	6.97391	7.38789	6.87015	7.40803	6.88855	7.32653	6.98973
TMSB4X	thymosin beta 4, X-linked	16.4039	16.2743	0.12968	11.7456	0.00030057	0.10421	chrX	12975107	12977227	+	NM_021109; ENST00000380633; ENST00000380635; ENST00000380636; ENST00000451311; BC101790; BC101792; BC104464; BC104465; BC128102; BC128103; BC139925; BC141975; BC141976; BC151215; OTTHUMT00000055779; OTTHUMT00000055780; OTTHUMT00000055781; OTTHUMT00000055782	7114	TC0X00006631.hg.1	16.22	16.3636	16.3093	16.4496	16.3105	16.4528	16.2721	16.3578	16.2594	16.396
DRP2	dystrophin related protein 2	4.14531	3.55909	0.58622	11.7388	0.00030125	0.10421	chrX	101219769	101264497	+	NM_001171184; NM_001939; ENST00000372916; ENST00000395209; ENST00000402866; ENST00000538510; ENST00000541709; BC111695; OTTHUMT00000057521; OTTHUMT00000057522; OTTHUMT00000057523; uc011mrh.1	1821	TC0X00007937.hg.1	3.57327	4.11887	3.47196	4.22862	3.55142	4.15537	3.56142	4.13702	3.63737	4.08666
GNGT2	guanine nucleotide binding protein (G protein), gamma transducing activity polypeptide 2	5.55166	5.20333	0.34833	11.5963	0.00031597	0.10507	chr17	49202791	49210574	-	NM_001198754; NM_001198755; NM_001198756; NM_031498; ENST00000300406; ENST00000503070; ENST00000507680; ENST00000511277; ENST00000511673; ENST00000515635; BC008663; OTTHUMT00000364480; OTTHUMT00000364481; OTTHUMT00000364482; OTTHUMT00000364483; OTTHUMT00000364484; OTTHUMT00000364485	2793	TC1700011032.hg.1	5.20803	5.50754	5.26656	5.6248	5.24138	5.52279	5.12548	5.5791	5.17518	5.52408
ENO1	Memczak2013 ANTISENSE, coding, INTERNAL, UTR3 best transcript NM_001428	11.4983	10.9869	0.51142	11.5762	0.00031811	0.10507	chr1	8861178	8861331	+	hsa_circ_0000013	-	TC0100006755.hg.1	11.051	11.4307	11.0081	11.4559	10.9639	11.5934	10.9864	11.5175	10.9249	11.4939
CAPN13	calpain 13	9.83972	10.1851	-0.34532	-11.5734	0.00031842	0.10507	chr2	30722771	30820542	-	NM_144575; ENST00000295055; ENST00000450650; ENST00000458085; ENST00000465450; ENST00000465960; ENST00000485248; ENST00000490786; BC117345; BC117347; OTTHUMT00000325101; OTTHUMT00000325103; OTTHUMT00000325264; OTTHUMT00000325265; OTTHUMT00000325266; OTTHUMT00000325267; OTTHUMT00000325268	92291	TC0200012159.hg.1	10.3342	9.99262	10.1845	9.86858	10.1576	9.82764	10.252	9.79429	9.99701	9.71549
SPECC1L	sperm antigen with calponin homology and coiled-coil domains 1-like	11.8978	11.6975	0.20026	11.5268	0.00032347	0.10512	chr22	24270817	24417740	+	NM_001145468; NM_001254732; NM_001254733; NM_015330; ENST00000314328; ENST00000416735; ENST00000421374; ENST00000437398; ENST00000440893; ENST00000472799; ENST00000541492; BC136471; OTTHUMT00000319986; OTTHUMT00000319987; OTTHUMT00000319988; OTTHUMT00000319989; OTTHUMT00000319990; OTTHUMT00000472823	23384	TC2200009232.hg.1	11.6946	11.9529	11.7062	11.8635	11.6779	11.8692	11.7086	11.9248	11.7002	11.8782
FAM159B	family with sequence similarity 159, member B	10.8915	10.6391	0.25242	11.4054	0.00033712	0.10646	chr5	64690308	64718190	+	NM_001164442; ENST00000389074; ENST00000506473; ENST00000509189; ENST00000512767; ENST00000513930; OTTHUMT00000368460; OTTHUMT00000368461; OTTHUMT00000368462; OTTHUMT00000368712; OTTHUMT00000368713	100132916	TC0500007590.hg.1	10.7426	11.0478	10.7393	10.9163	10.4891	10.7653	10.5976	10.8688	10.6266	10.8592
CENPL	centromere protein L	6.20534	5.82356	0.38177	11.3602	0.00034238	0.10646	chr1	173799550	173824720	-	NM_001127181; NM_001171182; NM_033319; ENST00000345664; ENST00000356198; ENST00000367710; ENST00000460816; ENST00000479159; ENST00000484920; ENST00000493233; ENST00000495275; ENST00000496683; BC007071; BC033154; BC066658; OTTHUMT00000084211; OTTHUMT00000084212; OTTHUMT00000084213; OTTHUMT00000084214; OTTHUMT00000084215; OTTHUMT00000084216; OTTHUMT00000084217; OTTHUMT00000084218; OTTHUMT00000084219	91687	TC0100016441.hg.1	5.84798	6.21465	5.84859	6.18268	5.79254	6.24461	5.7747	6.23966	5.85401	6.1451
RBMX; SNORD61	RNA binding motif protein, X-linked; small nucleolar RNA, C/D box 61	13.3554	13.2185	0.13691	11.3438	0.00034431	0.10646	chrX	136869187	136880780	-	NM_001164803; NM_002139; NR_002735; NR_028476; NR_028477; ENST00000320676; ENST00000384252; ENST00000419968; ENST00000431446; ENST00000464781; ENST00000496459; ENST00000562646; ENST00000563370; ENST00000565438; ENST00000565907; ENST00000567262; ENST00000568578; BC006550; BC007435; OTTHUMT00000058507; OTTHUMT00000058508; OTTHUMT00000058509; OTTHUMT00000058510; OTTHUMT00000420445; OTTHUMT0000042044…	27316; 26787	TC0X00011401.hg.1	13.2328	13.3547	13.1888	13.3219	13.2289	13.3381	13.1916	13.3721	13.2504	13.3902
HSBP1	heat shock factor binding protein 1	9.97504	10.3838	-0.40874	-11.2882	0.00035097	0.10646	chr16	83807843	83819737	+	NM_001537; ENST00000433866; ENST00000567382; ENST00000569301; ENST00000570259; BC007515; OTTHUMT00000433004; OTTHUMT00000433005; OTTHUMT00000433006; OTTHUMT00000433007	3281	TC1600008627.hg.1	10.4236	9.97115	10.4173	9.95886	10.3816	9.9465	10.3515	9.91898	10.345	10.0797
TSPYL1	TSPY-like 1	9.96839	10.1794	-0.21106	-11.2401	0.00035686	0.10646	chr6	116274859	116280117	-	NM_003309; ENST00000368608; BC048969; OTTHUMT00000041929	7259	TC0600012960.hg.1	10.2201	10.011	10.1878	10.0092	10.1561	9.92384	10.1988	9.92891	10.1344	9.96891
SMC1A	structural maintenance of chromosomes 1A	10.0938	10.4752	-0.38136	-11.2091	0.00036072	0.10646	chrX	53374149	53422728	-	NM_001281463; NM_006306; ENST00000322213; ENST00000375340; ENST00000428014; ENST00000463684; ENST00000469129; ENST00000470241; BC112127; OTTHUMT00000056756; OTTHUMT00000056757; OTTHUMT00000056758; OTTHUMT00000056759; OTTHUMT00000056760	8243	TC0X00009760.hg.1	10.4512	10.0275	10.5156	10.0533	10.4449	10.1642	10.5061	10.0891	10.458	10.135
HKR1	HKR1, GLI-Kruppel zinc finger family member	9.493	9.72993	-0.23693	-11.1961	0.00036236	0.10646	chr19	37334624	37369365	+	NM_181786; ENST00000324411; ENST00000392153; ENST00000541583; ENST00000585623; ENST00000586897; ENST00000587437; ENST00000588820; ENST00000589392; ENST00000590166; ENST00000590386; ENST00000590570; ENST00000590582; ENST00000591134; ENST00000591259; ENST00000591391; ENST00000591417; ENST00000592168; ENST00000592768; BC017256; BC053845; OTTHUMT00000458365; OTTHUMT00000458366; OTTHUMT00000458368; OT…	284459	TC1900011722.hg.1	9.77628	9.46772	9.68141	9.45847	9.72223	9.52562	9.73954	9.54173	9.73018	9.47146
NCKAP5L	NCK-associated protein 5-like	6.15108	6.49436	-0.34329	-10.9828	0.00039054	0.11255	chr12	49791146	49828750	-	NM_001037806; ENST00000335999; ENST00000433948; ENST00000477361; ENST00000480927; ENST00000491441; OTTHUMT00000346884; OTTHUMT00000346885; OTTHUMT00000346886; OTTHUMT00000346887; OTTHUMT00000346888; uc009zlk.2	57701	TC1200010640.hg.1	6.46551	6.16288	6.53513	6.11023	6.50103	6.15048	6.53026	6.14034	6.43988	6.19146
KANK3	KN motif and ankyrin repeat domains 3	7.13796	6.78109	0.35688	10.9453	0.00039578	0.11255	chr19	8322584	8343262	-	NM_198471; ENST00000330915; ENST00000593331; ENST00000593649; ENST00000595639; ENST00000610351; BC066124; BC066775; OTTHUMT00000461378; OTTHUMT00000461379; OTTHUMT00000461380; OTTHUMT00000461381; uc010dwa.3	256949	TC1900009528.hg.1	6.7555	7.17796	6.84278	7.11629	6.75013	7.18281	6.77928	7.14307	6.77776	7.0697
TTC9C	tetratricopeptide repeat domain 9C	7.32535	7.66291	-0.33756	-10.9237	0.00039883	0.11255	chr11	62728069	62738636	+	NM_173810; ENST00000294161; ENST00000316461; ENST00000530625; ENST00000532583; BC032123; BC053665; OTTHUMT00000395336; OTTHUMT00000395337; OTTHUMT00000395338; OTTHUMT00000395339	283237	TC1100013025.hg.1	7.6572	7.34255	7.67284	7.35623	7.68748	7.30228	7.70599	7.28129	7.59102	7.3444
HYKK	hydroxylysine kinase	5.43779	5.78084	-0.34305	-10.8375	0.00041131	0.1127	chr15	78507564	78537373	+	NM_001013619; NM_001083612; ENST00000388988; ENST00000408962; ENST00000563233; ENST00000566289; ENST00000566332; ENST00000569878; BC132753; BC144383	123688	TC1500007977.hg.1	5.71791	5.47628	5.92411	5.5062	5.74829	5.44644	5.75619	5.38817	5.7577	5.37188
FAF2	Fas associated factor family member 2	12.5004	12.7493	-0.24889	-10.8146	0.00041471	0.1127	chr5	176447628	176510074	+	NM_014613; ENST00000261942; ENST00000504983; ENST00000506061; ENST00000510446; ENST00000510730; ENST00000513627; BC001069; BC006145; BC014001; OTTHUMT00000372194; OTTHUMT00000372196; OTTHUMT00000372197; OTTHUMT00000372198; OTTHUMT00000372199; OTTHUMT00000372200; uc003mej.4	23197	TC0500009591.hg.1	12.7983	12.4669	12.7338	12.4862	12.756	12.5083	12.7464	12.5204	12.712	12.5201
ZNF781	zinc finger protein 781	6.52852	7.26828	-0.73976	-10.8119	0.00041512	0.1127	chr19	37667749	37692322	-	NM_152605; ENST00000358582; ENST00000585624; ENST00000590008; ENST00000593040; BC108687; OTTHUMT00000459495; OTTHUMT00000459496; OTTHUMT00000459497; OTTHUMT00000459498	163115	TC1900011936.hg.1	7.26588	6.57206	7.28872	6.52906	7.26339	6.48222	7.38066	6.4373	7.14275	6.62197
ERN1	endoplasmic reticulum to nucleus signaling 1	8.84362	9.28184	-0.43822	-10.585	0.00045079	0.11621	chr17	64039142	64130819	-	NM_001433; ENST00000433197; ENST00000577567; ENST00000579249; ENST00000583028; ENST00000583077; ENST00000583896; ENST00000584041; ENST00000606895; BC130405; BC130407; OTTHUMT00000443734; OTTHUMT00000443735; OTTHUMT00000443736; OTTHUMT00000443737; OTTHUMT00000443738; OTTHUMT00000443739; OTTHUMT00000443740; OTTHUMT00000471069	2081	TC1700011436.hg.1	9.25009	8.86136	9.21958	8.72353	9.34248	8.77706	9.27485	8.94391	9.32219	8.91222
SPOPL	speckle-type POZ protein-like	9.45163	10.0633	-0.61169	-10.5825	0.00045121	0.11621	chr2	138501780	138574458	+	NM_001001664; ENST00000280098; ENST00000420679; ENST00000430968; ENST00000467775; BC071613; OTTHUMT00000331897; OTTHUMT00000331898; OTTHUMT00000331899; OTTHUMT00000331900	339745	TC0200009487.hg.1	10.0102	9.51115	10.053	9.44181	10.1015	9.42367	10.1595	9.36831	9.99244	9.51323
ZNF676	zinc finger protein 676	6.52249	6.04868	0.4738	10.5559	0.00045563	0.11621	chr19	22179091	22196951	-	NM_001001411; ENST00000397121; OTTHUMT00000464392	163223	TC1900010172.hg.1	6.06554	6.48928	6.08938	6.54124	6.13218	6.47689	6.01046	6.57038	5.94585	6.53464
CCNT1	cyclin T1	11.6263	11.9916	-0.36527	-10.5508	0.00045649	0.11621	chr12	48688458	48716998	-	NM_001240; NM_001277842; ENST00000261900; ENST00000417344; ENST00000550457; ENST00000551989; ENST00000618666; OTTHUMT00000408853; OTTHUMT00000408854; OTTHUMT00000408855; OTTHUMT00000408856	904	TC1200010591.hg.1	12.0477	11.6126	11.9733	11.6234	11.9326	11.6816	11.992	11.6416	12.0123	11.5724
TBX2	T-box 2	7.81584	8.13472	-0.31888	-10.5356	0.00045905	0.11621	chr17	61399896	61409466	+	NM_005994; ENST00000240328; ENST00000419047; ENST00000477081; ENST00000586986; BC052566; OTTHUMT00000346977; OTTHUMT00000347754; OTTHUMT00000347755; OTTHUMT00000449645	6909	TC1700008511.hg.1	8.14213	7.86217	7.99101	7.7456	8.1843	7.79177	8.16077	7.77135	8.19538	7.90829
KIAA1211L	KIAA1211-like	8.5976	8.2342	0.3634	10.4682	0.00047065	0.11621	chr2	98793846	98936259	-	NM_207362; ENST00000397899; ENST00000415261; ENST00000420294; ENST00000423771; ENST00000428096; ENST00000462314; ENST00000464413; ENST00000612523; BC068277; OTTHUMT00000329933; OTTHUMT00000329934; OTTHUMT00000329935; OTTHUMT00000329936; OTTHUMT00000329937; OTTHUMT00000329938; OTTHUMT00000329939	343990	TC0200013600.hg.1	8.2218	8.61177	8.22926	8.61436	8.32372	8.56245	8.22257	8.57691	8.17365	8.62249
C10orf111	chromosome 10 open reading frame 111	4.29726	3.69493	0.60233	10.4654	0.00047113	0.11621	chr10	15095385	15097319	-	NM_153244; BC029034	221060	TC1000009879.hg.1	3.63681	4.3454	3.71039	4.26241	3.79886	4.20266	3.67366	4.30954	3.65494	4.36629
PLD3	phospholipase D family, member 3	13.7444	13.9837	-0.23934	-10.464	0.00047138	0.11621	chr19	40348425	40380439	+	NM_001031696; NM_001291311; NM_012268; ENST00000356508; ENST00000359274; ENST00000392032; ENST00000409281; ENST00000409419; ENST00000409587; ENST00000409735; ENST00000464586; ENST00000475983; ENST00000480030; ENST00000485448; ENST00000486134; ENST00000488311; ENST00000492243; ENST00000493006; ENST00000594085; ENST00000594908; ENST00000596470; ENST00000596682; ENST00000598962; ENST00000599353; ENS…	23646	TC1900008103.hg.1	13.9694	13.765	14.0043	13.8074	13.9001	13.65	13.9994	13.7774	14.0453	13.7222
OR4D11	olfactory receptor, family 4, subfamily D, member 11	3.36026	3.95626	-0.59601	-10.4196	0.00047922	0.1168	chr11	59503576	59504511	+	NM_001004706; ENST00000313253; OTTHUMT00000394236; uc001noa.1	219986	TC1100007739.hg.1	4.05068	3.26632	3.90705	3.38387	4.00104	3.333	3.90684	3.43525	3.91571	3.38284
SYNE2	spectrin repeat containing, nuclear envelope 2	5.17682	4.79553	0.3813	10.3865	0.00048517	0.11692	chr14	63864388	63874006	+	ENST00000556725; OTTHUMT00000412131	23224	TC1400007431.hg.1	4.79022	5.19801	4.66052	5.15182	4.82047	5.18718	4.80693	5.18431	4.89949	5.16279
FRMPD3	FERM and PDZ domain containing 3	6.56903	7.11822	-0.54918	-10.3414	0.00049345	0.11759	chrX	107522450	107605251	+	NM_032428; ENST00000276185; ENST00000439554; ENST00000477796; OTTHUMT00000057838; OTTHUMT00000096560	84443	TC0X00008070.hg.1	7.12003	6.52044	7.00756	6.65508	7.09743	6.48834	7.23971	6.70998	7.12635	6.47132
KIAA0430; MIR6506	KIAA0430; microRNA 6506	8.02127	8.50263	-0.48136	-10.2716	0.00050658	0.1194	chr16	15594369	15643166	-	NM_001184999; NM_014647; NR_106761; ENST00000396368; ENST00000540441; ENST00000546864; ENST00000547936; ENST00000548025; ENST00000548216; ENST00000549219; ENST00000549337; ENST00000551579; ENST00000551678; ENST00000551742; ENST00000551878; ENST00000552535; ENST00000552553; ENST00000552771; ENST00000614811; BC137165; BC137170; BC144514; BC144515; OTTHUMT00000252131; OTTHUMT00000403737; OTTHUMT0000…	9665; 102465252	TC1600009530.hg.1	8.41339	8.06213	8.45532	8.01425	8.52615	7.93975	8.60077	8.00863	8.51752	8.08159
BZW2	basic leucine zipper and W2 domains 2	8.28922	7.63973	0.64949	10.1769	0.0005251	0.12242	chr7	16646131	16706523	+	NM_001159767; NM_014038; NR_027624; ENST00000258761; ENST00000405202; ENST00000407633; ENST00000415365; ENST00000430000; ENST00000432311; ENST00000433922; ENST00000436868; ENST00000437745; ENST00000438834; ENST00000446596; ENST00000452975; ENST00000480517; ENST00000630952; BC003056; BC008453; BC009597; OTTHUMT00000253256; OTTHUMT00000326300; OTTHUMT00000326301; OTTHUMT00000326302; OTTHUMT00000326…	28969	TC0700006781.hg.1	7.53448	8.38907	7.65592	8.2556	7.76375	8.23417	7.64754	8.26115	7.59696	8.30611
FBL	fibrillarin	11.8698	11.5639	0.30594	10.1252	0.00053556	0.12245	-	NA	NA	-	ENST00000627769	2091	TSUnmapped00000162.hg.1	11.6175	11.844	11.5734	11.9454	11.5803	11.8645	11.478	11.8584	11.5703	11.8369
NCMAP	noncompact myelin associated protein	9.46369	9.31079	0.1529	10.1199	0.00053666	0.12245	chr1	24556076	24609328	+	NM_001010980; ENST00000374392; ENST00000486262; BC127785; BC147014; BC147015; OTTHUMT00000009288; OTTHUMT00000009289	400746	TC0100007372.hg.1	9.25835	9.40805	9.34804	9.50265	9.341	9.45031	9.25401	9.45805	9.35255	9.49939
RAB36	RAB36, member RAS oncogene family	7.35447	7.03586	0.3186	10.013	0.00055918	0.12519	chr22	23145326	23164350	+	NM_004914; ENST00000263116; ENST00000341989; ENST00000420895; BC104989; BC104991; OTTHUMT00000319046; OTTHUMT00000319047; OTTHUMT00000319048	9609	TC2200006832.hg.1	7.06403	7.39044	6.99531	7.36703	7.05289	7.30344	6.97075	7.37264	7.09633	7.33879
ZNF254	zinc finger protein 254	13.4241	13.2046	0.2195	10.0033	0.00056129	0.12519	chr19	24033405	24129967	+	NM_001278661; NM_001278662; NM_001278663; NM_001278664; NM_001278665; NM_001278677; NM_001278678; NM_203282; ENST00000339642; ENST00000342944; ENST00000357002; ENST00000593783; ENST00000594886; ENST00000595187; ENST00000611359; ENST00000613065; ENST00000616028; BC043147; BC139749; OTTHUMT00000466451; OTTHUMT00000466452; OTTHUMT00000466453; OTTHUMT00000466454; OTTHUMT00000466455	9534	TC1900007622.hg.1	13.1636	13.4456	13.2024	13.4624	13.2187	13.3918	13.2141	13.4181	13.2244	13.4029
CCNG2	cyclin G2	3.1446	3.69776	-0.55317	-9.95069	0.00057286	0.12519	chr4	77187764	77432380	+	ENST00000514756; OTTHUMT00000363069	901	TC0400012819.hg.1	3.78257	3.06687	3.74289	3.10686	3.69709	3.15165	3.64246	3.19766	3.62382	3.19995
TALDO1	transaldolase 1	8.70061	8.945	-0.24439	-9.92855	0.00057782	0.12519	chr11	747329	765024	+	NM_006755; ENST00000319006; ENST00000528070; ENST00000528097; ENST00000530119; ENST00000530440; ENST00000530666; ENST00000532202; ENST00000532685; ENST00000533796; BC010103; OTTHUMT00000257116; OTTHUMT00000382608; OTTHUMT00000382609; OTTHUMT00000382610; OTTHUMT00000382611; OTTHUMT00000382612; OTTHUMT00000382613; OTTHUMT00000382837; OTTHUMT00000382840	6888	TC1100006487.hg.1	8.95106	8.64069	8.97432	8.68901	9.00382	8.79723	8.93226	8.68873	8.86353	8.6874
CALB2	calbindin 2	4.34395	4.80407	-0.46012	-9.90668	0.00058277	0.12519	chr16	71358713	71390438	+	NM_001740; NM_007088; NR_027910; ENST00000302628; ENST00000349553; ENST00000467817; ENST00000490520; ENST00000562305; BC015484; OTTHUMT00000268988; OTTHUMT00000357353; OTTHUMT00000357354; OTTHUMT00000433790	794	TC1600008301.hg.1	4.83267	4.33845	4.74667	4.38655	4.84494	4.33709	4.74	4.39231	4.85609	4.26536
KPNA6	karyopherin alpha 6 (importin alpha 7)	12.6045	12.8487	-0.24423	-9.88149	0.00058854	0.12519	chr1	32108038	32176568	+	NM_012316; ENST00000373625; ENST00000446515; ENST00000469790; ENST00000471599; BC020520; OTTHUMT00000012527; OTTHUMT00000012528; OTTHUMT00000012532; OTTHUMT00000012533	23633	TC0100007662.hg.1	12.8417	12.6332	12.8856	12.6028	12.8101	12.6163	12.9196	12.5978	12.7865	12.5722
LMF1	lipase maturation factor 1	9.02574	9.6392	-0.61346	-9.87722	0.00058953	0.12519	chr16	853634	981596	-	NM_022773; NR_033645; NR_033646; NR_036442; ENST00000262301; ENST00000543238; ENST00000545827; ENST00000562226; ENST00000562380; ENST00000562570; ENST00000563837; ENST00000563863; ENST00000565069; ENST00000565139; ENST00000565198; ENST00000565276; ENST00000565467; ENST00000566609; ENST00000566627; ENST00000567595; ENST00000567961; ENST00000568268; ENST00000568394; ENST00000568897; ENST00000568964…	64788	TC1600008991.hg.1	9.56438	9.06062	9.6879	9.04718	9.73966	8.90129	9.57746	9.07786	9.62659	9.04174
TMOD1	tropomodulin 1	13.3569	13.5891	-0.23224	-9.84318	0.00059745	0.12563	chr9	97501180	97601748	+	NM_001166116; NM_003275; ENST00000259365; ENST00000375175; ENST00000395211; BC002660; OTTHUMT00000053320; OTTHUMT00000053321	7111	TC0900008150.hg.1	13.5605	13.3927	13.5858	13.3447	13.5832	13.2812	13.5932	13.3993	13.6227	13.3665
CAGE1	cancer antigen 1	3.44747	3.1995	0.24798	9.80331	0.0006069	0.12638	chr6	7326654	7389743	-	NM_001170692; NM_001170693; NM_205864; ENST00000296742; ENST00000338150; ENST00000379918; ENST00000442019; ENST00000458291; ENST00000502583; ENST00000509324; ENST00000512086; ENST00000512691; BC026194; BC033545; OTTHUMT00000039772; OTTHUMT00000039773; OTTHUMT00000367131; OTTHUMT00000367132; OTTHUMT00000367133; OTTHUMT00000367134; OTTHUMT00000367135; OTTHUMT00000367136; OTTHUMT00000367137	285782	TC0600014234.hg.1	3.1841	3.47308	3.20409	3.5285	3.22752	3.43743	3.21334	3.40327	3.16843	3.39509
TSHZ2	teashirt zinc finger homeobox 2	8.98235	9.29169	-0.30934	-9.74974	0.0006199	0.12674	chr20	52972407	53495330	+	NM_001193421; NM_173485; ENST00000329613; ENST00000371497; ENST00000603338; ENST00000605656; ENST00000626626; OTTHUMT00000080398; OTTHUMT00000259177; OTTHUMT00000470818; uc002xwo.3	128553	TC2000007760.hg.1	9.27527	8.93706	9.35428	9.09514	9.22132	8.97095	9.26168	8.98319	9.34587	8.92541
ASPSCR1	alveolar soft part sarcoma chromosome region, candidate 1	5.06983	4.70202	0.36781	9.74734	0.00062049	0.12674	chr17	81976807	82017406	+	NM_001251888; NM_024083; NR_045351; ENST00000306729; ENST00000306739; ENST00000344865; ENST00000577733; ENST00000578236; ENST00000578361; ENST00000579684; ENST00000580534; ENST00000581484; ENST00000581608; ENST00000581647; ENST00000582019; ENST00000582355; ENST00000582404; ENST00000583142; ENST00000583503; ENST00000583693; ENST00000583744; ENST00000584454; ENST00000585140; ENST00000585274; BC0061…	79058	TC1700009215.hg.1	4.73857	5.04477	4.72329	5.02373	4.68975	5.09577	4.72468	5.05255	4.63379	5.13232
SLC10A6	solute carrier family 10 (sodium/bile acid cotransporter), member 6	5.04774	5.37222	-0.32449	-9.67477	0.00063866	0.1281	chr4	86823468	86849263	-	NM_197965; ENST00000273905; ENST00000505535; BC107051; BC107052; OTTHUMT00000253043; OTTHUMT00000363199; uc003hqd.2	345274	TC0400011241.hg.1	5.4089	5.02901	5.34431	4.96881	5.35555	5.09998	5.33237	5.10204	5.41999	5.03885
STARD13	StAR-related lipid transfer domain containing 13	8.63535	8.95987	-0.32452	-9.67326	0.00063905	0.1281	chr13	33103135	33676835	-	NM_001243466; NM_001243474; NM_001243476; NM_052851; NM_178006; NM_178007; ENST00000255486; ENST00000336934; ENST00000344312; ENST00000399365; ENST00000439831; ENST00000487412; ENST00000491333; ENST00000498019; ENST00000567873; BC046563; OTTHUMT00000044437; OTTHUMT00000044438; OTTHUMT00000044439; OTTHUMT00000044440; OTTHUMT00000044441; OTTHUMT00000276118; OTTHUMT00000431924; OTTHUMT00000431925; O…	90627	TC1300008573.hg.1	8.95252	8.6486	8.85364	8.54363	8.98722	8.53536	9.06222	8.75731	8.94374	8.69185
ZNF317	zinc finger protein 317	8.78784	9.21746	-0.42963	-9.62473	0.00065158	0.12835	chr19	9140380	9163424	+	NM_001190791; NM_020933; NR_102435; ENST00000247956; ENST00000360385; ENST00000419608; ENST00000590152; ENST00000591278; ENST00000591508; BC078154; OTTHUMT00000448995; OTTHUMT00000448996; OTTHUMT00000448997; OTTHUMT00000448998; OTTHUMT00000448999; OTTHUMT00000449000	57693	TC1900006924.hg.1	9.22304	8.79042	9.1862	8.7502	9.29135	8.70309	9.21551	8.8537	9.17122	8.84177
RAB8B	RAB8B, member RAS oncogene family	10.8938	10.5647	0.32912	9.59881	0.00065841	0.12835	chr15	63189469	63267782	+	NM_016530; ENST00000321437; ENST00000558119; ENST00000558990; ENST00000559006; ENST00000559927; BC020654; OTTHUMT00000256336; OTTHUMT00000417741; OTTHUMT00000417742; OTTHUMT00000417743; OTTHUMT00000417744	51762	TC1500007518.hg.1	10.608	10.8386	10.5349	10.9218	10.6048	10.8779	10.528	10.942	10.5476	10.8886
RPS6KA1	ribosomal protein S6 kinase, 90kDa, polypeptide 1	3.12454	3.21477	-0.09023	-9.59748	0.00065876	0.12835	-	NA	NA	-	ENST00000625911	6195	TSUnmapped00000096.hg.1	3.18981	3.12162	3.24618	3.14452	3.22229	3.12542	3.1946	3.12584	3.22096	3.10532
ATP11A	ATPase, class VI, type 11A	8.78459	8.9677	-0.18311	-9.57691	0.00066424	0.12835	chr13	112690329	112887168	+	NM_015205; NM_032189; ENST00000375630; ENST00000375645; ENST00000415301; ENST00000418678; ENST00000419631; ENST00000459011; ENST00000459908; ENST00000466946; ENST00000471555; ENST00000479193; ENST00000487903; ENST00000489577; ENST00000493489; ENST00000495930; ENST00000610419; ENST00000614170; OTTHUMT00000045834; OTTHUMT00000126516; OTTHUMT00000126517; OTTHUMT00000126518; OTTHUMT00000126519; OTTHU…	23250	TC1300008084.hg.1	8.91594	8.73444	8.91184	8.797	9.02135	8.84069	8.97886	8.75588	9.01051	8.79495
CD109	CD109 molecule	4.7647	5.12176	-0.35707	-9.49463	0.00068673	0.13151	chr6	73695785	73828317	+	NM_001159587; NM_001159588; NM_133493; ENST00000287097; ENST00000422508; ENST00000437994; ENST00000474094; OTTHUMT00000041230; OTTHUMT00000041231	135228	TC0600008539.hg.1	5.13122	4.79348	5.08309	4.75334	5.04512	4.7846	5.11782	4.75079	5.23156	4.74128
C17orf64	chromosome 17 open reading frame 64	2.82284	3.11108	-0.28823	-9.45794	0.00069706	0.13196	chr17	60392429	60431426	+	NM_181707; ENST00000269127; ENST00000461535; ENST00000464714; ENST00000474834; BC048806; OTTHUMT00000347743; OTTHUMT00000347744; OTTHUMT00000347745; OTTHUMT00000347747	124773	TC1700008489.hg.1	3.09876	2.84639	3.09138	2.84136	3.12175	2.81494	3.08082	2.84833	3.16267	2.76318
LATS2	large tumor suppressor kinase 2	6.95308	6.54202	0.41106	9.43522	0.00070356	0.13196	chr13	20973032	21061583	-	NM_014572; ENST00000382592; ENST00000472754; OTTHUMT00000044102; OTTHUMT00000044104	26524	TC1300008272.hg.1	6.57916	6.90234	6.50469	6.9893	6.52934	7.00738	6.48969	6.97179	6.60722	6.89461
KY	kyphoscoliosis peptidase	6.11396	5.63072	0.48324	9.4061	0.00071199	0.13196	chr3	134599923	134651636	-	NM_178554; ENST00000423778; ENST00000503669; ENST00000506319; ENST00000508041; ENST00000508956; OTTHUMT00000357320; OTTHUMT00000357321; OTTHUMT00000357323; OTTHUMT00000357324; OTTHUMT00000357325	339855	TC0300012504.hg.1	5.63715	6.175	5.68261	6.10715	5.50561	6.15878	5.71903	6.07615	5.60921	6.05272
COG7	component of oligomeric golgi complex 7	9.12705	9.35507	-0.22802	-9.40021	0.00071372	0.13196	chr16	23388493	23453191	-	NM_153603; ENST00000307149; ENST00000561854; ENST00000563164; ENST00000566364; ENST00000567821; ENST00000569635; BC000549; BC037563; OTTHUMT00000211625; OTTHUMT00000434818; OTTHUMT00000434819; OTTHUMT00000434820; OTTHUMT00000434821; OTTHUMT00000434822	91949	TC1600009731.hg.1	9.38346	9.09775	9.36032	9.08042	9.30085	9.09667	9.40712	9.19456	9.32358	9.16585
SLC12A2	solute carrier family 12 (sodium/potassium/chloride transporter), member 2	10.3972	10.6115	-0.21431	-9.34416	0.00073036	0.13388	chr5	128083766	128189688	+	NM_001046; NM_001256461; NR_046207; ENST00000262461; ENST00000343225; ENST00000502849; ENST00000504416; ENST00000507791; ENST00000509205; ENST00000509616; ENST00000628403; BC144221; BC146839; OTTHUMT00000250972; OTTHUMT00000372404; OTTHUMT00000372405; OTTHUMT00000372406; OTTHUMT00000372407; OTTHUMT00000372408; OTTHUMT00000372471	6558	TC0500008568.hg.1	10.4678	10.3233	10.5674	10.3834	10.6537	10.4338	10.6565	10.3842	10.7123	10.4613
C15orf56	chromosome 15 open reading frame 56	4.02134	3.70385	0.31749	9.30955	0.00074088	0.13388	chr15	40250664	40252969	-	NM_001039905	644809	TC1500009088.hg.1	3.65016	4.05971	3.66922	4.00925	3.7447	4.01487	3.75416	3.9681	3.70101	4.05479
OGDH	oxoglutarate (alpha-ketoglutarate) dehydrogenase (lipoamide)	10.2122	10.628	-0.41574	-9.30322	0.00074282	0.13388	chr7	44606522	44709070	+	NM_001003941; NM_001165036; NM_002541; ENST00000222673; ENST00000419661; ENST00000439616; ENST00000443864; ENST00000444676; ENST00000447398; ENST00000449767; ENST00000459672; ENST00000497326; ENST00000631326; BC004964; BC014617; OTTHUMT00000339391; OTTHUMT00000339392; OTTHUMT00000339393; OTTHUMT00000339395; OTTHUMT00000339396; OTTHUMT00000339397; OTTHUMT00000339398; OTTHUMT00000339399; OTTHUMT000…	4967	TC0700007392.hg.1	10.5533	10.2711	10.6703	10.178	10.6914	10.1712	10.6126	10.2664	10.6121	10.1744
FBN3; mumari	Zhang2013 ALT_ACCEPTOR, ALT_DONOR, coding, INTERNAL, intronic best transcript NM_032447; Transcript Identified by AceView	3.48783	3.23437	0.25345	9.24034	0.00076248	0.13628	chr19	8073329	8074543	-	hsa_circ_0092332; mumari.aAug10-unspliced	-	TC1900009518.hg.1	3.22803	3.49162	3.28356	3.46505	3.21392	3.52561	3.19007	3.50175	3.25627	3.4551
TNFRSF9	tumor necrosis factor receptor superfamily, member 9	6.00273	5.46428	0.53845	9.13571	0.00079665	0.13959	chr1	7915871	7943165	-	NM_001561; ENST00000377507; ENST00000474475; ENST00000492571; ENST00000615230; BC006196; OTTHUMT00000003622; OTTHUMT00000003623; OTTHUMT00000083600	3604	TC0100012734.hg.1	5.45368	5.88153	5.31255	5.98678	5.56856	5.94238	5.38504	6.02471	5.60155	6.17823
RGCC	regulator of cell cycle	5.49759	5.87688	-0.37929	-9.10557	0.00080683	0.13959	chr13	41457406	41470882	+	NM_014059; ENST00000379359; ENST00000487837; BC066334; OTTHUMT00000044684; OTTHUMT00000044685	28984	TC1300006979.hg.1	6.01689	5.67143	5.823	5.33956	5.87947	5.44669	5.7925	5.55317	5.87257	5.47712
FGF8	fibroblast growth factor 8 (androgen-induced)	8.57318	8.24331	0.32987	9.10518	0.00080697	0.13959	chr10	101770130	101780369	-	NM_001206389; NM_006119; NM_033163; NM_033164; NM_033165; ENST00000320185; ENST00000344255; ENST00000346714; ENST00000347978; ENST00000469792; ENST00000485728; ENST00000618991; BC069106; BC128235; BC128236; OTTHUMT00000049996; OTTHUMT00000049997; OTTHUMT00000049998; OTTHUMT00000049999; OTTHUMT00000050000; OTTHUMT00000050001; uc021pxg.1	2253	TC1000011657.hg.1	8.1957	8.6449	8.28197	8.53735	8.28632	8.54325	8.22397	8.58723	8.22857	8.55315
VWDE	von Willebrand factor D and EGF domains	10.619	10.5804	0.0386	9.105	0.00080703	0.13959	chr7	12330883	12404226	-	NM_001135924; ENST00000275358; ENST00000326715; ENST00000452576; ENST00000485526; ENST00000521169; ENST00000614403; BC144319; OTTHUMT00000325870; OTTHUMT00000325871; OTTHUMT00000326030; OTTHUMT00000375966; OTTHUMT00000375967	221806	TC0700010286.hg.1	10.6239	10.6518	10.5696	10.6094	10.508	10.547	10.6104	10.6636	10.5901	10.6232
2024-03-09	membrane associated ring finger 9	7.35133	7.276	0.07533	9.06943	0.00081927	0.14045	chr12	57755098	57760410	+	NM_138396; ENST00000266643; ENST00000548358; ENST00000552279; BC009489; BC036455; OTTHUMT00000409244; OTTHUMT00000409245; OTTHUMT00000409246	92979	TC1200007899.hg.1	7.28093	7.36157	7.23008	7.29779	7.23948	7.32198	7.28508	7.38278	7.34444	7.39254
BPIFA3	BPI fold containing family A, member 3	3.49048	3.78868	-0.2982	-9.04544	0.00082766	0.14045	chr20	33217310	33227806	+	NM_001042439; NM_178466; ENST00000375452; ENST00000375454; ENST00000471233; ENST00000490499; BC066354; OTTHUMT00000078670; OTTHUMT00000078671; OTTHUMT00000078672; OTTHUMT00000078673	128861	TC2000007148.hg.1	3.76864	3.52114	3.80039	3.44977	3.80519	3.51422	3.84649	3.45513	3.72267	3.51214
ARL5A	ADP-ribosylation factor like GTPase 5A	10.015	9.75449	0.26055	9.02247	0.00083578	0.14045	chr2	151798802	151828495	-	NM_001037174; NM_012097; NM_177985; ENST00000295087; ENST00000428992; ENST00000458140; ENST00000487723; BC001254; OTTHUMT00000254837; OTTHUMT00000338349; OTTHUMT00000338350; OTTHUMT00000338354	26225	TC0200016740.hg.1	9.72648	10.0537	9.82488	10.0144	9.74779	10.0723	9.68714	9.94357	9.78615	9.99124
ELL2	elongation factor, RNA polymerase II, 2	16.2491	16.5877	-0.3386	-9.01563	0.00083822	0.14045	chr5	95885098	95962071	-	NM_012081; ENST00000237853; ENST00000505584; ENST00000506628; ENST00000508694; ENST00000508757; ENST00000513343; ENST00000515020; BC028412; OTTHUMT00000242846; OTTHUMT00000370237; OTTHUMT00000370238; OTTHUMT00000370239; OTTHUMT00000370240; OTTHUMT00000370242; OTTHUMT00000370243; uc003klr.4	22936	TC0500011502.hg.1	16.6195	16.2378	16.5611	16.2267	16.6044	16.1752	16.5547	16.3506	16.5985	16.2549
WWOX	WW domain containing oxidoreductase	11.0331	10.9167	0.11647	8.95144	0.00086156	0.14053	chr16	78099413	79212667	+	NM_001291997; NM_016373; NM_130791; NR_120435; NR_120436; ENST00000355860; ENST00000402655; ENST00000406884; ENST00000408984; ENST00000539474; ENST00000561846; ENST00000562214; ENST00000562639; ENST00000563358; ENST00000565562; ENST00000565791; ENST00000566103; ENST00000566662; ENST00000566780; ENST00000569332; ENST00000569818; ENST00000620008; ENST00000627394; BC003184; OTTHUMT00000434019; OTTHU…	51741	TC1600008505.hg.1	10.9437	11.0097	10.9214	11.0542	10.8624	10.9794	10.9633	11.0941	10.8925	11.0282
KCNK2	potassium channel, two pore domain subfamily K, member 2	5.29422	4.75364	0.54057	8.94866	0.00086258	0.14053	chr1	215005542	215237093	+	NM_001017424; NM_001017425; NM_014217; ENST00000391894; ENST00000391895; ENST00000444842; ENST00000457122; ENST00000467031; ENST00000470177; ENST00000474771; ENST00000478774; ENST00000486921; BC069462; BC101693; BC101695; BC143586; OTTHUMT00000089856; OTTHUMT00000089857; OTTHUMT00000089858; OTTHUMT00000357518; OTTHUMT00000357520; OTTHUMT00000357521; OTTHUMT00000357522; OTTHUMT00000357523; OTTHUMT…	3776	TC0100011587.hg.1	4.74357	5.28845	4.63797	5.36712	4.85208	5.21204	4.80197	5.2879	4.73261	5.31556
SNF8	SNF8, ESCRT-II complex subunit	10.7397	10.4415	0.2982	8.94025	0.0008657	0.14053	chr17	48929316	48945117	-	NM_007241; ENST00000290330; ENST00000502492; ENST00000504000; ENST00000506104; ENST00000507302; ENST00000509989; ENST00000509995; ENST00000510195; ENST00000510558; ENST00000511214; ENST00000512243; ENST00000514089; ENST00000514929; ENST00000515174; ENST00000515572; ENST00000573795; ENST00000576353; BC008976; BC038830; OTTHUMT00000361172; OTTHUMT00000361173; OTTHUMT00000361174; OTTHUMT00000361175;…	11267	TC1700011017.hg.1	10.4329	10.7224	10.4325	10.7569	10.4367	10.7316	10.487	10.6747	10.4184	10.813
MUC7	mucin 7, secreted	4.55397	3.99798	0.55599	8.93323	0.00086832	0.14053	chr4	70430492	70482997	+	NM_001145006; NM_001145007; NM_152291; ENST00000304887; ENST00000413702; ENST00000456088; ENST00000504482; ENST00000505411; ENST00000514512; ENST00000515308; BC025688; OTTHUMT00000252168; OTTHUMT00000362619; OTTHUMT00000362626; OTTHUMT00000362627; OTTHUMT00000362628; uc003hfj.3	4589	TC0400007782.hg.1	3.9669	4.56484	3.97746	4.53199	4.11852	4.49728	3.94552	4.70208	3.98149	4.47365
FPR3	formyl peptide receptor 3	7.07732	6.4713	0.60602	8.91224	0.0008762	0.14053	chr19	51795158	51826189	+	NM_002030; ENST00000339223; ENST00000595991; BC059388; BC069070; BC069593; BC069812; OTTHUMT00000466914; OTTHUMT00000466955	2359	TC1900008669.hg.1	6.57295	6.92465	6.41756	7.1542	6.36625	7.03257	6.47914	7.06642	6.52062	7.20877
HOOK2	hook microtubule-tethering protein 2	9.02459	9.28735	-0.26276	-8.9076	0.00087795	0.14053	chr19	12763003	12792582	-	NM_001100176; NM_013312; ENST00000264827; ENST00000397668; ENST00000586188; ENST00000586284; ENST00000586710; ENST00000586719; ENST00000587178; ENST00000587964; ENST00000588052; ENST00000589134; ENST00000589398; ENST00000589400; ENST00000589915; ENST00000589965; ENST00000590839; ENST00000591251; ENST00000591641; ENST00000591839; ENST00000592079; ENST00000592259; ENST00000592512; ENST00000592808; …	29911	TC1900011891.hg.1	9.33605	9.00017	9.18014	8.95849	9.26198	8.94008	9.37854	9.12449	9.28005	9.09972
LY96	lymphocyte antigen 96	4.933	5.17178	-0.23878	-8.84102	0.00090361	0.14255	chr8	73991329	74029087	+	NM_001195797; NM_015364; ENST00000284818; ENST00000518893; BC020690; OTTHUMT00000379032; OTTHUMT00000379088	23643	TC0800007978.hg.1	5.20965	4.9021	5.14971	4.98695	5.16942	4.93551	5.15237	4.86291	5.17775	4.97754
SHF	Src homology 2 domain containing F	5.38976	4.93017	0.45958	8.82055	0.00091168	0.14255	chr15	45152664	45201175	-	NM_001301168; NM_001301169; NM_001301170; NM_001301171; NM_138356; ENST00000290894; ENST00000458022; ENST00000558294; ENST00000558685; ENST00000559566; ENST00000560471; ENST00000560540; ENST00000560734; ENST00000561091; ENST00000561239; ENST00000561278; BC101601; BC101603; OTTHUMT00000254141; OTTHUMT00000416337; OTTHUMT00000416338; OTTHUMT00000416341; OTTHUMT00000416342; OTTHUMT00000416344; OTTHU…	90525	TC1500009283.hg.1	4.95291	5.41334	4.99977	5.29571	4.92977	5.3589	4.86178	5.4809	4.90663	5.39993
NPY4R; CH17-360D5.1; PPYR1	Homo sapiens neuropeptide Y receptor Y4 (NPY4R), transcript variant 2, mRNA.; neuropeptide Y receptor type 4-like; Homo sapiens pancreatic polypeptide receptor 1, mRNA (cDNA clone MGC:116895 IMAGE:40005502), complete cds.; Homo sapiens pancreatic polypeptide receptor 1, mRNA (cDNA clone MGC:116897 IMAGE:40005506), complete cds.; novel transcript	3.73797	3.50727	0.2307	8.81884	0.00091236	0.14255	chr10	47918739	47923524	+	NM_001278794_2; NM_001278795; BC096238_2; BC099637_2; OTTHUMT00000476892; OTTHUMT00000476893; uc031wfw.2; uc031wfx.2	100996758	TC1000007557.hg.1	3.51856	3.70912	3.51687	3.68219	3.47626	3.79428	3.50634	3.74849	3.51831	3.75578
GLYR1	glyoxylate reductase 1 homolog (Arabidopsis)	12.479	12.7297	-0.2507	-8.79411	0.00092224	0.14255	chr16	4803203	4847342	-	NM_001308096; NM_032569; ENST00000321919; ENST00000436648; ENST00000586095; ENST00000586901; ENST00000587297; ENST00000587875; ENST00000587936; ENST00000588297; ENST00000588732; ENST00000589389; ENST00000591159; ENST00000591451; ENST00000591846; BC032855; BC047223; BC064940; OTTHUMT00000251717; OTTHUMT00000433061; OTTHUMT00000433062; OTTHUMT00000433063; OTTHUMT00000433064; OTTHUMT00000433065; OTT…	84656	TC1600009247.hg.1	12.7533	12.4787	12.721	12.5295	12.7501	12.4683	12.6915	12.5136	12.7325	12.4048
SEC24C	SEC24 homolog C, COPII coat complex component	8.64654	9.18935	-0.54281	-8.77526	0.00092986	0.14255	chr10	73744373	73772175	+	NM_004922; NM_198597; ENST00000339365; ENST00000345254; ENST00000465076; ENST00000477008; ENST00000496827; BC018928; OTTHUMT00000048678; OTTHUMT00000048679; OTTHUMT00000048680; OTTHUMT00000048681; OTTHUMT00000048682	9632	TC1000008045.hg.1	9.11372	8.73016	9.15267	8.6756	9.28473	8.5525	9.24441	8.61193	9.15121	8.66249
LOC643355; RP11-88H9.2; toyfawbu	uncharacterized LOC643355; putative novel transcript; Transcript Identified by AceView	6.95472	7.15941	-0.2047	-8.74285	0.00094315	0.14255	chr1	111989770	111998842	+	NM_001270945; ENST00000428461.1; ENST00000438293.1; ENST00000442751.1; OTTHUMT00000033148; OTTHUMT00000033149; OTTHUMT00000470314; toyfawbu.bAug10; uc001ebw.5; uc057jjz.1; uc057jka.1	643355	TC0100009433.hg.1	7.17253	6.9413	7.20071	6.97201	7.13004	7.00494	7.14897	6.96798	7.14482	6.88735
ECT2L	epithelial cell transforming 2 like	3.85141	4.12763	-0.27621	-8.73101	0.00094806	0.14255	chr6	138795926	138904070	+	NM_001077706; NM_001195037; ENST00000367682; ENST00000401414; ENST00000423192; ENST00000495970; ENST00000541398; BC146884; OTTHUMT00000042441; OTTHUMT00000339514; OTTHUMT00000339515; uc003qif.2; uc021zfx.1	345930	TC0600009623.hg.1	4.13716	3.82936	4.18099	3.82766	4.12677	3.82499	4.08172	3.91389	4.11149	3.86118
ZBTB43	zinc finger and BTB domain containing 43	7.4064	7.56875	-0.16235	-8.71578	0.00095443	0.14255	chr9	126805006	126838210	+	NM_001135776; NM_014007; ENST00000373457; ENST00000373464; ENST00000449886; ENST00000450858; ENST00000497064; BC008828; OTTHUMT00000054124; OTTHUMT00000054125; OTTHUMT00000054126; OTTHUMT00000054127	23099	TC0900008790.hg.1	7.56922	7.40492	7.50984	7.35988	7.62351	7.41729	7.58999	7.49071	7.55119	7.35919
KRT34	keratin 34, type I	4.97788	5.32623	-0.34835	-8.70478	0.00095906	0.14255	chr17	41377650	41382403	-	NM_021013; BC041070; OTTHUMT00000257304	3885	TC1700012413.hg.1	5.28975	4.986	5.27372	5.02061	5.30882	4.97665	5.42293	4.93125	5.33591	4.97488
ETV5	ets variant 5	8.64119	9.27377	-0.63258	-8.6976	0.00096209	0.14255	chr3	186046308	186110318	-	NM_004454; ENST00000306376; ENST00000413301; ENST00000421809; ENST00000422039; ENST00000433149; ENST00000434744; ENST00000440773; ENST00000472868; ENST00000475484; ENST00000476890; ENST00000480706; ENST00000484223; ENST00000489830; ENST00000495808; BC007333; OTTHUMT00000344947; OTTHUMT00000344948; OTTHUMT00000344949; OTTHUMT00000344950; OTTHUMT00000344951; OTTHUMT00000344952; OTTHUMT00000344953; …	2119	TC0300014082.hg.1	9.33299	8.48774	9.34553	8.688	9.26905	8.61713	9.25192	8.63263	9.16934	8.78047
C1RL	complement component 1, r subcomponent-like	9.37307	9.68669	-0.31362	-8.68481	0.00096753	0.14255	chr12	7093707	7109278	-	NM_001297640; NM_001297642; NM_001297643; NM_016546; ENST00000266542; ENST00000504702; ENST00000534950; ENST00000534969; ENST00000537833; ENST00000539927; ENST00000543933; ENST00000543941; ENST00000544702; ENST00000545280; ENST00000545337; OTTHUMT00000398366; OTTHUMT00000398367; OTTHUMT00000398368; OTTHUMT00000398370; OTTHUMT00000398371; OTTHUMT00000398372; OTTHUMT00000398373; OTTHUMT00000398374;…	51279	TC1200012745.hg.1	9.66007	9.40331	9.69322	9.25188	9.65895	9.42248	9.71287	9.37934	9.70833	9.40835
SPANXB1	SPANX family, member B1	4.0614	4.32566	-0.26426	-8.67827	0.00097033	0.14255	chrX	141002591	141003706	+	NM_032461; BC034472; BC137533; BC137536	728695	TC0X00008599.hg.1	4.34253	4.0093	4.39603	4.0675	4.31359	4.06696	4.26834	4.09839	4.3078	4.06482
GLI3	GLI family zinc finger 3	7.51988	7.82325	-0.30337	-8.62153	0.00099502	0.14351	chr7	41960950	42237870	-	NM_000168; ENST00000395925; ENST00000428534; ENST00000437480; ENST00000448703; ENST00000464291; ENST00000479210; BC113616; BC117168; OTTHUMT00000250806; OTTHUMT00000338488; OTTHUMT00000338489; OTTHUMT00000338490; OTTHUMT00000338491; OTTHUMT00000338492	2737	TC0700010857.hg.1	7.84748	7.47373	7.74085	7.4321	7.81912	7.46861	7.93812	7.62549	7.77066	7.59947
AGPS	alkylglycerone phosphate synthase	9.74392	10.0251	-0.28118	-8.60638	0.0010017	0.14351	chr2	177392644	177543836	+	NM_003659; ENST00000264167; ENST00000409888; ENST00000460342; BC141820; OTTHUMT00000255730; OTTHUMT00000334036; OTTHUMT00000334037	8540	TC0200010100.hg.1	9.98343	9.73605	10.0602	9.71734	10.0767	9.76302	10.0437	9.71053	9.96145	9.79269
FEZF2	FEZ family zinc finger 2	4.72242	4.25499	0.46743	8.59881	0.0010051	0.14351	chr3	62369672	62374324	-	NM_018008; ENST00000283268; ENST00000475839; ENST00000486811; BC022464; OTTHUMT00000351813; OTTHUMT00000351814; OTTHUMT00000351816	55079	TC0300011362.hg.1	4.20592	4.80033	4.21543	4.69544	4.23238	4.80018	4.33513	4.63812	4.2861	4.67803
PITPNA	phosphatidylinositol transfer protein, alpha	11.1694	11.6438	-0.47439	-8.58265	0.0010124	0.14351	chr17	1517718	1562816	-	NM_006224; ENST00000313486; ENST00000539476; ENST00000572004; ENST00000573056; ENST00000573231; ENST00000574991; ENST00000575288; ENST00000575895; ENST00000576010; ENST00000576722; ENST00000576761; BC045108; BC082976; OTTHUMT00000438927; OTTHUMT00000438930; OTTHUMT00000438931; OTTHUMT00000438932; OTTHUMT00000438933; OTTHUMT00000438935; OTTHUMT00000438937; OTTHUMT00000438938; OTTHUMT00000438939; O…	5306	TC1700009378.hg.1	11.6318	11.2005	11.6846	11.1662	11.7185	11.0561	11.5684	11.2339	11.6157	11.1903
NPC1L1	NPC1-like 1	9.803	10.2891	-0.48611	-8.56226	0.0010216	0.14351	chr7	44512535	44541315	-	NM_001101648; NM_001300967; NM_013389; ENST00000289547; ENST00000381160; ENST00000423141; ENST00000546276; BC117178; BC143756; OTTHUMT00000251256; OTTHUMT00000339389; OTTHUMT00000339390; uc003tld.3	29881	TC0700010924.hg.1	10.3088	9.72364	10.3927	9.90682	10.2626	9.75433	10.3171	9.73835	10.1644	9.89184
HERC1	HECT and RLD domain containing E3 ubiquitin protein ligase family member 1	8.89653	9.38761	-0.49108	-8.56024	0.0010226	0.14351	chr15	63608618	63833948	-	NM_003922; ENST00000443617; ENST00000558324; ENST00000558532; ENST00000559715; ENST00000559886; ENST00000559996; ENST00000560316; ENST00000560462; ENST00000560519; ENST00000560897; ENST00000560983; ENST00000561348; ENST00000561359; ENST00000561400; ENST00000561436; OTTHUMT00000418523; OTTHUMT00000418524; OTTHUMT00000418525; OTTHUMT00000418526; OTTHUMT00000418527; OTTHUMT00000418528; OTTHUMT000004…	8925	TC1500009720.hg.1	9.40345	8.88676	9.34328	8.88289	9.27894	8.99192	9.47253	8.8958	9.43986	8.82531
WDR36	WD repeat domain 36	9.58424	9.73381	-0.14957	-8.55763	0.0010238	0.14351	chr5	111091716	111130502	+	NM_139281; ENST00000504122; ENST00000505303; ENST00000506538; ENST00000513710; ENST00000515784; ENST00000612402; BC133025; BC136517; OTTHUMT00000250716; OTTHUMT00000372496; OTTHUMT00000372498; OTTHUMT00000373503; OTTHUMT00000476234; uc003kpd.3	134430	TC0500008308.hg.1	9.73447	9.58387	9.75718	9.60742	9.7137	9.61886	9.77331	9.56799	9.69041	9.54306
UCK2; MIR3658	uridine-cytidine kinase 2; microRNA 3658	8.70541	8.92907	-0.22366	-8.52655	0.0010381	0.14407	chr1	165827495	165911618	+	NM_012474; NR_037431; ENST00000367879; ENST00000462329; ENST00000463772; ENST00000464197; ENST00000469256; ENST00000470820; ENST00000475333; ENST00000479872; BC002906; OTTHUMT00000096753; OTTHUMT00000096754; OTTHUMT00000096755; OTTHUMT00000096756; OTTHUMT00000096757; OTTHUMT00000096758; OTTHUMT00000096759; OTTHUMT00000096760	7371; 100500832	TC0100018315.hg.1	8.91054	8.77878	8.9298	8.72767	8.9147	8.6603	8.95532	8.67468	8.93499	8.6856
TTLL4	tubulin tyrosine ligase-like family member 4	7.83077	8.18624	-0.35547	-8.48633	0.0010571	0.14407	chr2	218710845	218755416	+	NM_014640; ENST00000258398; ENST00000392102; ENST00000415717; ENST00000417196; ENST00000417855; ENST00000424644; ENST00000434241; ENST00000436668; ENST00000437755; ENST00000442769; ENST00000448224; ENST00000457313; ENST00000461181; ENST00000465558; ENST00000467841; ENST00000472527; ENST00000475950; ENST00000480472; ENST00000480929; ENST00000491899; ENST00000494428; BC021707; OTTHUMT00000256726; O…	9654	TC0200010807.hg.1	8.13521	7.82001	8.1273	7.91377	8.2174	7.79038	8.23997	7.79691	8.21132	7.83277
ANKRD60	ankyrin repeat domain 60	4.25855	3.72639	0.53216	8.48	0.0010601	0.14407	chr20	58216126	58228653	-	NM_001304369; ENST00000457363; OTTHUMT00000079867	140731	TC2000009618.hg.1	3.7732	4.21615	3.7174	4.30541	3.84216	4.17361	3.66112	4.3125	3.63807	4.28507
PAPPA2	pappalysin 2	9.6555	9.96992	-0.31442	-8.44817	0.0010754	0.14407	chr1	176463168	176845605	+	NM_020318; NM_021936; ENST00000367661; ENST00000367662; ENST00000479836; ENST00000486075; ENST00000493665; OTTHUMT00000084763; OTTHUMT00000084811; OTTHUMT00000084812; OTTHUMT00000084813; OTTHUMT00000084814	60676	TC0100010713.hg.1	10.1123	9.81213	9.7972	9.53321	9.79687	9.52328	10.0996	9.82658	10.0436	9.58232
MECOM	MDS1 and EVI1 complex locus	10.0232	10.2147	-0.19151	-8.44057	0.0010791	0.14407	chr3	169083499	169663775	-	NM_001105077; NM_001105078; NM_001163999; NM_001164000; NM_001205194; NM_004991; NM_005241; ENST00000264674; ENST00000433243; ENST00000460814; ENST00000460890; ENST00000461430; ENST00000464456; ENST00000466623; ENST00000468789; ENST00000472280; ENST00000475754; ENST00000481315; ENST00000484519; ENST00000485957; ENST00000486748; ENST00000487503; ENST00000492586; ENST00000494292; ENST00000494597; E…	2122	TC0300013068.hg.1	10.0996	9.94498	10.2503	10.0172	10.3092	10.1393	10.2035	10.0609	10.2111	9.9537
SMOC1	SPARC related modular calcium binding 1	10.4302	10.594	-0.16377	-8.42435	0.0010871	0.14407	chr14	69854131	70032366	+	NM_001034852; NM_022137; ENST00000361956; ENST00000381280; ENST00000553839; ENST00000555917; ENST00000557483; BC008608; BC011548; OTTHUMT00000412465; OTTHUMT00000412466; OTTHUMT00000412467; OTTHUMT00000412468; OTTHUMT00000412469	64093	TC1400007566.hg.1	10.5378	10.4463	10.6115	10.4373	10.5152	10.3215	10.6878	10.4878	10.6178	10.4582
MKS1	Meckel syndrome, type 1	5.53635	5.32213	0.21422	8.41641	0.001091	0.14407	chr17	58205436	58219605	-	NM_001165927; NM_017777; ENST00000313863; ENST00000393119; ENST00000393120; ENST00000537529; ENST00000577315; ENST00000577824; ENST00000578789; ENST00000579358; ENST00000580127; ENST00000581180; ENST00000581761; ENST00000583577; ENST00000585134; BC010061; OTTHUMT00000258013; OTTHUMT00000258014; OTTHUMT00000258015; OTTHUMT00000443950; OTTHUMT00000443951; OTTHUMT00000443952; OTTHUMT00000443953; OTT…	54903	TC1700011247.hg.1	5.26645	5.55694	5.30999	5.49842	5.31726	5.55993	5.38802	5.52706	5.32891	5.53941
SLC38A4	solute carrier family 38, member 4	12.7616	12.8902	-0.12857	-8.40162	0.0010984	0.14407	chr12	46764761	46832408	-	NM_001143824; NM_018018; ENST00000266579; ENST00000447411; ENST00000546940; ENST00000547477; ENST00000550670; BC069819; BC101827; BC104913; OTTHUMT00000404574; OTTHUMT00000404575; OTTHUMT00000404576; OTTHUMT00000404577; OTTHUMT00000404578; uc001rpj.2	55089	TC1200010531.hg.1	12.8034	12.7281	12.9542	12.8365	12.8039	12.6503	12.9665	12.8314	12.9229	12.7619
POLR3C	polymerase (RNA) III (DNA directed) polypeptide C (62kD)	8.97533	9.35271	-0.37738	-8.3986	0.0010999	0.14407	chr1	145824069	145844401	+	NM_001303456; NM_006468; ENST00000334163; ENST00000369294; ENST00000466003; ENST00000471254; ENST00000479819; ENST00000489436; BC002586; BC004424; OTTHUMT00000038542; OTTHUMT00000038543; OTTHUMT00000100718; OTTHUMT00000100719; OTTHUMT00000100720; OTTHUMT00000100721; uc001eoh.3	10623	TC0100009745.hg.1	9.31008	9.01472	9.27167	8.99037	9.4135	8.92241	9.41008	8.93189	9.35821	9.01727
SIRT1	sirtuin 1	10.3781	10.5033	-0.12517	-8.39002	0.0011042	0.14407	chr10	67884669	67918390	+	NM_001142498; NM_012238; ENST00000212015; ENST00000403579; ENST00000406900; ENST00000432464; ENST00000473922; ENST00000497639; BC012499; OTTHUMT00000048296; OTTHUMT00000048297; OTTHUMT00000319330; OTTHUMT00000319331; OTTHUMT00000319332; uc001jnd.3	23411	TC1000007846.hg.1	10.4873	10.4047	10.4668	10.3217	10.5138	10.3535	10.4892	10.3918	10.5595	10.4191
S100A2	S100 calcium binding protein A2	4.63066	5.27143	-0.64077	-8.38786	0.0011053	0.14407	chr1	153561108	153567890	-	NM_005978; ENST00000368707; ENST00000368708; ENST00000368709; ENST00000368710; ENST00000487430; ENST00000497140; BC002829; BC105787; OTTHUMT00000084789; OTTHUMT00000084790; OTTHUMT00000084791; OTTHUMT00000084792; OTTHUMT00000097828; OTTHUMT00000097829	6273	TC0100015868.hg.1	5.2064	4.66825	5.41029	4.5458	5.31442	4.55043	5.23903	4.64586	5.18703	4.74296
PCDH1	protocadherin 1	8.04297	8.59412	-0.55115	-8.38188	0.0011083	0.14407	chr5	141853111	141879246	-	NM_001278613; NM_001278615; NM_002587; NM_032420; ENST00000287008; ENST00000357517; ENST00000394536; ENST00000503492; ENST00000505937; ENST00000511044; ENST00000514773; ENST00000515351; BC035812; OTTHUMT00000251862; OTTHUMT00000320587; OTTHUMT00000370621; OTTHUMT00000370622; OTTHUMT00000370623; OTTHUMT00000370624; OTTHUMT00000370625; OTTHUMT00000370626	5097	TC0500012294.hg.1	8.57963	8.07069	8.62422	8.02644	8.72731	7.96674	8.54984	8.01671	8.48962	8.13427
COL17A1; MIR936	collagen, type XVII, alpha 1; microRNA 936	5.08977	4.67211	0.41766	8.30764	0.0011466	0.14771	chr10	104031286	104086002	-	NM_000494; NR_030760; ENST00000353479; ENST00000369733; ENST00000393211; ENST00000401264; ENST00000433822; ENST00000480127; ENST00000483876; ENST00000488320; OTTHUMT00000050181; OTTHUMT00000050182; OTTHUMT00000050183; OTTHUMT00000050184; OTTHUMT00000050185; OTTHUMT00000050186; OTTHUMT00000313631; uc021pxp.1	1308; 100126326	TC1000011740.hg.1	4.65069	5.09707	4.69876	5.06783	4.64664	5.11461	4.62764	5.17905	4.7368	4.99031
ADRBK1	adrenergic, beta, receptor kinase 1	7.08197	7.48727	-0.4053	-8.29975	0.0011508	0.14771	chr11	67266410	67286558	+	NM_001619; ENST00000308595; ENST00000416281; ENST00000524899; ENST00000526285; ENST00000526572; ENST00000527176; ENST00000529738; ENST00000529815; ENST00000530291; ENST00000531390; ENST00000532099; ENST00000532611; ENST00000533077; ENST00000534651; BC037963; BC090863; OTTHUMT00000393153; OTTHUMT00000393154; OTTHUMT00000393155; OTTHUMT00000393156; OTTHUMT00000393157; OTTHUMT00000393158; OTTHUMT000…	156	TC1100008123.hg.1	7.4796	7.14328	7.53747	7.0841	7.51654	7.01693	7.52053	7.03145	7.3822	7.1341
HACD1	3-hydroxyacyl-CoA dehydratase 1	8.12272	7.69152	0.4312	8.2752	0.0011638	0.14771	chr10	17589032	17617377	-	NM_014241; ENST00000326961; ENST00000361271; ENST00000466335; ENST00000471481; ENST00000498812; ENST00000632169; BC010353	9200	TC1000009930.hg.1	7.67003	8.11472	7.68664	8.16815	7.70696	8.05311	7.59109	8.18145	7.80289	8.09617
TSPAN2	tetraspanin 2	10.5021	10.7768	-0.27478	-8.27517	0.0011639	0.14771	chr1	115048011	115089500	-	NM_001308315; NM_001308316; NM_005725; ENST00000369515; ENST00000369516; ENST00000433172; ENST00000491992; BC021675; OTTHUMT00000032828; OTTHUMT00000032829; OTTHUMT00000032830; OTTHUMT00000097471	10100	TC0100015364.hg.1	10.7553	10.5681	10.8144	10.5887	10.6945	10.3677	10.766	10.5021	10.854	10.4836
CHRNA1	cholinergic receptor, nicotinic alpha 1	3.40746	3.7701	-0.36263	-8.22355	0.001192	0.14895	chr2	174747592	174764472	-	NM_000079; NM_001039523; ENST00000261007; ENST00000348749; ENST00000409219; ENST00000409323; ENST00000409542; ENST00000435083; OTTHUMT00000255479; OTTHUMT00000334116; OTTHUMT00000334117; OTTHUMT00000334118; OTTHUMT00000334119; OTTHUMT00000334120	1134	TC0200015000.hg.1	3.80441	3.35981	3.7616	3.42462	3.81372	3.39379	3.70075	3.49927	3.77	3.35982
CYP27A1	cytochrome P450, family 27, subfamily A, polypeptide 1	7.83992	8.16895	-0.32904	-8.2116	0.0011986	0.14895	chr2	218781749	218815293	+	NM_000784; ENST00000258415; ENST00000411688; ENST00000445971; ENST00000466602; ENST00000494263; BC040430; BC051851; OTTHUMT00000109734; OTTHUMT00000336557; OTTHUMT00000336558; OTTHUMT00000336559; OTTHUMT00000336560	1593	TC0200010811.hg.1	8.14373	7.9318	8.26581	7.8478	8.13895	7.78266	8.12168	7.862	8.17458	7.77533
ARHGAP15	Rho GTPase activating protein 15	3.75691	3.24598	0.51093	8.20703	0.0012012	0.14895	chr2	143601517	143608759	+	ENST00000473426; OTTHUMT00000332232	55843	TC0200009548.hg.1	3.29675	3.6742	3.28873	3.74932	3.16807	3.88511	3.21004	3.79478	3.26633	3.68117
SLC7A11	solute carrier family 7 (anionic amino acid transporter light chain, xc- system), member 11	9.85479	9.60511	0.24968	8.20136	0.0012043	0.14895	chr4	138164094	138242349	-	NM_014331; ENST00000280612; ENST00000509248; BC012087; OTTHUMT00000257251; OTTHUMT00000364387	23657	TC0400011920.hg.1	9.50192	9.67984	9.546	9.80053	9.77915	9.96856	9.53545	9.87739	9.66303	9.94763
TDRD3	tudor domain containing 3	9.85507	9.49188	0.36319	8.17987	0.0012164	0.14895	chr13	60396457	60573879	+	NM_001146070; NM_001146071; NM_030794; ENST00000196169; ENST00000377881; ENST00000377882; ENST00000377894; ENST00000463109; ENST00000471710; ENST00000484389; ENST00000535286; ENST00000621840; BC030514; BC060876; OTTHUMT00000045173; OTTHUMT00000045174; OTTHUMT00000045175; OTTHUMT00000045176; OTTHUMT00000045177; OTTHUMT00000045178	81550	TC1300007344.hg.1	9.41615	9.89428	9.5615	9.8475	9.49353	9.87415	9.56778	9.80738	9.42043	9.85206
SAMHD1	SAM domain and HD domain 1	10.1986	10.4496	-0.25099	-8.15845	0.0012286	0.14895	chr20	36890229	36951843	-	NM_015474; ENST00000262878; ENST00000465985; BC036450; OTTHUMT00000079062; OTTHUMT00000079063	25939	TC2000009023.hg.1	10.3721	10.1078	10.3834	10.2501	10.5144	10.2105	10.4748	10.1783	10.5032	10.2463
SAR1B	secretion associated, Ras related GTPase 1B	12.752	13.0704	-0.31833	-8.14955	0.0012338	0.14895	chr5	134601144	134632988	-	NM_001033503; NM_016103; ENST00000402673; ENST00000439578; ENST00000502286; ENST00000502539; ENST00000503318; ENST00000504242; ENST00000505758; ENST00000508363; ENST00000509730; ENST00000509937; BC002847; BC093034; OTTHUMT00000251158; OTTHUMT00000251159; OTTHUMT00000371522; OTTHUMT00000371524; OTTHUMT00000371525; OTTHUMT00000371526; OTTHUMT00000371527; OTTHUMT00000371528; OTTHUMT00000371529; OTTH…	51128	TC0500013361.hg.1	13.045	12.7764	13.1184	12.7905	12.9912	12.7834	13.0717	12.725	13.1255	12.6849
PTPRN	protein tyrosine phosphatase, receptor type, N	16.4692	16.6289	-0.15974	-8.14631	0.0012356	0.14895	chr2	219289623	219309648	-	NM_001199763; NM_001199764; NM_002846; ENST00000295718; ENST00000409251; ENST00000412847; ENST00000423636; ENST00000440552; ENST00000442029; ENST00000443981; ENST00000446182; ENST00000451506; ENST00000460801; ENST00000462351; ENST00000468454; ENST00000476930; ENST00000477819; ENST00000484986; ENST00000486480; ENST00000489650; ENST00000497977; ENST00000606213; BC070053; OTTHUMT00000256819; OTTHUMT…	5798	TC0200015773.hg.1	16.6527	16.4884	16.7073	16.4991	16.5618	16.3659	16.5898	16.471	16.633	16.5216
LRIG3	leucine-rich repeats and immunoglobulin-like domains 3	10.1768	10.0139	0.16282	8.1405	0.001239	0.14895	chr12	58872149	58920538	-	NM_001136051; NM_153377; ENST00000320743; ENST00000379141; ENST00000433272; ENST00000547329; ENST00000548968; ENST00000550304; ENST00000550825; ENST00000552267; ENST00000552646; BC126169; BC126171; OTTHUMT00000406622; OTTHUMT00000406623; OTTHUMT00000406624; OTTHUMT00000406625; OTTHUMT00000406626; OTTHUMT00000406628; OTTHUMT00000406629; OTTHUMT00000406630; OTTHUMT00000406631	121227	TC1200011002.hg.1	9.92855	10.1045	10.0257	10.149	10.0188	10.168	9.99534	10.2295	10.1013	10.2328
STX11	syntaxin 11	4.54811	4.78794	-0.23983	-8.13342	0.0012431	0.14895	chr6	144150517	144191939	+	NM_003764; ENST00000367568; BC033519; OTTHUMT00000042544	8676	TC0600009710.hg.1	4.76077	4.5701	4.69308	4.47768	4.78319	4.5725	4.83444	4.47901	4.86825	4.64128
KCNH7	potassium channel, voltage gated eag related subfamily H, member 7	10.0102	9.79471	0.2155	8.11411	0.0012544	0.14897	chr2	162371407	162838747	-	NM_033272; NM_173162; ENST00000328032; ENST00000332142; ENST00000477019; ENST00000618399; ENST00000621889; BC035815; OTTHUMT00000255093; OTTHUMT00000255094; OTTHUMT00000333199	90134	TC0200014775.hg.1	9.89555	10.0837	9.73162	10.051	9.74877	9.95906	9.69819	9.87712	9.89941	10.0802
AMY1A; AMY1C	amylase, alpha 1A (salivary); amylase, alpha 1C (salivary)	5.85065	5.48242	0.36823	8.09002	0.0012687	0.14897	chr1	103749657	103758690	+	NM_001008221; ENST00000370079; OTTHUMT00000030375	276; 278	TC0100009276.hg.1	5.47025	5.7766	5.31731	5.84275	5.66525	5.98802	5.527	5.80108	5.43226	5.84478
KIAA1211	KIAA1211	5.68203	6.20086	-0.51883	-8.08999	0.0012687	0.14897	chr4	56049073	56330724	+	NM_020722; ENST00000264229; ENST00000503618; ENST00000504228; ENST00000505410; ENST00000514330; ENST00000541073; ENST00000629263; BC144536; BC150615; BC171783; OTTHUMT00000362097; OTTHUMT00000362142; OTTHUMT00000362145; OTTHUMT00000362147; OTTHUMT00000362148; OTTHUMT00000481697	57482	TC0400007582.hg.1	6.35674	5.60799	6.22484	5.83453	6.16381	5.65932	6.18068	5.63871	6.07826	5.66961
DEFB105A	defensin, beta 105A	4.05099	3.4316	0.61939	8.08608	0.0012711	0.14897	chr8	7821966	7823890	-	ENST00000334773; OTTHUMT00000315758	245908	TC0800009487.hg.1	3.48001	3.97354	3.3351	4.11092	3.40493	4.12024	3.38643	4.11554	3.55153	3.9347
FNIP2	folliculin interacting protein 2	11.4414	11.2299	0.21149	8.05847	0.0012877	0.1501	chr4	158769030	158908049	+	NM_020840; ENST00000264433; ENST00000504704; ENST00000504715; ENST00000505130; ENST00000505445; ENST00000512986; OTTHUMT00000366602; OTTHUMT00000366603; OTTHUMT00000366604; OTTHUMT00000366605; OTTHUMT00000366606; OTTHUMT00000367382	57600	TC0400009137.hg.1	11.2046	11.4454	11.1637	11.4454	11.267	11.499	11.2932	11.431	11.221	11.3862
UAP1	UDP-N-acetylglucosamine pyrophosphorylase 1	8.91189	9.21823	-0.30634	-8.00696	0.0013195	0.15133	chr1	162561506	162600903	+	NM_003115; ENST00000271469; ENST00000367924; ENST00000367925; ENST00000367926; ENST00000474728; ENST00000476240; ENST00000486089; BC009377; OTTHUMT00000083202; OTTHUMT00000083203; OTTHUMT00000083204; OTTHUMT00000083205; OTTHUMT00000083206; OTTHUMT00000097648	6675	TC0100010381.hg.1	9.23395	8.89969	9.21943	8.92741	9.28883	8.86608	9.21895	8.92153	9.12999	8.94473
OR2J1	olfactory receptor, family 2, subfamily J, member 1 (gene/pseudogene)	4.5113	3.91005	0.60125	8.00575	0.0013203	0.15133	chr6	29100609	29101881	+	OTTHUMT00000076612	442185	TC0600007446.hg.1	3.8295	4.57159	3.90373	4.57996	3.98751	4.42695	3.84152	4.58855	3.98799	4.38945
JMJD8	jumonji domain containing 8	10.9901	11.355	-0.36492	-7.99155	0.0013292	0.15133	chr16	681667	684528	-	NM_001005920; ENST00000412368; ENST00000562111; ENST00000562824; ENST00000563088; ENST00000564436; ENST00000565258; ENST00000565302; ENST00000566199; ENST00000567120; ENST00000567901; ENST00000568313; ENST00000568689; ENST00000569396; ENST00000569441; ENST00000570037; ENST00000609261; BC137100; BC137101; OTTHUMT00000421439; OTTHUMT00000421440; OTTHUMT00000421441; OTTHUMT00000421442; OTTHUMT000004…	339123	TC1600008971.hg.1	11.3786	10.956	11.3981	11.0772	11.3032	11.0058	11.2846	11.0161	11.4104	10.8952
GNG7	guanine nucleotide binding protein (G protein), gamma 7	10.3862	10.5739	-0.18772	-7.9882	0.0013313	0.15133	chr19	2511219	2702748	-	NM_052847; ENST00000382159; ENST00000587867; BC014466; BC053630; OTTHUMT00000451345; OTTHUMT00000451346	2788	TC1900009240.hg.1	10.6305	10.503	10.5561	10.4166	10.5304	10.3322	10.5985	10.3524	10.5541	10.3267
CHST13	carbohydrate (chondroitin 4) sulfotransferase 13	3.333	3.46635	-0.13335	-7.98482	0.0013335	0.15133	chr3	126524283	126543291	+	NM_152889; ENST00000319340; ENST00000615522; BC103895; BC103896; BC103897; OTTHUMT00000370201	166012	TC0300008677.hg.1	3.44531	3.36602	3.48309	3.31217	3.47613	3.3151	3.46188	3.34853	3.46535	3.32317
ND6	NADH dehydrogenase, subunit 6 (complex I)	14.5267	14.1677	0.35897	7.96682	0.001345	0.15171	chrM	14149	14742	-	ENST00000361681	4541	TC0M00006454.hg.1	14.1876	14.4643	14.1095	14.5945	14.2096	14.5282	14.1367	14.5844	14.1952	14.4621
TMEM164	transmembrane protein 164	10.1945	10.5512	-0.35677	-7.94096	0.0013617	0.15171	chrX	110002631	110182734	+	NM_017698; NM_032227; ENST00000288381; ENST00000372068; ENST00000372072; ENST00000372073; ENST00000461715; ENST00000464177; ENST00000471255; ENST00000497754; BC085605; OTTHUMT00000057896; OTTHUMT00000057898; OTTHUMT00000057899; OTTHUMT00000057900; OTTHUMT00000057901; OTTHUMT00000057902	84187	TC0X00008108.hg.1	10.5231	10.16	10.6137	10.1686	10.488	10.1698	10.6244	10.1743	10.507	10.2996
DLK1	delta-like 1 homolog (Drosophila)	12.1943	12.3451	-0.15086	-7.92087	0.0013749	0.15171	chr14	100725705	100735198	+	NM_003836; ENST00000331224; ENST00000392848; ENST00000555747; ENST00000556051; BC007741; BC013197; BC014015; OTTHUMT00000414388; OTTHUMT00000414390; OTTHUMT00000414393; OTTHUMT00000414394	8788	TC1400010651.hg.1	12.2381	12.1255	12.2965	12.1257	12.4714	12.3221	12.3756	12.2657	12.344	12.1322
IKZF4	IKAROS family zinc finger 4	7.49965	8.03248	-0.53283	-7.915	0.0013788	0.15171	chr12	56007659	56038435	+	NM_022465; ENST00000262032; ENST00000431367; ENST00000547167; ENST00000547556; ENST00000547668; ENST00000547791; ENST00000548601; ENST00000549519; ENST00000550860; ENST00000551103; ENST00000551124; ENST00000551701; ENST00000552689; OTTHUMT00000407590; OTTHUMT00000407591; OTTHUMT00000407592; OTTHUMT00000407593; OTTHUMT00000407594; OTTHUMT00000407595; OTTHUMT00000407596; OTTHUMT00000407597; OTTHUMT…	64375	TC1200007822.hg.1	8.00565	7.54993	8.01108	7.46824	8.05109	7.41412	8.18928	7.48384	7.90529	7.58211
OSBPL11	oxysterol binding protein-like 11	7.22801	7.50094	-0.27293	-7.90348	0.0013864	0.15171	chr3	125528858	125595537	-	NM_022776; ENST00000296220; BC065213; OTTHUMT00000356295	114885	TC0300012255.hg.1	7.43795	7.25172	7.46527	7.26381	7.53884	7.19001	7.51056	7.22878	7.55207	7.20576
TAPBP	TAP binding protein (tapasin)	12.2073	12.7287	-0.52143	-7.88987	0.0013955	0.15171	chr6	33299694	33314387	-	NM_003190; NM_172208; NM_172209; ENST00000426633; ENST00000434618; ENST00000437116; ENST00000456592; ENST00000467025; ENST00000475304; ENST00000476333; ENST00000480730; ENST00000489157; BC080574; OTTHUMT00000076127; OTTHUMT00000076128; OTTHUMT00000076129; OTTHUMT00000076130; OTTHUMT00000276425; OTTHUMT00000276426; OTTHUMT00000276427; OTTHUMT00000355487	6892	TC0600011536.hg.1	12.7433	12.1173	12.6832	12.2627	12.6384	12.3065	12.7282	12.1945	12.8504	12.1554
B3GNT7	UDP-GlcNAc:betaGal beta-1,3-N-acetylglucosaminyltransferase 7	6.37996	6.67657	-0.29661	-7.88982	0.0013956	0.15171	chr2	231395543	231401164	+	NM_145236; ENST00000287590; ENST00000479618; OTTHUMT00000332827; OTTHUMT00000332829	93010	TC0200011062.hg.1	6.68951	6.29979	6.66776	6.3829	6.80321	6.53407	6.70364	6.3411	6.51874	6.34196
PVRL2	poliovirus receptor-related 2 (herpesvirus entry mediator B)	10.6332	11.0756	-0.4424	-7.8787	0.001403	0.15171	chr19	44846136	44889228	+	NM_001042724; NM_002856; ENST00000252483; ENST00000252485; ENST00000585601; ENST00000587386; ENST00000591581; ENST00000592018; BC003091; OTTHUMT00000453230; OTTHUMT00000453231; OTTHUMT00000453232; OTTHUMT00000453233; OTTHUMT00000453234; OTTHUMT00000453235	5819	TC1900008287.hg.1	11.1437	10.5065	11.1028	10.6683	11.0902	10.6659	10.9728	10.6872	11.0682	10.638
MYH11	myosin, heavy chain 11, smooth muscle	5.60101	5.14294	0.45807	7.87617	0.0014048	0.15171	chr16	15703135	15857033	-	NM_001040113; NM_002474; NM_022844; ENST00000300036; ENST00000396324; ENST00000452625; ENST00000570785; ENST00000571275; ENST00000571505; ENST00000571910; ENST00000573908; ENST00000574119; ENST00000576164; ENST00000576790; ENST00000616439; BC101677; BC104906; BC143364; OTTHUMT00000252192; OTTHUMT00000436646; OTTHUMT00000436647; OTTHUMT00000436649; OTTHUMT00000436651; OTTHUMT00000436652; OTTHUMT00…	4629	TC1600009533.hg.1	5.22434	5.58862	5.16095	5.55292	5.12711	5.64053	5.04406	5.70599	5.15823	5.51698
DEDD	death effector domain containing	9.9912	10.2997	-0.3085	-7.87201	0.0014076	0.15171	chr1	161120974	161132688	-	NM_001039711; NM_001039712; NM_032998; ENST00000368005; ENST00000368006; ENST00000458050; ENST00000463227; ENST00000464113; ENST00000472996; ENST00000473679; ENST00000486041; ENST00000489249; ENST00000490843; ENST00000496632; ENST00000545495; BC013910; BC016724; OTTHUMT00000080582; OTTHUMT00000080583; OTTHUMT00000080793; OTTHUMT00000080794; OTTHUMT00000080795; OTTHUMT00000080796; OTTHUMT000000807…	9191	TC0100016159.hg.1	10.32	9.98753	10.2575	10.056	10.3505	9.91268	10.3111	10.0044	10.2594	9.99536
DYDC1	DPY30 domain containing 1	3.55244	3.26606	0.28638	7.83477	0.0014332	0.15274	chr10	80336105	80356758	-	NM_001269053; NM_138812; ENST00000372202; ENST00000372204; ENST00000421924; ENST00000453477; ENST00000454362; BC019250; OTTHUMT00000049059; OTTHUMT00000049060; OTTHUMT00000049061; OTTHUMT00000049062	143241	TC1000011215.hg.1	3.23512	3.58362	3.24346	3.60621	3.28908	3.51979	3.31689	3.48939	3.24576	3.56317
LMX1A	LIM homeobox transcription factor 1, alpha	6.57417	6.28632	0.28785	7.81969	0.0014437	0.15274	chr1	165201867	165356715	-	NM_001174069; NM_177398; ENST00000294816; ENST00000342310; ENST00000367893; ENST00000489443; OTTHUMT00000083668; OTTHUMT00000083669; OTTHUMT00000083670; OTTHUMT00000096737; uc021pdz.1	4009	TC0100016252.hg.1	6.29166	6.51489	6.27706	6.57546	6.21109	6.63605	6.32101	6.58415	6.33078	6.56029
ZMIZ1	zinc finger, MIZ-type containing 1	10.5727	10.3348	0.23795	7.81713	0.0014455	0.15274	chr10	79069035	79316528	+	NM_020338; ENST00000334512; ENST00000446377; ENST00000472035; ENST00000478357; ENST00000611351; OTTHUMT00000048944; OTTHUMT00000048945; OTTHUMT00000048946	57178	TC1000008182.hg.1	10.3325	10.6617	10.3078	10.5594	10.3054	10.5664	10.382	10.5305	10.3463	10.5457
SAMD3	sterile alpha motif domain containing 3	8.07067	8.59831	-0.52764	-7.81691	0.0014456	0.15274	chr6	130133410	130365425	-	NM_001017373; NM_001258275; NM_001277185; ENST00000324172; ENST00000368134; ENST00000437477; ENST00000439090; ENST00000457563; ENST00000463253; ENST00000524930; ENST00000526886; ENST00000528422; ENST00000529119; ENST00000529723; ENST00000531544; ENST00000532309; ENST00000532763; ENST00000533296; OTTHUMT00000042197; OTTHUMT00000042198; OTTHUMT00000042199; OTTHUMT00000042200; OTTHUMT00000390192; OT…	154075	TC0600013160.hg.1	8.67513	7.99615	8.5402	8.1377	8.60911	7.97209	8.6357	8.05052	8.53143	8.19689
TTC26	tetratricopeptide repeat domain 26	7.72727	7.29145	0.43582	7.77448	0.0014758	0.15446	chr7	139133744	139191986	+	NM_001144920; NM_001144923; NM_001287512; NM_001287513; NM_024926; ENST00000343187; ENST00000430935; ENST00000464848; ENST00000468866; ENST00000474035; ENST00000476296; ENST00000478836; ENST00000479132; ENST00000481482; ENST00000495038; BC126331; BC130339; OTTHUMT00000348919; OTTHUMT00000348920; OTTHUMT00000348921; OTTHUMT00000348922; OTTHUMT00000348923; OTTHUMT00000348924; OTTHUMT00000349112; OT…	79989	TC0700009329.hg.1	7.3574	7.69961	7.2213	7.79058	7.36568	7.67768	7.22086	7.79199	7.29201	7.67649
EMC4	ER membrane protein complex subunit 4	12.6949	12.4685	0.22639	7.77377	0.0014763	0.15446	chr15	34224997	34230165	+	NM_001286420; NM_016454; ENST00000249209; ENST00000267750; ENST00000557879; ENST00000557941; ENST00000558102; ENST00000558205; ENST00000558810; ENST00000559078; ENST00000559421; ENST00000560911; ENST00000560947; ENST00000561246; ENST00000561372; BC002583; OTTHUMT00000251568; OTTHUMT00000417976; OTTHUMT00000417977; OTTHUMT00000417978; OTTHUMT00000417979; OTTHUMT00000417980; OTTHUMT00000417982; OTT…	51234	TC1500006818.hg.1	12.5225	12.705	12.5265	12.6968	12.477	12.6878	12.4312	12.6656	12.3854	12.7194
TRIM63	tripartite motif containing 63, E3 ubiquitin protein ligase	5.12685	4.69998	0.42687	7.75413	0.0014905	0.15456	chr1	26051304	26068436	-	NM_032588; ENST00000374272; ENST00000483052; BC080529; OTTHUMT00000019750; OTTHUMT00000019751	84676	TC0100013374.hg.1	4.70387	5.12826	4.80709	5.02367	4.65927	5.17873	4.66567	5.16975	4.66399	5.13386
MTRNR2L5	MT-RNR2-like 5	6.97374	6.5021	0.47164	7.74061	0.0015004	0.15456	chr10	55598990	55600727	+	NM_001190478; ENST00000512524; OTTHUMT00000469382	100463289	TC1000007678.hg.1	6.52952	6.99632	6.6452	6.91355	6.43243	7.04047	6.44629	7.03037	6.45704	6.88798
LINC00266-1	long intergenic non-protein coding RNA 266-1	10.2441	9.8911	0.35302	7.72962	0.0015085	0.15456	chr20	64290385	64313132	+	NR_040415; BC118988; BC122537	140849	TC2000009957.hg.1	9.91517	10.216	9.81869	10.2651	9.95424	10.1888	9.92958	10.2398	9.8378	10.3108
CSNK2A1	casein kinase 2, alpha 1 polypeptide	14.455	14.5416	-0.08658	-7.72387	0.0015128	0.15456	chr20	481097	543838	-	NM_001895; NM_177559; NM_177560; ENST00000217244; ENST00000349736; ENST00000400217; ENST00000460062; ENST00000608066; ENST00000608490; ENST00000609525; ENST00000609606; ENST00000619188; BC011668; BC050036; BC053532; BC071167; OTTHUMT00000077465; OTTHUMT00000077466; OTTHUMT00000251396; OTTHUMT00000472076; OTTHUMT00000472077; OTTHUMT00000472078; OTTHUMT00000472079; OTTHUMT00000472080	1457	TC2000009959.hg.1	14.5399	14.4565	14.5589	14.4647	14.5223	14.4772	14.5404	14.4399	14.5465	14.4367
TPST1	tyrosylprotein sulfotransferase 1	6.38318	5.99114	0.39204	7.72297	0.0015134	0.15456	chr7	66205199	66420543	+	NM_003596; ENST00000304842; ENST00000442120; ENST00000451388; ENST00000480281; ENST00000490159; BC013188; OTTHUMT00000251705; OTTHUMT00000345607; OTTHUMT00000345608; OTTHUMT00000345609; OTTHUMT00000345610	8460	TC0700007831.hg.1	6.0741	6.30393	5.91612	6.41471	5.97505	6.45204	5.9691	6.4023	6.02132	6.34292
RNF222	ring finger protein 222	3.51018	3.20478	0.3054	7.71166	0.0015219	0.15456	chr17	8390704	8397826	-	NM_001146684; ENST00000344001; ENST00000399398; OTTHUMT00000255072	643904	TC1700009693.hg.1	3.24732	3.45054	3.18008	3.56991	3.24914	3.46568	3.174	3.52227	3.17334	3.5425
SAMD4B	sterile alpha motif domain containing 4B	13.0328	13.3572	-0.32437	-7.68971	0.0015384	0.15456	chr19	39342396	39385710	+	NM_001303614; NM_018028; ENST00000314471; ENST00000594204; ENST00000595476; ENST00000596271; ENST00000596319; ENST00000596368; ENST00000598605; ENST00000598913; ENST00000599712; ENST00000600018; ENST00000601613; ENST00000602243; ENST00000610417; ENST00000611159; ENST00000614559; BC054518; BC080641; OTTHUMT00000464465; OTTHUMT00000464466; OTTHUMT00000464467; OTTHUMT00000464468; OTTHUMT00000464469;…	55095	TC1900008053.hg.1	13.322	13.1091	13.3619	13.0314	13.3425	12.9865	13.4194	12.9597	13.34	13.0773
GPR27	G protein-coupled receptor 27	8.71252	8.26201	0.45051	7.68841	0.0015394	0.15456	chr3	71754050	71756496	+	NM_018971; ENST00000304411; OTTHUMT00000352303	2850	TC0300007797.hg.1	8.24234	8.77128	8.23965	8.71056	8.32806	8.63203	8.18304	8.79791	8.31696	8.65081
ANXA8L1; ANXA8	annexin A8-like 1; annexin A8	5.40065	4.94134	0.45931	7.66984	0.0015535	0.15456	chr10	46375590	46391784	+	NM_001098845; NM_001278923; NM_001278924; BC008813; BC073755; OTTHUMT00000476884; OTTHUMT00000476885; OTTHUMT00000476886; OTTHUMT00000476887	728113; 653145	TC1000012454.hg.1	4.85986	5.48355	4.93169	5.4711	4.92819	5.40947	5.03257	5.32471	4.95442	5.31444
FAM65B	family with sequence similarity 65, member B	4.8644	4.48858	0.37581	7.66444	0.0015577	0.15456	chr6	24804281	25042170	-	NM_001286445; NM_001286446; NM_001286447; NM_014722; NM_015864; ENST00000259698; ENST00000378023; ENST00000463828; ENST00000473070; ENST00000510784; ENST00000538035; ENST00000540914; ENST00000612873; ENST00000613507; BC001232; OTTHUMT00000040024; OTTHUMT00000040025; OTTHUMT00000040026; OTTHUMT00000040027	9750	TC0600014247.hg.1	4.54935	4.85219	4.40974	4.9696	4.5336	4.84703	4.50742	4.81523	4.4428	4.83794
MAGT1	magnesium transporter 1	13.9075	14.0494	-0.14189	-7.65902	0.0015619	0.15456	chrX	77826364	77895593	-	NM_032121; ENST00000358075; ENST00000373336; ENST00000476168; ENST00000610432; ENST00000618282; BC041014; BC060842; OTTHUMT00000057301; OTTHUMT00000057302; OTTHUMT00000057303; OTTHUMT00000476220	84061	TC0X00010130.hg.1	14.0352	13.8909	14.0863	13.8886	14.035	13.9509	14.0442	13.9169	14.046	13.8901
LETM2	leucine zipper-EF-hand containing transmembrane protein 2	6.83147	6.64555	0.18592	7.65416	0.0015656	0.15456	chr8	38386207	38409527	+	NM_001199659; NM_001199660; NM_001286787; NM_001286819; NM_001286821; NM_144652; ENST00000297720; ENST00000379957; ENST00000518121; ENST00000518883; ENST00000519476; ENST00000523268; ENST00000523983; ENST00000524874; ENST00000526075; ENST00000526356; ENST00000527175; ENST00000527334; ENST00000527710; ENST00000528827; ENST00000530448; BC029541; OTTHUMT00000381632; OTTHUMT00000381633; OTTHUMT000003…	137994	TC0800007335.hg.1	6.62275	6.84643	6.64296	6.73638	6.63212	6.83873	6.69134	6.87414	6.63858	6.86165
NEFH	neurofilament, heavy polypeptide	5.71368	6.08951	-0.37583	-7.64729	0.001571	0.15456	chr22	29480192	29491390	+	NM_021076; ENST00000310624; BC073969; OTTHUMT00000321553	4744	TC2200007023.hg.1	6.0088	5.77292	6.13902	5.8042	6.04736	5.70459	6.15226	5.63041	6.10011	5.65628
AFG3L2	AFG3-like AAA ATPase 2	11.7794	11.44	0.33936	7.61758	0.0015943	0.15577	chr18	12328944	12377314	-	NM_006796; ENST00000269143; ENST00000588893; ENST00000590811; ENST00000591848; BC065016; OTTHUMT00000254603; OTTHUMT00000452968; OTTHUMT00000452969; OTTHUMT00000452970	10939	TC1800008116.hg.1	11.3965	11.8173	11.3854	11.8338	11.4562	11.7852	11.4735	11.7718	11.4884	11.6885
HYOU1	hypoxia up-regulated 1	12.5187	12.8591	-0.34037	-7.60588	0.0016036	0.15577	-	NA	NA	-	ENST00000630419	10525	TSUnmapped00000558.hg.1	12.7924	12.5864	12.8488	12.5103	12.944	12.5212	12.9113	12.4611	12.799	12.5146
PRR9	proline rich 9	4.67591	4.29029	0.38562	7.60408	0.001605	0.15577	chr1	153217584	153219317	+	NM_001195571; ENST00000368744; OTTHUMT00000039105; uc021ozw.1	574414	TC0100010025.hg.1	4.31375	4.64698	4.38463	4.60024	4.24835	4.73869	4.26995	4.68362	4.23476	4.71002
TSC1	tuberous sclerosis 1	11.774	12.1082	-0.33419	-7.59189	0.0016148	0.15601	chr9	132891348	132944633	-	NM_000368; NM_001162426; NM_001162427; ENST00000298552; ENST00000403810; ENST00000440111; ENST00000461879; ENST00000475903; ENST00000490179; ENST00000493467; ENST00000545250	7248	TC0900011819.hg.1	12.165	11.6987	12.0503	11.8328	12.1205	11.7363	12.1309	11.7906	12.0744	11.8118
SYS1-DBNDD2	SYS1-DBNDD2 readthrough (NMD candidate)	6.98391	7.56809	-0.58418	-7.52919	0.0016662	0.15972	chr20	45363169	45410610	+	NR_003189; OTTHUMT00000079444; OTTHUMT00000079448; OTTHUMT00000079450; OTTHUMT00000388405	767557	TC2000009925.hg.1	7.47404	7.14518	7.60853	6.96623	7.64497	6.87054	7.49809	6.99879	7.61481	6.93881
SYNDIG1	synapse differentiation inducing 1	6.17462	5.65077	0.52385	7.52331	0.0016712	0.15972	chr20	24469199	24666617	+	NM_024893; ENST00000376862; ENST00000482637; BC030637; OTTHUMT00000078376; OTTHUMT00000078377	79953	TC2000006993.hg.1	5.68101	6.03144	5.52762	6.25345	5.55317	6.17993	5.74305	6.2598	5.74898	6.14849
USP20	ubiquitin specific peptidase 20	6.06375	5.63328	0.43047	7.51806	0.0016756	0.15972	chr9	129834698	129881838	+	NM_001008563; NM_001110303; NM_006676; ENST00000315480; ENST00000358355; ENST00000372429; ENST00000472108; ENST00000474895; ENST00000491053; ENST00000491731; ENST00000494971; ENST00000496927; BC039593	10868	TC0900008935.hg.1	5.71612	5.98675	5.62314	6.06025	5.52119	6.13159	5.68627	6.04318	5.61968	6.09696
NIPA2	non imprinted in Prader-Willi/Angelman syndrome 2	6.99766	6.78703	0.21063	7.50343	0.001688	0.16019	chr15	22838641	22868384	+	NM_001008860; NM_001008892; NM_001008894; NM_001184888; NM_001184889; NM_030922; ENST00000337451; ENST00000359727; ENST00000398013; ENST00000398014; ENST00000539711; ENST00000559571; ENST00000560039; ENST00000560205; ENST00000560762; ENST00000561072; BC011775; OTTHUMT00000251137; OTTHUMT00000415640; OTTHUMT00000415641; OTTHUMT00000415642; OTTHUMT00000415643; OTTHUMT00000415644; OTTHUMT00000415645…	81614	TC1500006517.hg.1	6.76055	7.00697	6.79822	7.03585	6.81055	6.97993	6.75029	7.02702	6.81554	6.93855
DNAJA2	DnaJ (Hsp40) homolog, subfamily A, member 2	10.5997	10.5126	0.08705	7.4868	0.0017022	0.16083	chr16	46955362	46973788	-	NM_005880; ENST00000317089; ENST00000563158; ENST00000569553; ENST00000617000; BC013044; BC015809; OTTHUMT00000256769; OTTHUMT00000430628; OTTHUMT00000430629; OTTHUMT00000430630	10294	TC1600010179.hg.1	10.5152	10.6036	10.5147	10.5741	10.5316	10.5937	10.5035	10.6166	10.498	10.6102
PRKCSH	protein kinase C substrate 80K-H	13.4279	13.6688	-0.24093	-7.47001	0.0017167	0.16149	chr19	11435257	11450968	+	NM_001001329; NM_001289102; NM_001289103; NM_001289104; NM_002743; ENST00000585325; ENST00000585540; ENST00000586486; ENST00000587290; ENST00000587327; ENST00000587509; ENST00000588269; ENST00000589126; ENST00000589838; ENST00000589990; ENST00000590098; ENST00000591462; ENST00000591510; ENST00000591946; ENST00000592435; ENST00000592445; ENST00000592741; ENST00000593053; ENST00000593101; ENST00000…	5589	TC1900007031.hg.1	13.64	13.4484	13.6421	13.4464	13.6862	13.416	13.6612	13.4693	13.7145	13.3593
MB	myoglobin	5.37026	5.80733	-0.43706	-7.45461	0.0017301	0.16204	chr22	35606764	35637951	-	NM_005368; NM_203377; NM_203378; ENST00000359787; ENST00000397326; ENST00000397328; ENST00000401702; ENST00000406324; ENST00000419229; ENST00000442617; ENST00000443033; ENST00000447607; ENST00000451685; BC014547; BC018001; OTTHUMT00000319057; OTTHUMT00000319058; OTTHUMT00000319059; OTTHUMT00000319060; OTTHUMT00000319061; OTTHUMT00000319062; OTTHUMT00000319085; OTTHUMT00000319086; uc003aoa.3; uc00…	4151	TC2200008571.hg.1	5.88826	5.29792	5.79259	5.39317	5.70785	5.45378	5.87776	5.34344	5.77018	5.36301
TUB	tubby bipartite transcription factor	8.04017	7.50501	0.53516	7.43634	0.0017462	0.16284	chr11	8019244	8106112	+	NM_003320; NM_177972; ENST00000299506; ENST00000305253; ENST00000534099; BC075031; BC075032; OTTHUMT00000385821; OTTHUMT00000385822; OTTHUMT00000385823	7275	TC1100006773.hg.1	7.46359	8.08046	7.61002	7.99227	7.57285	7.94697	7.40805	8.16087	7.47053	8.02028
DGCR14	DiGeorge syndrome critical region gene 14	9.87048	10.2267	-0.35626	-7.4097	0.00177	0.16296	chr22	19130279	19144684	-	NM_022719; ENST00000252137; ENST00000434568; ENST00000469466; ENST00000472073; BC006542; OTTHUMT00000316432; OTTHUMT00000316433; OTTHUMT00000316434; OTTHUMT00000316435	8220	TC2200007971.hg.1	10.1671	9.94933	10.1653	9.88369	10.2356	9.87314	10.2835	9.81916	10.2821	9.82711
LOC100133091	uncharacterized LOC100133091; Salzman2013 ANNOTATED, INTERNAL, ncRNA, OVEXON best transcript NR_029411; Transcript Identified by AceView, Entrez Gene ID(s) 554248; 100133091, RefSeq ID(s) NR_029411	10.8198	11.0457	-0.22596	-7.40346	0.0017756	0.16296	chr7	76549311	76627982	+	NR_029411; ENST00000418663; ENST00000423084; ENST00000429707; ENST00000450661; BC078169; hsa_circ_0080809; LOC100133091.bAug10	100133091	TC0700008104.hg.1	11.054	10.8723	11.0655	10.785	11.0514	10.7352	11.0343	10.8747	11.0237	10.8317
VCP	valosin containing protein	14.8349	14.9086	-0.07365	-7.39686	0.0017816	0.16296	chr9	35056064	35073249	-	NM_007126; ENST00000358901; ENST00000417448; ENST00000448530; ENST00000466100; ENST00000479300; ENST00000480327; ENST00000493886; BC110913; BC121794; BC122550; OTTHUMT00000052290; OTTHUMT00000052291; OTTHUMT00000052292; OTTHUMT00000052293; OTTHUMT00000052294; OTTHUMT00000052295; OTTHUMT00000335213	7415	TC0900009929.hg.1	14.9149	14.8554	14.9182	14.8481	14.9217	14.8749	14.9188	14.8177	14.8693	14.7786
FLYWCH1	FLYWCH-type zinc finger 1	7.13883	7.34163	-0.2028	-7.39634	0.0017821	0.16296	chr16	2911937	2951208	+	NM_001308068; NM_020912; NM_032296; ENST00000253928; ENST00000344592; ENST00000416288; ENST00000570425; ENST00000570752; ENST00000570759; ENST00000571140; ENST00000571580; ENST00000571983; ENST00000573525; ENST00000573564; ENST00000574985; ENST00000575604; ENST00000575679; BC018712; BC028572; OTTHUMT00000436479; OTTHUMT00000436480; OTTHUMT00000436481; OTTHUMT00000436482; OTTHUMT00000436483; OTTHU…	84256	TC1600006644.hg.1	7.37801	7.11983	7.36052	7.11889	7.3495	7.1074	7.294	7.15866	7.32611	7.18938
MATN3	matrilin 3	3.54505	3.68258	-0.13753	-7.39254	0.0017855	0.16296	chr2	19992052	20012694	-	NM_002381; ENST00000407540; ENST00000421259; ENST00000478482; BC139907; OTTHUMT00000323925; OTTHUMT00000323926	4148	TC0200011888.hg.1	3.6674	3.56112	3.69447	3.57522	3.70188	3.51288	3.70267	3.52763	3.64647	3.54838
TFE3	transcription factor binding to IGHM enhancer 3	7.4889	8.1231	-0.63419	-7.35795	0.0018174	0.16473	chrX	49028726	49043517	-	NM_001282142; NM_006521; ENST00000315869; ENST00000481606; ENST00000487451; ENST00000493583; ENST00000495940; BC026027; OTTHUMT00000058872; OTTHUMT00000058873; OTTHUMT00000058874; OTTHUMT00000080953; OTTHUMT00000080955	7030	TC0X00009648.hg.1	8.25208	7.39654	8.07312	7.52856	8.19298	7.43044	8.12213	7.47434	7.97517	7.61464
CDH16	cadherin 16, KSP-cadherin	4.36039	3.93604	0.42435	7.35494	0.0018202	0.16473	chr16	66908122	66918984	-	NM_001204744; NM_001204745; NM_001204746; NM_004062; ENST00000299752; ENST00000394055; ENST00000565235; ENST00000565796; ENST00000567009; ENST00000567269; ENST00000568632; ENST00000568698; ENST00000570262; BC027912; OTTHUMT00000268839; OTTHUMT00000268840; OTTHUMT00000421376; OTTHUMT00000421377; OTTHUMT00000421378; OTTHUMT00000421379; OTTHUMT00000421380; OTTHUMT00000421381; OTTHUMT00000421382; uc0…	1014	TC1600010602.hg.1	4.00718	4.2585	3.8391	4.42871	3.94757	4.36463	3.90328	4.40281	3.98308	4.34728
PTPN22	protein tyrosine phosphatase, non-receptor type 22 (lymphoid)	4.43616	4.17762	0.25855	7.31787	0.0018552	0.16646	chr1	113813811	113871759	-	NM_001193431; NM_001308297; NM_012411; NM_015967; ENST00000359785; ENST00000420377; ENST00000460620; ENST00000469077; ENST00000484147; ENST00000525799; ENST00000528414; ENST00000529045; ENST00000532224; ENST00000534519; ENST00000538253; BC071670; OTTHUMT00000033015; OTTHUMT00000033016; OTTHUMT00000033017; OTTHUMT00000033018; OTTHUMT00000033019; OTTHUMT00000390434; OTTHUMT00000390435; OTTHUMT00000…	26191	TC0100015333.hg.1	4.13541	4.47444	4.25	4.42657	4.20996	4.39328	4.13837	4.47506	4.15435	4.41148
FBL	fibrillarin	8.77415	8.51775	0.2564	7.29891	0.0018734	0.16646	-	NA	NA	-	ENST00000629964	2091	TSUnmapped00000344.hg.1	8.52801	8.78324	8.62936	8.76239	8.50981	8.80199	8.40394	8.75075	8.51764	8.77238
FAM132B	family with sequence similarity 132, member B	5.52994	6.02076	-0.49083	-7.29493	0.0018773	0.16646	chr2	238158982	238168900	+	NM_001291832; ENST00000344233; ENST00000357303; ENST00000473274; ENST00000479091; ENST00000481917; ENST00000486834; ENST00000546354; OTTHUMT00000328502; OTTHUMT00000328503; OTTHUMT00000328505; OTTHUMT00000328506; OTTHUMT00000328507; OTTHUMT00000328508; OTTHUMT00000328509	151176	TC0200011276.hg.1	6.0041	5.56619	5.9883	5.48868	5.9289	5.6417	6.12812	5.42535	6.0544	5.52778
CLCN2	chloride channel, voltage-sensitive 2	4.73212	5.18108	-0.44896	-7.29248	0.0018797	0.16646	chr3	184346185	184361651	-	NM_001171087; NM_001171088; NM_001171089; NM_004366; ENST00000265593; ENST00000344937; ENST00000430397; ENST00000434054; ENST00000457512; ENST00000465231; ENST00000475279; ENST00000485667; ENST00000491162; BC072004; OTTHUMT00000345571; OTTHUMT00000345572; OTTHUMT00000345573; OTTHUMT00000345574; OTTHUMT00000345575; OTTHUMT00000345576; OTTHUMT00000345577; OTTHUMT00000345578; OTTHUMT00000345579	1181	TC0300013384.hg.1	5.12728	4.77552	5.22576	4.67806	5.0754	4.81606	5.25945	4.67795	5.21753	4.71303
TNNI1	troponin I type 1 (skeletal, slow)	3.64811	3.42885	0.21926	7.27675	0.001895	0.16646	chr1	201403767	201429866	-	NM_003281; ENST00000336092; ENST00000361379; ENST00000367312; ENST00000555340; ENST00000555948; ENST00000556362; ENST00000622580; BC012600; BC012601; OTTHUMT00000086945; OTTHUMT00000087001; OTTHUMT00000087002; OTTHUMT00000411678; OTTHUMT00000411679; OTTHUMT00000411680	7135	TC0100016914.hg.1	3.44042	3.6375	3.48555	3.59774	3.40795	3.65149	3.40892	3.67352	3.4014	3.68029
LEFTY2	left-right determination factor 2	7.52049	7.15839	0.3621	7.26706	0.0019045	0.16646	chr1	225936411	225941489	-	NM_001172425; NM_003240; ENST00000366820; ENST00000420304; ENST00000474493; ENST00000616737; BC035718; OTTHUMT00000091152; OTTHUMT00000091153; uc010pvk.2	7044	TC0100017503.hg.1	7.07195	7.57977	7.12472	7.53996	7.22907	7.4866	7.21845	7.46192	7.14773	7.5342
CLEC18B	C-type lectin domain family 18, member B	3.98191	4.39952	-0.41761	-7.26505	0.0019065	0.16646	chr16	74408270	74421953	-	NM_001011880; ENST00000339953; ENST00000425714; ENST00000564842; ENST00000617101; ENST00000619275; ENST00000620745; OTTHUMT00000434697; OTTHUMT00000434698; OTTHUMT00000435729	497190	TC1600010854.hg.1	4.38374	4.00883	4.44498	3.85395	4.42828	3.94595	4.31147	4.06541	4.42915	4.03542
SYN2	synapsin II	3.79126	3.65999	0.13127	7.26213	0.0019094	0.16646	chr3	12004360	12192032	+	NM_003178; NM_133625; ENST00000424884; ENST00000425297; ENST00000439861; ENST00000447752; ENST00000620175; ENST00000621198; BC051307; OTTHUMT00000339526; OTTHUMT00000339528; OTTHUMT00000339677; OTTHUMT00000339678; OTTHUMT00000339723; OTTHUMT00000339724	6854	TC0300006618.hg.1	3.64592	3.84718	3.69179	3.80393	3.67488	3.78986	3.6649	3.79318	3.62246	3.72216
NLRP14	NLR family, pyrin domain containing 14	4.19998	3.9138	0.28618	7.26208	0.0019095	0.16646	chr11	7020446	7071526	+	NM_176822; ENST00000299481; OTTHUMT00000384551	338323	TC1100006750.hg.1	3.87594	4.24253	3.92243	4.25489	3.97513	4.15929	3.94462	4.14186	3.85089	4.20136
DPP3	dipeptidyl-peptidase 3	9.11598	8.81756	0.29842	7.24921	0.0019222	0.16646	chr11	66480013	66509659	+	NM_001256670; NM_005700; NM_130443; ENST00000525738; ENST00000526250; ENST00000526515; ENST00000526667; ENST00000530165; ENST00000531272; ENST00000531314; ENST00000531354; ENST00000531863; ENST00000532019; ENST00000532677; ENST00000533725; ENST00000533799; ENST00000539085; ENST00000541961; ENST00000544603; BC001446; BC007221; BC014038; BC024271; OTTHUMT00000393422; OTTHUMT00000393423; OTTHUMT0000…	10072	TC1100013048.hg.1	8.78824	9.11276	8.87192	9.12095	8.79055	9.20641	8.77374	9.10428	8.86336	9.03549
IKZF2	IKAROS family zinc finger 2	7.33329	6.99027	0.34301	7.24669	0.0019248	0.16646	chr2	212999686	213152427	-	NM_001079526; NM_016260; ENST00000342002; ENST00000374319; ENST00000374326; ENST00000412444; ENST00000431520; ENST00000433134; ENST00000434687; ENST00000439848; ENST00000442445; ENST00000451136; ENST00000452786; ENST00000453575; ENST00000457361; ENST00000484040; BC028936; OTTHUMT00000256593; OTTHUMT00000256594; OTTHUMT00000336998; OTTHUMT00000336999; OTTHUMT00000337000; OTTHUMT00000337001; OTTHUM…	22807	TC0200015631.hg.1	6.97878	7.34192	7.02169	7.32359	6.99121	7.36676	6.93361	7.41505	7.02607	7.21911
TNF	tumor necrosis factor	4.12655	3.79021	0.33634	7.23502	0.0019365	0.16671	chr6	31575567	31578336	+	ENST00000449264; BC028148; OTTHUMT00000076390	7124	TC0600007596.hg.1	3.71873	4.19245	3.8326	4.03533	3.82686	4.11318	3.80075	4.12196	3.77213	4.16983
SLC6A6	solute carrier family 6 (neurotransmitter transporter), member 6	13.7495	13.9661	-0.21659	-7.21975	0.0019519	0.16671	chr3	14402576	14489349	+	NM_001134367; NM_001134368; NM_003043; NR_103507; ENST00000452151; ENST00000452775; ENST00000610642; ENST00000613060; ENST00000613930; ENST00000615188; ENST00000618278; ENST00000621751; ENST00000622176; ENST00000622186; ENST00000622810; BC137128; BC137129; OTTHUMT00000340507; OTTHUMT00000340508; OTTHUMT00000340509; OTTHUMT00000340510; OTTHUMT00000340511; OTTHUMT00000340512; OTTHUMT00000340513; OT…	6533	TC0300006677.hg.1	14.0575	13.8214	13.9349	13.7175	13.9143	13.7121	13.94	13.8196	13.9837	13.6769
HERC2P3	hect domain and RLD 2 pseudogene 3	9.97064	10.2064	-0.23577	-7.21779	0.0019539	0.16671	chr15	20379495	20506180	-	NR_036432; ENST00000412154; ENST00000414804; ENST00000424611; ENST00000426501; ENST00000428453; ENST00000429257; ENST00000429926; ENST00000430598; ENST00000437318; ENST00000440441; ENST00000440774; ENST00000454045; ENST00000456027; OTTHUMT00000347772; OTTHUMT00000347774; OTTHUMT00000347775; OTTHUMT00000348158; OTTHUMT00000348159; OTTHUMT00000348160; OTTHUMT00000348161; OTTHUMT00000348162; OTTHUMT…	283755	TC1500008616.hg.1	10.2616	9.97809	10.103	9.89385	10.2149	9.88504	10.2946	10.0787	10.1579	10.0175
PPP4R4	protein phosphatase 4, regulatory subunit 4	6.69481	7.074	-0.37919	-7.20601	0.001966	0.16671	chr14	94146128	94279735	+	NM_020958; NM_058237; ENST00000304338; ENST00000328839; ENST00000553661; ENST00000555690; ENST00000556470; ENST00000556884; BC068491; OTTHUMT00000413054; OTTHUMT00000413055; OTTHUMT00000413056; OTTHUMT00000413057; OTTHUMT00000413058; OTTHUMT00000413059; uc001ycs.1	57718	TC1400008058.hg.1	6.98007	6.65241	7.00404	6.61334	6.96807	6.75559	7.16647	6.72537	7.25134	6.72735
SF3A1	splicing factor 3a, subunit 1, 120kDa	12.0642	12.5211	-0.45687	-7.20199	0.0019701	0.16671	chr22	30331988	30356947	-	NM_005877; ENST00000215793; ENST00000411423; ENST00000444440; ENST00000447376; ENST00000463818; ENST00000471037; ENST00000471342; ENST00000485618; ENST00000496189; ENST00000498259; BC001976; BC007684; OTTHUMT00000320916; OTTHUMT00000320917; OTTHUMT00000320918; OTTHUMT00000320919; OTTHUMT00000320920; OTTHUMT00000320921; OTTHUMT00000320922; OTTHUMT00000320923; OTTHUMT00000320924; OTTHUMT00000320926	10291	TC2200008434.hg.1	12.58	12.0326	12.4771	12.0977	12.559	11.9895	12.5699	12.0248	12.4193	12.1765
TRMT10C	tRNA methyltransferase 10C, mitochondrial RNase P subunit	7.25161	6.80474	0.44687	7.19797	0.0019742	0.16671	chr3	101561836	101566446	+	NM_017819; ENST00000309922; ENST00000495642; BC035967; OTTHUMT00000353400; OTTHUMT00000353401	54931	TC0300008171.hg.1	6.80325	7.27915	6.95219	7.18243	6.83442	7.25642	6.73329	7.23103	6.70055	7.309
MTRNR2L6	MT-RNR2-like 6	8.078	7.70726	0.37074	7.18732	0.0019852	0.16695	chr7	142666272	142667718	+	ENST00000604952; OTTHUMT00000469394	100463482	TC0700009462.hg.1	7.78218	8.03203	7.75189	8.06364	7.70698	8.08233	7.61685	8.17457	7.67842	8.03744
SLITRK1	SLIT and NTRK-like family, member 1	7.81076	7.50046	0.3103	7.18017	0.0019927	0.16695	chr13	83877205	83882393	-	NM_001281503; NM_052910; ENST00000377084; BC051738; OTTHUMT00000045396	114798	TC1300009376.hg.1	7.49208	7.74603	7.41	7.8857	7.45334	7.76736	7.6518	7.9207	7.49506	7.734
NUBPL	nucleotide binding protein-like	4.04655	3.71266	0.33389	7.16599	0.0020076	0.16754	chr14	31490027	31558095	+	ENST00000552814; OTTHUMT00000409518	80224	TC1400010591.hg.1	3.65529	4.11547	3.661	4.09316	3.75305	4.03218	3.76838	4.00322	3.72558	3.98872
TRIM66	tripartite motif containing 66	5.37368	5.76473	-0.39105	-7.13324	0.0020424	0.16869	chr11	8612037	8671866	-	NM_014818; ENST00000299550; ENST00000402157; ENST00000481014; ENST00000525788; ENST00000529057; ENST00000529211; ENST00000530502; ENST00000531498; OTTHUMT00000318299; OTTHUMT00000318300; OTTHUMT00000387184; OTTHUMT00000387185; OTTHUMT00000387186; OTTHUMT00000387187; OTTHUMT00000387188; uc010rbo.2	9866	TC1100010033.hg.1	5.80052	5.36026	5.77819	5.25995	5.65915	5.45823	5.81828	5.36907	5.7675	5.42089
SCAF1	SR-related CTD-associated factor 1	8.03125	7.40231	0.62893	7.12847	0.0020475	0.16869	chr19	49642125	49658649	+	NM_021228; ENST00000360565; ENST00000595242; ENST00000598359; ENST00000601038; BC053992; OTTHUMT00000465764; OTTHUMT00000465766; OTTHUMT00000465767; OTTHUMT00000465768	58506	TC1900008549.hg.1	7.27408	8.13536	7.37265	8.1626	7.48179	8.00544	7.41381	8.00638	7.46924	7.84645
NR5A2	nuclear receptor subfamily 5, group A, member 2	13.3218	13.0858	0.23607	7.12456	0.0020518	0.16869	chr1	200027602	200177424	+	NM_001276464; NM_003822; NM_205860; ENST00000236914; ENST00000367357; ENST00000367362; ENST00000447034; ENST00000474307; ENST00000544748; BC118571; BC118652; OTTHUMT00000086497; OTTHUMT00000086498; OTTHUMT00000086499; OTTHUMT00000086500; OTTHUMT00000086501	2494	TC0100011129.hg.1	12.9639	13.2214	13.0643	13.3677	13.1788	13.4304	13.0694	13.3284	13.1525	13.2613
OR52A5	olfactory receptor, family 52, subfamily A, member 5	3.39055	2.92125	0.4693	7.12367	0.0020527	0.16869	chr11	5131692	5132642	-	NM_001005160; ENST00000307388; OTTHUMT00000142823; uc010qyx.2	390054	TC1100009911.hg.1	2.94208	3.4155	2.82008	3.49606	3.01	3.34405	2.87821	3.41679	2.95586	3.28033
TNFRSF1A	tumor necrosis factor receptor superfamily, member 1A	10.6578	11.1007	-0.44297	-7.10325	0.002075	0.16986	chr12	6328757	6342117	-	NM_001065; ENST00000162749; ENST00000366159; ENST00000437813; ENST00000440083; ENST00000534885; ENST00000535038; ENST00000535958; ENST00000536194; ENST00000536717; ENST00000537842; ENST00000538363; ENST00000539372; ENST00000540022; ENST00000543048; ENST00000543359; ENST00000543995; BC010140; OTTHUMT00000399037; OTTHUMT00000399038; OTTHUMT00000399039; OTTHUMT00000399040; OTTHUMT00000399041; OTTHUM…	7132	TC1200009722.hg.1	11.032	10.7127	11.108	10.6731	11.1841	10.5389	11.0525	10.7424	11.1272	10.6218
ASPRV1; PCBP1-AS1	aspartic peptidase, retroviral-like 1; PCBP1 antisense RNA 1	9.06045	9.35175	-0.2913	-7.09112	0.0020883	0.17031	chr2	69960089	70103220	-	NM_152792; NR_033872; ENST00000320256; ENST00000366234; ENST00000411429; ENST00000413069; ENST00000413436; ENST00000413791; ENST00000415060; ENST00000415222; ENST00000415742; ENST00000416068; ENST00000416395; ENST00000416506; ENST00000418308; ENST00000418564; ENST00000419542; ENST00000419963; ENST00000420309; ENST00000421255; ENST00000421843; ENST00000422515; ENST00000423402; ENST00000424748; ENS…	151516; 400960	TC0200012980.hg.1	9.32245	9.15945	9.34914	8.99468	9.35713	9.02577	9.34751	9.1191	9.38253	9.00324
SEMA4B	sema domain, immunoglobulin domain (Ig), transmembrane domain (TM) and short cytoplasmic domain, (semaphorin) 4B	10.5075	11.0086	-0.50113	-7.07703	0.002104	0.17069	chr15	90184918	90229679	+	NM_020210; NM_198925; ENST00000332496; ENST00000411539; ENST00000558051; ENST00000558065; ENST00000558848; ENST00000558895; ENST00000558975; ENST00000559074; ENST00000559247; ENST00000559300; ENST00000559792; ENST00000559983; ENST00000560003; ENST00000560089; ENST00000560263; ENST00000560993; ENST00000561085; ENST00000561252; ENST00000561321; BC110853; BC126438; OTTHUMT00000416809; OTTHUMT0000041…	10509	TC1500010783.hg.1	11.1961	10.4155	10.922	10.5187	10.9693	10.4987	11.0263	10.5883	10.9293	10.5161
OMD	osteomodulin	4.54666	4.03769	0.50897	7.07263	0.0021089	0.17069	chr9	92414245	92424554	-	NM_005014; ENST00000375550; BC046356; OTTHUMT00000053090	4958	TC0900010796.hg.1	4.00207	4.59377	4.10266	4.50851	3.98866	4.59718	3.93766	4.59819	4.15739	4.43567
SLC25A45	solute carrier family 25, member 45	6.57343	6.95802	-0.3846	-7.06223	0.0021206	0.17099	chr11	65375192	65383701	-	NM_001077241; NM_001278250; NM_001278251; NM_001300820; NM_182556; ENST00000294187; ENST00000398802; ENST00000524438; ENST00000525944; ENST00000526259; ENST00000526432; ENST00000526898; ENST00000527174; ENST00000529431; ENST00000529962; ENST00000530936; ENST00000531791; ENST00000533629; ENST00000534028; ENST00000534338; BC036869; OTTHUMT00000388740; OTTHUMT00000388741; OTTHUMT00000388742; OTTHUMT…	283130	TC1100011222.hg.1	6.96975	6.57223	6.98288	6.56485	6.99392	6.55192	6.83903	6.66339	7.00454	6.51474
TTBK2	tau tubulin kinase 2	8.77792	9.20814	-0.43023	-7.03926	0.0021466	0.1711	chr15	42738734	42920810	-	NM_173500; ENST00000267890; ENST00000562880; ENST00000564431; ENST00000566931; ENST00000567274; ENST00000567485; ENST00000567840; ENST00000622375; BC071556; OTTHUMT00000431106; OTTHUMT00000431431; OTTHUMT00000431432; OTTHUMT00000431433; OTTHUMT00000431434; OTTHUMT00000431435; OTTHUMT00000431644	146057	TC1500009200.hg.1	9.29878	8.72246	9.1402	8.9014	9.13879	8.79182	9.22778	8.7608	9.23518	8.7131
TDGF1	teratocarcinoma-derived growth factor 1	3.04442	3.22336	-0.17894	-7.02209	0.0021664	0.1711	chr3	46612435	46626543	+	ENST00000444264; OTTHUMT00000344228	6997	TC0300013825.hg.1	3.16702	3.08526	3.25514	3.02864	3.23611	3.03845	3.22085	3.04147	3.2377	3.02829
FIBIN	fin bud initiation factor homolog (zebrafish)	6.23154	5.68234	0.54919	7.01505	0.0021746	0.1711	chr11	26994081	26997085	+	NM_203371; ENST00000318627; BC026873; OTTHUMT00000387945	387758	TC1100007110.hg.1	5.63983	6.26288	5.79244	6.14946	5.76007	6.12584	5.61157	6.28901	5.60781	6.3305
SLC17A8	solute carrier family 17 (vesicular glutamate transporter), member 8	3.74479	4.00432	-0.25953	-7.01493	0.0021747	0.1711	chr12	100357079	100422059	+	NM_001145288; NM_139319; ENST00000323346; ENST00000392989; ENST00000547922; ENST00000552697; BC117229; BC143396; OTTHUMT00000408673; OTTHUMT00000408674; OTTHUMT00000408675; OTTHUMT00000408676; uc010svi.2	246213	TC1200008593.hg.1	4.02538	3.73641	3.95246	3.77477	4.01109	3.73327	3.95916	3.77978	4.07351	3.69973
CLIP2	CAP-GLY domain containing linker protein 2	7.76152	8.28858	-0.52706	-7.01282	0.0021772	0.1711	chr7	74289475	74405943	+	NM_003388; NM_032421; ENST00000223398; ENST00000361545; ENST00000395060; ENST00000474962; ENST00000482424; ENST00000487091; ENST00000487447; ENST00000491075; ENST00000493166; BC150332; OTTHUMT00000252555; OTTHUMT00000252556; OTTHUMT00000351536; OTTHUMT00000351537; OTTHUMT00000351538; OTTHUMT00000351539; OTTHUMT00000351540; OTTHUMT00000351541; uc003uam.3	7461	TC0700008003.hg.1	8.20739	7.78864	8.33183	7.70269	8.16498	7.88164	8.33854	7.67705	8.40017	7.75759
RNF144B	ring finger protein 144B	7.4746	7.01368	0.46092	7.00336	0.0021882	0.1711	chr6	18387350	18468874	+	NM_182757; ENST00000259939; ENST00000486622; BC063311; OTTHUMT00000039965; OTTHUMT00000039966; uc003ncs.3	255488	TC0600007108.hg.1	7.00417	7.41968	7.06719	7.43017	7.10104	7.40644	6.95489	7.50995	6.9411	7.60678
VGLL3	vestigial-like family member 3	8.08134	7.57819	0.50315	7.00166	0.0021902	0.1711	chr3	86937969	86991119	-	NM_016206; ENST00000383698; ENST00000398399; ENST00000494229; BC094780; OTTHUMT00000352805; OTTHUMT00000352806; OTTHUMT00000352807	389136	TC0300011706.hg.1	7.45976	8.06631	7.61529	8.00726	7.65685	8.14994	7.59679	7.9089	7.56229	8.27431
POU3F4	POU class 3 homeobox 4	3.7593	3.50335	0.25595	6.99988	0.0021923	0.1711	chrX	83508250	83512127	+	NM_000307; ENST00000373200; OTTHUMT00000057368	5456	TC0X00007767.hg.1	3.53733	3.73317	3.56278	3.71421	3.45486	3.80994	3.48703	3.76502	3.47474	3.77417
SLC30A6	solute carrier family 30 (zinc transporter), member 6	11.7087	11.45	0.25876	6.99448	0.0021986	0.1711	chr2	32165841	32224379	+	NM_001193513; NM_001193514; NM_001193515; NM_017964; ENST00000282587; ENST00000357055; ENST00000379343; ENST00000406369; ENST00000435660; ENST00000440718; ENST00000449777; ENST00000454324; ENST00000457724; BC066903; OTTHUMT00000250254; OTTHUMT00000325226; OTTHUMT00000325227; OTTHUMT00000325228; OTTHUMT00000325229; OTTHUMT00000325230; OTTHUMT00000325231; uc010ezr.2; uc010ymw.2	55676	TC0200007176.hg.1	11.419	11.6952	11.4567	11.6831	11.53	11.6862	11.386	11.7691	11.4582	11.7101
BCKDHB	branched chain keto acid dehydrogenase E1, beta polypeptide	8.46192	8.92041	-0.45849	-6.98423	0.0022107	0.1711	chr6	80106627	80346270	+	NM_000056; NM_183050; ENST00000320393; ENST00000356489; ENST00000369760; ENST00000468520; ENST00000486968; ENST00000491328; BC034481; BC040139; OTTHUMT00000043908; OTTHUMT00000043909; OTTHUMT00000043910; OTTHUMT00000043911; OTTHUMT00000043912; OTTHUMT00000043913	594	TC0600008632.hg.1	8.85951	8.48986	8.86464	8.54035	8.85735	8.45101	8.96707	8.47026	9.05345	8.35811
FAM161B	family with sequence similarity 161, member B	7.58246	7.22348	0.35898	6.98245	0.0022128	0.1711	chr14	73896164	73950414	-	NM_152445; ENST00000286544; ENST00000556794; BC053909; OTTHUMT00000412611; OTTHUMT00000412612	145483	TC1400009679.hg.1	7.15933	7.69527	7.27872	7.53872	7.19185	7.59971	7.27006	7.53993	7.21742	7.53866
INTS7	integrator complex subunit 7	7.88555	8.24643	-0.36088	-6.97518	0.0022215	0.1711	chr1	211940399	212035660	-	NM_001199809; NM_001199811; NM_001199812; NM_015434; NR_037667; ENST00000366992; ENST00000366993; ENST00000366994; ENST00000440600; ENST00000460867; ENST00000461212; ENST00000462910; ENST00000469606; ENST00000475798; ENST00000612340; ENST00000619805; BC020523; BC030716; BC033918; OTTHUMT00000090142; OTTHUMT00000090143; OTTHUMT00000090144; OTTHUMT00000090145; OTTHUMT00000090146; OTTHUMT00000090147…	25896	TC0100017229.hg.1	8.1411	7.97509	8.29746	7.82044	8.25053	7.86151	8.24362	7.85847	8.29941	7.91223
AS3MT	arsenite methyltransferase	7.02861	6.84187	0.18673	6.97162	0.0022258	0.1711	chr10	102869453	102901899	+	NM_020682; ENST00000369880; ENST00000615257; OTTHUMT00000050107	57412	TC1000012496.hg.1	6.86077	7.05271	6.78359	7.01695	6.91916	7.14194	6.90405	6.98775	6.7418	6.94369
CEP128	centrosomal protein 128kDa	5.45357	6.08431	-0.63074	-6.94046	0.0022634	0.17214	chr14	80476983	80959517	-	NM_152446; ENST00000216517; ENST00000281129; ENST00000553717; ENST00000554298; ENST00000554368; ENST00000554502; ENST00000554728; ENST00000554827; ENST00000555265; ENST00000555529; ENST00000556042; ENST00000556061; ENST00000556800; ENST00000556981; ENST00000557377; ENST00000557411; BC150610	145508	TC1400009829.hg.1	6.09924	5.40391	5.95075	5.62684	6.13516	5.38426	6.04271	5.50087	6.1937	5.35197
B3GALNT2	beta-1,3-N-acetylgalactosaminyltransferase 2	9.31511	9.16649	0.14861	6.93889	0.0022653	0.17214	chr1	235447190	235504481	-	NM_001277155; NM_152490; ENST00000313984; ENST00000366600; ENST00000461994; ENST00000462374; ENST00000477694; ENST00000494378; ENST00000612859; BC029564; OTTHUMT00000097376; OTTHUMT00000097377; OTTHUMT00000097378; OTTHUMT00000097379; OTTHUMT00000097380; OTTHUMT00000097381; OTTHUMT00000097382	148789	TC0100017828.hg.1	9.1659	9.29106	9.11782	9.33053	9.20955	9.33913	9.15228	9.33436	9.18692	9.28046
ATG14	autophagy related 14	9.52963	9.34813	0.1815	6.93478	0.0022703	0.17214	chr14	55366391	55411858	-	NM_014924; ENST00000247178; ENST00000558189; BC109089; BC109090; OTTHUMT00000416991; OTTHUMT00000416992	22863	TC1400009256.hg.1	9.41297	9.53309	9.29623	9.46571	9.37669	9.51127	9.34387	9.57232	9.31089	9.56575
C8orf44	chromosome 8 open reading frame 44	7.13452	6.83566	0.29886	6.92787	0.0022788	0.17214	chr8	66667552	66685564	+	NM_019607; ENST00000390159; ENST00000518860; ENST00000519561; ENST00000521113; ENST00000521889; BC014448; OTTHUMT00000379242; OTTHUMT00000379243; OTTHUMT00000380129; OTTHUMT00000380130; OTTHUMT00000380131	56260	TC0800012310.hg.1	6.78322	7.09803	6.87323	7.04089	6.8716	7.12149	6.7986	7.22357	6.85166	7.1886
PPP1R9B	protein phosphatase 1, regulatory subunit 9B	6.5451	7.10818	-0.56309	-6.92531	0.002282	0.17214	chr17	50133735	50150630	-	NM_032595; ENST00000513579; ENST00000612501; OTTHUMT00000366722; OTTHUMT00000366735	84687	TC1700011084.hg.1	6.98564	6.62863	7.15437	6.5664	7.01189	6.61527	7.21655	6.45746	7.17247	6.45771
F8	coagulation factor VIII, procoagulant component	6.28218	6.50513	-0.22294	-6.9209	0.0022874	0.17214	chrX	154835788	155026940	-	NM_000132; NM_019863; ENST00000330287; ENST00000360256; ENST00000423959; ENST00000453950; ENST00000483822; OTTHUMT00000058869; OTTHUMT00000082826; OTTHUMT00000083107; OTTHUMT00000156197; OTTHUMT00000316136	2157	TC0X00011226.hg.1	6.6235	6.28796	6.3848	6.19822	6.46698	6.32042	6.63731	6.43571	6.41305	6.1686
VSTM4	V-set and transmembrane domain containing 4	8.72774	9.11334	-0.3856	-6.9004	0.002313	0.17259	chr10	49014245	49115532	-	NM_001031746; NM_144984; ENST00000298454; ENST00000332853; ENST00000476018; BC041414; OTTHUMT00000047966; OTTHUMT00000047967; OTTHUMT00000047968	196740	TC1000010589.hg.1	9.15218	8.83236	8.9846	8.51982	9.14115	8.6558	9.04405	8.84826	9.24473	8.78247
TACR3	tachykinin receptor 3	3.22894	3.56851	-0.33956	-6.89962	0.0023139	0.17259	chr4	103586031	103719816	-	NM_001059; ENST00000304883; BC121806; BC122551; OTTHUMT00000253804	6870	TC0400011483.hg.1	3.57471	3.21834	3.63843	3.18013	3.58908	3.21922	3.56308	3.20795	3.47724	3.31907
ZNF470	zinc finger protein 470	7.6631	7.34278	0.32032	6.89611	0.0023184	0.17259	chr19	56567511	56588911	+	NM_001001668; ENST00000330619; ENST00000391709; ENST00000594953; ENST00000601059; ENST00000601579; ENST00000601902; BC136762; OTTHUMT00000459707; OTTHUMT00000459708; OTTHUMT00000459796; OTTHUMT00000459835; OTTHUMT00000462200	388566	TC1900008967.hg.1	7.29413	7.73074	7.39983	7.60967	7.35562	7.68599	7.3049	7.71001	7.35939	7.57905
CHST7	carbohydrate (N-acetylglucosamine 6-O) sulfotransferase 7	4.80266	4.42101	0.38165	6.89039	0.0023256	0.17259	chrX	46573687	46598496	+	NM_019886; ENST00000276055; BC045537; OTTHUMT00000056362	56548	TC0X00007112.hg.1	4.33598	4.88204	4.49705	4.75198	4.46597	4.76671	4.36206	4.83876	4.44398	4.77379
NR5A1	nuclear receptor subfamily 5, group A, member 1	3.89851	3.65836	0.24016	6.86944	0.0023522	0.17363	chr9	124481236	124507430	-	NM_004959; ENST00000373587; ENST00000373588; ENST00000455734; ENST00000620110; BC032501; OTTHUMT00000054029; OTTHUMT00000054030; OTTHUMT00000054031	2516	TC0900011499.hg.1	3.63983	3.88818	3.61902	3.9274	3.72898	3.84224	3.65181	3.95145	3.65216	3.88331
DDX51	DEAD (Asp-Glu-Ala-Asp) box polypeptide 51	5.62465	5.17288	0.45176	6.86667	0.0023557	0.17363	chr12	132136594	132144335	-	NM_175066; ENST00000329073; ENST00000397333; ENST00000462829; ENST00000541489; ENST00000545991; ENST00000546058; BC040185; OTTHUMT00000398978; OTTHUMT00000398979; OTTHUMT00000398980; OTTHUMT00000398981; OTTHUMT00000398982; OTTHUMT00000398983	317781	TC1200012512.hg.1	5.11166	5.68344	5.26692	5.61282	5.08268	5.70708	5.16735	5.60851	5.23581	5.51139
PITHD1	PITH (C-terminal proteasome-interacting domain of thioredoxin-like) domain containing 1	12.3481	12.5661	-0.21796	-6.84885	0.0023787	0.17414	chr1	23778386	23788232	+	NM_020362; ENST00000246151; ENST00000374524; ENST00000415372; BC017208; OTTHUMT00000008243; OTTHUMT00000008244; OTTHUMT00000096559	57095	TC0100007333.hg.1	12.5218	12.3885	12.5527	12.3212	12.5757	12.309	12.6237	12.3229	12.5564	12.399
SERINC3	serine incorporator 3	14.1229	14.2933	-0.17041	-6.84866	0.002379	0.17414	chr20	44496221	44522109	-	NM_006811; NM_198941; ENST00000255175; ENST00000342374; ENST00000411544; ENST00000468234; BC006088; OTTHUMT00000080544; OTTHUMT00000080545; OTTHUMT00000080546	10955	TC2000009196.hg.1	14.3348	14.0935	14.2859	14.1316	14.2957	14.0927	14.2825	14.1225	14.2677	14.1743
LY6G6F	lymphocyte antigen 6 complex, locus G6F	3.62374	3.95485	-0.33111	-6.83889	0.0023917	0.17419	chr6	31706863	31710679	+	ENST00000375832; BC137212; BC137213; OTTHUMT00000076532	259215	TC0600014103.hg.1	3.85828	3.68486	3.95139	3.64902	3.95944	3.62767	4.02993	3.56158	3.97521	3.59556
SH3D21	SH3 domain containing 21	3.71846	4.17245	-0.45399	-6.83574	0.0023958	0.17419	chr1	36306387	36321347	+	NM_001162530; NM_024676; ENST00000373139; ENST00000453908; ENST00000496636; ENST00000505871; ENST00000508854; OTTHUMT00000021693; OTTHUMT00000023747; OTTHUMT00000359558; OTTHUMT00000359559	79729	TC0100018210.hg.1	4.13239	3.81698	4.06008	3.77874	4.22088	3.64539	4.27118	3.66557	4.17772	3.68561
ARAF	A-Raf proto-oncogene, serine/threonine kinase	11.9337	12.1979	-0.26421	-6.82713	0.0024071	0.17442	chrX	47561100	47571927	+	NM_001256196; NM_001256197; NM_001654; ENST00000290277; ENST00000377039; ENST00000377045; ENST00000469505; ENST00000470206; ENST00000489496; BC002466; BC007514; OTTHUMT00000056418; OTTHUMT00000056419; OTTHUMT00000056420; OTTHUMT00000056421; OTTHUMT00000056422	369	TC0X00007148.hg.1	12.1985	11.9256	12.1727	11.9877	12.187	11.9534	12.1786	11.9576	12.2529	11.8444
HIST2H2AC	histone cluster 2, H2ac	13.618	13.4559	0.16213	6.80897	0.0024312	0.17499	chr1	149886940	149887411	+	NM_003517; ENST00000331380; BC060324; OTTHUMT00000087128	8338	TC0100009880.hg.1	13.4615	13.5967	13.4415	13.6692	13.4383	13.6493	13.4752	13.5861	13.4628	13.5887
GSK3B	glycogen synthase kinase 3 beta	12.906	13.287	-0.38105	-6.80301	0.0024392	0.17499	chr3	119821323	120094417	-	NM_001146156; NM_002093; ENST00000264235; ENST00000316626; ENST00000473886; ENST00000474830; BC000251; BC012760; OTTHUMT00000258240; OTTHUMT00000258241; OTTHUMT00000319789; OTTHUMT00000319790	2932	TC0300012132.hg.1	13.2942	12.8787	13.181	13.0058	13.3316	12.8144	13.3272	12.9258	13.3011	12.9051
CDR1; CDR1-AS	Memczak2013 ANTISENSE, CDS, coding, downstream_end, upstream_start, UTR3, UTR5 best transcript NM_004065; CDR1 antisense RNA; CDR1 antisense RNA [Source:HGNC Symbol;Acc:HGNC:48926]	17.2515	16.9493	0.30217	6.79593	0.0024487	0.17499	chrX	140781059	140784862	+	hsa_circ_0001946; OTTHUMT00000481661; uc004fbf.2	-	TC0X00008596.hg.1	16.9497	17.3289	16.8851	17.2607	17.0552	17.2665	16.7896	17.1573	17.0671	17.2441
FAM105A	family with sequence similarity 105, member A	9.55308	10.0728	-0.51972	-6.78944	0.0024574	0.17499	chr5	14581775	14616178	+	NM_019018; ENST00000274217; ENST00000506258; ENST00000513825; BC011524; OTTHUMT00000253710; OTTHUMT00000366180; OTTHUMT00000366181	54491	TC0500006816.hg.1	10.1687	9.55524	10.041	9.69791	10.1009	9.54524	10.1418	9.40527	9.91158	9.56176
NVL	nuclear VCP-like	12.0741	11.585	0.48916	6.78811	0.0024592	0.17499	chr1	224227334	224330387	-	NM_001243146; NM_001243147; NM_002533; NM_206840; ENST00000281701; ENST00000340871; ENST00000391875; ENST00000436927; ENST00000461466; ENST00000461546; ENST00000462893; ENST00000467882; ENST00000468088; ENST00000468673; ENST00000469075; ENST00000469968; ENST00000470903; ENST00000470989; ENST00000481213; ENST00000482491; ENST00000483094; ENST00000487758; ENST00000488718; ENST00000489194; ENST00000…	4931	TC0100017467.hg.1	11.5023	12.1314	11.5109	12.1978	11.6191	12.0433	11.6701	11.9796	11.6226	12.0186
VPS37C	vacuolar protein sorting 37 homolog C (S. cerevisiae)	9.03305	9.38409	-0.35104	-6.77805	0.0024729	0.17499	chr11	61130256	61161617	-	NM_017966; ENST00000301765; ENST00000535818; ENST00000536000; ENST00000538036; BC141827; BC142702; OTTHUMT00000396467; OTTHUMT00000396470; OTTHUMT00000396471; OTTHUMT00000396472	55048	TC1100011022.hg.1	9.36599	9.14325	9.39877	8.96044	9.38922	8.99163	9.44194	8.97665	9.32453	9.09327
MEX3C	mex-3 RNA binding family member C	8.60692	8.16539	0.44153	6.7696	0.0024844	0.17499	chr18	51174550	51218304	-	NM_016626; ENST00000406189; ENST00000591040; ENST00000592416; ENST00000616921; OTTHUMT00000255990; OTTHUMT00000449559; OTTHUMT00000449560	51320	TC1800008707.hg.1	8.21691	8.54523	8.06204	8.72431	8.252	8.54701	8.1646	8.60007	8.13138	8.61797
HOXB13	homeobox B13	4.11227	3.52874	0.58353	6.76268	0.0024939	0.17499	chr17	48724763	48729178	-	NM_006361; ENST00000290295; BC007092; BC070233; OTTHUMT00000358087	10481	TC1700011004.hg.1	3.43517	4.09992	3.62785	3.99114	3.39098	4.15925	3.58296	3.97239	3.60677	4.33865
C1QTNF7	C1q and tumor necrosis factor related protein 7	3.39746	3.13924	0.25822	6.76167	0.0024953	0.17499	chr4	15339818	15446167	+	NM_001135170; NM_001135171; NM_031911; ENST00000295297; ENST00000382383; ENST00000397700; ENST00000429690; ENST00000444304; ENST00000510958; ENST00000512144; BC022187; BC024015; OTTHUMT00000214233; OTTHUMT00000250891; OTTHUMT00000359352; OTTHUMT00000359353; OTTHUMT00000359354; OTTHUMT00000359355	114905	TC0400006936.hg.1	3.05807	3.45707	3.16396	3.39238	3.18252	3.39515	3.14383	3.41544	3.14783	3.32729
IRS2	Transcript Identified by AceView, Entrez Gene ID(s) 8660	7.67064	7.39579	0.27485	6.76073	0.0024966	0.17499	chr13	109757245	109757958	-	IRS2.bAug10-unspliced	-	TC1300009766.hg.1	7.44546	7.64779	7.37071	7.60129	7.31342	7.71474	7.46856	7.66859	7.38081	7.72079
ENAH	enabled homolog (Drosophila)	13.4991	13.3166	0.18251	6.74392	0.0025199	0.17512	chr1	225486832	225653143	-	NM_001008493; NM_018212; ENST00000284563; ENST00000358675; ENST00000366843; ENST00000366844; ENST00000391874; ENST00000483952; ENST00000497899; ENST00000498108; ENST00000612656; BC095481; OTTHUMT00000092060; OTTHUMT00000092061; OTTHUMT00000092062; OTTHUMT00000092063; OTTHUMT00000098791; OTTHUMT00000357426; OTTHUMT00000357427; OTTHUMT00000357429; OTTHUMT00000473709	55740	TC0100017491.hg.1	13.2441	13.3745	13.2962	13.4798	13.3887	13.5478	13.2931	13.5784	13.3608	13.515
ATP10A	ATPase, class V, type 10A	5.61211	5.22213	0.38998	6.74186	0.0025227	0.17512	chr15	25677273	25865172	-	NM_024490; ENST00000356865; ENST00000389967; ENST00000553577; ENST00000555450; ENST00000555756; ENST00000555815; ENST00000619904; BC052251; OTTHUMT00000414830; OTTHUMT00000414831; OTTHUMT00000414832; OTTHUMT00000414833; OTTHUMT00000414834; OTTHUMT00000414835	57194	TC1500008757.hg.1	5.22887	5.66519	5.13087	5.65766	5.17075	5.64681	5.29726	5.51794	5.28289	5.57294
COPG1	coatomer protein complex subunit gamma 1	11.4524	11.6785	-0.22606	-6.74172	0.0025229	0.17512	chr3	129249606	129277773	+	NM_016128; ENST00000314797; ENST00000504350; ENST00000504547; ENST00000509208; ENST00000509889; ENST00000512034; ENST00000513410; ENST00000513965; ENST00000514478; ENST00000515725; BC066650; OTTHUMT00000355456; OTTHUMT00000355457; OTTHUMT00000355459; OTTHUMT00000355460; OTTHUMT00000355461; OTTHUMT00000355463; OTTHUMT00000355464; OTTHUMT00000355468; OTTHUMT00000355469; OTTHUMT00000355881	22820	TC0300008766.hg.1	11.6606	11.5068	11.6649	11.486	11.6641	11.471	11.7374	11.4009	11.6654	11.3974
SNED1	sushi, nidogen and EGF-like domains 1	8.22714	8.56201	-0.33487	-6.72945	0.0025401	0.17523	chr2	240998838	241095568	+	NM_001080437; ENST00000310397; ENST00000342631; ENST00000401644; ENST00000401884; ENST00000405547; ENST00000420591; ENST00000431690; ENST00000466618; ENST00000469006; ENST00000483962; ENST00000491761; ENST00000493358; OTTHUMT00000323935; OTTHUMT00000323937; OTTHUMT00000323938; OTTHUMT00000323939; OTTHUMT00000323940; OTTHUMT00000323989; OTTHUMT00000323990; OTTHUMT00000323991; OTTHUMT00000323992; O…	25992	TC0200011379.hg.1	8.52792	8.29697	8.61912	8.10509	8.55201	8.18659	8.57235	8.29734	8.53863	8.24971
ATP6AP2	ATPase, H+ transporting, lysosomal accessory protein 2	14.2513	14.4938	-0.24252	-6.7275	0.0025429	0.17523	chrX	40580908	40606637	+	NM_005765; ENST00000378438; ENST00000423649; ENST00000436783; ENST00000447485; ENST00000479120; ENST00000486558; ENST00000487051; BC084541; OTTHUMT00000060676; OTTHUMT00000060677; OTTHUMT00000060678; OTTHUMT00000060679; OTTHUMT00000060680; OTTHUMT00000060681; OTTHUMT00000060682	10159	TC0X00007012.hg.1	14.568	14.1833	14.499	14.2745	14.4429	14.2277	14.4628	14.2712	14.4965	14.2998
PFN3	profilin 3	4.80261	4.95227	-0.14966	-6.72314	0.002549	0.17523	chr5	177400107	177400636	-	NM_001029886; ENST00000358571; BC132952; BC132954; OTTHUMT00000373234; uc003mgl.2	345456	TC0500012970.hg.1	4.98184	4.77497	4.91927	4.74095	4.9841	4.81794	4.95036	4.86428	4.92581	4.81492
KREMEN2	kringle containing transmembrane protein 2	3.96016	3.61359	0.34657	6.71579	0.0025595	0.17538	chr16	2963944	2968383	+	NM_001253725; NM_001253726; NM_024507; NM_172229; ENST00000303746; ENST00000319500; ENST00000571007; ENST00000572045; ENST00000575769; ENST00000575885; BC003533; BC009383; OTTHUMT00000250964; OTTHUMT00000250965; OTTHUMT00000436496; OTTHUMT00000436497; OTTHUMT00000436498; OTTHUMT00000436499; uc002csi.3	79412	TC1600006646.hg.1	3.57755	3.96644	3.70472	3.92759	3.64873	3.93384	3.52566	4.04898	3.61129	3.92394
ATP2C2	ATPase, Ca++ transporting, type 2C, member 2	5.51836	4.98941	0.52895	6.70444	0.0025756	0.17554	chr16	84368523	84464187	+	NM_001286527; NM_001291454; NM_014861; ENST00000262429; ENST00000416219; ENST00000420010; ENST00000563340; ENST00000564099; ENST00000565546; ENST00000565631; ENST00000565927; ENST00000566874; ENST00000567222; ENST00000567629; ENST00000567892; ENST00000568160; ENST00000569207; ENST00000624933; OTTHUMT00000433404; OTTHUMT00000433405; OTTHUMT00000433406; OTTHUMT00000433407; OTTHUMT00000433408; OTTHU…	9914	TC1600008646.hg.1	5.01299	5.46063	4.90368	5.52724	5.12542	5.45882	5.01211	5.46775	4.89284	5.67734
CDC73	cell division cycle 73	10.4985	10.2646	0.23397	6.67177	0.0026229	0.17554	chr1	193121958	193254812	+	NM_024529; ENST00000367435; ENST00000477868; ENST00000482484; BC065037; OTTHUMT00000086696; OTTHUMT00000086697; OTTHUMT00000086698	79577	TC0100011027.hg.1	10.3075	10.4766	10.2866	10.4895	10.1823	10.5524	10.278	10.4986	10.2686	10.4757
PRB1	proline-rich protein BstNI subfamily 1	4.70493	4.18252	0.52241	6.66751	0.0026292	0.17554	chr12	11351823	11355591	-	NM_005039; NM_199353; NM_199354; ENST00000240636; ENST00000500254; ENST00000545626; BC141917; OTTHUMT00000402310; OTTHUMT00000402311; OTTHUMT00000402312	5542	TC1200012766.hg.1	4.08698	4.80302	4.22514	4.62205	4.06801	4.77697	4.27256	4.70165	4.25991	4.62098
NFATC2	nuclear factor of activated T-cells, cytoplasmic, calcineurin-dependent 2	7.48276	7.20846	0.27429	6.664	0.0026344	0.17554	chr20	51386957	51562831	-	NM_001136021; NM_001258292; NM_001258294; NM_001258295; NM_001258296; NM_001258297; NM_012340; NM_173091; ENST00000371564; ENST00000396009; ENST00000414705; ENST00000496054; ENST00000609507; ENST00000609943; ENST00000610033; BC136418; BC144074; OTTHUMT00000079729; OTTHUMT00000079730; OTTHUMT00000258917; OTTHUMT00000472013; OTTHUMT00000472014; OTTHUMT00000472015; OTTHUMT00000472016	4773	TC2000009458.hg.1	7.21919	7.46037	7.1132	7.51271	7.26674	7.44089	7.24684	7.4658	7.19634	7.53401
CCDC58	coiled-coil domain containing 58	8.62598	8.41383	0.21215	6.66269	0.0026363	0.17554	chr3	122359591	122383231	-	NM_001017928; NM_001308326; ENST00000291458; ENST00000460810; ENST00000466854; ENST00000479414; ENST00000479899; ENST00000497726; ENST00000498466; BC062725; OTTHUMT00000355754; OTTHUMT00000355755; OTTHUMT00000355756; OTTHUMT00000355757; OTTHUMT00000355758; OTTHUMT00000355759; OTTHUMT00000355760	131076	TC0300012186.hg.1	8.37836	8.60672	8.29981	8.61324	8.46519	8.69481	8.4644	8.59595	8.4614	8.61918
LIMK2	LIM domain kinase 2	9.45607	9.12086	0.33522	6.65797	0.0026432	0.17554	chr22	31212239	31280080	+	NM_001031801; NM_005569; NM_016733; ENST00000331728; ENST00000333611; ENST00000340552; ENST00000406516; ENST00000425203; ENST00000462625; ENST00000465937; ENST00000467301; ENST00000482270; BC013051; OTTHUMT00000321911; OTTHUMT00000321912; OTTHUMT00000321913; OTTHUMT00000321914; OTTHUMT00000321915; OTTHUMT00000321916; OTTHUMT00000321917; OTTHUMT00000321918; OTTHUMT00000321919	3985	TC2200007088.hg.1	9.17573	9.33717	9.12461	9.4115	9.14035	9.56592	9.06778	9.4946	9.09582	9.47118
NEK10	NIMA-related kinase 10	3.95474	4.20295	-0.24821	-6.65723	0.0026443	0.17554	chr3	27109582	27369460	-	NM_001031741; NM_001304384; NM_152534; NM_199347; ENST00000295720; ENST00000341435; ENST00000383770; ENST00000383771; ENST00000424275; ENST00000429845; ENST00000435584; ENST00000435750; ENST00000460447; ENST00000474938; ENST00000491627; ENST00000498182; ENST00000574215; BC045758; OTTHUMT00000252996; OTTHUMT00000340979; OTTHUMT00000340980; OTTHUMT00000340981; OTTHUMT00000340982; OTTHUMT00000340984…	152110	TC0300010557.hg.1	4.18025	3.9933	4.19724	3.85398	4.24442	3.95438	4.23588	3.95336	4.15697	4.01871
FKTN	fukutin	8.13597	7.69734	0.43863	6.65619	0.0026459	0.17554	chr9	105558130	105641118	+	NM_001079802; NM_001198963; NM_006731; ENST00000223528; ENST00000357998; ENST00000374705; ENST00000448551; ENST00000457847; ENST00000479846; ENST00000490134; ENST00000602526; ENST00000602661; BC101808; BC112038; BC117699; BC117700; OTTHUMT00000053505; OTTHUMT00000053506; OTTHUMT00000053507; OTTHUMT00000053508; OTTHUMT00000053509; OTTHUMT00000053510; OTTHUMT00000467578; OTTHUMT00000467579; uc004bc…	2218	TC0900008316.hg.1	7.65245	8.19946	7.67093	8.20338	7.63957	8.1958	7.7857	8.09028	7.73805	7.99093
QSOX1	quiescin Q6 sulfhydryl oxidase 1	11.5304	12.0286	-0.49815	-6.64545	0.0026618	0.17554	chr1	180154833	180204030	+	NM_001004128; NM_002826; ENST00000367600; ENST00000367602; ENST00000392029; ENST00000443059; BC017692; BC100023; OTTHUMT00000085289; OTTHUMT00000085290; OTTHUMT00000100310; OTTHUMT00000100311	5768	TC0100010798.hg.1	12.1018	11.4913	12.0807	11.454	12.0899	11.4667	11.952	11.6545	11.9185	11.5856
AK7	adenylate kinase 7	8.4015	8.83341	-0.43191	-6.6345	0.0026782	0.17554	chr14	96392111	96489427	+	NM_152327; ENST00000267584; ENST00000554313; ENST00000554706; ENST00000555570; ENST00000556643; OTTHUMT00000413340; OTTHUMT00000413341; OTTHUMT00000413342; OTTHUMT00000413343; OTTHUMT00000413344	122481	TC1400008118.hg.1	8.79636	8.42059	8.91227	8.36106	8.80672	8.42765	8.92029	8.31391	8.7314	8.48428
KCTD11	potassium channel tetramerization domain containing 11	8.03787	8.44271	-0.40484	-6.63226	0.0026816	0.17554	chr17	7351889	7354944	+	NM_001002914; ENST00000333751; ENST00000576980; BC019929; BC110598; OTTHUMT00000255084; OTTHUMT00000440548	147040	TC1700006741.hg.1	8.38817	8.18035	8.53501	7.95234	8.42156	8.00857	8.41684	8.05092	8.45198	7.99715
GPR12	G protein-coupled receptor 12	3.72655	3.29504	0.4315	6.62836	0.0026875	0.17554	chr13	26755200	26760785	-	NM_005288; ENST00000381436; ENST00000405846; BC112144; BC112146	2835	TC1300008417.hg.1	3.39438	3.63403	3.20178	3.82866	3.26879	3.74637	3.26753	3.7309	3.34275	3.69277
CNTRL	centriolin	6.17683	6.44602	-0.26919	-6.61262	0.0027113	0.17554	chr9	121074863	121177610	+	NM_007018; ENST00000238341; ENST00000373844; ENST00000373845; ENST00000373847; ENST00000373850; ENST00000373851; ENST00000373855; ENST00000373865; ENST00000431571; ENST00000468952; ENST00000491018; ENST00000613863; BC137284; BC137286; OTTHUMT00000053850; OTTHUMT00000053851; OTTHUMT00000053852; OTTHUMT00000053853; OTTHUMT00000053854; OTTHUMT00000053855; OTTHUMT00000053856; OTTHUMT00000053859; OTTH…	11064	TC0900008628.hg.1	6.43422	6.15894	6.42715	6.16651	6.39872	6.18055	6.55669	6.14034	6.41334	6.23782
ZCCHC13	zinc finger, CCHC domain containing 13	3.80449	4.05177	-0.24728	-6.60665	0.0027205	0.17554	chrX	74304190	74305034	+	NM_203303; ENST00000339534; BC021176; OTTHUMT00000057260	389874	TC0X00007651.hg.1	4.03748	3.82854	4.10469	3.72547	4.04213	3.84617	4.0066	3.83344	4.06797	3.78884
SUMO4	small ubiquitin-like modifier 4	7.09758	6.69158	0.406	6.60534	0.0027225	0.17554	chr6	149400227	149401292	+	NM_001002255; ENST00000326669; BC130305; OTTHUMT00000042638	387082	TC0600009795.hg.1	6.71587	7.02925	6.73014	7.08011	6.76119	7.03209	6.61316	7.21269	6.63754	7.13376
KISS1R	KISS1 receptor	4.17866	4.50351	-0.32484	-6.59934	0.0027317	0.17554	chr19	917287	921015	+	NM_032551; ENST00000234371; ENST00000592648; ENST00000606939; BC140825; BC141812; OTTHUMT00000458217; OTTHUMT00000458677; OTTHUMT00000471295; uc002lqk.4	84634	TC1900006498.hg.1	4.61971	4.33284	4.48275	4.12854	4.39524	4.21414	4.55641	4.07207	4.46344	4.14573
ARHGEF19	Rho guanine nucleotide exchange factor 19	6.45403	6.2469	0.20713	6.59913	0.002732	0.17554	chr1	16197854	16212609	-	NM_153213; ENST00000270747; ENST00000441785; ENST00000449495; ENST00000471928; ENST00000478117; ENST00000478210; BC040640; OTTHUMT00000006289; OTTHUMT00000006291; OTTHUMT00000006292; OTTHUMT00000006293; OTTHUMT00000092468; OTTHUMT00000092469; uc001ayc.1	128272	TC0100013034.hg.1	6.2444	6.51255	6.2597	6.34945	6.2317	6.47237	6.26573	6.46408	6.23297	6.47169
REXO4	REX4 homolog, 3-5 exonuclease	10.5679	10.4364	0.13147	6.5938	0.0027402	0.17554	chr9	133406058	133418172	-	NM_001279349; NM_001279350; NM_001279351; NM_020385; NR_103995; NR_103996; ENST00000371935; ENST00000371942; ENST00000445916; ENST00000454825; ENST00000478037; ENST00000494045; BC009274; OTTHUMT00000054899; OTTHUMT00000054901; OTTHUMT00000054902; OTTHUMT00000054903; OTTHUMT00000054904	57109	TC0900011846.hg.1	10.5203	10.6127	10.4084	10.5689	10.4474	10.5349	10.3908	10.5824	10.4154	10.5407
CDK2AP2	cyclin-dependent kinase 2 associated protein 2	6.31009	6.87655	-0.56645	-6.58765	0.0027497	0.17554	chr11	67506490	67508728	-	NM_001271849; NM_005851; NR_073484; ENST00000301488; ENST00000525402; ENST00000526447; ENST00000531178; ENST00000531506; BC002850; BC016704; OTTHUMT00000395535; OTTHUMT00000395536; OTTHUMT00000395537; OTTHUMT00000395538; OTTHUMT00000395539	10263	TC1100011338.hg.1	6.94702	6.19013	6.9417	6.2433	6.83803	6.47164	6.76714	6.41464	6.88885	6.23076
NUP62; IL4I1	nucleoporin 62kDa; interleukin 4 induced 1	10.288	10.5358	-0.24778	-6.58573	0.0027527	0.17554	chr19	49887382	49929763	-	NM_001193357; NM_001258017; NM_001258018; NM_012346; NM_016553; NM_152899; NM_153718; NM_153719; NM_172374; NR_047577; ENST00000341114; ENST00000352066; ENST00000391826; ENST00000413454; ENST00000422090; ENST00000593652; ENST00000593956; ENST00000594673; ENST00000595373; ENST00000595463; ENST00000595761; ENST00000595948; ENST00000596011; ENST00000596022; ENST00000596217; ENST00000596437; ENST0000…	23636; 259307	TC1900012007.hg.1	10.5853	10.2702	10.5645	10.2537	10.5536	10.2663	10.4497	10.3305	10.5257	10.3192
VRK3	vaccinia related kinase 3	10.8589	11.0635	-0.20469	-6.58178	0.0027589	0.17554	chr19	49976467	50025946	-	NM_001025778; NM_001308420; NM_016440; ENST00000316763; ENST00000377011; ENST00000424804; ENST00000593912; ENST00000593919; ENST00000594090; ENST00000594092; ENST00000594104; ENST00000594948; ENST00000596121; ENST00000596445; ENST00000596814; ENST00000597215; ENST00000598553; ENST00000599138; ENST00000599342; ENST00000599538; ENST00000600031; ENST00000600137; ENST00000600259; ENST00000600284; ENS…	51231	TC1900011172.hg.1	11.12	10.8259	11.0491	10.8265	11.0323	10.8728	11.0705	10.8374	11.0459	10.9316
FAM162A	family with sequence similarity 162, member A	9.28214	9.52973	-0.24759	-6.57953	0.0027624	0.17554	chr3	122384176	122412334	+	NM_014367; ENST00000232125; ENST00000469967; ENST00000477892; BC010896; BC015060; OTTHUMT00000355766; OTTHUMT00000355767; OTTHUMT00000355768	26355	TC0300008551.hg.1	9.62166	9.31706	9.51174	9.32446	9.57384	9.21396	9.47436	9.31926	9.46706	9.23596
SLC2A11	solute carrier family 2 (facilitated glucose transporter), member 11	8.44893	9.10705	-0.65812	-6.57917	0.0027629	0.17554	chr22	23856703	23886309	+	NM_001024938; NM_001024939; NM_001282864; NM_030807; NR_104248; ENST00000255830; ENST00000316185; ENST00000345044; ENST00000398356; ENST00000403208; ENST00000405286; ENST00000405340; ENST00000405847; ENST00000418102; ENST00000423972; ENST00000436643; ENST00000440493; ENST00000461809; ENST00000467660; ENST00000472526; ENST00000473357; ENST00000473740; ENST00000482576; ENST00000486907; ENST00000489…	66035	TC2200009230.hg.1	8.98769	8.63058	9.19085	8.27924	9.02187	8.51977	9.1658	8.39591	9.16902	8.41912
GATSL2	GATS protein-like 2	12.4088	12.6826	-0.27371	-6.57645	0.0027672	0.17554	chr7	74964818	75031532	+	NM_001145064; ENST00000616305; ENST00000622472; BC147030; BC147031; BC150658; OTTHUMT00000456515; OTTHUMT00000456516	729438	TC0700008023.hg.1	12.696	12.4208	12.6854	12.4319	12.6529	12.3504	12.6467	12.5072	12.7317	12.3339
FIGNL1	fidgetin-like 1	5.25211	5.80668	-0.55457	-6.57533	0.0027689	0.17554	chr7	50444128	50542535	-	NM_001042762; NM_001287492; NM_001287493; NM_001287494; NM_001287495; NM_001287496; NM_022116; ENST00000356889; ENST00000395556; ENST00000419119; ENST00000420829; ENST00000422854; ENST00000433017; ENST00000435566; ENST00000436590; ENST00000440350; ENST00000448788; ENST00000611938; ENST00000613602; ENST00000615084; ENST00000617389; BC051867; OTTHUMT00000251376; OTTHUMT00000342577; OTTHUMT000003425…	63979	TC0700011050.hg.1	5.71767	5.29219	5.71391	5.28948	5.95011	5.12655	5.76679	5.35175	5.88491	5.20057
LARP1	La ribonucleoprotein domain family, member 1	13.6335	13.828	-0.19447	-6.57179	0.0027745	0.17554	chr5	154712902	154817607	+	NM_015315; ENST00000336314; ENST00000517616; ENST00000518194; ENST00000518297; ENST00000518595; ENST00000518677; ENST00000518742; ENST00000518892; ENST00000519194; ENST00000519931; ENST00000521577; ENST00000522272; ENST00000523163; ENST00000524187; ENST00000524248; BC001460; OTTHUMT00000252509; OTTHUMT00000377415; OTTHUMT00000377416; OTTHUMT00000377417; OTTHUMT00000377418; OTTHUMT00000377419; OTT…	23367	TC0500009175.hg.1	13.8062	13.7021	13.8149	13.6293	13.8337	13.6005	13.8521	13.6817	13.8329	13.5538
NUDT18	nudix hydrolase 18	7.88704	7.55805	0.32899	6.5632	0.002788	0.17566	chr8	22106872	22109943	-	NM_024815; ENST00000611621; ENST00000613958; BC016902; OTTHUMT00000375338; OTTHUMT00000375411	79873	TC0800009826.hg.1	7.48685	7.93432	7.66053	7.8115	7.52937	7.91932	7.55263	7.90096	7.56088	7.86909
PTPRC	protein tyrosine phosphatase, receptor type, C	6.1648	5.72842	0.43638	6.56021	0.0027927	0.17566	chr1	198638671	198757476	+	NM_001267798; NM_002838; NM_080921; NR_052021; ENST00000348564; ENST00000367364; ENST00000367367; ENST00000367379; ENST00000391970; ENST00000413409; ENST00000418674; ENST00000427110; ENST00000442510; ENST00000462363; ENST00000484135; ENST00000491302; ENST00000529828; ENST00000530727; OTTHUMT00000086814; OTTHUMT00000086815; OTTHUMT00000086816; OTTHUMT00000086817; OTTHUMT00000086818; OTTHUMT0000008…	5788	TC0100011105.hg.1	5.59474	6.24517	5.75202	6.18208	5.69365	6.15048	5.83296	6.06529	5.76871	6.18096
PNO1	partner of NOB1 homolog	7.21359	6.72082	0.49277	6.55247	0.002805	0.17591	chr2	68157844	68176238	+	NM_020143; ENST00000263657; ENST00000430742; ENST00000488728; BC008304; OTTHUMT00000251756; OTTHUMT00000326799; OTTHUMT00000326800	56902	TC0200007886.hg.1	6.80758	7.09772	6.6546	7.30698	6.79939	7.16083	6.61458	7.27858	6.72797	7.22386
GRM8	glutamate receptor, metabotropic 8	4.49125	5.00335	-0.5121	-6.53113	0.0028392	0.17717	chr7	126438598	127253294	-	NM_000845; NM_001127323; NR_028041; ENST00000339582; ENST00000341617; ENST00000358373; ENST00000412160; ENST00000423518; ENST00000444921; ENST00000448250; ENST00000457830; ENST00000465800; ENST00000465844; ENST00000472701; ENST00000473254; ENST00000480995; ENST00000489939; ENST00000495315; BC093725; BC101675	2918	TC0700012490.hg.1	5.144	4.41666	4.84886	4.56638	5.04525	4.46082	4.95319	4.56224	5.02545	4.45014
SGTA	small glutamine-rich tetratricopeptide repeat (TPR)-containing, alpha	9.69094	10.241	-0.55009	-6.52859	0.0028433	0.17717	chr19	2754714	2783371	-	NM_003021; ENST00000221566; ENST00000586711; ENST00000587866; ENST00000589251; ENST00000591984; BC000390; BC002989; BC005165; BC008885; OTTHUMT00000451448; OTTHUMT00000451583; OTTHUMT00000451584; OTTHUMT00000451585; OTTHUMT00000451586	6449	TC1900009254.hg.1	10.3891	9.59552	10.2489	9.65681	10.2805	9.63927	10.1286	9.79602	10.158	9.76707
JPH4	junctophilin 4	6.00461	5.62412	0.38049	6.52455	0.0028499	0.17717	chr14	23568035	23578800	-	NM_001146028; NM_032452; ENST00000356300; ENST00000397118; ENST00000544177; ENST00000553505; ENST00000622501; BC055429; OTTHUMT00000071838; OTTHUMT00000413853; OTTHUMT00000413855; OTTHUMT00000413856; uc001wkr.2	84502	TC1400010719.hg.1	5.57164	6.06451	5.69508	5.98918	5.52898	6.06288	5.63002	5.98522	5.69487	5.92124
CCT4	chaperonin containing TCP1, subunit 4 (delta)	11.1627	10.9521	0.21052	6.51917	0.0028586	0.17717	chr2	61868089	61888804	-	NM_001256721; NM_006430; ENST00000394440; ENST00000461370; ENST00000461540; ENST00000544079; BC106933; BC106934; OTTHUMT00000325548; OTTHUMT00000325550; OTTHUMT00000325983	10575	TC0200012755.hg.1	10.9707	11.1848	11.0047	11.139	10.9167	11.1848	10.8813	11.1756	10.9874	11.1292
KIF18B	kinesin family member 18B	4.63473	4.36264	0.27209	6.51439	0.0028664	0.17717	chr17	44924709	44947714	-	NM_001264573; NM_001265577; ENST00000585687; ENST00000587309; ENST00000590129; ENST00000593135; BC136590; BC144271; OTTHUMT00000448723; OTTHUMT00000448724; OTTHUMT00000448725; OTTHUMT00000448726	146909	TC1700010851.hg.1	4.37911	4.57566	4.36464	4.73758	4.35809	4.63942	4.30777	4.65834	4.40358	4.56266
AP4B1	adaptor-related protein complex 4, beta 1 subunit	6.29503	6.78289	-0.48785	-6.5074	0.0028778	0.17718	chr1	113894195	113905201	-	NM_001253852; NM_001253853; NM_001308312; NM_006594; ENST00000256658; ENST00000369564; ENST00000369567; ENST00000369569; ENST00000369571; ENST00000432415; ENST00000460653; ENST00000462591; ENST00000472122; ENST00000479285; ENST00000479801; ENST00000484201; ENST00000489092; ENST00000489499; BC014146; OTTHUMT00000033029; OTTHUMT00000033030; OTTHUMT00000033031; OTTHUMT00000033032; OTTHUMT00000033033…	10717	TC0100015337.hg.1	6.81426	6.27166	6.70561	6.2583	6.70713	6.39344	6.93642	6.18881	6.75101	6.36295
PRB2	proline-rich protein BstNI subfamily 2	4.87332	4.55862	0.3147	6.49653	0.0028957	0.17718	chr12	11391540	11501041	-	NM_006248; ENST00000389362; ENST00000545829; ENST00000565533; OTTHUMT00000346925; OTTHUMT00000402323; OTTHUMT00000420982	653247	TC1200012767.hg.1	4.49965	4.91897	4.4934	4.91572	4.53735	4.83828	4.6275	4.89052	4.63518	4.8031
CISH	cytokine inducible SH2-containing protein	6.0321	5.91146	0.12064	6.49487	0.0028985	0.17718	chr3	50606454	50611831	-	NM_013324; NM_145071; ENST00000348721; ENST00000443053; ENST00000491847; BC031590; BC064354; OTTHUMT00000346245; OTTHUMT00000346246; OTTHUMT00000346247	1154	TC0300011124.hg.1	5.91941	6.08836	5.92735	6.04881	5.95261	6.07966	5.90691	6.03839	5.85101	5.90527
ZNF208	zinc finger protein 208	11.2412	11.0144	0.22679	6.49422	0.0028996	0.17718	chr19	21932958	22010949	-	NM_007153; ENST00000397126; ENST00000597040; ENST00000599723; ENST00000599916; ENST00000601773; ENST00000601993; ENST00000609966; OTTHUMT00000464300; OTTHUMT00000464301; OTTHUMT00000464302; OTTHUMT00000464303; OTTHUMT00000464304; OTTHUMT00000464305	7757	TC1900010164.hg.1	11.0287	11.2178	10.9742	11.2971	11.0098	11.2534	11.0059	11.2681	11.0532	11.1695
FAM117B	family with sequence similarity 117, member B	12.0224	12.2392	-0.21679	-6.48305	0.0029181	0.17742	chr2	202635178	202769757	+	NM_173511; ENST00000392238; ENST00000481658; BC106906; BC106907; OTTHUMT00000335888; OTTHUMT00000335890	150864	TC0200010502.hg.1	12.2443	11.9788	12.2542	11.9796	12.2203	12.0581	12.2506	11.9814	12.2268	12.1144
MAGEF1	MAGE family member F1	7.89344	8.25773	-0.36429	-6.47814	0.0029264	0.17742	chr3	184710367	184712048	-	NM_022149; ENST00000317897; BC010056; OTTHUMT00000345417	64110	TC0300013400.hg.1	8.20538	7.97852	8.34489	7.85594	8.30861	7.82299	8.18125	7.93529	8.24853	7.87446
ARHGAP32	Rho GTPase activating protein 32	8.74887	9.12316	-0.37429	-6.47663	0.0029289	0.17742	chr11	128965060	129279324	-	NM_001142685; NM_014715; ENST00000310343; ENST00000392657; ENST00000524655; ENST00000525234; ENST00000526162; ENST00000527272; ENST00000533509; ENST00000534357; BC104898; BC113429; OTTHUMT00000386151; OTTHUMT00000386248; OTTHUMT00000386249; OTTHUMT00000386250; OTTHUMT00000386252; OTTHUMT00000386253; OTTHUMT00000386254; OTTHUMT00000386255; uc009zcp.3	9743	TC1100012794.hg.1	9.20222	8.63332	9.14398	8.72928	9.06281	8.80485	9.08957	8.83258	9.11724	8.74431
TMEM171	transmembrane protein 171	4.85652	6.03049	-1.17397	-6.46962	0.0029407	0.17742	chr5	73120292	73131817	+	NM_001161342; NM_173490; ENST00000287773; ENST00000454765; BC018083; BC035310; OTTHUMT00000254037; OTTHUMT00000369000	134285	TC0500007761.hg.1	6.06095	4.82308	6.13653	4.89004	6.00284	4.88516	6.21354	4.51271	5.73858	5.17162
TGDS	TDP-glucose 4,6-dehydratase	9.46317	9.26415	0.19902	6.46429	0.0029497	0.17742	chr13	94574051	94596275	-	NM_001304430; NM_014305; NR_130731; NR_130732; ENST00000261296; ENST00000470480; ENST00000498294; BC033675; OTTHUMT00000106904; OTTHUMT00000106905; OTTHUMT00000106906	23483	TC1300009492.hg.1	9.20465	9.51253	9.28469	9.42734	9.29005	9.46004	9.25204	9.47685	9.28931	9.43908
DHFR	dihydrofolate reductase	9.67063	9.25492	0.41571	6.46171	0.002954	0.17742	chr5	80626226	80654983	-	NM_000791; NM_001290354; NM_001290357; NR_110936; ENST00000439211; ENST00000504396; ENST00000505337; ENST00000508282; ENST00000511032; ENST00000513048; ENST00000513314; BC000192; BC003584; BC071996; OTTHUMT00000369450; OTTHUMT00000369452; OTTHUMT00000369453; OTTHUMT00000369454; OTTHUMT00000369455; OTTHUMT00000369456; OTTHUMT00000369457	1719	TC0500011280.hg.1	9.15589	9.74014	9.39702	9.62381	9.20541	9.73885	9.24998	9.62339	9.26631	9.62697
POC1A	POC1 centriolar protein A	5.08846	4.49159	0.59686	6.45097	0.0029723	0.17742	chr3	52075233	52154690	-	NM_001161580; NM_001161581; NM_015426; ENST00000296484; ENST00000394970; ENST00000474012; BC110877; BC119692; OTTHUMT00000349685; OTTHUMT00000349686; OTTHUMT00000349687	25886	TC0300011154.hg.1	4.46019	5.12692	4.52348	5.02629	4.3882	5.19627	4.46091	5.18266	4.62519	4.91015
CST1	cystatin SN	3.86284	3.35981	0.50304	6.44074	0.0029898	0.17742	chr20	23747553	23751268	-	NM_001898; ENST00000304749; ENST00000398402; BC021225; OTTHUMT00000078351; OTTHUMT00000256835; uc002wtp.3	1469	TC2000008682.hg.1	3.29178	3.94121	3.39672	3.77228	3.44804	3.71481	3.28889	3.85123	3.3736	4.03468
ZMAT3	zinc finger, matrin-type 3	9.84727	10.3912	-0.54391	-6.44057	0.0029901	0.17742	chr3	179017223	179072279	-	NM_022470; NM_152240; ENST00000311417; ENST00000414084; ENST00000432729; BC002896; OTTHUMT00000348336; OTTHUMT00000348337; OTTHUMT00000348339	64393	TC0300013255.hg.1	10.4216	9.83644	10.3008	10.0077	10.3061	9.88367	10.4018	9.75736	10.5256	9.75113
DAPK3; MIR637	death-associated protein kinase 3; microRNA 637	10.5348	10.8153	-0.28046	-6.43972	0.0029916	0.17742	chr19	3958453	3971123	-	NM_001348; NR_030367; ENST00000301264; ENST00000385000; ENST00000545797; ENST00000593844; ENST00000594894; ENST00000595279; ENST00000596311; ENST00000601824; BC126430; BC126432; OTTHUMT00000457817; OTTHUMT00000457878; OTTHUMT00000457879; OTTHUMT00000457880; OTTHUMT00000457881; OTTHUMT00000457882; uc021umy.1	1613; 693222	TC1900009315.hg.1	10.8337	10.5317	10.7764	10.5598	10.8066	10.5476	10.8834	10.4467	10.7765	10.5884
ABHD4	abhydrolase domain containing 4	6.52462	6.91071	-0.38609	-6.43804	0.0029945	0.17742	chr14	22598237	22613215	+	NM_022060; ENST00000216327; ENST00000418446; ENST00000428304; ENST00000489928; ENST00000537243; ENST00000539344; ENST00000541962; ENST00000542041; ENST00000544562; ENST00000545034; BC024779; OTTHUMT00000071622; OTTHUMT00000071623; OTTHUMT00000401541; OTTHUMT00000401542; OTTHUMT00000401543; OTTHUMT00000401544; OTTHUMT00000401545; OTTHUMT00000401546; OTTHUMT00000401547; OTTHUMT00000474117	63874	TC1400006652.hg.1	6.96278	6.45599	6.92451	6.51325	6.80203	6.63743	6.89878	6.52391	6.96546	6.49253
PNLDC1	poly(A)-specific ribonuclease (PARN)-like domain containing 1	4.25615	3.65964	0.59651	6.42851	0.003011	0.17747	chr6	159800249	159822500	+	NM_001271862; NM_173516; ENST00000275275; ENST00000392167; ENST00000609334; ENST00000609658; ENST00000610041; ENST00000610048; ENST00000610273; BC112246; OTTHUMT00000042924; OTTHUMT00000286401; OTTHUMT00000471757; OTTHUMT00000471758; OTTHUMT00000471759; OTTHUMT00000471760	154197	TC0600010061.hg.1	3.66194	4.22461	3.60356	4.39974	3.55843	4.37008	3.76133	4.0888	3.71292	4.19751
SLC35E2B	solute carrier family 35, member E2B	10.9188	11.1789	-0.26005	-6.42538	0.0030164	0.17747	chr1	1659529	1692804	-	NM_001110781; NM_001290264; ENST00000480991; ENST00000481276; ENST00000611123; ENST00000614300; ENST00000617444; OTTHUMT00000171587; OTTHUMT00000171588; OTTHUMT00000171589; OTTHUMT00000171590	728661	TC0100018388.hg.1	11.2406	10.9496	11.2335	10.8498	11.0839	10.9315	11.1822	10.9894	11.154	10.8736
ARMC2	Memczak2013 ANTISENSE, coding, INTERNAL, intronic best transcript NM_032131	4.41124	3.90733	0.50392	6.42327	0.0030201	0.17747	chr6	108862805	108862937	-	hsa_circ_0001636	-	TC0600012795.hg.1	3.84501	4.48149	3.97834	4.32777	3.85178	4.51741	3.86882	4.45405	3.9927	4.2755
KLHL36	kelch-like family member 36	7.32337	7.66358	-0.34021	-6.4043	0.0030534	0.17844	chr16	84648511	84667686	+	NM_001303451; NM_024731; ENST00000258157; ENST00000325279; ENST00000564159; ENST00000564996; ENST00000565743; ENST00000567410; ENST00000569472; BC032400; BC033821; OTTHUMT00000269084; OTTHUMT00000433654; OTTHUMT00000433655; OTTHUMT00000433656; OTTHUMT00000433657; OTTHUMT00000433658; OTTHUMT00000433659	79786	TC1600008656.hg.1	7.73407	7.33337	7.59635	7.40892	7.71634	7.22469	7.67298	7.31358	7.59818	7.33631
EOMES	eomesodermin	3.94728	3.60771	0.33957	6.40188	0.0030576	0.17844	chr3	27715949	27722715	-	NM_001278182; NM_001278183; NM_005442; ENST00000295743; ENST00000449599; ENST00000461503; OTTHUMT00000252995; OTTHUMT00000340998; OTTHUMT00000341000	8320	TC0300010566.hg.1	3.64545	3.87139	3.66949	3.87564	3.59194	3.96497	3.58943	4.00727	3.54223	4.01712
TCHHL1	trichohyalin like 1	5.10739	4.56151	0.54588	6.39387	0.0030718	0.17844	chr1	152084144	152089064	-	NM_001008536; ENST00000368806; BC137493; OTTHUMT00000036638; uc001ezo.1	126637	TC0100015825.hg.1	4.64209	5.00731	4.5419	5.13613	4.59453	5.12666	4.4122	5.25465	4.61684	5.01218
CPEB1	cytoplasmic polyadenylation element binding protein 1	6.80011	7.60311	-0.803	-6.39215	0.0030749	0.17844	chr15	82543201	82648861	-	NM_001079535; NM_001288820; ENST00000563519; ENST00000566716; ENST00000567678; ENST00000568994; ENST00000569257; ENST00000570205; ENST00000611031; ENST00000611163; ENST00000614918; ENST00000614977; ENST00000615198; ENST00000616959; ENST00000617462; ENST00000617522; ENST00000617958; ENST00000618449; ENST00000618698; ENST00000620182; BC035348; BC050629; OTTHUMT00000421097; OTTHUMT00000421098; OTTHU…	64506	TC1500010911.hg.1	7.4441	6.98361	7.61012	6.80308	7.67536	6.7015	7.77367	6.60843	7.51232	6.90395
NKX2-8	NK2 homeobox 8	4.99174	4.75922	0.23252	6.39027	0.0030782	0.17844	chr14	36580011	36582607	-	NM_014360; ENST00000258829; BC041090; OTTHUMT00000071844	26257	TC1400008970.hg.1	4.82945	4.95512	4.78031	4.94907	4.75805	5.01849	4.72366	5.02322	4.70464	5.01281
CDHR5	cadherin-related family member 5	7.42646	8.13169	-0.70523	-6.38283	0.0030915	0.17856	chr11	616565	626078	-	NM_001171968; NM_031264; ENST00000349570; ENST00000358353; ENST00000397542; ENST00000526077; ENST00000529337; ENST00000531088; ENST00000531177; ENST00000531899; ENST00000532949; ENST00000534311; BC038405; OTTHUMT00000255023; OTTHUMT00000255024; OTTHUMT00000383575; OTTHUMT00000383576; OTTHUMT00000383577; OTTHUMT00000383578; OTTHUMT00000383579; OTTHUMT00000383580; OTTHUMT00000383631; uc001lqj.3	53841	TC1100009686.hg.1	8.20587	7.30887	8.09235	7.74903	8.06679	7.46157	8.18669	7.22409	8.10675	7.38872
PRSS22	protease, serine, 22	7.58998	7.29812	0.29187	6.37011	0.0031145	0.17856	chr16	2852727	2858170	-	NM_022119; ENST00000161006; ENST00000570950; ENST00000571228; ENST00000572061; ENST00000574768; ENST00000575164; ENST00000576381; ENST00000577177; BC009726; OTTHUMT00000250943; OTTHUMT00000436466; OTTHUMT00000436467; OTTHUMT00000436468; OTTHUMT00000436469; OTTHUMT00000436470; OTTHUMT00000436471; OTTHUMT00000436472; uc002cry.1	64063	TC1600009147.hg.1	7.27724	7.55827	7.2223	7.59951	7.41865	7.5384	7.27469	7.62527	7.29771	7.62847
ARID4A	AT rich interactive domain 4A (RBP1-like)	10.6564	10.4048	0.25158	6.36177	0.0031296	0.17856	chr14	58298385	58373887	+	NM_002892; NM_023000; NM_023001; ENST00000348476; ENST00000355431; ENST00000395168; ENST00000417477; ENST00000424658; ENST00000431317; ENST00000431612; ENST00000445108; ENST00000466065; ENST00000469635; ENST00000553355; OTTHUMT00000276927; OTTHUMT00000276928; OTTHUMT00000318394; OTTHUMT00000318395; OTTHUMT00000318396; OTTHUMT00000318397; OTTHUMT00000318398; OTTHUMT00000318399; OTTHUMT00000318400;…	5926	TC1400007307.hg.1	10.4663	10.6165	10.3693	10.6919	10.3393	10.7031	10.4267	10.6396	10.4226	10.631
RNASEK; C17orf49; RNASEK-C17orf49	ribonuclease, RNase K; chromosome 17 open reading frame 49; RNASEK-C17orf49 readthrough	16.5217	16.7015	-0.17986	-6.35702	0.0031382	0.17856	chr17	7012417	7017525	+	NM_001004333; NM_001142798; NM_001142799; NM_174893; NR_037715; NR_037716; NR_037717; ENST00000402093; ENST00000439424; ENST00000546395; ENST00000546495; ENST00000546760; ENST00000547709; ENST00000547747; ENST00000548577; ENST00000549393; ENST00000549857; ENST00000550038; ENST00000552039; ENST00000552176; ENST00000552321; ENST00000552402; ENST00000552775; ENST00000552842; ENST00000570898; ENST000…	440400; 124944; 100529209	TC1700006719.hg.1	16.6586	16.5573	16.7012	16.5467	16.627	16.452	16.7565	16.5625	16.7643	16.4897
SLC6A9	solute carrier family 6 (neurotransmitter transporter, glycine), member 9	10.4728	10.7181	-0.24533	-6.35686	0.0031385	0.17856	chr1	43991500	44031492	-	NM_001024845; NM_001261380; NM_006934; NM_201649; NR_048548; NR_048549; ENST00000357730; ENST00000360584; ENST00000372306; ENST00000372307; ENST00000372310; ENST00000466926; ENST00000475075; ENST00000489764; ENST00000492434; ENST00000528803; ENST00000533007; OTTHUMT00000022825; OTTHUMT00000022826; OTTHUMT00000022827; OTTHUMT00000022828; OTTHUMT00000022829; OTTHUMT00000022830; OTTHUMT00000022831; …	6536	TC0100013949.hg.1	10.7054	10.5474	10.7862	10.4859	10.7673	10.4083	10.6581	10.4915	10.6734	10.4307
FAM102A	family with sequence similarity 102, member A	12.2804	12.499	-0.21867	-6.34927	0.0031524	0.17856	chr9	127940579	127980533	-	NM_001035254; NM_203305; ENST00000300434; ENST00000373084; ENST00000373095; ENST00000465821; ENST00000479828; ENST00000493175; ENST00000494606; BC137087; BC137088; OTTHUMT00000054298; OTTHUMT00000054300; OTTHUMT00000054301; OTTHUMT00000054302; OTTHUMT00000054303; OTTHUMT00000054304; OTTHUMT00000054305	399665	TC0900011613.hg.1	12.5265	12.2032	12.5309	12.2852	12.5104	12.2777	12.4838	12.3132	12.4435	12.3225
SPANXD	SPANX family, member D	5.21064	4.8294	0.38124	6.34578	0.0031588	0.17856	chrX	141697401	141698739	-	NM_032417; ENST00000370515; BC103961; BC121070; BC134418; OTTHUMT00000058598	64648	TC0X00011403.hg.1	4.7278	5.28915	4.83044	5.20062	4.86705	5.22205	4.80378	5.23351	4.91793	5.10789
PYCR1	pyrroline-5-carboxylate reductase 1	6.49414	6.13575	0.35839	6.34491	0.0031604	0.17856	chr17	81932384	81937662	-	NM_001282279; NM_001282280; NM_001282281; NM_006907; NM_153824; ENST00000329875; ENST00000337943; ENST00000402252; ENST00000403172; ENST00000405481; ENST00000577624; ENST00000577756; ENST00000579698; ENST00000581271; ENST00000583564; ENST00000584848; ENST00000585215; ENST00000585244; ENST00000619204; ENST00000629768; BC001504; BC022244; BC071842; OTTHUMT00000441953; OTTHUMT00000441954; OTTHUMT000…	5831	TC1700012484.hg.1	6.17033	6.47131	6.12583	6.47407	6.12016	6.55144	6.18522	6.37497	6.07721	6.59888
C9orf92	chromosome 9 open reading frame 92	3.95853	3.47813	0.48039	6.34385	0.0031624	0.17856	chr9	16203935	16276313	-	NM_001271829; NR_073471; ENST00000380683; ENST00000380685; ENST00000433347	100129385	TC0900009604.hg.1	3.5975	3.81401	3.43104	4.05813	3.50447	3.93803	3.38799	4.01321	3.46968	3.96926
PTPRB	protein tyrosine phosphatase, receptor type, B	5.71824	5.95591	-0.23767	-6.33861	0.0031721	0.17856	chr12	70515866	70637440	-	NM_001109754; NM_001206971; NM_001206972; NM_002837; ENST00000261266; ENST00000334414; ENST00000451516; ENST00000538174; ENST00000538708; ENST00000547715; ENST00000548122; ENST00000549400; ENST00000550358; ENST00000550857; ENST00000551525; ENST00000552253; BC101679; BC113463; BC143356; BC143360	5787	TC1200011245.hg.1	6.0695	5.92762	5.87743	5.66254	5.91689	5.66958	6.01763	5.64675	5.8981	5.6847
SFT2D2	SFT2 domain containing 2	11.0633	11.3233	-0.26002	-6.33695	0.0031751	0.17856	chr1	168225938	168253025	+	NM_199344; ENST00000271375; ENST00000367829; ENST00000471981; ENST00000630869; BC068098; OTTHUMT00000083827; OTTHUMT00000097967; OTTHUMT00000097968	375035	TC0100010525.hg.1	11.2952	11.0866	11.3666	11.0588	11.2526	11.1196	11.3469	11.067	11.3553	10.9847
FOXQ1	forkhead box Q1	5.37495	5.01492	0.36003	6.33424	0.0031802	0.17856	chr6	1312440	1314758	+	NM_033260; ENST00000296839; BC053850; OTTHUMT00000043410	94234	TC0600006524.hg.1	4.99758	5.40357	5.08225	5.30685	5.08551	5.30987	4.94465	5.43149	4.9646	5.42297
SENP5	SUMO1/sentrin specific peptidase 5	7.48141	8.04243	-0.56102	-6.32392	0.0031994	0.17895	chr3	196867856	196934714	+	NM_001308045; NM_152699; ENST00000323460; ENST00000419026; ENST00000434433; ENST00000445299; ENST00000448068; ENST00000463245; ENST00000489744; BC030705; OTTHUMT00000340524; OTTHUMT00000340525; OTTHUMT00000340526; OTTHUMT00000340527; OTTHUMT00000340528; OTTHUMT00000340529; OTTHUMT00000340530	205564	TC0300010035.hg.1	7.8361	7.61393	8.10705	7.4126	8.10716	7.3994	8.09767	7.4797	8.06416	7.50142
LFNG; MIR4648	LFNG O-fucosylpeptide 3-beta-N-acetylglucosaminyltransferase; microRNA 4648	6.05882	5.93674	0.12208	6.32151	0.0032039	0.17895	chr7	2512529	2529177	+	NM_001040167; NM_001040168; NM_001166355; NM_002304; NR_039791; ENST00000222725; ENST00000338732; ENST00000359574; ENST00000402045; ENST00000402506; ENST00000493850; ENST00000580107; ENST00000614382; BC014851; OTTHUMT00000325021; OTTHUMT00000325022; OTTHUMT00000325023; OTTHUMT00000325024; OTTHUMT00000325025; uc021zyx.1	3955; 100616116	TC0700006562.hg.1	5.92742	6.08448	5.97617	6.02574	5.95611	6.09239	5.92805	6.07767	5.89596	6.01381
FAM98A	family with sequence similarity 98, member A	9.91996	9.68775	0.23221	6.3154	0.0032154	0.17913	chr2	33583658	33599382	-	NM_001304538; NM_015475; ENST00000238823; ENST00000403368; ENST00000431950; ENST00000464415; ENST00000474985; ENST00000475122; ENST00000492649; ENST00000498340; BC060860; BC136768; BC136770; OTTHUMT00000325457; OTTHUMT00000325499; OTTHUMT00000325501; OTTHUMT00000325503; OTTHUMT00000325504; OTTHUMT00000326648; OTTHUMT00000326649; OTTHUMT00000326650	25940	TC0200012219.hg.1	9.65893	9.94593	9.72819	9.88728	9.74752	9.8821	9.66419	9.91946	9.6399	9.965
XPR1	xenotropic and polytropic retrovirus receptor 1	13.9618	13.7005	0.26132	6.30995	0.0032256	0.17923	chr1	180632004	180890279	+	NM_001135669; NM_004736; ENST00000367589; ENST00000367590; ENST00000464817; ENST00000467345; ENST00000498177; BC041142; OTTHUMT00000084996; OTTHUMT00000084997; OTTHUMT00000085004; OTTHUMT00000085005; OTTHUMT00000085006	9213	TC0100010806.hg.1	13.6845	13.9421	13.6319	14.0071	13.6987	14.0238	13.7452	13.9517	13.7423	13.8843
MMP17	matrix metallopeptidase 17 (membrane-inserted)	4.03467	3.77317	0.2615	6.30172	0.0032412	0.1795	chr12	131828393	131851783	+	NM_016155; ENST00000360564; ENST00000534865; ENST00000535004; ENST00000535182; ENST00000535271; ENST00000535291; ENST00000537848; ENST00000542142; ENST00000542648; ENST00000545671; ENST00000545790; BC040507; BC045610; OTTHUMT00000397757; OTTHUMT00000397758; OTTHUMT00000397759; OTTHUMT00000397760; OTTHUMT00000397761; OTTHUMT00000397762; OTTHUMT00000397763; OTTHUMT00000397764; OTTHUMT00000397765; O…	4326	TC1200009452.hg.1	3.83112	3.95644	3.7988	4.00387	3.75635	4.06972	3.74112	4.06535	3.73845	4.07796
TYK2	tyrosine kinase 2	7.65811	7.37736	0.28075	6.2986	0.0032472	0.1795	chr19	10350528	10380676	-	NM_003331; ENST00000264818; ENST00000524462; ENST00000524470; ENST00000525220; ENST00000525621; ENST00000525824; ENST00000525976; ENST00000527481; ENST00000529317; ENST00000529370; ENST00000529412; ENST00000529422; ENST00000529739; ENST00000530220; ENST00000530560; ENST00000530829; ENST00000531620; ENST00000531836; ENST00000533334; ENST00000534228; ENST00000592137; BC014243; OTTHUMT00000389440; O…	7297	TC1900009627.hg.1	7.37754	7.66533	7.46567	7.61346	7.29832	7.70295	7.39233	7.61639	7.35293	7.6924
B4GALNT3	beta-1,4-N-acetyl-galactosaminyl transferase 3	9.24373	9.5771	-0.33337	-6.29314	0.0032576	0.17961	chr12	460364	563509	+	NM_173593; ENST00000266383; ENST00000322843; ENST00000535402; ENST00000535680; ENST00000540836; ENST00000544638; OTTHUMT00000251406; OTTHUMT00000397865; OTTHUMT00000397866; OTTHUMT00000397869; OTTHUMT00000398133; OTTHUMT00000398134	283358	TC1200006445.hg.1	9.49557	9.35247	9.60946	9.26465	9.60405	9.16908	9.56311	9.2481	9.6133	9.18436
L3MBTL3	l(3)mbt-like 3 (Drosophila)	7.421	6.78607	0.63493	6.27688	0.0032888	0.18087	chr6	130013699	130141451	+	NM_001007102; NM_032438; ENST00000361794; ENST00000368136; ENST00000368139; ENST00000526019; ENST00000526087; ENST00000528385; ENST00000529410; ENST00000531313; ENST00000533560; ENST00000533890; BC060845; OTTHUMT00000042195; OTTHUMT00000390108; OTTHUMT00000390160; OTTHUMT00000390161; OTTHUMT00000390162; OTTHUMT00000390163; OTTHUMT00000390184; OTTHUMT00000390185; OTTHUMT00000390186	84456	TC0600009436.hg.1	6.70711	7.49095	6.7714	7.43501	6.82177	7.42253	6.9632	7.23471	6.66688	7.52182
OR9G4	olfactory receptor, family 9, subfamily G, member 4	4.62372	3.86944	0.75428	6.25834	0.003325	0.18164	chr11	56742827	56743811	-	NM_001005284; ENST00000302957; OTTHUMT00000391945	283189	TC1100010872.hg.1	3.85547	4.62404	3.84189	4.67504	4.05863	4.48252	3.67051	4.81433	3.9207	4.52267
SSPO	SCO-spondin	5.52599	5.31959	0.20639	6.25644	0.0033287	0.18164	chr7	149776042	149833979	+	NM_198455; ENST00000378016; ENST00000461331; ENST00000465639; ENST00000472850; ENST00000475488; ENST00000481772; ENST00000486824; ENST00000488835; ENST00000492965; ENST00000493502; ENST00000623373; OTTHUMT00000350039; OTTHUMT00000350040; OTTHUMT00000350041; OTTHUMT00000350042; OTTHUMT00000350043; OTTHUMT00000350044; OTTHUMT00000350045; OTTHUMT00000350046; OTTHUMT00000350053; OTTHUMT00000384363	23145	TC0700009646.hg.1	5.27175	5.54197	5.36773	5.56835	5.29821	5.55148	5.36864	5.45202	5.29164	5.51613
NODAL	nodal growth differentiation factor	3.9153	4.3976	-0.4823	-6.25007	0.0033412	0.18164	chr10	70431936	70447951	-	NM_018055; ENST00000287139; ENST00000414871; BC104976; BC112025; OTTHUMT00000048511; OTTHUMT00000048512	4838	TC1000010921.hg.1	4.29229	4.00547	4.29114	3.97181	4.48998	3.85059	4.41712	3.90262	4.49744	3.846
EGR4	early growth response 4	4.5329	4.71533	-0.18243	-6.24234	0.0033565	0.18164	chr2	73290929	73293705	-	NM_001965; ENST00000436467; ENST00000545030; BC136252; BC143379; OTTHUMT00000251990	1961	TC0200013063.hg.1	4.7317	4.54283	4.78039	4.52009	4.64497	4.56472	4.70932	4.53165	4.71027	4.50523
TAF7L	TATA box binding protein associated factor 7 like	3.4571	4.05711	-0.60002	-6.23399	0.0033731	0.18164	chrX	101268253	101293071	-	NM_001168474; NM_024885; ENST00000324762; ENST00000356784; ENST00000372907; BC043391; OTTHUMT00000057524; OTTHUMT00000057525; OTTHUMT00000057526	54457	TC0X00010351.hg.1	3.97611	3.5029	3.9421	3.63298	4.11984	3.38706	4.18374	3.32646	4.06378	3.43609
SET	SET nuclear proto-oncogene	15.4549	15.1427	0.31216	6.23219	0.0033767	0.18164	chr9	128683424	128696400	+	NM_001122821; NM_001248000; NM_001248001; NM_003011; ENST00000322030; ENST00000372686; ENST00000372688; ENST00000372692; ENST00000409104; ENST00000454747; ENST00000466009; ENST00000477806; ENST00000480217; ENST00000480536; ENST00000485056; BC032749; OTTHUMT00000054476; OTTHUMT00000054477; OTTHUMT00000054478; OTTHUMT00000054479; OTTHUMT00000054480; OTTHUMT00000326974; OTTHUMT00000326975; OTTHUMT00…	6418	TC0900008879.hg.1	15.1367	15.4515	15.1349	15.469	15.2561	15.3844	15.054	15.4859	15.1318	15.4835
MLXIP	MLX interacting protein	5.14175	5.44759	-0.30585	-6.23057	0.0033799	0.18164	-	NA	NA	-	ENST00000625214	22877	TSUnmapped00000027.hg.1	5.47461	5.09997	5.43909	5.14078	5.35578	5.23473	5.48379	5.14462	5.48471	5.08862
BPIFC	BPI fold containing family C	7.94478	8.5154	-0.57062	-6.22904	0.003383	0.18164	chr22	32413847	32464484	-	NM_174932; ENST00000300399; ENST00000397450; ENST00000397452; ENST00000534972; BC131582; OTTHUMT00000129028; OTTHUMT00000129029; uc003amn.2	254240	TC2200008515.hg.1	8.50762	7.9076	8.54928	7.87966	8.65435	7.92634	8.48795	7.84628	8.37778	8.16402
BRMS1L	breast cancer metastasis-suppressor 1-like	7.17043	6.86476	0.30567	6.22748	0.0033861	0.18164	chr14	35826318	35932325	+	NM_032352; ENST00000216807; ENST00000547420; ENST00000548758; ENST00000551774; ENST00000552677; ENST00000552849; BC006250; OTTHUMT00000409601; OTTHUMT00000409602; OTTHUMT00000409603; OTTHUMT00000409604; OTTHUMT00000409605; OTTHUMT00000409612	84312	TC1400006913.hg.1	6.84481	7.21601	6.90532	7.12615	6.93681	7.10646	6.85938	7.18739	6.77748	7.21616
PTPN3	protein tyrosine phosphatase, non-receptor type 3	11.5722	11.9943	-0.42212	-6.22453	0.0033921	0.18164	chr9	109375466	109498313	-	NM_001145368; NM_001145369; NM_001145370; NM_001145371; NM_001145372; NM_002829; NR_026918; ENST00000262539; ENST00000374541; ENST00000412145; ENST00000446349; ENST00000447271; ENST00000497739; BC126117; BC143848; uc004beb.2; uc004bec.2	5774	TC0900011163.hg.1	11.8762	11.6847	12.0808	11.5617	12.0596	11.4767	12.0357	11.5875	11.9191	11.5503
MAPKAP1	mitogen-activated protein kinase associated protein 1	10.4741	10.3549	0.11917	6.2202	0.0034008	0.18164	chr9	125437393	125707234	-	NM_001006617; NM_001006618; NM_001006619; NM_001006620; NM_001006621; NM_024117; ENST00000265960; ENST00000350766; ENST00000373496; ENST00000373498; ENST00000373503; ENST00000373511; ENST00000394060; ENST00000394063; ENST00000420643; ENST00000427078; ENST00000433483; ENST00000437973; ENST00000444226; ENST00000448439; ENST00000468896; ENST00000473837; ENST00000483937; ENST00000496063; ENST00000496…	79109	TC0900011533.hg.1	10.3137	10.4908	10.3663	10.423	10.417	10.5318	10.3694	10.4965	10.3083	10.4283
HOXD10	homeobox D10	3.79013	3.48933	0.3008	6.21559	0.0034101	0.18164	chr2	176116579	176119942	+	NM_002148; ENST00000249501; BC069619; BC074760; OTTHUMT00000255692	3236	TC0200016567.hg.1	3.56163	3.7005	3.43887	3.85607	3.51472	3.79151	3.50106	3.7915	3.43036	3.81108
HIST1H1B	histone cluster 1, H1b	7.88528	7.18991	0.69538	6.21416	0.003413	0.18164	chr6	27866792	27867581	-	NM_005322; ENST00000331442; BC069101; BC101581; BC101583; OTTHUMT00000043371	3009	TC0600011232.hg.1	7.2006	7.85557	7.04323	7.99097	7.40308	7.71181	7.05051	7.93415	7.25212	7.93392
SLC25A20	solute carrier family 25 (carnitine/acylcarnitine translocase), member 20	5.75424	6.13414	-0.37989	-6.20432	0.003433	0.18225	chr3	48856923	48898993	-	NM_000387; ENST00000319017; ENST00000430379; ENST00000440964; ENST00000479050; BC001689; OTTHUMT00000257516; OTTHUMT00000345244; OTTHUMT00000345245; OTTHUMT00000345246	788	TC0300011038.hg.1	6.06711	5.8071	6.2362	5.73348	6.16223	5.71005	6.14177	5.66262	6.06339	5.85798
CDR1	cerebellar degeneration related protein 1	11.6258	10.8372	0.78864	6.19815	0.0034456	0.18247	chrX	140782405	140784871	-	NM_004065; ENST00000370532; BC113472; BC113474; OTTHUMT00000058583	1038	TC0X00010982.hg.1	10.8935	11.6433	10.9731	11.4237	10.9378	11.7179	10.5108	11.7506	10.8708	11.5937
ATG7	autophagy related 7	10.13	10.502	-0.37198	-6.18702	0.0034684	0.18323	chr3	11272309	11557665	+	NM_001136031; NM_001144912; NM_006395; ENST00000354449; ENST00000354956; ENST00000414717; ENST00000418682; ENST00000419112; ENST00000423116; ENST00000424071; ENST00000427759; ENST00000434066; ENST00000435760; ENST00000444619; ENST00000446110; ENST00000446450; ENST00000451513; ENST00000451830; ENST00000460291; ENST00000460444; ENST00000461278; ENST00000464282; ENST00000467121; ENST00000469654; ENS…	10533	TC0300006605.hg.1	10.479	10.2503	10.4905	10.0717	10.5596	10.0152	10.563	10.137	10.4178	10.1759
RPL41P5	ribosomal protein L41 pseudogene 5	14.3758	14.5337	-0.15792	-6.17566	0.003492	0.18382	chr12	93083598	93083677	-	OTTHUMT00000473965	6172	TC1200011527.hg.1	14.5706	14.4446	14.6263	14.3837	14.5436	14.4169	14.4079	14.3036	14.52	14.33
SEZ6	Memczak2013 ANTISENSE, CDS, coding, INTERNAL, intronic best transcript NM_178860	5.39945	4.98812	0.41133	6.17309	0.0034974	0.18382	chr17	28956869	28957066	+	hsa_circ_0000748	-	TC1700007409.hg.1	4.99116	5.42564	4.94825	5.48237	4.93196	5.50258	5.03324	5.31672	5.03596	5.26991
MED8	mediator complex subunit 8	9.28733	8.84237	0.44496	6.1693	0.0035053	0.18382	chr1	43383908	43389812	-	NM_001001653; NM_052877; NM_201542; ENST00000290663; ENST00000372455; ENST00000372457; ENST00000460803; ENST00000473560; BC010019; OTTHUMT00000019491; OTTHUMT00000019494; OTTHUMT00000019495; OTTHUMT00000019520; OTTHUMT00000318959	112950	TC0100013925.hg.1	8.92408	9.25201	8.8673	9.16706	8.81457	9.35132	8.87621	9.25422	8.72968	9.41202
CIPC	CLOCK-interacting pacemaker	8.0648	8.53851	-0.47371	-6.15368	0.0035381	0.1848	chr14	77098097	77117287	+	NM_033426; ENST00000361786; ENST00000554447; ENST00000554658; ENST00000555200; ENST00000555437; ENST00000555611; ENST00000556863; ENST00000557115; BC037300; OTTHUMT00000414278; OTTHUMT00000414279; OTTHUMT00000414280; OTTHUMT00000414281; OTTHUMT00000414282; OTTHUMT00000414283; OTTHUMT00000414284; OTTHUMT00000414285	85457	TC1400010634.hg.1	8.59714	8.03562	8.64619	7.9985	8.41233	8.13528	8.59134	8.00924	8.44556	8.14537
ANO1	anoctamin 1, calcium activated chloride channel	6.80303	7.2001	-0.39707	-6.15225	0.0035412	0.1848	chr11	70078302	70189546	+	NM_018043; NR_030691; ENST00000316296; ENST00000355303; ENST00000525494; ENST00000529636; ENST00000529913; ENST00000530480; ENST00000530676; ENST00000531300; ENST00000531349; ENST00000531604; BC033036; OTTHUMT00000393685; OTTHUMT00000393686; OTTHUMT00000393687; OTTHUMT00000393688; OTTHUMT00000393689; OTTHUMT00000393690; OTTHUMT00000393691; OTTHUMT00000393720; OTTHUMT00000393721; OTTHUMT0000039372…	55107	TC1100008257.hg.1	7.38775	6.77544	7.11281	6.76058	7.11358	6.78665	7.21045	6.75164	7.17593	6.94085
LHFP	lipoma HMGIC fusion partner	7.10576	7.36486	-0.2591	-6.14694	0.0035524	0.18493	chr13	39342892	39603528	-	NM_005780; ENST00000379589; ENST00000495922; BC017824; OTTHUMT00000044619; OTTHUMT00000044620	10186	TC1300008668.hg.1	7.51362	7.10955	7.25185	6.98772	7.3782	7.10243	7.31022	7.12158	7.3704	7.20749
ARPP21	Transcript Identified by AceView, Entrez Gene ID(s) 10777	4.36486	4.7895	-0.42464	-6.13265	0.003583	0.18607	chr3	35768691	35769284	+	ARPP21.vpAug10-unspliced	-	TC0300007018.hg.1	4.7321	4.4311	4.90841	4.28987	4.71053	4.38891	4.8574	4.29016	4.73905	4.42425
HCRTR1	hypocretin (orexin) receptor 1	3.7428	4.02831	-0.28551	-6.12429	0.003601	0.18655	chr1	31617686	31632518	+	NM_001525; ENST00000373705; ENST00000373706; ENST00000403528; ENST00000468521; ENST00000485464; BC074796; OTTHUMT00000011042; OTTHUMT00000011043; OTTHUMT00000011044; OTTHUMT00000011045	3061	TC0100007646.hg.1	4.03698	3.73201	3.97688	3.80673	4.00692	3.79503	4.10017	3.65922	4.02059	3.72102
BIRC6	Transcript Identified by AceView, Entrez Gene ID(s) 57448	6.18269	5.3865	0.7962	6.11333	0.0036248	0.18655	chr2	32604536	32605121	+	BIRC6.vfAug10-unspliced	-	TC0200007194.hg.1	5.57706	6.03267	5.13584	6.20458	5.44513	6.10139	5.48489	6.15297	5.28956	6.42186
PLEKHH1	pleckstrin homology domain containing, family H (with MyTH4 domain) member 1	8.37005	8.82745	-0.45739	-6.1054	0.0036421	0.18655	chr14	67533291	67589612	+	NM_020715; ENST00000329153; ENST00000557971; ENST00000558214; ENST00000558296; ENST00000558366; ENST00000558386; ENST00000558981; ENST00000559168; ENST00000559766; ENST00000559832; ENST00000559981; ENST00000560100; ENST00000561057; ENST00000561135; ENST00000561370; ENST00000561456; BC146787; OTTHUMT00000412730; OTTHUMT00000416994; OTTHUMT00000416995; OTTHUMT00000416996; OTTHUMT00000416997; OTTHUM…	57475	TC1400007495.hg.1	8.88663	8.32784	8.63179	8.43334	8.91868	8.27678	8.89204	8.43216	8.80809	8.38013
SNAPC4	small nuclear RNA activating complex polypeptide 4	7.88465	8.27195	-0.38729	-6.09931	0.0036555	0.18655	chr9	136375577	136398797	-	NM_003086; ENST00000298532; OTTHUMT00000055071	6621	TC0900011976.hg.1	8.2858	7.8742	8.17819	7.981	8.3672	7.78395	8.27666	7.85419	8.25188	7.92993
TMEM222	transmembrane protein 222	8.61654	8.80191	-0.18537	-6.09052	0.0036749	0.18655	chr1	27322145	27336400	+	NM_032125; NR_037576; NR_037577; NR_037580; ENST00000374076; ENST00000464720; ENST00000464813; ENST00000466759; ENST00000470223; ENST00000471456; ENST00000478104; ENST00000486082; ENST00000498220; ENST00000608611; ENST00000611517; BC090039; OTTHUMT00000012809; OTTHUMT00000012810; OTTHUMT00000012811; OTTHUMT00000012812; OTTHUMT00000012813; OTTHUMT00000012814; OTTHUMT00000012815; OTTHUMT00000012816…	84065	TC0100007507.hg.1	8.80293	8.63725	8.82111	8.66091	8.83168	8.53188	8.7936	8.61147	8.76023	8.64119
SETD7	SET domain containing (lysine methyltransferase) 7	5.75003	5.5318	0.21823	6.08807	0.0036804	0.18655	chr4	139596608	139606699	-	ENST00000608958; OTTHUMT00000473066	80854	TC0400012970.hg.1	5.52606	5.7532	5.62465	5.74063	5.48499	5.81902	5.52466	5.70424	5.49866	5.73309
ZNF92	zinc finger protein 92	10.0165	9.66885	0.34768	6.08644	0.003684	0.18655	chr7	65373799	65401135	+	NM_001287532; NM_001287533; NM_001287534; NM_007139; NM_152626; ENST00000328747; ENST00000357512; ENST00000431504; ENST00000450302; ENST00000488849; BC036439; BC040594; OTTHUMT00000344589; OTTHUMT00000344590; OTTHUMT00000344591; OTTHUMT00000345490	168374	TC0700007807.hg.1	9.6429	10.0314	9.62353	10.0859	9.62684	10.0875	9.71092	9.95298	9.74006	9.92489
PLXNA2	plexin A2	9.68244	9.84365	-0.16121	-6.08609	0.0036848	0.18655	chr1	208022242	208244320	-	NM_025179; ENST00000367033; ENST00000460870; ENST00000463510; ENST00000480053; ENST00000483048; ENST00000486969; BC132676; BC136530; OTTHUMT00000088932; OTTHUMT00000088946; OTTHUMT00000088947; OTTHUMT00000088948; OTTHUMT00000088949; OTTHUMT00000088950	5362	TC0100017145.hg.1	9.88114	9.71681	9.7902	9.67621	9.79448	9.68664	9.90903	9.65329	9.8434	9.67926
KLC4	kinesin light chain 4	7.44326	7.81172	-0.36847	-6.08443	0.0036885	0.18655	chr6	43040777	43075099	+	NM_001289034; NM_001289035; NM_138343; NM_201521; NM_201522; NM_201523; ENST00000259708; ENST00000347162; ENST00000394056; ENST00000453940; ENST00000458460; ENST00000460283; ENST00000463063; ENST00000463168; ENST00000467906; ENST00000468114; ENST00000469987; ENST00000470728; ENST00000472172; ENST00000472792; ENST00000479388; ENST00000479632; ENST00000481499; ENST00000481888; ENST00000486439; BC08…	89953	TC0600008069.hg.1	7.78963	7.48443	7.94974	7.39998	7.71903	7.51082	7.83237	7.37241	7.76785	7.44864
DEFB105B; DEFB105A	defensin, beta 105B; defensin, beta 105A	4.02338	3.57351	0.44987	6.08298	0.0036917	0.18655	chr8	7487669	7489593	+	NM_001040703; NM_152250; ENST00000335510; OTTHUMT00000251447	504180; 245908	TC0800006603.hg.1	3.63335	3.93959	3.48562	4.07336	3.60245	4.02632	3.4851	4.13601	3.66105	3.94164
UFL1	UFM1-specific ligase 1	11.5461	11.2558	0.29034	6.08274	0.0036922	0.18655	chr6	96521595	96555276	+	NM_015323; ENST00000369278; ENST00000461673; BC028608; BC036379; OTTHUMT00000041557; OTTHUMT00000041558	23376	TC0600008873.hg.1	11.2575	11.5591	11.1996	11.6396	11.3349	11.4976	11.2756	11.4937	11.2113	11.5406
SLC44A2	solute carrier family 44 (choline transporter), member 2	8.70961	9.09423	-0.38462	-6.08034	0.0036976	0.18655	chr19	10602445	10644559	+	NM_001145056; NM_020428; ENST00000335757; ENST00000407327; ENST00000586078; ENST00000586549; ENST00000588214; ENST00000588393; ENST00000588409; ENST00000588465; ENST00000588688; ENST00000589561; ENST00000590382; ENST00000590475; ENST00000590857; ENST00000591194; ENST00000592293; BC040556; OTTHUMT00000452042; OTTHUMT00000452043; OTTHUMT00000452044; OTTHUMT00000452045; OTTHUMT00000452046; OTTHUMT00…	57153	TC1900006991.hg.1	8.98547	8.76627	9.23797	8.67632	9.09095	8.82924	9.0813	8.63756	9.07549	8.63868
NOMO2	NODAL modulator 2	14.455	14.6712	-0.2162	-6.07691	0.0037053	0.18655	chr16	18417325	18562211	-	NM_001004060; ENST00000330537; ENST00000381474; ENST00000543392; ENST00000562312; ENST00000564355; ENST00000564991; ENST00000567831; ENST00000569051; ENST00000569526; ENST00000620440; ENST00000621364; ENST00000622306; OTTHUMT00000254155; OTTHUMT00000435858; OTTHUMT00000435859; OTTHUMT00000435860; OTTHUMT00000435861; OTTHUMT00000435862; OTTHUMT00000435863; OTTHUMT00000435864	283820	TC1600009608.hg.1	14.6084	14.4972	14.6895	14.4156	14.622	14.4658	14.7049	14.4631	14.7313	14.4333
PRAMEF7; PRAMEF8	PRAME family member 7; PRAME family member 8	3.52844	3.28198	0.24646	6.06372	0.003735	0.18711	chr1	12916610	12920482	+	NM_001012277; ENST00000330881; ENST00000616979; BC140755; BC144565; OTTHUMT00000005513	441871; 391002	TC0100006912.hg.1	3.28911	3.5127	3.30588	3.47194	3.25985	3.59002	3.22277	3.5761	3.33231	3.49146
PLSCR4	phospholipid scramblase 4	6.96288	6.76743	0.19545	6.06048	0.0037423	0.18711	chr3	146192336	146251179	-	NM_001128304; NM_001128305; NM_001128306; NM_001177304; NM_020353; ENST00000354952; ENST00000383083; ENST00000433593; ENST00000446574; ENST00000460350; ENST00000460885; ENST00000475019; ENST00000476202; ENST00000481701; ENST00000493382; ENST00000498625; BC028354; OTTHUMT00000355172; OTTHUMT00000355173; OTTHUMT00000355174; OTTHUMT00000355175; OTTHUMT00000355176; OTTHUMT00000355177; OTTHUMT00000355…	57088	TC0300012720.hg.1	6.71735	6.96523	6.78412	6.92373	6.78521	6.94521	6.78554	6.92005	6.76492	7.06019
TMLHE-AS1; LOC101927830; CLIC2; RP13-228J13.1	Homo sapiens TMLHE antisense RNA 1 (TMLHE-AS1), long non-coding RNA.; uncharacterized LOC101927830; Transcript Identified by AceView, Entrez Gene ID(s) 1193; novel transcript	5.08008	5.27814	-0.19806	-6.06033	0.0037426	0.18711	chrX	155334858	155374174	-	NR_039991_2; NR_109985; CLIC2.hAug10; ENST00000412436.1; ENST00000444722.1; OTTHUMT00000058799; OTTHUMT00000058800; uc065ckd.1; uc065cke.1	101927830	TC0X00011241.hg.1	5.21896	5.11692	5.2784	5.04825	5.27348	5.10956	5.33891	5.04114	5.28093	5.08454
BAG6	BCL2 associated athanogene 6	13.8039	14.0759	-0.27209	-6.04695	0.0037731	0.1882	chr6	31639028	31652705	-	NM_001199697; NM_001199698; NM_004639; ENST00000211379; ENST00000362049; ENST00000375964; ENST00000375976; ENST00000422948; ENST00000424176; ENST00000424480; ENST00000428326; ENST00000433828; ENST00000434444; ENST00000435080; ENST00000437771; ENST00000438149; ENST00000439687; ENST00000441054; ENST00000441793; ENST00000451898; ENST00000452994; ENST00000453833; ENST00000454165; ENST00000456286; ENS…	7917	TC0600011441.hg.1	14.1496	13.7993	14.0822	13.8068	14.0258	13.8567	13.9954	13.8211	14.1266	13.7354
IFNA21	interferon, alpha 21	5.08014	4.69644	0.3837	6.0421	0.0037842	0.18832	chr9	21165637	21166660	-	NM_002175; ENST00000380225; BC069329; BC069372; BC069408; BC096699; BC101638; BC101640; OTTHUMT00000051882; uc003zom.2	3452	TC0900009692.hg.1	4.70066	5.06748	4.78515	4.97662	4.71842	5.05865	4.62865	5.20802	4.64928	5.08993
KCTD1	potassium channel tetramerization domain containing 1	7.35104	7.83649	-0.48545	-6.03099	0.0038099	0.18915	chr18	26454910	26657401	-	NM_001136205; NM_001142730; NM_001258221; NM_001258222; NM_198991; ENST00000317932; ENST00000408011; ENST00000417602; ENST00000577255; ENST00000578973; ENST00000579973; ENST00000580059; ENST00000580191; ENST00000580638; ENST00000582494; ENST00000584630; OTTHUMT00000254906; OTTHUMT00000446265; OTTHUMT00000446266; OTTHUMT00000446267; OTTHUMT00000446268; OTTHUMT00000446269; OTTHUMT00000446270; OTTHU…	284252	TC1800008338.hg.1	7.81693	7.35247	7.82621	7.3552	7.97161	7.2247	7.70961	7.46951	7.8581	7.35334
ADAL	adenosine deaminase-like	8.19175	7.60113	0.59062	6.0259	0.0038217	0.18926	chr15	43330356	43359960	+	NM_001012969; NM_001159280; ENST00000389651; ENST00000422466; ENST00000428046; ENST00000562188; ENST00000563551; ENST00000565555; ENST00000566154; ENST00000610420; BC075857; OTTHUMT00000432956; OTTHUMT00000432957; OTTHUMT00000432958; OTTHUMT00000432959; OTTHUMT00000432960; OTTHUMT00000432961	161823	TC1500007056.hg.1	7.61384	8.19919	7.49034	8.40079	7.65845	8.11821	7.54978	8.2156	7.69322	8.02493
PRAMEF25	PRAME family member 25	4.20799	3.8851	0.32289	6.01833	0.0038394	0.18926	-	NA	NA	-	ENST00000634064	441873	TSUnmapped00000573.hg.1	3.93898	4.14127	3.87825	4.28545	3.94847	4.13906	3.85463	4.21599	3.80517	4.25818
GPR176	G protein-coupled receptor 176	6.28131	5.8145	0.46681	6.01496	0.0038473	0.18926	chr15	39799022	39920892	-	NM_001271854; NM_001271855; NM_007223; ENST00000299092; ENST00000543580; ENST00000558041; ENST00000560729; ENST00000561100; BC067106; OTTHUMT00000252117; OTTHUMT00000418451; OTTHUMT00000418452; OTTHUMT00000418595	11245	TC1500010854.hg.1	5.72027	6.33518	5.68745	6.36569	5.85768	6.27453	5.8887	6.1594	5.91841	6.27177
ZNF35	zinc finger protein 35	5.39519	5.74597	-0.35078	-6.01292	0.003852	0.18926	chr3	44648727	44660791	+	NM_003420; ENST00000296092; ENST00000396056; ENST00000399560; ENST00000415571; ENST00000432115; ENST00000453164; BC013597; OTTHUMT00000256749; OTTHUMT00000343847; OTTHUMT00000343848; OTTHUMT00000343849; OTTHUMT00000343850; OTTHUMT00000343851	7584	TC0300007216.hg.1	5.7864	5.36936	5.72647	5.42992	5.85346	5.30558	5.70926	5.46032	5.65427	5.4108
CD99	CD99 molecule	14.115	14.3615	-0.24656	-6.00402	0.003873	0.18926	chrX	2691179	2741309	+	NM_001122898; NM_001277710; NM_002414; ENST00000381177; ENST00000381180; ENST00000381184; ENST00000381187; ENST00000381192; ENST00000449611; ENST00000482293; ENST00000482405; ENST00000497752; ENST00000611428; ENST00000623253; ENST00000624481; BC002584; BC003147; BC010109; BC021620; BC024310; OTTHUMT00000055624; OTTHUMT00000055625; OTTHUMT00000055626; OTTHUMT00000055627; OTTHUMT00000055628; OTTHUM…	4267	TC0X00006477.hg.1	14.4815	14.2162	14.2644	14.1196	14.2503	14.0004	14.3977	14.211	14.4136	14.0277
ZBTB22	zinc finger and BTB domain containing 22	5.12251	5.58645	-0.46394	-6.00398	0.0038731	0.18926	chr6	33314405	33317942	-	NM_001145338; ENST00000418724; ENST00000431845; ENST00000441117; BC018541	9278	TC0600011537.hg.1	5.56726	5.17114	5.60877	5.08909	5.42895	5.23252	5.64888	5.06828	5.67837	5.0515
HELZ	helicase with zinc finger	11.1605	11.4541	-0.29364	-6.00367	0.0038739	0.18926	chr17	67070438	67245989	-	NM_014877; ENST00000358691; ENST00000417253; ENST00000578783; ENST00000578938; ENST00000579861; ENST00000579953; ENST00000580168; ENST00000580662; ENST00000580963; ENST00000581159; ENST00000582864; ENST00000584641; BC094881; BC130582; BC144083; OTTHUMT00000447068; OTTHUMT00000447069; OTTHUMT00000447070; OTTHUMT00000447071; OTTHUMT00000447072; OTTHUMT00000447073; OTTHUMT00000447074; OTTHUMT0000044…	9931	TC1700011519.hg.1	11.4749	11.1351	11.3639	11.1939	11.504	11.1097	11.4634	11.2813	11.4644	11.0823
OR2B11	olfactory receptor, family 2, subfamily B, member 11	3.82891	3.63581	0.1931	5.99369	0.0038975	0.18983	chr1	247450953	247452006	-	NM_001004492; ENST00000318749; BC137181; BC137205; OTTHUMT00000097620; uc010pyx.2	127623	TC0100018100.hg.1	3.66061	3.78414	3.57773	3.83917	3.62033	3.82898	3.68207	3.79417	3.63832	3.8981
WLS	wntless Wnt ligand secretion mediator	12.4783	12.775	-0.29666	-5.98773	0.0039118	0.18983	chr1	68098459	68233120	-	NM_001002292; NM_001193334; NM_024911; ENST00000262348; ENST00000354777; ENST00000370971; ENST00000370973; ENST00000370976; ENST00000471243; ENST00000491076; ENST00000491811; ENST00000497187; ENST00000498615; ENST00000527864; ENST00000530486; ENST00000533537; ENST00000534713; BC110826; BC137109; BC137113; OTTHUMT00000025368; OTTHUMT00000025369; OTTHUMT00000025370; OTTHUMT00000025371; OTTHUMT00000…	79971	TC0100014531.hg.1	12.7959	12.462	12.7557	12.5377	12.7615	12.5348	12.8194	12.3437	12.7423	12.5132
GSN	gelsolin	13.1525	13.5318	-0.37928	-5.98534	0.0039175	0.18983	chr9	121268060	121332842	+	NM_000177; NM_001127662; NM_001127663; NM_001127664; NM_001127665; NM_001127666; NM_001127667; NM_001258029; NM_001258030; NM_198252; ENST00000341272; ENST00000373805; ENST00000373806; ENST00000373807; ENST00000373808; ENST00000373818; ENST00000394353; ENST00000412819; ENST00000432226; ENST00000436847; ENST00000449733; ENST00000449773; ENST00000475428; ENST00000477104; ENST00000477553; ENST000004…	2934	TC0900012167.hg.1	13.4788	13.1973	13.6369	13.1155	13.575	13.1204	13.5284	13.0716	13.4398	13.2577
ABCA1	ATP binding cassette subfamily A member 1	9.91307	10.2352	-0.32216	-5.98205	0.0039254	0.18983	chr9	104781002	104928246	-	NM_005502; ENST00000374733; ENST00000374736; ENST00000423487; ENST00000494467; BC146856; OTTHUMT00000053491; OTTHUMT00000053492; OTTHUMT00000053493; OTTHUMT00000053494	19	TC0900011072.hg.1	10.3454	9.94759	10.0642	9.93966	10.1318	9.84315	10.3112	9.9071	10.3234	9.92785
DGCR2; DGCR11	DiGeorge syndrome critical region gene 2; DiGeorge syndrome critical region gene 11 (non-protein coding)	9.8413	10.1351	-0.29379	-5.98022	0.0039298	0.18983	chr22	19036282	19122454	-	NM_001173533; NM_001173534; NM_001184781; NM_005137; NR_024157; NR_033674; ENST00000263196; ENST00000389262; ENST00000467659; ENST00000473832; ENST00000537045; ENST00000545799; ENST00000608548; ENST00000609958; ENST00000615747; BC032430; BC040500; OTTHUMT00000316504; OTTHUMT00000316505; OTTHUMT00000316506; OTTHUMT00000316507; OTTHUMT00000472499; uc002zos.2	9993; 25786	TC2200007963.hg.1	10.1695	9.96073	10.1417	9.84719	10.0865	9.83003	10.1081	9.88058	10.1695	9.68796
NCL	nucleolin	13.837	13.5908	0.24612	5.96948	0.0039558	0.19017	chr2	231453531	231483641	-	NM_005381; ENST00000322723; ENST00000356936; ENST00000417652; ENST00000436894; ENST00000453992; ENST00000454824; ENST00000461347; ENST00000466274; ENST00000484328; ENST00000494618; BC002343; BC006494; BC006516; OTTHUMT00000332731; OTTHUMT00000332732; OTTHUMT00000332739; OTTHUMT00000332740; OTTHUMT00000332741; OTTHUMT00000332742; OTTHUMT00000332743; OTTHUMT00000332744; OTTHUMT00000332745; OTTHUMT0…	4691	TC0200016018.hg.1	13.6534	13.7694	13.5927	13.805	13.5612	13.9159	13.6007	13.8384	13.5462	13.856
KLKB1	kallikrein B1	8.14496	8.29996	-0.155	-5.9638	0.0039696	0.19017	chr4	186226438	186258471	+	NM_000892; ENST00000264690; ENST00000428196; ENST00000446598; ENST00000467271; ENST00000511406; ENST00000513864; BC117349; BC117351; OTTHUMT00000317732; OTTHUMT00000317733; OTTHUMT00000317734; OTTHUMT00000317735; OTTHUMT00000317736; OTTHUMT00000360467	3818	TC0400012875.hg.1	8.27211	8.08446	8.27645	8.15119	8.28658	8.08431	8.4038	8.21036	8.26086	8.19445
COL6A2	Jeck2013 ALT_ACCEPTOR, ALT_DONOR, coding, INTERNAL, intronic best transcript NM_058175	6.39437	5.62331	0.77106	5.96071	0.0039771	0.19017	chr21	46124998	46125076	+	hsa_circ_0002308; hsa_circ_0008973	-	TC2100007452.hg.1	5.67849	6.29608	5.84816	6.20056	5.59532	6.43758	5.50266	6.47275	5.49193	6.5649
B4GALT2	UDP-Gal:betaGlcNAc beta 1,4- galactosyltransferase, polypeptide 2	10.2211	10.3549	-0.13382	-5.95845	0.0039826	0.19017	chr1	43978943	43991171	+	NM_001005417; NM_003780; NM_030587; ENST00000309519; ENST00000356836; ENST00000372324; ENST00000434555; ENST00000481924; ENST00000485678; ENST00000497866; ENST00000498543; BC096821; OTTHUMT00000022840; OTTHUMT00000022841; OTTHUMT00000022842; OTTHUMT00000022843; OTTHUMT00000022844; OTTHUMT00000022845	8704	TC0100008082.hg.1	10.3794	10.1694	10.3887	10.2413	10.3637	10.2399	10.3213	10.2068	10.3215	10.2479
C21orf33	chromosome 21 open reading frame 33	8.7814	9.2176	-0.4362	-5.95349	0.0039948	0.19017	chr21	5079294	5128440	-	NM_004649; NM_198155; BC002370; BC003587	8209	TC2100008537.hg.1	9.21776	8.7839	9.10289	8.93279	9.30856	8.6955	9.2162	8.75737	9.24259	8.73744
CCT8	chaperonin containing TCP1, subunit 8 (theta)	11.3339	10.9852	0.34868	5.95082	0.0040014	0.19017	chr21	29055805	29073797	-	NM_001282907; NM_001282908; NM_001282909; NM_006585; ENST00000286788; ENST00000431234; ENST00000432178; ENST00000470450; ENST00000475205; ENST00000480359; ENST00000481059; ENST00000484403; ENST00000494296; ENST00000496121; ENST00000540844; ENST00000626972; BC012584; BC072001; BC095470; OTTHUMT00000104070; OTTHUMT00000171822; OTTHUMT00000171823; OTTHUMT00000171824; OTTHUMT00000171825; OTTHUMT00000…	10694	TC2100007854.hg.1	10.9356	11.4331	11.0157	11.3312	11.0828	11.2789	10.9732	11.2367	10.9188	11.3896
PRR5-ARHGAP8	PRR5-ARHGAP8 readthrough	5.11251	5.60192	-0.48941	-5.94962	0.0040043	0.19017	chr22	44702198	44862784	+	NM_181334; ENST00000352766; ENST00000361473; ENST00000389773; ENST00000495250; ENST00000515632; ENST00000517296; ENST00000618676; BC132755; BC132757; BC144382; OTTHUMT00000157077; OTTHUMT00000363125; OTTHUMT00000363126; OTTHUMT00000363127	553158	TC2200009285.hg.1	5.52766	5.1291	5.46035	5.23829	5.74323	5.08997	5.66538	5.00854	5.613	5.09665
CCL22	chemokine (C-C motif) ligand 22	3.20767	3.81166	-0.60399	-5.94359	0.0040192	0.19017	chr16	57358772	57366190	+	NM_002990; ENST00000219235; BC027952; OTTHUMT00000257328	6367	TC1600007997.hg.1	3.89548	3.11505	3.96343	3.05877	3.7562	3.2882	3.75709	3.25915	3.68608	3.31716
FURIN	furin (paired basic amino acid cleaving enzyme)	11.3798	11.7321	-0.35234	-5.94023	0.0040275	0.19017	chr15	90868592	90883458	+	NM_001289823; NM_001289824; NM_002569; ENST00000268171; ENST00000558794; ENST00000559353; ENST00000560018; ENST00000560824; ENST00000610579; ENST00000618099; BC012181; OTTHUMT00000313492; OTTHUMT00000418242; OTTHUMT00000418243; OTTHUMT00000418244; OTTHUMT00000418245	5045	TC1500008335.hg.1	11.7187	11.3851	11.8245	11.2759	11.7516	11.3698	11.6648	11.4838	11.7009	11.3842
SLC52A1	solute carrier family 52 (riboflavin transporter), member 1	6.59442	7.0342	-0.43978	-5.91612	0.0040879	0.19017	chr17	5032600	5052009	-	NM_001104577; NM_017986; ENST00000254853; ENST00000424747; ENST00000512825; ENST00000573674; ENST00000575919; BC060810; BC092473; OTTHUMT00000216913; OTTHUMT00000438890; OTTHUMT00000438891; OTTHUMT00000438892	55065	TC1700009546.hg.1	6.90362	6.72379	7.03831	6.61013	7.03248	6.60052	7.08135	6.54502	7.11524	6.49264
WHAMM	WAS protein homolog associated with actin, golgi membranes and microtubules	9.56411	8.9865	0.57761	5.91378	0.0040938	0.19017	chr15	82809628	82836108	+	NM_001080435; ENST00000286760; ENST00000560964; OTTHUMT00000418463; OTTHUMT00000418464	123720	TC1500008100.hg.1	9.04608	9.49601	9.13602	9.42729	8.82668	9.67366	8.92795	9.64673	8.99577	9.57685
MBL2	mannose-binding lectin (protein C) 2, soluble	4.7687	4.06818	0.70052	5.91184	0.0040987	0.19017	chr10	52765380	52771700	-	NM_000242; ENST00000373968; BC069338; BC096179; BC096180; BC096181; BC096182; OTTHUMT00000048115; uc001jjt.3	4153	TC1000010661.hg.1	4.07022	4.75019	4.21182	4.66997	4.15893	4.64694	4.04874	4.80882	3.85116	4.96755
CTSZ	cathepsin Z	12.5366	12.873	-0.33645	-5.91043	0.0041023	0.19017	chr20	58995185	59007254	-	NM_001336; ENST00000217131; ENST00000472025; ENST00000488395; ENST00000503833; BC042168; OTTHUMT00000079899; OTTHUMT00000079900; OTTHUMT00000079901; OTTHUMT00000439289	1522	TC2000009646.hg.1	12.9688	12.5621	12.7817	12.6569	12.8117	12.4748	12.8747	12.5185	12.9282	12.4707
CSGALNACT1	chondroitin sulfate N-acetylgalactosaminyltransferase 1	8.07676	8.50262	-0.42587	-5.90977	0.004104	0.19017	chr8	19404161	19758029	-	NM_001130518; NM_018371; NR_024040; ENST00000332246; ENST00000397998; ENST00000454498; ENST00000517494; ENST00000517651; ENST00000518542; ENST00000519222; ENST00000520003; ENST00000522573; ENST00000522732; ENST00000522854; ENST00000523227; ENST00000523262; ENST00000523919; ENST00000524112; ENST00000524213; BC060772; OTTHUMT00000253381; OTTHUMT00000375204; OTTHUMT00000375205; OTTHUMT00000375206; O…	55790	TC0800009782.hg.1	8.43244	8.1204	8.59501	8.04835	8.52007	7.88395	8.57581	8.19333	8.38978	8.13776
MFSD11	major facilitator superfamily domain containing 11	9.49127	9.67824	-0.18698	-5.90363	0.0041196	0.19017	chr17	76734117	76783202	+	NM_001242532; NM_001242533; NM_001242534; NM_001242535; NM_001242536; NM_001242537; NM_024311; ENST00000336509; ENST00000355954; ENST00000585584; ENST00000585692; ENST00000585865; ENST00000585958; ENST00000586622; ENST00000586689; ENST00000587661; ENST00000588031; ENST00000588460; ENST00000588647; ENST00000588670; ENST00000588768; ENST00000590070; ENST00000590393; ENST00000590514; ENST00000591864…	79157	TC1700012310.hg.1	9.64254	9.48776	9.65851	9.56695	9.67974	9.45955	9.73683	9.45596	9.6736	9.48611
FCRL2	Fc receptor-like 2	3.41227	3.21794	0.19433	5.89137	0.004151	0.19017	chr1	157745733	157777132	-	NM_001159488; NM_030764; NR_125358; ENST00000361516; ENST00000368178; ENST00000368181; ENST00000462774; ENST00000469986; BC129836; OTTHUMT00000051408; OTTHUMT00000051409; OTTHUMT00000051410; OTTHUMT00000051411; OTTHUMT00000352447	79368	TC0100016051.hg.1	3.1879	3.46041	3.18742	3.45628	3.25155	3.42733	3.24936	3.35724	3.21348	3.36011
MROH1	maestro heat-like repeat family member 1	7.28906	7.72238	-0.43332	-5.89072	0.0041527	0.19017	chr8	144148016	144261940	+	NM_001099280; NM_001099281; NM_001288814; NM_032450; ENST00000326134; ENST00000423230; ENST00000525287; ENST00000527071; ENST00000527552; ENST00000528664; ENST00000528919; ENST00000532255; ENST00000534366; ENST00000534508; ENST00000544576; OTTHUMT00000386178; OTTHUMT00000386179; OTTHUMT00000386180; OTTHUMT00000386181; OTTHUMT00000386182; OTTHUMT00000386183; OTTHUMT00000386184; OTTHUMT00000386185;…	727957	TC0800009244.hg.1	7.80514	7.17383	7.73849	7.23338	7.61046	7.42599	7.74575	7.29355	7.71207	7.31855
ARHGAP11B	Rho GTPase activating protein 11B	5.19532	4.55944	0.63588	5.88769	0.0041605	0.19017	chr15	30644638	30773006	+	OTTHUMT00000430732; OTTHUMT00000430733; OTTHUMT00000430734	89839	TC1500010709.hg.1	4.4037	5.33451	4.62649	5.06617	4.50059	5.27643	4.53249	5.22182	4.73396	5.07767
ALOX12B	arachidonate 12-lipoxygenase, 12R type	4.53868	3.98753	0.55115	5.88114	0.0041774	0.19017	chr17	8072636	8087704	-	NM_001139; ENST00000319144; ENST00000577351; ENST00000583276; ENST00000584116; BC041058; OTTHUMT00000226984; OTTHUMT00000441471; OTTHUMT00000441472; OTTHUMT00000441473; uc002gjy.1	242	TC1700009669.hg.1	3.95613	4.55578	4.10841	4.37526	3.95397	4.63793	3.89126	4.68035	4.02789	4.44407
PCDHGC3; PCDHGA12; PCDHGB4; PCDHGA8; PCDHGA1; PCDHGA10; PCDHGA11; PCDHGA2; PCDHGA3; PCDHGA4; PCDHGA5; PCDHGA6; PCDHGA7; PCDHGA9; PCDHGB1; PCDHGB2; PCDHGB3; PCDHGB5; PCDHGB6; PCDHGB7; PCDHGC4; PCDHGC5	protocadherin gamma subfamily C, 3; protocadherin gamma subfamily A, 12; protocadherin gamma subfamily B, 4; protocadherin gamma subfamily A, 8; protocadherin gamma subfamily A, 1; protocadherin gamma subfamily A, 10; protocadherin gamma subfamily A, 11; protocadherin gamma subfamily A, 2; protocadherin gamma subfamily A, 3; protocadherin gamma subfamily A, 4; protocadherin gamma subfamily A, 5; …	9.00241	9.34195	-0.33954	-5.88079	0.0041784	0.19017	chr5	141330571	141512981	+	NM_002588; NM_003735; NM_003736; NM_014004; NM_018912; NM_018913; NM_018914; NM_018915; NM_018916; NM_018917; NM_018918; NM_018919; NM_018920; NM_018921; NM_018922; NM_018923; NM_018924; NM_018925; NM_018926; NM_018927; NM_018928; NM_018929; NM_031993; NM_032009; NM_032011; NM_032053; NM_032054; NM_032086; NM_032087; NM_032088; NM_032089; NM_032090; NM_032091; NM_032092; NM_032094; NM_032095; NM_…	5098; 26025; 8641; 9708; 56114; 56106; 56105; 56113; 56112; 56111; 56110; 56109; 56108; 56107; 56104; 56103; 56102; 56101; 56100; 56099; 56098; 56097	TC0500008890.hg.1	9.46681	9.00183	9.25947	9.09469	9.33128	8.90134	9.29788	9.0543	9.3543	8.95987
DAGLA	diacylglycerol lipase, alpha	8.31313	8.11788	0.19525	5.88032	0.0041796	0.19017	chr11	61680433	61747002	+	NM_006133; ENST00000257215; ENST00000540717; BC150176; BC150195; BC152453; OTTHUMT00000398516; OTTHUMT00000398517	747	TC1100007818.hg.1	8.12658	8.29861	8.11287	8.28438	8.11397	8.28066	8.0731	8.39905	8.16289	8.30294
LRRC16A	Transcript Identified by AceView, Entrez Gene ID(s) 55604	4.24285	5.12875	-0.8859	-5.87673	0.0041889	0.19017	chr6	25618131	25618840	+	LRRC16A.lAug10-unspliced	-	TC0600007241.hg.1	4.88334	4.42827	5.29415	3.99366	4.97854	4.3414	5.23109	4.21209	5.25663	4.23884
TRPA1	transient receptor potential cation channel, subfamily A, member 1	3.38965	3.65854	-0.26889	-5.87327	0.0041979	0.19017	chr8	72019917	72075617	-	NM_007332; ENST00000262209; ENST00000519720; ENST00000520596; ENST00000520788; ENST00000522271; ENST00000523582; OTTHUMT00000379077; OTTHUMT00000379079; OTTHUMT00000379106; OTTHUMT00000379107; OTTHUMT00000379108; OTTHUMT00000379109	8989	TC0800010784.hg.1	3.66827	3.35871	3.6805	3.29725	3.67667	3.38666	3.56344	3.45754	3.7038	3.44807
STKLD1	serine/threonine kinase-like domain containing 1 [Source:HGNC Symbol;Acc:HGNC:28669]	4.48027	4.09529	0.38498	5.87051	0.0042051	0.19017	-	NA	NA	-	ENST00000626433	-	TSUnmapped00000074.hg.1	3.99383	4.61216	4.10474	4.43139	4.09768	4.50389	4.10427	4.45613	4.17593	4.39778
TMEM130	transmembrane protein 130	7.62525	7.93003	-0.30478	-5.86833	0.0042109	0.19017	chr7	98846488	98870771	-	NM_001134450; NM_001134451; NM_152913; ENST00000339375; ENST00000345589; ENST00000416379; ENST00000445790; ENST00000450876; ENST00000461092; ENST00000474857; ENST00000486839; BC030793; BC037895; OTTHUMT00000335126; OTTHUMT00000335127; OTTHUMT00000335128; OTTHUMT00000335129; OTTHUMT00000335130; OTTHUMT00000335131; OTTHUMT00000335142; OTTHUMT00000380713	222865	TC0700011924.hg.1	7.92992	7.70632	7.96284	7.74543	7.80406	7.57144	7.97891	7.50112	7.97443	7.60194
ICAM1	intercellular adhesion molecule 1	10.3964	10.8693	-0.47288	-5.8675	0.004213	0.19017	chr19	10270835	10286615	+	NM_000201; ENST00000264832; ENST00000423829; ENST00000585443; ENST00000588645; ENST00000592686; BC015969; OTTHUMT00000451207; OTTHUMT00000451208; OTTHUMT00000451209; OTTHUMT00000451211; OTTHUMT00000451212	3383	TC1900006977.hg.1	10.8373	10.347	10.8636	10.2955	10.997	10.2838	10.7606	10.4796	10.8879	10.5761
TTPAL	tocopherol (alpha) transfer protein-like	8.17011	8.55751	-0.3874	-5.86676	0.004215	0.19017	chr20	44475886	44494603	+	NM_001039199; NM_001261839; NM_024331; ENST00000262605; ENST00000372904; ENST00000372906; ENST00000456317; ENST00000461134; BC003071; OTTHUMT00000106886; OTTHUMT00000106887; OTTHUMT00000106888; OTTHUMT00000106889; OTTHUMT00000127807	79183	TC2000007456.hg.1	8.53658	8.15879	8.63942	8.1152	8.56825	8.16917	8.63265	8.14352	8.41064	8.26387
ZFP57	ZFP57 zinc finger protein	4.35198	3.90644	0.44554	5.86069	0.0042309	0.19017	chr6	29672392	29681110	-	ENST00000376881; ENST00000376883; ENST00000488757; BC157878; BC171888; OTTHUMT00000132460; OTTHUMT00000355773; uc011dlw.2	346171	TC0600011315.hg.1	3.8744	4.26365	3.98726	4.294	3.72713	4.41894	3.90807	4.20314	4.03534	4.58017
DLD	dihydrolipoamide dehydrogenase	10.6166	10.2893	0.32729	5.86043	0.0042316	0.19017	chr7	107890970	107931730	+	NM_000108; NM_001289750; NM_001289751; NM_001289752; ENST00000205402; ENST00000415325; ENST00000417551; ENST00000437604; ENST00000440410; ENST00000450038; ENST00000451081; ENST00000453354; ENST00000460577; ENST00000478414; ENST00000485066; ENST00000489184; ENST00000494441; BC018648; BC018696; OTTHUMT00000337194; OTTHUMT00000337195; OTTHUMT00000337196; OTTHUMT00000337197; OTTHUMT00000337198; OTTHU…	1738	TC0700008765.hg.1	10.3812	10.4985	10.2597	10.6349	10.2999	10.6551	10.2217	10.6717	10.284	10.6229
MIR1-1HG; MIR133A2	MIR1-1 host gene; microRNA 133a-2	5.57117	5.23971	0.33146	5.85525	0.0042453	0.19017	chr20	62550453	62570764	+	NM_001302812; NM_178463; NR_029676; ENST00000347538; BC110595; uc011aal.1	128826; 406923	TC2000008016.hg.1	5.25385	5.50773	5.21752	5.58977	5.15848	5.6786	5.31842	5.50581	5.25028	5.57393
ZNF573	zinc finger protein 573	6.10498	6.56881	-0.46383	-5.847	0.0042672	0.19017	chr19	37792570	37817292	-	ENST00000480587; ENST00000586785; ENST00000587684; ENST00000588443; ENST00000589435; OTTHUMT00000109616; OTTHUMT00000459779; OTTHUMT00000459780; OTTHUMT00000459781; OTTHUMT00000459782	126231	TC1900011939.hg.1	6.4838	6.19607	6.62492	6.00382	6.6517	6.03164	6.62188	6.09209	6.46173	6.20126
CGN	cingulin	6.94969	7.3939	-0.44421	-5.84626	0.0042692	0.19017	chr1	151510510	151538692	+	NM_020770; ENST00000271636; ENST00000416743; ENST00000427934; ENST00000464886; ENST00000467998; ENST00000473377; ENST00000502442; ENST00000505188; BC146657; BC150604; BC152445; OTTHUMT00000034900; OTTHUMT00000034901; OTTHUMT00000034902; OTTHUMT00000034903; OTTHUMT00000258041; OTTHUMT00000258042; OTTHUMT00000316360; OTTHUMT00000330644	57530	TC0100009958.hg.1	7.21885	6.94408	7.39634	7.08234	7.50839	6.90033	7.4696	6.82763	7.37633	6.99409
THBS1	thrombospondin 1	12.6966	12.874	-0.1774	-5.8455	0.0042712	0.19017	chr15	39581079	39599466	+	NM_003246; ENST00000260356; ENST00000397591; ENST00000466755; ENST00000484734; ENST00000490247; ENST00000497720; ENST00000559746; ENST00000560894; BC136469; BC136470; OTTHUMT00000257831; OTTHUMT00000257832; OTTHUMT00000257833; OTTHUMT00000257835; OTTHUMT00000257836; OTTHUMT00000257837; OTTHUMT00000257838; OTTHUMT00000418642	7057	TC1500006925.hg.1	12.9199	12.7446	12.6897	12.5889	12.9779	12.7654	12.907	12.6357	12.8757	12.7484
KRTAP5-2	keratin associated protein 5-2	6.34633	6.0033	0.34303	5.84255	0.0042791	0.19017	chr11	1597177	1598294	-	NM_001004325; ENST00000412090; BC132882; BC132908; OTTHUMT00000384775; uc001ltv.3	440021	TC1100009746.hg.1	5.96451	6.33645	5.92378	6.39672	6.10938	6.2362	5.98156	6.39097	6.03729	6.37133
ZNF583	zinc finger protein 583	7.66435	7.24359	0.42076	5.84249	0.0042792	0.19017	chr19	56404014	56436035	+	NM_001159860; NM_001159861; NM_152478; ENST00000291598; ENST00000333201; ENST00000391778; ENST00000436972; ENST00000537943; ENST00000539211; ENST00000585612; BC111772; OTTHUMT00000401451; OTTHUMT00000401452; OTTHUMT00000401453; OTTHUMT00000401454; OTTHUMT00000401455; OTTHUMT00000458392; uc010ygl.1	147949	TC1900011807.hg.1	7.20673	7.72824	7.26483	7.68853	7.16411	7.72029	7.40369	7.55218	7.17861	7.63253
MEIS1	Meis homeobox 1	11.435	11.5721	-0.1371	-5.83935	0.0042876	0.19017	chr2	66433452	66573869	+	NM_002398; ENST00000272369; ENST00000398506; ENST00000409517; ENST00000409622; ENST00000437869; ENST00000450027; ENST00000466811; ENST00000475239; ENST00000488550; ENST00000490726; ENST00000491706; ENST00000495021; ENST00000496248; ENST00000498705; ENST00000542964; ENST00000560281; ENST00000606455; BC043503; OTTHUMT00000319725; OTTHUMT00000319726; OTTHUMT00000319727; OTTHUMT00000319729; OTTHUMT00…	4211	TC0200007854.hg.1	11.5188	11.451	11.5711	11.3837	11.6029	11.4112	11.6027	11.4894	11.565	11.4398
NGLY1	N-glycanase 1	5.26331	5.73798	-0.47467	-5.83794	0.0042914	0.19017	chr3	25718944	25790039	-	NM_001145293; NM_001145294; NM_001145295; NM_018297; ENST00000280699; ENST00000280700; ENST00000308710; ENST00000396649; ENST00000417874; ENST00000427041; ENST00000428257; ENST00000461491; ENST00000463611; ENST00000467224; ENST00000474611; ENST00000478991; ENST00000489271; ENST00000493324; ENST00000496726; BC007226; BC017220; OTTHUMT00000340832; OTTHUMT00000340833; OTTHUMT00000340834; OTTHUMT0000…	55768	TC0300010544.hg.1	5.63258	5.45876	5.71245	5.15752	5.81418	5.22775	5.82374	5.20285	5.70695	5.26968
ADAMTSL4	ADAMTS like 4	4.60355	4.30844	0.29511	5.83746	0.0042927	0.19017	chr1	150549369	150560937	+	NM_001288607; NM_001288608; NM_019032; NM_025008; ENST00000271643; ENST00000369038; ENST00000369039; ENST00000369041; ENST00000483335; ENST00000489159; ENST00000622417; BC140800; BC144581; OTTHUMT00000084395; OTTHUMT00000084396; OTTHUMT00000084397; OTTHUMT00000084400	54507	TC0100009913.hg.1	4.35579	4.54569	4.28846	4.66357	4.24873	4.69125	4.36412	4.55096	4.2851	4.56627
CETN1	centrin 1	4.46209	4.10487	0.35722	5.83549	0.004298	0.19017	chr18	580343	582114	+	NM_004066; ENST00000327228; BC029515; OTTHUMT00000254314	1068	TC1800006446.hg.1	4.19453	4.36933	4.1442	4.44616	4.14668	4.47148	4.03288	4.50176	4.00606	4.5217
HTR3C	5-hydroxytryptamine (serotonin) receptor 3C, ionotropic	3.86646	3.58161	0.28485	5.83054	0.0043113	0.19017	chr3	184053047	184060673	+	NM_130770; ENST00000318351; BC131799; OTTHUMT00000346296	170572	TC0300009686.hg.1	3.61544	3.85963	3.68147	3.80262	3.54671	3.89788	3.50877	3.9144	3.55567	3.85779
FAM86B1	family with sequence similarity 86, member B1	10.5585	10.8234	-0.2649	-5.82922	0.0043149	0.19017	chr8	12182096	12194133	-	NM_001083537; NR_003494; OTTHUMT00000383310; OTTHUMT00000383312; OTTHUMT00000383315; OTTHUMT00000383316; OTTHUMT00000383317; OTTHUMT00000383318; OTTHUMT00000383321; OTTHUMT00000383323; OTTHUMT00000383326; OTTHUMT00000383329; OTTHUMT00000383331; OTTHUMT00000383332; OTTHUMT00000383334; OTTHUMT00000383335; OTTHUMT00000383337; OTTHUMT00000383340; OTTHUMT00000383341; OTTHUMT00000383342; OTTHUMT0000038…	85002	TC0800009641.hg.1	10.7642	10.5808	10.7283	10.6	10.8715	10.5399	10.8629	10.5292	10.89	10.5426
DUSP16	dual specificity phosphatase 16	9.79305	10.0665	-0.27348	-5.82684	0.0043213	0.19017	-	NA	NA	-	ENST00000629698	80824	TSUnmapped00000353.hg.1	10.0611	9.73843	10.1057	9.80534	9.99813	9.91114	10.102	9.769	10.0656	9.74133
LINC00473	long intergenic non-protein coding RNA 473	8.20483	8.74877	-0.54395	-5.82377	0.0043296	0.19017	chr6	165924048	165988048	-	NR_026860; NR_026861; ENST00000455853; ENST00000581850; ENST00000584179; ENST00000584911	90632	TC0600014369.hg.1	8.70705	8.29305	8.79394	7.99382	8.66218	8.23068	8.71972	8.3817	8.86097	8.12489
LYPD8	LY6/PLAUR domain containing 8	4.31642	3.71385	0.60257	5.82183	0.0043349	0.19017	chr1	248739415	248755787	-	NM_001085474; NM_001291283; ENST00000590317; OTTHUMT00000430465	646627	TC0100018572.hg.1	3.83167	4.17092	3.82493	4.22037	3.58568	4.4352	3.70776	4.33251	3.61921	4.42312
PATE3	prostate and testis expressed 3	4.07783	3.87758	0.20025	5.81946	0.0043413	0.19017	chr11	125788111	125791600	+	NM_001129883; ENST00000445202; OTTHUMT00000386731; uc009zbs.3	100169851	TC1100009427.hg.1	3.87751	4.11024	3.86299	4.08168	3.89464	4.07672	3.82096	4.10832	3.93178	4.01217
ATP6V0A1; MIR5010	ATPase, H+ transporting, lysosomal V0 subunit a1; microRNA 5010	14.5689	14.7782	-0.20924	-5.81706	0.0043479	0.19017	chr17	42458844	42522611	+	NM_001130020; NM_001130021; NM_005177; NR_049808; ENST00000264649; ENST00000343619; ENST00000393829; ENST00000537728; ENST00000544137; ENST00000582846; ENST00000585525; ENST00000585828; ENST00000586001; ENST00000586201; ENST00000586315; ENST00000587299; ENST00000587375; ENST00000587510; ENST00000587797; ENST00000587824; ENST00000587882; ENST00000588138; ENST00000588629; ENST00000588806; ENST00000…	535; 100847046	TC1700007890.hg.1	14.8154	14.5238	14.7842	14.5711	14.7805	14.4953	14.7638	14.6272	14.7469	14.6273
MDFIC	MyoD family inhibitor domain containing	8.54222	8.42745	0.11477	5.81502	0.0043534	0.19017	chr7	114922154	115019916	+	NM_001166345; NM_001166346; NM_199072; ENST00000257724; ENST00000393486; ENST00000423503; ENST00000427207; ENST00000431629; ENST00000448022; ENST00000498196; ENST00000614186; OTTHUMT00000059968; OTTHUMT00000140188; OTTHUMT00000140189; OTTHUMT00000140190; OTTHUMT00000140191; OTTHUMT00000351028; OTTHUMT00000366397	29969	TC0700008857.hg.1	8.43581	8.51849	8.46528	8.53604	8.37347	8.54784	8.39443	8.49362	8.46824	8.61508
S100G	S100 calcium binding protein G	3.54776	3.87502	-0.32726	-5.8108	0.004365	0.19028	chrX	16650158	16654670	+	NM_004057; ENST00000380200; BC112174; OTTHUMT00000055910	795	TC0X00006696.hg.1	3.85055	3.55605	4.00822	3.52001	3.80379	3.61582	3.81938	3.57876	3.89317	3.46819
NAT10	N-acetyltransferase 10 (GCN5-related)	9.05295	9.31455	-0.2616	-5.80015	0.0043942	0.19117	chr11	34105564	34146911	+	NM_001144030; NM_024662; ENST00000257829; ENST00000527971; ENST00000529523; ENST00000530017; ENST00000531159; ENST00000531723; ENST00000532503; ENST00000532555; ENST00000615292; BC035558; OTTHUMT00000388693; OTTHUMT00000388694; OTTHUMT00000388695; OTTHUMT00000388696; OTTHUMT00000388697; OTTHUMT00000388698; OTTHUMT00000388700; OTTHUMT00000388701	55226	TC1100012984.hg.1	9.29539	9.09503	9.3218	9.0751	9.25139	9.10638	9.34314	9.03287	9.36101	8.95537
NOL7	nucleolar protein 7	12.1652	11.9138	0.25142	5.79556	0.0044069	0.19134	chr6	13615327	13632739	+	NM_016167; ENST00000420088; ENST00000451315; ENST00000474485; BC023517; BC062683; OTTHUMT00000039904; OTTHUMT00000039905; OTTHUMT00000039906	51406	TC0600006993.hg.1	11.9501	12.1619	11.8642	12.2415	11.9589	12.1255	11.9306	12.1006	11.8653	12.1967
LGALS3BP	lectin, galactoside-binding, soluble, 3 binding protein	11.5838	11.9921	-0.40826	-5.79097	0.0044197	0.1915	chr17	78971238	78980109	-	NM_005567; ENST00000262776; ENST00000585407; ENST00000586300; ENST00000586720; ENST00000587251; ENST00000587310; ENST00000587311; ENST00000588198; ENST00000588205; ENST00000588508; ENST00000588587; ENST00000588899; ENST00000588990; ENST00000589527; ENST00000589775; ENST00000589906; ENST00000591274; ENST00000591778; ENST00000592255; BC002403; BC002998; BC015761; OTTHUMT00000437784; OTTHUMT00000437…	3959	TC1700011922.hg.1	12.0527	11.5308	11.9865	11.6169	12.0759	11.4678	11.8969	11.6864	11.9484	11.6172
EXTL1	exostosin-like glycosyltransferase 1	3.77071	3.39381	0.37691	5.78437	0.0044381	0.19153	chr1	26019884	26036464	+	NM_004455; ENST00000374280; ENST00000470037; ENST00000481377; ENST00000484339; BC065528; OTTHUMT00000019746; OTTHUMT00000019747; OTTHUMT00000019748; OTTHUMT00000019749	2134	TC0100007434.hg.1	3.50556	3.64589	3.36218	3.82689	3.41476	3.76249	3.3791	3.79728	3.30744	3.82103
PRPF40B	PRP40 homolog, pre-mRNA processing factor B	6.92968	6.57087	0.35881	5.78435	0.0044381	0.19153	chr12	49568206	49607240	+	ENST00000508736; ENST00000527253; ENST00000547764; ENST00000552301; OTTHUMT00000404949; OTTHUMT00000404950; OTTHUMT00000404952; OTTHUMT00000404953	25766	TC1200012625.hg.1	6.61814	6.90248	6.66948	6.82613	6.5005	7.00848	6.54169	6.97344	6.52454	6.93786
FAM71F2	family with sequence similarity 71, member F2	7.43179	7.13542	0.29637	5.77306	0.0044698	0.19214	chr7	128672266	128687872	+	NM_001012454; NM_001128926; NM_001290254; NM_001290255; ENST00000434001; ENST00000460349; ENST00000461131; ENST00000474069; ENST00000477515; ENST00000480462; BC047310; BC066973; BC105729; BC105730; BC105731; OTTHUMT00000350537; OTTHUMT00000350538; OTTHUMT00000350539; OTTHUMT00000350540; OTTHUMT00000350541; OTTHUMT00000350542	346653	TC0700009056.hg.1	7.0602	7.52281	7.03474	7.3804	7.20143	7.37049	7.18549	7.47347	7.19523	7.41179
REPS1	RALBP1 associated Eps domain containing 1	8.6346	8.10153	0.53307	5.77021	0.0044779	0.19214	chr6	138903493	138988261	-	NM_001128617; NM_001286611; NM_001286612; NM_031922; ENST00000258062; ENST00000367663; ENST00000409812; ENST00000414243; ENST00000415951; ENST00000431346; ENST00000445570; ENST00000450536; ENST00000478483; ENST00000483468; ENST00000484164; ENST00000492787; ENST00000526022; ENST00000526244; ENST00000529423; ENST00000529597; ENST00000530255; ENST00000530370; ENST00000530575; ENST00000531675; ENST00…	85021	TC0600013350.hg.1	8.11241	8.61219	7.98181	8.68086	8.21417	8.49621	8.00728	8.7893	8.19197	8.59445
HMBS	hydroxymethylbilane synthase	4.70751	4.3896	0.31792	5.76976	0.0044792	0.19214	-	NA	NA	-	ENST00000625225	3145	TSUnmapped00000029.hg.1	4.32782	4.80713	4.42535	4.64143	4.34882	4.77069	4.43373	4.66205	4.41227	4.65625
CSNK1A1L	casein kinase 1, alpha 1-like	5.01911	4.81392	0.2052	5.76432	0.0044946	0.19241	chr13	37103259	37105664	-	NM_145203; ENST00000379800; BC028723; OTTHUMT00000044563	122011	TC1300008635.hg.1	4.85473	4.95066	4.77551	5.08382	4.79332	5.04275	4.80627	4.98565	4.83975	5.03269
TRAF4	TNF receptor-associated factor 4	6.21906	6.62235	-0.40328	-5.75678	0.004516	0.19261	chr17	28743984	28750958	+	NM_004295; ENST00000262395; ENST00000262396; ENST00000394925; ENST00000422344; ENST00000444415; ENST00000454852; ENST00000461195; ENST00000469529; ENST00000473421; ENST00000475329; ENST00000478021; ENST00000498540; ENST00000578917; ENST00000580073; ENST00000584944; ENST00000586813; ENST00000618771; BC001769; OTTHUMT00000255944; OTTHUMT00000255945; OTTHUMT00000255946; OTTHUMT00000255947; OTTHUMT00…	9618	TC1700007387.hg.1	6.64543	6.10134	6.63478	6.24911	6.52525	6.38324	6.65575	6.19373	6.65054	6.1679
MRPL16	mitochondrial ribosomal protein L16	7.69657	8.13688	-0.44031	-5.753	0.0045268	0.19261	chr11	59806135	59810872	-	NM_017840; ENST00000300151; ENST00000525470; ENST00000531802; ENST00000534340; BC001040; BC019269; OTTHUMT00000394521; OTTHUMT00000394522; OTTHUMT00000394523; OTTHUMT00000394525; uc001noh.2	54948	TC1100010990.hg.1	8.22305	7.64833	8.18349	7.6661	8.18002	7.62895	8.10114	7.70161	7.9967	7.83785
TIPARP	Memczak2013 ANTISENSE, CDS, coding, INTERNAL best transcript NM_001184717	9.29656	9.00292	0.29364	5.7507	0.0045334	0.19261	chr3	156677960	156678085	-	hsa_circ_0001354	-	TC0300012900.hg.1	8.98715	9.26685	9.08532	9.22465	9.01063	9.3448	8.98709	9.24883	8.94439	9.39765
PDIA5; MIR7110	protein disulfide isomerase family A, member 5; microRNA 7110	7.14487	6.632	0.51286	5.74917	0.0045378	0.19261	chr3	123067009	123162106	+	NM_006810; NR_028444; NR_106960; ENST00000316218; ENST00000467157; ENST00000472319; ENST00000484644; ENST00000485208; ENST00000489923; ENST00000495004; ENST00000612638; BC001625; OTTHUMT00000356192; OTTHUMT00000356193; OTTHUMT00000356194; OTTHUMT00000356195; OTTHUMT00000356196; OTTHUMT00000356197; OTTHUMT00000356198	10954; 102465667	TC0300013864.hg.1	6.77621	6.98113	6.52902	7.21693	6.69431	7.1156	6.56505	7.19726	6.59542	7.2134
PARG	poly (ADP-ribose) glycohydrolase	7.79858	8.0734	-0.27482	-5.74428	0.0045519	0.19261	chr10	49818275	49970203	-	NM_001303486; NM_001303487; NM_001303489; NM_003631; NR_130168; NR_130169; ENST00000402038; ENST00000492350; ENST00000497481; ENST00000610922; ENST00000611974; ENST00000614063; ENST00000616448; BC050560; BC052966; OTTHUMT00000048011; OTTHUMT00000048013; OTTHUMT00000048014; OTTHUMT00000476843; OTTHUMT00000476844; OTTHUMT00000476845; OTTHUMT00000476846	8505	TC1000012549.hg.1	8.00439	7.82581	8.02365	7.83563	8.14666	7.71121	8.07883	7.83106	8.11348	7.78919
CCT5	chaperonin containing TCP1, subunit 5 (epsilon)	11.0729	10.8039	0.26895	5.74388	0.004553	0.19261	chr5	10249921	10266412	+	NM_001306153; NM_001306154; NM_001306155; NM_001306156; NM_012073; ENST00000280326; ENST00000423695; ENST00000503026; ENST00000503454; ENST00000506600; ENST00000508451; ENST00000509846; ENST00000510326; ENST00000511700; ENST00000511995; ENST00000512975; ENST00000514674; ENST00000515390; ENST00000515676; ENST00000625723; BC006543; BC035499; OTTHUMT00000253688; OTTHUMT00000366056; OTTHUMT0000036605…	22948	TC0500006730.hg.1	10.8686	10.9756	10.7517	11.1332	10.8456	11.0837	10.7581	11.0868	10.7954	11.0849
SCYL3	SCY1-like, kinase-like 3	8.522	8.91775	-0.39574	-5.73898	0.0045672	0.19283	chr1	169849631	169894267	-	NM_020423; NM_181093; ENST00000367770; ENST00000367771; ENST00000367772; ENST00000423670; ENST00000470238; BC014662; OTTHUMT00000087548; OTTHUMT00000087549; OTTHUMT00000087550; OTTHUMT00000087552	57147	TC0100016364.hg.1	8.8442	8.5664	9.03311	8.41783	8.89322	8.56189	8.84925	8.59074	8.96894	8.47316
INTS4	integrator complex subunit 4	9.92318	10.1956	-0.27243	-5.71565	0.0046353	0.19532	chr11	77878720	77994678	-	NM_033547; ENST00000433818; ENST00000524766; ENST00000525268; ENST00000525931; ENST00000527522; ENST00000529807; ENST00000531059; ENST00000533180; ENST00000534064; ENST00000534408; ENST00000535943; BC009995; BC015664; OTTHUMT00000390926; OTTHUMT00000390927; OTTHUMT00000390928; OTTHUMT00000390929; OTTHUMT00000390930; OTTHUMT00000390931; OTTHUMT00000390932; OTTHUMT00000390933; OTTHUMT00000390934; O…	92105	TC1100011735.hg.1	10.1628	9.96932	10.2212	9.92574	10.1731	9.95838	10.1622	9.95318	10.2587	9.80926
ELMO1	engulfment and cell motility 1	14.4335	14.772	-0.33848	-5.71049	0.0046506	0.19545	chr7	36852906	37449326	-	NM_001039459; NM_001206480; NM_001206482; NM_014800; NM_130442; NR_038120; ENST00000310758; ENST00000396040; ENST00000396045; ENST00000420636; ENST00000424212; ENST00000433246; ENST00000442504; ENST00000445322; ENST00000448602; ENST00000453399; ENST00000455119; ENST00000455879; ENST00000463390; ENST00000464262; ENST00000472359; ENST00000479447; ENST00000487336; ENST00000487843; ENST00000497024; B…	9844	TC0700010760.hg.1	14.7033	14.5238	14.7568	14.4823	14.7704	14.3707	14.7628	14.4532	14.8667	14.3377
MRGPRG	MAS-related GPR, member G	3.79705	3.59809	0.19896	5.70842	0.0046567	0.19545	chr11	3217944	3218813	-	NM_001164377; ENST00000332314; OTTHUMT00000032347; uc001lxp.2	386746	TC1100009836.hg.1	3.57225	3.82711	3.55552	3.79588	3.57069	3.8239	3.6746	3.74763	3.61738	3.79074
SOX14	SRY box 14	4.12849	4.29958	-0.17109	-5.70508	0.0046666	0.19549	chr3	137764284	137766338	+	NM_004189; ENST00000306087; BC106729; BC106730; OTTHUMT00000357182	8403	TC0300008928.hg.1	4.26043	4.16393	4.28797	4.12377	4.37606	4.10173	4.31155	4.12413	4.26187	4.12887
CKAP5	Transcript Identified by AceView, Entrez Gene ID(s) 9793	8.09962	7.50102	0.5986	5.68365	0.0047308	0.19745	chr11	46809989	46810451	-	CKAP5.qAug10-unspliced	-	TC1100010717.hg.1	7.35619	8.3046	7.47408	8.09403	7.47108	8.13058	7.59758	8.01167	7.60617	7.95724
FOXF2	forkhead box F2	3.85446	4.03148	-0.17702	-5.68333	0.0047318	0.19745	chr6	1389834	1395597	+	NM_001452; ENST00000259806; OTTHUMT00000043558; uc003mtm.3	2295	TC0600006530.hg.1	4.03403	3.86015	3.98	3.90404	4.02117	3.86639	4.0497	3.82803	4.07248	3.81367
VAMP4	vesicle associated membrane protein 4	9.59197	9.92908	-0.33711	-5.67722	0.0047503	0.19783	chr1	171700156	171742247	-	NM_001185127; NM_003762; NR_033704; ENST00000236192; ENST00000367740; ENST00000474047; ENST00000482519; BC005974; BC007019; BC031264; OTTHUMT00000084175; OTTHUMT00000084176; OTTHUMT00000084177; OTTHUMT00000304033	8674	TC0100016406.hg.1	9.87869	9.68656	9.90405	9.69942	9.97393	9.48897	9.96444	9.5335	9.92429	9.55137
BAHD1	bromo adjacent homology domain containing 1	8.8164	9.21628	-0.39987	-5.66808	0.0047782	0.19861	chr15	40439721	40468242	+	NM_001301132; NM_014952; NR_125372; ENST00000416165; ENST00000560846; ENST00000561234; ENST00000561464; BC022782; OTTHUMT00000252248; OTTHUMT00000418756; OTTHUMT00000418757; OTTHUMT00000418758; uc001zlu.2	22893	TC1500006956.hg.1	9.32144	8.73666	9.12184	8.90648	9.17287	8.83737	9.19096	8.87114	9.27427	8.73034
WDR18	WD repeat domain 18	6.99589	6.49225	0.50363	5.66262	0.0047949	0.19884	chr19	984271	998438	+	NM_024100; ENST00000251289; ENST00000585809; ENST00000586317; ENST00000587001; ENST00000590354; ENST00000590397; ENST00000591155; ENST00000591276; ENST00000591985; ENST00000591997; ENST00000607440; BC000040; BC001648; OTTHUMT00000458225; OTTHUMT00000458226; OTTHUMT00000458227; OTTHUMT00000458229; OTTHUMT00000458230; OTTHUMT00000458683; OTTHUMT00000474026; OTTHUMT00000474027; OTTHUMT00000474028; O…	57418	TC1900006502.hg.1	6.43643	7.03132	6.39498	7.10899	6.43463	7.05584	6.58554	6.92391	6.60969	6.85938
PHPT1	phosphohistidine phosphatase 1	11.5575	11.7458	-0.18829	-5.6602	0.0048024	0.19884	chr9	136848804	136851043	+	NM_001135861; NM_001287342; NM_001287343; NM_014172; NR_109807; NR_109808; ENST00000247665; ENST00000462205; ENST00000463215; ENST00000492540; ENST00000497413; BC024648; OTTHUMT00000055150; OTTHUMT00000055151; OTTHUMT00000055153; OTTHUMT00000055154; OTTHUMT00000055155	29085	TC0900012192.hg.1	11.7911	11.5803	11.8374	11.6415	11.7442	11.4883	11.6226	11.5613	11.7338	11.5163
SORBS3	sorbin and SH3 domain containing 3	5.36171	5.79631	-0.4346	-5.65375	0.0048223	0.199	chr8	22551695	22575788	+	NM_001018003; NM_005775; ENST00000240123; ENST00000517500; ENST00000517535; ENST00000517962; ENST00000518512; ENST00000519127; ENST00000519453; ENST00000520207; ENST00000520563; ENST00000520574; ENST00000521554; ENST00000521787; ENST00000522315; ENST00000522721; ENST00000523348; ENST00000523402; ENST00000523740; ENST00000523900; ENST00000523965; ENST00000524057; BC067260; BC091514; OTTHUMT0000025…	10174	TC0800012279.hg.1	5.83707	5.38797	5.88442	5.28402	5.80339	5.31973	5.83549	5.33984	5.62117	5.47699
ZDHHC5	zinc finger, DHHC-type containing 5	10.9746	11.3307	-0.35617	-5.653	0.0048246	0.199	chr11	57667747	57701187	+	NM_015457; ENST00000287169; ENST00000524540; ENST00000527090; ENST00000527985; ENST00000528177; ENST00000529447; ENST00000529480; ENST00000532842; BC026967; OTTHUMT00000393693; OTTHUMT00000393694; OTTHUMT00000393695; OTTHUMT00000393696; OTTHUMT00000393697; OTTHUMT00000393698; OTTHUMT00000393699; OTTHUMT00000393700	25921	TC1100007688.hg.1	11.4467	10.8608	11.2606	11.0518	11.3298	10.9644	11.3214	10.9936	11.2951	11.0021
FAM98B	family with sequence similarity 98, member B	10.4761	10.2814	0.19468	5.64979	0.0048345	0.19902	chr15	38454127	38487710	+	NM_173611; ENST00000305752; ENST00000397609; ENST00000491535; ENST00000559431; BC093898; OTTHUMT00000252070; OTTHUMT00000252071; OTTHUMT00000418220; OTTHUMT00000418221	283742	TC1500006902.hg.1	10.2459	10.4944	10.2896	10.4922	10.3734	10.4352	10.2825	10.4955	10.2156	10.4631
CEP41	centrosomal protein 41kDa	6.94218	7.55258	-0.6104	-5.63742	0.0048731	0.19914	chr7	130393771	130442433	-	NM_001257158; NM_001257159; NM_001257160; NM_018718; NR_046443; ENST00000223208; ENST00000334451; ENST00000343969; ENST00000469826; ENST00000471201; ENST00000472739; ENST00000475282; ENST00000477003; ENST00000480206; ENST00000482730; ENST00000484549; ENST00000485736; ENST00000489512; ENST00000492389; ENST00000495702; ENST00000498527; ENST00000541543; ENST00000603513; ENST00000616628; BC056162; OT…	95681	TC0700012602.hg.1	7.58044	6.96363	7.55035	7.00164	7.40783	7.08627	7.69379	6.70158	7.53049	6.95779
KIF5C	kinesin family member 5C	12.7188	12.941	-0.22216	-5.62819	0.0049022	0.19914	chr2	148875223	149026759	+	NR_111932; ENST00000435030; ENST00000450621; ENST00000460377; ENST00000464066; ENST00000482151; BC110287; OTTHUMT00000332562; OTTHUMT00000332563; OTTHUMT00000332564; OTTHUMT00000332565; OTTHUMT00000333200	3800	TC0200009616.hg.1	12.9455	12.7504	12.9268	12.8025	12.9199	12.6403	12.9177	12.7492	12.9949	12.6516
MORN1	MORN repeat containing 1	8.93951	9.3898	-0.4503	-5.6268	0.0049065	0.19914	chr1	2321253	2391751	-	NM_001301060; NM_024848; NR_125361; ENST00000378525; ENST00000378529; ENST00000378531; ENST00000419785; ENST00000449373; ENST00000469374; ENST00000475812; ENST00000494279; ENST00000606372; ENST00000607031; ENST00000607342; BC021704; OTTHUMT00000004055; OTTHUMT00000004056; OTTHUMT00000004057; OTTHUMT00000004058; OTTHUMT00000004059; OTTHUMT00000004060; OTTHUMT00000100283; OTTHUMT00000471008; OTTHUM…	79906	TC0100012523.hg.1	9.38065	8.98039	9.45427	8.83954	9.29728	9.05098	9.33401	9.00157	9.48282	8.82506
PRPF19	pre-mRNA processing factor 19	10.8075	10.9987	-0.19121	-5.61861	0.0049325	0.19914	chr11	60890548	60906589	-	NM_014502; ENST00000227524; ENST00000535326; ENST00000539180; ENST00000539960; ENST00000540473; ENST00000541371; ENST00000546152; BC008719; BC018665; BC018698; OTTHUMT00000396334; OTTHUMT00000396335; OTTHUMT00000396336; OTTHUMT00000396337; OTTHUMT00000396338; OTTHUMT00000396339; OTTHUMT00000396340	27339	TC1100011010.hg.1	11.0552	10.8245	10.9727	10.7768	11.0195	10.7872	11.0462	10.8074	10.9	10.8416
AGK	acylglycerol kinase	9.67079	9.44539	0.2254	5.618	0.0049345	0.19914	chr7	141551189	141655244	+	NM_018238; ENST00000355413; ENST00000465241; ENST00000473247; ENST00000473884; ENST00000492693; ENST00000494053; ENST00000494688; ENST00000495028; ENST00000496273; ENST00000496784; ENST00000629555; BC022777; OTTHUMT00000348969; OTTHUMT00000348970; OTTHUMT00000348971; OTTHUMT00000348972; OTTHUMT00000348973; OTTHUMT00000348974; OTTHUMT00000348975; OTTHUMT00000348976; OTTHUMT00000348977; OTTHUMT0000…	55750	TC0700009394.hg.1	9.46424	9.63999	9.35259	9.70606	9.4342	9.67855	9.47455	9.71542	9.50138	9.61395
TPPP2	tubulin polymerization-promoting protein family member 2	4.77015	4.0928	0.67735	5.6173	0.0049367	0.19914	chr14	21024109	21036276	+	NM_173846; ENST00000321760; ENST00000460647; ENST00000472458; ENST00000481535; ENST00000495665; ENST00000525425; ENST00000529496; ENST00000530140; ENST00000532060; ENST00000533755; ENST00000534434; ENST00000555751; BC038970; OTTHUMT00000073914; OTTHUMT00000073916; OTTHUMT00000073917; OTTHUMT00000073918; OTTHUMT00000387891; OTTHUMT00000387895; OTTHUMT00000387897; OTTHUMT00000387900; OTTHUMT0000038…	122664	TC1400006546.hg.1	4.14196	4.73129	4.10216	4.79591	3.9002	4.94755	4.04642	4.79974	4.27326	4.57628
MAX	MYC associated factor X	11.5142	11.7443	-0.23015	-5.61492	0.0049443	0.19914	chr14	65006101	65102695	-	NM_001271068; NM_001271069; NM_002382; NM_145112; NM_145113; NM_145114; NM_197957; NR_073137; NR_073138; ENST00000246163; ENST00000284165; ENST00000341653; ENST00000358402; ENST00000358664; ENST00000394606; ENST00000553928; ENST00000553951; ENST00000554709; ENST00000555419; ENST00000555667; ENST00000555932; ENST00000556443; ENST00000556702; ENST00000556892; ENST00000556979; ENST00000557277; ENST0…	4149	TC1400009426.hg.1	11.7483	11.5096	11.7567	11.5265	11.7703	11.4741	11.7857	11.478	11.6606	11.5827
GAR1	GAR1 homolog, ribonucleoprotein	9.08259	8.58614	0.49645	5.61451	0.0049456	0.19914	chr4	109815510	109824740	+	NM_018983; NM_032993; ENST00000226796; ENST00000394631; ENST00000503671; ENST00000506840; BC003413; OTTHUMT00000363808; OTTHUMT00000363810; OTTHUMT00000363811; OTTHUMT00000363813	54433	TC0400008388.hg.1	8.59988	9.09155	8.58891	9.01727	8.53016	9.1941	8.74451	8.94953	8.46726	9.16051
ZPBP	zona pellucida binding protein	5.39184	4.82754	0.5643	5.61214	0.0049532	0.19914	chr7	49937428	50121329	-	NM_001159878; NM_007009; ENST00000046087; ENST00000413331; ENST00000419417; ENST00000450231; BC005223; OTTHUMT00000251374; OTTHUMT00000342118; OTTHUMT00000342119; OTTHUMT00000342121	11055	TC0700013554.hg.1	4.83293	5.38814	4.73624	5.41483	4.91306	5.32564	4.9511	5.25146	4.70437	5.57912
CHD3	chromodomain helicase DNA binding protein 3	11.234	11.5931	-0.35915	-5.61106	0.0049566	0.19914	chr17	7884805	7912760	+	NM_001005271; NM_001005273; NM_005852; ENST00000330494; ENST00000358181; ENST00000380358; ENST00000439235; ENST00000449744; ENST00000452447; ENST00000466233; ENST00000470531; ENST00000473376; ENST00000479080; ENST00000481999; ENST00000570758; ENST00000571249; ENST00000572579; ENST00000572750; ENST00000573936; ENST00000574022; OTTHUMT00000318050; OTTHUMT00000318051; OTTHUMT00000318052; OTTHUMT0000…	1107	TC1700006775.hg.1	11.5798	11.2582	11.5628	11.2881	11.5963	11.2071	11.504	11.2837	11.7227	11.1328
CERS4	ceramide synthase 4	8.9207	9.2041	-0.2834	-5.60823	0.0049657	0.19914	chr19	8206736	8262421	+	NM_024552; ENST00000251363; ENST00000557925; ENST00000558268; ENST00000558302; ENST00000558331; ENST00000558501; ENST00000558877; ENST00000559336; ENST00000559450; ENST00000559490; ENST00000560412; ENST00000561008; ENST00000561053; ENST00000595722; ENST00000599275; ENST00000600912; BC009828; OTTHUMT00000419195; OTTHUMT00000419196; OTTHUMT00000419197; OTTHUMT00000419198; OTTHUMT00000419199; OTTHUM…	79603	TC1900006882.hg.1	9.20121	8.92872	9.2442	8.93924	9.14301	8.97652	9.15639	8.9447	9.2757	8.81432
CD93	CD93 molecule	5.20216	4.90439	0.29777	5.6082	0.0049658	0.19914	chr20	23073068	23086340	-	NM_012072; ENST00000246006; BC028075; OTTHUMT00000078312	22918	TC2000008653.hg.1	5.04099	5.32523	4.9135	5.06787	4.90733	5.12413	4.85261	5.24954	4.80754	5.24404
GPHA2	glycoprotein hormone alpha 2	5.23847	4.84133	0.39713	5.60598	0.0049729	0.19914	chr11	64934471	64935888	-	NM_130769; ENST00000279168; ENST00000532246; ENST00000533257; BC093960; BC093962; BC101523; OTTHUMT00000385470; OTTHUMT00000385471; OTTHUMT00000385472; uc001oca.3	170589	TC1100011195.hg.1	4.88094	5.19263	4.71332	5.32184	4.78843	5.30834	4.91752	5.1558	4.90645	5.21373
BSG	basigin (Ok blood group)	14.8916	15.0512	-0.15959	-5.60503	0.0049759	0.19914	chr19	571277	583493	+	NM_001728; NM_198589; NM_198590; NM_198591; ENST00000333511; ENST00000346916; ENST00000353555; ENST00000545507; ENST00000571735; ENST00000572899; ENST00000573216; ENST00000573784; ENST00000574970; ENST00000576925; ENST00000576984; ENST00000590218; ENST00000613627; ENST00000614867; ENST00000618006; ENST00000618112; BC009040; OTTHUMT00000438628; OTTHUMT00000438629; OTTHUMT00000438630; OTTHUMT000004…	682	TC1900006470.hg.1	15.0195	14.9374	15.0972	14.9058	15.0142	14.8916	15.087	14.933	15.0382	14.7904
SOX9	SRY box 9	8.53748	8.92684	-0.38936	-5.60317	0.0049819	0.19914	chr17	72121020	72126420	+	NM_000346; ENST00000245479; BC007951; BC056420; OTTHUMT00000389032	6662	TC1700008794.hg.1	8.96079	8.43941	8.87922	8.54609	9.01539	8.50789	8.94712	8.50773	8.83168	8.68629
YWHAH	tyrosine 3-monooxygenase/tryptophan 5-monooxygenase activation protein, eta	13.6892	13.9199	-0.23062	-5.60074	0.0049898	0.19914	chr22	31944461	31957603	+	NM_003405; ENST00000248975; ENST00000397492; ENST00000420430; ENST00000443669; ENST00000471374; ENST00000479649; BC003047; OTTHUMT00000075721; OTTHUMT00000128919; OTTHUMT00000128920; OTTHUMT00000128921; OTTHUMT00000128922; OTTHUMT00000319307	7533	TC2200007114.hg.1	14.0075	13.6538	14.0003	13.7238	13.8995	13.6575	13.8448	13.6929	13.8471	13.7182
TMEM245	transmembrane protein 245	9.86794	9.96694	-0.099	-5.5987	0.0049964	0.19914	chr9	109015135	109119945	-	NM_032012; ENST00000374586; ENST00000413712; ENST00000472207; ENST00000482868; ENST00000491854; OTTHUMT00000053587; OTTHUMT00000053588; OTTHUMT00000053589; OTTHUMT00000053590; OTTHUMT00000356304	23731	TC0900011151.hg.1	9.9979	9.85908	10.0173	9.91485	9.96199	9.84947	9.93419	9.90141	9.9233	9.81491
C9	complement component 9	3.44112	2.93769	0.50343	5.59621	0.0050044	0.19914	chr5	39284262	39371290	-	NM_001737; ENST00000263408; ENST00000467285; ENST00000509186; BC020721; OTTHUMT00000211576; OTTHUMT00000317685; OTTHUMT00000367088	735	TC0500013300.hg.1	2.89239	3.52709	2.95599	3.40702	2.79305	3.57472	3.03901	3.34539	3.00804	3.35139
OR2J2	olfactory receptor, family 2, subfamily J, member 2	3.7699	4.14179	-0.37189	-5.5918	0.0050187	0.19927	chr6	29173303	29174574	+	ENST00000377167; BC069121; BC108896; BC108897; BC108898; BC108899; OTTHUMT00000076131	26707	TC0600007449.hg.1	4.13821	3.79725	4.28367	3.71675	4.07897	3.80888	4.06269	3.85827	4.14542	3.66834
GLG1	golgi glycoprotein 1	13.1371	13.3035	-0.16639	-5.58942	0.0050265	0.19927	chr16	74447427	74607144	-	NM_001145666; NM_001145667; NM_012201; NR_027264; NR_027265; ENST00000205061; ENST00000422840; ENST00000447066; ENST00000561481; ENST00000561942; ENST00000562090; ENST00000563432; ENST00000563646; ENST00000565260; ENST00000565474; ENST00000566601; ENST00000567911; ENST00000567951; ENST00000627032; BC060822; OTTHUMT00000435732; OTTHUMT00000435750; OTTHUMT00000435751; OTTHUMT00000435752; OTTHUMT000…	2734	TC1600010855.hg.1	13.2933	13.1684	13.3263	13.0757	13.3297	13.1037	13.285	13.1776	13.2833	13.1603
ZNF425	zinc finger protein 425	6.18206	5.90043	0.28163	5.57397	0.005077	0.20085	chr7	149102784	149126346	-	NM_001001661; ENST00000378061; ENST00000483014; ENST00000484196; ENST00000495685; BC125189; OTTHUMT00000352726; OTTHUMT00000352727; OTTHUMT00000352728; OTTHUMT00000352729	155054	TC0700012971.hg.1	5.88136	6.19733	5.90823	6.18136	5.84529	6.27646	5.89909	6.17075	5.96816	6.08442
VPS39	vacuolar protein sorting 39 homolog (S. cerevisiae)	9.95313	10.1416	-0.18846	-5.57136	0.0050856	0.20085	chr15	42158701	42208326	-	NM_001301138; NM_015289; ENST00000318006; ENST00000348544; ENST00000561797; ENST00000561818; ENST00000562258; ENST00000562662; ENST00000563692; ENST00000564994; ENST00000568029; ENST00000568357; ENST00000568755; ENST00000570023; ENST00000570062; ENST00000614932; BC068559; OTTHUMT00000252861; OTTHUMT00000420470; OTTHUMT00000420471; OTTHUMT00000420472; OTTHUMT00000420473; OTTHUMT00000420474; OTTHUM…	23339	TC1500009182.hg.1	10.1732	9.954	10.0609	9.87734	10.113	9.97631	10.2449	9.94629	10.1159	10.0117
LGSN	lengsin, lens protein with glutamine synthetase domain	3.89711	3.40171	0.4954	5.56518	0.0051061	0.20085	chr6	63275951	63319977	-	NM_001143940; NM_016571; ENST00000370657; ENST00000370658; ENST00000485906; ENST00000622415; BC130366; BC130368; OTTHUMT00000041076; OTTHUMT00000041077; uc003pei.3	51557	TC0600012188.hg.1	3.51402	3.74395	3.43675	3.95676	3.24479	4.0333	3.40816	3.86935	3.40482	3.88218
PUS3	pseudouridylate synthase 3	7.28535	7.22157	0.06378	5.56479	0.0051074	0.20085	chr11	125893485	125903221	-	NM_001271985; NM_031307; ENST00000227474; ENST00000529801; ENST00000530811; ENST00000534158; ENST00000613398; BC004822; OTTHUMT00000386783; OTTHUMT00000386784; OTTHUMT00000386785	83480	TC1100012717.hg.1	7.23761	7.28328	7.25362	7.30832	7.22152	7.3136	7.16021	7.25004	7.23491	7.27152
PDSS2	prenyl (decaprenyl) diphosphate synthase, subunit 2	6.26404	6.88444	-0.6204	-5.56069	0.005121	0.20085	chr6	107152557	107459575	-	NM_020381; ENST00000369031; ENST00000369037; ENST00000449027; BC039906; OTTHUMT00000131954; OTTHUMT00000131955; OTTHUMT00000131956	57107	TC0600012752.hg.1	6.81698	6.30033	6.81989	6.27331	6.74274	6.44806	7.01912	6.14573	7.02346	6.15277
HIST1H4C	histone cluster 1, H4c	15.9044	15.6038	0.30057	5.56026	0.0051225	0.20085	chr6	26103876	26104337	+	NM_003542; ENST00000377803; BC054014; BC130558; BC130560; OTTHUMT00000040092	8364	TC0600007268.hg.1	15.5379	15.9055	15.5836	16.0148	15.6503	15.8666	15.561	15.9129	15.6863	15.8221
RIPK4	receptor-interacting serine-threonine kinase 4	7.70925	8.11295	-0.40371	-5.55351	0.005145	0.20135	chr21	41739369	41767106	-	NM_020639; ENST00000332512; ENST00000352483; BC110617; BC110618; OTTHUMT00000195204	54101	TC2100008222.hg.1	8.18039	7.64648	7.99953	7.81687	8.21736	7.67394	8.03718	7.75578	8.13031	7.65318
HAT1	histone acetyltransferase 1	11.2999	11.1097	0.19019	5.55076	0.0051542	0.20135	chr2	171922425	171983686	+	NM_003642; NR_027862; ENST00000264108; ENST00000392584; ENST00000412731; ENST00000457761; ENST00000460481; ENST00000494601; BC063003; OTTHUMT00000255377; OTTHUMT00000334716; OTTHUMT00000334717; OTTHUMT00000334718; OTTHUMT00000334719; OTTHUMT00000334720	8520	TC0200009964.hg.1	11.0741	11.3166	11.1652	11.3349	11.1698	11.2888	11.0888	11.2136	11.0506	11.3456
ZNF256	zinc finger protein 256	7.77287	8.14161	-0.36874	-5.54693	0.0051671	0.20135	chr19	57940833	57947709	-	NM_005773; ENST00000282308; ENST00000598928; BC001438; OTTHUMT00000466702; OTTHUMT00000466703	10172	TC1900011594.hg.1	8.22134	7.7226	8.18942	7.70497	8.01302	7.8837	8.13976	7.79355	8.14452	7.75954
APELA	apelin receptor early endogenous ligand	4.7104	4.30888	0.40152	5.54286	0.0051808	0.20135	chr4	164876988	164899600	+	NM_001297550; ENST00000505269; ENST00000507152; ENST00000510062; ENST00000515275; ENST00000515405; OTTHUMT00000364313; OTTHUMT00000364314; OTTHUMT00000364315; OTTHUMT00000364316; OTTHUMT00000364317	100506013	TC0400009198.hg.1	4.32898	4.71322	4.18334	4.75753	4.45103	4.62326	4.24572	4.783	4.33533	4.67499
CD99	Homo sapiens CD99 molecule (CD99), transcript variant 2, mRNA.; Homo sapiens CD99 molecule (CD99), transcript variant 3, mRNA.; Homo sapiens CD99 molecule (CD99), transcript variant 1, mRNA.; CD99 molecule [Source:HGNC Symbol;Acc:HGNC:7082]; Homo sapiens CD99 molecule, mRNA (cDNA clone MGC:2282 IMAGE:3161673), complete cds.; Homo sapiens CD99 molecule, mRNA (cDNA clone MGC:3938 IMAGE:2906143), co…	14.1234	14.3965	-0.27312	-5.5378	0.005198	0.20135	chrY	2691179	2741309	+	NM_001122898_2; NM_001277710_2; NM_002414_2; ENSTR0000381177; ENSTR0000381180; ENSTR0000381184; ENSTR0000381187; ENSTR0000381192; ENSTR0000449611; ENSTR0000482293; ENSTR0000482405; ENSTR0000497752; ENSTR0000611428; ENSTR0000623253; ENSTR0000624481; BC002584_2; BC003147_2; BC010109_2; BC021620_2; BC024310_2; CCDS14119.1_2; CCDS48071.1_2; CCDS75947.1_2; hsa_circ_0092216; hsa_circ_0092217; hsa_circ_…	-	TC0Y00006476.hg.1	14.4893	14.1858	14.3213	14.1411	14.2873	13.9868	14.4192	14.2659	14.4656	14.0375
ADI1	acireductone dioxygenase 1	8.7112	8.77467	-0.06347	-5.53689	0.005201	0.20135	chr2	3497361	3519736	-	NM_001306077; ENST00000327435; ENST00000382093; ENST00000415131; BC001467; OTTHUMT00000231914; OTTHUMT00000322789; OTTHUMT00000322790	55256	TC0200011551.hg.1	8.70433	8.67161	8.8126	8.73256	8.78346	8.72656	8.75302	8.70314	8.81996	8.72214
DR1	down-regulator of transcription 1	11.015	10.746	0.26901	5.53257	0.0052158	0.20135	chr1	93345888	93369498	+	NM_001938; ENST00000370267; ENST00000370272; ENST00000481583; BC002809; BC035507; BC068553; OTTHUMT00000029976; OTTHUMT00000029977; OTTHUMT00000029978	1810	TC0100009061.hg.1	10.7244	11.0277	10.6695	11.0567	10.8051	10.9735	10.6986	11.0434	10.8323	10.9737
ZNF462	zinc finger protein 462	10.9815	11.2337	-0.25222	-5.53218	0.0052171	0.20135	chr9	106863097	107013634	+	NM_021224; ENST00000277225; ENST00000374686; ENST00000427098; ENST00000441147; ENST00000469433; ENST00000471032; ENST00000472574; ENST00000479166; ENST00000480607; ENST00000482115; ENST00000483287; ENST00000497489; OTTHUMT00000053532; OTTHUMT00000053533; OTTHUMT00000053534; OTTHUMT00000053535; OTTHUMT00000053536; OTTHUMT00000053537; OTTHUMT00000053538; OTTHUMT00000053539; OTTHUMT00000356384; OTTH…	58499	TC0900008337.hg.1	11.1915	10.9877	11.1595	11.0381	11.1855	10.9168	11.3453	11.0771	11.2868	10.8877
TPD52L1	tumor protein D52-like 1	7.92907	8.23733	-0.30826	-5.52535	0.0052404	0.20135	chr6	125119049	125264407	+	NM_001003395; NM_001003396; NM_001003397; NM_001292026; NM_001300994; NM_003287; ENST00000304877; ENST00000368388; ENST00000368402; ENST00000392482; ENST00000392483; ENST00000524679; ENST00000527711; ENST00000528193; ENST00000530868; ENST00000532423; ENST00000532429; ENST00000532978; ENST00000534000; ENST00000534199; ENST00000534368; ENST00000571678; ENST00000576089; BC002375	7164	TC0600009353.hg.1	8.05084	7.81659	8.28342	8.01883	8.19375	8.02918	8.32961	7.88509	8.32904	7.89567
MRPL35	mitochondrial ribosomal protein L35	9.60888	9.47898	0.1299	5.52062	0.0052567	0.20135	chr2	86199355	86213794	+	NM_016622; NM_145644; ENST00000254644; ENST00000337109; ENST00000409180; ENST00000605125; BC020651; OTTHUMT00000091001; OTTHUMT00000091002; OTTHUMT00000330003; OTTHUMT00000469212	51318	TC0200008285.hg.1	9.4608	9.60959	9.51657	9.63187	9.50386	9.54868	9.46039	9.63112	9.45326	9.62312
AP3D1	adaptor-related protein complex 3, delta 1 subunit	10.6202	10.9821	-0.36193	-5.51576	0.0052734	0.20135	chr19	2100988	2164465	-	NM_001261826; NM_003938; ENST00000345016; ENST00000355272; ENST00000585652; ENST00000586177; ENST00000586370; ENST00000589223; ENST00000589369; ENST00000590683; ENST00000591284; ENST00000591631; ENST00000591650; ENST00000592488; BC010065; OTTHUMT00000450908; OTTHUMT00000450910; OTTHUMT00000450911; OTTHUMT00000450912; OTTHUMT00000450913; OTTHUMT00000450915; OTTHUMT00000450916; OTTHUMT00000450917; …	8943	TC1900009208.hg.1	10.9819	10.6278	10.86	10.7256	11.0056	10.5711	11.0023	10.6479	11.0607	10.5285
PCDH10	protocadherin 10	4.6539	4.92811	-0.27421	-5.51519	0.0052753	0.20135	chr4	133149290	133208606	+	NM_020815; NM_032961; ENST00000264360; ENST00000511112; ENST00000618019; BC111560; OTTHUMT00000364457; OTTHUMT00000367740; OTTHUMT00000476337	57575	TC0400008725.hg.1	4.84058	4.71554	4.77943	4.55488	4.99344	4.57241	4.9598	4.62945	5.0673	4.7972
RASGRP1	RAS guanyl releasing protein 1 (calcium and DAG-regulated)	10.4576	10.3998	0.0578	5.51214	0.0052859	0.20135	chr15	38488098	38565575	-	NM_001128602; NM_001306086; NM_005739; ENST00000310803; ENST00000414708; ENST00000450598; ENST00000539159; ENST00000557875; ENST00000558164; ENST00000558418; ENST00000558432; ENST00000559830; ENST00000560425; ENST00000560929; ENST00000561117; ENST00000561180; BC109296; BC109297; OTTHUMT00000418223; OTTHUMT00000418224; OTTHUMT00000418225; OTTHUMT00000418226; OTTHUMT00000418227; OTTHUMT00000418228;…	10125	TC1500009056.hg.1	10.4126	10.4506	10.3554	10.4178	10.3523	10.4482	10.4427	10.4952	10.4358	10.476
CARM1	coactivator-associated arginine methyltransferase 1	9.2536	9.47114	-0.21754	-5.51113	0.0052894	0.20135	chr19	10871513	10923070	+	NM_199141; ENST00000327064; ENST00000344150; ENST00000586221; ENST00000586298; ENST00000586508; ENST00000588947; ENST00000589693; ENST00000590039; ENST00000590699; ENST00000592516; OTTHUMT00000452625; OTTHUMT00000452626; OTTHUMT00000452627; OTTHUMT00000452628; OTTHUMT00000452629; OTTHUMT00000452630; OTTHUMT00000452631; OTTHUMT00000452632; OTTHUMT00000452633; OTTHUMT00000452634	10498	TC1900007003.hg.1	9.48233	9.23353	9.44616	9.24952	9.41231	9.32853	9.52524	9.19994	9.48964	9.25646
TMEM123	transmembrane protein 123	15.0032	14.7545	0.24878	5.50921	0.005296	0.20135	chr11	102396325	102470384	-	NM_052932; ENST00000361236; ENST00000398136; ENST00000525577; ENST00000526676; ENST00000528969; ENST00000529492; ENST00000531103; ENST00000532161; BC032296; OTTHUMT00000394177; OTTHUMT00000394178; OTTHUMT00000394179; OTTHUMT00000394180; OTTHUMT00000394181; OTTHUMT00000394182; OTTHUMT00000394183; OTTHUMT00000394184	114908	TC1100012121.hg.1	14.7967	14.9729	14.7119	15.0555	14.7179	15.0586	14.8061	14.9218	14.7397	15.0074
GPAA1	glycosylphosphatidylinositol anchor attachment 1	11.266	11.5333	-0.26734	-5.50881	0.0052974	0.20135	chr8	144082590	144086216	+	NM_003801; ENST00000355091; ENST00000361036; ENST00000524418; ENST00000525087; ENST00000525308; ENST00000526233; ENST00000526341; ENST00000527144; ENST00000527653; ENST00000528073; ENST00000529503; ENST00000529638; ENST00000530258; ENST00000530633; ENST00000530796; ENST00000531593; ENST00000532758; ENST00000534072; BC003171; BC004129; BC006383; OTTHUMT00000384068; OTTHUMT00000384069; OTTHUMT00000…	8733	TC0800009237.hg.1	11.5786	11.2192	11.4511	11.3582	11.5459	11.2358	11.5184	11.2842	11.5726	11.2326
SMIM3	small integral membrane protein 3	7.17335	6.66958	0.50377	5.50441	0.0053127	0.20135	chr5	150777946	150796736	+	NM_032947; ENST00000526627; BC101838; BC101840; BC106040; OTTHUMT00000374647	85027	TC0500009100.hg.1	6.80698	7.03799	6.55867	7.23752	6.70121	7.16657	6.54046	7.27312	6.74057	7.15154
GTF2E1	general transcription factor IIE subunit 1	8.64539	8.9484	-0.303	-5.49914	0.0053311	0.20135	chr3	120742637	120783069	+	NM_005513; ENST00000283875; ENST00000469772; ENST00000484715; ENST00000492959; ENST00000497393; OTTHUMT00000356770; OTTHUMT00000356771; OTTHUMT00000356772; OTTHUMT00000356774; OTTHUMT00000356775	2960	TC0300008518.hg.1	8.90663	8.68619	9.02571	8.53163	9.00224	8.64516	8.94446	8.74779	8.86294	8.61619
CDV3	CDV3 homolog (mouse)	15.4205	15.216	0.20457	5.49758	0.0053366	0.20135	chr3	133573590	133590274	+	NM_001134422; NM_001134423; NM_001282762; NM_001282763; NM_001282764; NM_001282765; NM_017548; ENST00000264993; ENST00000420115; ENST00000431519; ENST00000503932; ENST00000504867; ENST00000507408; ENST00000508481; ENST00000511392; ENST00000515421; BC007338; OTTHUMT00000357203; OTTHUMT00000357204; OTTHUMT00000357205; OTTHUMT00000357206; OTTHUMT00000357207; OTTHUMT00000357208; OTTHUMT00000357209; O…	55573	TC0300008863.hg.1	15.2056	15.4161	15.1688	15.4954	15.2208	15.447	15.2407	15.347	15.2439	15.3972
NOTCH2NL	notch 2 N-terminal like	6.96211	7.19902	-0.23691	-5.49714	0.0053381	0.20135	chr1	148606287	148679751	-	BC090943	388677	TC0100018481.hg.1	7.07908	6.95207	7.16881	6.97057	7.30778	6.92476	7.2095	6.93801	7.22992	7.02513
SLCO2A1	solute carrier organic anion transporter family, member 2A1	8.15088	8.68005	-0.52916	-5.49705	0.0053385	0.20135	chr3	133932696	134052184	-	NM_005630; ENST00000310926; ENST00000462770; ENST00000464676; ENST00000477061; ENST00000478651; ENST00000478662; ENST00000481359; ENST00000493729; BC041140; BC051347; OTTHUMT00000357131; OTTHUMT00000357132; OTTHUMT00000357133; OTTHUMT00000357134; OTTHUMT00000357135; OTTHUMT00000357136; OTTHUMT00000357137; OTTHUMT00000357138; uc003eqa.4	6578	TC0300012484.hg.1	8.73627	8.16145	8.54328	8.30877	8.73322	7.99535	8.75355	8.0429	8.63391	8.24595
RUBCN; MIR922	RUN domain and cysteine-rich domain containing, Beclin 1-interacting protein; microRNA 922	8.51596	8.98288	-0.46692	-5.4952	0.0053449	0.20135	chr3	197671393	197749727	-	NM_001145642; NM_014687; NR_030627; ENST00000273582; ENST00000296343; ENST00000401223; ENST00000413360; ENST00000415452; ENST00000447048; ENST00000449205; ENST00000467303; ENST00000471364; ENST00000472149; ENST00000474214; OTTHUMT00000340174; OTTHUMT00000340176; OTTHUMT00000340177; OTTHUMT00000340178; OTTHUMT00000340179; OTTHUMT00000340180; OTTHUMT00000340181; OTTHUMT00000340182; OTTHUMT000003401…	9711; 100126321	TC0300013763.hg.1	8.90663	8.59621	8.98133	8.49056	8.86378	8.62759	9.0804	8.43766	9.08228	8.42778
EFCAB2	EF-hand calcium binding domain 2	8.6527	8.92081	-0.26812	-5.49344	0.0053511	0.20135	chr1	244969705	245127164	+	NM_001143943; NM_001290327; NM_032328; NR_026587; ENST00000366521; ENST00000366522; ENST00000366523; ENST00000391837; ENST00000425550; ENST00000427529; ENST00000447569; ENST00000473686; ENST00000479260; ENST00000479923; ENST00000487845; ENST00000495271; ENST00000497591; ENST00000518607; ENST00000549220; ENST00000551317; BC005357; OTTHUMT00000097407; OTTHUMT00000097408; OTTHUMT00000097409; OTTHUMT…	84288	TC0100012242.hg.1	8.91534	8.53104	9.02276	8.8452	8.91401	8.6203	8.86179	8.72879	8.89015	8.53816
BCL2L14	BCL2-like 14 (apoptosis facilitator)	4.99607	4.61956	0.37651	5.48482	0.0053815	0.20214	-	NA	NA	-	ENST00000631251	79370	TSUnmapped00000650.hg.1	4.56962	5.05047	4.6387	5.04367	4.51204	5.06956	4.69451	4.93063	4.68295	4.88603
JMJD1C-AS1	JMJD1C antisense RNA 1	4.99728	5.28497	-0.28769	-5.47882	0.0054028	0.20226	chr10	63465229	63466563	+	NR_027182; ENST00000609436	84989	TC1000007794.hg.1	5.26057	5.05694	5.41036	4.92675	5.25621	4.95061	5.24754	5.00293	5.25018	5.0492
LMF2	lipase maturation factor 2	7.82704	8.28032	-0.45328	-5.47861	0.0054036	0.20226	chr22	50502947	50507706	-	NM_033200; ENST00000216080; ENST00000474879; ENST00000504717; ENST00000505981; ENST00000507607; ENST00000514938; BC002942; BC014652; BC021143; OTTHUMT00000316832; OTTHUMT00000316833; OTTHUMT00000361665; OTTHUMT00000361666; OTTHUMT00000361667; OTTHUMT00000361668	91289	TC2200009161.hg.1	8.30454	7.79772	8.2817	7.8636	8.35882	7.7864	8.32674	7.70859	8.1298	7.97889
PFKL	phosphofructokinase, liver	10.1571	10.6984	-0.54129	-5.46976	0.0054351	0.20304	chr21	44300034	44327381	+	NM_001002021; NM_002626; ENST00000349048; ENST00000397961; ENST00000460020; ENST00000460521; ENST00000466134; ENST00000467315; ENST00000474114; ENST00000491298; ENST00000495274; ENST00000496824; ENST00000498841; ENST00000628044; BC006422; BC007536; BC008964; BC009919; OTTHUMT00000195805; OTTHUMT00000195806; OTTHUMT00000195807; OTTHUMT00000195808; OTTHUMT00000195809; OTTHUMT00000195810; OTTHUMT000…	5211	TC2100007355.hg.1	10.6383	10.3623	10.6439	10.2063	10.8134	10.0165	10.677	10.2255	10.7195	9.97495
INO80	INO80 complex subunit	7.99748	8.23791	-0.24044	-5.46751	0.0054432	0.20304	chr15	40978880	41116354	-	NM_017553; NR_104038; ENST00000361937; ENST00000401393; ENST00000557849; ENST00000558270; ENST00000558357; ENST00000559995; ENST00000560689; ENST00000560799; ENST00000561172; ENST00000561244; ENST00000616814; BC146785; OTTHUMT00000252527; OTTHUMT00000418863; OTTHUMT00000418875; OTTHUMT00000418876; OTTHUMT00000418877; OTTHUMT00000418878; OTTHUMT00000418879; OTTHUMT00000418880; OTTHUMT00000418881	54617	TC1500009138.hg.1	8.27433	7.89786	8.22787	7.98547	8.16555	8.04926	8.28915	8.00738	8.23267	8.04743
FPR2	formyl peptide receptor 2	4.9084	4.57372	0.33468	5.46345	0.0054578	0.20306	chr19	51752026	51770526	+	NM_001005738; NM_001462; ENST00000340023; ENST00000598776; ENST00000598953; ENST00000599326; ENST00000600258; ENST00000600722; BC029125; BC071722; OTTHUMT00000466908; OTTHUMT00000466909; OTTHUMT00000466910; OTTHUMT00000466911; OTTHUMT00000466912; OTTHUMT00000466913	2358	TC1900008668.hg.1	4.59526	4.88605	4.45764	4.98929	4.54439	4.95882	4.61829	4.85741	4.65302	4.85045
BHMT2	betaine--homocysteine S-methyltransferase 2	8.48807	7.89477	0.5933	5.46204	0.0054629	0.20306	chr5	79069717	79090074	+	NM_001178005; NM_017614; ENST00000255192; ENST00000518666; ENST00000518758; ENST00000519743; ENST00000521567; ENST00000523046; ENST00000523472; BC020665; OTTHUMT00000226962; OTTHUMT00000370819; OTTHUMT00000370820; OTTHUMT00000370910; OTTHUMT00000370911; OTTHUMT00000370912; OTTHUMT00000370913	23743	TC0500007875.hg.1	7.95077	8.45825	7.85802	8.50137	7.68613	8.67536	7.98888	8.35475	7.99003	8.45059
TMEM238	transmembrane protein 238	5.70296	6.44879	-0.74584	-5.45565	0.005486	0.20357	chr19	55379244	55384598	-	NM_001190764; ENST00000444469; OTTHUMT00000453043	388564	TC1900011469.hg.1	6.57776	5.58293	6.44368	5.75886	6.29254	5.90185	6.59528	5.47605	6.33472	5.79509
KLHL6	kelch-like family member 6	3.78142	3.4389	0.34252	5.44515	0.0055242	0.20447	chr3	183487531	183555711	-	NM_130446; ENST00000341319; ENST00000468734; ENST00000487643; ENST00000489245; BC032348; OTTHUMT00000309024; OTTHUMT00000309025; OTTHUMT00000309026; OTTHUMT00000309027	89857	TC0300013344.hg.1	3.46122	3.75083	3.34391	3.92339	3.45155	3.76694	3.49786	3.70218	3.43996	3.76374
NTN1	netrin 1	7.10989	7.26132	-0.15144	-5.44301	0.005532	0.20447	chr17	9021542	9244000	+	NM_004822; ENST00000173229; ENST00000436734; OTTHUMT00000252583; OTTHUMT00000252584; uc002glw.4	9423	TC1700006839.hg.1	7.25475	7.11612	7.3212	7.08046	7.24387	7.17776	7.29036	7.13128	7.19644	7.04382
TMEM63B	transmembrane protein 63B	10.1552	10.4699	-0.31469	-5.43965	0.0055443	0.20447	chr6	44126914	44155519	+	NM_018426; ENST00000259746; ENST00000323267; ENST00000371893; ENST00000497371; ENST00000525294; ENST00000525873; ENST00000527188; ENST00000532634; ENST00000533121; ENST00000534326; BC136769; OTTHUMT00000040709; OTTHUMT00000040710; OTTHUMT00000040711; OTTHUMT00000040712; OTTHUMT00000040713; OTTHUMT00000395709; OTTHUMT00000395710; OTTHUMT00000395711; OTTHUMT00000395712	55362	TC0600008120.hg.1	10.3734	10.2401	10.4867	10.239	10.4561	10.1357	10.5095	10.0765	10.5239	10.0847
KLHL4	kelch-like family member 4	3.81031	4.15031	-0.34	-5.43856	0.0055483	0.20447	chrX	87517712	87670050	+	NM_019117; NM_057162; ENST00000373114; ENST00000373119; BC140839; BC140840; BC142652; BC146677; BC161675	56062	TC0X00007798.hg.1	4.13943	3.89748	4.20669	3.79116	4.05526	3.90465	4.2068	3.71328	4.14338	3.74498
NCALD	neurocalcin delta	8.95746	9.32785	-0.37039	-5.42626	0.0055937	0.20545	chr8	101686542	102124907	-	NM_001040624; NM_001040625; NM_001040626; NM_001040627; NM_001040628; NM_001040629; NM_001040630; NM_032041; ENST00000220931; ENST00000311028; ENST00000395923; ENST00000517531; ENST00000517639; ENST00000517822; ENST00000518166; ENST00000518661; ENST00000518727; ENST00000518952; ENST00000519098; ENST00000519508; ENST00000520346; ENST00000520425; ENST00000520690; ENST00000521371; ENST00000521599; E…	83988	TC0800011305.hg.1	9.2814	9.04256	9.29115	9.03774	9.28486	8.91423	9.4704	8.85063	9.31145	8.94216
SPRY3	sprouty RTK signaling antagonist 3	5.55232	6.23668	-0.68436	-5.42311	0.0056054	0.20545	chrX	155612565	155782459	+	NM_001304990; NM_005840; ENST00000302805; BC069609; BC074972; BC074973; OTTHUMT00000058823	10251	TC0X00008881.hg.1	6.19333	5.65055	6.3255	5.43211	6.02272	5.75107	6.27299	5.52741	6.36884	5.40046
SPRY3	Homo sapiens sprouty RTK signaling antagonist 3 (SPRY3), transcript variant 1, mRNA.; sprouty homolog 3 (Drosophila) [Source:HGNC Symbol;Acc:HGNC:11271]; Homo sapiens sprouty homolog 3 (Drosophila), mRNA (cDNA clone MGC:97072 IMAGE:7262284), complete cds.; Homo sapiens sprouty homolog 3 (Drosophila), mRNA (cDNA clone MGC:103904 IMAGE:30915293), complete cds.; Homo sapiens sprouty homolog 3 (Droso…	5.55232	6.23668	-0.68436	-5.42311	0.0056054	0.20545	chrY	56954255	56968979	+	NM_005840_2; ENSTR0000302805; BC069609_2; BC074972_2; BC074973_2; CCDS14769.4_2; uc004fxi.2	-	TC0Y00006855.hg.1	6.19333	5.65055	6.3255	5.43211	6.02272	5.75107	6.27299	5.52741	6.36884	5.40046
ZNF7	zinc finger protein 7	4.37544	4.76904	-0.39361	-5.42098	0.0056134	0.20545	chr8	144827464	144847509	+	NM_001282795; NM_001282796; NM_001282797; NM_003416; ENST00000325217; ENST00000446747; ENST00000525266; ENST00000527218; ENST00000528017; ENST00000528130; ENST00000528372; ENST00000529767; ENST00000529819; ENST00000530082; ENST00000530682; ENST00000530776; ENST00000532051; ENST00000532382; ENST00000532393; ENST00000532777; ENST00000533314; ENST00000544249; BC058923; OTTHUMT00000382645; OTTHUMT000…	7553	TC0800009291.hg.1	4.79465	4.34605	4.79937	4.34178	4.86955	4.2702	4.7032	4.43154	4.67844	4.48761
PLA2G15	phospholipase A2, group XV	8.99288	9.26221	-0.26933	-5.40169	0.0056858	0.20685	chr16	68245304	68261062	+	NM_012320; ENST00000219345; ENST00000413021; ENST00000444212; ENST00000562449; ENST00000562966; ENST00000564827; ENST00000565460; ENST00000565744; ENST00000566188; ENST00000566978; ENST00000568082; ENST00000568599; BC062605; OTTHUMT00000268888; OTTHUMT00000433095; OTTHUMT00000433096; OTTHUMT00000433097; OTTHUMT00000433099; OTTHUMT00000433101; OTTHUMT00000433102; OTTHUMT00000433103; OTTHUMT0000043…	23659	TC1600008189.hg.1	9.23365	9.00757	9.23411	9.04444	9.34909	8.92562	9.19115	9.03033	9.30303	8.95643
MTF1	metal-regulatory transcription factor 1	9.85908	10.2026	-0.34355	-5.3995	0.0056941	0.20685	chr1	37809567	37859620	-	NM_005955; ENST00000373036; ENST00000468190; BC014454; OTTHUMT00000012984; OTTHUMT00000012985; uc001cce.1	4520	TC0100013757.hg.1	10.1337	9.94967	10.1792	9.81427	10.31	9.74576	10.1857	9.92203	10.2045	9.86368
PSMD3	proteasome 26S subunit, non-ATPase 3	11.6234	12.0408	-0.41737	-5.3951	0.0057108	0.20685	chr17	39980768	39997960	+	NM_002809; ENST00000264639; ENST00000415039; ENST00000485835; ENST00000540504; ENST00000580980; BC000074; BC004859; BC012302; BC020518; BC025686; OTTHUMT00000257018; OTTHUMT00000257019; OTTHUMT00000446849; OTTHUMT00000446850; OTTHUMT00000446851	5709	TC1700007772.hg.1	11.9744	11.6777	12.0493	11.6178	12.0062	11.6735	12.1934	11.481	11.9808	11.6672
PREB	prolactin regulatory element binding	7.86327	8.46988	-0.60662	-5.38713	0.0057412	0.20685	chr2	27130756	27134675	-	NM_013388; ENST00000260643; ENST00000406567; ENST00000416802; ENST00000430533; ENST00000441451; ENST00000444452; ENST00000456259; ENST00000468045; ENST00000474802; BC002765; BC012890; BC016472; BC016906; BC041032; OTTHUMT00000214195; OTTHUMT00000324811; OTTHUMT00000324812; OTTHUMT00000324814; OTTHUMT00000324816; OTTHUMT00000324817; OTTHUMT00000324818; OTTHUMT00000324834; OTTHUMT00000324835	10113	TC0200012062.hg.1	8.40773	7.99602	8.58354	7.5616	8.44052	7.94461	8.51355	7.85034	8.40408	7.96376
MBTPS2; YY2	membrane bound transcription factor peptidase, site 2; YY2 transcription factor	11.0984	11.2522	-0.15385	-5.38025	0.0057677	0.20685	chrX	21839538	21885424	+	NM_015884; NM_206923; ENST00000365779; ENST00000379484; ENST00000429584; ENST00000465888; BC137215; BC137217; OTTHUMT00000056025; OTTHUMT00000056026; OTTHUMT00000056027; OTTHUMT00000056028; uc011mjp.2	51360; 404281	TC0X00006764.hg.1	11.2206	11.1021	11.2734	11.0606	11.2358	11.0891	11.2384	11.1684	11.2929	11.0716
PSMA3-AS1	PSMA3 antisense RNA 1	10.6977	10.9169	-0.21917	-5.37976	0.0057696	0.20685	chr14	58265365	58298139	-	NR_029434; NR_029435; ENST00000551597; ENST00000553657; ENST00000554309; ENST00000554360; ENST00000554378; ENST00000555037; ENST00000555162; ENST00000555275; ENST00000555707; ENST00000556002; ENST00000556225; ENST00000556400; ENST00000557412; ENST00000557660	379025	TC1400010755.hg.1	10.9317	10.6664	10.9649	10.7121	10.9644	10.6359	10.8427	10.7254	10.8808	10.7489
SCG3	secretogranin III	12.5699	12.7503	-0.1804	-5.37307	0.0057954	0.20685	chr15	51681353	51721031	+	NM_001165257; NM_013243; ENST00000220478; ENST00000542355; ENST00000558709; BC014539; OTTHUMT00000254670; OTTHUMT00000419215; OTTHUMT00000419216	29106	TC1500007237.hg.1	12.7037	12.6102	12.7395	12.5938	12.7083	12.5633	12.7922	12.5445	12.8075	12.5376
S100A8	S100 calcium binding protein A8	3.54457	3.27261	0.27196	5.37238	0.0057981	0.20685	chr1	153390032	153391188	-	NM_002964; ENST00000368732; ENST00000368733; ENST00000477801; BC005928; OTTHUMT00000036791; OTTHUMT00000036792; OTTHUMT00000097827; uc001fbs.3	6279	TC0100015858.hg.1	3.20549	3.64427	3.27547	3.52188	3.32608	3.50663	3.23825	3.56645	3.31776	3.48363
PABPN1	poly(A) binding protein, nuclear 1	11.5894	11.8337	-0.24427	-5.37105	0.0058032	0.20685	chr14	23320188	23326185	+	NM_004643; ENST00000216727; ENST00000397276; ENST00000553960; ENST00000554062; ENST00000555295; ENST00000556809; ENST00000556821; ENST00000557702; BC010939; OTTHUMT00000071766; OTTHUMT00000071767; OTTHUMT00000413768; OTTHUMT00000413769; OTTHUMT00000413770; OTTHUMT00000413771; OTTHUMT00000413772; OTTHUMT00000413773	8106	TC1400010576.hg.1	11.8823	11.5465	11.764	11.6861	11.8522	11.5353	11.8261	11.5825	11.8437	11.5965
TAS2R20	taste receptor, type 2, member 20	6.64158	6.09665	0.54493	5.36982	0.005808	0.20685	chr12	10995962	10997875	-	NM_176889; ENST00000538986; BC100915; BC100916; BC100917; BC100918; BC113843; BC114451; OTTHUMT00000370130	259295	TC1200009927.hg.1	6.21255	6.4766	6.02327	6.56281	5.91746	6.79359	6.17318	6.60528	6.15678	6.76962
SH3RF2	SH3 domain containing ring finger 2	5.38567	5.90349	-0.51782	-5.36736	0.0058176	0.20685	chr5	145936563	146081791	+	NM_152550; ENST00000359120; ENST00000503848; ENST00000504522; ENST00000506591; ENST00000509286; ENST00000511217; ENST00000511705; BC125106; BC125107; OTTHUMT00000251888; OTTHUMT00000372804; OTTHUMT00000372805; OTTHUMT00000373460; OTTHUMT00000373649; OTTHUMT00000373650; OTTHUMT00000373651	153769	TC0500008994.hg.1	5.96532	5.26088	6.03758	5.28971	5.81254	5.56862	5.87283	5.34518	5.82917	5.46395
GGA2	golgi-associated, gamma adaptin ear containing, ARF binding protein 2	11.2937	11.6094	-0.31571	-5.36549	0.0058249	0.20685	chr16	23463542	23521995	-	NM_015044; ENST00000309859; ENST00000562117; ENST00000562944; ENST00000563047; ENST00000563494; ENST00000566547; ENST00000566651; ENST00000566685; ENST00000567201; ENST00000567339; ENST00000567468; ENST00000568799; ENST00000568922; ENST00000569182; ENST00000569189; ENST00000569300; ENST00000570111; BC000284; OTTHUMT00000214019; OTTHUMT00000434825; OTTHUMT00000434827; OTTHUMT00000434828; OTTHUMT00…	23062	TC1600009737.hg.1	11.7072	11.2658	11.6463	11.2348	11.6165	11.2401	11.5603	11.3646	11.5169	11.3631
SYT1	synaptotagmin I	7.70218	7.09112	0.61106	5.36498	0.0058269	0.20685	chr12	78863993	79452008	+	NM_001135805; NM_001135806; NM_001291901; NM_005639; ENST00000261205; ENST00000393240; ENST00000446242; ENST00000457153; ENST00000547046; ENST00000549454; ENST00000549559; ENST00000549671; ENST00000551304; ENST00000552074; ENST00000552624; ENST00000552744; BC058917; OTTHUMT00000259415; OTTHUMT00000259416; OTTHUMT00000259417; OTTHUMT00000407107; OTTHUMT00000407108; OTTHUMT00000407109; OTTHUMT00000…	6857	TC1200008275.hg.1	6.82206	7.80535	7.22544	7.54441	6.96164	7.67726	7.10049	7.68084	7.34598	7.80306
RHPN2	rhophilin, Rho GTPase binding protein 2	8.61014	8.38374	0.2264	5.36398	0.0058308	0.20685	chr19	32978592	33064918	-	NM_033103; ENST00000254260; ENST00000544458; ENST00000585641; ENST00000588388; ENST00000588683; ENST00000591502; ENST00000592247; BC036447; OTTHUMT00000450827; OTTHUMT00000450828; OTTHUMT00000450829; OTTHUMT00000450830; OTTHUMT00000450831; OTTHUMT00000450832; OTTHUMT00000450833	85415	TC1900010375.hg.1	8.40327	8.51775	8.29142	8.62624	8.4498	8.61002	8.34654	8.56015	8.42765	8.73654
YOD1	YOD1 deubiquitinase	7.49765	7.90936	-0.41171	-5.36227	0.0058374	0.20685	chr1	207043849	207052980	-	NM_001276320; NM_018566; ENST00000315927; ENST00000367084; BC137166; BC137167; OTTHUMT00000087836; OTTHUMT00000087837; uc001hfe.1; uc001hff.1	55432	TC0100017118.hg.1	7.97695	7.44259	7.77946	7.58483	7.9392	7.58342	7.99309	7.3625	7.85812	7.51491
C8B	complement component 8, beta polypeptide	4.19814	3.80864	0.3895	5.35756	0.0058559	0.20685	chr1	56929210	56966140	-	NM_000066; NM_001278543; NM_001278544; ENST00000371237; ENST00000465658; ENST00000468990; ENST00000494324; ENST00000535057; ENST00000543257; BC130575; OTTHUMT00000022886; OTTHUMT00000022887; OTTHUMT00000317687; OTTHUMT00000317688	732	TC0100014323.hg.1	3.84768	4.12408	3.69598	4.30012	3.73111	4.25293	3.87321	4.17731	3.89522	4.13624
CACNA1A	calcium channel, voltage-dependent, P/Q type, alpha 1A subunit	12.9539	13.1822	-0.22824	-5.35311	0.0058734	0.20685	chr19	13206442	13506503	-	NM_000068; NM_001127221; NM_001127222; NM_001174080; NM_023035; ENST00000360228; ENST00000573710; ENST00000573891; ENST00000574822; ENST00000585802; ENST00000586190; ENST00000587525; ENST00000590205; ENST00000593160; ENST00000593267; ENST00000614285; OTTHUMT00000104062; OTTHUMT00000439639; OTTHUMT00000439640; OTTHUMT00000439641; OTTHUMT00000453122; OTTHUMT00000453123; OTTHUMT00000453124; OTTHUMT0…	773	TC1900011894.hg.1	13.1306	13.0334	13.1801	12.942	13.0563	12.8347	13.2501	13.0316	13.2938	12.9279
C16orf58	chromosome 16 open reading frame 58	12.1228	12.4944	-0.37157	-5.35109	0.0058814	0.20685	chr16	31489471	31509309	-	NM_022744; ENST00000327237; ENST00000430477; ENST00000541442; ENST00000564807; ENST00000565128; ENST00000566148; ENST00000567578; ENST00000567673; ENST00000567994; ENST00000568491; ENST00000570164; BC009308; OTTHUMT00000255629; OTTHUMT00000432883; OTTHUMT00000432884; OTTHUMT00000432885; OTTHUMT00000432886; OTTHUMT00000432887; OTTHUMT00000432888; OTTHUMT00000432889; OTTHUMT00000432890; OTTHUMT0000…	64755	TC1600010028.hg.1	12.4314	12.2208	12.5048	12.0993	12.5808	12.0138	12.512	12.0546	12.4429	12.2257
SLC35A4	solute carrier family 35, member A4	11.5663	11.8482	-0.28191	-5.3441	0.005909	0.20685	chr5	140564456	140569104	+	NM_080670; ENST00000323146; ENST00000514199; ENST00000612662; ENST00000623481; BC009906; OTTHUMT00000251664; OTTHUMT00000372815; OTTHUMT00000473839; uc003lgg.1	113829	TC0500008855.hg.1	11.8131	11.5972	11.8204	11.6067	11.808	11.5947	11.9672	11.4805	11.8324	11.5523
DZIP1L	DAZ interacting zinc finger protein 1-like	5.57141	5.95488	-0.38347	-5.34172	0.0059185	0.20685	chr3	138061985	138115818	-	NM_001170538; NM_173543; ENST00000327532; ENST00000466301; ENST00000467030; ENST00000469243; ENST00000473850; ENST00000486487; ENST00000488595; ENST00000490472; ENST00000492010; BC033308; OTTHUMT00000357548; OTTHUMT00000357549; OTTHUMT00000357550; OTTHUMT00000357551; OTTHUMT00000357552; OTTHUMT00000357553; OTTHUMT00000357554; OTTHUMT00000357555; OTTHUMT00000357556; uc003err.1	199221	TC0300012564.hg.1	5.97036	5.49036	5.84382	5.61837	5.98489	5.49983	6.06234	5.52912	5.913	5.71937
EPT1	ethanolaminephosphotransferase 1	9.85043	10.2179	-0.36746	-5.34162	0.0059188	0.20685	chr2	26308547	26395891	+	NM_033505; ENST00000260585; ENST00000442141; ENST00000447170; ENST00000462301; ENST00000613142; BC021229; OTTHUMT00000324484; OTTHUMT00000324485; OTTHUMT00000324486; OTTHUMT00000324487	85465	TC0200007035.hg.1	10.1185	9.89515	10.1848	9.98353	10.2342	9.82874	10.3305	9.76462	10.2214	9.78012
C10orf142	chromosome 10 open reading frame 142	8.21939	8.44522	-0.22584	-5.3415	0.0059193	0.20685	chr10	44292471	44294649	+	NM_001258000; ENST00000619243; ENST00000623589	100130539	TC1000007450.hg.1	8.46259	8.20196	8.38508	8.3052	8.43616	8.21923	8.50682	8.16641	8.43548	8.20413
MTUS1	microtubule associated tumor suppressor 1	13.3973	13.224	0.17326	5.34131	0.0059201	0.20685	chr8	17643794	17801007	-	NM_001001924; NM_001001925; NM_001001931; NM_001166393; NM_020749; ENST00000262102; ENST00000297488; ENST00000381861; ENST00000381869; ENST00000517413; ENST00000517721; ENST00000517818; ENST00000518138; ENST00000518713; ENST00000518755; ENST00000518792; ENST00000518889; ENST00000518891; ENST00000518975; ENST00000519066; ENST00000519263; ENST00000520196; ENST00000521635; ENST00000521772; ENST00000…	57509	TC0800009735.hg.1	13.1638	13.3148	13.2214	13.3276	13.234	13.5243	13.2214	13.412	13.2795	13.4076
CCL18	chemokine (C-C motif) ligand 18	4.2115	4.76875	-0.55726	-5.3331	0.0059528	0.20685	chr17	36064272	36072032	+	NM_002988; ENST00000616054; ENST00000616474; BC069700; BC096124; BC096125; BC096126; BC096127; OTTHUMT00000477135; OTTHUMT00000477136	6362	TC1700007617.hg.1	4.83602	4.16679	4.88721	4.08025	4.59945	4.37993	4.69286	4.26824	4.82823	4.16228
PTPN2	protein tyrosine phosphatase, non-receptor type 2	9.92128	9.57587	0.34541	5.32848	0.0059714	0.20685	chr18	12785478	12929643	-	NM_001207013; NM_001308287; NM_002828; NM_080422; NM_080423; ENST00000309660; ENST00000327283; ENST00000353319; ENST00000585666; ENST00000587497; ENST00000587703; ENST00000589086; ENST00000589216; ENST00000589444; ENST00000591115; ENST00000591305; ENST00000591497; ENST00000591901; ENST00000592059; ENST00000592776; BC008244; BC016727; OTTHUMT00000254612; OTTHUMT00000254613; OTTHUMT00000254614; OTT…	5771	TC1800008128.hg.1	9.62891	9.83112	9.56774	9.90061	9.62091	9.89041	9.45743	10.0427	9.60438	9.94154
C11orf45	chromosome 11 open reading frame 45	4.10447	4.46004	-0.35556	-5.32454	0.0059872	0.20685	chr11	128899565	128906231	-	NM_001256088; NM_145013; NR_045767; ENST00000310799; ENST00000524878; ENST00000530168; BC025756; OTTHUMT00000386241; OTTHUMT00000386242; OTTHUMT00000386243; uc001qeu.3	219833	TC1100012791.hg.1	4.5098	4.06227	4.34055	4.15196	4.45183	4.17917	4.58206	4.01811	4.41594	4.11086
FYCO1	FYVE and coiled-coil domain containing 1	10.0753	10.2811	-0.20585	-5.3207	0.0060027	0.20685	chr3	45917899	45995824	-	NM_024513; ENST00000296137; ENST00000433878; ENST00000438446; ENST00000471739; ENST00000535325; BC101468; BC101470; BC143368; OTTHUMT00000257320; OTTHUMT00000344603; OTTHUMT00000344605; OTTHUMT00000344606	79443	TC0300010933.hg.1	10.3235	10.0336	10.2355	10.1394	10.2797	10.0479	10.3116	10.0347	10.2553	10.1208
RSRC1	arginine/serine-rich coiled-coil 1	10.2931	10.1061	0.18693	5.31847	0.0060118	0.20685	chr3	158105855	158545730	+	NM_001271834; NM_001271838; NM_016625; ENST00000295930; ENST00000312179; ENST00000464171; ENST00000468344; ENST00000471911; ENST00000471994; ENST00000475278; ENST00000476899; ENST00000477788; ENST00000480119; ENST00000480820; ENST00000482822; ENST00000494002; ENST00000496268; ENST00000611884; BC006982; BC010357; OTTHUMT00000352063; OTTHUMT00000352151; OTTHUMT00000352152; OTTHUMT00000352153; OTTHU…	51319	TC0300009306.hg.1	10.1647	10.2721	10.1146	10.3343	10.0947	10.324	10.1469	10.2479	10.0099	10.2871
NBN	Transcript Identified by AceView, Entrez Gene ID(s) 4683	6.5036	7.12397	-0.62036	-5.31419	0.0060291	0.20685	chr8	89943898	89944526	-	NBN.jAug10-unspliced	-	TC0800011062.hg.1	6.95801	6.65895	7.13408	6.37043	7.31912	6.3387	7.11039	6.54521	7.09823	6.60473
CRKL	v-crk avian sarcoma virus CT10 oncogene homolog-like	12.1787	12.3715	-0.19288	-5.31354	0.0060318	0.20685	chr22	20917426	20953749	+	NM_005207; ENST00000354336; ENST00000411769; BC043500; OTTHUMT00000320158; OTTHUMT00000320159; uc002ztf.2	1399	TC2200006681.hg.1	12.4485	12.1233	12.3349	12.1425	12.3555	12.1817	12.3749	12.271	12.3439	12.1748
SUN1	Sad1 and UNC84 domain containing 1	12.683	12.991	-0.30796	-5.31215	0.0060374	0.20685	chr7	815557	874920	+	NM_001130965; NM_001171944; NM_001171945; NM_001171946; NM_025154; ENST00000340926; ENST00000389574; ENST00000401592; ENST00000403868; ENST00000405266; ENST00000413171; ENST00000419312; ENST00000421580; ENST00000424128; ENST00000425407; ENST00000427969; ENST00000429178; ENST00000433212; ENST00000435699; ENST00000439679; ENST00000440380; ENST00000450538; ENST00000450881; ENST00000452783; ENST00000…	23353	TC0700013323.hg.1	12.8833	12.7549	13.0215	12.6912	12.9732	12.6294	12.9943	12.7394	13.0825	12.6002
TLE3	Memczak2013 ANTISENSE, coding, INTERNAL, intronic best transcript NM_001105192	4.54382	5.01052	-0.4667	-5.31195	0.0060382	0.20685	chr15	70054744	70054870	+	hsa_circ_0000622	-	TC1500007711.hg.1	5.10594	4.4921	5.08291	4.51459	5.03843	4.46814	4.83892	4.70587	4.98637	4.5384
CDC27	cell division cycle 27	12.5562	12.2765	0.27968	5.30983	0.0060469	0.20685	chr17	47117697	47189422	-	NM_001114091; NM_001256; NM_001293089; NM_001293091; ENST00000066544; ENST00000525495; ENST00000526866; ENST00000527547; ENST00000528147; ENST00000528748; ENST00000531206; ENST00000532575; ENST00000532893; ENST00000533415; ENST00000570740; ENST00000570818; ENST00000571643; ENST00000573502; ENST00000573550; ENST00000574304; ENST00000575483; ENST00000575830; ENST00000576484; BC011656; OTTHUMT000003…	996	TC1700010927.hg.1	12.2573	12.5748	12.213	12.6282	12.313	12.5269	12.3402	12.453	12.2587	12.5978
CDCP1	CUB domain containing protein 1	13.5837	13.7594	-0.17572	-5.30933	0.006049	0.20685	chr3	45082274	45146422	-	NM_022842; NM_178181; ENST00000296129; ENST00000425231; ENST00000490471; OTTHUMT00000256748; OTTHUMT00000343581; OTTHUMT00000343582	64866	TC0300010913.hg.1	13.7236	13.6596	13.7767	13.5384	13.7901	13.5582	13.7301	13.5919	13.7764	13.5701
ZNF862	zinc finger protein 862	7.56398	7.01358	0.5504	5.30806	0.0060541	0.20685	chr7	149838367	149867479	+	NM_001099220; ENST00000223210; ENST00000460379; ENST00000466435; ENST00000478024; ENST00000488265; ENST00000489820; OTTHUMT00000350165; OTTHUMT00000350166; OTTHUMT00000350167; OTTHUMT00000350168; OTTHUMT00000350169; OTTHUMT00000350170	643641	TC0700009647.hg.1	6.96781	7.66479	6.88135	7.67448	6.99798	7.53158	7.048	7.59236	7.17277	7.35668
PROM2	prominin 2	6.456	6.90824	-0.45224	-5.308	0.0060544	0.20685	chr2	95274453	95291308	+	NM_001165977; NM_001165978; NM_144707; ENST00000317620; ENST00000317668; ENST00000403131; ENST00000431567; ENST00000462029; ENST00000463580; ENST00000477767; ENST00000478295; ENST00000487138; ENST00000495540; ENST00000497110; BC114525; OTTHUMT00000252771; OTTHUMT00000338634; OTTHUMT00000338635; OTTHUMT00000338637; OTTHUMT00000338638; OTTHUMT00000338639; OTTHUMT00000338640; OTTHUMT00000338641; OTT…	150696	TC0200008462.hg.1	6.91367	6.40604	7.0762	6.36528	6.92065	6.4308	6.7701	6.57097	6.86055	6.50688
LCE3C	late cornified envelope 3C	3.57041	4.10149	-0.53107	-5.30627	0.0060615	0.20685	chr1	152600662	152601086	+	NM_178434; ENST00000333881; BC130365; BC130367; OTTHUMT00000040061; uc001fac.2	353144	TC0100018294.hg.1	3.95358	3.70472	4.02032	3.64407	4.24256	3.43427	4.11334	3.56193	4.17762	3.50707
SPRYD3	SPRY domain containing 3	10.0145	10.361	-0.34647	-5.30508	0.0060663	0.20685	chr12	53064316	53079420	-	NM_032840; ENST00000301463; ENST00000537540; ENST00000547257; ENST00000547837; ENST00000550252; ENST00000550564; BC136312; OTTHUMT00000407264; OTTHUMT00000407265; OTTHUMT00000407266; OTTHUMT00000407267; OTTHUMT00000407268; OTTHUMT00000407269; uc001sbt.2	84926	TC1200010788.hg.1	10.3234	10.1615	10.4223	9.99481	10.3543	10.0117	10.3026	10.0419	10.4021	9.86254
EGR3	early growth response 3	5.30515	4.70397	0.60118	5.30259	0.0060765	0.20685	chr8	22687659	22693302	-	NM_001199880; NM_001199881; NM_004430; ENST00000317216; ENST00000518773; ENST00000519492; ENST00000522910; ENST00000524088; BC104765; BC112279; OTTHUMT00000215098; OTTHUMT00000375023; OTTHUMT00000375024; OTTHUMT00000375025; OTTHUMT00000375026	1960	TC0800009856.hg.1	4.66231	5.3701	4.49782	5.368	4.6243	5.33943	4.7541	5.25285	4.98134	5.19538
CCER1	coiled-coil glutamate rich protein 1	3.11003	3.51382	-0.40378	-5.30203	0.0060788	0.20685	chr12	90952215	90955176	-	NM_152638; NR_130711; ENST00000358859; ENST00000549707; BC024183; BC026075; BC027600; BC034491; OTTHUMT00000407142; OTTHUMT00000407143; uc001tbj.3	196477	TC1200012827.hg.1	3.41346	3.19279	3.43045	3.20458	3.56277	3.10344	3.57993	3.04655	3.58245	3.0028
NUDT11	nudix hydrolase 11	5.28725	5.51469	-0.22745	-5.30122	0.0060822	0.20685	chrX	51490011	51496607	-	NM_018159; ENST00000375992; BC009942; OTTHUMT00000056579	55190	TC0X00009694.hg.1	5.4792	5.33874	5.53585	5.21966	5.45449	5.34514	5.56524	5.26144	5.53868	5.27125
GARNL3	GTPase activating Rap/RanGAP domain-like 3	7.23992	7.47432	-0.2344	-5.30035	0.0060857	0.20685	chr9	127245337	127393660	+	NM_001286779; NM_032293; NR_104591; ENST00000373386; ENST00000373387; ENST00000425970; ENST00000435213; ENST00000460176; ENST00000463005; ENST00000464616; ENST00000478696; ENST00000478702; ENST00000481242; ENST00000481875; ENST00000487565; ENST00000495172; ENST00000496711; ENST00000497703; ENST00000498801; BC034983; OTTHUMT00000054151; OTTHUMT00000054152; OTTHUMT00000054154; OTTHUMT00000054155; O…	84253	TC0900012173.hg.1	7.50397	7.18188	7.42797	7.27374	7.38596	7.28192	7.57277	7.29212	7.48091	7.16993
RPAP1	RNA polymerase II associated protein 1	8.53125	9.02642	-0.49517	-5.2955	0.0061057	0.20685	chr15	41517176	41544277	-	NM_015540; ENST00000304330; ENST00000561603; ENST00000561631; ENST00000562303; ENST00000563293; ENST00000564934; ENST00000565035; ENST00000565167; ENST00000566863; ENST00000567866; ENST00000568413; ENST00000569829; BC000246; OTTHUMT00000252694; OTTHUMT00000420207; OTTHUMT00000420208; OTTHUMT00000420209; OTTHUMT00000420213; OTTHUMT00000420214; OTTHUMT00000420215; OTTHUMT00000420216; OTTHUMT0000042…	26015	TC1500009159.hg.1	8.87635	8.69537	9.06647	8.50284	8.97889	8.5861	9.13074	8.44731	9.07965	8.42465
MTRNR2L2; MTRNR2L12	MT-RNR2-like 2; MT-RNR2-like 12	19.358	19.1456	0.21247	5.29352	0.0061139	0.20685	chr3	96617155	96618236	-	ENST00000600213; OTTHUMT00000430905	100462981; 100463498	TC0300011792.hg.1	19.1332	19.3758	19.1355	19.3852	19.1916	19.3228	19.0815	19.4086	19.186	19.2977
TMEM47	transmembrane protein 47	10.8928	10.6737	0.21911	5.28879	0.0061335	0.20685	chrX	34627064	34657288	-	NM_031442; ENST00000275954; BC039242; OTTHUMT00000056209; uc004ddh.3	83604	TC0X00009356.hg.1	10.6558	10.9117	10.672	10.7715	10.6299	10.9372	10.7013	10.844	10.7094	10.9997
CTBS	chitobiase, di-N-acetyl-	10.6856	10.9367	-0.25114	-5.28629	0.0061439	0.20685	chr1	84549606	84574480	-	NM_004388; ENST00000370625; ENST00000370630; ENST00000465118; ENST00000477677; BC126333; BC126335; OTTHUMT00000027457; OTTHUMT00000027458; OTTHUMT00000027459; OTTHUMT00000027460	1486	TC0100014755.hg.1	10.9878	10.6462	10.951	10.7148	10.8365	10.6903	10.9956	10.6174	10.9125	10.7591
CD1C	CD1c molecule	4.49459	3.97022	0.52437	5.28544	0.0061474	0.20685	chr1	158289773	158294774	+	NM_001765; ENST00000368170; ENST00000443761; BC126465; BC126467; OTTHUMT00000046351; OTTHUMT00000089861	911	TC0100010230.hg.1	3.95073	4.48939	3.91852	4.56527	3.96667	4.51255	3.87591	4.61162	4.13928	4.29413
TBC1D20	TBC1 domain family, member 20	10.3837	10.8373	-0.45359	-5.28076	0.006167	0.20685	chr20	435477	462553	-	NM_144628; NR_111901; ENST00000354200; ENST00000461188; ENST00000461304; ENST00000494633; BC014983; OTTHUMT00000077467; OTTHUMT00000077468; OTTHUMT00000077469; OTTHUMT00000251397	128637	TC2000008130.hg.1	10.76	10.5266	10.7495	10.4639	10.8361	10.3495	10.9621	10.2728	10.8787	10.3059
C9orf173	chromosome 9 open reading frame 173	6.61889	6.02743	0.59146	5.27814	0.0061779	0.20685	chr9	137251261	137253483	+	NM_001004353; NM_001256699; NM_001256700; NM_001256701; NR_046339; NR_046340; ENST00000388931; ENST00000412566; ENST00000610325; ENST00000611378; ENST00000620243; ENST00000620716; ENST00000622761; BC033939; BC132726; BC144308; BC144311; BC144314; OTTHUMT00000474905; OTTHUMT00000474906; OTTHUMT00000474913; OTTHUMT00000474914; OTTHUMT00000474916; OTTHUMT00000474917; OTTHUMT00000474918	441476	TC0900009275.hg.1	5.97194	6.65386	5.93785	6.71871	5.91962	6.73475	6.18568	6.40231	6.12204	6.5848
KANSL1	KAT8 regulatory NSL complex subunit 1	10.3269	10.623	-0.29618	-5.276	0.0061869	0.20685	chr17	46029916	46225374	-	NM_001193465; NM_001193466; NM_015443; ENST00000262419; ENST00000432791; ENST00000571698; ENST00000572218; ENST00000572679; ENST00000572904; ENST00000573286; ENST00000573682; ENST00000574590; ENST00000574655; ENST00000574963; ENST00000575318; ENST00000576137; ENST00000576248; ENST00000576739; ENST00000576870; ENST00000577114; BC098376	284058	TC1700010910.hg.1	10.6768	10.2521	10.5173	10.2895	10.6859	10.2508	10.6558	10.4227	10.5793	10.4193
RNF185	ring finger protein 185	9.76045	9.5396	0.22085	5.27519	0.0061903	0.20685	chr22	31160152	31207019	+	NM_001135825; NM_152267; NR_024209; NR_024210; NR_024211; NR_024212; ENST00000266252; ENST00000326132; ENST00000426256; ENST00000468921; ENST00000471384; ENST00000494514; ENST00000518626; BC009504; BC012817; BC026040; BC033166; BC035684; OTTHUMT00000321927; OTTHUMT00000321928; OTTHUMT00000321929; OTTHUMT00000321930; OTTHUMT00000321931; OTTHUMT00000380432	91445	TC2200007085.hg.1	9.56789	9.75513	9.59133	9.69938	9.49493	9.8602	9.53864	9.74736	9.50521	9.7402
MAVS	mitochondrial antiviral signaling protein	8.775	9.10834	-0.33335	-5.27475	0.0061922	0.20685	chr20	3846799	3876123	+	NM_001206491; NM_020746; NR_037921; ENST00000416600; ENST00000428216; BC044952; OTTHUMT00000077784; uc002wjx.4	57506	TC2000006561.hg.1	9.1288	8.76993	9.07039	8.70311	9.11757	8.7543	8.99438	8.89701	9.23058	8.75062
KCNC1	potassium channel, voltage gated Shaw related subfamily C, member 1	5.5881	5.79043	-0.20233	-5.27466	0.0061925	0.20685	chr11	17734812	17783055	+	NM_001112741; NM_004976; ENST00000265969; ENST00000379472; ENST00000525802; ENST00000526029; BC107129; OTTHUMT00000389388; OTTHUMT00000389389; OTTHUMT00000389390; OTTHUMT00000389391	3746	TC1100006977.hg.1	5.80883	5.57358	5.81126	5.55329	5.73375	5.65855	5.83983	5.55363	5.75848	5.60146
HIBADH	3-hydroxyisobutyrate dehydrogenase	9.72541	9.90963	-0.18422	-5.27029	0.0062109	0.20685	chr7	27525440	27663001	-	NM_152740; ENST00000265395; ENST00000425715; ENST00000428288; ENST00000496814; BC032324; OTTHUMT00000214132; OTTHUMT00000327511; OTTHUMT00000327512; OTTHUMT00000327513	11112	TC0700010581.hg.1	9.924	9.69811	9.97284	9.81574	9.95211	9.66092	9.81692	9.73308	9.8823	9.71921
FASTKD2	FAST kinase domains 2	8.61856	8.20307	0.41549	5.26584	0.0062297	0.20685	chr2	206765357	206796187	+	NM_001136193; NM_001136194; NM_014929; ENST00000236980; ENST00000402774; ENST00000403094; ENST00000418289; ENST00000471788; ENST00000487777; BC001544; OTTHUMT00000256428; OTTHUMT00000336777; OTTHUMT00000336778; OTTHUMT00000336779; OTTHUMT00000336780; OTTHUMT00000336781	22868	TC0200010582.hg.1	8.28759	8.55913	8.15223	8.67997	8.16523	8.643	8.32126	8.51307	8.08907	8.69765
PTBP2	Transcript Identified by AceView, Entrez Gene ID(s) 58155	8.49008	8.02137	0.46871	5.26522	0.0062324	0.20685	chr1	96801934	96804763	+	PTBP2.oAug10-unspliced	-	TC0100009149.hg.1	8.04946	8.39593	7.82866	8.57528	8.07624	8.39724	8.01889	8.63273	8.13361	8.44924
RASA4	RAS p21 protein activator 4	10.7743	10.4502	0.32411	5.26473	0.0062344	0.20685	chr7	102579646	102616758	-	NM_001079877; NM_006989; OTTHUMT00000317900; OTTHUMT00000349491; OTTHUMT00000349492; OTTHUMT00000376398; OTTHUMT00000376399; OTTHUMT00000376400; OTTHUMT00000376401; OTTHUMT00000376402; OTTHUMT00000376403; OTTHUMT00000376404; OTTHUMT00000376406; OTTHUMT00000376407; OTTHUMT00000376408; OTTHUMT00000376409; OTTHUMT00000376410; OTTHUMT00000376411	10156	TC0700013603.hg.1	10.4708	10.7963	10.5727	10.8128	10.2775	10.7885	10.5503	10.7032	10.3796	10.7707
FOPNL	FGFR1OP N-terminal like	10.6838	10.3605	0.32331	5.26353	0.0062395	0.20685	chr16	15865719	15888649	-	NM_001304497; NM_001304498; NM_001304499; NM_001304500; NM_001304502; NM_144600; NR_130755; NR_130756; NR_130757; ENST00000255759; ENST00000572415; ENST00000573087; ENST00000573396; ENST00000573429; ENST00000573968; ENST00000575073; ENST00000575744; ENST00000575938; BC022321; OTTHUMT00000252177; OTTHUMT00000436380; OTTHUMT00000436381; OTTHUMT00000436382; OTTHUMT00000436383; OTTHUMT00000436384; OT…	123811	TC1600009535.hg.1	10.3912	10.6833	10.4505	10.5801	10.3001	10.7868	10.3072	10.726	10.3535	10.6428
IL6ST	interleukin 6 signal transducer	13.9483	13.7085	0.23986	5.26208	0.0062457	0.20685	chr5	55935095	55994993	-	NM_001190981; NM_002184; NM_175767; NR_120480; ENST00000336909; ENST00000381286; ENST00000381287; ENST00000381293; ENST00000381294; ENST00000381298; ENST00000396816; ENST00000423954; ENST00000502326; ENST00000503773; ENST00000506241; ENST00000522633; ENST00000523039; ENST00000577363; ENST00000583149; BC117402; BC117404; OTTHUMT00000214146; OTTHUMT00000368494; OTTHUMT00000368495; OTTHUMT0000036849…	3572	TC0500010788.hg.1	13.7648	13.8413	13.682	13.9652	13.685	14.0285	13.6945	13.975	13.716	13.9316
LUZP6; MTPN	leucine zipper protein 6; myotrophin	14.6634	14.5466	0.11685	5.26023	0.0062535	0.20685	chr7	135926713	135977456	-	NM_001128619; NM_145808; ENST00000393085; ENST00000435723; ENST00000589735; OTTHUMT00000340921; OTTHUMT00000340922; OTTHUMT00000451390	767558; 136319	TC0700012712.hg.1	14.5783	14.6834	14.5396	14.6671	14.5943	14.6371	14.5029	14.6829	14.5178	14.6467
COL8A2	collagen, type VIII, alpha 2	3.20352	3.49128	-0.28776	-5.254	0.0062801	0.20685	chr1	36095236	36125220	-	NM_001294347; NM_005202; ENST00000303143; ENST00000397799; ENST00000481785; ENST00000615990; BC096296; OTTHUMT00000020390; OTTHUMT00000308994; OTTHUMT00000313674	1296	TC0100013709.hg.1	3.44552	3.2482	3.46492	3.2021	3.41613	3.26644	3.56086	3.14857	3.56899	3.1523
GRAMD1C	GRAM domain containing 1C	9.22519	9.49642	-0.27123	-5.24953	0.0062992	0.20685	chr3	113828182	113947174	+	NM_001172105; NM_017577; ENST00000358160; ENST00000440446; ENST00000462838; ENST00000463760; ENST00000466898; ENST00000467895; ENST00000471031; ENST00000472026; ENST00000472384; ENST00000479212; ENST00000484714; ENST00000486457; ENST00000488680; ENST00000491038; ENST00000498183; BC035040; OTTHUMT00000354733; OTTHUMT00000354734; OTTHUMT00000354735; OTTHUMT00000354736; OTTHUMT00000354737; OTTHUMT00…	54762	TC0300008371.hg.1	9.49159	9.17904	9.56616	9.19145	9.43375	9.27641	9.52199	9.14889	9.46861	9.33015
XAB2	XPA binding protein 2	6.9433	7.15908	-0.21578	-5.2486	0.0063032	0.20685	chr19	7619525	7629565	-	NM_020196; ENST00000358368; ENST00000595288; ENST00000596134; ENST00000600230; BC007208; OTTHUMT00000461021; OTTHUMT00000461022; OTTHUMT00000461023; OTTHUMT00000461024	56949	TC1900009487.hg.1	7.16106	6.97511	7.09113	6.97888	7.21578	6.91698	7.20871	6.88399	7.11874	6.96157
ARPIN	actin-related protein 2/3 complex inhibitor	8.21552	7.99231	0.2232	5.24666	0.0063115	0.20685	chr15	89895006	89912990	-	NM_001282380; NM_182616; ENST00000357484; ENST00000460685; ENST00000560096; BC053602; OTTHUMT00000335629; OTTHUMT00000335630; OTTHUMT00000417309	348110	TC1500010925.hg.1	7.92836	8.25445	8.01456	8.25649	7.99066	8.23381	8.04055	8.10682	7.98742	8.22601
TAAR5	trace amine associated receptor 5	3.77226	3.50711	0.26514	5.24305	0.0063271	0.20685	chr6	132588592	132589738	-	NM_003967; ENST00000258034; BC069171; BC095541; BC112209; BC112211; OTTHUMT00000042257	9038	TC0600013196.hg.1	3.48015	3.75055	3.49767	3.81515	3.59769	3.67295	3.461	3.83455	3.49905	3.78809
TEKT5	tektin 5	3.65544	3.35247	0.30297	5.24178	0.0063326	0.20685	chr16	10627501	10694945	-	NM_144674; ENST00000283025; ENST00000574923; ENST00000576638; BC130336; BC130338; OTTHUMT00000251963; OTTHUMT00000436362; OTTHUMT00000436363	146279	TC1600009367.hg.1	3.43236	3.57275	3.28993	3.77694	3.3312	3.6914	3.35352	3.62546	3.35533	3.61065
TPH1	tryptophan hydroxylase 1	6.32528	6.90866	-0.58338	-5.23954	0.0063423	0.20685	chr11	18017564	18042426	-	NM_004179; ENST00000250018; ENST00000417164; ENST00000525406; ENST00000528338; BC106739; OTTHUMT00000389696; OTTHUMT00000389697; OTTHUMT00000389698; OTTHUMT00000389699	7166	TC1100013150.hg.1	6.76682	6.44371	6.74161	6.28634	6.88697	5.99081	6.97238	6.17359	7.1755	6.73195
ZNF26	zinc finger protein 26	6.64574	6.16797	0.47776	5.2389	0.006345	0.20685	chr12	133026552	133032952	+	ENST00000627376; OTTHUMT00000480396	7574	TC1200012735.hg.1	6.34373	6.49028	6.10106	6.69072	6.09746	6.76499	6.15099	6.70539	6.14663	6.57729
ZNF593	zinc finger protein 593	5.19327	5.52804	-0.33477	-5.23791	0.0063493	0.20685	chr1	26169871	26172060	+	NM_015871; ENST00000270812; ENST00000374266; BC002580; BC019267; OTTHUMT00000019842; OTTHUMT00000019843	51042	TC0100007442.hg.1	5.52086	5.18921	5.52775	5.19989	5.43676	5.28838	5.50433	5.18885	5.65051	5.10003
CASQ1	calsequestrin 1 (fast-twitch, skeletal muscle)	4.6522	4.1006	0.5516	5.23756	0.0063508	0.20685	chr1	160190495	160201886	+	NM_001231; ENST00000368078; ENST00000467691; ENST00000481081; BC022289; OTTHUMT00000077412; OTTHUMT00000077413; OTTHUMT00000352448	844	TC0100010283.hg.1	4.21901	4.56062	4.01583	4.72124	3.94336	4.83195	4.14388	4.57844	4.18091	4.56876
C2orf88	chromosome 2 open reading frame 88	5.9914	5.74096	0.25043	5.2371	0.0063528	0.20685	chr2	190089541	190203484	+	NM_001042519; NM_001042520; NM_001042521; NM_032321; ENST00000340623; ENST00000396974; ENST00000409545; ENST00000409870; ENST00000443551; ENST00000450357; ENST00000490033; BC005083; OTTHUMT00000334953; OTTHUMT00000334954; OTTHUMT00000334955; OTTHUMT00000334956; OTTHUMT00000334957; OTTHUMT00000334958; OTTHUMT00000334959; uc002urs.3	84281	TC0200016581.hg.1	5.68834	5.92579	5.82586	5.9352	5.83655	6.02977	5.65842	6.02031	5.69565	6.0459
KIF7	kinesin family member 7	6.5926	6.24789	0.34471	5.23641	0.0063558	0.20685	chr15	89608789	89655451	-	NM_198525; ENST00000394412; ENST00000445906; ENST00000558928; BC104044; BC112271; BC112273; BC143461; OTTHUMT00000347782; OTTHUMT00000347783; OTTHUMT00000416414	374654	TC1500010396.hg.1	6.18593	6.69848	6.22792	6.6099	6.20361	6.64623	6.32983	6.49469	6.29216	6.51369
TRMT12	tRNA methyltransferase 12 homolog (S. cerevisiae)	6.31524	6.53596	-0.22072	-5.23524	0.0063609	0.20685	chr8	124450807	124462150	+	NM_017956; ENST00000328599; ENST00000521443; ENST00000522518; BC011713; OTTHUMT00000381465; OTTHUMT00000381466; OTTHUMT00000381467	55039	TC0800008769.hg.1	6.56062	6.28327	6.61499	6.3019	6.48971	6.34654	6.55459	6.28228	6.45988	6.36219
ARMC9	armadillo repeat containing 9	7.11319	7.50118	-0.38798	-5.23267	0.006372	0.20685	chr2	231198546	231375879	+	NM_001271466; NM_001291656; NM_025139; ENST00000349938; ENST00000424740; ENST00000428662; ENST00000436339; ENST00000440107; ENST00000444285; ENST00000446447; ENST00000467698; ENST00000469789; ENST00000481520; ENST00000482392; ENST00000486787; ENST00000488821; ENST00000611582; ENST00000614261; BC065271; OTTHUMT00000256966; OTTHUMT00000332953; OTTHUMT00000332954; OTTHUMT00000333098; OTTHUMT00000333…	80210	TC0200011054.hg.1	7.58405	7.04482	7.46418	7.02736	7.42856	7.21923	7.60118	7.06182	7.42791	7.21273
KIAA0319L	KIAA0319-like	12.2243	12.4919	-0.26758	-5.23173	0.0063761	0.20685	chr1	35433490	35557950	-	NM_024874; ENST00000325722; ENST00000373266; ENST00000426982; ENST00000431916; ENST00000440579; ENST00000461312; ENST00000467109; ENST00000469892; ENST00000470388; ENST00000473423; ENST00000473465; ENST00000473844; ENST00000474856; ENST00000476329; ENST00000478463; ENST00000482929; ENST00000485551; ENST00000492544; ENST00000492888; ENST00000494948; BC014530; OTTHUMT00000012684; OTTHUMT00000012685…	79932	TC0100013692.hg.1	12.4897	12.2252	12.5754	12.1336	12.4666	12.2374	12.4416	12.3168	12.4864	12.2087
RBM26	Memczak2013 ANTISENSE, CDS, coding, INTERNAL best transcript NM_022118	11.4533	10.9239	0.52939	5.22981	0.0063845	0.20685	chr13	79366642	79366722	+	hsa_circ_0000499	-	TC1300007590.hg.1	10.953	11.3908	10.8674	11.4827	11.0335	11.3801	11.0202	11.3812	10.7454	11.6317
ABCB6	ATP binding cassette subfamily B member 6 (Langereis blood group)	4.87109	5.10883	-0.23774	-5.22695	0.006397	0.20694	chr2	219209766	219218990	-	NM_005689; ENST00000265316; ENST00000295750; ENST00000417678; ENST00000443805; ENST00000448398; ENST00000452545; ENST00000485773; ENST00000487380; ENST00000492543; ENST00000492953; ENST00000494639; ENST00000496984; ENST00000497882; BC000559; OTTHUMT00000256820; OTTHUMT00000336019; OTTHUMT00000336021; OTTHUMT00000336022; OTTHUMT00000336023; OTTHUMT00000336024; OTTHUMT00000336025; OTTHUMT0000033602…	10058	TC0200016774.hg.1	5.05988	4.92629	5.07745	4.89533	5.14118	4.8261	5.18454	4.81057	5.08108	4.89715
EEFSEC	Memczak2013 ALT_ACCEPTOR, ALT_DONOR, coding, INTERNAL, intronic best transcript NM_021937	4.53048	5.20437	-0.67388	-5.22317	0.0064136	0.20717	chr3	128383628	128384083	+	hsa_circ_0001336	-	TC0300008720.hg.1	5.12578	4.64326	5.31456	4.41898	5.01867	4.67387	5.38234	4.34204	5.18049	4.57427
ARL14EPL	ADP-ribosylation factor like GTPase 14 effector protein like	2.86648	3.08108	-0.2146	-5.21426	0.0064528	0.20771	chr5	116051466	116060118	+	NM_001195581; ENST00000601302	644100	TC0500013216.hg.1	3.13917	2.80441	3.12911	2.87052	3.08369	2.86546	3.02073	2.93133	3.03268	2.86067
PTPRG	Jeck2013 ALT_ACCEPTOR, ALT_DONOR, coding, INTERNAL, intronic best transcript NM_002841	4.99307	4.76283	0.23024	5.21302	0.0064582	0.20771	chr3	61603041	61631994	+	hsa_circ_0002134; hsa_circ_0002848; hsa_circ_0005989; hsa_circ_0006226; hsa_circ_0007038; hsa_circ_0007596; hsa_circ_0007599	-	TC0300007647.hg.1	4.82157	4.93266	4.7785	4.959	4.77302	4.97233	4.73116	5.03464	4.70989	5.06671
NYAP1	neuronal tyrosine-phosphorylated phosphoinositide-3-kinase adaptor 1	7.9137	7.33501	0.5787	5.21274	0.0064595	0.20771	chr7	100483927	100494801	+	NM_173564; ENST00000300179; ENST00000454988; ENST00000489641; ENST00000496985; OTTHUMT00000339335; OTTHUMT00000339462; OTTHUMT00000339656; OTTHUMT00000339657	222950	TC0700008548.hg.1	7.2347	7.99351	7.42504	7.82612	7.36838	7.93836	7.18372	8.06752	7.46319	7.74299
MUC5B	mucin 5B, oligomeric mucus/gel-forming	6.81117	7.74708	-0.93591	-5.20887	0.0064767	0.20795	chr11	1223065	1262176	+	NM_002458; ENST00000525715; ENST00000526859; ENST00000527802; ENST00000529681; ENST00000531082; OTTHUMT00000390040; OTTHUMT00000390041; OTTHUMT00000390768; OTTHUMT00000390800; OTTHUMT00000390801	727897	TC1100006509.hg.1	7.81482	6.72608	7.78411	6.70341	7.96121	6.60967	7.64513	6.77066	7.53015	7.24603
HYOU1	hypoxia up-regulated 1	12.709	12.9989	-0.28992	-5.20386	0.0064989	0.20835	-	NA	NA	-	ENST00000628974	10525	TSUnmapped00000484.hg.1	12.9662	12.7247	13.0262	12.6445	13.1006	12.688	12.917	12.8162	12.9846	12.6717
MRPL21	mitochondrial ribosomal protein L21	7.37979	6.9574	0.42239	5.20157	0.0065091	0.20837	chr11	68891276	68903835	-	NM_181514; NM_181515; ENST00000362034; ENST00000450904; ENST00000536637; ENST00000541265; ENST00000541279; ENST00000544567; ENST00000565125; ENST00000567045; BC055088; OTTHUMT00000396855; OTTHUMT00000396856; OTTHUMT00000396857; OTTHUMT00000396858; OTTHUMT00000396859; OTTHUMT00000396860; OTTHUMT00000396861; OTTHUMT00000398996	219927	TC1100011404.hg.1	7.08581	7.31466	6.94557	7.40092	7.0502	7.32789	6.8856	7.34705	6.8198	7.50842
VWA7	von Willebrand factor A domain containing 7	7.22151	7.69982	-0.47831	-5.19716	0.0065288	0.20845	chr6	31765590	31777331	-	ENST00000375688; ENST00000467576; ENST00000486423; ENST00000487013; ENST00000497645; OTTHUMT00000076233; OTTHUMT00000268156; OTTHUMT00000268157; OTTHUMT00000268158; OTTHUMT00000268159	80737	TC0600011454.hg.1	7.79326	7.18141	7.70642	7.2834	7.54979	7.22255	7.60881	7.34213	7.84082	7.07808
LEO1	LEO1 homolog, Paf1/RNA polymerase II complex component	9.41306	9.13944	0.27362	5.19665	0.0065311	0.20845	chr15	51938025	51971806	-	NM_001286430; NM_138792; ENST00000299601; ENST00000315141; ENST00000558949; BC018147; OTTHUMT00000254791; OTTHUMT00000419020; OTTHUMT00000419021	123169	TC1500009446.hg.1	9.08166	9.40902	9.09693	9.44952	9.0921	9.46069	9.24722	9.33157	9.1793	9.41451
APC2	adenomatosis polyposis coli 2	6.39288	6.58706	-0.19417	-5.1841	0.0065877	0.20887	chr19	1446302	1473244	+	NM_005883; ENST00000233607; ENST00000238483; ENST00000535453; ENST00000587149; ENST00000587869; ENST00000590469; ENST00000590877; ENST00000593146; OTTHUMT00000449533; OTTHUMT00000449536; OTTHUMT00000449537; OTTHUMT00000449538; OTTHUMT00000449539; OTTHUMT00000449540; OTTHUMT00000473521; uc002lsr.1; uc002lst.1	10297	TC1900006534.hg.1	6.52419	6.46343	6.61742	6.36616	6.61132	6.37398	6.58277	6.41991	6.59958	6.34093
CDC25B	cell division cycle 25B	8.65038	8.78486	-0.13448	-5.1835	0.0065904	0.20887	chr20	3786772	3806121	+	NM_001287516; NM_001287517; NM_001287518; NM_001287519; NM_001287520; NM_001287522; NM_001287524; NM_004358; NM_021872; NM_021873; ENST00000245960; ENST00000340833; ENST00000344256; ENST00000379598; ENST00000439880; ENST00000467519; ENST00000468979; ENST00000480816; ENST00000495915; BC006395; BC009953; BC051711; OTTHUMT00000077776; OTTHUMT00000077777; OTTHUMT00000077778; OTTHUMT00000077779; OTTHU…	994	TC2000006559.hg.1	8.76533	8.65752	8.69099	8.58219	8.81511	8.59201	8.89411	8.73546	8.75877	8.68474
TMX1	thioredoxin-related transmembrane protein 1	12.1317	12.0143	0.11735	5.18345	0.0065907	0.20887	chr14	51240162	51257654	+	NM_030755; ENST00000457354; ENST00000555574; ENST00000556683; BC036460; BC056874; OTTHUMT00000411206; OTTHUMT00000411276; OTTHUMT00000411277	81542	TC1400007139.hg.1	12.0015	12.1519	12.0167	12.1679	12.0571	12.0862	11.9963	12.1247	12	12.1276
GALNT10	polypeptide N-acetylgalactosaminyltransferase 10	9.33222	9.88454	-0.55232	-5.18299	0.0065927	0.20887	chr5	154190730	154420984	+	NM_198321; ENST00000297107; ENST00000377661; ENST00000425427; ENST00000517958; ENST00000519235; ENST00000519544; ENST00000519571; ENST00000520647; ENST00000521781; ENST00000521786; OTTHUMT00000252453; OTTHUMT00000374248; OTTHUMT00000374249; OTTHUMT00000374250; OTTHUMT00000374272; OTTHUMT00000374273; OTTHUMT00000374274; OTTHUMT00000374275; OTTHUMT00000374276; OTTHUMT00000374277	55568	TC0500013261.hg.1	10.0112	9.19544	9.80058	9.42594	10.0093	9.21868	9.83395	9.35168	9.76775	9.46937
GATA1	GATA binding protein 1 (globin transcription factor 1)	6.7705	6.3726	0.3979	5.18133	0.0066003	0.20887	chrX	48786554	48794311	+	NM_002049; ENST00000376665; ENST00000376670; BC009797; OTTHUMT00000056517; OTTHUMT00000056518	2623	TC0X00007204.hg.1	6.35313	6.78647	6.43686	6.68737	6.391	6.75279	6.44383	6.71241	6.23819	6.91348
DPM1	dolichyl-phosphate mannosyltransferase polypeptide 1, catalytic subunit	8.2146	8.42746	-0.21286	-5.17992	0.0066067	0.20887	chr20	50934867	50958555	-	NM_003859; ENST00000371582; ENST00000371584; ENST00000371588; ENST00000413082; ENST00000466152; ENST00000494752; BC007073; BC008466; BC016322; OTTHUMT00000079716; OTTHUMT00000079717; OTTHUMT00000079718; OTTHUMT00000079719; OTTHUMT00000079720; OTTHUMT00000079721	8813	TC2000009447.hg.1	8.40434	8.24467	8.37893	8.28315	8.46064	8.18598	8.4527	8.12423	8.44068	8.23499
SORD	sorbitol dehydrogenase	10.7684	10.5693	0.19913	5.17866	0.0066124	0.20887	chr15	45023104	45077185	+	NM_003104; NR_034039; ENST00000267814; ENST00000558574; ENST00000558580; ENST00000558789; ENST00000559230; ENST00000559562; ENST00000560488; BC021085; BC025295; OTTHUMT00000254033; OTTHUMT00000416189; OTTHUMT00000416190; OTTHUMT00000416191; OTTHUMT00000416192; OTTHUMT00000416193; OTTHUMT00000416194	6652	TC1500007107.hg.1	10.4562	10.7988	10.5701	10.7751	10.5922	10.7598	10.5752	10.7381	10.6528	10.7704
NUTM2B	NUT family member 2B	4.93191	4.69894	0.23297	5.17239	0.006641	0.20947	chr10	79703227	79714681	+	NM_001278495; ENST00000342531; ENST00000372321; ENST00000429828; OTTHUMT00000048973; OTTHUMT00000048974	729262	TC1000008212.hg.1	4.73701	4.87135	4.67503	4.96033	4.60839	4.99161	4.74857	4.93746	4.72572	4.89879
CDO1	cysteine dioxygenase type 1	5.6829	6.16027	-0.47737	-5.16576	0.0066715	0.21012	chr5	115804733	115816954	-	NM_001801; ENST00000250535; ENST00000502631; ENST00000504613; ENST00000504877; BC024241; OTTHUMT00000250853; OTTHUMT00000371008; OTTHUMT00000371009; OTTHUMT00000371010	1036	TC0500011758.hg.1	6.09092	5.73979	6.14114	5.73648	6.07896	5.72043	6.13442	5.70426	6.35592	5.51356
ALDOC	aldolase C, fructose-bisphosphate	9.65287	10.3181	-0.66523	-5.16307	0.0066838	0.21015	chr17	28573115	28577264	-	NM_005165; ENST00000226253; ENST00000395319; ENST00000395321; ENST00000435638; ENST00000460201; ENST00000578590; ENST00000581807; ENST00000582381; ENST00000584086; BC003613; BC065565; BC106925; BC106926; OTTHUMT00000255839; OTTHUMT00000255840; OTTHUMT00000255841; OTTHUMT00000259481; OTTHUMT00000259482; OTTHUMT00000445975; OTTHUMT00000445976; OTTHUMT00000445977; OTTHUMT00000445978	230	TC1700010200.hg.1	10.5431	9.56372	10.2181	9.8101	10.4542	9.47915	10.2176	9.78004	10.1575	9.63135
LINC00260	long intergenic non-protein coding RNA 260	4.1613	4.73964	-0.57834	-5.15938	0.0067009	0.21015	chr1	203730577	203731853	+	NR_046213; BC000988	84719	TC0100011269.hg.1	4.79773	4.04563	4.55921	4.22843	4.68252	4.22603	4.94861	4.0216	4.71015	4.28481
SPINK8	serine peptidase inhibitor, Kazal type 8 (putative)	3.52791	3.09631	0.4316	5.15914	0.006702	0.21015	chr3	48306842	48328341	-	NM_001080525; ENST00000434006; OTTHUMT00000346123	646424	TC0300011017.hg.1	3.08378	3.54162	2.97397	3.67472	3.15842	3.46008	3.05653	3.54006	3.20887	3.42308
PPP1R3F	protein phosphatase 1, regulatory subunit 3F	5.46061	5.13473	0.32587	5.15168	0.0067366	0.21015	chrX	49269843	49288095	+	NM_001184745; NM_033215; ENST00000055335; ENST00000376188; ENST00000466508; ENST00000495799; OTTHUMT00000060819; OTTHUMT00000060820; OTTHUMT00000358173; OTTHUMT00000358174	89801	TC0X00011286.hg.1	5.16008	5.4568	5.24488	5.46599	5.00353	5.57709	5.12847	5.41124	5.13669	5.39191
CYB5R3	cytochrome b5 reductase 3	13.4338	13.6601	-0.2263	-5.1511	0.0067393	0.21015	chr22	42617840	42649568	-	NM_000398; NM_001129819; NM_001171660; NM_001171661; NM_007326; ENST00000352397; ENST00000361740; ENST00000402438; ENST00000407332; ENST00000407623; ENST00000438270; ENST00000466276; ENST00000470741; BC004821; OTTHUMT00000319919; OTTHUMT00000320242; OTTHUMT00000320439; OTTHUMT00000320441; OTTHUMT00000320442; OTTHUMT00000320443; OTTHUMT00000320444	1727	TC2200008886.hg.1	13.6431	13.4779	13.7146	13.3981	13.6212	13.4514	13.6134	13.481	13.7081	13.3605
MBTPS1	membrane bound transcription factor peptidase, site 1	10.7957	11.0027	-0.20702	-5.15046	0.0067423	0.21015	chr16	84053761	84116943	-	NM_003791; ENST00000343411; ENST00000561936; ENST00000562788; ENST00000562886; ENST00000562906; ENST00000563231; ENST00000564049; ENST00000564444; ENST00000564643; ENST00000565863; ENST00000567557; ENST00000568051; ENST00000569770; ENST00000569907; ENST00000570012; ENST00000570064; BC114555; BC114961; OTTHUMT00000269080; OTTHUMT00000432626; OTTHUMT00000432627; OTTHUMT00000432629; OTTHUMT000004326…	8720	TC1600011045.hg.1	10.9955	10.8084	11.0576	10.7405	11.0188	10.7487	10.9641	10.8789	10.9776	10.8019
RSPO3	R-spondin 3	3.74547	3.41406	0.3314	5.14393	0.0067728	0.21015	chr6	127118604	127199481	+	NM_032784; ENST00000356698; ENST00000368317; ENST00000485757; BC022367; OTTHUMT00000042109; OTTHUMT00000042110; OTTHUMT00000042111	84870	TC0600009392.hg.1	3.45929	3.71411	3.48911	3.67249	3.33335	3.83762	3.42806	3.67575	3.3605	3.82736
TRIB2	tribbles pseudokinase 2	6.86	7.19165	-0.33165	-5.13864	0.0067977	0.21015	chr2	12716872	12742734	+	NM_021643; NR_027303; ENST00000155926; ENST00000381465; ENST00000405331; ENST00000483034; BC002637; OTTHUMT00000207114; OTTHUMT00000280497; OTTHUMT00000323584; OTTHUMT00000323585	28951	TC0200006757.hg.1	7.00806	6.89936	7.20415	6.72712	7.2519	6.97719	7.25852	6.85021	7.23562	6.8461
ZNF70	zinc finger protein 70	6.99369	6.51317	0.48052	5.13826	0.0067994	0.21015	chr22	23738678	23751092	-	NM_021916; ENST00000341976; BC040161; OTTHUMT00000319881	7621	TC2200008181.hg.1	6.63155	6.9014	6.39354	7.05303	6.60873	6.92168	6.54669	6.96785	6.38532	7.12448
FOSL2	FOS-like antigen 2	9.17003	9.73007	-0.56004	-5.13689	0.0068059	0.21015	chr2	28392448	28417312	+	NM_005253; ENST00000264716; ENST00000379619; ENST00000436647; ENST00000460736; BC022791; OTTHUMT00000215116; OTTHUMT00000215117; OTTHUMT00000324561; OTTHUMT00000324562	2355	TC0200007096.hg.1	9.85085	9.02678	9.58146	9.23228	9.89013	9.08454	9.60418	9.29002	9.72372	9.21651
HN1	hematological and neurological expressed 1	8.16308	8.6561	-0.49302	-5.13664	0.0068071	0.21015	chr17	75135243	75154683	-	NM_001002032; NM_001002033; NM_001288609; NM_001288610; NM_001288611; NM_016185; NR_109933; ENST00000304834; ENST00000356033; ENST00000409753; ENST00000465454; ENST00000470924; ENST00000476258; ENST00000481094; ENST00000481647; ENST00000482348; ENST00000581874; BC001420; BC039343; OTTHUMT00000335692; OTTHUMT00000335694; OTTHUMT00000335695; OTTHUMT00000335696; OTTHUMT00000335697; OTTHUMT0000033569…	51155	TC1700012468.hg.1	8.72125	8.07049	8.82793	8.06189	8.66782	8.1988	8.4658	8.20383	8.59771	8.28039
CLPP	caseinolytic mitochondrial matrix peptidase proteolytic subunit	9.6176	9.83054	-0.21294	-5.13497	0.006815	0.21015	chr19	6361452	6368908	+	NM_006012; ENST00000245816; ENST00000594780; ENST00000596070; ENST00000596149; ENST00000596605; ENST00000597326; BC002956; OTTHUMT00000452984; OTTHUMT00000452985; OTTHUMT00000452986; OTTHUMT00000452987; OTTHUMT00000452988; OTTHUMT00000458271	8192	TC1900006795.hg.1	9.86868	9.54154	9.79482	9.63562	9.87525	9.58486	9.83359	9.65121	9.78036	9.67479
VAMP2	vesicle associated membrane protein 2	10.7235	11.0366	-0.31307	-5.13238	0.0068272	0.21015	chr17	8159147	8164768	-	NM_014232; ENST00000316509; ENST00000404970; ENST00000481878; ENST00000488857; BC002737; BC019608; BC033870; OTTHUMT00000317118; OTTHUMT00000317119; OTTHUMT00000317120; OTTHUMT00000317121	6844	TC1700012354.hg.1	10.9626	10.8267	10.9804	10.7807	11.0558	10.6123	11.0874	10.6807	11.0969	10.7173
MESDC2	mesoderm development candidate 2	6.38298	6.75309	-0.37011	-5.12998	0.0068386	0.21015	chr15	80946289	80989878	-	NM_015154; NR_126327; NR_126328; ENST00000261758; ENST00000422879; ENST00000559537; ENST00000560189; ENST00000560244; ENST00000561312; ENST00000619987; BC009210; BC012746; OTTHUMT00000417673; OTTHUMT00000417674; OTTHUMT00000417675; OTTHUMT00000417676; OTTHUMT00000417677; OTTHUMT00000417678	23184	TC1500010907.hg.1	6.76403	6.40794	6.6612	6.43776	6.67384	6.4618	6.82039	6.34841	6.84599	6.25901
VWA5A	von Willebrand factor A domain containing 5A	11.847	12.1927	-0.34564	-5.12947	0.006841	0.21015	chr11	124115362	124147721	+	NM_001130142; NM_014622; NM_198315; ENST00000361352; ENST00000392744; ENST00000392748; ENST00000449321; ENST00000456829; ENST00000533623; BC001234; OTTHUMT00000387273; OTTHUMT00000387274; OTTHUMT00000387275; OTTHUMT00000387278; OTTHUMT00000387279	4013	TC1100009374.hg.1	12.3337	11.759	12.1241	11.8821	12.1918	11.771	12.1538	11.9387	12.1598	11.8843
RUVBL2	RuvB-like AAA ATPase 2	8.01073	8.43633	-0.4256	-5.12894	0.0068435	0.21015	chr19	48993448	49015995	+	NM_006666; ENST00000221413; ENST00000593570; ENST00000594017; ENST00000594338; ENST00000595002; ENST00000595090; ENST00000595811; ENST00000596247; ENST00000596837; ENST00000598768; ENST00000601968; ENST00000627972; BC000428; BC004531; OTTHUMT00000466235; OTTHUMT00000466236; OTTHUMT00000466237; OTTHUMT00000466238; OTTHUMT00000466239; OTTHUMT00000466240; OTTHUMT00000466241; OTTHUMT00000466242; OTTH…	10856	TC1900008509.hg.1	8.53606	7.95609	8.48486	7.98263	8.37376	8.09454	8.28929	8.10972	8.49769	7.91068
EIF5	eukaryotic translation initiation factor 5	15.7279	15.6396	0.08825	5.12805	0.0068477	0.21015	chr14	103333544	103345025	+	NM_001969; NM_183004; ENST00000216554; ENST00000392715; ENST00000558265; ENST00000558316; ENST00000558506; ENST00000558551; ENST00000558800; ENST00000559011; ENST00000559130; ENST00000559249; ENST00000559532; ENST00000559923; ENST00000560200; ENST00000560338; ENST00000560763; ENST00000560877; ENST00000561023; ENST00000561325; ENST00000561380; ENST00000561406; ENST00000561439; BC007728; BC032866; …	1983	TC1400008395.hg.1	15.6178	15.7157	15.5896	15.7352	15.6625	15.7093	15.6442	15.7039	15.6841	15.7752
CAPN8	calpain 8	5.83905	6.60591	-0.76686	-5.12682	0.0068536	0.21015	chr1	223538007	223665734	-	NM_001143962; ENST00000366872; ENST00000366873; ENST00000419193; ENST00000430824; ENST00000442247; ENST00000465098; ENST00000467384; ENST00000482183; ENST00000482401; ENST00000484873; ENST00000525760; BC157893; OTTHUMT00000090983; OTTHUMT00000090984; OTTHUMT00000171394; OTTHUMT00000171395; OTTHUMT00000171396; OTTHUMT00000171397; OTTHUMT00000171398; OTTHUMT00000171399; OTTHUMT00000171400; OTTHUMT0…	388743	TC0100017449.hg.1	6.48419	5.85375	6.44829	6.02577	6.89902	5.65417	6.64126	5.67076	6.5568	5.99082
MED28	mediator complex subunit 28	10.097	10.3351	-0.23807	-5.12578	0.0068586	0.21015	chr4	17614628	17634105	+	NM_025205; ENST00000237380; ENST00000499786; ENST00000503945; ENST00000506409; ENST00000612711; BC011936; OTTHUMT00000360055; OTTHUMT00000360056; OTTHUMT00000360059; OTTHUMT00000473241	80306	TC0400006990.hg.1	10.3979	10.0495	10.2721	10.149	10.2814	10.1054	10.405	10.0571	10.3191	10.124
RXFP1	relaxin/insulin-like family peptide receptor 1	3.07743	3.63086	-0.55343	-5.11112	0.0069288	0.21177	chr4	158315311	158653372	+	NM_001253727; NM_001253728; NM_001253729; NM_001253730; NM_001253732; NM_001253733; NM_021634; NR_045579; NR_045580; NR_045581; NR_045582; NR_045583; NR_045584; ENST00000307765; ENST00000342048; ENST00000343542; ENST00000423548; ENST00000448688; ENST00000460056; ENST00000470033; ENST00000471616; ENST00000472969; ENST00000484785; ENST00000613319; BC112142; BC113617; OTTHUMT00000314864; OTTHUMT0000…	59350	TC0400009129.hg.1	3.48445	3.21079	3.53855	3.13917	3.82422	2.92841	3.62202	3.0973	3.68506	3.01148
COX10	COX10 heme A:farnesyltransferase cytochrome c oxidase assembly factor	7.73482	8.32301	-0.58819	-5.10833	0.0069422	0.21177	chr17	14069402	14208679	+	NM_001303; ENST00000261643; ENST00000429152; ENST00000580561; ENST00000581931; BC000060; BC006394; OTTHUMT00000130003; OTTHUMT00000130004; OTTHUMT00000441707; OTTHUMT00000441708	1352	TC1700006939.hg.1	8.49098	7.50972	8.1565	7.87144	8.30885	7.73954	8.37706	7.7353	8.28164	7.8181
IL15	interleukin 15	5.15824	4.74981	0.40843	5.10713	0.006948	0.21177	chr4	141636596	141733987	+	NM_000585; NM_172175; NR_037840; ENST00000296545; ENST00000320650; ENST00000394159; ENST00000477265; ENST00000505351; ENST00000509249; ENST00000514653; ENST00000529613; BC018149; BC100961; BC100962; BC100963; OTTHUMT00000257278; OTTHUMT00000257279; OTTHUMT00000257280; OTTHUMT00000360354; OTTHUMT00000360355; OTTHUMT00000360356; OTTHUMT00000382514	3600	TC0400008861.hg.1	4.60902	5.27073	4.77254	5.1061	4.80584	5.11695	4.69564	5.2142	4.866	5.08322
TEX22	testis expressed 22	4.13986	4.35817	-0.21831	-5.10648	0.0069512	0.21177	chr14	105398583	105413859	+	NM_001195082; ENST00000451127; OTTHUMT00000343109; uc001yqw.3	647310	TC1400010702.hg.1	4.45127	4.08957	4.31877	4.17919	4.32997	4.14301	4.31888	4.18147	4.37198	4.10605
UBE3B	Transcript Identified by AceView, Entrez Gene ID(s) 89910	5.16605	4.76622	0.39984	5.09257	0.0070188	0.21289	chr12	109476331	109476812	+	UBE3B.vbAug10-unspliced	-	TC1200008799.hg.1	4.83861	5.08054	4.66053	5.35299	4.81677	5.10512	4.75398	5.14576	4.76119	5.14585
LOC100287728; RP11-85L21.4; jerva	uncharacterized LOC100287728; Transcript Identified by AceView; novel transcript	5.00249	4.46558	0.53691	5.09238	0.0070198	0.21289	chrX	135059685	135123952	+	NR_103770; ENST00000453528.1; ENST00000608079.1; jerva.aAug10; OTTHUMT00000058400; OTTHUMT00000471649; uc004eyj.4; uc065bfm.1	100287728	TC0X00008497.hg.1	4.44371	5.02321	4.68571	4.82326	4.3612	5.08049	4.3989	5.10225	4.4384	4.98325
GAL	galanin/GMAP prepropeptide	3.95236	4.47131	-0.51895	-5.08765	0.007043	0.21289	chr11	68683779	68691175	+	NM_015973; ENST00000265643; ENST00000538401; BC030241; OTTHUMT00000396843; OTTHUMT00000397456	51083	TC1100008199.hg.1	4.53011	3.85448	4.48308	3.92956	4.61571	3.82812	4.37836	4.04239	4.34928	4.10726
DPAGT1	dolichyl-phosphate (UDP-N-acetylglucosamine) N-acetylglucosaminephosphotransferase 1 (GlcNAc-1-P transferase)	10.3943	10.6849	-0.29056	-5.08696	0.0070464	0.21289	chr11	119096503	119108331	-	NM_001382; ENST00000354202; ENST00000392834; ENST00000409993; ENST00000414373; ENST00000442480; ENST00000445653; ENST00000460183; ENST00000461999; ENST00000472016; ENST00000481084; ENST00000524658; ENST00000525456; ENST00000530052; ENST00000533687; BC000325; BC047771; OTTHUMT00000331522; OTTHUMT00000331523; OTTHUMT00000331524; OTTHUMT00000331525; OTTHUMT00000331526; OTTHUMT00000331527; OTTHUMT000…	1798	TC1100012514.hg.1	10.651	10.3525	10.6295	10.4417	10.8211	10.3328	10.7096	10.3991	10.6131	10.4455
MAGEB17	MAGE family member B17	3.84654	3.43927	0.40727	5.0864	0.0070491	0.21289	chrX	16167481	16171464	+	NM_001277307; ENST00000400003; ENST00000400004; OTTHUMT00000055900; OTTHUMT00000251018	645864	TC0X00006687.hg.1	3.45735	3.84607	3.45266	3.79968	3.52062	3.74053	3.30156	4.00581	3.46416	3.84061
EPAS1	endothelial PAS domain protein 1	13.8928	14.3345	-0.44174	-5.08555	0.0070533	0.21289	chr2	46293667	46386703	+	NM_001430; ENST00000263734; ENST00000449347; ENST00000460015; ENST00000463191; ENST00000465318; ENST00000466465; ENST00000467888; ENST00000468530; ENST00000475822; ENST00000483692; BC051338; OTTHUMT00000250752; OTTHUMT00000328041; OTTHUMT00000328042; OTTHUMT00000328043; OTTHUMT00000328044; OTTHUMT00000328045; OTTHUMT00000328046; OTTHUMT00000328047; OTTHUMT00000328048; OTTHUMT00000328049; uc002ruv…	2034	TC0200007458.hg.1	14.5442	13.8768	14.3715	13.7828	14.3391	13.8776	14.2811	14.0134	14.1365	13.9132
RNF181	ring finger protein 181	6.45838	6.72382	-0.26544	-5.08473	0.0070574	0.21289	chr2	85595714	85597708	+	NM_016494; ENST00000306368; ENST00000414390; ENST00000441634; ENST00000443647; ENST00000456023; ENST00000461845; BC002803; OTTHUMT00000252500; OTTHUMT00000329456; OTTHUMT00000329457; OTTHUMT00000329458; OTTHUMT00000329459; OTTHUMT00000329460	51255	TC0200008262.hg.1	6.81604	6.3993	6.69192	6.52631	6.68843	6.50293	6.66901	6.47551	6.75369	6.38785
DOC2B	double C2-like domains, beta	4.69739	4.4146	0.28279	5.081	0.0070758	0.213	chr17	62187	181636	-	NM_003585; ENST00000343572; ENST00000609727; ENST00000613549; OTTHUMT00000335122; OTTHUMT00000436781; OTTHUMT00000478903	8447	TC1700009303.hg.1	4.32157	4.78836	4.42013	4.64633	4.42004	4.70179	4.41213	4.72366	4.49914	4.6268
KCNA3	potassium channel, voltage gated shaker related subfamily A, member 3	6.97969	7.40129	-0.4216	-5.07689	0.0070961	0.213	chr1	110653560	110675033	-	NM_002232; NR_109845; NR_109846; ENST00000369769; BC035059; OTTHUMT00000083391	3738	TC0100015246.hg.1	7.49648	6.96249	7.21841	7.114	7.34049	6.93154	7.48048	6.92923	7.47061	6.9612
TBC1D1	TBC1 (tre-2/USP6, BUB2, cdc16) domain family, member 1	7.69182	7.41111	0.28071	5.0763	0.0070991	0.213	chr4	37891084	38139175	+	NM_001253912; NM_001253913; NM_001253914; NM_001253915; NM_015173; ENST00000261439; ENST00000401554; ENST00000402522; ENST00000405444; ENST00000406664; ENST00000407365; ENST00000421339; ENST00000443855; ENST00000446803; ENST00000469803; ENST00000475531; ENST00000491553; ENST00000492180; ENST00000508802; ENST00000509761; ENST00000510573; ENST00000511238; ENST00000513936; ENST00000615497; BC050321;…	23216	TC0400007245.hg.1	7.45351	7.6257	7.27602	7.75984	7.48914	7.6933	7.36806	7.67215	7.46881	7.70808
UBTFL1	upstream binding transcription factor, RNA polymerase I-like 1	3.29807	3.07399	0.22408	5.0718	0.0071215	0.213	chr11	90085950	90087131	+	NM_001143975; ENST00000530464; OTTHUMT00000339336; uc010rub.2	642623	TC1100008733.hg.1	3.07014	3.2919	2.99699	3.37825	3.11793	3.25906	3.11609	3.25489	3.0688	3.30624
ZNF280D	zinc finger protein 280D	13.1238	12.9743	0.14947	5.06872	0.0071368	0.213	chr15	56630176	56734086	-	NM_001002843; NM_001002844; NM_001288588; NM_001288589; NM_017661; BC130451; BC136412; OTTHUMT00000418852; OTTHUMT00000418890; OTTHUMT00000418891; OTTHUMT00000418892; OTTHUMT00000418893; OTTHUMT00000418894; OTTHUMT00000419439; OTTHUMT00000419440; OTTHUMT00000419441; OTTHUMT00000419443; OTTHUMT00000419444; OTTHUMT00000419445; OTTHUMT00000419446	54816	TC1500010871.hg.1	12.9815	13.1033	12.9285	13.131	12.9665	13.1256	12.9568	13.1697	13.0383	13.0893
PALMD	palmdelphin	8.51236	8.32883	0.18353	5.06808	0.00714	0.213	chr1	99645875	99694541	+	NM_017734; ENST00000263174; ENST00000496843; ENST00000605497; ENST00000605613; ENST00000615664; BC012570; OTTHUMT00000029672; OTTHUMT00000029673; OTTHUMT00000468886; OTTHUMT00000468887	54873	TC0100009183.hg.1	8.35892	8.48332	8.31395	8.5719	8.28506	8.54625	8.28123	8.47676	8.40501	8.48358
PTBP2	polypyrimidine tract binding protein 2	9.2659	9.48082	-0.21492	-5.06637	0.0071486	0.213	chr1	96721605	96823738	+	NM_001300985; NM_001300986; NM_001300987; NM_001300988; NM_001300989; NM_001300990; NM_021190; NR_125356; NR_125357; ENST00000370197; ENST00000370198; ENST00000426398; ENST00000459735; ENST00000460706; ENST00000462433; ENST00000476419; ENST00000476783; ENST00000482253; ENST00000492905; ENST00000609116; BC016582; OTTHUMT00000029452; OTTHUMT00000029453; OTTHUMT00000029454; OTTHUMT00000029455; OTTHU…	58155	TC0100009142.hg.1	9.37919	9.26779	9.4371	9.18594	9.50748	9.25302	9.5506	9.21691	9.52971	9.40584
DNAH6	dynein, axonemal, heavy chain 6	6.12373	6.63934	-0.51561	-5.06405	0.0071602	0.213	chr2	84516455	84819589	+	NM_001370; ENST00000237449; ENST00000389394; ENST00000468661; ENST00000476689; ENST00000494025; ENST00000602588; OTTHUMT00000328442; OTTHUMT00000328445; OTTHUMT00000328537; OTTHUMT00000329167; OTTHUMT00000467985; uc010fgb.3	1768	TC0200008223.hg.1	6.67848	6.06135	6.46616	6.29794	6.60962	6.15405	6.67377	6.11911	6.76869	5.98621
MRGPRD	MAS-related GPR, member D	6.52814	5.49975	1.02839	5.06252	0.0071678	0.213	chr11	68809688	68980986	-	NM_198923; ENST00000309106; OTTHUMT00000396874; uc010rqf.2	116512	TC1100011398.hg.1	5.76255	6.35386	5.46779	6.46301	5.4768	6.67379	5.1035	6.81151	5.68812	6.33855
TISP43; LOC646743; LOC150527	Homo sapiens uncharacterized LOC150527 (TISP43), transcript variant 1, non-coding RNA.; Homo sapiens uncharacterized LOC150527 (TISP43), transcript variant 2, non-coding RNA.; Homo sapiens uncharacterized LOC646743 (LOC646743), non-coding RNA.; Transcript Identified by AceView, Entrez Gene ID(s) 150527; Transcript Identified by AceView, Entrez Gene ID(s) 150527, RefSeq ID(s) NR_027313; uncharacte…	3.66703	3.40403	0.26299	5.06244	0.0071683	0.213	chr2	130570829	130584161	+	NR_027313_2; NR_027314_2; NR_033930_2; LOC150527.bAug10; LOC150527.dAug10; uc010fmo.4; uc010zak.3; uc061nvc.1; uc061nvd.1; uc061nve.1; uc061nvf.1	-	TC0200009307.hg.1	3.32842	3.77957	3.39312	3.64558	3.41826	3.64182	3.39783	3.65237	3.48253	3.61578
ERVW-1	endogenous retrovirus group W, member 1	4.65909	5.19914	-0.54005	-5.06171	0.007172	0.213	chr7	92468380	92477986	-	NM_001130925; NM_014590; ENST00000493463; ENST00000603053; ENST00000603252; ENST00000603704; ENST00000604270; BC137381; OTTHUMT00000254009; OTTHUMT00000468283; OTTHUMT00000468284; OTTHUMT00000468285; OTTHUMT00000468286	30816	TC0700011779.hg.1	5.23048	4.61344	5.26028	4.5534	5.22749	4.61188	5.26092	4.61864	5.01652	4.89808
PKHD1	polycystic kidney and hepatic disease 1 (autosomal recessive)	5.7582	6.14035	-0.38215	-5.05833	0.007189	0.213	chr6	51615300	52087625	-	NM_138694; NM_170724; ENST00000340994; ENST00000371117; OTTHUMT00000040893; OTTHUMT00000040894	5314	TC0600012032.hg.1	6.11766	5.66399	6.01033	5.92988	6.18079	5.73276	6.19109	5.7362	6.20189	5.7282
NMT1	N-myristoyltransferase 1	11.1771	11.3465	-0.16936	-5.05773	0.007192	0.213	chr17	45051610	45109016	+	NM_021079; ENST00000258960; ENST00000543908; ENST00000585561; ENST00000587014; ENST00000587120; ENST00000587670; ENST00000588455; ENST00000588975; ENST00000590114; ENST00000590310; ENST00000591931; ENST00000592654; ENST00000592782; BC006538; BC006569; OTTHUMT00000449239; OTTHUMT00000449240; OTTHUMT00000449241; OTTHUMT00000449242; OTTHUMT00000449243; OTTHUMT00000449244; OTTHUMT00000449245; OTTHUMT…	4836	TC1700008028.hg.1	11.3268	11.2303	11.3029	11.1903	11.3937	11.1088	11.3685	11.1775	11.3405	11.1787
MVP; PAGR1	major vault protein; PAXIP1 associated glutamate-rich protein 1	11.6203	11.8415	-0.22116	-5.05616	0.0071999	0.213	chr16	29815952	29848039	+	NM_001293204; NM_001293205; NM_005115; NM_017458; NM_024516; ENST00000320330; ENST00000357402; ENST00000395353; ENST00000562463; ENST00000563096; ENST00000563123; ENST00000563558; ENST00000563915; ENST00000565164; ENST00000565830; ENST00000566066; ENST00000566252; ENST00000566554; ENST00000566859; ENST00000568068; ENST00000569612; ENST00000569887; ENST00000570061; ENST00000570234; ENST00000629059…	9961; 79447	TC1600011378.hg.1	11.8658	11.5703	11.9183	11.594	11.7957	11.7212	11.7855	11.5713	11.8422	11.6448
STK3	serine/threonine kinase 3	11.0838	10.7529	0.33087	5.04798	0.0072414	0.21377	chr8	98401403	98942827	-	NM_001256312; NM_001256313; NM_006281; ENST00000419617; ENST00000424861; ENST00000517832; ENST00000518165; ENST00000518582; ENST00000518627; ENST00000519420; ENST00000520053; ENST00000520440; ENST00000520653; ENST00000521649; ENST00000521768; ENST00000522924; ENST00000523159; ENST00000523567; ENST00000523601; ENST00000523960; ENST00000617590; BC010640; OTTHUMT00000379635; OTTHUMT00000379636; OTTH…	6788	TC0800011216.hg.1	10.6794	11.1007	10.8679	10.982	10.7013	11.1421	10.8224	11.0653	10.6933	11.1287
GUCD1	guanylyl cyclase domain containing 1	11.2596	11.4974	-0.23775	-5.0453	0.007255	0.21377	chr22	24540423	24555935	-	NM_001284251; NM_001284252; NM_001284253; NM_001284254; NM_001284255; NM_001284256; NM_001284257; NM_031444; NR_104286; ENST00000398245; ENST00000402766; ENST00000404664; ENST00000407471; ENST00000407973; ENST00000435822; ENST00000447813; ENST00000468170; ENST00000480272; ENST00000490810; ENST00000490922; ENST00000493099; ENST00000621833; BC070109; OTTHUMT00000319819; OTTHUMT00000319820; OTTHUMT0…	83606	TC2200008226.hg.1	11.5636	11.1704	11.5203	11.2795	11.4833	11.3558	11.4714	11.1991	11.4482	11.2933
TMEM179B; MIR6748	transmembrane protein 179B; microRNA 6748	14.1986	14.4302	-0.23168	-5.04334	0.007265	0.21377	chr11	62787402	62790405	+	NM_199337; NR_106806; ENST00000333449; ENST00000526546; ENST00000532345; ENST00000532586; ENST00000533861; ENST00000610433; BC051355; OTTHUMT00000395360; OTTHUMT00000395361; OTTHUMT00000395362; OTTHUMT00000395363; OTTHUMT00000395675	374395; 102465448	TC1100007876.hg.1	14.4598	14.1898	14.5698	14.1808	14.379	14.2353	14.3206	14.1777	14.422	14.2092
SZT2	seizure threshold 2 homolog (mouse)	9.49325	9.7882	-0.29496	-5.04315	0.0072659	0.21377	chr1	43389882	43456995	+	NM_015284; ENST00000357658; ENST00000372450; ENST00000406439; ENST00000460536; ENST00000470139; ENST00000470897; ENST00000471177; ENST00000478140; ENST00000562955; BC151232; OTTHUMT00000019510; OTTHUMT00000019511; OTTHUMT00000019512; OTTHUMT00000019517; OTTHUMT00000019519; OTTHUMT00000091288; OTTHUMT00000334862; OTTHUMT00000334863; OTTHUMT00000334864	23334	TC0100008061.hg.1	9.72435	9.5613	9.81495	9.42555	9.87435	9.40682	9.74728	9.55979	9.78008	9.51278
GDF6	growth differentiation factor 6	6.9376	6.59012	0.34747	5.03721	0.0072964	0.21437	chr8	96142330	96160792	-	NM_001001557; ENST00000287020; ENST00000620978; ENST00000621429; BC127947; BC127948; OTTHUMT00000379862; uc003yhp.3	392255	TC0800011170.hg.1	6.70645	6.84588	6.62602	6.92548	6.60092	6.89808	6.50084	7.00943	6.5164	7.0091
SYNGR3	synaptogyrin 3	6.35436	6.23366	0.1207	5.03135	0.0073265	0.21496	chr16	1989660	1994275	+	NM_004209; ENST00000248121; ENST00000562045; ENST00000563869; ENST00000564642; ENST00000568896; ENST00000618464; BC009568; BC014087; OTTHUMT00000250616; OTTHUMT00000434305; OTTHUMT00000434307; OTTHUMT00000434308; OTTHUMT00000434309; uc002cod.3	9143	TC1600006580.hg.1	6.21611	6.38194	6.20519	6.37203	6.24847	6.35087	6.23037	6.3612	6.26818	6.30577
PNN	pinin, desmosome associated protein	13.3248	13.1836	0.14118	5.02362	0.0073666	0.21559	chr14	39175183	39183218	+	NM_002687; ENST00000216832; ENST00000553331; ENST00000554117; ENST00000554902; ENST00000556530; ENST00000557680; BC062602; OTTHUMT00000276776; OTTHUMT00000409975; OTTHUMT00000409976; OTTHUMT00000409977; OTTHUMT00000410029; OTTHUMT00000410030	5411	TC1400006970.hg.1	13.2208	13.2589	13.1467	13.3131	13.1524	13.3467	13.1874	13.3677	13.2109	13.3377
MRPS35	mitochondrial ribosomal protein S35	11.306	11.1498	0.15622	5.02333	0.007368	0.21559	chr12	27710773	27756304	+	NM_001190864; NM_021821; ENST00000081029; ENST00000536569; ENST00000538315; ENST00000542199; ENST00000542791; BC015862; BC109372; OTTHUMT00000402897; OTTHUMT00000402898; OTTHUMT00000402899; OTTHUMT00000402900; OTTHUMT00000402901	60488	TC1200007161.hg.1	11.188	11.247	11.1776	11.3104	11.1703	11.3121	11.0984	11.3211	11.1146	11.3396
ATP9A	ATPase, class II, type 9A	12.5875	12.7681	-0.18063	-5.0179	0.0073963	0.21613	chr20	51596514	51768634	-	NM_006045; ENST00000311637; ENST00000338821; ENST00000477492; OTTHUMT00000079734; OTTHUMT00000079736; OTTHUMT00000106494	10079	TC2000009461.hg.1	12.8331	12.5634	12.7279	12.6198	12.6907	12.6023	12.8364	12.592	12.7523	12.5597
SREK1	splicing regulatory glutamine/lysine-rich protein 1	11.3759	11.0303	0.34563	5.01398	0.0074168	0.21643	chr5	66139971	66183616	+	NM_001077199; NM_001270492; NM_001270493; NM_139168; ENST00000284041; ENST00000334121; ENST00000380918; ENST00000518110; ENST00000519205; ENST00000519259; ENST00000520058; ENST00000520580; ENST00000520953; ENST00000521691; ENST00000522214; ENST00000522912; ENST00000523655; ENST00000523851; ENST00000524111; ENST00000612404; BC067770; BC112343; OTTHUMT00000215071; OTTHUMT00000215072; OTTHUMT0000038…	140890	TC0500007617.hg.1	11.0613	11.3311	10.8924	11.4562	11.0756	11.3181	10.9919	11.441	11.1302	11.3332
TMEM50B	transmembrane protein 50B	9.88137	10.1807	-0.29933	-5.01191	0.0074276	0.21645	chr21	33432485	33480011	-	NM_006134; NR_040016; ENST00000420455; ENST00000432504; ENST00000441128; ENST00000442441; ENST00000459909; ENST00000468874; ENST00000470682; ENST00000474272; ENST00000484377; ENST00000542230; BC000569; OTTHUMT00000140079; OTTHUMT00000140080; OTTHUMT00000140081; OTTHUMT00000140082; OTTHUMT00000140083; OTTHUMT00000140265; OTTHUMT00000140266; OTTHUMT00000140267; OTTHUMT00000140268; OTTHUMT00000337117	757	TC2100007996.hg.1	10.1991	9.841	10.1032	9.98066	10.1562	9.89349	10.1955	9.92693	10.2494	9.76478
GATA2	GATA binding protein 2	4.38196	3.97435	0.40761	5.00616	0.0074579	0.21699	chr3	128479422	128493187	-	NM_001145661; NM_001145662; NM_032638; ENST00000341105; ENST00000430265; ENST00000487848; ENST00000489987; ENST00000492608; ENST00000498200; BC002557; BC015577; BC015613; BC018988; BC051272; BC051342; OTTHUMT00000356925; OTTHUMT00000356926; OTTHUMT00000356927; OTTHUMT00000356929; OTTHUMT00000356930; OTTHUMT00000356931	2624	TC0300012339.hg.1	3.92013	4.48002	3.98258	4.34259	4.10083	4.28688	3.85678	4.48285	4.01146	4.31748
LGR6	leucine-rich repeat containing G protein-coupled receptor 6	3.9595	3.57746	0.38204	5.00453	0.0074665	0.21699	chr1	202193901	202319781	+	NM_001017403; NM_001017404; NM_021636; ENST00000255432; ENST00000308543; ENST00000367278; ENST00000423542; ENST00000439764; ENST00000487787; ENST00000503519; ENST00000506931; BC047905; OTTHUMT00000099143; OTTHUMT00000099144; OTTHUMT00000099145; OTTHUMT00000099148; OTTHUMT00000099149; OTTHUMT00000359436; OTTHUMT00000359437; OTTHUMT00000359438	59352	TC0100011215.hg.1	3.45142	4.05414	3.66664	3.95187	3.56356	3.97111	3.69937	3.85396	3.50632	3.96643
PMM2	phosphomannomutase 2	10.148	10.4457	-0.29763	-5.00252	0.0074771	0.21701	chr16	8788823	8849337	+	NM_000303; ENST00000268261; ENST00000562025; ENST00000562318; ENST00000562448; ENST00000564030; ENST00000564069; ENST00000565221; ENST00000565837; ENST00000565896; ENST00000566196; ENST00000566540; ENST00000566604; ENST00000566983; ENST00000567697; ENST00000568602; ENST00000569958; ENST00000570076; ENST00000570134; BC008310; OTTHUMT00000251904; OTTHUMT00000433925; OTTHUMT00000433926; OTTHUMT00000…	5373	TC1600011350.hg.1	10.4685	10.0865	10.3942	10.0592	10.5261	10.103	10.3769	10.2922	10.4627	10.1994
RPS4Y1	ribosomal protein S4, Y-linked 1	6.93298	6.21022	0.72276	4.99667	0.0075081	0.2173	chrY	2841486	2867268	+	NM_001008; ENST00000250784; ENST00000430575; ENST00000477725; BC010286; BC100905; OTTHUMT00000088052; OTTHUMT00000088053; OTTHUMT00000088054	6192	TC0Y00007322.hg.1	6.65606	7.28805	6.21996	6.49979	5.90818	7.02178	6.19662	7.1506	6.07028	6.70467
EPHA7	EPH receptor A7	5.30195	4.81953	0.48241	4.99436	0.0075204	0.2173	chr6	93240020	93419582	-	NM_001288629; NM_001288630; NM_004440; ENST00000369297; ENST00000369303; BC126125; BC126151; BC143857; BC143858; OTTHUMT00000041545; OTTHUMT00000041546	2045	TC0600012597.hg.1	4.71359	5.38203	4.9183	5.19079	4.69978	5.4581	4.88445	5.236	4.88155	5.24282
DDN	dendrin	3.80632	3.54555	0.26077	4.99315	0.0075269	0.2173	chr12	48995149	48999309	-	NM_015086; ENST00000421952; BC136398; BC136399; OTTHUMT00000343335	23109	TC1200010609.hg.1	3.58636	3.74492	3.54578	3.88167	3.56158	3.77221	3.59644	3.76743	3.43757	3.86534
DHRS9	dehydrogenase/reductase (SDR family) member 9	4.07536	4.92362	-0.84827	-4.98963	0.0075456	0.2173	chr2	169064789	169096167	+	NM_001142270; NM_001142271; NM_001289763; NM_199204; ENST00000357546; ENST00000412271; ENST00000421653; ENST00000428522; ENST00000432060; ENST00000436483; ENST00000450153; ENST00000602501; BC058883; OTTHUMT00000255232; OTTHUMT00000333612; OTTHUMT00000333614; OTTHUMT00000333615; OTTHUMT00000333852; OTTHUMT00000333854; uc002ueq.3; uc010zdc.2; uc010zde.2	10170	TC0200009905.hg.1	4.66148	4.23481	5.12994	4.06557	5.19273	3.80324	4.75986	4.12595	4.87411	4.14721
ND1	NADH dehydrogenase, subunit 1 (complex I)	19.3502	19.2261	0.12405	4.98669	0.0075614	0.2173	chrM	573	4331	+	ENST00000361390	4535	TC0M00006432.hg.1	19.2473	19.3294	19.2206	19.3709	19.1828	19.3905	19.2487	19.3208	19.2313	19.3394
HOXB3; HOXB4; MIR10A	homeobox B3; homeobox B4; microRNA 10a	6.33916	6.07378	0.26539	4.98548	0.0075678	0.2173	chr17	48548870	48590272	-	NM_002146; NM_024015; NR_029608; ENST00000311626; ENST00000332503; ENST00000385043; ENST00000460160; ENST00000464266; ENST00000465120; ENST00000470495; ENST00000471459; ENST00000472863; ENST00000476342; ENST00000478644; ENST00000489475; ENST00000490677; ENST00000498678; BC049204; OTTHUMT00000358259; OTTHUMT00000358261; OTTHUMT00000358262; OTTHUMT00000358263; OTTHUMT00000358264; OTTHUMT00000358265…	3213; 3214; 406902	TC1700012432.hg.1	6.1125	6.30738	6.07279	6.3258	6.01631	6.35689	6.16702	6.28482	6.00027	6.42093
ADGRV1	adhesion G protein-coupled receptor V1	7.64661	8.14313	-0.49652	-4.98417	0.0075749	0.2173	chr5	90529344	91164221	+	NM_032119; NR_003149; ENST00000405460; ENST00000425867; ENST00000450321; ENST00000503852; ENST00000504142; ENST00000505845; ENST00000507314; ENST00000508842; ENST00000509621; ENST00000512205; ENST00000513828	84059	TC0500008055.hg.1	8.09933	7.48767	8.32098	7.4964	8.06642	7.64545	8.15344	7.79427	8.07549	7.80925
ZBTB20; MIR568	zinc finger and BTB domain containing 20; microRNA 568	15.0449	15.2922	-0.24723	-4.98303	0.007581	0.2173	chr3	114314500	115147280	-	NM_001164342; NM_001164343; NM_001164344; NM_001164345; NM_001164346; NM_001164347; NM_015642; NR_030293; NR_121662; ENST00000357258; ENST00000385036; ENST00000393785; ENST00000462705; ENST00000463497; ENST00000463890; ENST00000464560; ENST00000468769; ENST00000470186; ENST00000470311; ENST00000470556; ENST00000471418; ENST00000474710; ENST00000479879; ENST00000480832; ENST00000481632; ENST000004…	26137; 693153	TC0300012048.hg.1	15.2373	15.0465	15.1924	15.0927	15.3205	15.0224	15.405	15.0107	15.3056	15.0523
CDC14A	cell division cycle 14A	10.1165	10.3129	-0.19633	-4.98025	0.007596	0.2173	chr1	100351734	100520277	+	NM_003672; NM_033312; NM_033313; ENST00000336454; ENST00000361544; ENST00000370124; ENST00000455467; ENST00000469387; BC093916; BC093918; OTTHUMT00000030220; OTTHUMT00000030221; OTTHUMT00000030222; OTTHUMT00000030223; OTTHUMT00000030224	8556	TC0100009215.hg.1	10.2739	10.1099	10.2848	10.1729	10.3019	10.1062	10.362	10.0175	10.3417	10.1763
PPIB	peptidylprolyl isomerase B (cyclophilin B)	14.9856	15.1358	-0.15017	-4.97999	0.0075974	0.2173	chr15	64155812	64163205	-	NM_000942; ENST00000300026; ENST00000558492; ENST00000561048; BC001125; BC008848; BC020800; BC032138; OTTHUMT00000256604; OTTHUMT00000418681; OTTHUMT00000418682	5479	TC1500009736.hg.1	15.1867	14.9288	15.0949	15.0217	15.1456	15.005	15.1263	14.974	15.1256	14.9988
HP	haptoglobin	3.88532	4.44752	-0.5622	-4.97977	0.0075986	0.2173	chr16	72054592	72061056	+	NM_001126102; NM_005143; ENST00000228226; ENST00000355906; ENST00000357763; ENST00000398131; ENST00000561927; ENST00000562488; ENST00000562526; ENST00000564499; ENST00000565574; ENST00000565807; ENST00000566821; ENST00000567185; ENST00000567612; ENST00000568417; ENST00000569639; ENST00000570083; ENST00000576168; ENST00000613898; BC017862; BC058031; BC070299; BC107587; BC121124; BC121125; OTTHUMT0…	3240	TC1600008329.hg.1	4.31873	3.97638	4.52431	3.80492	4.64208	3.72602	4.42759	3.92659	4.32489	3.99271
C8orf22	chromosome 8 open reading frame 22	3.76704	3.24399	0.52305	4.97386	0.0076305	0.21792	chr8	49054311	49076090	+	NM_001007176; NM_001256596; NM_001256597; NM_001256598; ENST00000303202; ENST00000399653; ENST00000517663; ENST00000522267; BC017981; OTTHUMT00000377835; OTTHUMT00000377836; OTTHUMT00000377837; OTTHUMT00000378013	492307	TC0800007579.hg.1	3.39924	3.58282	3.17646	3.8238	3.14505	3.8628	3.17921	3.87432	3.31999	3.69147
AMMECR1L	AMMECR1 like	8.5078	8.94294	-0.43514	-4.96989	0.0076521	0.21816	chr2	127861630	127885940	-	NM_001199140; NM_031445; ENST00000272647; ENST00000393001; BC016181; BC078174; OTTHUMT00000254392	83607	TC0200014190.hg.1	8.8232	8.5914	8.90648	8.50754	9.03653	8.37474	9.07193	8.45829	8.87654	8.60701
SHISA5	shisa family member 5	15.3534	15.5194	-0.16602	-4.96576	0.0076746	0.21816	chr3	48467798	48504826	-	NM_001272065; NM_001272066; NM_001272067; NM_001272068; NM_001272082; NM_001272083; NM_016479; ENST00000296444; ENST00000415268; ENST00000417841; ENST00000417962; ENST00000424965; ENST00000426002; ENST00000441507; ENST00000442747; ENST00000443308; ENST00000444115; ENST00000460758; ENST00000465449; ENST00000466424; ENST00000486344; ENST00000490864; ENST00000494854; ENST00000496408; ENST00000497863…	51246	TC0300011023.hg.1	15.4847	15.3551	15.5468	15.3418	15.5442	15.3325	15.4456	15.3939	15.5759	15.3438
RASGRF2	Ras protein-specific guanine nucleotide-releasing factor 2	9.6054	9.32968	0.27572	4.96557	0.0076756	0.21816	chr5	80960672	81230162	+	NM_006909; ENST00000265080; ENST00000502677; ENST00000503795; ENST00000512186; ENST00000514946; BC126112; BC136296; OTTHUMT00000239215; OTTHUMT00000369595; OTTHUMT00000369597; OTTHUMT00000369901; OTTHUMT00000369902	5924	TC0500007925.hg.1	9.32788	9.50089	9.32967	9.61948	9.22432	9.65123	9.41995	9.55014	9.3466	9.70524
CHEK2	checkpoint kinase 2	5.51028	5.03951	0.47077	4.96487	0.0076794	0.21816	chr22	28687743	28742422	-	NM_001005735; NM_001257387; NM_007194; NM_145862; ENST00000328354; ENST00000348295; ENST00000382565; ENST00000382580; ENST00000398017; ENST00000402731; ENST00000403642; ENST00000404276; ENST00000405598; ENST00000416671; ENST00000417588; ENST00000425190; ENST00000433028; ENST00000433728; ENST00000434810; ENST00000439200; ENST00000439346; ENST00000447421; ENST00000448511; ENST00000454252; ENST00000…	11200	TC2200008367.hg.1	4.94938	5.61055	5.13231	5.41179	4.8988	5.63687	5.09106	5.43189	5.12601	5.46027
SERPINF1	serpin peptidase inhibitor, clade F (alpha-2 antiplasmin, pigment epithelium derived factor), member 1	6.65933	6.0947	0.56463	4.95636	0.0077261	0.21869	chr17	1761959	1777574	+	NM_002615; ENST00000254722; ENST00000570731; ENST00000570820; ENST00000571149; ENST00000571360; ENST00000571870; ENST00000572048; ENST00000572517; ENST00000573763; ENST00000573770; ENST00000576406; ENST00000577053; BC000522; BC013984; OTTHUMT00000207109; OTTHUMT00000437399; OTTHUMT00000437400; OTTHUMT00000437401; OTTHUMT00000437402; OTTHUMT00000437403; OTTHUMT00000437404; OTTHUMT00000437405; OTTH…	5176	TC1700006524.hg.1	6.27962	6.5397	5.68894	6.64011	6.10483	6.6254	6.09003	6.72153	6.31009	6.76991
DEPDC4	DEP domain containing 4	5.13138	4.92853	0.20285	4.95344	0.0077422	0.21869	chr12	100237800	100267079	-	NM_152317; ENST00000299185; ENST00000416321; ENST00000547823; ENST00000548313; ENST00000549100; ENST00000549249; ENST00000549341; ENST00000550587; ENST00000551642; OTTHUMT00000408480; OTTHUMT00000408481; OTTHUMT00000408482; OTTHUMT00000408483; OTTHUMT00000408484; OTTHUMT00000408485; OTTHUMT00000408486; OTTHUMT00000408487; OTTHUMT00000408488	120863	TC1200012831.hg.1	4.8988	5.16696	4.98775	5.08406	4.93213	5.13861	4.96247	5.09137	4.8615	5.17589
TRPC5	transient receptor potential cation channel, subfamily C, member 5	4.95253	4.43957	0.51296	4.95318	0.0077436	0.21869	chrX	111774314	112082776	-	NM_012471; ENST00000262839; BC137271; BC137274; OTTHUMT00000057945	7224	TC0X00010525.hg.1	4.42733	4.98789	4.38623	4.96819	4.28213	5.12386	4.559	4.83894	4.54316	4.84378
FAXDC2	fatty acid hydroxylase domain containing 2	8.52575	8.60372	-0.07797	-4.95129	0.0077541	0.21869	chr5	154818491	154859252	-	NM_032385; ENST00000326080; ENST00000423554; ENST00000517448; ENST00000517874; ENST00000517938; ENST00000518651; ENST00000519258; ENST00000519501; ENST00000520461; ENST00000520581; ENST00000520968; ENST00000521518; ENST00000522825; ENST00000523997; ENST00000524250; ENST00000524363; BC007216; OTTHUMT00000377429; OTTHUMT00000377430; OTTHUMT00000377431; OTTHUMT00000377432; OTTHUMT00000377433; OTTHUM…	10826	TC0500012567.hg.1	8.56206	8.50654	8.68021	8.61468	8.5761	8.43662	8.5105	8.43682	8.68973	8.6341
GFRA2	GDNF family receptor alpha 2	3.59327	3.03053	0.56273	4.94995	0.0077615	0.21869	chr8	21690403	21812357	-	NM_001165038; NM_001165039; NM_001495; ENST00000306793; ENST00000517328; ENST00000517892; ENST00000518077; ENST00000519195; ENST00000520676; ENST00000522071; ENST00000524240; BC041688; OTTHUMT00000376253; OTTHUMT00000376254; OTTHUMT00000376255; OTTHUMT00000376335; OTTHUMT00000376336; OTTHUMT00000376337; OTTHUMT00000376338; OTTHUMT00000378764	2675	TC0800009816.hg.1	3.01474	3.60016	3.06526	3.48868	3.04777	3.60575	2.85108	3.81447	3.17383	3.45726
POLB	polymerase (DNA directed), beta	7.18938	7.59056	-0.40118	-4.94988	0.0077619	0.21869	chr8	42338454	42371813	+	NM_002690; ENST00000265421; ENST00000517393; ENST00000518579; ENST00000518925; ENST00000519094; ENST00000519524; ENST00000519771; ENST00000520008; ENST00000521290; ENST00000521418; ENST00000521492; ENST00000522297; ENST00000522610; ENST00000523465; ENST00000524208; ENST00000530566; ENST00000532157; BC100288; BC106909; OTTHUMT00000377242; OTTHUMT00000377243; OTTHUMT00000377244; OTTHUMT00000377245;…	5423	TC0800007439.hg.1	7.59659	7.16375	7.75896	7.12497	7.63606	7.13666	7.42885	7.22854	7.53236	7.29298
DHRS7	dehydrogenase/reductase (SDR family) member 7	10.6677	11.0394	-0.37164	-4.94697	0.007778	0.21869	chr14	60144120	60169856	-	NM_016029; ENST00000216500; ENST00000536410; ENST00000553328; ENST00000553986; ENST00000554101; ENST00000555171; ENST00000556502; ENST00000557137; ENST00000557185; ENST00000557326; ENST00000557751; ENST00000611054; BC000637; BC007337; OTTHUMT00000276947; OTTHUMT00000411804; OTTHUMT00000411805; OTTHUMT00000411806; OTTHUMT00000411807; OTTHUMT00000411808; OTTHUMT00000411809; OTTHUMT00000411810; OTTH…	51635	TC1400009337.hg.1	11.0801	10.6951	11.0897	10.7307	11.0076	10.7139	11.1114	10.4737	10.9082	10.7254
ZNF516	zinc finger protein 516	7.94227	8.29228	-0.35	-4.94345	0.0077975	0.21869	chr18	76357682	76495190	-	NM_014643; ENST00000443185; ENST00000532857; ENST00000542818; ENST00000543743; ENST00000617840; OTTHUMT00000387362; OTTHUMT00000387363; OTTHUMT00000388604; OTTHUMT00000397852; OTTHUMT00000397853	9658	TC1800009086.hg.1	8.46435	7.86265	8.22218	7.9473	8.28041	7.8736	8.29425	8.04091	8.20018	7.98689
GCNT2	glucosaminyl (N-acetyl) transferase 2, I-branching enzyme (I blood group)	6.02216	6.41692	-0.39476	-4.94128	0.0078097	0.21869	chr6	10492223	10629368	+	NM_001491; NM_145649; NM_145655; ENST00000265012; ENST00000316170; ENST00000379597; ENST00000397423; ENST00000410107; ENST00000459872; ENST00000461400; ENST00000474518; ENST00000474983; ENST00000475577; ENST00000483204; ENST00000485764; ENST00000488742; ENST00000489225; ENST00000489819; ENST00000495262; ENST00000498320; BC074801; BC074802; BC130524; OTTHUMT00000039821; OTTHUMT00000039828; OTTHUMT…	2651	TC0600006918.hg.1	6.24429	6.05219	6.35002	6.06809	6.5279	5.94708	6.53974	5.95607	6.42264	6.08736
CDK20	cyclin-dependent kinase 20	8.86144	9.40272	-0.54127	-4.94078	0.0078124	0.21869	chr9	87966441	87974780	-	NM_001039803; NM_001170639; NM_001170640; NM_012119; NM_178432; ENST00000325303; ENST00000336654; ENST00000375871; ENST00000375883; ENST00000459720; ENST00000486228; ENST00000603475; ENST00000604175; ENST00000605159; ENST00000605591; BC002655; OTTHUMT00000052958; OTTHUMT00000052960; OTTHUMT00000214996; OTTHUMT00000214997; OTTHUMT00000468368; OTTHUMT00000468369; OTTHUMT00000468370; OTTHUMT00000468…	23552	TC0900010661.hg.1	9.33703	8.96144	9.64008	8.7114	9.34737	8.85722	9.28204	8.9766	9.40707	8.80055
BRPF3	bromodomain and PHD finger containing 3	8.76981	9.03761	-0.2678	-4.9391	0.0078218	0.21869	chr6	36196744	36232790	+	NM_015695; ENST00000339717; ENST00000357641; ENST00000441123; ENST00000441730; ENST00000446974; ENST00000449261; ENST00000454960; ENST00000527657; ENST00000532330; ENST00000532538; ENST00000534400; ENST00000534694; BC117387; BC143917; BC143918; OTTHUMT00000040335; OTTHUMT00000318492; OTTHUMT00000318493; OTTHUMT00000318494; OTTHUMT00000318495; OTTHUMT00000318496; OTTHUMT00000389824; OTTHUMT0000038…	27154	TC0600007832.hg.1	9.05333	8.78063	8.98572	8.8008	9.10701	8.63467	9.04371	8.80706	8.99831	8.8259
TIMM10B	translocase of inner mitochondrial membrane 10 homolog B (yeast)	11.6949	12.0365	-0.34162	-4.93803	0.0078278	0.21869	chr11	6481447	6484681	+	NM_012192; ENST00000254616; ENST00000528908; ENST00000530751; ENST00000531462; ENST00000533379; BC011014	26515	TC1100012959.hg.1	12.1547	11.6055	12.0023	11.7127	11.9982	11.7137	11.9665	11.8187	12.0609	11.624
OLFM3	olfactomedin 3	3.76883	3.46267	0.30616	4.9363	0.0078375	0.21869	chr1	101802567	101997234	-	NM_001288821; NM_001288823; NM_058170; NR_110210; NR_110211; NR_110212; ENST00000338858; ENST00000370103; ENST00000462354; ENST00000465523; ENST00000468901; ENST00000536598; BC022531; OTTHUMT00000030142; OTTHUMT00000030143; OTTHUMT00000030144; OTTHUMT00000030145; OTTHUMT00000092518	118427	TC0100015093.hg.1	3.38237	3.84851	3.48652	3.83344	3.42121	3.80549	3.53867	3.65696	3.48458	3.69974
KAT8	K(lysine) acetyltransferase 8	6.41714	6.89431	-0.47717	-4.93567	0.007841	0.21869	chr16	31115754	31131393	+	NM_032188; NM_182958; ENST00000219797; ENST00000448516; ENST00000537402; ENST00000538768; ENST00000539683; ENST00000543774; ENST00000573144; BC037773; OTTHUMT00000255546; OTTHUMT00000395860; OTTHUMT00000395861; OTTHUMT00000395862; OTTHUMT00000395863; OTTHUMT00000438806	84148	TC1600007514.hg.1	6.83123	6.48216	6.93316	6.44612	7.00148	6.26838	6.95537	6.32857	6.75033	6.56046
PLEKHG6	pleckstrin homology domain containing, family G (with RhoGef domain) member 6	4.73589	5.25475	-0.51886	-4.92505	0.0079007	0.22007	chr12	6310436	6328506	+	NM_001144856; NM_001144857; NM_018173; ENST00000011684; ENST00000304581; ENST00000396988; ENST00000449001; ENST00000535616; ENST00000536531; ENST00000538208; ENST00000543000; ENST00000544743; BC104751; BC105961; BC109095; OTTHUMT00000399028; OTTHUMT00000399029; OTTHUMT00000399030; OTTHUMT00000399031; OTTHUMT00000399032; OTTHUMT00000399033; OTTHUMT00000399034; OTTHUMT00000399035; OTTHUMT0000039903…	55200	TC1200006610.hg.1	5.08753	4.85415	5.16852	4.80913	5.44472	4.6133	5.28977	4.63917	5.28322	4.76368
BANF1	barrier to autointegration factor 1	10.1693	10.5482	-0.37893	-4.92259	0.0079147	0.22017	chr11	66002079	66004149	+	NM_001143985; NM_003860; ENST00000312175; ENST00000445560; ENST00000524628; ENST00000524663; ENST00000527348; ENST00000528648; ENST00000530204; ENST00000533166; BC005942; BC107702; OTTHUMT00000391340; OTTHUMT00000391341; OTTHUMT00000391342; OTTHUMT00000391343; OTTHUMT00000391344; OTTHUMT00000391345; OTTHUMT00000391346; OTTHUMT00000391347	8815	TC1100008049.hg.1	10.4232	10.3106	10.5857	10.2453	10.638	10.0654	10.5299	10.13	10.5643	10.0951
KRTAP24-1	keratin associated protein 24-1	3.6047	3.28486	0.31984	4.9194	0.0079328	0.22039	chr21	30281309	30282958	-	NM_001085455; ENST00000340345; OTTHUMT00000246806; uc002ynv.3	643803	TC2100007883.hg.1	3.18243	3.68673	3.38899	3.52964	3.29338	3.60415	3.25497	3.67239	3.30453	3.53055
PTPRJ	protein tyrosine phosphatase, receptor type, J	9.98841	10.3277	-0.33928	-4.9141	0.007963	0.22086	chr11	47980558	48170842	+	NM_001098503; NM_002843; ENST00000418331; ENST00000440289; ENST00000526550; ENST00000527026; ENST00000527952; ENST00000534219; ENST00000613246; ENST00000615445; OTTHUMT00000390525; OTTHUMT00000390526; OTTHUMT00000390527; OTTHUMT00000390528; OTTHUMT00000390529; OTTHUMT00000391127	5795	TC1100007507.hg.1	10.2791	10.0785	10.3079	10.0389	10.2553	10.0381	10.4262	9.94878	10.3699	9.8378
RDX	radixin	12.0717	11.6103	0.46143	4.91283	0.0079702	0.22086	chr11	110174880	110296722	-	NM_001260492; NM_001260493; NM_001260494; NM_001260495; NM_001260496; NM_002906; ENST00000343115; ENST00000405097; ENST00000527537; ENST00000528498; ENST00000528556; ENST00000528900; ENST00000529774; ENST00000530085; ENST00000530131; ENST00000530301; ENST00000530749; ENST00000532118; ENST00000532461; ENST00000533678; ENST00000533961; ENST00000533991; ENST00000534683; ENST00000544551; BC047109; OT…	5962	TC1100012262.hg.1	11.4835	12.1363	11.483	12.1972	11.7582	12.0068	11.6438	12.0335	11.6831	11.985
RADIL	Ras association and DIL domains	3.83761	3.32168	0.51593	4.90998	0.0079866	0.22099	chr7	4799105	4883719	-	NM_018059; ENST00000399583; ENST00000457174; ENST00000469399; ENST00000472999; ENST00000473130; ENST00000484211; BC117317; BC126311; BC143526; OTTHUMT00000323769; OTTHUMT00000323790; OTTHUMT00000323791; OTTHUMT00000323792; OTTHUMT00000323793; OTTHUMT00000323794	55698	TC0700013508.hg.1	3.22262	3.95076	3.20972	3.9337	3.4209	3.74704	3.28996	3.87762	3.4652	3.6789
KCND3	potassium channel, voltage gated Shal related subfamily D, member 3	6.11345	6.42211	-0.30866	-4.90755	0.0080005	0.22099	chr1	111770662	111989155	-	NM_004980; NM_172198; ENST00000302127; ENST00000315987; ENST00000369697; BC113475; BC113477; BC143390; OTTHUMT00000033144; OTTHUMT00000033145	3752	TC0100015288.hg.1	6.44235	5.99248	6.45911	6.07997	6.33255	6.18942	6.50944	6.11041	6.36709	6.19495
TCTN1	tectonic family member 1	10.2566	9.92129	0.33535	4.90662	0.0080058	0.22099	chr12	110614027	110649430	+	NM_001082537; NM_001082538; NM_001173975; NM_001173976; NM_024549; ENST00000377654; ENST00000397655; ENST00000397656; ENST00000397659; ENST00000460357; ENST00000463313; ENST00000464809; ENST00000471804; ENST00000478122; ENST00000480648; ENST00000481093; ENST00000481720; ENST00000482281; ENST00000485445; ENST00000490514; ENST00000491068; ENST00000495659; ENST00000498072; ENST00000546643; ENST00000…	79600	TC1200008848.hg.1	9.93043	10.278	9.9438	10.2086	9.98345	10.1013	9.85248	10.364	9.89627	10.3314
SRSF10	serine/arginine-rich splicing factor 10	12.1597	11.9365	0.22322	4.90426	0.0080194	0.22108	chr1	23964347	23980927	-	NM_001191005; NM_001191006; NM_001191007; NM_001191009; NM_001300936; NM_001300937; NM_006625; NM_054016; NR_034035; ENST00000338597; ENST00000341154; ENST00000343255; ENST00000344989; ENST00000374452; ENST00000374453; ENST00000453840; ENST00000469303; ENST00000473754; ENST00000473858; ENST00000484146; ENST00000485292; ENST00000485841; ENST00000492112; ENST00000495785; ENST00000497214; BC001107; …	10772	TC0100013311.hg.1	11.8543	12.2287	11.9318	12.1756	11.9731	12.1312	11.9839	12.0896	11.9394	12.1734
CD8A	CD8a molecule	4.01134	3.80388	0.20746	4.89175	0.0080919	0.22279	chr2	86784605	86808396	-	NM_001145873; NM_001768; NM_171827; NR_027353; ENST00000283635; ENST00000352580; ENST00000409511; ENST00000409781; BC025715; OTTHUMT00000252592; OTTHUMT00000252596; OTTHUMT00000330415; OTTHUMT00000330784	925	TC0200013323.hg.1	3.77239	4.09156	3.79218	4.03837	3.86138	3.93342	3.81727	3.97513	3.7762	4.01823
RNF167	ring finger protein 167	10.5806	10.7789	-0.19832	-4.88591	0.0081259	0.22319	chr17	4940008	4945222	+	NM_015528; ENST00000262482; ENST00000570328; ENST00000570492; ENST00000571365; ENST00000571816; ENST00000572382; ENST00000572430; ENST00000572554; ENST00000573404; ENST00000574548; ENST00000575111; ENST00000575400; ENST00000575524; ENST00000576229; ENST00000576452; ENST00000576965; BC010139; OTTHUMT00000216854; OTTHUMT00000438726; OTTHUMT00000438727; OTTHUMT00000438728; OTTHUMT00000438729; OTTHUM…	26001	TC1700006654.hg.1	10.7718	10.6532	10.8475	10.5168	10.8174	10.5775	10.7031	10.5138	10.7547	10.6415
SCO1	SCO1 cytochrome c oxidase assembly protein	10.3621	10.5649	-0.20282	-4.88545	0.0081286	0.22319	chr17	10672474	10698375	-	NM_004589; ENST00000255390; ENST00000577335; ENST00000577427; ENST00000579396; ENST00000582053; BC015504; OTTHUMT00000252729; OTTHUMT00000252730; OTTHUMT00000440329; OTTHUMT00000440330; OTTHUMT00000440331	6341	TC1700009748.hg.1	10.5953	10.3232	10.5708	10.3795	10.49	10.4278	10.5597	10.3716	10.6087	10.3083
CST2	cystatin SA	6.47847	6.15248	0.326	4.88394	0.0081375	0.22319	chr20	23823767	23826731	-	NM_001322; ENST00000304725; BC062679; OTTHUMT00000078352	1470	TC2000008684.hg.1	6.16876	6.48839	6.18301	6.4532	6.23611	6.39071	6.12327	6.44503	6.05122	6.61504
ZNF721; ABCA11P	zinc finger protein 721; ATP binding cassette subfamily A member 11, pseudogene	10.1167	10.3277	-0.21104	-4.87759	0.0081748	0.22339	chr4	425435	499171	-	NM_133474; NR_002451; ENST00000338977; ENST00000451020; ENST00000504019; ENST00000505900; ENST00000506646; ENST00000507078; ENST00000507854; ENST00000511833; ENST00000514396; ENST00000515578; OTTHUMT00000357866; OTTHUMT00000357869; OTTHUMT00000357939; OTTHUMT00000357940; OTTHUMT00000357941; OTTHUMT00000357942	170960; 79963	TC0400009681.hg.1	10.408	10.0749	10.3301	10.1052	10.3369	10.0828	10.3121	10.1433	10.2514	10.1771
TSPAN13	tetraspanin 13	11.7774	11.9271	-0.14961	-4.87715	0.0081774	0.22339	chr7	16753535	16784536	+	NM_014399; ENST00000262067; ENST00000466195; BC033863; OTTHUMT00000250178; OTTHUMT00000326380	27075	TC0700006783.hg.1	11.9417	11.7704	11.9644	11.8856	11.9995	11.7434	11.8218	11.6875	11.9078	11.8004
DDIT4L	DNA-damage-inducible transcript 4-like	3.31789	3.732	-0.41412	-4.87437	0.0081938	0.22339	chr4	100185870	100190782	-	NM_145244; ENST00000273990; ENST00000502763; ENST00000513992; BC013592; OTTHUMT00000363423; OTTHUMT00000363424; OTTHUMT00000363425	115265	TC0400011429.hg.1	3.73894	3.3341	3.751	3.27822	3.62574	3.42638	3.88848	3.19038	3.65586	3.36035
LHX5	LIM homeobox 5	3.48827	3.71425	-0.22598	-4.87278	0.0082032	0.22339	chr12	113462034	113472280	-	NM_022363; ENST00000261731; ENST00000557836; BC109230; OTTHUMT00000404788; OTTHUMT00000415696	64211	TC1200011996.hg.1	3.79202	3.42099	3.65893	3.56578	3.73501	3.46305	3.69519	3.51448	3.69009	3.47703
HRASLS5	HRAS-like suppressor family, member 5	5.41495	5.19408	0.22087	4.86977	0.008221	0.22339	chr11	63461404	63491208	-	NM_001146728; NM_001146729; NM_054108; ENST00000301790; ENST00000394615; ENST00000536887; ENST00000538712; ENST00000539221; ENST00000540857; BC034222; OTTHUMT00000396372; OTTHUMT00000396373; OTTHUMT00000396374; OTTHUMT00000396375; OTTHUMT00000396376; OTTHUMT00000396377	117245	TC1100011122.hg.1	5.14044	5.43115	5.1254	5.44255	5.24261	5.45539	5.28528	5.34215	5.17667	5.40353
ENTPD4; LOXL2	ectonucleoside triphosphate diphosphohydrolase 4; lysyl oxidase-like 2	11.7713	11.9566	-0.18534	-4.86971	0.0082214	0.22339	chr8	23296897	23457731	-	NM_001128930; NM_002318; NM_004901; ENST00000356206; ENST00000358689; ENST00000389131; ENST00000417069; ENST00000518083; ENST00000518471; ENST00000518472; ENST00000518718; ENST00000518878; ENST00000519243; ENST00000519809; ENST00000519839; ENST00000520349; ENST00000520617; ENST00000520871; ENST00000520925; ENST00000520936; ENST00000521321; ENST00000522255; ENST00000522446; ENST00000522913; ENST00…	9583; 4017	TC0800009878.hg.1	11.983	11.7309	11.9488	11.7116	11.9462	11.7721	11.9368	11.8944	11.9682	11.7474
FADS1; MIR1908	fatty acid desaturase 1; microRNA 1908	11.8346	12.1541	-0.31952	-4.86884	0.0082266	0.22339	chr11	61799625	61829318	-	NM_013402; NR_031729; ENST00000350997; ENST00000410394; ENST00000421879; ENST00000424501; ENST00000433932; ENST00000448607; ENST00000460649; ENST00000466716; ENST00000473263; ENST00000491310; ENST00000496123; ENST00000536991; ENST00000539419; ENST00000539999; ENST00000540767; ENST00000541683; ENST00000542506; ENST00000544309; ENST00000544696; ENST00000545245; ENST00000545405; ENST00000545986; BC0…	3992; 100302263	TC1100011050.hg.1	12.2415	11.8223	12.223	11.7032	12.1169	11.868	12.1181	11.8645	12.071	11.915
CYP27B1	cytochrome P450, family 27, subfamily B, polypeptide 1	5.71974	5.97676	-0.25702	-4.86809	0.008231	0.22339	chr12	57762334	57767251	-	NM_000785; ENST00000228606; ENST00000546496; ENST00000546567; ENST00000547344; ENST00000547451; ENST00000552186; BC136386; OTTHUMT00000409247; OTTHUMT00000409248; OTTHUMT00000409255; OTTHUMT00000409256; OTTHUMT00000409257; OTTHUMT00000409258	1594	TC1200012814.hg.1	6.07743	5.6514	5.91723	5.70315	5.90416	5.80467	5.9946	5.71778	5.99038	5.7217
XRCC1	X-ray repair complementing defective repair in Chinese hamster cells 1	9.99409	10.2456	-0.25148	-4.86674	0.0082391	0.22339	chr19	43543040	43580473	-	NM_006297; ENST00000262887; ENST00000543982; ENST00000594107; ENST00000594511; ENST00000595789; ENST00000597811; ENST00000598165; ENST00000598422; ENST00000599693; BC023593; OTTHUMT00000463194; OTTHUMT00000463195; OTTHUMT00000463196; OTTHUMT00000463197; OTTHUMT00000463198; OTTHUMT00000463199; OTTHUMT00000463200; OTTHUMT00000463201; OTTHUMT00000463202	7515	TC1900011968.hg.1	10.1827	10.0455	10.2249	10.1086	10.2654	9.92126	10.2529	9.94807	10.3019	9.9471
PHACTR3	phosphatase and actin regulator 3	6.51625	6.01896	0.49729	4.86508	0.008249	0.22339	chr20	59577509	59847711	+	NM_001199505; NM_001199506; NM_001281507; NM_080672; NM_183244; NM_183246; ENST00000355648; ENST00000359926; ENST00000361300; ENST00000371015; ENST00000395636; ENST00000434923; ENST00000473657; ENST00000492611; ENST00000541461; BC108303; BC117362; BC117364; OTTHUMT00000079923; OTTHUMT00000079924; OTTHUMT00000079925; OTTHUMT00000079926; OTTHUMT00000079927; OTTHUMT00000268129; OTTHUMT00000268130; O…	116154	TC2000007936.hg.1	6.04839	6.44157	6.15173	6.43355	5.9171	6.63206	6.10359	6.42922	5.87397	6.64485
CLDN2	claudin 2	11.1434	11.3451	-0.20172	-4.8579	0.0082919	0.224	chrX	106900164	106930861	+	NM_001171092; NM_001171095; NM_020384; ENST00000336803; ENST00000540876; ENST00000541806; BC014424; BC071747; OTTHUMT00000057815	9075	TC0X00008056.hg.1	11.2247	10.9475	11.2579	11.16	11.3308	11.2279	11.3812	11.1069	11.531	11.2747
CDK4	cyclin-dependent kinase 4	10.7334	10.9155	-0.18212	-4.85782	0.0082923	0.224	chr12	57747727	57756013	-	NM_000075; ENST00000257904; ENST00000312990; ENST00000546489; ENST00000547281; ENST00000547853; ENST00000549606; ENST00000550419; ENST00000551706; ENST00000551800; ENST00000551888; ENST00000552254; ENST00000552388; ENST00000552713; ENST00000552862; ENST00000553237; BC003644; BC005864; BC010153; OTTHUMT00000408790; OTTHUMT00000408791; OTTHUMT00000408792; OTTHUMT00000408793; OTTHUMT00000408794; OTT…	1019	TC1200010977.hg.1	10.9271	10.749	10.9829	10.6821	10.9231	10.7337	10.8765	10.6983	10.8679	10.8038
ESCO2	establishment of sister chromatid cohesion N-acetyltransferase 2	4.78573	4.40336	0.38237	4.85441	0.0083128	0.22427	chr8	27771949	27812640	+	NM_001017420; ENST00000305188; ENST00000397418; ENST00000518262; ENST00000519637; ENST00000522378; ENST00000523566; ENST00000523910; ENST00000524293; OTTHUMT00000376275; OTTHUMT00000376276; OTTHUMT00000376277; OTTHUMT00000376278; OTTHUMT00000376279; OTTHUMT00000376280; OTTHUMT00000376281	157570	TC0800007119.hg.1	4.35657	4.83102	4.48824	4.70302	4.32739	4.93551	4.357	4.77665	4.48761	4.68244
GMPPA	GDP-mannose pyrophosphorylase A	9.55303	9.79378	-0.24074	-4.84875	0.008347	0.22444	chr2	219498865	219507007	+	NM_013335; NM_205847; ENST00000313597; ENST00000341142; ENST00000358215; ENST00000373908; ENST00000373917; ENST00000435316; ENST00000443704; ENST00000455657; ENST00000480034; ENST00000480506; ENST00000481170; ENST00000496536; ENST00000622191; BC007456; OTTHUMT00000130228; OTTHUMT00000130229; OTTHUMT00000130230; OTTHUMT00000130231; OTTHUMT00000130232; OTTHUMT00000130233; OTTHUMT00000130235; OTTHUM…	29926	TC0200010852.hg.1	9.70059	9.62681	9.8173	9.5015	9.8339	9.53392	9.84797	9.51423	9.76913	9.5887
LIN52	lin-52 DREAM MuvB core complex component	8.93331	8.64292	0.2904	4.84855	0.0083482	0.22444	chr14	74084796	74201235	+	NM_001024674; ENST00000553404; ENST00000554076; ENST00000554289; ENST00000554938; ENST00000555028; BC094003; BC094005; OTTHUMT00000412316; OTTHUMT00000412317; OTTHUMT00000412318; OTTHUMT00000412319; OTTHUMT00000412320	91750	TC1400007666.hg.1	8.68157	8.88584	8.53543	9.03038	8.62777	8.96499	8.66362	8.929	8.7062	8.85636
CHURC1-FNTB	CHURC1-FNTB readthrough	9.95402	10.1398	-0.18581	-4.84786	0.0083523	0.22444	chr14	64914361	65062655	+	NM_001202558; NM_001202559; ENST00000549987; ENST00000551823; ENST00000552941; ENST00000553743; OTTHUMT00000408067; OTTHUMT00000408068; OTTHUMT00000408069; OTTHUMT00000414296	100529261	TC1400010623.hg.1	10.2246	9.9875	10.1611	9.94633	10.0516	10.0184	10.1547	9.93502	10.1071	9.88285
CNIH2	cornichon family AMPA receptor auxiliary protein 2	13.2551	13.4352	-0.18005	-4.84644	0.008361	0.22444	chr11	66278190	66285301	+	NM_182553; NR_073078; NR_073079; ENST00000311445; ENST00000528063; ENST00000528852; ENST00000530519; ENST00000531936; ENST00000534826; OTTHUMT00000391891; OTTHUMT00000391892; OTTHUMT00000391893; OTTHUMT00000391894; OTTHUMT00000391895; OTTHUMT00000391896	254263	TC1100008069.hg.1	13.4256	13.2348	13.4051	13.3529	13.3756	13.1052	13.4054	13.2483	13.564	13.3343
USP25	ubiquitin specific peptidase 25	11.619	11.448	0.17105	4.8439	0.0083764	0.22457	chr21	15730025	15880071	+	NM_001283041; NM_001283042; NM_013396; ENST00000285679; ENST00000285681; ENST00000351097; ENST00000400183; ENST00000449491; ENST00000453553; ENST00000464435; ENST00000478932; ENST00000547201; ENST00000549362; BC075792; OTTHUMT00000157963; OTTHUMT00000157964; OTTHUMT00000157965; OTTHUMT00000157966; OTTHUMT00000157967; OTTHUMT00000157968; OTTHUMT00000157969; OTTHUMT00000317337; OTTHUMT00000317338	29761	TC2100006618.hg.1	11.3819	11.6642	11.4774	11.5587	11.425	11.6115	11.4658	11.6608	11.4896	11.5998
SLC22A17	solute carrier family 22, member 17	12.5462	12.8555	-0.30926	-4.83704	0.0084181	0.22541	chr14	23346306	23352912	-	NM_001289050; NM_016609; NM_020372; NR_110290; ENST00000206544; ENST00000354772; ENST00000397260; ENST00000397267; ENST00000473917; ENST00000474057; ENST00000474774; ENST00000556803; ENST00000557699; BC020565; OTTHUMT00000071769; OTTHUMT00000157222; OTTHUMT00000157223; OTTHUMT00000157224; OTTHUMT00000157225; OTTHUMT00000157226; OTTHUMT00000414042; OTTHUMT00000414043	51310	TC1400008714.hg.1	12.7416	12.6748	12.882	12.5273	12.8322	12.3879	12.9024	12.5817	12.9191	12.5594
SNRPB	small nuclear ribonucleoprotein polypeptides B and B1	7.43124	7.13538	0.29586	4.8298	0.0084625	0.22589	chr20	2461634	2470853	-	NM_003091; NM_198216; ENST00000339610; ENST00000381342; ENST00000438552; ENST00000474384; BC080516; OTTHUMT00000077584; OTTHUMT00000077585; OTTHUMT00000077586	6628	TC2000009972.hg.1	7.05694	7.43612	7.20545	7.39694	7.266	7.38072	7.01998	7.46144	7.12854	7.48098
TMED7-TICAM2; TICAM2; TMED7	TMED7-TICAM2 readthrough; toll-like receptor adaptor molecule 2; transmembrane p24 trafficking protein 7	14.5294	14.6961	-0.1667	-4.82881	0.0084686	0.22589	chr5	115578496	115632992	-	NM_001164468; NM_001164469; NM_021649; NM_181836; ENST00000282382; ENST00000333314; ENST00000427199; ENST00000456936; ENST00000503010; ENST00000508420; ENST00000513729; ENST00000514548; BC019349; BC109265; BC109266; OTTHUMT00000254990; OTTHUMT00000254991; OTTHUMT00000338755; OTTHUMT00000363128; OTTHUMT00000370991; OTTHUMT00000370997; OTTHUMT00000371011; OTTHUMT00000371012	100302736; 353376; 51014	TC0500011754.hg.1	14.7191	14.5226	14.6477	14.5897	14.7083	14.5142	14.7357	14.476	14.6698	14.5447
D2HGDH	D-2-hydroxyglutarate dehydrogenase	6.34959	5.92184	0.42775	4.8252	0.0084908	0.22589	chr2	241734579	241768816	+	NM_001287249; NM_152783; NR_109778; ENST00000321264; ENST00000400769; ENST00000403782; ENST00000417686; ENST00000432449; ENST00000436747; ENST00000437164; ENST00000445308; ENST00000454048; ENST00000463932; ENST00000467427; ENST00000468064; ENST00000470343; ENST00000473126; ENST00000486953; ENST00000496252; ENST00000610344; BC036604; BC071598; OTTHUMT00000322794; OTTHUMT00000322795; OTTHUMT0000032…	728294	TC0200011423.hg.1	5.84	6.4588	6.00297	6.26594	5.80999	6.4766	5.96941	6.29019	5.98682	6.2564
STK40	serine/threonine kinase 40	10.2977	10.8189	-0.52116	-4.82508	0.0084916	0.22589	chr1	36339619	36385927	-	NM_001282546; NM_001282547; NM_032017; ENST00000359297; ENST00000373129; ENST00000373130; ENST00000373132; ENST00000460017; ENST00000460417; ENST00000473733; ENST00000482458; BC007835; BC008344; OTTHUMT00000022592; OTTHUMT00000022593; OTTHUMT00000022594; OTTHUMT00000022595; OTTHUMT00000022767; OTTHUMT00000022768; OTTHUMT00000022769; OTTHUMT00000022948	83931	TC0100013713.hg.1	10.6729	10.4516	10.717	10.4098	10.8795	10.2644	10.9258	10.178	10.8994	10.1849
ZNF76	zinc finger protein 76	9.36604	9.59879	-0.23275	-4.82271	0.0085063	0.22589	chr6	35258909	35295987	+	NM_001292032; NM_003427; ENST00000229405; ENST00000339411; ENST00000373953; ENST00000460229; ENST00000469195; ENST00000479226; ENST00000482946; ENST00000484932; ENST00000486891; ENST00000491400; ENST00000498555; BC000133; BC002549; OTTHUMT00000040279; OTTHUMT00000040280; OTTHUMT00000040281; OTTHUMT00000355685; OTTHUMT00000355686; OTTHUMT00000355687; OTTHUMT00000355689; OTTHUMT00000355728; OTTHUMT…	7629	TC0600007789.hg.1	9.55765	9.45904	9.63101	9.32595	9.54196	9.35194	9.67279	9.29811	9.59057	9.39516
FMO1	flavin containing monooxygenase 1	4.02014	3.66932	0.35082	4.81909	0.0085287	0.22589	chr1	171248471	171285978	+	NM_001282692; NM_001282693; NM_001282694; NM_002021; ENST00000354841; ENST00000367750; ENST00000402921; ENST00000433267; ENST00000459868; ENST00000469112; ENST00000469711; ENST00000472893; ENST00000617670; BC047129; OTTHUMT00000086210; OTTHUMT00000086211; OTTHUMT00000086212; OTTHUMT00000086213; OTTHUMT00000086214; OTTHUMT00000099323; OTTHUMT00000099324	2326	TC0100010584.hg.1	3.79033	3.91301	3.68067	4.00513	3.58105	4.13381	3.67678	3.97944	3.61776	4.0693
GGT7	gamma-glutamyltransferase 7	6.77986	7.1001	-0.32024	-4.81795	0.0085358	0.22589	chr20	34844720	34872860	-	NM_178026; ENST00000336431; ENST00000427420; ENST00000469018; ENST00000470952; BC141843; OTTHUMT00000078816; OTTHUMT00000078817; OTTHUMT00000078818; OTTHUMT00000078820	2686	TC2000008946.hg.1	7.05273	6.80209	7.25365	6.68073	7.04518	6.82366	7.07514	6.74065	7.07382	6.85219
NXF1	nuclear RNA export factor 1	9.42585	9.71042	-0.28457	-4.81318	0.0085654	0.22589	chr11	62792123	62806302	-	NM_001081491; NM_006362; ENST00000294172; ENST00000525576; ENST00000526163; ENST00000527064; ENST00000527497; ENST00000527902; ENST00000530875; ENST00000531131; ENST00000531474; ENST00000531579; ENST00000531709; ENST00000531872; ENST00000532297; ENST00000533048; ENST00000533440; ENST00000533499; ENST00000533671; BC004904; BC028041; OTTHUMT00000395364; OTTHUMT00000395365; OTTHUMT00000395366; OTTHU…	10482	TC1100011101.hg.1	9.81072	9.35681	9.64643	9.39586	9.72804	9.39855	9.64632	9.55631	9.72059	9.42171
C17orf80	chromosome 17 open reading frame 80	9.43049	9.66905	-0.23856	-4.81178	0.0085742	0.22589	chr17	73232233	73248956	+	NM_001100621; NM_001100622; NM_001288770; NM_001288771; NM_017941; NR_110105; ENST00000255557; ENST00000268942; ENST00000359042; ENST00000426147; ENST00000535032; ENST00000577615; ENST00000582391; ENST00000582793; ENST00000585109; BC005005; OTTHUMT00000441887; OTTHUMT00000441888; OTTHUMT00000441889; OTTHUMT00000441890; OTTHUMT00000441891; OTTHUMT00000441892; OTTHUMT00000441893; OTTHUMT00000441894	55028	TC1700008820.hg.1	9.61512	9.47312	9.71545	9.44383	9.63857	9.43498	9.75517	9.33956	9.62093	9.46095
MYO1F	myosin IF	4.26626	4.60999	-0.34373	-4.80728	0.0086024	0.22589	chr19	8520790	8577577	-	NM_012335; ENST00000338257; ENST00000594774; ENST00000594977; ENST00000595046; ENST00000595191; ENST00000595325; ENST00000596245; ENST00000596645; ENST00000596675; ENST00000596937; ENST00000597222; ENST00000597459; ENST00000598005; ENST00000598321; ENST00000598529; ENST00000598797; ENST00000599123; ENST00000600825; ENST00000600885; ENST00000601502; ENST00000602136; ENST00000613525; BC028071; OTTH…	4542	TC1900009548.hg.1	4.62063	4.28299	4.51389	4.37871	4.55727	4.26365	4.6293	4.25607	4.72888	4.14991
WI2-2373I1.2; pajoyby	forkhead box L1-like; novel transcript; Transcript Identified by AceView	5.80534	5.93747	-0.13212	-4.80517	0.0086156	0.22589	chr7	290170	294422	+	NM_001195127; ENST00000510017.1; OTTHUMT00000359787; pajoyby.aAug10; uc064asr.1	100288524	TC0700006449.hg.1	5.90734	5.79937	6.0217	5.78893	5.91828	5.80695	5.90116	5.8317	5.93887	5.79977
RFC1	replication factor C subunit 1	11.1388	10.812	0.32683	4.80496	0.0086169	0.22589	chr4	39287449	39366381	-	NM_001204747; NM_002913; ENST00000349703; ENST00000381897; ENST00000418436; ENST00000502706; ENST00000502991; ENST00000503784; ENST00000504554; ENST00000504849; ENST00000504974; ENST00000505077; ENST00000509084; ENST00000510783; ENST00000512275; ENST00000512726; ENST00000512881; ENST00000514572; BC035297; BC051751; BC051786; OTTHUMT00000216808; OTTHUMT00000360987; OTTHUMT00000360988; OTTHUMT00000…	5981	TC0400010459.hg.1	10.8629	11.0793	10.8912	11.0599	10.8497	11.1372	10.7043	11.2417	10.7519	11.176
GDF2	growth differentiation factor 2	4.82862	4.4163	0.41231	4.80309	0.0086287	0.22589	chr10	47322490	47326270	+	NM_016204; ENST00000581492; BC069643; BC074921; OTTHUMT00000476889	2658	TC1000007544.hg.1	4.53725	4.67551	4.35686	4.92977	4.45628	4.81056	4.42745	4.8063	4.30368	4.92094
KIF26B	kinesin family member 26B	6.5311	6.95338	-0.42228	-4.80252	0.0086323	0.22589	chr1	245154985	245709431	+	NM_018012; ENST00000366518; ENST00000407071; ENST00000479506; ENST00000483253; OTTHUMT00000096658; OTTHUMT00000096660; OTTHUMT00000096661; OTTHUMT00000381037; uc001ibf.1	55083	TC0100012247.hg.1	7.00101	6.62439	6.76504	6.61498	6.85873	6.4957	7.07053	6.50343	7.0716	6.41702
NBL1	neuroblastoma 1, DAN family BMP antagonist	7.63553	8.12992	-0.49438	-4.80157	0.0086383	0.22589	chr1	19640554	19658456	+	NM_001204084; NM_001204085; NM_001204086; NM_001278164; NM_001278165; NM_001278166; NM_005380; NM_182744; ENST00000289749; ENST00000375136; ENST00000425400; ENST00000427894; ENST00000428975; ENST00000439278; ENST00000439664; ENST00000451758; ENST00000548815; ENST00000615215; ENST00000618761; ENST00000621723; ENST00000622566; BC012037; OTTHUMT00000007681; OTTHUMT00000007682; OTTHUMT00000313739; OT…	4681	TC0100018186.hg.1	8.1806	7.58563	8.10881	7.64252	8.27384	7.46832	8.09763	7.67109	7.9887	7.8101
SYTL1	synaptotagmin like 1	4.93139	4.73203	0.19936	4.79906	0.0086541	0.22589	chr1	27341992	27353937	+	NM_001193308; NM_032872; ENST00000318074; ENST00000473280; ENST00000475199; ENST00000483926; ENST00000485269; ENST00000490170; ENST00000496001; ENST00000543823; ENST00000615284; ENST00000616558; ENST00000618673; BC015764; BC035725; OTTHUMT00000015778; OTTHUMT00000015779; OTTHUMT00000015780; OTTHUMT00000015781; OTTHUMT00000015782; OTTHUMT00000015783; OTTHUMT00000096879; OTTHUMT00000476525; OTTHUMT…	84958	TC0100007510.hg.1	4.70644	4.9585	4.79383	4.85952	4.69891	4.97868	4.7048	4.96528	4.75618	4.89496
ZNF490	zinc finger protein 490	9.97545	10.1054	-0.12992	-4.79831	0.0086588	0.22589	chr19	12575831	12640098	-	NM_020714; ENST00000311437; ENST00000414906; ENST00000440366; ENST00000465656; BC038586; OTTHUMT00000344073; OTTHUMT00000344074; OTTHUMT00000344075; OTTHUMT00000344076	57474	TC1900011887.hg.1	10.0645	10.0154	10.0636	9.97431	10.1387	9.93989	10.1504	10.0075	10.1097	9.94014
MICA	MHC class I polypeptide-related sequence A	6.18453	5.65398	0.53055	4.79804	0.0086605	0.22589	chr6	31399784	31415316	+	NM_000247; NM_001177519; NM_001289154; ENST00000421350; ENST00000449934; ENST00000616296; BC016929; OTTHUMT00000076101; OTTHUMT00000258103	100507436	TC0600014101.hg.1	5.70077	6.10288	5.77972	6.11283	5.56374	6.34961	5.52271	6.33491	5.70294	6.02241
AKAP8L	A kinase (PRKA) anchor protein 8-like	11.8412	12.2993	-0.45817	-4.79668	0.0086691	0.22589	chr19	15380048	15419141	-	NM_001291478; NM_014371; NR_111971; ENST00000397410; ENST00000593845; ENST00000594594; ENST00000594893; ENST00000595067; ENST00000595087; ENST00000595136; ENST00000595465; ENST00000595879; ENST00000596195; ENST00000596213; ENST00000596750; ENST00000597994; ENST00000598292; ENST00000599137; ENST00000599488; ENST00000600065; ENST00000600247; ENST00000601147; ENST00000609519; BC000713; OTTHUMT000004…	26993	TC1900009867.hg.1	12.2203	11.9595	12.2877	11.815	12.4441	11.651	12.3221	11.841	12.2224	11.9393
SLC29A2	solute carrier family 29 (equilibrative nucleoside transporter), member 2	7.0648	6.75246	0.31233	4.79491	0.0086803	0.22589	chr11	66362521	66372476	-	NM_001300868; NM_001300869; NM_001532; NR_125343; ENST00000311161; ENST00000357440; ENST00000540386; ENST00000541567; ENST00000544554; ENST00000546034; ENST00000619145; BC011387; BC093634; OTTHUMT00000402092; OTTHUMT00000402093; OTTHUMT00000402094; OTTHUMT00000402095; OTTHUMT00000402096; OTTHUMT00000402097	3177	TC1100011286.hg.1	6.80511	6.95184	6.68774	7.16366	6.80978	7.03855	6.77011	7.02515	6.68957	7.14479
BCL2L15	BCL2-like 15	7.82809	7.45242	0.37567	4.79457	0.0086825	0.22589	chr1	113876814	113887547	-	NM_001010922; ENST00000369580; ENST00000393316; ENST00000393320; ENST00000471267; ENST00000486485; ENST00000488450; BC127719; BC127720; OTTHUMT00000033026; OTTHUMT00000351817; OTTHUMT00000351818; OTTHUMT00000351819; OTTHUMT00000351820; OTTHUMT00000351822	440603	TC0100015336.hg.1	7.45272	7.59437	7.48737	7.88241	7.41905	8.03462	7.39908	7.83204	7.50388	7.79701
FAM187B	family with sequence similarity 187, member B	3.33717	3.02695	0.31022	4.79435	0.0086839	0.22589	chr19	35224800	35228729	-	NM_152481; ENST00000324675; BC117457; BC117459; OTTHUMT00000378854	148109	TC1900010469.hg.1	2.91591	3.42753	3.10707	3.23786	3.09618	3.31465	3.00908	3.34626	3.00651	3.35954
KIRREL3	Jeck2013 ALT_ACCEPTOR, ALT_DONOR, coding, INTERNAL, intronic best transcript NM_032531	6.10286	7.12703	-1.02417	-4.79264	0.0086948	0.22589	chr11	126741354	126745379	-	hsa_circ_0006159	-	TC1100012753.hg.1	6.84723	6.36357	7.13815	6.06124	7.40747	5.74657	7.24825	5.98088	6.99405	6.36206
CR1	complement component (3b/4b) receptor 1 (Knops blood group)	3.00722	3.33855	-0.33133	-4.79146	0.0087023	0.22589	chr1	207496128	207641765	+	NM_000573; NM_000651; ENST00000367049; ENST00000367050; ENST00000367051; ENST00000367052; ENST00000367053; ENST00000400960; ENST00000434033; ENST00000436595; ENST00000450439; ENST00000529814; ENST00000530487; ENST00000534202; OTTHUMT00000088335; OTTHUMT00000088499; OTTHUMT00000088500; OTTHUMT00000088501; OTTHUMT00000088502; OTTHUMT00000088503; OTTHUMT00000382523; OTTHUMT00000382524; OTTHUMT000003…	1378	TC0100011414.hg.1	3.44158	2.89301	3.22817	3.10222	3.32129	3.03487	3.32392	3.01906	3.37778	2.98693
DYNC1LI2	dynein, cytoplasmic 1, light intermediate chain 2	13.2107	13.3762	-0.16554	-4.79139	0.0087027	0.22589	chr16	66720893	66751798	-	NM_001286157; NM_006141; ENST00000258198; ENST00000440564; ENST00000443351; ENST00000561727; ENST00000563628; ENST00000564090; ENST00000564559; ENST00000564833; ENST00000565532; ENST00000566150; ENST00000567499; ENST00000568180; ENST00000568453; ENST00000569320; ENST00000570201; BC025959; OTTHUMT00000268846; OTTHUMT00000421033; OTTHUMT00000421034; OTTHUMT00000421035; OTTHUMT00000421036; OTTHUMT00…	1783	TC1600010596.hg.1	13.3635	13.2153	13.3151	13.2595	13.3641	13.2093	13.3928	13.1885	13.4457	13.1808
OR1S1	olfactory receptor, family 1, subfamily S, member 1 (gene/pseudogene)	4.26596	4.05872	0.20725	4.79023	0.0087101	0.22589	chr11	58214745	58215723	+	NM_001004458; ENST00000624470; ENST00000624482; OTTHUMT00000394705; uc010rkc.2	219959	TC1100007705.hg.1	4.05356	4.23162	4.14195	4.22256	3.9983	4.32896	4.00977	4.28216	4.09	4.26452
NPY4R	neuropeptide Y receptor Y4	3.37425	3.12373	0.25053	4.78553	0.0087401	0.2264	chr10	46461099	46465881	-	NM_001278794; NM_005972; BC096238; BC099637	5540	TC1000010531.hg.1	3.14425	3.35365	3.04703	3.41826	3.10844	3.42084	3.21021	3.27884	3.1087	3.39968
OR6K3	olfactory receptor, family 6, subfamily K, member 3	3.13855	2.92617	0.21238	4.77885	0.008783	0.22723	chr1	158717168	158718163	-	NM_001005327; ENST00000368145; ENST00000368146; OTTHUMT00000059063; uc021pbn.1	391114	TC0100016077.hg.1	2.98012	3.06032	2.9433	3.11519	2.93889	3.1258	2.89469	3.19866	2.87388	3.1928
CRTC3	CREB regulated transcription coactivator 3	9.53851	9.94525	-0.40674	-4.77544	0.0088049	0.22753	chr15	90529886	90645345	+	NM_001042574; NM_022769; ENST00000268184; ENST00000420329; ENST00000558005; ENST00000558167; ENST00000558496; ENST00000558619; ENST00000560047; ENST00000560098; ENST00000560320; ENST00000560927; ENST00000561119; ENST00000561218; ENST00000561255; ENST00000561290; BC074731; OTTHUMT00000417715; OTTHUMT00000417716; OTTHUMT00000417925; OTTHUMT00000417926; OTTHUMT00000417927; OTTHUMT00000417928; OTTHUM…	64784	TC1500008317.hg.1	9.84539	9.69988	10.0129	9.44092	9.90038	9.54108	10.0654	9.45088	9.90223	9.55978
KCND2	potassium channel, voltage gated Shal related subfamily D, member 2	5.88834	5.59713	0.29121	4.77183	0.0088283	0.22786	chr7	120273668	120750333	+	NM_012281; ENST00000331113; ENST00000425288; ENST00000473190; BC110449; BC110450; OTTHUMT00000346996; OTTHUMT00000346997; OTTHUMT00000346998	3751	TC0700008918.hg.1	5.57109	5.81211	5.55054	5.96743	5.71422	5.7919	5.55871	5.89605	5.59112	5.97424
TNIK	TRAF2 and NCK interacting kinase	9.40365	9.10555	0.2981	4.76301	0.0088855	0.2288	chr3	171061339	171460408	-	NM_001161560; NM_001161561; NM_001161562; NM_001161563; NM_001161564; NM_001161565; NM_001161566; NM_015028; NR_027767; ENST00000284483; ENST00000341852; ENST00000357327; ENST00000436636; ENST00000459881; ENST00000460047; ENST00000464785; ENST00000465393; ENST00000468757; ENST00000470834; ENST00000475336; ENST00000484051; ENST00000487846; ENST00000488470; ENST00000496492; BC150256; OTTHUMT0000035…	23043	TC0300013108.hg.1	9.1083	9.36585	9.09668	9.40591	9.13968	9.37299	9.19222	9.35311	8.99089	9.52039
BCL2L14	BCL2-like 14 (apoptosis facilitator)	5.17523	4.96399	0.21125	4.76186	0.0088931	0.2288	-	NA	NA	-	ENST00000631317	79370	TSUnmapped00000589.hg.1	4.99787	5.11096	5.02	5.17514	4.9144	5.28587	4.95588	5.14306	4.93177	5.16113
ZNF644	zinc finger protein 644	10.668	10.373	0.29501	4.7605	0.0089019	0.2288	chr1	90915298	91022272	-	NM_016620; NM_032186; NM_201269; ENST00000337393; ENST00000347275; ENST00000361321; ENST00000370440; ENST00000467231; ENST00000474405; ENST00000479798; ENST00000482467; ENST00000482709; ENST00000495966; ENST00000498303; ENST00000621077; BC132776; BC132778; BC150177; OTTHUMT00000027846; OTTHUMT00000027847; OTTHUMT00000027848; OTTHUMT00000027849; OTTHUMT00000027850; OTTHUMT00000027851; OTTHUMT00000…	84146	TC0100014895.hg.1	10.3069	10.6818	10.3046	10.7444	10.501	10.5781	10.3642	10.6869	10.3881	10.6487
CENPN	centromere protein N	7.57956	6.93105	0.64852	4.75845	0.0089154	0.2288	chr16	81006498	81033114	+	NM_001100624; NM_001100625; NM_001270473; NM_001270474; NM_018455; ENST00000299572; ENST00000305850; ENST00000393335; ENST00000428963; ENST00000439957; ENST00000562943; ENST00000564669; ENST00000568445; ENST00000569461; BC007334; BC008972; OTTHUMT00000269051; OTTHUMT00000269052; OTTHUMT00000269053; OTTHUMT00000431958; OTTHUMT00000431959; OTTHUMT00000431960; OTTHUMT00000431961; OTTHUMT00000431962;…	55839	TC1600008567.hg.1	6.91169	7.61674	6.72334	7.76281	7.03017	7.48838	6.84599	7.63625	7.14404	7.39363
CCDC92	coiled-coil domain containing 92	9.79545	10.0335	-0.23808	-4.75782	0.0089195	0.2288	chr12	123918660	123944369	-	ENST00000542348; ENST00000544798; OTTHUMT00000400789; OTTHUMT00000400790	80212	TC1200012863.hg.1	9.95295	9.86615	10.1651	9.80725	9.82604	9.66677	10.06	9.78329	10.1636	9.8538
BZRAP1	benzodiazepine receptor (peripheral) associated protein 1	5.60358	5.16727	0.43632	4.75604	0.0089312	0.2288	chr17	58301227	58328791	-	NM_001261835; NM_004758; NM_024418; ENST00000268893; ENST00000343736; ENST00000577871; ENST00000578486; ENST00000578511; ENST00000580669; ENST00000581675; ENST00000581692; ENST00000582679; ENST00000583624; ENST00000585149; BC146852; BC150279; BC171787; OTTHUMT00000443976; OTTHUMT00000443977; OTTHUMT00000443978; OTTHUMT00000443979; OTTHUMT00000443980; OTTHUMT00000443981; OTTHUMT00000443982; OTTHUM…	9256	TC1700011250.hg.1	5.33586	5.45589	5.00824	5.69654	5.1491	5.62982	5.16798	5.65046	5.17515	5.5852
TRAF5	TNF receptor-associated factor 5	6.7422	6.55569	0.18651	4.75477	0.0089395	0.2288	chr1	211326615	211374946	+	NM_001033910; NM_004619; NM_145759; ENST00000261464; ENST00000336184; ENST00000367004; ENST00000462410; ENST00000473385; ENST00000488428; ENST00000494355; BC029600; OTTHUMT00000089825; OTTHUMT00000089826; OTTHUMT00000089827; OTTHUMT00000089828; OTTHUMT00000089829; OTTHUMT00000089830	7188	TC0100011487.hg.1	6.5464	6.78385	6.46255	6.67375	6.61618	6.72685	6.53859	6.82965	6.61473	6.6969
NDE1; MIR484	nudE neurodevelopment protein 1; microRNA 484	5.84664	5.5436	0.30305	4.74556	0.0090003	0.22914	chr16	15643267	15726353	+	NM_017668; NR_030159; ENST00000342673; ENST00000396354; ENST00000396355; ENST00000570727; ENST00000572503; ENST00000572756; ENST00000572967; ENST00000573203; ENST00000573694; ENST00000574109; ENST00000574163; ENST00000576502; ENST00000577101; BC001421; BC033900; OTTHUMT00000252132; OTTHUMT00000252133; OTTHUMT00000436636; OTTHUMT00000436637; OTTHUMT00000436638; OTTHUMT00000436639; OTTHUMT000004366…	54820; 619553	TC1600007014.hg.1	5.51485	5.84642	5.59546	5.72913	5.49117	5.89976	5.49709	5.95973	5.61942	5.79818
LRRC42	leucine rich repeat containing 42	10.0889	9.76585	0.32306	4.74472	0.0090058	0.22914	chr1	53946077	53968168	+	NM_001256409; NM_052940; ENST00000319223; ENST00000371368; ENST00000371370; ENST00000444987; ENST00000477905; BC013101; OTTHUMT00000023249; OTTHUMT00000023250; OTTHUMT00000023251; OTTHUMT00000023252; OTTHUMT00000023253	115353	TC0100008369.hg.1	9.70208	10.1761	9.73897	10.1835	9.72072	10.0875	9.87306	9.9975	9.79443	9.99995
MTMR9	myotubularin related protein 9	8.88662	9.24408	-0.35745	-4.74469	0.009006	0.22914	chr8	11284416	11328146	+	NM_015458; ENST00000221086; ENST00000526292; ENST00000528389; ENST00000530200; BC022003; BC034990; BC093788; BC101623; OTTHUMT00000207307; OTTHUMT00000383638; OTTHUMT00000383639; OTTHUMT00000383640	66036	TC0800006738.hg.1	9.37725	8.76021	9.20055	8.91147	9.24638	8.84419	9.16195	8.99868	9.23426	8.91857
RPP14	ribonuclease P/MRP 14kDa subunit	8.5779	8.89076	-0.31286	-4.74314	0.0090163	0.22914	chr3	58306245	58324695	+	NM_001098783; NM_007042; NR_049755; NR_049756; NR_049757; NR_049758; ENST00000295959; ENST00000445193; ENST00000461797; ENST00000462046; ENST00000463550; ENST00000466547; BC002441; BC007342; BC012017; OTTHUMT00000353520; OTTHUMT00000353524; OTTHUMT00000353527; OTTHUMT00000353529; OTTHUMT00000353530; OTTHUMT00000353532	11102	TC0300007607.hg.1	8.83249	8.68516	8.88148	8.50431	8.90955	8.57942	8.84443	8.65031	8.98584	8.4703
UXT	ubiquitously expressed prefoldin like chaperone	8.81112	9.13034	-0.31922	-4.74142	0.0090277	0.22914	chrX	47651792	47659180	-	NM_004182; NM_153477; NR_045559; NR_045560; ENST00000333119; ENST00000335890; ENST00000376964; ENST00000460840; ENST00000485641; BC000720; BC008890; OTTHUMT00000056440; OTTHUMT00000056441; OTTHUMT00000056442; OTTHUMT00000056443; OTTHUMT00000056444	8409	TC0X00009582.hg.1	9.22802	8.81296	9.16748	8.84593	9.2171	8.70539	8.97602	8.83509	9.06308	8.85623
PCDHB10	protocadherin beta 10	6.2874	6.68543	-0.39803	-4.73934	0.0090416	0.22914	chr5	141192353	141195642	+	NM_018930; ENST00000239446; BC031837; OTTHUMT00000251821	56126	TC0500013246.hg.1	6.83386	6.22915	6.52647	6.41789	6.70234	6.19615	6.73205	6.31103	6.63243	6.28279
PDE12	phosphodiesterase 12	8.66145	9.22153	-0.56008	-4.73927	0.0090421	0.22914	chr3	57556254	57566844	+	NM_177966; ENST00000311180; ENST00000487257; OTTHUMT00000351440; OTTHUMT00000351441	201626	TC0300007579.hg.1	9.23415	8.6636	9.26019	8.63815	9.39642	8.43644	9.13257	8.76431	9.08432	8.80471
STRIP1	striatin interacting protein 1	9.83572	10.0427	-0.20702	-4.73828	0.0090487	0.22914	chr1	110031577	110074641	+	NM_001270768; NM_033088; NR_073071; ENST00000369795; ENST00000369796; ENST00000461054; ENST00000473429; ENST00000485775; ENST00000489059; ENST00000535003; ENST00000539541; ENST00000540970; BC094786; BC119814; BC121793; OTTHUMT00000032213; OTTHUMT00000032214; OTTHUMT00000032215; OTTHUMT00000032217; OTTHUMT00000032218; OTTHUMT00000032219; OTTHUMT00000032220; OTTHUMT00000032221; OTTHUMT00000470363	85369	TC0100009366.hg.1	10.0849	9.76509	10.0705	9.80261	10.0474	9.81047	10.0247	9.92694	9.98607	9.87351
DGCR8	Memczak2013 ALT_ACCEPTOR, ALT_DONOR, coding, INTERNAL, intronic best transcript NM_022720	6.7933	7.39689	-0.60358	-4.73725	0.0090555	0.22914	chr22	20083331	20083458	+	hsa_circ_0001204	-	TC2200006637.hg.1	7.32434	6.85602	7.32995	6.90597	7.28578	6.85596	7.41409	6.81574	7.63028	6.53283
HSPA1L	heat shock 70kDa protein 1-like	4.65278	4.30294	0.34983	4.73664	0.0090596	0.22914	chr6	31809619	31815065	-	NM_005527; ENST00000375654; BC034483; OTTHUMT00000076416	3305	TC0600011459.hg.1	4.37801	4.65693	4.25009	4.71967	4.39728	4.54657	4.32606	4.61391	4.16328	4.72681
ASB8	ankyrin repeat and SOCS box containing 8	12.6058	12.8095	-0.20372	-4.73351	0.0090805	0.2294	chr12	48147788	48181213	-	NM_024095; ENST00000317697; ENST00000535055; ENST00000535988; ENST00000536071; ENST00000536549; ENST00000536938; ENST00000536953; ENST00000537754; ENST00000539464; ENST00000539503; ENST00000539528; ENST00000539865; ENST00000540143; ENST00000540212; ENST00000540782; ENST00000545791; ENST00000548228; ENST00000629941; BC001321	140461	TC1200010569.hg.1	12.7715	12.6476	12.7418	12.6547	12.8107	12.5701	12.8455	12.6008	12.8781	12.5559
ETV3	ets variant 3	10.7918	11.1608	-0.36906	-4.72839	0.0091149	0.2295	chr1	157121191	157138591	-	NM_001145312; NM_005240; ENST00000326786; ENST00000368192; ENST00000460850; OTTHUMT00000082842; OTTHUMT00000082843; OTTHUMT00000099020	2117	TC0100016035.hg.1	11.0843	10.909	11.2928	10.6436	11.1641	10.7815	11.1304	10.8287	11.1327	10.7962
PAX2	paired box 2	4.10404	3.69592	0.40813	4.72825	0.0091159	0.2295	chr10	100735603	100829941	+	NM_000278; NM_001304569; NM_003987; NM_003988; NM_003989; NM_003990; ENST00000355243; ENST00000361791; ENST00000370296; ENST00000427256; ENST00000428433; ENST00000483202; ENST00000553492; ENST00000554172; ENST00000554363; OTTHUMT00000049868; OTTHUMT00000049869; OTTHUMT00000049870; OTTHUMT00000049871; OTTHUMT00000411527; OTTHUMT00000411528; OTTHUMT00000411529; OTTHUMT00000411530; uc001krl.4; uc001…	5076	TC1000008658.hg.1	3.73268	4.04318	3.79788	4.03123	3.58617	4.20647	3.62352	4.23798	3.73934	4.00137
OR10G2	olfactory receptor, family 10, subfamily G, member 2	4.25297	3.88856	0.36441	4.72772	0.0091194	0.2295	chr14	21633836	21634940	-	NM_001005466; ENST00000542433; BC137371; BC137382; OTTHUMT00000401525	26534	TC1400008642.hg.1	3.80285	4.35668	3.85539	4.26735	4.02795	4.1237	3.85054	4.29406	3.90608	4.22307
FAM201A	family with sequence similarity 201, member A	6.21142	5.85587	0.35554	4.72655	0.0091273	0.2295	chr9	38620474	38624990	+	NR_027294	158228	TC0900007195.hg.1	5.84399	6.20091	5.83281	6.35792	5.79498	6.26765	5.85149	6.18383	5.95611	6.04678
ADGRF3	adhesion G protein-coupled receptor F3	3.98907	4.27646	-0.28739	-4.7145	0.009209	0.23128	chr2	26308173	26346817	-	NM_001145168; NM_001145169; NM_153835; ENST00000311519; ENST00000333478; ENST00000421160; ENST00000433584; ENST00000435303; ENST00000447444; ENST00000459892; ENST00000481960; ENST00000487878	165082	TC0200012035.hg.1	4.30676	3.97493	4.37083	3.91686	4.22442	4.01177	4.326	3.98487	4.15428	4.05694
TCEANC2; MIR4781	transcription elongation factor A (SII) N-terminal and central domain containing 2; microRNA 4781	5.97357	6.22757	-0.254	-4.71175	0.0092277	0.23133	chr1	54053572	54112519	+	NM_153035; NR_039942; NR_130900; ENST00000234827; ENST00000371331; ENST00000391366; ENST00000498272; ENST00000585250; BC035374; OTTHUMT00000023245; OTTHUMT00000023246; OTTHUMT00000023300; uc021ons.1	127428; 100616315	TC0100008375.hg.1	6.1797	6.07002	6.18462	5.97771	6.18924	5.98887	6.26029	5.91684	6.32397	5.91442
KLC1	kinesin light chain 1	11.218	11.3237	-0.10574	-4.71101	0.0092327	0.23133	chr14	103629188	103701551	+	NM_001130107; NM_005552; NM_182923; ENST00000246489; ENST00000334553; ENST00000347839; ENST00000380038; ENST00000389744; ENST00000445352; ENST00000452929; ENST00000535194; ENST00000537046; ENST00000538504; ENST00000553286; ENST00000553325; ENST00000553436; ENST00000553680; ENST00000554228; ENST00000554280; ENST00000555467; ENST00000555836; ENST00000555856; ENST00000556986; ENST00000557143; ENST00…	3831	TC1400010693.hg.1	11.3505	11.1941	11.2788	11.1526	11.3227	11.2152	11.3789	11.2625	11.2878	11.2655
RORA	RAR-related orphan receptor A	11.7657	12.0599	-0.29417	-4.70907	0.0092461	0.23133	chr15	60488284	61229319	-	NM_002943; NM_134260; NM_134261; NM_134262; ENST00000261523; ENST00000309157; ENST00000335670; ENST00000449337; ENST00000551975; ENST00000557822; ENST00000558234; ENST00000558904; ENST00000559145; ENST00000559343; ENST00000559587; ENST00000560004; ENST00000560300; ENST00000561093; BC008831; BC100987; BC100988; BC100989; BC100990; OTTHUMT00000256142; OTTHUMT00000256143; OTTHUMT00000256185; OTTHUMT…	6095	TC1500009641.hg.1	12.0294	11.8493	12.0405	11.6962	12.1113	11.697	12.0146	11.9011	12.1037	11.6851
TMEM145	transmembrane protein 145	6.19141	6.69178	-0.50037	-4.70579	0.0092686	0.23133	chr19	42313325	42325062	+	NM_173633; ENST00000301204; ENST00000595775; ENST00000598766; ENST00000601020; ENST00000601644; OTTHUMT00000463736; OTTHUMT00000463737; OTTHUMT00000463738; OTTHUMT00000463739; OTTHUMT00000463740	284339	TC1900008187.hg.1	6.58844	6.32451	6.79634	6.04899	6.66761	6.15563	6.62196	6.36594	6.78457	6.06197
DDIT4	DNA damage inducible transcript 4	10.5237	10.9275	-0.40384	-4.7043	0.0092788	0.23133	chr10	72273919	72276039	+	NM_019058; ENST00000307365; ENST00000471240; ENST00000473155; BC000708; BC007714; BC015236; OTTHUMT00000048577; OTTHUMT00000048578; OTTHUMT00000048579	54541	TC1000007990.hg.1	11.0059	10.4789	10.9843	10.4746	10.8472	10.6196	10.9935	10.4057	10.8066	10.6396
LRIG1	-	5.4114	5.8049	-0.3935	-4.70402	0.0092807	0.23133	-	NA	NA	-	ENST00000631776	-	TSUnmapped00000598.hg.1	5.7526	5.37936	5.85403	5.27507	5.71405	5.55348	5.78454	5.51308	5.91927	5.33604
[truncated: 19,588 more rows]

## Sheet: B. siADCY9 islets_GSEA
Supplementary Table 11. GSEA of DEGs between between Adcy9-deficient (siADCY9) and control (NC) human pancreatic islets of five non-diabetic donors requiring, FDR less than 5% (q-value <0.05).
ID	Description	setSize	enrichmentScore	NES	p-value	p.adjust	q-value	rank	leading_edge	core_enrichment
[truncated: 5 more rows]

## Sheet: C. siADCY9 islets_KEGG
Supplementary Table 11. KEGG pathways with FDR below 5% (q<0.05) based on a Webgestalt analysis of DEGs between between Adcy9-deficient (siADCY9) and control (NC) human pancreatic islets of five non-diabetic donors (p-value <0.05).
[truncated: 72 more rows]
