# Supplementary material for: Cell-specific DNA methylation in human alpha and beta cells regulates gene expression in type 2 diabetes
Source: Nat Metab. 2026 Apr 24;8(4):957–80. doi: 10.1038/s42255-026-01498-9 (PMC13121032; doi:10.1038/s42255-026-01498-9)
Supplement: Supplementary file 15 — DEGs in human pancreatic islets showing overexpression of ONECUT2 (OE-ONECUT2) and control (GFP) from six non-diabetic donors. [file 42255_2026_1498_MOESM15_ESM.xlsx]

## Sheet: A. DEGs OE-ONECUT2 human islets
Supplementary Table 12. Differentially expressed genes (DEGs) between OE-ONECUT2 and control (GFP) human pancreatic islets of 6 non-diabetic donors ( p< 0.05 )
															Signals (Processing method: SST-RMA, Transformation: log2)
														Donor	Donor 1	Donor 1	Donor 2	Donor 2	Donor 3	Donor 3	Donor 4	Donor 4	Donor 5	Donor 5	Donor 6	Donor 6
														Condition	GFP	OE-ONECUT2	GFP	OE-ONECUT2	GFP	OE-ONECUT2	GFP	OE-ONECUT2	GFP	OE-ONECUT2	GFP	OE-ONECUT2
Gene.Symbol	Description	mean expression_OE-ONECUT2	mean expression_GFP	log2FoldChange	t.stat	pvalue	padj	Chromosome	Start	Stop	Strand	Public.Gene.IDs	Entrez.ID
GALNT1	polypeptide N-acetylgalactosaminyltransferase 1	9.47992	9.30522	0.1747	159.527	1.8363e-10	3.9385e-06	chr18	35561654	35711834	+	NM_020474; ENST00000269195; ENST00000586725; ENST00000589189; ENST00000590654; ENST00000591081; ENST00000591924; BC038440; OTTHUMT00000255771; OTTHUMT00000443207; OTTHUMT00000443208; OTTHUMT00000443209; OTTHUMT00000443210; OTTHUMT00000444187	2589	TC1800007080.hg.1	9.33689	9.51348	9.27406	9.44605	9.33728	9.51391	9.33884	9.5107	9.27089	9.44888	9.27338	9.44652
GOLM1	golgi membrane protein 1	12.3858	12.1387	0.24712	82.1121	5.0767e-09	5.4442e-05	chr9	86026143	86100201	-	NM_016548; NM_177937; ENST00000257504; ENST00000388711; ENST00000388712; ENST00000464314; ENST00000466178; ENST00000470762; ENST00000472919; ENST00000486130; BC001740; OTTHUMT00000052904; OTTHUMT00000052905; OTTHUMT00000356991; OTTHUMT00000356992; OTTHUMT00000356993; OTTHUMT00000356994; OTTHUMT00000356995; OTTHUMT00000356996	51280	TC0900010614.hg.1	12.2197	12.4642	12.0603	12.3056	12.2199	12.4654	12.2223	12.4592	12.0568	12.3086	12.053	12.3117
CREB5	cAMP responsive element binding protein 5	12.3438	12.922	-0.57822	-64.9382	1.6395e-08	0.00011721	chr7	28299321	28825894	+	NM_001011666; NM_004904; NM_182898; NM_182899; ENST00000357727; ENST00000396298; ENST00000396299; ENST00000396300; ENST00000409603; ENST00000424599; ENST00000426500; ENST00000461921; ENST00000468391; ENST00000468813; ENST00000469531; ENST00000478078; ENST00000482692; ENST00000484383; ENST00000498316; BC059400; OTTHUMT00000214204; OTTHUMT00000214205; OTTHUMT00000327908; OTTHUMT00000327909; OTTHUMT…	9586	TC0700007034.hg.1	12.9909	12.3845	12.8251	12.2738	12.9949	12.4332	13.0017	12.4206	12.887	12.2868	12.8323	12.2637
NLGN4Y	neuroligin 4, Y-linked	6.50155	6.73379	-0.23224	-39.2495	2.0236e-07	0.001085	chrY	14522608	14845650	+	NM_001164238; NM_001206850; NM_014893; NR_028319; NR_046355; ENST00000297967; ENST00000339174; ENST00000355905; ENST00000382868; ENST00000382872; ENST00000413217; ENST00000471252; ENST00000476359; ENST00000481089; BC113525; BC113551; OTTHUMT00000089061; OTTHUMT00000089062; OTTHUMT00000089063; OTTHUMT00000089064; OTTHUMT00000089065; OTTHUMT00000089066; OTTHUMT00000089067; OTTHUMT00000089068; uc004…	22829	TC0Y00006651.hg.1	6.55297	6.30337	6.91742	6.6914	6.5422	6.31355	6.92318	6.68886	6.91033	6.70089	6.55665	6.31126
CASR	calcium-sensing receptor	14.8071	15.1539	-0.34684	-29.9272	7.8126e-07	0.0033513	chr3	122183683	122286503	+	NM_000388; NM_001178065; ENST00000490131; ENST00000490186; ENST00000498619; BC104999; BC112236; OTTHUMT00000355761; OTTHUMT00000355762; OTTHUMT00000355763	846	TC0300008544.hg.1	15.091	14.7857	15.2415	14.8611	15.0345	14.6582	15.0221	14.6759	15.2712	14.9281	15.2631	14.9334
EGR2	early growth response 2	7.18826	7.65696	-0.4687	-24.1667	2.2609e-06	0.008082	chr10	62811996	62919900	-	NM_000399; NM_001136177; NM_001136178; NM_001136179; ENST00000242480; ENST00000411732; ENST00000439032; ENST00000493899; BC035625; OTTHUMT00000048245; OTTHUMT00000048246	1959	TC1000010768.hg.1	7.68598	7.13339	7.53272	7.07624	7.51536	7.08532	7.75874	7.33618	7.77796	7.31661	7.67103	7.18185
ATXN2	ataxin 2	11.8869	12.2886	-0.40164	-21.3921	4.1392e-06	0.011097	chr12	111452214	111599676	-	NM_001310121; NM_001310123; NM_002973; NR_132311; ENST00000377617; ENST00000389153; ENST00000389154; ENST00000392645; ENST00000468920; ENST00000471866; ENST00000475132; ENST00000481331; ENST00000482777; ENST00000483311; ENST00000484991; ENST00000492467; ENST00000495342; ENST00000535949; ENST00000542287; ENST00000546483; ENST00000548492; ENST00000549455; ENST00000550104; ENST00000550236; ENST00000…	6311	TC1200011936.hg.1	12.227	11.8588	12.3393	11.977	12.2848	11.8081	12.1965	11.8133	12.3483	11.9686	12.3354	11.8956
FLRT2	fibronectin leucine rich transmembrane protein 2	9.73146	10.0139	-0.28249	-21.538	4.0022e-06	0.011097	chr14	85530144	85654426	+	NM_013231; ENST00000330753; ENST00000553627; ENST00000553650; ENST00000554746; ENST00000555398; ENST00000556335; ENST00000557419; BC126249; BC130290; BC143936; OTTHUMT00000413193; OTTHUMT00000413194; OTTHUMT00000413195; OTTHUMT00000413196; OTTHUMT00000413198; OTTHUMT00000413199; OTTHUMT00000413200	23768	TC1400007860.hg.1	10.1318	9.79168	9.96137	9.70587	10.1479	9.8781	10.1369	9.8786	9.84709	9.57461	9.85858	9.55986
PDE3B	phosphodiesterase 3B, cGMP-inhibited	6.63564	7.31846	-0.68282	-18.843	7.7541e-06	0.018479	chr11	14698839	14700926	+	ENST00000532740; OTTHUMT00000386977	5140	TC1100006925.hg.1	7.19962	6.57206	7.38108	6.70849	7.4079	6.63883	7.27701	6.55417	7.3169	6.55187	7.32827	6.78841
NPIPB3	nuclear pore complex interacting protein family, member B3	13.6316	13.9065	-0.27487	-18.3098	8.9352e-06	0.019164	chr16	21402134	21431553	-	NM_130464; BC036263; BC061522; BC094882; OTTHUMT00000373898; OTTHUMT00000400431; OTTHUMT00000400432; OTTHUMT00000400433; OTTHUMT00000400434; OTTHUMT00000400435; OTTHUMT00000400437; OTTHUMT00000400438	23117	TC1600011501.hg.1	13.8843	13.577	13.8615	13.5649	13.9358	13.6293	13.8785	13.6625	13.9727	13.697	13.9061	13.6589
ELMSAN1	ELM2 and Myb/SANT-like domain containing 1	7.6639	7.4283	0.2356	16.8641	1.3405e-05	0.023959	chr14	73715122	73790285	-	NM_001043318; NM_194278; ENST00000286523; ENST00000394071; ENST00000421708; ENST00000423556; ENST00000435371; ENST00000451078; ENST00000462716; ENST00000476562; ENST00000478847; ENST00000483269; ENST00000486739; OTTHUMT00000317793; OTTHUMT00000317794; OTTHUMT00000317795; OTTHUMT00000317796; OTTHUMT00000317797; OTTHUMT00000317798; OTTHUMT00000317799; OTTHUMT00000317800; OTTHUMT00000317801; OTTHUMT…	91748	TC1400009669.hg.1	7.40718	7.64357	7.36298	7.5771	7.4161	7.63765	7.52613	7.7182	7.43897	7.72457	7.41844	7.68234
LOC389834; AL354822.1	ankyrin repeat domain 57 pseudogene	6.97162	7.47312	-0.50151	-17.038	1.2744e-05	0.023959	chrUn_GL000218v1	46845	55049	-	NR_027420; BC137367; uc064xpw.1	389834	TCUn_GL000218v100006433.hg.1	7.33819	6.8824	7.57363	7.09208	7.40739	7.00603	7.49782	6.88822	7.5277	7.00508	7.494	6.95588
S100A5	S100 calcium binding protein A5	4.2445	4.09383	0.15067	15.9238	1.7778e-05	0.025136	chr1	153537147	153541765	-	NM_002962; ENST00000368717; ENST00000368718; BC093955; BC093957; OTTHUMT00000037719; OTTHUMT00000037720; uc001fbx.3	6276	TC0100015865.hg.1	4.08021	4.25625	4.07808	4.22769	4.09747	4.23107	4.10262	4.24952	4.09351	4.27184	4.11112	4.23063
GLUL	glutamate-ammonia ligase	14.189	14.2572	-0.06815	-15.6051	1.9636e-05	0.025136	chr1	182378093	182392206	-	NM_001033044; NM_001033056; NM_002065; ENST00000311223; ENST00000331872; ENST00000339526; ENST00000417584; ENST00000461447; ENST00000462444; ENST00000463851; ENST00000475808; ENST00000480604; ENST00000484996; ENST00000489818; ENST00000491322; ENST00000621524; BC010037; BC011700; BC011852; BC018992; BC031964; BC051726; OTTHUMT00000091043; OTTHUMT00000091044; OTTHUMT00000091045; OTTHUMT00000091046;…	2752	TC0100016625.hg.1	14.3117	14.2408	14.2068	14.1479	14.3131	14.2408	14.2804	14.2248	14.2214	14.1359	14.2098	14.1441
ACADL	acyl-CoA dehydrogenase, long chain	6.29261	5.96045	0.33217	15.3791	2.1095e-05	0.025136	chr2	210187939	210225491	-	NM_001608; ENST00000233710; ENST00000482502; ENST00000482523; ENST00000498120; BC039063; BC064549; OTTHUMT00000256561; OTTHUMT00000336740; OTTHUMT00000336741; OTTHUMT00000336742	33	TC0200015603.hg.1	6.02749	6.36762	5.98296	6.30728	5.94404	6.31843	6.0136	6.25878	5.90074	6.21326	5.89385	6.29031
YTHDF3	YTH N(6)-methyladenosine RNA binding protein 3	15.4116	15.7779	-0.36634	-16.4286	1.5248e-05	0.025136	chr8	63168436	63212788	+	NM_001277813; NM_001277814; NM_001277815; NM_001277816; NM_001277817; NM_001277818; NM_152758; NR_102434; ENST00000517371; ENST00000518373; ENST00000519428; ENST00000522282; ENST00000539294; ENST00000612880; ENST00000613853; ENST00000615676; ENST00000617200; ENST00000617952; ENST00000619337; ENST00000621413; ENST00000621820; ENST00000621890; ENST00000621957; ENST00000623280; BC052970; OTTHUMT0000…	253943	TC0800007809.hg.1	15.7704	15.3506	15.813	15.3963	15.7975	15.3982	15.7706	15.4403	15.7437	15.4599	15.7721	15.424
LRRCC1	Transcript Identified by AceView, Entrez Gene ID(s) 85444	3.98191	5.1931	-1.21118	-15.8475	1.8203e-05	0.025136	chr8	85113605	85114146	+	LRRCC1.kAug10-unspliced	-	TC0800008121.hg.1	5.2027	4.03477	5.17738	3.9576	5.34728	3.86868	5.24868	3.97601	4.96147	4.0628	5.22107	3.99161
ORM2	orosomucoid 2	4.79882	4.24245	0.55638	15.4892	2.0369e-05	0.025136	chr9	114329789	114333256	+	NM_000608; ENST00000431067; BC015964; BC056239; OTTHUMT00000055432	5005	TC0900012163.hg.1	4.20519	4.78686	4.26828	4.84881	4.26679	4.83567	4.25106	4.84181	4.17216	4.80589	4.29119	4.67389
PCDH17	protocadherin 17	12.4405	12.6595	-0.21901	-13.9215	3.4369e-05	0.035102	chr13	57631655	57729311	+	NM_001040429; ENST00000377918; ENST00000484979; ENST00000612954; ENST00000615375; BC028165; OTTHUMT00000045139; OTTHUMT00000045140; OTTHUMT00000476501; OTTHUMT00000476502	27253	TC1300007312.hg.1	12.6022	12.4584	12.7452	12.5006	12.5872	12.3559	12.5967	12.3497	12.6849	12.4696	12.741	12.5089
NR1D1	nuclear receptor subfamily 1, group D, member 1	11.5963	11.9677	-0.37131	-14.1538	3.1695e-05	0.035102	chr17	40092784	40100725	-	NM_021724; ENST00000246672; BC047875; BC056148; OTTHUMT00000257135	9572	TC1700010604.hg.1	11.897	11.6005	12.0238	11.5595	11.9377	11.521	11.8906	11.581	12.0555	11.669	12.0014	11.6471
SNF8	SNF8, ESCRT-II complex subunit	10.9403	10.6363	0.30394	14.0148	3.3264e-05	0.035102	chr17	48929316	48945117	-	NM_007241; ENST00000290330; ENST00000502492; ENST00000504000; ENST00000506104; ENST00000507302; ENST00000509989; ENST00000509995; ENST00000510195; ENST00000510558; ENST00000511214; ENST00000512243; ENST00000514089; ENST00000514929; ENST00000515174; ENST00000515572; ENST00000573795; ENST00000576353; BC008976; BC038830; OTTHUMT00000361172; OTTHUMT00000361173; OTTHUMT00000361174; OTTHUMT00000361175;…	11267	TC1700011017.hg.1	10.6652	11.0026	10.5961	10.9667	10.6234	10.9258	10.6216	10.943	10.6606	10.8792	10.6511	10.9243
SEPP1	selenoprotein P, plasma, 1	11.2795	11.0707	0.20876	13.3567	4.208e-05	0.035176	chr5	42799880	42887392	-	NM_001085486; NM_001093726; NM_005410; ENST00000505309; ENST00000506078; ENST00000506577; ENST00000507920; ENST00000508937; ENST00000509276; ENST00000510650; ENST00000510965; ENST00000511224; ENST00000512980; ENST00000513303; ENST00000514218; ENST00000514403; ENST00000514985; ENST00000515626; BC015875; BC040075; BC046152; BC058919; OTTHUMT00000367483; OTTHUMT00000367484; OTTHUMT00000367485; OTTHU…	6414	TC0500010615.hg.1	11.0754	11.2294	11.1303	11.3246	11.1206	11.3387	11.0174	11.2119	11.0451	11.2676	11.0356	11.3047
CFAP46	cilia and flagella associated protein 46	4.9028	4.21116	0.69164	13.3508	4.2171e-05	0.035176	chr10	132808392	132942823	-	NM_001200049; ENST00000368585; ENST00000368586; ENST00000417862; ENST00000448925; ENST00000466834; ENST00000475340; ENST00000476633; ENST00000486104; BC034223; BC146900; BC146908; OTTHUMT00000051083; OTTHUMT00000051095; OTTHUMT00000051097; OTTHUMT00000051099; OTTHUMT00000051100; OTTHUMT00000349543; OTTHUMT00000349544; OTTHUMT00000349545	54777	TC1000012365.hg.1	4.20522	4.99424	4.29062	4.84285	4.23376	4.88781	4.15208	4.90234	4.09133	4.94597	4.29396	4.84356
TTC8	Transcript Identified by AceView, Entrez Gene ID(s) 123016	7.81358	8.31969	-0.50611	-13.4311	4.0953e-05	0.035176	chr14	88847112	88847367	+	TTC8.sAug10-unspliced	-	TC1400007915.hg.1	8.3216	7.71058	8.38438	7.79184	8.28005	7.77488	8.28561	7.77826	8.39403	7.93011	8.25245	7.89581
PAQR5	progestin and adipoQ receptor family member V	7.99333	8.37551	-0.38218	-13.6999	3.7174e-05	0.035176	chr15	69298947	69407780	+	NM_001104554; NM_017705; ENST00000340965; ENST00000395407; ENST00000558684; ENST00000561027; ENST00000561153; ENST00000561250; BC039234; OTTHUMT00000257126; OTTHUMT00000416670; OTTHUMT00000416671; OTTHUMT00000416672; OTTHUMT00000416784	54852	TC1500007695.hg.1	8.54439	8.07882	8.33072	7.86156	8.45871	8.11462	8.52657	8.20321	8.21199	7.84185	8.18069	7.85992
CLIC6	chloride intracellular channel 6	9.8701	10.1239	-0.25378	-13.3205	4.2642e-05	0.035176	chr21	34669389	34718227	+	NM_053277; ENST00000349499; ENST00000360731; OTTHUMT00000194156; OTTHUMT00000194157	54102	TC2100006997.hg.1	10.2213	9.94805	10.1939	9.9629	10.097	9.82985	10.0732	9.90326	10.1432	9.84708	10.0147	9.72944
ZFC3H1	zinc finger, C3H1-type containing	10.9103	11.1857	-0.2754	-12.9556	4.883e-05	0.038789	chr12	71609472	71667725	-	NM_144982; ENST00000378743; ENST00000546475; ENST00000546606; ENST00000546771; ENST00000547398; ENST00000548100; ENST00000549407; ENST00000550712; ENST00000550963; ENST00000551487; ENST00000552037; ENST00000552994; OTTHUMT00000404751; OTTHUMT00000404752; OTTHUMT00000404753; OTTHUMT00000404754; OTTHUMT00000404755; OTTHUMT00000404756; OTTHUMT00000404757; OTTHUMT00000404758; OTTHUMT00000404759; OTTH…	196441	TC1200011255.hg.1	11.2215	10.8637	11.1851	10.9594	11.1896	10.9127	11.1962	10.8847	11.163	10.9069	11.159	10.9347
SH3BP4	SH3-domain binding protein 4	12.4582	12.8841	-0.42588	-12.4731	5.8746e-05	0.040644	chr2	234951973	235055714	+	NM_014521; ENST00000344528; ENST00000392011; ENST00000409212; ENST00000416021; ENST00000444916; ENST00000446904; ENST00000454947; ENST00000462602; ENST00000484097; ENST00000489601; ENST00000493436; BC057396; OTTHUMT00000257074; OTTHUMT00000329763; OTTHUMT00000329764; OTTHUMT00000329765; OTTHUMT00000329766; OTTHUMT00000329767; OTTHUMT00000329768; OTTHUMT00000329769; OTTHUMT00000329770; OTTHUMT0000…	23677	TC0200011171.hg.1	12.9476	12.5991	12.7511	12.4031	13.0353	12.5191	12.999	12.4967	12.7906	12.437	12.7812	12.2945
DUX4L8	double homeobox 4 like 8	5.15255	4.84328	0.30927	12.6946	5.3922e-05	0.040644	chr4	190067935	190069210	+	OTTHUMT00000364519	26583	TC0400009642.hg.1	4.82266	5.16802	4.88426	5.1271	4.90072	5.13827	4.79416	5.16523	4.84949	5.14485	4.80842	5.17185
KCNQ3	potassium channel, voltage gated KQT-like subfamily Q, member 3	7.29407	7.94331	-0.64924	-12.5531	5.6945e-05	0.040644	chr8	132120858	132480953	-	NM_001204824; NM_004519; ENST00000388996; ENST00000519445; ENST00000519589; ENST00000521134; ENST00000621976; OTTHUMT00000268621; OTTHUMT00000379574; OTTHUMT00000379575; OTTHUMT00000379576	3786	TC0800011855.hg.1	8.18692	7.56693	7.63064	7.1361	7.93179	7.31152	8.11732	7.2673	7.87549	7.30453	7.91771	7.17802
PPM1N	protein phosphatase, Mg2+/Mn2+ dependent, 1N (putative)	5.36888	4.93895	0.42993	12.5051	5.8017e-05	0.040644	chr19	45488777	45502510	+	NM_001080401; ENST00000396735; ENST00000396736; ENST00000396737; ENST00000401593; ENST00000401705; ENST00000415077; ENST00000451287; ENST00000456399; BC028228; OTTHUMT00000277194; OTTHUMT00000277195; OTTHUMT00000277196; OTTHUMT00000277197; OTTHUMT00000326516; OTTHUMT00000326517; OTTHUMT00000326518; OTTHUMT00000326520	147699	TC1900008328.hg.1	4.96494	5.4017	4.90806	5.36595	4.90248	5.4016	4.99445	5.31453	4.97778	5.31642	4.886	5.4131
GBP7	guanylate binding protein 7	4.55108	4.32805	0.22303	11.9662	7.1872e-05	0.045804	chr1	89131751	89176040	-	NM_207398; ENST00000294671; OTTHUMT00000029401; uc001dna.2	388646	TC0100018452.hg.1	4.32393	4.53366	4.28464	4.52947	4.31594	4.54921	4.2914	4.57878	4.38024	4.59389	4.37216	4.52146
RHBDD2	rhomboid domain containing 2	11.6109	12.072	-0.46116	-11.7952	7.7071e-05	0.045804	chr7	75842602	75888926	+	NM_001040456; NM_001040457; ENST00000006777; ENST00000318622; ENST00000428119; ENST00000454791; ENST00000466232; ENST00000467406; ENST00000468304; ENST00000468644; ENST00000476218; BC069017; OTTHUMT00000344176; OTTHUMT00000344177; OTTHUMT00000344178; OTTHUMT00000344179; OTTHUMT00000344180; OTTHUMT00000344181; OTTHUMT00000344368; OTTHUMT00000344369; uc003udv.1	57414	TC0700008072.hg.1	12.052	11.5701	12.0352	11.6911	11.9715	11.4686	12.122	11.5233	12.1925	11.7111	12.0589	11.701
SEMA3E	sema domain, immunoglobulin domain (Ig), short basic domain, secreted, (semaphorin) 3E	9.41685	9.69615	-0.2793	-11.8036	7.6807e-05	0.045804	chr7	83363904	83649163	-	NM_001178129; NM_012431; ENST00000307792; ENST00000427262; ENST00000442159; ENST00000453333; BC140706; BC144338; BC152458; OTTHUMT00000336606; OTTHUMT00000336607; OTTHUMT00000342240; OTTHUMT00000342241	9723	TC0700011658.hg.1	9.72212	9.51296	9.69306	9.33259	9.72039	9.40086	9.64193	9.42287	9.62018	9.33614	9.77925	9.4957
KATNAL1	katanin p60 subunit A-like 1	10.4789	10.9806	-0.50169	-11.846	7.5481e-05	0.045804	chr13	30202630	30307487	-	NM_001014380; NM_032116; ENST00000380615; ENST00000380617; ENST00000414289; ENST00000441394; ENST00000480854; BC000612; OTTHUMT00000044346; OTTHUMT00000125962; OTTHUMT00000125963; OTTHUMT00000303978; OTTHUMT00000303979	84056	TC1300008511.hg.1	10.8699	10.4074	11.1112	10.5769	10.9629	10.3618	10.9706	10.3541	11.0211	10.566	10.9482	10.6076
SPNS3	spinster homolog 3 (Drosophila)	6.31005	5.98721	0.32284	11.6704	8.1153e-05	0.045804	chr17	4433688	4488208	+	NM_182538; ENST00000355530; ENST00000572078; ENST00000575185; ENST00000575194; ENST00000575796; ENST00000576069; BC023646; OTTHUMT00000438793; OTTHUMT00000438794; OTTHUMT00000438795; OTTHUMT00000438796; OTTHUMT00000438797; OTTHUMT00000438798	201305	TC1700006626.hg.1	5.94914	6.34117	6.02019	6.26841	5.98963	6.34383	5.96231	6.32259	6.03433	6.26142	5.96767	6.32286
TLDC2	TBC/LysM-associated domain containing 2	4.02287	3.78615	0.23671	12.0747	6.8791e-05	0.045804	chr20	36876121	36894235	+	NM_001304783; NM_080628; ENST00000217320; ENST00000436941; ENST00000602922; BC127688; BC130646; BC130648; OTTHUMT00000079058; OTTHUMT00000079060; OTTHUMT00000467955	140711	TC2000007269.hg.1	3.81855	4.05883	3.76714	4.06114	3.82617	4.02214	3.79674	4.02257	3.69481	3.98354	3.81351	3.98898
HORMAD2	HORMA domain containing 2	3.63295	3.84793	-0.21498	-11.7203	7.9492e-05	0.045804	chr22	30080174	30177075	+	NM_152510; ENST00000336726; ENST00000403975; ENST00000450612; ENST00000491605; BC030013; OTTHUMT00000320415; OTTHUMT00000320416; OTTHUMT00000320464; OTTHUMT00000320465	150280	TC2200007043.hg.1	3.84644	3.61193	3.88718	3.60856	3.80454	3.64479	3.83677	3.66925	3.85511	3.63955	3.85754	3.62364
DGKB	diacylglycerol kinase, beta 90kDa	7.61773	8.0904	-0.47267	-11.4713	8.821e-05	0.048443	chr7	14145049	14974777	-	NM_004080; NM_145695; ENST00000399322; ENST00000402815; ENST00000403951; ENST00000403963; ENST00000406247; ENST00000407950; ENST00000437998; ENST00000463981; ENST00000464065; ENST00000467449; ENST00000471732; ENST00000477401; ENST00000493142; BC105005; BC143632; OTTHUMT00000326356; OTTHUMT00000326357; OTTHUMT00000326358; OTTHUMT00000326360; OTTHUMT00000326361; OTTHUMT00000326362; OTTHUMT000003263…	1607	TC0700010327.hg.1	7.99375	7.43771	8.25591	7.78593	8.08548	7.51586	7.94032	7.47493	8.26524	7.77771	8.0017	7.71425
AKAP5	A kinase (PRKA) anchor protein 5	4.10249	4.72237	-0.61988	-11.3888	9.1347e-05	0.048443	chr14	64465499	64474503	+	NM_004857; ENST00000320636; ENST00000394718; BC131516; OTTHUMT00000073901; OTTHUMT00000268070; uc001xhd.4	9495	TC1400007441.hg.1	4.85855	4.06418	4.63775	4.03164	4.81027	4.07066	4.67805	4.18947	4.60883	4.15167	4.74077	4.10733
ATP2A3	ATPase, Ca++ transporting, ubiquitous	13.3373	13.8172	-0.47987	-11.3567	9.2604e-05	0.048443	chr17	3923869	3964464	-	NM_005173; NM_174953; NM_174954; NM_174955; NM_174956; NM_174957; NM_174958; ENST00000309890; ENST00000352011; ENST00000359983; ENST00000397035; ENST00000397041; ENST00000397043; ENST00000570773; ENST00000570845; ENST00000571245; ENST00000572116; ENST00000572176; ENST00000572694; ENST00000574202; ENST00000574999; ENST00000576957; BC035729; OTTHUMT00000438394; OTTHUMT00000438395; OTTHUMT0000043839…	489	TC1700009498.hg.1	13.7586	13.3068	13.8386	13.472	13.686	13.119	13.7972	13.1732	13.9801	13.4838	13.8426	13.469
POTEF	POTE ankyrin domain family, member F	5.14529	5.56228	-0.41699	-11.1995	9.9061e-05	0.050587	chr2	130073535	130129222	-	NM_001099771; ENST00000357462; ENST00000361163; ENST00000409914; ENST00000630260; OTTHUMT00000331889	728378	TC0200014246.hg.1	5.64167	5.16774	5.55499	5.07264	5.60079	5.10843	5.49816	5.23657	5.48676	5.13186	5.59133	5.1545
RRP12	ribosomal RNA processing 12 homolog	4.83385	5.29812	-0.46426	-11.0879	0.00010398	0.051863	chr10	97356358	97401534	-	NM_001145114; NM_001284337; NM_015179; ENST00000315563; ENST00000370992; ENST00000414986; ENST00000465394; ENST00000479317; ENST00000479481; ENST00000487612; ENST00000490815; ENST00000491313; ENST00000618765; BC012745; OTTHUMT00000049693; OTTHUMT00000049694; OTTHUMT00000049695; OTTHUMT00000049696; OTTHUMT00000049697; OTTHUMT00000049698; OTTHUMT00000049700; OTTHUMT00000474968	23223	TC1000012582.hg.1	5.21657	4.85631	5.24582	4.88198	5.29092	4.82951	5.38358	4.75712	5.31822	4.87812	5.3336	4.80008
CMA1	chymase 1, mast cell	4.38277	4.85333	-0.47056	-10.832	0.00011639	0.054266	chr14	24505353	24508265	-	NM_001308083; NM_001836; ENST00000206446; ENST00000250378; BC069110; BC069370; BC069490; BC103974; BC103975; OTTHUMT00000276535; OTTHUMT00000412823; uc010alx.1	1215	TC1400008761.hg.1	4.87574	4.38698	4.84371	4.35991	4.88628	4.33185	4.9009	4.30343	4.79424	4.48744	4.81912	4.42699
ONECUT2	one cut homeobox 2	14.8302	9.38788	5.44228	10.8766	0.0001141	0.054266	chr18	57435685	57491298	+	NM_004852; ENST00000481727; ENST00000491143; OTTHUMT00000357264; OTTHUMT00000357265	9480	TC1800007396.hg.1	9.8925	14.2897	9.00212	15.1853	9.64695	14.6443	10.1883	13.9707	8.89869	15.4583	8.69874	15.4326
CACNA1A	calcium channel, voltage-dependent, P/Q type, alpha 1A subunit	12.7139	13.2105	-0.49652	-10.8492	0.0001155	0.054266	chr19	13206442	13506503	-	NM_000068; NM_001127221; NM_001127222; NM_001174080; NM_023035; ENST00000360228; ENST00000573710; ENST00000573891; ENST00000574822; ENST00000585802; ENST00000586190; ENST00000587525; ENST00000590205; ENST00000593160; ENST00000593267; ENST00000614285; OTTHUMT00000104062; OTTHUMT00000439639; OTTHUMT00000439640; OTTHUMT00000439641; OTTHUMT00000453122; OTTHUMT00000453123; OTTHUMT00000453124; OTTHUMT0…	773	TC1900011894.hg.1	13.1883	12.7134	13.2327	12.8101	13.0861	12.5433	13.2339	12.5314	13.2642	12.8496	13.2575	12.8359
MPZL3	myelin protein zero-like 3	7.72354	8.07045	-0.34691	-10.622	0.00012791	0.057153	chr11	118226690	118252368	-	NM_001286152; NM_198275; NR_104404; NR_104405; ENST00000278949; ENST00000446386; ENST00000525386; ENST00000527472; BC113586; BC143897; OTTHUMT00000392109; OTTHUMT00000392110; OTTHUMT00000392111; OTTHUMT00000392112	196264	TC1100012473.hg.1	8.05749	7.81643	7.96989	7.63228	8.07017	7.73809	8.17316	7.69045	8.10142	7.72557	8.05057	7.73844
JMJD7; PLA2G4B; JMJD7-PLA2G4B	jumonji domain containing 7; phospholipase A2, group IVB (cytosolic); JMJD7-PLA2G4B readthrough	4.57298	5.05027	-0.4773	-10.6273	0.0001276	0.057153	chr15	41828085	42135257	+	NM_001114632; NM_001114633; NM_001198588; NM_005090; ENST00000342159; ENST00000382448; ENST00000397299; ENST00000405106; ENST00000408047; ENST00000431823; ENST00000452633; ENST00000458483; ENST00000461382; ENST00000476036; ENST00000478178; ENST00000483748; ENST00000487292; ENST00000490848; ENST00000491746; ENST00000562035; ENST00000566076; ENST00000569354; OTTHUMT00000103522; OTTHUMT00000103523; …	100137047; 100137049; 8681	TC1500007015.hg.1	5.06451	4.56128	5.08533	4.49373	5.06323	4.49914	5.01909	4.64198	5.0837	4.56697	4.98578	4.67476
LY6G6E	lymphocyte antigen 6 complex, locus G6E (pseudogene)	5.49694	5.17414	0.3228	10.2827	0.00014953	0.064143	chr6	31711771	31714065	-	NR_003673; NR_024541; OTTHUMT00000268000; OTTHUMT00000268001; OTTHUMT00000328321	79136	TC0600014263.hg.1	5.19536	5.51026	5.14036	5.47981	5.14595	5.55092	5.1737	5.5109	5.14857	5.51014	5.24091	5.41962
LDLRAD3	low density lipoprotein receptor class A domain containing 3	10.759	11.0913	-0.33233	-10.3088	0.00014772	0.064143	chr11	35943981	36232136	+	NM_001304263; NM_001304264; NM_174902; ENST00000315571; ENST00000524419; ENST00000528989; ENST00000529759; ENST00000532490; ENST00000534091; BC042754; BC136286; BC143824; OTTHUMT00000389083; OTTHUMT00000389084; OTTHUMT00000389085; OTTHUMT00000389086; OTTHUMT00000389087; OTTHUMT00000389088	143458	TC1100007293.hg.1	10.9412	10.6414	11.1476	10.7875	11.0138	10.7814	11.0976	10.6574	11.2479	10.8551	11.0996	10.8309
USP6NL	USP6 N-terminal like	9.24012	9.69521	-0.45509	-10.1953	0.00015579	0.065517	chr10	11453946	11611789	-	NM_001080491; NM_014688; NR_125732; ENST00000277575; ENST00000379237; ENST00000443016; ENST00000606752; ENST00000609104; ENST00000609853; BC042943; OTTHUMT00000046762; OTTHUMT00000046764; OTTHUMT00000470896; OTTHUMT00000471882; OTTHUMT00000471966; uc001iks.1	9712	TC1000009792.hg.1	9.71852	9.2795	9.65399	9.25149	9.741	9.29599	9.77054	9.156	9.71069	9.17771	9.57652	9.28004
EIF4EBP1	eukaryotic translation initiation factor 4E binding protein 1	9.0839	8.80584	0.27806	10.1077	0.00016239	0.065715	chr8	38030341	38060365	+	NM_004095; ENST00000338825; ENST00000520657; BC004459; BC058073; OTTHUMT00000376743; OTTHUMT00000376744	1978	TC0800007316.hg.1	8.88572	9.1828	8.80742	9.01479	8.80886	9.10669	8.85289	9.06089	8.73005	9.00056	8.75012	9.13767
FAM219A	family with sequence similarity 219, member A	9.53647	9.85787	-0.3214	-10.1208	0.00016138	0.065715	chr9	34398184	34458570	-	NM_001184940; NM_001184941; NM_001184942; NM_001184943; NM_001184945; NM_147202; ENST00000297620; ENST00000379078; ENST00000379080; ENST00000379081; ENST00000379084; ENST00000379087; ENST00000379089; ENST00000422409; ENST00000445726; BC041009; OTTHUMT00000052179; OTTHUMT00000052180; OTTHUMT00000052181; OTTHUMT00000052182; OTTHUMT00000052183; OTTHUMT00000052184; OTTHUMT00000052185; OTTHUMT00000251…	203259	TC0900009897.hg.1	9.8872	9.50571	9.83763	9.51968	9.85589	9.41134	9.8031	9.55854	9.9018	9.64333	9.86158	9.58021
PFDN2	prefoldin subunit 2	8.25994	7.85914	0.4008	10.0567	0.00016638	0.065987	chr1	161100556	161118111	-	NM_012394; ENST00000368010; ENST00000468311; BC012464; BC047042; OTTHUMT00000077100; OTTHUMT00000077101	5202	TC0100016158.hg.1	7.87827	8.31931	7.8973	8.25308	7.82023	8.26179	7.87014	8.26132	7.74575	8.27811	7.94316	8.18603
PRKY	protein kinase, Y-linked, pseudogene	5.31336	5.61929	-0.30593	-10.0213	0.00016921	0.065987	chrY	7273972	7381548	+	NR_028062; ENST00000472666; ENST00000495163; ENST00000528056; ENST00000533551; BC074851; BC074852; OTTHUMT00000085364; OTTHUMT00000088220; OTTHUMT00000088221; OTTHUMT00000386313	5616	TC0Y00006528.hg.1	5.51364	5.26945	5.59809	5.33714	5.65801	5.27189	5.65782	5.40355	5.6289	5.35447	5.65926	5.24364
CFI	complement factor I	11.3636	11.0949	0.26866	9.9512	0.000175	0.067027	chr4	109740692	109802179	-	NM_000204; ENST00000394634; ENST00000394635; ENST00000504853; ENST00000510800; ENST00000512148; ENST00000515512; ENST00000618244; BC020718; OTTHUMT00000363814; OTTHUMT00000363815; OTTHUMT00000363817; OTTHUMT00000363818; OTTHUMT00000364697	3426	TC0400011580.hg.1	11.1627	11.387	10.9678	11.2366	11.1157	11.5131	11.2253	11.4802	11.1226	11.3382	10.9754	11.2264
CLRN2	clarin 2	4.71149	4.20617	0.50532	9.89407	0.0001799	0.067693	chr4	17515165	17527104	+	NM_001079827; ENST00000511148; BC127863; OTTHUMT00000359990; uc003gpg.1	645104	TC0400006984.hg.1	4.17371	4.73713	4.18601	4.74498	4.16338	4.82965	4.21341	4.72878	4.21592	4.63474	4.28458	4.59366
SYNPO2	synaptopodin 2	4.74101	5.19565	-0.45464	-9.85612	0.00018324	0.067762	chr4	118842074	119061247	+	NM_001128933; NM_001128934; NM_001286754; NM_001286755; NM_133477; ENST00000307142; ENST00000429713; ENST00000434046; ENST00000448416; ENST00000504178; ENST00000610556; BC136256; BC150629; OTTHUMT00000364018; OTTHUMT00000364019; OTTHUMT00000364020; OTTHUMT00000364021; OTTHUMT00000480984; uc010inb.3	171024	TC0400008551.hg.1	5.21089	4.60675	5.2	4.89252	5.15685	4.71679	5.13114	4.7689	5.23969	4.78565	5.23533	4.67544
ZNF354B	zinc finger protein 354B	7.08279	7.39186	-0.30907	-9.68106	0.00019966	0.070788	chr5	178859953	178888122	+	NM_058230; ENST00000322434; ENST00000520377; ENST00000522624; ENST00000522714; BC104777; BC112111; OTTHUMT00000253482; OTTHUMT00000374388; OTTHUMT00000374389; OTTHUMT00000376351	117608	TC0500009669.hg.1	7.39982	7.04669	7.3411	7.16568	7.44486	7.04156	7.37624	7.04892	7.40528	7.08215	7.38386	7.11172
BTNL3	butyrophilin-like 3	4.53051	4.00012	0.53039	9.68419	0.00019935	0.070788	chr5	180988845	181006727	+	NM_197975; ENST00000342868; BC100800; BC100801; BC100802; OTTHUMT00000367176; uc003mmr.3	10917	TC0500009749.hg.1	3.92392	4.51746	4.02977	4.47787	3.92013	4.6765	3.99215	4.54986	4.06879	4.48465	4.06594	4.47673
INVS	inversin	11.6736	12.0317	-0.3581	-9.60862	0.00020696	0.070788	chr9	100099220	100301144	+	NM_014425; NM_183245; NR_051962; ENST00000262456; ENST00000262457; ENST00000374921; ENST00000460636; ENST00000466647; ENST00000480309; ENST00000496467; BC111761; BC112351; OTTHUMT00000053403; OTTHUMT00000053404; OTTHUMT00000053405; OTTHUMT00000053406; OTTHUMT00000053407; OTTHUMT00000053408; OTTHUMT00000053409	27130	TC0900008223.hg.1	11.9991	11.6197	12.0556	11.7771	12.0335	11.5915	11.9307	11.7165	12.1009	11.6758	12.0706	11.6612
PANX3	pannexin 3	4.1592	3.64531	0.51389	9.5992	0.00020793	0.070788	chr11	124611490	124620356	+	NM_052959; ENST00000284288; OTTHUMT00000387064	116337	TC1100009394.hg.1	3.77102	4.04602	3.61542	4.20294	3.67033	4.19236	3.66248	4.12816	3.54635	4.16576	3.60627	4.21997
WDR89	WD repeat domain 89	8.51224	9.0484	-0.53616	-9.65613	0.00020213	0.070788	chr14	63597039	63641923	-	NM_001008726; NM_001258272; NM_080666; ENST00000267522; ENST00000394942; ENST00000554717; ENST00000620954; BC010698; OTTHUMT00000276972; OTTHUMT00000411879; OTTHUMT00000411880	112840	TC1400009391.hg.1	9.05697	8.50823	8.97328	8.63831	9.09079	8.45219	9.00151	8.56638	9.03818	8.491	9.12965	8.41733
F2RL1	coagulation factor II (thrombin) receptor-like 1	10.1131	10.3334	-0.22028	-9.32918	0.00023826	0.078865	chr5	76818933	76835315	+	NM_005242; ENST00000296677; ENST00000514165; BC012453; BC018130; OTTHUMT00000219957; OTTHUMT00000368871	2150	TC0500007834.hg.1	10.3266	10.187	10.3588	10.0859	10.4687	10.1959	10.4262	10.2244	10.1881	10.0173	10.2318	9.96802
LMNB1	lamin B1	5.17196	5.63752	-0.46556	-9.32307	0.00023901	0.078865	chr5	126776623	126837020	+	NM_001198557; NM_005573; ENST00000261366; ENST00000395354; ENST00000460265; ENST00000463908; ENST00000472034; ENST00000492190; ENST00000494185; ENST00000504788; BC012295; BC103723; OTTHUMT00000250956; OTTHUMT00000259188; OTTHUMT00000259189; OTTHUMT00000259190; OTTHUMT00000259191; OTTHUMT00000259193; OTTHUMT00000371422; OTTHUMT00000371423	4001	TC0500008544.hg.1	5.64031	5.27923	5.6361	5.12253	5.65604	5.10744	5.70463	5.15423	5.51091	5.24474	5.67711	5.12361
FLNA	filamin A, alpha	10.0415	10.4486	-0.40705	-9.25189	0.0002479	0.080559	chrX	154348524	154374638	-	NM_001110556; NM_001456; ENST00000344736; ENST00000360319; ENST00000369850; ENST00000369856; ENST00000415241; ENST00000420627; ENST00000422373; ENST00000438732; ENST00000444578; ENST00000462590; ENST00000465144; ENST00000466319; ENST00000466325; ENST00000474072; ENST00000474358; ENST00000490936; ENST00000498411; ENST00000498491; ENST00000610817; uc010nuu.1	2316	TC0X00011194.hg.1	10.4856	9.89184	10.2796	9.92198	10.5152	10.0412	10.6036	10.2309	10.4508	10.1097	10.3567	10.0535
TMEM127	transmembrane protein 127	13.1175	13.4533	-0.3358	-8.94564	0.00029093	0.090433	chr2	96248516	96266013	-	NM_001193304; NM_017849; ENST00000258439; ENST00000432959; ENST00000435268; BC028575; BC039892; OTTHUMT00000252845; OTTHUMT00000338803; OTTHUMT00000338805	55654	TC0200013516.hg.1	13.4669	13.1011	13.3321	13.172	13.4971	13.0631	13.474	13.1303	13.4846	13.1317	13.4651	13.1069
CFB	complement factor B	14.2526	14.0165	0.23615	8.97255	0.00028681	0.090433	chr6	31945709	31952084	+	NM_001710; ENST00000425368; ENST00000452035; ENST00000460718; ENST00000461483; ENST00000465750; ENST00000467150; ENST00000467360; ENST00000472581; ENST00000482312; ENST00000482886; ENST00000483004; ENST00000497841; ENST00000498317; BC004143; BC007990; OTTHUMT00000076395; OTTHUMT00000076396; OTTHUMT00000268593; OTTHUMT00000268594; OTTHUMT00000268595; OTTHUMT00000268596; OTTHUMT00000268597; OTTHUMT…	629	TC0600014106.hg.1	14.1914	14.3746	13.8073	14.1593	14.1685	14.4013	14.1525	14.4081	13.9821	14.1559	13.7969	14.0165
PHF24	PHD finger protein 24	4.26843	3.88789	0.38054	8.96068	0.00028862	0.090433	chr9	34957487	34982544	+	NM_001304333; NM_015297; ENST00000242315; ENST00000440503; ENST00000476115; ENST00000486477; OTTHUMT00000052256; OTTHUMT00000052257; OTTHUMT00000052258; OTTHUMT00000470400	23349	TC0900007063.hg.1	3.88876	4.28101	3.94161	4.22689	3.91051	4.25355	3.90613	4.25308	3.77978	4.36093	3.90058	4.23514
ZNF852	zinc finger protein 852	8.16566	8.52303	-0.35737	-8.87555	0.000302	0.091228	chr3	44498970	44510640	-	NM_001287349; ENST00000436261; ENST00000463067; ENST00000489411; ENST00000616809; OTTHUMT00000344244; OTTHUMT00000344248; OTTHUMT00000344249	285346	TC0300010891.hg.1	8.48297	8.23983	8.52642	8.17491	8.48628	8.11943	8.56208	8.03695	8.51732	8.24185	8.56312	8.18098
DNAJB11	DnaJ (Hsp40) homolog, subfamily B, member 11	7.99842	7.52445	0.47397	8.8996	0.00029814	0.091228	chr3	186596976	186597203	+	ENST00000538831	51726	TC0300013912.hg.1	7.51125	8.01659	7.59133	8.06044	7.6035	7.92146	7.57585	7.90897	7.36675	8.01685	7.49803	8.06622
SULT2B1	sulfotransferase family 2B member 1	5.57581	5.28479	0.29102	8.84049	0.00030772	0.091666	chr19	48552075	48599427	+	NM_004605; NM_177973; ENST00000201586; ENST00000323090; ENST00000594274; ENST00000597923; BC034694; OTTHUMT00000466140; OTTHUMT00000466141; OTTHUMT00000466142; OTTHUMT00000466144	6820	TC1900008476.hg.1	5.33494	5.53409	5.30361	5.58598	5.21602	5.60499	5.30668	5.5807	5.22576	5.61	5.32174	5.53913
FOXF1	forkhead box F1	7.49426	7.03806	0.4562	8.81072	0.00031268	0.091868	chr16	86510527	86515418	+	NM_001451; ENST00000262426; BC089442; OTTHUMT00000269103	2294	TC1600008735.hg.1	7.08464	7.37803	7.07041	7.4627	7.0932	7.47147	6.9618	7.55901	7.05388	7.51947	6.96444	7.57488
GFI1B	growth factor independent 1B transcription repressor	4.55968	4.1374	0.42227	8.75179	0.00032278	0.093555	chr9	132945533	132991697	+	NM_001135031; NM_004188; ENST00000339463; ENST00000372122; ENST00000372123; ENST00000631293; BC043371; OTTHUMT00000054809; OTTHUMT00000054810; OTTHUMT00000393840; OTTHUMT00000481765	8328	TC0900009043.hg.1	4.2483	4.4891	4.11349	4.58573	4.08703	4.5952	4.1368	4.55969	4.061	4.61983	4.17781	4.5085
ERICH4	glutamate rich 4	4.93636	5.06412	-0.12776	-8.7225	0.00032795	0.093784	chr19	41443158	41444765	+	NM_001130514; ENST00000378187; OTTHUMT00000474465	100170765	TC1900008151.hg.1	5.04019	4.95611	5.09716	4.92368	5.04208	4.94236	5.05596	4.91925	5.06064	4.95106	5.0887	4.92571
MAGEL2	MAGE family member L2	5.90752	5.43932	0.46821	8.68286	0.0003351	0.094568	chr15	23643544	23647846	-	NM_019066; ENST00000532292; OTTHUMT00000395182	54551	TC1500008726.hg.1	5.45737	5.90765	5.36845	5.95394	5.34144	5.94899	5.50355	5.83054	5.53924	5.8382	5.42584	5.96584
PPOX	protoporphyrinogen oxidase	6.28583	6.13752	0.14831	8.43199	0.00038489	0.094675	chr1	161166391	161178013	+	NM_000309; NM_001122764; ENST00000352210; ENST00000367999; ENST00000460611; ENST00000462866; ENST00000462977; ENST00000466452; ENST00000468968; ENST00000470607; ENST00000479246; ENST00000490768; ENST00000494216; ENST00000495483; ENST00000497522; ENST00000535223; ENST00000537523; ENST00000537829; ENST00000539753; ENST00000541818; ENST00000544598; BC002357; OTTHUMT00000082992; OTTHUMT00000082993; O…	5498	TC0100010336.hg.1	6.14039	6.27763	6.13721	6.28141	6.11427	6.30207	6.1125	6.26926	6.14039	6.33135	6.18037	6.25325
MYOG	myogenin (myogenic factor 4)	5.59588	5.26213	0.33375	8.38853	0.00039439	0.094675	chr1	203083129	203086038	-	NM_002479; ENST00000241651; BC053899; OTTHUMT00000100279	4656	TC0100016977.hg.1	5.24173	5.68009	5.31546	5.53587	5.22431	5.66414	5.24684	5.59521	5.30958	5.53273	5.23488	5.56723
SAP130	Sin3A associated protein 130kDa	10.5213	11.0614	-0.54013	-8.35879	0.00040104	0.094675	chr2	127941217	128028120	-	NM_001145928; NM_024545; ENST00000259234; ENST00000259235; ENST00000357702; ENST00000424298; ENST00000450957; BC117255; BC143898; OTTHUMT00000254436; OTTHUMT00000254437; OTTHUMT00000331180; OTTHUMT00000331181; uc010fmd.2	79595	TC0200014192.hg.1	11.0319	10.516	10.9924	10.6244	11.1191	10.4197	11.1253	10.4268	10.9815	10.6385	11.1182	10.5023
NPNT	nephronectin	12.5008	12.9023	-0.40142	-8.31014	0.00041223	0.094675	chr4	105894775	106004027	+	NM_001033047; NM_001184690; NM_001184691; NM_001184692; NM_001184693; ENST00000305572; ENST00000379987; ENST00000427316; ENST00000453617; ENST00000503451; ENST00000504304; ENST00000504787; ENST00000505821; ENST00000505917; ENST00000506056; ENST00000506666; ENST00000511518; ENST00000513430; ENST00000514622; ENST00000514632; ENST00000514837; OTTHUMT00000364083; OTTHUMT00000364084; OTTHUMT0000036408…	255743	TC0400008331.hg.1	12.8906	12.6045	12.8006	12.5727	12.8924	12.4527	13.0067	12.4833	12.8953	12.4608	12.9281	12.431
ATP6V1B2	ATPase, H+ transporting, lysosomal 56/58kDa, V1 subunit B2	13.3317	13.4481	-0.11633	-8.3889	0.0003943	0.094675	chr8	20197193	20226819	+	NM_001693; ENST00000276390; ENST00000519667; ENST00000520830; ENST00000521442; ENST00000523478; ENST00000523482; BC003100; BC030640; OTTHUMT00000253732; OTTHUMT00000375124; OTTHUMT00000375125; OTTHUMT00000375126; OTTHUMT00000375127; OTTHUMT00000375128	526	TC0800006933.hg.1	13.3886	13.328	13.5084	13.374	13.4273	13.2868	13.4413	13.2894	13.4584	13.3421	13.4645	13.3703
AZIN1	antizyme inhibitor 1	12.876	13.0572	-0.18127	-8.36489	0.00039967	0.094675	chr8	102826302	102872412	-	NM_001301668; NM_015878; NM_148174; ENST00000337198; ENST00000347770; ENST00000518353; ENST00000518697; ENST00000518940; ENST00000520402; ENST00000521536; ENST00000522311; ENST00000523071; BC013420; BC019279; OTTHUMT00000380133; OTTHUMT00000380135; OTTHUMT00000380136; OTTHUMT00000380138; OTTHUMT00000380139; OTTHUMT00000380140; OTTHUMT00000380141; OTTHUMT00000380142; OTTHUMT00000380464	51582	TC0800012447.hg.1	13.0092	12.8279	13.0944	12.8746	13.0388	12.9287	13.0315	12.8833	13.1314	12.871	13.0382	12.8703
C10orf25	chromosome 10 open reading frame 25	5.87442	5.45331	0.42111	8.41747	0.00038803	0.094675	chr10	44993932	45000910	-	NM_001039380; NR_126421; BC130369; BC130395	220979	TC1000010483.hg.1	5.43398	5.7552	5.53015	5.78035	5.4291	5.96277	5.41036	5.87247	5.50453	5.89861	5.41173	5.97711
VEGFB	vascular endothelial growth factor B	9.06226	8.86651	0.19574	8.43783	0.00038363	0.094675	chr11	64234538	64239264	+	NM_001243733; NM_003377; ENST00000309422; ENST00000426086; ENST00000541681; ENST00000543462; BC008818; OTTHUMT00000396393; OTTHUMT00000396394; OTTHUMT00000396395; OTTHUMT00000396396	7423	TC1100007940.hg.1	8.85531	9.0782	8.85955	9.06429	8.83028	9.0674	8.83047	9.08814	8.91135	9.03204	8.91212	9.04347
ATM	ATM serine/threonine kinase	12.2536	12.7507	-0.49708	-8.29861	0.00041493	0.094675	chr11	108222484	108369102	+	NM_000051; ENST00000278616; ENST00000419286; ENST00000452508; ENST00000524792; ENST00000525012; ENST00000525056; ENST00000525178; ENST00000525537; ENST00000526567; ENST00000527181; ENST00000527389; ENST00000527805; ENST00000527891; ENST00000529588; ENST00000530958; ENST00000531525; ENST00000531957; ENST00000532765; ENST00000532931; ENST00000533526; ENST00000533690; ENST00000533733; ENST0000053397…	472	TC1100008985.hg.1	12.8388	12.0881	12.7068	12.401	12.713	12.2503	12.6855	12.2564	12.784	12.2732	12.7761	12.2526
OR52E8	olfactory receptor, family 52, subfamily E, member 8	4.81701	4.34353	0.47347	8.30274	0.00041396	0.094675	chr11	5856674	5857734	-	NM_001005168; ENST00000537935; BC137030; BC137041; OTTHUMT00000401145	390079	TC1100009948.hg.1	4.29713	4.89968	4.29828	4.84224	4.4319	4.69453	4.35938	4.76212	4.30362	4.92559	4.37089	4.77789
KIRREL3	kin of IRRE like 3 (Drosophila)	7.31139	6.93711	0.37428	8.3555	0.00040179	0.094675	chr11	126423359	127003460	-	NM_001161707; NM_001301097; NM_032531; ENST00000416561; ENST00000525144; ENST00000525704; ENST00000526519; ENST00000526764; ENST00000529097; ENST00000532647; ENST00000533026; ENST00000547738; ENST00000549874; BC101775; BC101801; OTTHUMT00000386479; OTTHUMT00000386480; OTTHUMT00000386481; OTTHUMT00000386482; OTTHUMT00000386483; OTTHUMT00000386484; OTTHUMT00000386485; OTTHUMT00000405151; OTTHUMT000…	84623	TC1100012750.hg.1	6.89212	7.36048	6.94421	7.31103	6.90884	7.25529	6.9025	7.32887	6.89654	7.35967	7.07847	7.25299
ASB8	ankyrin repeat and SOCS box containing 8	12.9392	13.0742	-0.13499	-8.486	0.00037347	0.094675	chr12	48147788	48181213	-	NM_024095; ENST00000317697; ENST00000535055; ENST00000535988; ENST00000536071; ENST00000536549; ENST00000536938; ENST00000536953; ENST00000537754; ENST00000539464; ENST00000539503; ENST00000539528; ENST00000539865; ENST00000540143; ENST00000540212; ENST00000540782; ENST00000545791; ENST00000548228; ENST00000629941; BC001321	140461	TC1200010569.hg.1	13.0518	12.9479	13.082	13.0086	13.0661	12.9123	13.0558	12.9131	13.1043	12.9254	13.0852	12.9279
GJD2	gap junction protein delta 2	10.6875	11.1032	-0.41569	-8.4534	0.00038031	0.094675	chr15	34751032	34754965	-	NM_020660; ENST00000290374; BC069339; BC112110; BC112114; BC143788; OTTHUMT00000251875	57369	TC1500009001.hg.1	11.1528	10.6236	11.0669	10.8561	10.9261	10.5123	11.006	10.5936	11.2307	10.8473	11.2365	10.692
CES1	carboxylesterase 1	6.64857	6.28572	0.36285	8.37376	0.00039768	0.094675	chr16	55802851	55833337	-	NM_001025195; NM_001266; ENST00000360526; ENST00000361503; ENST00000422046; ENST00000563005; ENST00000563241; ENST00000565403; ENST00000565568; ENST00000566555; ENST00000569260; BC110338; OTTHUMT00000433279; OTTHUMT00000433282; OTTHUMT00000433283; OTTHUMT00000433284; OTTHUMT00000433285; OTTHUMT00000433286; OTTHUMT00000433287; OTTHUMT00000433288; OTTHUMT00000433289	1066	TC1600010394.hg.1	6.30442	6.59817	6.30097	6.61257	6.26448	6.72239	6.23737	6.75667	6.35018	6.58908	6.25689	6.61255
ASGR2	asialoglycoprotein receptor 2	4.65391	4.29339	0.36052	8.31664	0.00041071	0.094675	chr17	7101322	7115700	-	NM_001181; NM_001201352; NM_080912; NM_080913; NM_080914; ENST00000254850; ENST00000355035; ENST00000446679; ENST00000450034; ENST00000574868; ENST00000576487; BC017251; OTTHUMT00000220002; OTTHUMT00000220003; OTTHUMT00000439918; OTTHUMT00000439920; OTTHUMT00000439921; OTTHUMT00000439938	433	TC1700009613.hg.1	4.28505	4.55616	4.33017	4.65227	4.23377	4.70969	4.23871	4.7237	4.30552	4.6869	4.3671	4.59473
PLAGL2	pleiomorphic adenoma gene-like 2	8.05099	8.4017	-0.35071	-8.58698	0.00035317	0.094675	chr20	32192503	32207791	-	NM_002657; ENST00000246229; BC023655; OTTHUMT00000078615	5326	TC2000008845.hg.1	8.26561	8.0625	8.48711	8.03602	8.41011	7.9685	8.33402	8.07654	8.45116	8.07584	8.46216	8.08653
BIK	BCL2-interacting killer (apoptosis-inducing)	5.89585	5.38419	0.51166	8.43645	0.00038393	0.094675	chr22	43110748	43129712	+	NM_001197; ENST00000216115; BC001599; OTTHUMT00000319676; uc003bdk.3	638	TC2200007544.hg.1	5.32085	5.97287	5.39945	5.86676	5.44458	5.86409	5.51048	5.79099	5.31232	5.9162	5.31744	5.96419
PPIL2	peptidylprolyl isomerase (cyclophilin)-like 2	12.0962	12.3718	-0.27557	-8.47951	0.00037482	0.094675	chr22	21665984	21700015	+	NM_014337; NM_148175; NM_148176; ENST00000335025; ENST00000398831; ENST00000406385; ENST00000417788; ENST00000446951; ENST00000458567; ENST00000462188; ENST00000484439; ENST00000485930; ENST00000496819; ENST00000498109; ENST00000626352; BC000022; BC028385; OTTHUMT00000075028; OTTHUMT00000320202; OTTHUMT00000320203; OTTHUMT00000320204; OTTHUMT00000320205; OTTHUMT00000320206; OTTHUMT00000320207; OT…	23759	TC2200009204.hg.1	12.3307	12.0986	12.3891	12.0728	12.361	12.0801	12.369	12.073	12.3511	12.2042	12.4298	12.0487
IRF6	interferon regulatory factor 6	9.04208	9.3964	-0.35432	-8.25404	0.00042559	0.095083	chr1	209785623	209806175	-	NM_001206696; NM_006147; ENST00000367021; ENST00000456314; ENST00000464698; ENST00000542854; BC014852; OTTHUMT00000088827; OTTHUMT00000088828; OTTHUMT00000088829; uc010psm.2	3664	TC0100017172.hg.1	9.34097	9.12319	9.33488	9.07231	9.44588	8.9897	9.43852	9.03496	9.36476	9.05071	9.45337	8.98159
MUC3A	mucin 3A, cell surface associated	9.42328	9.84648	-0.4232	-8.25813	0.00042459	0.095083	chr7	100949420	100968346	+	NM_005960; ENST00000379458; ENST00000414964; ENST00000483366; ENST00000614399; OTTHUMT00000347215; OTTHUMT00000347216; OTTHUMT00000347218; OTTHUMT00000347219	4584	TC0700008574.hg.1	10.0055	9.43129	9.77844	9.36631	10.004	9.63861	9.76573	9.50465	9.90132	9.33076	9.62389	9.26804
TCEAL2	transcription elongation factor A (SII)-like 2	9.72047	9.41895	0.30152	8.22353	0.00043307	0.095695	chrX	102125688	102127712	+	NM_080390; ENST00000329035; ENST00000372780; ENST00000476749; BC093932; BC104764; OTTHUMT00000057605; OTTHUMT00000057606	140597	TC0X00007965.hg.1	9.39627	9.61177	9.52154	9.71204	9.29068	9.62625	9.32047	9.76033	9.52241	9.83797	9.46236	9.77447
PTBP1; MIR4745	polypyrimidine tract binding protein 1; microRNA 4745	14.0476	14.3059	-0.25834	-8.20675	0.00043725	0.095695	chr19	797075	812327	+	NM_002819; NM_031990; NM_031991; NR_039900; ENST00000349038; ENST00000350092; ENST00000356948; ENST00000394601; ENST00000577608; ENST00000585535; ENST00000585856; ENST00000585932; ENST00000585956; ENST00000586481; ENST00000586944; ENST00000587094; ENST00000587136; ENST00000587191; ENST00000589575; ENST00000589883; ENST00000590887; ENST00000592113; ENST00000592804; ENST00000621737; ENST00000627714…	5725; 100616459	TC1900006488.hg.1	14.295	14.013	14.2362	14.0898	14.3354	13.9755	14.3382	14.0604	14.2935	14.1035	14.3373	14.0431
KIF4B	kinesin family member 4B	3.96707	3.39262	0.57444	8.11398	0.00046125	0.096047	chr5	155013700	155018132	+	NM_001099293; ENST00000435029; OTTHUMT00000377478	285643	TC0500009185.hg.1	3.46414	3.92587	3.41806	3.9122	3.26663	4.12533	3.32509	4.0349	3.40661	3.92434	3.47521	3.87976
OR2A14; OR2A2	olfactory receptor, family 2, subfamily A, member 14; olfactory receptor, family 2, subfamily A, member 2	3.63643	3.33926	0.29717	8.12228	0.00045904	0.096047	chr7	144109514	144130069	+	NM_001001659; NM_001005480; ENST00000408899; ENST00000408979; ENST00000627593; BC136742; BC136889; OTTHUMT00000349978; OTTHUMT00000349980	135941; 442361	TC0700009522.hg.1	3.39222	3.56499	3.29209	3.70884	3.37691	3.61141	3.31116	3.65059	3.30404	3.6605	3.35912	3.62227
C9orf91	chromosome 9 open reading frame 91	9.53617	9.35835	0.17782	8.16742	0.00044724	0.096047	chr9	114611206	114646423	+	NM_153045; ENST00000288502; ENST00000374049; ENST00000471206; ENST00000482552; BC107133; BC107134; OTTHUMT00000053779; OTTHUMT00000053780; OTTHUMT00000053781; OTTHUMT00000053782	203197	TC0900008516.hg.1	9.36912	9.47746	9.34094	9.58937	9.31522	9.54061	9.35495	9.4924	9.4274	9.58555	9.34245	9.53162
EQTN	equatorin, sperm acrosome associated	4.54626	5.10142	-0.55516	-8.12679	0.00045784	0.096047	chr9	27284656	27297139	-	NM_001161585; NM_020641; ENST00000380031; ENST00000380032; ENST00000484994; ENST00000537675; BC137351; BC137352; BC144602; OTTHUMT00000055499; OTTHUMT00000055500; OTTHUMT00000055501	54586	TC0900009775.hg.1	4.97988	4.64151	5.1213	4.48129	5.12729	4.51823	5.07704	4.62108	5.06697	4.59253	5.23603	4.42292
RBM4B	RNA binding motif protein 4B	7.69451	7.89303	-0.19853	-8.14527	0.00045298	0.096047	chr11	66664994	66677921	-	NM_001286135; NM_031492; ENST00000310046; ENST00000524637; ENST00000525754; ENST00000528106; ENST00000529195; ENST00000531036; ENST00000531969; ENST00000534198; BC003503; BC004951; OTTHUMT00000393851; OTTHUMT00000393852; OTTHUMT00000393853; OTTHUMT00000393854; OTTHUMT00000393855; OTTHUMT00000393856; OTTHUMT00000393857; OTTHUMT00000393858	83759	TC1100011299.hg.1	7.87107	7.72923	7.94581	7.69566	7.8602	7.68677	7.91937	7.63719	7.90329	7.69355	7.85845	7.72465
PER3	period circadian clock 3	11.8703	12.0355	-0.1652	-8.06621	0.00047421	0.096866	chr1	7784320	7845180	+	NM_001289861; NM_001289862; NM_001289863; NM_001289864; NM_016831; ENST00000361923; ENST00000377532; ENST00000377541; ENST00000463106; ENST00000473653; ENST00000494684; ENST00000602883; ENST00000613533; ENST00000614998; BC146781; OTTHUMT00000003606; OTTHUMT00000003607; OTTHUMT00000003608; OTTHUMT00000003609; OTTHUMT00000097956; OTTHUMT00000097957; OTTHUMT00000467520; uc001aon.3	8863	TC0100006725.hg.1	12.0052	11.8095	12.0525	11.8554	11.9866	11.7698	11.9632	11.7905	12.1107	11.9905	12.0947	12.0062
OR8G1	olfactory receptor, family 8, subfamily G, member 1 (gene/pseudogene)	3.62144	3.95524	-0.3338	-8.06718	0.00047394	0.096866	chr11	124249676	124250611	+	NM_001002905; NR_045681; ENST00000341493; OTTHUMT00000479065	26494	TC1100009384.hg.1	3.99531	3.50923	3.95564	3.62723	4.02994	3.63344	3.94561	3.64217	3.86307	3.67902	3.94188	3.63754
GRIK3	glutamate receptor, ionotropic, kainate 3	3.45404	3.2393	0.21474	7.9518	0.00050707	0.098869	chr1	36795527	37034243	-	NM_000831; ENST00000373091; ENST00000373093; ENST00000462621; ENST00000479620; OTTHUMT00000012053; OTTHUMT00000012054; OTTHUMT00000012055; OTTHUMT00000012056	2899	TC0100013730.hg.1	3.26179	3.44109	3.2118	3.476	3.22915	3.47781	3.23688	3.43707	3.30864	3.41654	3.18752	3.47574
NAA25	N(alpha)-acetyltransferase 25, NatB auxiliary subunit	5.07707	5.45045	-0.37338	-8.00936	0.00049021	0.098869	chr12	112026689	112109022	-	NM_024953; ENST00000261745; ENST00000547133; ENST00000548181; ENST00000548627; ENST00000549711; ENST00000550701; ENST00000551858; ENST00000552527; BC113585; BC113587; OTTHUMT00000405205; OTTHUMT00000405206; OTTHUMT00000405207; OTTHUMT00000405208; OTTHUMT00000405209; OTTHUMT00000405210; OTTHUMT00000405211; OTTHUMT00000405212	80018	TC1200011965.hg.1	5.42418	5.0895	5.35898	5.13036	5.52839	5.01264	5.4009	5.13129	5.51517	5.04473	5.47506	5.05388
VPS9D1	VPS9 domain containing 1	6.57379	6.21406	0.35972	7.99612	0.00049403	0.098869	chr16	89707133	89720986	-	NM_004913; ENST00000389386; ENST00000561976; ENST00000563798; ENST00000565023; ENST00000565452; ENST00000567379; ENST00000568691; ENST00000614968; OTTHUMT00000422507; OTTHUMT00000422508; OTTHUMT00000422509; OTTHUMT00000422510; OTTHUMT00000422511; OTTHUMT00000422512; OTTHUMT00000423078	9605	TC1600011290.hg.1	6.22922	6.5933	6.16445	6.69483	6.18499	6.59773	6.2325	6.53867	6.25652	6.45595	6.2167	6.56224
RHBDL3	rhomboid, veinlet-like 3 (Drosophila)	5.39082	4.80887	0.58196	7.95781	0.00050528	0.098869	chr17	32266176	32324661	+	NM_138328; ENST00000269051; ENST00000431505; ENST00000536287; ENST00000538145; ENST00000578006; ENST00000582967; BC100975; BC100977; BC100978; OTTHUMT00000447118; OTTHUMT00000447119; OTTHUMT00000447120; OTTHUMT00000447121; OTTHUMT00000447122; OTTHUMT00000447123; uc002hhe.1	162494	TC1700012229.hg.1	4.80477	5.3985	4.90857	5.30434	4.70947	5.55757	4.7506	5.44035	4.78364	5.37371	4.89616	5.27046
DOK5	docking protein 5	5.43771	5.17358	0.26413	7.97945	0.00049889	0.098869	chr20	54475472	54651171	+	NM_001294161; NM_018431; NM_177959; ENST00000262593; ENST00000395939; ENST00000484860; ENST00000491469; BC008992; OTTHUMT00000079777; OTTHUMT00000079778; OTTHUMT00000079779; OTTHUMT00000259221	55816	TC2000007797.hg.1	5.19821	5.51666	5.21988	5.41487	5.17709	5.45952	5.19101	5.46319	5.15516	5.30246	5.10011	5.46954
ZER1	zyg-11 related, cell cycle regulator	10.2884	10.6334	-0.34498	-7.8777	0.00052979	0.099771	chr9	128729786	128772414	-	NM_006336; ENST00000291900; ENST00000414921; ENST00000427848; ENST00000494461; BC052563; OTTHUMT00000054491; OTTHUMT00000054492; OTTHUMT00000054493; OTTHUMT00000054494	10444	TC0900011655.hg.1	10.5653	10.3846	10.6482	10.3102	10.5984	10.11	10.6121	10.3382	10.7029	10.3089	10.6733	10.2784
ART1	ADP-ribosyltransferase 1	5.16051	4.54374	0.61677	7.8882	0.0005265	0.099771	chr11	3645128	3664416	+	NM_004314; ENST00000250693; ENST00000529556; BC069102; BC111729; OTTHUMT00000032765; OTTHUMT00000393096; uc001lye.1	417	TC1100006629.hg.1	4.58825	5.04125	4.48948	5.27634	4.46102	5.28033	4.62923	5.10629	4.44737	5.20944	4.64709	5.04938
RRN3	RRN3 homolog, RNA polymerase I transcription factor	10.5544	10.8608	-0.30641	-7.87608	0.0005303	0.099771	chr16	15060022	15094335	-	NM_001301064; NM_018427; ENST00000198767; ENST00000327307; ENST00000429751; ENST00000561685; ENST00000563559; ENST00000564131; BC132688; BC132690; OTTHUMT00000252087; OTTHUMT00000422444; OTTHUMT00000422445; OTTHUMT00000422446; OTTHUMT00000422447; OTTHUMT00000422448	54700	TC1600009514.hg.1	10.8597	10.5498	10.8941	10.5316	10.7467	10.4449	10.8792	10.5792	10.8237	10.6847	10.9615	10.5362
ABCG1	ATP binding cassette subfamily G member 1	10.1886	10.3429	-0.15432	-7.89363	0.0005248	0.099771	chr21	42199689	42297244	+	NM_004915; NM_016818; NM_207174; NM_207627; NM_207628; NM_207629; ENST00000343687; ENST00000347800; ENST00000361802; ENST00000398437; ENST00000398449; ENST00000398457; ENST00000450121; ENST00000462050; ENST00000467818; ENST00000472587; ENST00000496783; BC029158; OTTHUMT00000195313; OTTHUMT00000195314; OTTHUMT00000195315; OTTHUMT00000195316; OTTHUMT00000195317; OTTHUMT00000195318; OTTHUMT000001953…	9619	TC2100007241.hg.1	10.3577	10.1427	10.3175	10.246	10.2694	10.1056	10.2827	10.1469	10.4141	10.2468	10.4161	10.2437
ANO10	anoctamin 10	4.02016	4.28474	-0.26458	-7.80867	0.00055205	0.10296	chr3	43636309	43691572	-	ENST00000486959; ENST00000495772; OTTHUMT00000344421; OTTHUMT00000344422	55129	TC0300013963.hg.1	4.27848	4.03185	4.32321	3.99155	4.2493	4.06296	4.23004	4.07123	4.30357	4.01164	4.32382	3.95171
GLTSCR1L	GLTSCR1-like	8.91134	9.43642	-0.52508	-7.77981	0.00056169	0.10385	chr6	42821056	42868558	+	NM_015349; ENST00000394168; BC130302; uc003osp.1	23506	TC0600014126.hg.1	9.54749	8.80128	9.3678	8.9791	9.40205	8.87248	9.45163	8.80947	9.37607	9.08481	9.47351	8.9209
PDIA6	protein disulfide isomerase family A, member 6	13.5336	13.3738	0.15976	7.69009	0.00059294	0.10598	chr2	10783391	10837977	-	NM_001282704; NM_001282705; NM_001282706; NM_001282707; NM_005742; ENST00000272227; ENST00000381611; ENST00000404371; ENST00000404824; ENST00000458536; ENST00000489662; ENST00000540494; ENST00000617249; BC001312; OTTHUMT00000206933; OTTHUMT00000323575; OTTHUMT00000323576; OTTHUMT00000323578; OTTHUMT00000323579	10130	TC0200011731.hg.1	13.3632	13.581	13.2923	13.4898	13.3743	13.5625	13.4244	13.5317	13.3773	13.5333	13.4114	13.5035
ZNF76	zinc finger protein 76	9.6352	9.78063	-0.14542	-7.71617	0.00058365	0.10598	chr6	35258909	35295987	+	NM_001292032; NM_003427; ENST00000229405; ENST00000339411; ENST00000373953; ENST00000460229; ENST00000469195; ENST00000479226; ENST00000482946; ENST00000484932; ENST00000486891; ENST00000491400; ENST00000498555; BC000133; BC002549; OTTHUMT00000040279; OTTHUMT00000040280; OTTHUMT00000040281; OTTHUMT00000355685; OTTHUMT00000355686; OTTHUMT00000355687; OTTHUMT00000355689; OTTHUMT00000355728; OTTHUMT…	7629	TC0600007789.hg.1	9.77262	9.61759	9.81229	9.6948	9.67253	9.57152	9.77765	9.57634	9.8307	9.73014	9.81798	9.62084
SCRIB	Zhang2013 ALT_ACCEPTOR, ALT_DONOR, coding, INTERNAL, intronic best transcript NM_182706	5.43031	4.81832	0.61199	7.70852	0.00058636	0.10598	chr8	143809066	143809365	-	hsa_circ_0092290	-	TC0800012166.hg.1	4.91193	5.30848	4.89312	5.39926	4.78749	5.49556	4.64414	5.54647	4.91964	5.36524	4.75358	5.46684
SCUBE1	signal peptide, CUB domain, EGF-like 1	6.51509	6.18225	0.33283	7.69524	0.0005911	0.10598	chr22	43270132	43272539	-	ENST00000470433; ENST00000477991; OTTHUMT00000319588; OTTHUMT00000319589	80274	TC2200008908.hg.1	6.16824	6.56229	6.25469	6.44722	6.11201	6.59135	6.2011	6.51829	6.13896	6.51533	6.21851	6.45604
TCP11	t-complex 11, testis-specific	4.35168	3.77435	0.57733	7.65197	0.00060685	0.10757	chr6	35118071	35148610	-	NM_001093728; NM_001261817; NM_001261818; NM_001261819; NM_001261820; NM_001261821; NM_018679; ENST00000244645; ENST00000311875; ENST00000373974; ENST00000373979; ENST00000394696; ENST00000412155; ENST00000418521; ENST00000427376; ENST00000444780; ENST00000445851; ENST00000455706; ENST00000469514; ENST00000479418; ENST00000486638; ENST00000492680; ENST00000502480; ENST00000503195; ENST00000503908…	6954	TC0600011605.hg.1	3.89242	4.16846	3.81271	4.30276	3.66552	4.46808	3.73074	4.36548	3.83372	4.38419	3.71099	4.42112
SLU7	SLU7 homolog, splicing factor	9.81125	9.64938	0.16187	7.63399	0.00061354	0.10786	chr5	160401641	160421711	-	NM_006425; ENST00000297151; ENST00000518268; ENST00000519349; ENST00000520664; ENST00000520841; ENST00000521190; ENST00000521320; ENST00000521826; ENST00000523219; BC010634; OTTHUMT00000252673; OTTHUMT00000374145; OTTHUMT00000374146; OTTHUMT00000374147; OTTHUMT00000374148; OTTHUMT00000374149; OTTHUMT00000374150; OTTHUMT00000374151; OTTHUMT00000374152	10569	TC0500012663.hg.1	9.63752	9.7841	9.60167	9.81575	9.66557	9.76021	9.68529	9.80917	9.66644	9.82906	9.63978	9.86922
TMPRSS5	transmembrane protease, serine 5	3.91427	3.55378	0.36049	7.61704	0.00061993	0.1081	chr11	113687546	113786786	-	NM_001288749; NM_001288750; NM_001288751; NM_001288752; NM_030770; NR_110046; NR_110047; ENST00000299882; ENST00000536856; ENST00000538091; ENST00000538770; ENST00000538955; ENST00000539732; ENST00000540540; ENST00000544476; ENST00000544634; ENST00000545265; ENST00000545412; ENST00000545579; BC121802; BC121803; OTTHUMT00000398650; OTTHUMT00000398651; OTTHUMT00000398652; OTTHUMT00000398653; OTTHUM…	80975	TC1100012352.hg.1	3.6243	3.84685	3.44072	3.99404	3.5339	3.94586	3.59861	3.87143	3.56949	3.90524	3.55566	3.9222
PRPF40A	PRP40 pre-mRNA processing factor 40 homolog A	11.2118	10.9119	0.2999	7.58264	0.00063314	0.10951	chr2	152651593	152717997	-	NM_017892; ENST00000354363; ENST00000410080; ENST00000448428; ENST00000450303; ENST00000467114; ENST00000471167; ENST00000471701; ENST00000472760; ENST00000486100; ENST00000489741; ENST00000493468; ENST00000545856; OTTHUMT00000333559; OTTHUMT00000333560; OTTHUMT00000333561; OTTHUMT00000333562; OTTHUMT00000333564; OTTHUMT00000333566; OTTHUMT00000333567; OTTHUMT00000333570; OTTHUMT00000333571; OTTH…	55660	TC0200014631.hg.1	10.9255	11.1445	10.9651	11.1792	10.8915	11.2797	10.8721	11.2688	10.9424	11.1445	10.8746	11.2538
OR2L3	olfactory receptor, family 2, subfamily L, member 3	4.20016	3.59798	0.60217	7.54006	0.00064995	0.11082	chr1	248060662	248061673	+	NM_001004687; ENST00000359959; BC137039; BC137040; OTTHUMT00000096852; uc001idx.1	391192	TC0100012345.hg.1	3.51235	4.16893	3.60482	4.25514	3.61413	4.16376	3.74054	4.04514	3.66606	4.21299	3.45	4.35499
LCP1	lymphocyte cytosolic protein 1 (L-plastin)	7.58393	7.86211	-0.27818	-7.53733	0.00065105	0.11082	chr13	46125920	46211871	-	NM_002298; ENST00000323076; ENST00000398576; ENST00000416500; ENST00000442275; ENST00000460190; ENST00000469227; ENST00000494531; BC007673; BC010271; OTTHUMT00000044794; OTTHUMT00000044795; OTTHUMT00000044796; OTTHUMT00000044797; OTTHUMT00000044798; OTTHUMT00000044800	3936	TC1300008840.hg.1	7.91678	7.54319	7.76781	7.59843	7.82506	7.66379	7.99245	7.68114	7.91305	7.57152	7.7575	7.44549
GSTM2	glutathione S-transferase mu 2 (muscle)	4.34627	3.92589	0.42038	7.48838	0.00067107	0.11233	chr1	109705231	109709551	+	ENST00000624726; OTTHUMT00000446293	2946	TC0100018264.hg.1	3.97332	4.23911	3.97269	4.29066	3.8705	4.42619	3.83886	4.45446	3.96876	4.32959	3.93119	4.33762
ZNF311	zinc finger protein 311	5.0928	4.34002	0.75278	7.45654	0.00068449	0.11233	chr6	28994785	29005316	-	NM_001010877; ENST00000377179; ENST00000483450; BC136745; OTTHUMT00000076631; OTTHUMT00000192610	282890	TC0600011287.hg.1	4.41702	4.94406	4.42066	4.97093	4.22582	5.32363	4.21708	5.24144	4.3582	5.05706	4.40134	5.01966
EPB41L4B	erythrocyte membrane protein band 4.1 like 4B	13.2343	13.4767	-0.24239	-7.42496	0.00069812	0.11233	chr9	109171974	109320964	-	NM_018424; NM_019114; ENST00000374557; ENST00000374566; OTTHUMT00000053592; OTTHUMT00000053593	54566	TC0900011160.hg.1	13.465	13.3723	13.4712	13.2402	13.4509	13.1756	13.4543	13.1422	13.4865	13.2448	13.5321	13.2305
TNS2	tensin 2	6.15654	6.45159	-0.29505	-7.4278	0.00069688	0.11233	chr12	53046969	53064378	+	NM_015319; NM_170754; NM_198316; ENST00000314250; ENST00000314276; ENST00000379902; ENST00000546602; ENST00000546759; ENST00000546772; ENST00000547223; ENST00000549311; ENST00000549498; ENST00000549700; ENST00000549789; ENST00000550048; ENST00000550660; ENST00000551302; ENST00000551583; ENST00000551693; ENST00000552168; ENST00000552403; ENST00000552570; ENST00000602335; BC129828; BC129829; BC1426…	23371	TC1200007690.hg.1	6.42188	6.21994	6.47531	6.07861	6.4347	6.01844	6.36679	6.16693	6.57525	6.25282	6.43564	6.20251
COG3	component of oligomeric golgi complex 3	11.2446	11.5048	-0.26027	-7.4817	0.00067386	0.11233	chr13	45464895	45536698	+	NM_031431; ENST00000349995; ENST00000465942; ENST00000476702; ENST00000486940; ENST00000617325; ENST00000617493; ENST00000618913; BC038953; OTTHUMT00000044777; OTTHUMT00000044778; OTTHUMT00000044779; OTTHUMT00000044780; OTTHUMT00000474889; OTTHUMT00000474890; OTTHUMT00000474891	83548	TC1300007070.hg.1	11.471	11.2088	11.571	11.2094	11.5041	11.279	11.4208	11.2837	11.5795	11.2281	11.4826	11.2584
PLEKHH1	pleckstrin homology domain containing, family H (with MyTH4 domain) member 1	8.42173	8.9441	-0.52237	-7.44861	0.00068788	0.11233	chr14	67533291	67589612	+	NM_020715; ENST00000329153; ENST00000557971; ENST00000558214; ENST00000558296; ENST00000558366; ENST00000558386; ENST00000558981; ENST00000559168; ENST00000559766; ENST00000559832; ENST00000559981; ENST00000560100; ENST00000561057; ENST00000561135; ENST00000561370; ENST00000561456; BC146787; OTTHUMT00000412730; OTTHUMT00000416994; OTTHUMT00000416995; OTTHUMT00000416996; OTTHUMT00000416997; OTTHUM…	57475	TC1400007495.hg.1	8.97813	8.42583	8.95604	8.27412	8.89439	8.45247	9.03145	8.28893	8.94706	8.51156	8.85754	8.57747
CCR7	chemokine (C-C motif) receptor 7	4.57748	4.05547	0.52201	7.41649	0.00070183	0.11233	chr17	40553769	40565484	-	NM_001301714; NM_001301716; NM_001301717; NM_001301718; NM_001838; ENST00000246657; ENST00000578085; ENST00000579344; BC035343; OTTHUMT00000257222; OTTHUMT00000447526; OTTHUMT00000447527	1236	TC1700010630.hg.1	4.15498	4.68136	4.11273	4.4449	4.14738	4.51301	3.89818	4.69621	4.02981	4.51489	3.98975	4.61449
TOMM40	translocase of outer mitochondrial membrane 40 homolog (yeast)	7.15773	7.49434	-0.3366	-7.46935	0.00067906	0.11233	chr19	44890569	44903689	+	NM_001128916; NM_001128917; NM_006114; ENST00000252487; ENST00000405636; ENST00000426677; ENST00000589253; ENST00000589649; ENST00000592041; ENST00000592434; BC001779; BC006413; BC012134; BC017224; BC047528; OTTHUMT00000453238; OTTHUMT00000453239; OTTHUMT00000453240; OTTHUMT00000453241; OTTHUMT00000453242; OTTHUMT00000453243; uc002ozx.4	10452	TC1900008292.hg.1	7.53415	7.15874	7.52797	7.10141	7.54228	7.14394	7.52152	7.12387	7.42436	7.13558	7.41576	7.28288
CLDN1	claudin 1	14.2421	14.4452	-0.20315	-7.40261	0.00070796	0.11248	chr3	190305701	190322475	-	NM_021101; ENST00000295522; ENST00000490800; BC012471; OTTHUMT00000343516; OTTHUMT00000343561	9076	TC0300013520.hg.1	14.4934	14.3529	14.3308	14.1844	14.5834	14.3513	14.5599	14.3706	14.4398	14.1175	14.2641	14.0759
EPB41L5	erythrocyte membrane protein band 4.1 like 5	13.0722	13.3488	-0.27659	-7.16326	0.00082431	0.11261	chr2	120013005	120179121	+	NM_001184937; NM_001184938; NM_001184939; NM_020909; ENST00000263713; ENST00000331393; ENST00000443124; ENST00000443902; ENST00000452780; ENST00000461128; ENST00000466241; ENST00000488691; ENST00000489017; ENST00000495030; BC032822; BC054508; OTTHUMT00000254230; OTTHUMT00000330682; OTTHUMT00000330756; OTTHUMT00000330757; OTTHUMT00000337178; OTTHUMT00000337179; OTTHUMT00000338455; OTTHUMT000003384…	57669	TC0200009078.hg.1	13.3472	13.0415	13.3288	13.1465	13.4174	12.9948	13.3617	13.0278	13.3078	13.1208	13.33	13.1019
ITSN2	intersectin 2	12.1041	12.3263	-0.22221	-7.22308	0.00079323	0.11261	chr2	24202864	24360714	-	NM_006277; NM_019595; NM_147152; ENST00000355123; ENST00000361999; ENST00000406921; ENST00000407704; ENST00000412011; ENST00000416160; ENST00000427234; ENST00000443927; ENST00000449392; ENST00000469848; ENST00000478720; ENST00000479575; ENST00000622089; BC146779; OTTHUMT00000207620; OTTHUMT00000207621; OTTHUMT00000324285; OTTHUMT00000324286; OTTHUMT00000324287; OTTHUMT00000324288; OTTHUMT00000324…	50618	TC0200011980.hg.1	12.3631	12.0887	12.3426	12.0858	12.3634	12.0799	12.261	12.1633	12.3376	12.0774	12.2902	12.1296
WDR33	WD repeat domain 33	12.8117	13.1409	-0.32913	-7.35607	0.00072897	0.11261	chr2	127701022	127811187	-	NM_001006622; NM_001006623; NM_018383; ENST00000322313; ENST00000393006; ENST00000408998; ENST00000409658; ENST00000436787; OTTHUMT00000331141; OTTHUMT00000331142; OTTHUMT00000331143; OTTHUMT00000331152; OTTHUMT00000331153	55339	TC0200014184.hg.1	13.193	12.7057	13.1588	12.8377	13.105	12.8267	13.1748	12.7478	13.0807	12.8914	13.1329	12.861
MMRN1	multimerin 1	10.7337	10.8582	-0.12455	-7.27621	0.00076679	0.11261	chr4	89879532	89954629	+	NM_007351; ENST00000264790; ENST00000394980; ENST00000506328; ENST00000508372; BC063848; OTTHUMT00000253546; OTTHUMT00000364071; OTTHUMT00000364073	22915	TC0400008134.hg.1	10.8277	10.7485	10.9454	10.8048	10.7741	10.6227	10.7707	10.6313	10.9592	10.7886	10.8721	10.806
DMXL1	Dmx-like 1	11.2737	11.6461	-0.3724	-7.23155	0.00078894	0.11261	chr5	119037772	119249138	+	NM_001290321; NM_001290322; NM_005509; ENST00000311085; ENST00000502516; ENST00000503802; ENST00000504031; ENST00000504497; ENST00000505312; ENST00000507552; ENST00000509902; ENST00000510924; ENST00000511622; ENST00000512281; ENST00000514151; ENST00000514595; ENST00000515335; ENST00000539542; BC144537; BC150616; OTTHUMT00000250862; OTTHUMT00000371040; OTTHUMT00000371041; OTTHUMT00000371042; OTTHU…	1657	TC0500008431.hg.1	11.6709	11.2446	11.684	11.2191	11.7016	11.2373	11.5333	11.3541	11.7063	11.2533	11.5801	11.3335
NT5E	5-nucleotidase, ecto (CD73)	7.81242	7.13341	0.67901	7.31762	0.00074689	0.11261	chr6	85449584	85495791	+	NM_001204813; NM_002526; ENST00000257770; ENST00000369646; ENST00000369651; ENST00000416334; ENST00000437581; BC065937; OTTHUMT00000041388; OTTHUMT00000041389; OTTHUMT00000041390; OTTHUMT00000041391; uc010kbr.3	4907	TC0600008697.hg.1	7.18603	7.92593	7.28507	7.59658	7.07493	7.8053	7.27257	7.78514	6.95752	7.85946	7.02435	7.90211
BCLAF1	Memczak2013 ALT_DONOR, coding, INTERNAL, intronic best transcript NM_014739	10.1578	10.6468	-0.48895	-7.17134	0.00082003	0.11261	chr6	136289625	136289712	-	hsa_circ_0001644	-	TC0600013273.hg.1	10.5419	10.2015	10.7865	10.0972	10.5747	10.1525	10.5634	10.2027	10.7928	10.0804	10.6214	10.2127
ZNF705B	zinc finger protein 705B	4.07366	3.65876	0.4149	7.16345	0.0008242	0.11261	chr8	7926337	7952413	+	NM_001193630; ENST00000400120; OTTHUMT00000383804; uc010lro.1	100132396	TC0800006625.hg.1	3.73168	3.95668	3.59354	4.18214	3.62922	4.1229	3.62286	4.08679	3.72766	3.98786	3.64759	4.1056
ADGRB1	adhesion G protein-coupled receptor B1	5.81124	5.23372	0.57752	7.19869	0.00080573	0.11261	chr8	142449430	142545009	+	NM_001702; ENST00000323289; ENST00000517894; ENST00000518812; ENST00000518820; ENST00000521208	575	TC0800009143.hg.1	5.37636	5.63298	5.20576	5.84591	5.17187	5.89317	5.30818	5.7523	5.11884	5.91248	5.22131	5.83058
WHSC1L1	Wolf-Hirschhorn syndrome candidate 1-like 1	14.1361	14.3564	-0.22026	-7.3007	0.00075495	0.11261	chr8	38275023	38382272	-	NM_017778; NM_023034; ENST00000316985; ENST00000433384; ENST00000525081; ENST00000526050; ENST00000527502; ENST00000528304; ENST00000528627; ENST00000528828; ENST00000529223; ENST00000534155; ENST00000534539; BC101717; BC113469; BC115006; BC143510; OTTHUMT00000381925; OTTHUMT00000381926; OTTHUMT00000381938; OTTHUMT00000381939; OTTHUMT00000381940; OTTHUMT00000381944; OTTHUMT00000381945; OTTHUMT000…	54904	TC0800012410.hg.1	14.3923	14.0559	14.3705	14.1507	14.3643	14.1112	14.3346	14.144	14.3718	14.162	14.3048	14.1929
ACSM6	acyl-CoA synthetase medium-chain family member 6	3.88837	3.40058	0.4878	7.37748	0.00071921	0.11261	chr10	95194200	95228929	+	NM_207321; ENST00000327739; ENST00000341686; ENST00000394005; ENST00000404473; OTTHUMT00000049506; OTTHUMT00000346852; OTTHUMT00000346853	142827	TC1000008516.hg.1	3.3375	3.96287	3.42745	3.81162	3.408	3.94245	3.2955	4.00429	3.42271	3.80971	3.5123	3.7993
TECTB	tectorin beta	3.18414	3.54865	-0.36451	-7.21898	0.00079532	0.11261	chr10	112283656	112305035	+	NM_058222; ENST00000369422; ENST00000494328; BC113497; BC113499; OTTHUMT00000050381; OTTHUMT00000050382	6975	TC1000008923.hg.1	3.53924	3.18131	3.4666	3.23348	3.64356	3.10805	3.55169	3.18312	3.5987	3.13182	3.4921	3.26703
ADARB2	adenosine deaminase, RNA-specific, B2 (inactive)	4.11899	3.89047	0.22851	7.21037	0.00079972	0.11261	chr10	1177313	1737476	-	NM_018702; ENST00000381305; ENST00000381310; ENST00000381312; ENST00000469464; ENST00000474762; ENST00000477140; ENST00000490172; BC137477; BC140852; OTTHUMT00000046426; OTTHUMT00000046427; OTTHUMT00000046428; OTTHUMT00000046429; OTTHUMT00000046430; OTTHUMT00000046431; OTTHUMT00000046432	105	TC1000009541.hg.1	3.8673	4.14229	3.90001	4.12615	3.86904	4.14506	3.85914	4.15758	3.9476	4.033	3.89976	4.10985
STIP1	stress-induced phosphoprotein 1	12.7194	12.4583	0.26114	7.21196	0.0007989	0.11261	chr11	64185272	64204548	+	NM_001282652; NM_001282653; NM_006819; ENST00000305218; ENST00000355603; ENST00000358794; ENST00000536973; ENST00000537479; ENST00000538497; ENST00000538945; ENST00000540501; ENST00000540736; ENST00000540887; ENST00000543847; ENST00000544739; BC002987; BC039299; OTTHUMT00000396288; OTTHUMT00000396289; OTTHUMT00000396290; OTTHUMT00000396291; OTTHUMT00000396292; OTTHUMT00000396293; OTTHUMT000003962…	10963	TC1100007935.hg.1	12.5348	12.6791	12.4988	12.6755	12.3942	12.7819	12.4333	12.7394	12.4385	12.7203	12.4501	12.7203
DCD	dermcidin	3.63139	4.11554	-0.48415	-7.27021	0.00076972	0.11261	chr12	54644591	54648493	-	NM_001300854; NM_053283; ENST00000293371; ENST00000456047; ENST00000546807; BC062682; BC069108; OTTHUMT00000406617; OTTHUMT00000406618; OTTHUMT00000406619	117159	TC1200010846.hg.1	3.95598	3.75169	4.21319	3.57347	4.19111	3.53947	4.10604	3.63988	4.1004	3.65908	4.12652	3.62474
IFT88	intraflagellar transport 88	6.99602	7.55347	-0.55744	-7.26274	0.00077339	0.11261	chr13	20567069	20691437	+	NM_006531; NM_175605; ENST00000319980; ENST00000351808; ENST00000389373; ENST00000461115; ENST00000470695; ENST00000482172; ENST00000537103; BC030776; OTTHUMT00000044074; OTTHUMT00000044075; OTTHUMT00000044076; OTTHUMT00000044077; OTTHUMT00000044078; OTTHUMT00000044079; OTTHUMT00000044080	8100	TC1300006503.hg.1	7.61748	7.0204	7.46488	7.05084	7.40116	7.15421	7.60901	6.9129	7.61467	6.89711	7.6136	6.94067
SCG3	secretogranin III	12.2028	12.1012	0.10166	7.2251	0.0007922	0.11261	chr15	51681353	51721031	+	NM_001165257; NM_013243; ENST00000220478; ENST00000542355; ENST00000558709; BC014539; OTTHUMT00000254670; OTTHUMT00000419215; OTTHUMT00000419216	29106	TC1500007237.hg.1	12.0728	12.1495	12.1758	12.2928	12.0218	12.1431	12.0111	12.1138	12.1607	12.3049	12.1648	12.2127
GP2	glycoprotein 2 (zymogen granule membrane)	10.5964	10.3526	0.24381	7.22454	0.00079249	0.11261	chr16	20309572	20327808	-	NM_001007240; NM_001007241; NM_001007242; NM_001502; ENST00000302555; ENST00000341642; ENST00000381360; ENST00000381362; ENST00000572347; ENST00000572478; ENST00000573897; ENST00000574982; ENST00000575449; ENST00000575582; ENST00000575730; BC032693; OTTHUMT00000254335; OTTHUMT00000436919; OTTHUMT00000436920; OTTHUMT00000436921; OTTHUMT00000436922; OTTHUMT00000436923; OTTHUMT00000436924; OTTHUMT00…	2813	TC1600009654.hg.1	10.6014	10.8419	10.1386	10.4346	10.5855	10.8578	10.5076	10.5878	10.1383	10.4329	10.1442	10.4234
NPIPB11	nuclear pore complex interacting protein family, member B11	13.1385	13.354	-0.21552	-7.33517	0.00073865	0.11261	chr16	29381318	29404029	-	NM_001310137; ENST00000524087; ENST00000614927; OTTHUMT00000374094	728888	TC1600009916.hg.1	13.3396	13.0001	13.308	13.1076	13.3306	13.1755	13.348	13.1282	13.4305	13.2925	13.3675	13.1273
AC009133.12; PAGR1	novel transcript, antisense to C16orf53 and MVP; PAXIP1 associated glutamate-rich protein 1 [Source:HGNC Symbol;Acc:HGNC:28707]	6.0595	5.87752	0.18198	7.21872	0.00079545	0.11261	chr16	29817980	29821252	-	ENST00000564980.1; ENST00000569809.1; OTTHUMT00000435585; OTTHUMT00000435586; uc002duh.4; uc059svc.1	-	TC1600011516.hg.1	5.85624	6.06644	5.83303	6.03054	5.94201	6.02608	5.86819	6.12391	5.87352	6.08322	5.89215	6.02684
PLEKHG2	pleckstrin homology domain containing, family G (with RhoGef domain) member 2	4.71815	4.95847	-0.24031	-7.16686	0.0008224	0.11261	chr19	39412585	39428415	+	NM_022835; ENST00000205135; ENST00000409797; ENST00000425673; ENST00000438123; ENST00000451354; ENST00000458508; ENST00000474449; ENST00000478523; ENST00000594124; ENST00000594161; ENST00000594307; ENST00000595920; ENST00000596339; ENST00000596443; ENST00000598238; ENST00000600210; OTTHUMT00000326802; OTTHUMT00000326803; OTTHUMT00000326804; OTTHUMT00000326805; OTTHUMT00000326806; OTTHUMT000003268…	64857	TC1900008058.hg.1	5.00163	4.69405	4.88999	4.74143	4.94336	4.72775	5.0215	4.68975	4.90843	4.76314	4.9859	4.6928
WNT7B	wingless-type MMTV integration site family, member 7B	4.73717	4.26413	0.47304	7.24752	0.00078094	0.11261	chr22	45920362	45977129	-	NM_058238; ENST00000339464; ENST00000409496; ENST00000410058; ENST00000410089; ENST00000428540; BC034923; OTTHUMT00000336418; OTTHUMT00000336419; OTTHUMT00000336420; OTTHUMT00000336421; OTTHUMT00000336422	7477	TC2200008995.hg.1	4.31631	4.73933	4.28536	4.67777	4.30683	4.68905	4.16374	4.8748	4.33049	4.6313	4.18205	4.81076
RAB3B	RAB3B, member RAS oncogene family	13.5271	13.7293	-0.20221	-7.15241	0.0008301	0.11268	chr1	51907956	51990764	-	NM_002867; ENST00000371655; BC005035; OTTHUMT00000023816; uc001cth.3	5865	TC0100014191.hg.1	13.6843	13.5752	13.7541	13.5542	13.6501	13.4045	13.745	13.4359	13.7516	13.5925	13.7909	13.6004
TAF4	TAF4 RNA polymerase II, TATA box binding protein (TBP)-associated factor, 135kDa	7.25729	7.11705	0.14024	7.13309	0.00084053	0.11338	chr20	61974798	62065810	-	NM_003185; ENST00000252996; ENST00000436129; ENST00000486599; ENST00000488539; ENST00000608458; ENST00000608887; ENST00000609041; ENST00000609045; OTTHUMT00000079968; OTTHUMT00000079970; OTTHUMT00000079971; OTTHUMT00000472617; OTTHUMT00000472618; OTTHUMT00000472622; OTTHUMT00000472623; OTTHUMT00000472625; uc002ybs.3	6874	TC2000010031.hg.1	7.10795	7.22687	7.16266	7.21739	7.11681	7.27983	7.10091	7.24551	7.10766	7.29533	7.10631	7.27882
ALAS2	5-aminolevulinate synthase 2	4.66603	4.50894	0.15709	7.12094	0.00084717	0.11356	chrX	55009055	55031064	-	NM_000032; NM_001037967; NM_001037968; ENST00000330807; ENST00000335854; ENST00000396198; ENST00000455688; ENST00000463868; ENST00000477869; ENST00000493869; ENST00000498636; BC030230; OTTHUMT00000056838; OTTHUMT00000056839; OTTHUMT00000056840; OTTHUMT00000056841; OTTHUMT00000056842; OTTHUMT00000056843; OTTHUMT00000056844; OTTHUMT00000331578; uc004dua.4	212	TC0X00009795.hg.1	4.51497	4.72032	4.47579	4.6769	4.49321	4.6865	4.52933	4.68879	4.5111	4.61776	4.52928	4.60592
TRMT5	tRNA methyltransferase 5	8.4724	8.80786	-0.33547	-7.10411	0.00085646	0.1141	chr14	60971449	60981358	-	NM_020810; ENST00000261249; ENST00000553903; ENST00000555420; BC108284; BC136606; BC136607; OTTHUMT00000412831; OTTHUMT00000412832; OTTHUMT00000412833	57570	TC1400009355.hg.1	8.76291	8.4954	8.79391	8.50218	8.76027	8.51227	8.89492	8.33192	8.83366	8.49596	8.80151	8.49665
LIMCH1	LIM and calponin homology domains 1	12.8483	13.1993	-0.35095	-7.0738	0.00087352	0.11473	chr4	41359607	41700044	+	NM_001112717; NM_001112718; NM_001112719; NM_001112720; NM_001289122; NM_001289124; NM_014988; ENST00000313860; ENST00000381753; ENST00000396595; ENST00000446625; ENST00000503057; ENST00000505705; ENST00000508466; ENST00000508501; ENST00000509277; ENST00000509454; ENST00000509638; ENST00000511424; ENST00000511496; ENST00000512228; ENST00000512632; ENST00000512820; ENST00000512946; ENST00000513024…	22998	TC0400007345.hg.1	13.2042	12.7679	13.1577	12.8816	13.1208	12.9017	13.2178	12.7755	13.1956	12.9616	13.2995	12.8017
FIG4	FIG4 phosphoinositide 5-phosphatase	10.5238	10.7915	-0.26766	-7.0725	0.00087426	0.11473	chr6	109691221	109825431	+	NM_014845; ENST00000230124; ENST00000368941; ENST00000415980; ENST00000419951; ENST00000454215; BC041338; OTTHUMT00000041768; OTTHUMT00000041769; OTTHUMT00000041770; OTTHUMT00000041771; OTTHUMT00000041772	9896	TC0600009102.hg.1	10.7521	10.5526	10.7884	10.5635	10.8327	10.436	10.7444	10.5404	10.777	10.5725	10.8543	10.4779
NAPRT	nicotinate phosphoribosyltransferase	5.96065	5.50771	0.45294	7.06144	0.00088059	0.11473	chr8	143574785	143578649	-	NM_001286829; NM_145201; ENST00000340490; ENST00000426292; ENST00000435154; ENST00000449291; ENST00000460623; ENST00000462059; ENST00000464332; ENST00000480946; ENST00000488096; ENST00000491904; ENST00000498076; ENST00000525583; ENST00000529179; ENST00000532645; BC006284; BC032466; OTTHUMT00000346707; OTTHUMT00000346708; OTTHUMT00000346709; OTTHUMT00000346710; OTTHUMT00000346711; OTTHUMT000003467…	93100	TC0800012143.hg.1	5.38758	6.06216	5.62795	5.92875	5.43218	6.04376	5.5156	5.94273	5.54152	5.84403	5.54144	5.94247
ZNF518A	zinc finger protein 518A	9.91453	10.3179	-0.40334	-7.04866	0.00088797	0.11473	chr10	96129193	96205288	+	NM_001278524; NM_001278525; NM_001278526; NM_014803; ENST00000316045; ENST00000442635; ENST00000478086; ENST00000484770; ENST00000488700; ENST00000534948; ENST00000539666; ENST00000563195; ENST00000614149; ENST00000624776; BC109045; BC109046; OTTHUMT00000049600; OTTHUMT00000049601; OTTHUMT00000049602; OTTHUMT00000049603; OTTHUMT00000398264; OTTHUMT00000431896; OTTHUMT00000431897; OTTHUMT000004318…	9849	TC1000008535.hg.1	10.3334	9.82005	10.2788	10.0527	10.2451	9.94224	10.3819	9.80166	10.2985	9.98113	10.3695	9.88939
UBE2C	ubiquitin-conjugating enzyme E2C	5.38603	4.93058	0.45544	7.05647	0.00088345	0.11473	chr20	45812576	45816957	+	NM_001281741; NM_001281742; NM_007019; NM_181799; NM_181800; NM_181801; NR_104036; NR_104037; ENST00000243893; ENST00000335046; ENST00000352551; ENST00000356455; ENST00000372568; ENST00000405520; ENST00000496085; ENST00000617055; BC007656; BC016292; BC050736; OTTHUMT00000080309; OTTHUMT00000080310; OTTHUMT00000080311; OTTHUMT00000080312; OTTHUMT00000316949; OTTHUMT00000316950	11065	TC2000007503.hg.1	4.83627	5.56049	4.96387	5.32362	4.90027	5.42447	5.02341	5.28762	4.88178	5.33421	4.97789	5.38574
KLHL21	kelch-like family member 21	8.04741	8.54283	-0.49542	-7.03015	0.00089879	0.11543	chr1	6590724	6614607	-	NM_014851; ENST00000377658; ENST00000377663; ENST00000463043; ENST00000467612; ENST00000496707; ENST00000610898; BC034039; BC091648; OTTHUMT00000004188; OTTHUMT00000004189; OTTHUMT00000004190; OTTHUMT00000004191; OTTHUMT00000004192; uc001aoa.3	9903	TC0100012690.hg.1	8.63899	7.94914	8.63185	7.99688	8.58547	7.96396	8.45343	8.15899	8.44863	8.11318	8.49859	8.10229
IRF4	interferon regulatory factor 4	6.61445	6.32412	0.29033	6.99278	0.00092111	0.1169	chr6	391739	411447	+	NM_001195286; NM_002460; NR_046000; ENST00000380956; ENST00000468485; ENST00000469834; ENST00000493114; ENST00000495137; BC015752; OTTHUMT00000043638; OTTHUMT00000043639; OTTHUMT00000043640; OTTHUMT00000043641; OTTHUMT00000043642	3662	TC0600006442.hg.1	6.3275	6.57819	6.34874	6.6133	6.3558	6.61183	6.41615	6.56795	6.25327	6.64368	6.24324	6.67176
LINC00452	long intergenic non-protein coding RNA 452	9.21501	8.99256	0.22245	6.99324	0.00092083	0.1169	chr13	113888306	113923629	+	NM_001278674	643365	TC1300010011.hg.1	9.13435	9.26665	9.02163	9.20931	8.93728	9.2758	8.99195	9.25435	8.98614	9.14075	8.88401	9.14318
SMIM23	small integral membrane protein 23	3.26939	3.54554	-0.27615	-6.95109	0.00094679	0.11875	chr5	171782755	171795381	+	NM_001289970; OTTHUMT00000372380	644994	TC0500009432.hg.1	3.57076	3.28109	3.56872	3.21113	3.54201	3.28735	3.58722	3.22571	3.55404	3.25686	3.45051	3.3542
SFTA3	surfactant associated 3	6.28619	6.51174	-0.22555	-6.95238	0.00094599	0.11875	chr14	36473288	36513829	-	NM_001101341; ENST00000418548; ENST00000518002; ENST00000518446; ENST00000518529; ENST00000518987; ENST00000519052; ENST00000521114; ENST00000521380; ENST00000524122; OTTHUMT00000376216; OTTHUMT00000376217; OTTHUMT00000376218; OTTHUMT00000376219; OTTHUMT00000376220; OTTHUMT00000376221; OTTHUMT00000376222; OTTHUMT00000376223; OTTHUMT00000376224	253970	TC1400010733.hg.1	6.54276	6.2244	6.55336	6.35018	6.48338	6.32888	6.49098	6.26403	6.5447	6.22624	6.45526	6.32341
GPM6A	glycoprotein M6A	7.93184	8.1979	-0.26606	-6.93058	0.00095974	0.11968	chr4	175632934	176002691	-	NM_001261447; NM_001261448; NM_005277; NM_201591; NM_201592; NR_048571; ENST00000280187; ENST00000393658; ENST00000502754; ENST00000503397; ENST00000503563; ENST00000505304; ENST00000505375; ENST00000505561; ENST00000506219; ENST00000506894; ENST00000507080; ENST00000507520; ENST00000507540; ENST00000508323; ENST00000509865; ENST00000512509; ENST00000512610; ENST00000512897; ENST00000513365; ENST…	2823	TC0400012473.hg.1	8.21429	8.05218	8.22313	8.06368	8.09605	7.85236	8.06998	7.77259	8.27853	7.92265	8.30543	7.9276
PQLC2	PQ loop repeat containing 2	9.41383	9.78922	-0.37539	-6.8674	0.001001	0.12047	chr1	19312246	19334437	+	NM_001040125; NM_001040126; NM_001287531; NM_017765; NR_109848; ENST00000375153; ENST00000375155; ENST00000400548; ENST00000432465; ENST00000469076; ENST00000497827; BC015324; OTTHUMT00000007164; OTTHUMT00000007255; OTTHUMT00000289784; OTTHUMT00000289785; OTTHUMT00000289786; OTTHUMT00000289787	54896	TC0100007162.hg.1	9.69418	9.46524	9.7121	9.52656	9.79763	9.35713	9.81731	9.36425	9.84562	9.41315	9.86848	9.35664
SIX2	SIX homeobox 2	7.31303	6.95887	0.35416	6.86131	0.001005	0.12047	chr2	45005161	45009430	-	NM_016932; ENST00000303077; BC024033; OTTHUMT00000326188	10736	TC0200012452.hg.1	6.98246	7.43802	6.88487	7.42343	6.96343	7.2351	6.95493	7.19816	6.96496	7.35125	7.00257	7.23222
SORBS2	sorbin and SH3 domain containing 2	13.7599	14.0161	-0.25611	-6.89738	0.00098114	0.12047	chr4	185585444	185956716	-	NM_001145670; NM_001145671; NM_001145672; NM_001145673; NM_001145674; NM_001145675; NM_001270771; NM_003603; NM_021069; ENST00000284776; ENST00000319454; ENST00000319471; ENST00000355634; ENST00000393523; ENST00000393528; ENST00000414724; ENST00000415274; ENST00000418609; ENST00000419063; ENST00000420158; ENST00000421420; ENST00000421639; ENST00000425679; ENST00000428330; ENST00000429056; ENST000…	8470	TC0400012644.hg.1	14.0592	13.7266	13.8724	13.7098	14.0345	13.8483	13.998	13.8265	14.0817	13.7377	14.0505	13.7108
PLAGL1; HYMAI	pleiomorphic adenoma gene-like 1; hydatidiform mole associated and imprinted (non-protein coding)	9.69326	10.1262	-0.43289	-6.87188	0.00099796	0.12047	chr6	143940300	144064599	-	NM_001080951; NM_001080952; NM_001080953; NM_001080954; NM_001080955; NM_001080956; NM_001289037; NM_001289038; NM_001289039; NM_001289040; NM_001289041; NM_001289042; NM_001289043; NM_001289044; NM_001289045; NM_001289046; NM_001289047; NM_001289048; NM_001289049; NM_002656; NM_006718; NR_002768; ENST00000354765; ENST00000360537; ENST00000367571; ENST00000367572; ENST00000392307; ENST00000416623…	5325; 57061	TC0600013431.hg.1	9.9875	9.77802	10.223	9.63747	10.1287	9.54387	10.079	9.65393	10.1473	9.85114	10.1913	9.69512
ABCB8	ATP binding cassette subfamily B member 8	4.43059	4.79422	-0.36363	-6.84511	0.001016	0.12047	chr7	151028422	151047782	+	NM_001282291; NM_001282292; NM_001282293; NM_007188; ENST00000297504; ENST00000358849; ENST00000461373; ENST00000462605; ENST00000466514; ENST00000466956; ENST00000469410; ENST00000470645; ENST00000471796; ENST00000472698; ENST00000477092; ENST00000477719; ENST00000482309; ENST00000482899; ENST00000488370; ENST00000488551; ENST00000488826; ENST00000489192; ENST00000491920; ENST00000493338; ENST00…	11194	TC0700009690.hg.1	4.83013	4.42306	4.72869	4.53067	4.85829	4.31842	4.8207	4.36303	4.77325	4.43636	4.7543	4.51204
CAPN15; MIR5587	calpain 15; microRNA 5587	7.3789	6.94172	0.43719	6.84412	0.0010167	0.12047	chr16	527717	554636	+	NM_005632; NR_049852; ENST00000219611; ENST00000562370; ENST00000565010; ENST00000566977; ENST00000567216; ENST00000568402; ENST00000568988; ENST00000581803; OTTHUMT00000239271; OTTHUMT00000420513; OTTHUMT00000420514; OTTHUMT00000420515; OTTHUMT00000420517; OTTHUMT00000420518; OTTHUMT00000420519	6650; 100847028	TC1600006469.hg.1	7.0213	7.29876	6.90829	7.41341	6.87846	7.44318	7.04184	7.27839	6.84503	7.46995	6.95539	7.36974
NPIPB4	nuclear pore complex interacting protein family, member B4	13.6365	13.8603	-0.22386	-6.90467	0.0009764	0.12047	chr16	30222937	30254510	-	ENST00000520915; ENST00000543463; ENST00000562937; ENST00000564219; ENST00000564502; ENST00000568053; ENST00000618637	440345	TC1600009958.hg.1	13.8656	13.5336	13.8245	13.5824	13.8437	13.6541	13.8658	13.6252	13.9628	13.7154	13.7997	13.7081
ZNF232	zinc finger protein 232	5.44614	5.07684	0.3693	6.84627	0.0010152	0.12047	chr17	5105541	5123116	-	NM_014519; ENST00000250076; ENST00000570486; ENST00000571076; ENST00000572468; ENST00000573015; ENST00000574735; ENST00000575538; ENST00000575898; BC016039; OTTHUMT00000216915; OTTHUMT00000438980; OTTHUMT00000438981; OTTHUMT00000438982; OTTHUMT00000438983; OTTHUMT00000438984; OTTHUMT00000438985; OTTHUMT00000438986	7775	TC1700009551.hg.1	5.01698	5.56572	5.11115	5.39133	5.02881	5.51735	5.1581	5.35163	5.03904	5.41852	5.10693	5.43228
KRTAP6-2	keratin associated protein 6-2	5.3764	5.19394	0.18246	6.86958	0.0009995	0.12047	chr21	30598590	30598902	-	NM_181604; ENST00000334897; OTTHUMT00000128246	337967	TC2100007905.hg.1	5.27115	5.3466	5.16972	5.36109	5.21272	5.41168	5.19777	5.34125	5.16972	5.39565	5.14256	5.40217
TGFBR2	transforming growth factor beta receptor II	9.45648	9.29549	0.16099	6.82524	0.0010296	0.12134	chr3	30606502	30694142	+	NM_001024847; NM_003242; ENST00000295754; ENST00000359013; OTTHUMT00000252994; OTTHUMT00000341418	7048	TC0300006925.hg.1	9.28247	9.53033	9.2089	9.3408	9.43338	9.54551	9.42179	9.55298	9.21326	9.4337	9.21311	9.33554
LEPR; LEPROT	leptin receptor; leptin receptor overlapping transcript	10.1439	10.4487	-0.30483	-6.73666	0.0010931	0.1228	chr1	65420448	65641615	+	NM_001003679; NM_001003680; NM_001198681; NM_001198683; NM_001198687; NM_001198688; NM_001198689; NM_002303; NM_017526; ENST00000344610; ENST00000349533; ENST00000371058; ENST00000371059; ENST00000371060; ENST00000371065; ENST00000406510; ENST00000462765; ENST00000471762; ENST00000475108; ENST00000484243; ENST00000488747; ENST00000497874; ENST00000613538; ENST00000616738; BC056250; OTTHUMT0000002…	3953; 54741	TC0100008621.hg.1	10.4498	9.98733	10.5901	10.2636	10.3668	10.1599	10.4587	10.0859	10.4478	10.1444	10.379	10.2222
C3orf58	chromosome 3 open reading frame 58	7.93847	8.4945	-0.55604	-6.73727	0.0010926	0.1228	chr3	143971798	143992368	+	NM_001134470; NM_173552; ENST00000315691; ENST00000441925; ENST00000483808; ENST00000491798; ENST00000492452; ENST00000495414; BC037293; OTTHUMT00000355038; OTTHUMT00000355039; OTTHUMT00000355040; OTTHUMT00000355041; OTTHUMT00000355042; OTTHUMT00000355043	205428	TC0300013884.hg.1	8.64598	8.02021	8.21974	7.94518	8.64224	7.79555	8.45289	7.98442	8.42547	7.98358	8.58071	7.90188
PPBP	pro-platelet basic protein	4.79562	4.31007	0.48556	6.77254	0.0010668	0.1228	chr4	73986439	73988197	-	NM_002704; ENST00000296028; BC028217; OTTHUMT00000252281	5473	TC0400011013.hg.1	4.40505	4.62405	4.40972	4.75879	4.34586	4.81132	4.28478	4.87346	4.20046	4.81221	4.21454	4.89391
RASGRF1	Ras protein-specific guanine nucleotide-releasing factor 1	11.2046	11.3023	-0.09764	-6.74373	0.0010878	0.1228	chr15	78959947	79090873	-	NM_001145648; NM_002891; NM_153815; ENST00000394745; ENST00000419573; ENST00000558480; ENST00000559926; ENST00000560286; ENST00000560334; ENST00000560943; ENST00000561112; ENST00000623620; BC040275; OTTHUMT00000291371; OTTHUMT00000418828; OTTHUMT00000418829; OTTHUMT00000418830; OTTHUMT00000418831; OTTHUMT00000418832; OTTHUMT00000418833; OTTHUMT00000418834; OTTHUMT00000418835	5923	TC1500010162.hg.1	11.2952	11.2324	11.3555	11.2035	11.151	11.0474	11.1643	11.0416	11.4289	11.3471	11.4186	11.3557
SYNGR2	synaptogyrin 2	11.7032	11.8911	-0.18789	-6.73595	0.0010936	0.1228	chr17	78168558	78173527	+	NM_004710; ENST00000225777; ENST00000585591; ENST00000588282; ENST00000589168; ENST00000589183; ENST00000589711; ENST00000590201; ENST00000591770; ENST00000592456; BC000407; BC029755; BC105992; OTTHUMT00000437009; OTTHUMT00000437010; OTTHUMT00000437011; OTTHUMT00000437012; OTTHUMT00000437013; OTTHUMT00000438289; OTTHUMT00000438290; OTTHUMT00000438291; OTTHUMT00000438863	9144	TC1700009040.hg.1	11.9407	11.6905	11.7861	11.7172	11.9506	11.705	11.9643	11.8127	11.8558	11.6467	11.849	11.6469
SLC43A2	solute carrier family 43 (amino acid system L transporter), member 2	10.6861	11.1019	-0.41578	-6.74173	0.0010893	0.1228	chr17	1569254	1628886	-	NM_001284498; NM_001284499; NM_152346; ENST00000301335; ENST00000412517; ENST00000571376; ENST00000571650; ENST00000572135; ENST00000572801; ENST00000574274; ENST00000574743; ENST00000575944; ENST00000576537; ENST00000576721; ENST00000576769; BC027923; BC071859; OTTHUMT00000206717; OTTHUMT00000438538; OTTHUMT00000438539; OTTHUMT00000438540; OTTHUMT00000438566; OTTHUMT00000438567; OTTHUMT000004385…	124935	TC1700009385.hg.1	11.0467	10.6179	11.1523	10.9832	11.0761	10.5306	11.0224	10.7181	11.1834	10.6416	11.1302	10.625
PRPSAP1	phosphoribosyl pyrophosphate synthetase-associated protein 1	9.24558	8.98657	0.259	6.74153	0.0010895	0.1228	chr17	76309486	76384521	-	NM_002766; ENST00000324684; ENST00000423915; ENST00000435555; ENST00000436498; ENST00000442767; ENST00000446526; ENST00000472686; ENST00000488339; ENST00000494662; ENST00000586137; ENST00000588364; ENST00000592474; BC009012; OTTHUMT00000342480; OTTHUMT00000342481; OTTHUMT00000342482; OTTHUMT00000342483; OTTHUMT00000342484; OTTHUMT00000342485; OTTHUMT00000342486; OTTHUMT00000342487; OTTHUMT0000034…	5635	TC1700011795.hg.1	9.00479	9.29021	9.02186	9.12166	8.99383	9.25276	8.95012	9.28927	8.99741	9.2106	8.95142	9.30899
CTXN1	cortexin 1	6.25912	6.70881	-0.44968	-6.74417	0.0010875	0.1228	chr19	7924485	7926166	-	NM_206833; ENST00000318978; BC062702; OTTHUMT00000461614	404217	TC1900009510.hg.1	6.72758	6.23869	6.73975	6.22749	6.63607	6.39118	6.65738	6.25901	6.66835	6.33052	6.8237	6.10786
TNRC6B	trinucleotide repeat containing 6B	11.1566	11.3459	-0.18934	-6.74062	0.0010901	0.1228	chr22	40044817	40335808	+	NM_001024843; NM_001162501; NM_015088; ENST00000301923; ENST00000335727; ENST00000402203; ENST00000441751; ENST00000446273; ENST00000454349; ENST00000467658; ENST00000489500; ENST00000497559; BC028626; OTTHUMT00000321393; OTTHUMT00000321394; OTTHUMT00000321395; OTTHUMT00000321396; OTTHUMT00000321397; OTTHUMT00000321398; OTTHUMT00000321399	23112	TC2200007419.hg.1	11.3541	11.1801	11.3582	11.1954	11.3572	11.0432	11.2943	11.1474	11.3281	11.2068	11.3835	11.1666
NEURL3	neuralized E3 ubiquitin protein ligase 3	6.30557	6.92529	-0.61972	-6.6763	0.001139	0.12428	chr2	96497643	96508109	-	NM_001285485; NM_001285486; NR_104346; ENST00000310865; ENST00000435380; ENST00000444588; ENST00000451794; OTTHUMT00000250520; OTTHUMT00000250521; OTTHUMT00000396952; OTTHUMT00000475191	93082	TC0200013524.hg.1	6.95629	6.42987	6.97283	6.14872	6.99971	6.38931	6.99193	6.34551	6.99554	6.12466	6.63543	6.39535
CCDC149	coiled-coil domain containing 149	7.85232	7.62925	0.22307	6.70624	0.0011159	0.12428	chr4	24806117	24980204	-	NM_001130726; NM_173463; ENST00000324309; ENST00000389609; ENST00000502801; ENST00000504487; ENST00000507096; ENST00000508236; ENST00000512432; OTTHUMT00000360156; OTTHUMT00000360157; OTTHUMT00000360158; OTTHUMT00000360160; OTTHUMT00000360161; OTTHUMT00000360162; OTTHUMT00000360163	91050	TC0400010256.hg.1	7.59622	7.86167	7.57871	7.89252	7.7112	7.78262	7.64434	7.86985	7.60554	7.83278	7.63951	7.8745
CTAGE6	CTAGE family, member 6	6.30917	6.98863	-0.67946	-6.68757	0.0011302	0.12428	chr7	143755089	143757750	-	NM_178561; ENST00000470691; OTTHUMT00000349580	340307	TC0700012896.hg.1	7.03356	6.25353	6.81873	6.49803	7.20692	6.22631	6.95162	6.27151	6.84147	6.38283	7.0795	6.22279
RP11-380G5.2; PTEN	Jeck2013 ALT_ACCEPTOR, ALT_DONOR, coding, INTERNAL, intronic best transcript NM_000314; novel transcript, sense intronic to PTEN	9.12642	9.61096	-0.48454	-6.67338	0.0011413	0.12428	chr10	87875405	87880427	+	ENST00000416679.1; hsa_circ_0003058; OTTHUMT00000049239; uc057usl.1	-	TC1000008364.hg.1	9.65302	8.8401	9.55732	9.21395	9.68887	9.13964	9.59668	9.15005	9.63269	9.22441	9.53718	9.19035
NOMO3; NOMO2	NODAL modulator 3; NODAL modulator 2	14.4068	14.2008	0.20604	6.69036	0.0011281	0.12428	chr16	16232495	16294814	+	NM_001004067; ENST00000263012; ENST00000399336; ENST00000570346; ENST00000570519; ENST00000570732; ENST00000571167; ENST00000572033; ENST00000572830; ENST00000572932; ENST00000573635; ENST00000574157; ENST00000574894; ENST00000575225; ENST00000576269; ENST00000576427; ENST00000576460; ENST00000576589; BC028389; BC041131; OTTHUMT00000409528; OTTHUMT00000436248; OTTHUMT00000436249; OTTHUMT000004362…	408050; 283820	TC1600007026.hg.1	14.2509	14.3777	14.1221	14.4406	14.2078	14.3305	14.2075	14.4058	14.2175	14.4321	14.1987	14.4543
LOC643802	u3 small nucleolar ribonucleoprotein protein MPP10-like	6.6228	6.05347	0.56933	6.67308	0.0011415	0.12428	chr16	53364982	53373083	-	NM_001207030	643802	TC1600010334.hg.1	6.01892	6.65957	5.9368	6.70324	6.05992	6.64736	5.99501	6.69442	6.05239	6.60102	6.25777	6.43117
ZNF226	zinc finger protein 226	7.33006	7.71736	-0.3873	-6.65771	0.0011536	0.12433	chr19	44165062	44178381	+	NM_001032372; NM_001032373; NM_001032374; NM_001146220; NM_015919; ENST00000300823; ENST00000337433; ENST00000413984; ENST00000454662; ENST00000585560; ENST00000585678; ENST00000586203; ENST00000586286; ENST00000586914; ENST00000588127; ENST00000588742; ENST00000588795; ENST00000588883; ENST00000589160; ENST00000590089; ENST00000590467; ENST00000590524; ENST00000590578; ENST00000590759; BC024197;…	7769	TC1900011755.hg.1	7.72864	7.28934	7.75602	7.34976	7.71221	7.28504	7.63802	7.34557	7.65535	7.4855	7.81393	7.22516
GGTLC2	gamma-glutamyltransferase light chain 2	6.91997	6.44039	0.47958	6.66196	0.0011502	0.12433	chr22	22644475	22647903	+	NM_001282879; NM_199127; ENST00000417145; ENST00000448514; ENST00000480559; ENST00000613850; ENST00000618722; BC069534; OTTHUMT00000321662; OTTHUMT00000321663; OTTHUMT00000335009	91227	TC2200006793.hg.1	6.4683	6.94544	6.39915	6.93309	6.30147	7.02969	6.51079	6.94816	6.40225	6.9193	6.56036	6.74414
CYP4B1	cytochrome P450, family 4, subfamily B, polypeptide 1	5.40681	5.03886	0.36795	6.64107	0.0011668	0.12475	chr1	46757878	46790499	+	ENST00000413093; OTTHUMT00000398196	1580	TC0100018229.hg.1	5.08869	5.33695	4.99558	5.49023	5.01622	5.43815	4.99889	5.45862	4.99629	5.42698	5.13748	5.28993
CLEC7A	C-type lectin domain family 7, member A	5.78779	5.24928	0.53851	6.6382	0.0011691	0.12475	chr12	10116777	10130269	-	NM_022570; NM_197947; NM_197948; NM_197949; NM_197950; NM_197954; NR_125336; ENST00000298523; ENST00000304084; ENST00000310002; ENST00000349926; ENST00000353231; ENST00000396484; ENST00000465100; ENST00000525605; ENST00000528799; ENST00000529761; ENST00000531192; ENST00000533022; ENST00000534609; BC071746; OTTHUMT00000257702; OTTHUMT00000257703; OTTHUMT00000257704; OTTHUMT00000257705; OTTHUMT0000…	64581	TC1200009891.hg.1	5.08226	5.89036	5.21218	5.77326	5.31145	5.75932	5.30928	5.76053	5.43409	5.68976	5.14644	5.85351
STIL	SCL/TAL1 interrupting locus	4.03457	4.67202	-0.63745	-6.62343	0.0011811	0.12478	chr1	47250139	47314147	-	NM_001048166; NM_001282936; NM_001282937; NM_001282938; NM_001282939; NM_003035; ENST00000337817; ENST00000360380; ENST00000371877; ENST00000396221; ENST00000413565; ENST00000418131; ENST00000433827; ENST00000436811; ENST00000447475; BC126223; BC144089; OTTHUMT00000021649; OTTHUMT00000021650; OTTHUMT00000021651; OTTHUMT00000021652; OTTHUMT00000021653; OTTHUMT00000021654; OTTHUMT00000100392; OTTHU…	6491	TC0100018440.hg.1	4.63255	4.13048	4.79845	3.87918	4.60951	4.17794	4.88238	3.92514	4.5341	4.05494	4.57512	4.03974
DHRS4L2	dehydrogenase/reductase (SDR family) member 4 like 2	9.72163	9.40434	0.31729	6.62348	0.001181	0.12478	chr14	23969874	24006408	+	NM_001193635; NM_001193636; NM_001193637; NM_198083; ENST00000335125; ENST00000382755; ENST00000397071; ENST00000534993; ENST00000537912; ENST00000543805; ENST00000557812; ENST00000558753; ENST00000559387; ENST00000559411; ENST00000560276; ENST00000621761; BC000663; OTTHUMT00000071858; OTTHUMT00000071860; OTTHUMT00000416621; OTTHUMT00000416622; OTTHUMT00000416623; OTTHUMT00000416624; OTTHUMT00000…	317749	TC1400010580.hg.1	9.43318	9.66088	9.38434	9.80792	9.46263	9.63459	9.42913	9.67404	9.38522	9.76459	9.33155	9.78778
PGRMC2	progesterone receptor membrane component 2	13.4074	13.5944	-0.18701	-6.59221	0.0012068	0.12536	chr4	128269237	128288829	-	NM_006320; ENST00000296425; ENST00000394276; ENST00000503588; ENST00000503872; ENST00000509070; ENST00000512483; ENST00000520121; ENST00000613358; BC016692; BC092478; OTTHUMT00000257172; OTTHUMT00000361358; OTTHUMT00000361359; OTTHUMT00000361360; OTTHUMT00000361361; OTTHUMT00000361362; OTTHUMT00000470697	10424	TC0400011823.hg.1	13.659	13.4024	13.5476	13.4594	13.538	13.4133	13.5196	13.3245	13.6367	13.44	13.6659	13.4048
AGPAT1; MIR6721	1-acylglycerol-3-phosphate O-acyltransferase 1; microRNA 6721	9.82772	10.2862	-0.45852	-6.60658	0.0011948	0.12536	chr6	32168206	32178111	-	NM_006411; NM_032741; ENST00000336984; ENST00000375104; ENST00000375107; ENST00000395496; ENST00000395497; ENST00000395499; ENST00000476663; ENST00000490711; ENST00000617181; BC002402; BC003007; BC004310; BC090849; OTTHUMT00000076418; OTTHUMT00000076420; OTTHUMT00000076421; OTTHUMT00000076423; OTTHUMT00000076424; OTTHUMT00000076425; OTTHUMT00000268941; OTTHUMT00000268942	10554; 102466190	TC0600011481.hg.1	10.2725	9.80663	10.3135	9.7883	10.304	9.68651	10.3265	9.76022	10.3172	9.8789	10.1838	10.0458
CLIC3	chloride intracellular channel 3	4.11048	3.67174	0.43874	6.59176	0.0012071	0.12536	chr9	136994608	136996803	-	NM_004669; ENST00000473911; ENST00000480181; ENST00000494426; BC007012; OTTHUMT00000055173; OTTHUMT00000055176; OTTHUMT00000055177	9022	TC0900012024.hg.1	3.67201	4.08204	3.76786	4.03604	3.59564	4.25165	3.73943	4.00781	3.67959	4.10749	3.57589	4.17786
PCSK7	proprotein convertase subtilisin/kexin type 7	6.95268	7.32264	-0.36996	-6.58852	0.0012099	0.12536	chr11	117204337	117232525	-	NM_004716; ENST00000320934; ENST00000524507; ENST00000525027; ENST00000527037; ENST00000527861; ENST00000528217; ENST00000528973; ENST00000529458; ENST00000530269; ENST00000531573; ENST00000532301; ENST00000532810; ENST00000533135; ENST00000534529; ENST00000540028; BC006357; BC010696; OTTHUMT00000385529; OTTHUMT00000392867; OTTHUMT00000392868; OTTHUMT00000392869; OTTHUMT00000392870; OTTHUMT000003…	9159	TC1100012444.hg.1	7.26483	7.06425	7.38678	6.85037	7.3738	6.92937	7.37196	6.91039	7.22525	7.01086	7.31325	6.95085
MKRN2OS	MKRN2 opposite strand	3.29638	4.11054	-0.81416	-6.57502	0.0012212	0.12572	chr3	12539781	12545556	-	NM_001195279; ENST00000561645; ENST00000564146; OTTHUMT00000422117; OTTHUMT00000422118	100129480	TC0300013941.hg.1	4.2665	3.24952	4.25512	3.14893	3.92171	3.49681	3.95468	3.4245	4.02081	3.32423	4.24441	3.13431
REPS2	RALBP1 associated Eps domain containing 2	8.20643	7.76322	0.44321	6.57043	0.0012251	0.12572	chrX	16946691	17153280	+	NM_001080975; NM_004726; ENST00000303843; ENST00000357277; ENST00000469714; ENST00000470686; ENST00000481792; OTTHUMT00000055924; OTTHUMT00000055925; OTTHUMT00000055926; OTTHUMT00000055927; OTTHUMT00000316778; uc004cxv.1	9185	TC0X00006704.hg.1	7.61864	8.24287	7.90085	8.13518	7.68488	8.31948	7.72321	8.199	7.81893	8.20396	7.8328	8.13807
MALL	mal, T-cell differentiation protein-like	10.2934	10.8113	-0.5179	-6.53121	0.0012589	0.12618	chr2	110083870	110116566	-	NM_005434; ENST00000272462; ENST00000424988; ENST00000427178; BC003179; OTTHUMT00000253921; OTTHUMT00000338105; OTTHUMT00000338106; uc002tfk.3	7851	TC0200013861.hg.1	10.872	10.3963	10.5198	10.3749	10.9809	10.3043	11.0331	10.4173	10.7465	10.1628	10.7155	10.1047
MTRNR2L13	MT-RNR2-like 13	5.16868	4.62821	0.54047	6.55118	0.0012416	0.12618	chr4	116298876	116300320	+	OTTHUMT00000469414	100463500	TC0400008504.hg.1	4.58867	5.13686	4.77933	4.98795	4.63164	5.24336	4.47356	5.30551	4.62749	5.18874	4.66858	5.14965
ADRB1	adrenoceptor beta 1	6.28216	6.10586	0.1763	6.53244	0.0012579	0.12618	chr10	114044047	114048809	+	NM_000684; ENST00000369295; OTTHUMT00000050448	153	TC1000008968.hg.1	6.13853	6.23857	6.08133	6.25336	6.18591	6.28018	6.08609	6.30068	6.0544	6.28585	6.0889	6.33434
KRT85	keratin 85, type II	4.01735	3.61738	0.39997	6.55498	0.0012383	0.12618	chr12	52360006	52367525	-	NM_001300810; NM_002283; ENST00000257901; ENST00000544265; ENST00000552537; OTTHUMT00000405184; OTTHUMT00000405185; OTTHUMT00000405186	3891	TC1200010751.hg.1	3.64717	3.97925	3.55351	4.09557	3.64485	3.99952	3.52618	4.12683	3.70464	3.89438	3.62789	4.00852
DCUN1D2	DCN1, defective in cullin neddylation 1, domain containing 2	6.33032	6.62532	-0.295	-6.54144	0.00125	0.12618	chr13	113455819	113490952	-	NM_001014283; ENST00000332592; ENST00000375403; ENST00000438545; ENST00000439909; ENST00000460318; ENST00000465710; ENST00000465938; ENST00000478244; ENST00000482038; ENST00000491647; ENST00000496873; BC056669; OTTHUMT00000045933; OTTHUMT00000045934; OTTHUMT00000045935; OTTHUMT00000045936; OTTHUMT00000045937; OTTHUMT00000045938; OTTHUMT00000354683; OTTHUMT00000354684; OTTHUMT00000354685; OTTHUMT0…	55208	TC1300009907.hg.1	6.53611	6.37392	6.67703	6.28758	6.63783	6.31933	6.67214	6.28775	6.57624	6.42605	6.65258	6.28733
TMEM82	transmembrane protein 82	4.72763	4.31284	0.41479	6.45603	0.0013269	0.12636	chr1	15742422	15747982	+	NM_001013641; ENST00000375782; ENST00000465575; BC127706; BC127707; BC137239; BC137240; OTTHUMT00000008471; OTTHUMT00000008472	388595	TC0100006998.hg.1	4.29647	4.74304	4.29368	4.76482	4.3789	4.66983	4.42553	4.60337	4.19449	4.81973	4.28798	4.765
ANGPTL1	angiopoietin like 1	6.00367	5.67511	0.32856	6.50692	0.0012804	0.12636	chr1	178849535	178871080	-	NM_004673; ENST00000234816; ENST00000367629; ENST00000444255; BC050640; OTTHUMT00000084924; OTTHUMT00000098158; OTTHUMT00000098159	9068	TC0100016539.hg.1	5.79483	6.14795	5.70582	5.94137	5.6666	6.05668	5.73441	5.86156	5.53057	5.98759	5.61843	6.02687
DTNB	dystrobrevin beta	7.63057	7.83222	-0.20165	-6.45653	0.0013265	0.12636	chr2	25377198	25673647	-	NM_001256303; NM_001256304; NM_001256308; NM_021907; NM_033147; NM_033148; NM_183360; NM_183361; ENST00000288642; ENST00000303659; ENST00000349996; ENST00000356599; ENST00000398951; ENST00000404103; ENST00000405222; ENST00000406818; ENST00000407038; ENST00000407186; ENST00000407661; ENST00000460418; ENST00000472690; ENST00000473113; ENST00000474987; ENST00000479898; ENST00000481841; ENST000004821…	1838	TC0200012009.hg.1	7.86415	7.62213	7.78457	7.70402	7.78495	7.6311	7.84192	7.54267	7.85262	7.65393	7.8651	7.62958
ARHGEF26	Rho guanine nucleotide exchange factor 26	5.9656	5.76974	0.19586	6.48627	0.0012991	0.12636	chr3	154121003	154257827	+	NM_001251962; NM_001251963; NM_015595; ENST00000356448; ENST00000465093; ENST00000465817; ENST00000483068; ENST00000496710; BC078655; OTTHUMT00000353287; OTTHUMT00000353288; OTTHUMT00000353289; OTTHUMT00000353290; OTTHUMT00000353291; uc021xgc.1	26084	TC0300009247.hg.1	5.84889	5.96235	5.79891	6.00833	5.65032	5.88653	5.7287	6.02534	5.75066	5.96506	5.84097	5.94599
DEFB103A; DEFB103B	defensin, beta 103A; defensin, beta 103B	5.94426	5.61185	0.3324	6.52024	0.0012686	0.12636	chr8	7428888	7430348	-	NM_001081551; NM_018661; ENST00000318124; OTTHUMT00000290103	414325; 55894	TC0800009464.hg.1	5.60381	5.8946	5.57053	6.01947	5.61894	5.99731	5.68102	5.82966	5.54488	6.02007	5.65195	5.90443
TOX	thymocyte selection-associated high mobility group box	11.3918	11.7335	-0.34174	-6.43792	0.001344	0.12636	chr8	58805418	59119208	-	NM_014729; ENST00000361421; BC016665; OTTHUMT00000378307; uc003xtw.1	9760	TC0800010558.hg.1	11.663	11.3028	11.709	11.4712	11.6555	11.3469	11.8112	11.265	11.8487	11.434	11.7138	11.5307
FAM199X	family with sequence similarity 199, X-linked	9.68201	9.46125	0.22075	6.42948	0.001352	0.12636	chrX	104166475	104195902	+	NM_207318; ENST00000299906; ENST00000493442; BC017665; BC057847; OTTHUMT00000057764; OTTHUMT00000057765	139231	TC0X00008028.hg.1	9.44612	9.63521	9.4733	9.71609	9.40966	9.72986	9.49864	9.6374	9.5073	9.63132	9.43251	9.74218
PDZRN4	PDZ domain containing ring finger 4	5.57706	5.26361	0.31345	6.4517	0.001331	0.12636	chr12	41188448	41574590	+	NM_001164595; NM_013377; ENST00000298919; ENST00000402685; ENST00000539469; ENST00000548316; BC093744; BC093746; OTTHUMT00000403701; OTTHUMT00000403702; OTTHUMT00000403703; OTTHUMT00000403704	29951	TC1200007365.hg.1	5.24982	5.5209	5.36607	5.50209	5.19801	5.63604	5.25683	5.62648	5.21389	5.64197	5.29706	5.53489
SLC38A4	solute carrier family 38, member 4	13.01	13.2923	-0.28233	-6.44869	0.0013338	0.12636	chr12	46764761	46832408	-	NM_001143824; NM_018018; ENST00000266579; ENST00000447411; ENST00000546940; ENST00000547477; ENST00000550670; BC069819; BC101827; BC104913; OTTHUMT00000404574; OTTHUMT00000404575; OTTHUMT00000404576; OTTHUMT00000404577; OTTHUMT00000404578; uc001rpj.2	55089	TC1200010531.hg.1	13.3288	12.9326	13.3983	13.1386	13.1916	13.074	13.2792	12.8745	13.2385	13	13.3174	13.04
LPCAT4	lysophosphatidylcholine acyltransferase 4	7.97447	8.30006	-0.3256	-6.44167	0.0013404	0.12636	chr15	34358618	34367278	-	NM_153613; ENST00000314891; ENST00000562404; ENST00000562431; ENST00000563240; ENST00000563748; ENST00000566581; ENST00000567507; ENST00000569804; ENST00000617710; ENST00000623384; BC092463; OTTHUMT00000418028; OTTHUMT00000422942; OTTHUMT00000422944; OTTHUMT00000422945; OTTHUMT00000422946; OTTHUMT00000422947; OTTHUMT00000422948; OTTHUMT00000422949; OTTHUMT00000422950	254531	TC1500008986.hg.1	8.24886	7.87727	8.22846	8.0537	8.34008	7.9681	8.40671	7.89906	8.33106	8.00078	8.24521	8.0479
ZMYND15	zinc finger, MYND-type containing 15	7.68236	7.25294	0.42943	6.42634	0.001355	0.12636	chr17	4740015	4746119	+	NM_001136046; NM_001267822; NM_032265; ENST00000269289; ENST00000433935; ENST00000571782; ENST00000573751; ENST00000574829; ENST00000592813; OTTHUMT00000207505; OTTHUMT00000439580; OTTHUMT00000439581; OTTHUMT00000439582; OTTHUMT00000439583	84225	TC1700006641.hg.1	7.37927	7.51721	7.19501	7.74127	7.24435	7.7372	7.2287	7.72433	7.28933	7.62741	7.18095	7.74677
FBF1	Fas (TNFRSF6) binding factor 1	7.01298	6.72538	0.2876	6.42623	0.0013551	0.12636	chr17	75909574	75941140	-	NM_001080542; ENST00000627351; BC023549; OTTHUMT00000448945; OTTHUMT00000449338; OTTHUMT00000449339; OTTHUMT00000449340; OTTHUMT00000449341; OTTHUMT00000449342; OTTHUMT00000449343; OTTHUMT00000449344; OTTHUMT00000449345; OTTHUMT00000449346	85302	TC1700012473.hg.1	6.74119	6.99542	6.76356	6.95971	6.70362	7.03512	6.62407	7.10134	6.80223	6.97716	6.71759	7.00912
ANKRD29	ankyrin repeat domain 29	4.96247	4.49993	0.46254	6.4483	0.0013342	0.12636	chr18	23598926	23662885	-	NM_001308238; NM_173505; ENST00000322980; ENST00000585908; ENST00000586087; ENST00000586511; ENST00000587763; ENST00000591280; ENST00000591617; ENST00000592179; BC030622; OTTHUMT00000254825; OTTHUMT00000445526; OTTHUMT00000445527; OTTHUMT00000445664; OTTHUMT00000445665; OTTHUMT00000445666; OTTHUMT00000445667; OTTHUMT00000445668	147463	TC1800008287.hg.1	4.53938	4.92544	4.5254	5.01696	4.43319	4.98539	4.34155	5.07969	4.54638	4.93113	4.61368	4.83618
FAM109B	family with sequence similarity 109, member B	6.18865	5.75733	0.43132	6.50865	0.0012789	0.12636	chr22	42074251	42079441	+	NM_001002034; ENST00000321753; ENST00000419475; BC104175; BC104176; OTTHUMT00000322084; OTTHUMT00000322085	150368	TC2200007508.hg.1	5.8095	6.09455	5.79286	6.15707	5.69767	6.2766	5.70859	6.28255	5.85637	6.07495	5.67899	6.24615
PRODH	proline dehydrogenase (oxidase) 1	7.05013	6.5274	0.52274	6.49822	0.0012883	0.12636	chr22	18912774	18936553	-	NM_001195226; NM_016335; ENST00000313755; ENST00000334029; ENST00000357068; ENST00000399694; ENST00000420436; ENST00000429300; ENST00000438924; ENST00000446371; ENST00000450579; ENST00000457083; ENST00000482858; ENST00000491604; ENST00000496625; ENST00000609229; ENST00000610940; BC118597; BC121809; OTTHUMT00000316637; OTTHUMT00000316638; OTTHUMT00000316639; OTTHUMT00000316640; OTTHUMT00000316641;…	5625	TC2200007953.hg.1	6.62174	6.94155	6.66619	6.99567	6.41729	7.1562	6.39132	7.15414	6.50092	7.06231	6.56692	6.99093
ATG16L1	autophagy related 16-like 1	5.10899	5.35792	-0.24893	-6.44758	0.0013348	0.12636	-	NA	NA	-	ENST00000629755	55054	TSUnmapped00000297.hg.1	5.32915	5.12862	5.29806	5.12983	5.31992	5.18744	5.38619	5.09331	5.39246	5.03777	5.42176	5.07698
DNAJC24	DnaJ (Hsp40) homolog, subfamily C, member 24	9.41652	9.95414	-0.53762	-6.39812	0.0013823	0.12819	chr11	31369830	31432835	+	NM_181706; ENST00000395949; ENST00000465995; ENST00000524747; ENST00000525511; ENST00000526042; ENST00000526529; ENST00000527601; ENST00000527731; ENST00000529086; ENST00000530125; ENST00000532385; BC036571; BC063804; OTTHUMT00000258011; OTTHUMT00000388479; OTTHUMT00000388480; OTTHUMT00000388481; OTTHUMT00000388482; OTTHUMT00000388483; OTTHUMT00000388484; OTTHUMT00000388487; OTTHUMT00000388488; O…	120526	TC1100007184.hg.1	9.88149	9.40849	9.90171	9.55791	9.98255	9.34357	9.99399	9.29474	10.1272	9.33332	9.83792	9.56109
OR5B17	olfactory receptor, family 5, subfamily B, member 17	4.16708	3.72411	0.44297	6.38765	0.0013926	0.12819	chr11	58358124	58359069	-	NM_001005489; ENST00000357377; OTTHUMT00000394708	219965	TC1100010938.hg.1	3.77821	4.06216	3.7222	4.20468	3.64668	4.24505	3.72739	4.11252	3.84893	4.09112	3.62124	4.28697
BRICD5	BRICHOS domain containing 5	5.22872	4.80634	0.42238	6.39158	0.0013887	0.12819	chr16	2209253	2211068	-	NM_182563; ENST00000562360; ENST00000566018; ENST00000566795; BC039154; OTTHUMT00000435091; OTTHUMT00000435092; OTTHUMT00000435093	283870	TC1600011462.hg.1	4.92742	5.14781	4.88346	5.18699	4.77009	5.25045	4.77933	5.24518	4.80335	5.1825	4.67439	5.35938
LYPD5	LY6/PLAUR domain containing 5	3.78977	3.4679	0.32186	6.36017	0.00142	0.13016	chr19	43822057	43827206	-	ENST00000599397; OTTHUMT00000464521	284348	TC1900011971.hg.1	3.41874	3.81856	3.43256	3.80491	3.53913	3.72992	3.54672	3.69266	3.42823	3.88482	3.44204	3.80773
AKIRIN1	akirin 1	9.97069	9.66961	0.30108	6.34888	0.0014315	0.13065	chr1	38991223	39006065	+	NM_001136275; NM_024595; ENST00000372984; ENST00000432648; ENST00000446189; ENST00000531822; BC119745; OTTHUMT00000019687; OTTHUMT00000388642; OTTHUMT00000388643; OTTHUMT00000388645	79647	TC0100007884.hg.1	9.68929	9.91397	9.68039	9.98982	9.55883	10.0551	9.66476	9.96495	9.65242	9.97835	9.77199	9.92196
PAPD7	PAP associated domain containing 7	8.63567	9.07786	-0.44219	-6.34236	0.0014382	0.1307	chr5	6713007	6757048	+	NM_001171805; NM_001171806; NM_006999; ENST00000230859; ENST00000505457; ENST00000511764; ENST00000514410; ENST00000514697; ENST00000515721; ENST00000631941; BC084567; BC117137; BC126106; BC143882; OTTHUMT00000206904; OTTHUMT00000365840; OTTHUMT00000365841; OTTHUMT00000365842; OTTHUMT00000365843; OTTHUMT00000365844; uc003jdx.1	11044	TC0500006648.hg.1	9.05265	8.63298	9.12126	8.56174	9.07162	8.60042	9.17468	8.48893	9.02715	8.81282	9.01978	8.71711
CCDC167	coiled-coil domain containing 167	5.89119	6.18498	-0.29379	-6.32803	0.001453	0.13149	chr6	37482920	37499924	-	NM_138493; ENST00000373408; BC104835; BC108655; OTTHUMT00000040417	154467	TC0600011697.hg.1	6.23022	5.91312	6.11742	5.92604	6.20609	5.92228	6.10844	5.93672	6.27532	5.78556	6.17237	5.86343
CFLAR	CASP8 and FADD like apoptosis regulator	13.9894	14.1262	-0.13685	-6.31894	0.0014624	0.13179	chr2	201116104	201178562	+	NM_001127183; NM_001127184; NM_001202515; NM_001202516; NM_001202517; NM_001202518; NM_001202519; NM_001308042; NM_001308043; NM_003879; ENST00000309955; ENST00000340870; ENST00000341222; ENST00000341582; ENST00000342795; ENST00000395148; ENST00000417748; ENST00000423241; ENST00000425030; ENST00000433445; ENST00000439154; ENST00000440180; ENST00000441224; ENST00000443227; ENST00000457277; ENST000…	8837	TC0200010443.hg.1	14.1787	13.9645	14.0639	13.9117	14.199	14.0662	14.1988	14.064	14.0608	14.0125	14.056	13.9172
CCNT1	cyclin T1	11.7234	12.2634	-0.53998	-6.2924	0.0014905	0.13272	chr12	48688458	48716998	-	NM_001240; NM_001277842; ENST00000261900; ENST00000417344; ENST00000550457; ENST00000551989; ENST00000618666; OTTHUMT00000408853; OTTHUMT00000408854; OTTHUMT00000408855; OTTHUMT00000408856	904	TC1200010591.hg.1	12.3637	11.5837	12.2122	11.8314	12.3552	11.6156	12.3263	11.662	12.1712	11.8154	12.1515	11.8323
HOXB-AS3	HOXB cluster antisense RNA 3	3.53103	4.29338	-0.76236	-6.3016	0.0014807	0.13272	chr17	48590420	48606414	+	NR_033201; NR_033202; NR_033203; NR_033204; NR_033205; NR_110329; NR_110330; NR_110331; ENST00000429755; ENST00000460041; ENST00000466037; ENST00000467155; ENST00000474040; ENST00000474324; ENST00000476204; ENST00000477144; ENST00000480872; ENST00000481995; ENST00000487849; ENST00000491264; ENST00000492897; ENST00000494420; BC010732	404266	TC1700012279.hg.1	4.33777	3.48664	4.27081	3.59429	4.15165	3.68908	4.48748	3.31844	4.10434	3.68197	4.40826	3.41573
LINC01521	long intergenic non-protein coding RNA 1521	10.6474	10.304	0.34345	6.29172	0.0014913	0.13272	chr22	31346759	31351155	+	NR_120386	54944	TC2200007101.hg.1	10.3746	10.5168	10.312	10.6738	10.2365	10.7717	10.3124	10.6312	10.2521	10.6778	10.3363	10.6131
SPIN1	spindlin 1	13.3275	13.6115	-0.28403	-6.25881	0.001527	0.13313	chr9	88387925	88478707	+	NM_006717; ENST00000375859; ENST00000462844; ENST00000469017; ENST00000483785; ENST00000485565; ENST00000485804; BC114515; BC114565; OTTHUMT00000052967; OTTHUMT00000052968; OTTHUMT00000052969; OTTHUMT00000052970; OTTHUMT00000052971; OTTHUMT00000052972	10927	TC0900007844.hg.1	13.6012	13.3256	13.6318	13.3489	13.6804	13.2181	13.5298	13.4059	13.6472	13.3216	13.5784	13.3447
LDB1	LIM domain binding 1	14.3112	14.5227	-0.21149	-6.27729	0.0015068	0.13313	chr10	102107560	102120453	-	NM_001113407; NM_003893; ENST00000361198; ENST00000425280; ENST00000461873; ENST00000490751; BC000482; BC009246; OTTHUMT00000050027; OTTHUMT00000050028; OTTHUMT00000050029	8861	TC1000011669.hg.1	14.4766	14.3357	14.4913	14.3488	14.5148	14.2124	14.4716	14.3213	14.6388	14.3164	14.5431	14.3328
MAPK1IP1L	mitogen-activated protein kinase 1 interacting protein 1-like	12.2545	12.4997	-0.24511	-6.26258	0.0015228	0.13313	chr14	55051631	55070194	+	NM_144578; ENST00000395468; ENST00000553976; ENST00000554364; ENST00000556515; ENST00000622254; BC015621; OTTHUMT00000411302; OTTHUMT00000411303; OTTHUMT00000411306; OTTHUMT00000411307	93487	TC1400007222.hg.1	12.4548	12.2107	12.4165	12.3383	12.5082	12.2108	12.517	12.236	12.5256	12.3144	12.5758	12.217
CX3CL1	chemokine (C-X3-C motif) ligand 1	7.16445	7.61405	-0.44959	-6.26092	0.0015247	0.13313	chr16	57372458	57385048	+	NM_001304392; NM_002996; ENST00000006053; ENST00000563383; ENST00000564948; ENST00000565912; BC001163; BC016164; OTTHUMT00000257345; OTTHUMT00000430432; OTTHUMT00000430433; OTTHUMT00000430434	6376	TC1600007999.hg.1	7.77076	6.98538	7.48682	7.14541	7.69298	7.27503	7.8287	7.44146	7.38355	7.09138	7.52148	7.04805
TAX1BP3	Tax1 (human T-cell leukemia virus type I) binding protein 3	7.58694	7.81262	-0.22568	-6.26026	0.0015254	0.13313	chr17	3662893	3668682	-	NM_001204698; NM_014604; ENST00000225525; ENST00000611779; BC023980; OTTHUMT00000207389	30851	TC1700012336.hg.1	7.83601	7.59539	7.77284	7.53027	7.89112	7.55457	7.90546	7.72892	7.78249	7.5051	7.68779	7.60736
HES4	hes family bHLH transcription factor 4	8.07428	7.73756	0.33672	6.24777	0.0015392	0.13366	chr1	998962	1000172	-	NM_001142467; NM_021170; ENST00000304952; ENST00000428771; ENST00000481869; ENST00000484667; BC012351; OTTHUMT00000097944; OTTHUMT00000097945; OTTHUMT00000097946; OTTHUMT00000366973; uc010nyc.1	57801	TC0100012434.hg.1	7.82056	7.99906	7.6859	8.12308	7.79564	8.01427	7.74596	8.0983	7.63715	8.16574	7.74015	8.0452
PRAMEF25; PRAMEF26	PRAME family member 25; PRAME family member 26	5.72244	5.22282	0.49962	6.21388	0.0015774	0.13587	chr1	13068677	13078038	+	ENST00000614839; ENST00000619661; OTTHUMT00000158526	441873; 645359	TC0100018171.hg.1	5.2614	5.73035	5.05372	5.86331	5.15031	5.79658	5.32137	5.60851	5.23526	5.68937	5.31484	5.64653
NFYB	nuclear transcription factor Y subunit beta	8.51025	7.98558	0.52467	6.2177	0.0015731	0.13587	chr12	104117077	104138289	-	NM_006166; ENST00000240055; ENST00000550189; ENST00000550881; ENST00000551446; ENST00000551727; BC005316; BC005317; BC007035; OTTHUMT00000407786; OTTHUMT00000407787; OTTHUMT00000407788; OTTHUMT00000407789; OTTHUMT00000407790	4801	TC1200011755.hg.1	8.07134	8.45007	7.98846	8.55601	7.84921	8.61961	8.05856	8.43203	7.85491	8.61534	8.09101	8.38842
HSD17B3	hydroxysteroid (17-beta) dehydrogenase 3	4.10914	4.23773	-0.12859	-6.20604	0.0015864	0.1361	chr9	96235306	96302152	-	NM_000197; ENST00000375262; ENST00000375263; ENST00000463517; ENST00000464104; ENST00000467499; ENST00000484816; ENST00000494814; BC034281; OTTHUMT00000053255; OTTHUMT00000053256; OTTHUMT00000053257; OTTHUMT00000053258; OTTHUMT00000053259; OTTHUMT00000053260; uc010msc.1	3293	TC0900010907.hg.1	4.2779	4.14014	4.22535	4.09519	4.25332	4.10819	4.19657	4.16253	4.23026	4.0937	4.243	4.0551
ZNF787	zinc finger protein 787	7.95421	7.28785	0.66636	6.19012	0.0016049	0.13714	chr19	56087363	56121373	-	NM_001002836; ENST00000586787; ENST00000587279; ENST00000610935; BC077728; OTTHUMT00000457498; OTTHUMT00000457499; OTTHUMT00000457500	126208	TC1900011499.hg.1	7.40563	7.88042	7.3177	7.90583	7.24898	8.0571	7.16558	8.09202	7.42938	7.70695	7.15983	8.08296
PIAS3	protein inhibitor of activated STAT 3	8.62038	9.06031	-0.43994	-6.17113	0.0016272	0.13743	chr1	145848522	145859836	-	NM_006099; ENST00000369298; ENST00000369299; ENST00000393045; ENST00000393046; ENST00000463514; ENST00000472114; ENST00000475261; ENST00000484423; ENST00000498436; BC001154; BC030556; OTTHUMT00000038533; OTTHUMT00000038534; OTTHUMT00000038535; OTTHUMT00000038536; OTTHUMT00000100711; OTTHUMT00000100712; OTTHUMT00000100713; OTTHUMT00000477702; OTTHUMT00000477703	10401	TC0100015591.hg.1	8.96993	8.62811	8.98094	8.67336	9.12894	8.47378	9.1834	8.51722	9.0481	8.76635	9.05058	8.66344
THEGL	theg spermatid protein-like	4.2872	3.8627	0.42451	6.16807	0.0016309	0.13743	chr4	56530609	56604194	+	NM_001256475; ENST00000510716; ENST00000512175; OTTHUMT00000362201; OTTHUMT00000362202	100506564	TC0400007597.hg.1	3.88105	4.23671	3.7301	4.38947	3.91337	4.25134	3.85827	4.29846	3.99306	4.18298	3.80035	4.36427
ABCA13	Memczak2013 ALT_ACCEPTOR, ALT_DONOR, coding, INTERNAL, intronic best transcript NM_152701	4.34325	3.75466	0.58859	6.17504	0.0016226	0.13743	chr7	48502125	48502552	+	hsa_circ_0001707	-	TC0700007480.hg.1	3.83351	4.27185	3.73275	4.27386	3.66776	4.42772	3.75145	4.37703	3.61353	4.52616	3.92896	4.18289
KRTAP5-9	keratin associated protein 5-9	3.68887	3.41128	0.27759	6.16548	0.001634	0.13743	chr11	71548418	71549607	+	NM_005553; ENST00000528743; BC069531; BC101744; OTTHUMT00000393901	3846	TC1100013065.hg.1	3.42221	3.65728	3.29401	3.78128	3.43603	3.67537	3.44724	3.65169	3.40921	3.71666	3.459	3.65096
CCDC34	Transcript Identified by AceView, Entrez Gene ID(s) 91057	4.88978	5.16192	-0.27213	-6.15192	0.0016502	0.13826	chr11	27334215	27334717	-	CCDC34.eAug10-unspliced	-	TC1100010398.hg.1	5.07444	4.93588	5.1377	4.96306	5.23239	4.84002	5.18434	4.83093	5.2277	4.87058	5.11493	4.89824
KLF2	Kruppel-like factor 2	5.62715	6.15507	-0.52791	-6.14098	0.0016635	0.13883	chr19	16324817	16327874	+	NM_016270; ENST00000248071; ENST00000592003; BC071983; OTTHUMT00000460562; OTTHUMT00000460563	10365	TC1900007270.hg.1	6.37922	5.45296	6.09952	5.58429	6.11189	5.75113	6.08889	5.68345	6.17181	5.60443	6.07907	5.68666
EAF1	ELL associated factor 1	9.9345	10.1317	-0.1972	-6.12914	0.001678	0.13949	chr3	15427038	15450635	+	NM_033083; ENST00000396842; ENST00000449565; ENST00000617675; BC041329; OTTHUMT00000252100; OTTHUMT00000343949; OTTHUMT00000476509	85403	TC0300006714.hg.1	10.0922	9.8274	10.1306	9.99066	10.0937	9.95015	10.116	9.89506	10.2272	9.92127	10.1304	10.0224
ARSJ	arylsulfatase family, member J	6.62275	7.02891	-0.40616	-6.1116	0.0016997	0.13968	chr4	113900284	113979727	-	NM_024590; ENST00000315366; ENST00000503013; ENST00000509829; BC132879; BC132881; BC144265; OTTHUMT00000363650; OTTHUMT00000363651; OTTHUMT00000363652	79642	TC0400011650.hg.1	7.07216	6.7223	6.96719	6.64459	7.23413	6.55328	7.03386	6.68344	6.9682	6.45901	6.89793	6.67388
FAM71D	family with sequence similarity 71, member D	5.41881	4.99721	0.4216	6.11797	0.0016918	0.13968	chr14	67189393	67228550	+	NM_173526; ENST00000311864; ENST00000524532; ENST00000524914; ENST00000530728; ENST00000531566; ENST00000534174; ENST00000554500; ENST00000556046; ENST00000556117; ENST00000557671; ENST00000612183; BC050401; OTTHUMT00000286409; OTTHUMT00000390446; OTTHUMT00000390447; OTTHUMT00000390449; OTTHUMT00000390450; OTTHUMT00000412390; OTTHUMT00000412392; OTTHUMT00000412393; OTTHUMT00000412394; OTTHUMT0000…	161142	TC1400007490.hg.1	4.92643	5.46104	4.94674	5.51652	4.91753	5.53273	5.08447	5.32491	5.02459	5.30871	5.08349	5.36895
ITGB2	Memczak2013 ANTISENSE, CDS, coding, INTERNAL best transcript NM_001127491	4.06546	3.89131	0.17415	6.11391	0.0016968	0.13968	chr21	44886818	44888790	+	hsa_circ_0001201	-	TC2100007394.hg.1	3.92477	4.09629	3.9197	4.09001	3.87293	4.08819	3.92629	3.99049	3.87123	4.02096	3.83297	4.10683
PITX2	paired-like homeodomain 2	5.5419	5.25784	0.28406	6.10242	0.0017112	0.13981	chr4	110617423	110642123	-	NM_000325; NM_001204397; NM_001204398; NM_001204399; NM_153426; NM_153427; ENST00000306732; ENST00000354925; ENST00000355080; ENST00000394595; ENST00000394598; ENST00000511837; ENST00000511990; ENST00000556049; ENST00000557119; ENST00000607868; ENST00000613094; ENST00000614423; ENST00000616641; BC013998; BC106010; OTTHUMT00000256306; OTTHUMT00000256307; OTTHUMT00000256308; OTTHUMT00000256309; OTT…	5308	TC0400011600.hg.1	5.35172	5.50488	5.28205	5.46848	5.25676	5.56038	5.2216	5.57589	5.16064	5.62223	5.27427	5.51953
GRIA4	glutamate receptor, ionotropic, AMPA 4	10.8324	11.429	-0.59659	-6.09994	0.0017144	0.13981	chr11	105609994	105982092	+	NM_000829; NM_001077243; NM_001077244; NM_001112812; NR_046356; ENST00000282499; ENST00000393125; ENST00000393127; ENST00000428631; ENST00000525032; ENST00000525187; ENST00000525921; ENST00000525942; ENST00000527177; ENST00000527669; ENST00000527687; ENST00000530497; ENST00000531011; ENST00000531986; ENST00000533094; uc001piw.2; uc001pix.2	2893	TC1100008948.hg.1	11.0648	10.5606	11.7509	11.1102	11.5158	10.6045	11.4823	10.6591	11.4222	11.0245	11.3378	11.0353
ROR1	receptor tyrosine kinase-like orphan receptor 1	13.8544	13.9718	-0.11735	-6.07017	0.0017524	0.14068	chr1	63774019	64181498	+	NM_001083592; NM_005012; ENST00000371079; ENST00000371080; ENST00000482426; ENST00000545203; OTTHUMT00000025002; OTTHUMT00000025003; OTTHUMT00000025004	4919	TC0100008594.hg.1	13.9483	13.8397	14.0345	13.9481	13.9503	13.8288	13.889	13.765	14.0496	13.8482	13.9587	13.8965
CDK15	cyclin-dependent kinase 15	4.33819	4.10342	0.23477	6.06599	0.0017579	0.14068	chr2	201790461	201895550	+	NM_001261435; NM_001261436; NM_139158; ENST00000260967; ENST00000410091; ENST00000434439; ENST00000450471; ENST00000451080; ENST00000460149; ENST00000466337; ENST00000488419; ENST00000493754; BC038807; OTTHUMT00000256311; OTTHUMT00000336049; OTTHUMT00000336050; OTTHUMT00000336051; OTTHUMT00000336053; OTTHUMT00000336054; OTTHUMT00000336055; OTTHUMT00000336056; OTTHUMT00000336057	65061	TC0200010467.hg.1	4.05347	4.3744	4.1579	4.2867	4.09356	4.3661	4.12224	4.31792	4.14689	4.28473	4.04646	4.39929
PWWP2A	PWWP domain containing 2A	10.1783	10.4238	-0.24557	-6.07091	0.0017515	0.14068	chr5	160075882	160119445	-	NM_001130864; NM_001267035; NM_052927; ENST00000307063; ENST00000456329; ENST00000520662; ENST00000521424; ENST00000523662; BC105110; OTTHUMT00000374089; OTTHUMT00000374090; OTTHUMT00000374091; OTTHUMT00000374092; OTTHUMT00000374093	114825	TC0500013391.hg.1	10.4916	10.1201	10.4408	10.1521	10.3524	10.2175	10.4673	10.133	10.3799	10.2227	10.411	10.2241
FOXN1	forkhead box N1	5.2289	5.02216	0.20674	6.07625	0.0017446	0.14068	chr17	28506243	28538900	+	NM_003593; ENST00000226247; ENST00000577936; ENST00000579795; OTTHUMT00000255832; OTTHUMT00000445708; OTTHUMT00000445709	8456	TC1700007372.hg.1	4.98219	5.27085	4.97772	5.2401	5.04568	5.31233	5.04881	5.17951	5.07559	5.15766	5.00298	5.21297
NLRP13	NLR family, pyrin domain containing 13	4.671	4.28394	0.38706	6.07113	0.0017512	0.14068	chr19	55891699	55932336	-	NM_176810; ENST00000342929; ENST00000588751; OTTHUMT00000396560; OTTHUMT00000457461	126204	TC1900011496.hg.1	4.25971	4.65132	4.26534	4.74078	4.25743	4.72361	4.34123	4.62999	4.17234	4.741	4.40758	4.53929
MRPL41	mitochondrial ribosomal protein L41	7.52698	7.32928	0.1977	6.05827	0.0017679	0.14085	chr9	137551199	137552555	+	NM_032477; ENST00000371443; BC040035; OTTHUMT00000055327	64975	TC0900009301.hg.1	7.38228	7.51789	7.41038	7.48867	7.33903	7.53567	7.26052	7.5573	7.27621	7.49936	7.30725	7.56298
COX15	cytochrome c oxidase assembly homolog 15 (yeast)	8.93942	9.22259	-0.28317	-6.04692	0.0017828	0.14085	chr10	99708748	99732666	-	NM_004376; NM_078470; ENST00000016171; ENST00000370483; ENST00000497381; BC002382; BC013403; BC078161; OTTHUMT00000049818; OTTHUMT00000049819; OTTHUMT00000049820	1355	TC1000011592.hg.1	9.13126	9.00329	9.24451	8.87656	9.20018	8.9843	9.31141	8.85676	9.23289	8.96431	9.21528	8.95129
LOC403312; AP000708.1	putative uncharacterized protein MGC39545; novel transcript, antisense to FEZ1	3.95977	3.35333	0.60644	6.04546	0.0017848	0.14085	chr11	125495214	125499528	+	NM_001301851; BC036197; OTTHUMT00000257496; uc001qbz.2	403312	TC1100009418.hg.1	3.50356	3.78934	3.32957	3.96182	3.37643	3.96208	3.44353	3.86242	3.16638	4.15894	3.3005	4.02401
DTX1	deltex 1, E3 ubiquitin ligase	4.5877	5.03185	-0.44415	-6.04434	0.0017863	0.14085	chr12	113056709	113098028	+	NM_004416; ENST00000257600; ENST00000547730; ENST00000547974; ENST00000548759; ENST00000553140; BC048216; OTTHUMT00000405045; OTTHUMT00000405046; OTTHUMT00000405047; OTTHUMT00000405048; OTTHUMT00000405117	1840	TC1200008924.hg.1	4.99343	4.5602	5.03472	4.59465	5.05013	4.56061	5.21729	4.51013	4.98432	4.53262	4.91122	4.76801
PPP1R1C	protein phosphatase 1, regulatory (inhibitor) subunit 1C	5.86297	5.41073	0.45224	5.97187	0.0018853	0.14533	chr2	181954241	182131398	+	NM_001080545; NM_001261424; NM_001261425; NR_048566; NR_048567; ENST00000280295; ENST00000409137; ENST00000409702; ENST00000461410; ENST00000464264; ENST00000465612; ENST00000475249; ENST00000479855; ENST00000486067; ENST00000490645; ENST00000494189; ENST00000495820; BC017943; OTTHUMT00000334848; OTTHUMT00000334873; OTTHUMT00000334874; OTTHUMT00000334875; OTTHUMT00000334876; OTTHUMT00000334877; O…	151242	TC0200010165.hg.1	5.39952	5.92079	5.47322	5.7998	5.39347	5.88515	5.28113	6.01618	5.50633	5.6941	5.41071	5.86179
GUF1	GUF1 homolog, GTPase	9.87323	10.2191	-0.3459	-5.99067	0.001859	0.14533	chr4	44678416	44700926	+	NM_021927; ENST00000281543; ENST00000506793; ENST00000511493; ENST00000513775; BC036768; OTTHUMT00000250469; OTTHUMT00000360711; OTTHUMT00000360714; OTTHUMT00000361046	60558	TC0400007399.hg.1	10.2869	9.70908	10.1616	10.0025	10.1888	9.92061	10.2189	9.8293	10.2127	9.9133	10.2458	9.8646
CDK19	cyclin-dependent kinase 19	9.75694	10.1827	-0.42576	-5.95718	0.0019062	0.14533	chr6	110609978	110815958	-	NM_001300960; NM_001300963; NM_001300964; NM_015076; ENST00000323817; ENST00000368911; ENST00000413605; ENST00000457688; ENST00000460913; ENST00000463016; ENST00000468997; ENST00000497709; BC037289; OTTHUMT00000041804; OTTHUMT00000041805; OTTHUMT00000041806; OTTHUMT00000041807; OTTHUMT00000041808; OTTHUMT00000041809; OTTHUMT00000041810	23097	TC0600012839.hg.1	10.3197	9.75802	10.0555	9.80554	10.2203	9.71658	10.3199	9.6537	10.0945	9.83217	10.0863	9.77565
USP9X	Memczak2013 ANTISENSE, CDS, coding, INTERNAL best transcript NM_001039590	3.89769	4.43287	-0.53518	-5.97226	0.0018848	0.14533	chrX	41129097	41131512	-	hsa_circ_0001915	-	TC0X00009451.hg.1	4.48345	3.83086	4.53146	3.8447	4.34129	3.99765	4.56357	3.72211	4.3243	3.97769	4.35313	4.01312
PSAP	prosaposin	15.4704	15.6601	-0.18971	-5.97081	0.0018869	0.14533	chr10	71816298	71851375	-	NM_001042465; NM_001042466; NM_002778; ENST00000394934; ENST00000394936; ENST00000493143; ENST00000495196; ENST00000610929; ENST00000633965; BC001503; BC004275; BC007612; OTTHUMT00000048553; OTTHUMT00000048555; OTTHUMT00000048556; OTTHUMT00000487869	5660	TC1000010961.hg.1	15.6491	15.4338	15.6905	15.4372	15.6942	15.4016	15.6303	15.5316	15.6392	15.5286	15.6574	15.4897
PPFIBP1	PTPRF interacting protein, binding protein 1 (liprin beta 1)	9.96867	10.2417	-0.27306	-5.96585	0.0018939	0.14533	chr12	27523431	27695564	+	NM_001198915; NM_001198916; NM_003622; NM_177444; ENST00000228425; ENST00000318304; ENST00000534917; ENST00000535047; ENST00000535575; ENST00000537261; ENST00000537927; ENST00000538433; ENST00000539326; ENST00000540114; ENST00000540256; ENST00000540503; ENST00000541633; ENST00000542187; ENST00000542629; ENST00000545334; ENST00000545381; ENST00000619325; BC050281; OTTHUMT00000402871; OTTHUMT000004…	8496	TC1200007153.hg.1	10.3399	9.90266	10.0022	9.90414	10.2565	9.98848	10.3102	10.0827	10.3109	9.98191	10.2308	9.95215
ANKRD9	ankyrin repeat domain 9	4.29393	4.11059	0.18334	5.98006	0.0018738	0.14533	chr14	102501760	102509799	-	NM_152326; ENST00000286918; ENST00000557902; ENST00000559404; ENST00000559651; ENST00000560748; BC015422; BC027479	122416	TC1400010270.hg.1	4.06421	4.34616	4.11228	4.25819	4.0885	4.34716	4.16516	4.31097	4.12022	4.20362	4.1132	4.29749
NPIPB6	nuclear pore complex interacting protein family, member B6	12.4322	12.6052	-0.17304	-5.98483	0.0018672	0.14533	chr16	28342518	28363508	-	NM_001282524; ENST00000532254; ENST00000533640; BC157836; OTTHUMT00000389131; OTTHUMT00000389133	728741	TC1600009855.hg.1	12.5786	12.3145	12.6003	12.3709	12.5527	12.4946	12.5906	12.4335	12.7003	12.5344	12.609	12.4454
PLD2	phospholipase D2	6.44177	6.0815	0.36027	5.95402	0.0019107	0.14533	chr17	4807096	4823434	+	NM_001243108; NM_002663; ENST00000263088; ENST00000571273; ENST00000572127; ENST00000572199; ENST00000572940; ENST00000573258; ENST00000574268; ENST00000574796; ENST00000575246; ENST00000575316; ENST00000575813; ENST00000575945; ENST00000576329; ENST00000576864; ENST00000576983; BC015033; BC056871; OTTHUMT00000207561; OTTHUMT00000439787; OTTHUMT00000439788; OTTHUMT00000439789; OTTHUMT00000439790;…	5338	TC1700006645.hg.1	6.09892	6.51387	5.93852	6.52094	6.11751	6.37445	6.14135	6.4393	6.04098	6.48124	6.1517	6.32081
HNF4A	hepatocyte nuclear factor 4, alpha	7.24187	7.62156	-0.37969	-5.95825	0.0019047	0.14533	chr20	44355700	44434596	+	NM_000457; NM_001030003; NM_001030004; NM_001258355; NM_001287182; NM_001287183; NM_001287184; NM_175914; NM_178849; NM_178850; ENST00000316099; ENST00000316673; ENST00000372920; ENST00000415691; ENST00000443598; ENST00000457232; ENST00000609262; ENST00000609795; ENST00000619550; BC137539; BC137540; OTTHUMT00000079362; OTTHUMT00000079363; OTTHUMT00000079364; OTTHUMT00000079365; OTTHUMT00000472003…	3172	TC2000007452.hg.1	7.72071	7.22897	7.51138	7.28951	7.6705	7.16766	7.64723	7.23452	7.67172	7.17114	7.50783	7.35943
BLZF1	basic leucine zipper nuclear factor 1	10.8258	11.1525	-0.32669	-5.93399	0.0019397	0.14601	chr1	169367956	169396542	+	NM_003666; ENST00000329281; ENST00000367807; ENST00000367808; ENST00000420531; ENST00000426663; BC020716; OTTHUMT00000086109; OTTHUMT00000086110; OTTHUMT00000086111; OTTHUMT00000086112; OTTHUMT00000086113	8548	TC0100010546.hg.1	11.0854	10.8795	11.0785	10.8987	11.1838	10.8034	11.141	10.8514	11.2668	10.7171	11.1593	10.8047
STAM2	signal transducing adaptor molecule (SH3 domain and ITAM motif) 2	12.0047	12.0991	-0.09439	-5.93367	0.0019402	0.14601	chr2	152116801	152175992	-	NM_005843; ENST00000263904; ENST00000463854; ENST00000465460; ENST00000482997; ENST00000489389; ENST00000494589; BC028740; OTTHUMT00000254835; OTTHUMT00000338423; OTTHUMT00000338424; OTTHUMT00000338425; OTTHUMT00000338426; OTTHUMT00000338446; uc002tyc.4	10254	TC0200014623.hg.1	12.0698	11.9617	12.1221	12.0063	12.1408	12.0008	12.1269	12.0174	12.0742	12.023	12.0609	12.0192
PDCD6IP	programmed cell death 6 interacting protein	14.4653	14.6753	-0.20999	-5.94117	0.0019293	0.14601	chr3	33798352	33869707	+	NM_001162429; NM_001256192; NM_013374; ENST00000307296; ENST00000412887; ENST00000413073; ENST00000430877; ENST00000435909; ENST00000457054; ENST00000459659; ENST00000465122; ENST00000473593; ENST00000477798; ENST00000482561; ENST00000484478; ENST00000487821; ENST00000489869; ENST00000494810; ENST00000495235; ENST00000498147; BC020066; BC068454; OTTHUMT00000253251; OTTHUMT00000342072; OTTHUMT0000…	10015	TC0300007004.hg.1	14.6487	14.4446	14.6273	14.5109	14.7462	14.4392	14.6606	14.5208	14.717	14.3941	14.6523	14.4825
CDCA7	cell division cycle associated 7	3.63541	3.30093	0.33448	5.92531	0.0019524	0.14642	chr2	173354820	173368997	+	NM_031942; NM_145810; ENST00000306721; ENST00000347703; ENST00000410019; ENST00000410101; ENST00000435616; ENST00000467411; ENST00000468359; ENST00000496441; BC027966; OTTHUMT00000255399; OTTHUMT00000255400; OTTHUMT00000333929; OTTHUMT00000333930; OTTHUMT00000333931; OTTHUMT00000333932; OTTHUMT00000333933; OTTHUMT00000333934	83879	TC0200009994.hg.1	3.36602	3.55243	3.22367	3.67043	3.39478	3.57602	3.22868	3.75632	3.29388	3.63784	3.29855	3.61941
MMACHC	methylmalonic aciduria (cobalamin deficiency) cblC type, with homocystinuria	7.55107	7.93785	-0.38678	-5.90426	0.0019837	0.14671	chr1	45500053	45513382	+	NM_015506; ENST00000401061; ENST00000477188; ENST00000616135; BC006122; OTTHUMT00000020864; OTTHUMT00000020867	25974	TC0100008124.hg.1	7.93258	7.4419	7.82225	7.6965	7.95761	7.55582	7.9622	7.43942	7.92083	7.65563	8.0316	7.51712
buskee; FAM25D; FAM25E; zawskaw	Transcript Identified by AceView; family with sequence similarity 25, member D [Source:HGNC Symbol;Acc:23588]; family with sequence similarity 25, member E [Source:HGNC Symbol;Acc:HGNC:23587]	6.83952	6.46397	0.37555	5.90629	0.0019806	0.14671	chr10	45815426	45817588	-	buskee.aAug10; ENST00000426412.2; uc057szl.1; zawskaw.aAug10	-	TC1000010507.hg.1	6.38835	6.83497	6.43655	6.97109	6.39008	6.94851	6.55026	6.77005	6.50981	6.7472	6.50876	6.76529
KRT19	keratin 19, type I	13.0733	13.2871	-0.21378	-5.91416	0.0019689	0.14671	chr17	41523617	41528389	-	NM_002276; ENST00000361566; ENST00000455635; ENST00000462611; ENST00000468880; ENST00000471565; ENST00000479031; ENST00000593096; BC002539; BC007628; BC010409; BC067744; BC084574; OTTHUMT00000257285; OTTHUMT00000257891; OTTHUMT00000257892; OTTHUMT00000257893; OTTHUMT00000257894; OTTHUMT00000257895; OTTHUMT00000448597	3880	TC1700010677.hg.1	13.3018	13.2072	13.2255	13.0832	13.379	13.1504	13.4409	13.221	13.2286	12.8787	13.1466	12.8993
SURF4	surfeit 4	13.5679	13.7506	-0.18268	-5.90525	0.0019822	0.14671	-	NA	NA	-	ENST00000627384	6836	TSUnmapped00000205.hg.1	13.684	13.5727	13.8603	13.5292	13.6966	13.5282	13.7086	13.5406	13.7795	13.6202	13.7745	13.6164
FCER2	Fc fragment of IgE, low affinity II, receptor for (CD23)	5.40453	5.01175	0.39278	5.89147	0.002003	0.14763	chr19	7688757	7702146	-	NM_001207019; NM_001220500; NM_002002; ENST00000346664; ENST00000360067; ENST00000593418; ENST00000597312; ENST00000597921; ENST00000597934; ENST00000598803; BC014108; BC062591; OTTHUMT00000461832; OTTHUMT00000461833; OTTHUMT00000461984; OTTHUMT00000461985; OTTHUMT00000461986; OTTHUMT00000461987	2208	TC1900009491.hg.1	4.96011	5.49295	5.07109	5.21785	4.95741	5.55983	5.06695	5.39745	5.02947	5.35404	4.98548	5.40508
FOXO1	Memczak2013 ALT_ACCEPTOR, ALT_DONOR, coding, INTERNAL, intronic best transcript NM_002015	6.19963	6.68029	-0.48066	-5.88155	0.0020181	0.14773	chr13	40633147	40645498	-	hsa_circ_0000476	-	TC1300008691.hg.1	6.63735	6.03535	6.64179	6.24827	6.63094	6.28779	6.8239	6.06358	6.63245	6.42076	6.71533	6.14204
CD276	CD276 molecule	7.61661	7.91076	-0.29414	-5.88206	0.0020173	0.14773	chr15	73683966	73714518	+	NM_001024736; NM_025240; ENST00000318424; ENST00000318443; ENST00000537340; ENST00000557951; ENST00000558689; ENST00000559073; ENST00000559465; ENST00000559978; ENST00000560786; ENST00000560928; ENST00000560995; ENST00000561176; ENST00000561213; ENST00000561260; ENST00000561416; ENST00000563584; ENST00000564751; ENST00000567189; ENST00000567582; BC062581; OTTHUMT00000268978; OTTHUMT00000268979; O…	80381	TC1500007822.hg.1	7.97409	7.49874	7.79459	7.69513	7.88211	7.61174	7.9848	7.63784	7.90913	7.64282	7.91982	7.61341
DHDDS	dehydrodolichyl diphosphate synthase subunit	11.2513	11.6673	-0.41601	-5.87451	0.0020289	0.14774	chr1	26432282	26471304	+	NM_001243564; NM_001243565; NM_024887; NM_205861; ENST00000236342; ENST00000360009; ENST00000374185; ENST00000374186; ENST00000416052; ENST00000427245; ENST00000430232; ENST00000431933; ENST00000434391; ENST00000436153; ENST00000487944; ENST00000525165; ENST00000525326; ENST00000525410; ENST00000525546; ENST00000525682; ENST00000526219; ENST00000526278; ENST00000527611; ENST00000528557; ENST00000…	79947	TC0100007458.hg.1	11.6406	11.2908	11.6731	11.2698	11.7663	11.0662	11.7329	11.2006	11.6047	11.3496	11.5862	11.3307
CRTC2	CREB regulated transcription coactivator 2	9.74655	10.0757	-0.32913	-5.87245	0.002032	0.14774	chr1	153947669	153958656	-	NM_181715; ENST00000303569; ENST00000368630; ENST00000368633; ENST00000461638; ENST00000467860; ENST00000476883; ENST00000487235; ENST00000492073; ENST00000493909; ENST00000524997; BC053562; OTTHUMT00000090272; OTTHUMT00000090273; OTTHUMT00000090274; OTTHUMT00000090275; OTTHUMT00000090276; OTTHUMT00000090277; OTTHUMT00000098829; OTTHUMT00000098830; OTTHUMT00000393013; OTTHUMT00000393014	200186	TC0100015891.hg.1	10.0645	9.64391	10.1675	9.69868	10.0454	9.79981	9.95595	9.85939	10.107	9.76442	10.1138	9.71307
APOBEC3B	apolipoprotein B mRNA editing enzyme, catalytic polypeptide-like 3B	4.99729	5.44263	-0.44534	-5.83659	0.0020882	0.15131	chr22	38982347	38992804	+	NM_001270411; NM_004900; ENST00000333467; ENST00000335760; ENST00000402182; ENST00000407298; BC053859; OTTHUMT00000321233; OTTHUMT00000321234; OTTHUMT00000321235; OTTHUMT00000321236	9582	TC2200009270.hg.1	5.3426	5.15541	5.36899	4.96952	5.56168	4.91086	5.41604	5.12307	5.45185	4.9481	5.51462	4.87675
F11R	F11 receptor	13.2924	13.3999	-0.10754	-5.83108	0.002097	0.15144	chr1	160995211	161021348	-	NM_016946; ENST00000335772; ENST00000368026; ENST00000472573; ENST00000537746; ENST00000602966; ENST00000621309; BC001533; OTTHUMT00000071458; OTTHUMT00000071459; OTTHUMT00000071460; OTTHUMT00000071490; OTTHUMT00000071491	50848	TC0100018519.hg.1	13.4599	13.3309	13.2948	13.2373	13.4357	13.3119	13.4855	13.3966	13.3465	13.2788	13.3771	13.1986
ZNF862	zinc finger protein 862	6.9019	7.27641	-0.37451	-5.82473	0.0021072	0.15166	chr7	149838367	149867479	+	NM_001099220; ENST00000223210; ENST00000460379; ENST00000466435; ENST00000478024; ENST00000488265; ENST00000489820; OTTHUMT00000350165; OTTHUMT00000350166; OTTHUMT00000350167; OTTHUMT00000350168; OTTHUMT00000350169; OTTHUMT00000350170	643641	TC0700009647.hg.1	7.19579	6.99735	7.23874	6.92624	7.37523	6.77829	7.31895	6.80987	7.28935	6.88913	7.2404	7.01055
PTPN18	protein tyrosine phosphatase, non-receptor type 18 (brain-derived)	7.07118	7.40783	-0.33666	-5.81906	0.0021163	0.15181	chr2	130356007	130375409	+	NM_001142370; NM_014369; ENST00000175756; ENST00000347849; ENST00000409022; ENST00000420717; ENST00000428843; ENST00000460992; ENST00000462321; ENST00000462996; ENST00000464576; ENST00000479295; ENST00000481492; ENST00000483617; ENST00000489215; ENST00000490137; ENST00000490812; ENST00000495400; BC052800; OTTHUMT00000254523; OTTHUMT00000332753; OTTHUMT00000332754; OTTHUMT00000332933; OTTHUMT00000…	26469	TC0200009300.hg.1	7.46589	7.08032	7.37537	7.03453	7.43311	7.07045	7.51547	6.95322	7.32376	7.14243	7.3334	7.14611
MGAT5	mannosyl (alpha-1,6-)-glycoprotein beta-1,6-N-acetyl-glucosaminyltransferase	9.13279	9.52201	-0.38921	-5.80919	0.0021324	0.15218	chr2	134119983	134454621	+	NM_002410; ENST00000281923; ENST00000409645; ENST00000468758; ENST00000481801; ENST00000488365; OTTHUMT00000254584; OTTHUMT00000332271; OTTHUMT00000332272; OTTHUMT00000332273	4249	TC0200009402.hg.1	9.57213	9.16651	9.37158	9.19455	9.62879	9.069	9.53519	9.14204	9.4408	9.21421	9.58355	9.01044
CTBP1-AS2	CTBP1 antisense RNA 2 (head to head)	7.55311	8.05843	-0.50531	-5.77989	0.0021808	0.15218	chr4	1249300	1288291	+	NR_033339; BC120947; BC120948	92070	TC0400006513.hg.1	7.99815	7.67826	7.88483	7.67275	8.15868	7.39227	8.13415	7.43196	8.11148	7.566	8.06327	7.57744
DCTN4	dynactin 4 (p62)	14.0456	14.3476	-0.30203	-5.78727	0.0021685	0.15218	chr5	150708440	150759109	-	NM_001135643; NM_001135644; NM_016221; ENST00000424236; ENST00000446090; ENST00000447998; ENST00000517421; ENST00000518015; ENST00000518909; ENST00000519313; ENST00000519552; ENST00000520195; ENST00000521093; ENST00000521448; ENST00000521533; ENST00000521728; ENST00000522625; ENST00000627368; BC026323; OTTHUMT00000252372; OTTHUMT00000374554; OTTHUMT00000374557; OTTHUMT00000374559; OTTHUMT00000374…	51164	TC0500012486.hg.1	14.2076	14.0987	14.3502	14.103	14.397	13.9399	14.3117	14.0684	14.3925	14.0492	14.4269	14.0143
VWDE	von Willebrand factor D and EGF domains	10.4199	10.6878	-0.26789	-5.76144	0.002212	0.15218	chr7	12330883	12404226	-	NM_001135924; ENST00000275358; ENST00000326715; ENST00000452576; ENST00000485526; ENST00000521169; ENST00000614403; BC144319; OTTHUMT00000325870; OTTHUMT00000325871; OTTHUMT00000326030; OTTHUMT00000375966; OTTHUMT00000375967	221806	TC0700010286.hg.1	10.6292	10.3116	10.7332	10.4757	10.7315	10.2613	10.5574	10.4023	10.8083	10.5918	10.6671	10.4766
SLC25A37	solute carrier family 25 (mitochondrial iron transporter), member 37	8.66283	9.03901	-0.37618	-5.74796	0.0022351	0.15218	chr8	23528805	23575463	+	NM_016612; ENST00000290075; ENST00000417331; ENST00000517923; ENST00000518881; ENST00000519192; ENST00000519973; ENST00000520654; ENST00000520949; ENST00000521637; ENST00000522164; ENST00000523883; ENST00000523930; BC132799; BC132801; OTTHUMT00000376039; OTTHUMT00000376040; OTTHUMT00000376041; OTTHUMT00000376042; OTTHUMT00000376044; OTTHUMT00000376045; OTTHUMT00000376046; OTTHUMT00000376047; OTTH…	51312	TC0800007027.hg.1	9.18227	8.88925	8.88407	8.42671	9.10904	8.8273	9.03516	8.87934	8.97592	8.50189	9.04762	8.4525
RGS3	regulator of G-protein signaling 3	7.45447	7.07605	0.37842	5.75864	0.0022167	0.15218	chr9	113444729	113597743	+	NM_001276260; NM_001276261; NM_001276262; NM_001282922; NM_001282923; NM_017790; NM_130795; NM_134427; NM_144488; NM_144489; ENST00000317613; ENST00000342620; ENST00000343817; ENST00000350696; ENST00000374134; ENST00000374136; ENST00000374140; ENST00000394646; ENST00000460000; ENST00000462143; ENST00000462403; ENST00000463806; ENST00000464306; ENST00000466314; ENST00000466735; ENST00000467805; EN…	5998	TC0900008491.hg.1	7.19236	7.41549	7.12497	7.39875	7.03559	7.54258	6.99388	7.61447	7.0079	7.41203	7.10161	7.34349
DDX3Y	DEAD (Asp-Glu-Ala-Asp) box helicase 3, Y-linked	8.22111	8.15767	0.06345	5.75515	0.0022227	0.15218	chrY	12904108	12920478	+	NM_001122665; NM_001302552; NM_004660; ENST00000336079; ENST00000360160; ENST00000440554; ENST00000454054; ENST00000463199; ENST00000469101; ENST00000472510; ENST00000493363; ENST00000495478; BC034942; OTTHUMT00000088405; OTTHUMT00000088406; OTTHUMT00000088407; OTTHUMT00000088408; OTTHUMT00000088409; OTTHUMT00000088410; OTTHUMT00000088411; OTTHUMT00000088412; OTTHUMT00000088413	8653	TC0Y00006632.hg.1	7.8451	7.95324	8.45746	8.49402	7.876	7.91997	8.43872	8.51772	8.4552	8.5015	7.87352	7.94022
APOA1	apolipoprotein A-I	5.25801	4.86121	0.39679	5.77133	0.0021952	0.15218	chr11	116835751	116837950	-	NM_000039; ENST00000236850; ENST00000359492; ENST00000375320; ENST00000375323; ENST00000375329; BC005380; BC110286; OTTHUMT00000106281; OTTHUMT00000142222; OTTHUMT00000142223; OTTHUMT00000142224; OTTHUMT00000142225	335	TC1100012423.hg.1	4.91226	5.20325	4.86958	5.22253	4.78012	5.33835	4.76559	5.3874	4.98476	5.15371	4.85498	5.2428
AMHR2	anti-Mullerian hormone receptor, type II	4.67043	4.25858	0.41185	5.78182	0.0021776	0.15218	chr12	53423855	53431534	+	NM_001164690; NM_001164691; NM_020547; ENST00000257863; ENST00000379791; ENST00000548303; ENST00000550311; ENST00000550839; ENST00000552233; ENST00000553037; BC126316; BC136356; OTTHUMT00000407048; OTTHUMT00000407049; OTTHUMT00000407050; OTTHUMT00000407051; OTTHUMT00000407052; OTTHUMT00000407053; OTTHUMT00000407054; uc001scx.2	269	TC1200007714.hg.1	4.33957	4.81323	4.26464	4.54689	4.29545	4.69593	4.11996	4.78905	4.19023	4.67028	4.34164	4.50722
PROSER1	proline and serine rich 1	9.41919	9.85614	-0.43695	-5.77031	0.0021969	0.15218	chr13	39009865	39038076	-	NM_025138; ENST00000352251; ENST00000418503; ENST00000436678; ENST00000468017; ENST00000484434; ENST00000492646; ENST00000496138; ENST00000602512; ENST00000602534; ENST00000602899; ENST00000625998; BC064348; OTTHUMT00000044605; OTTHUMT00000044606; OTTHUMT00000044607; OTTHUMT00000044608; OTTHUMT00000044609; OTTHUMT00000044610; OTTHUMT00000044611; OTTHUMT00000467369; OTTHUMT00000467370; OTTHUMT0000…	80209	TC1300008660.hg.1	9.76497	9.49478	9.75062	9.53273	10.0115	9.34584	9.95787	9.31608	9.81838	9.42538	9.83348	9.40035
CHGA	chromogranin A	15.658	15.9007	-0.24273	-5.76635	0.0022036	0.15218	chr14	92923080	92935296	+	NM_001275; NM_001301690; ENST00000216492; ENST00000334654; ENST00000553866; ENST00000556076; ENST00000556098; ENST00000556876; BC001059; BC006459; OTTHUMT00000412411; OTTHUMT00000412412; OTTHUMT00000412414; OTTHUMT00000412415; OTTHUMT00000412416; OTTHUMT00000412417	1113	TC1400008021.hg.1	15.9811	15.6751	15.8226	15.7374	15.9214	15.5358	15.8764	15.6103	15.8792	15.6923	15.9234	15.6969
LPIN2	lipin 2	9.69201	10.0663	-0.37431	-5.76048	0.0022136	0.15218	chr18	2916994	3013315	-	NM_014646; ENST00000261596; ENST00000581568; ENST00000584294; ENST00000584915; BC152448; OTTHUMT00000254363; OTTHUMT00000316765; OTTHUMT00000316766; OTTHUMT00000441719; uc002klo.3	9663	TC1800007905.hg.1	10.1897	9.64443	9.96967	9.80492	10.0997	9.59863	9.9713	9.76136	10.0724	9.72133	10.0952	9.6214
MED29	mediator complex subunit 29	8.38641	8.67402	-0.28761	-5.75091	0.00223	0.15218	chr19	39391303	39400637	+	NM_017592; ENST00000315588; ENST00000594368; ENST00000596297; ENST00000599213; ENST00000599417; ENST00000600973; ENST00000615911; BC019015; OTTHUMT00000464485; OTTHUMT00000464486; OTTHUMT00000464487; OTTHUMT00000464489; OTTHUMT00000464492; OTTHUMT00000470870	55588	TC1900008056.hg.1	8.73639	8.21588	8.65684	8.46652	8.61059	8.3816	8.66137	8.36217	8.66812	8.46857	8.71081	8.42372
KLC3	kinesin light chain 3	6.65088	7.04651	-0.39563	-5.80301	0.0021425	0.15218	chr19	45333434	45351520	+	NM_177417; ENST00000391946; ENST00000470402; ENST00000494686; ENST00000585434; ENST00000589373; ENST00000589837; ENST00000590063; BC062998; BC073841; BC126418; BC133037; OTTHUMT00000289776; OTTHUMT00000289777; OTTHUMT00000289778; OTTHUMT00000457570; OTTHUMT00000457571; OTTHUMT00000457572; OTTHUMT00000457573; uc002pbg.1	147700	TC1900008321.hg.1	7.13253	6.56618	7.08961	6.61357	6.89354	6.79993	7.05915	6.6531	7.01393	6.6745	7.09031	6.59801
IGFL1	IGF like family member 1	5.84099	5.36814	0.47284	5.79868	0.0021496	0.15218	chr19	46229752	46231243	+	NM_198541; ENST00000437936; OTTHUMT00000461724; uc002pee.3	374918	TC1900008366.hg.1	5.46787	5.64732	5.2852	5.92892	5.27488	5.96923	5.40455	5.80401	5.43549	5.77424	5.34086	5.92219
ANKRD54; MIR658	ankyrin repeat domain 54; microRNA 658	7.34452	7.65168	-0.30716	-5.75477	0.0022234	0.15218	chr22	37830855	37844431	-	NM_138797; NR_030395; NR_036556; ENST00000215941; ENST00000385210; ENST00000406423; ENST00000407117; ENST00000411961; ENST00000413497; ENST00000424350; ENST00000434930; ENST00000458278; ENST00000464849; ENST00000498417; BC014641; BC066909; OTTHUMT00000319490; OTTHUMT00000319491; OTTHUMT00000319492; OTTHUMT00000319493; OTTHUMT00000319494; OTTHUMT00000319495; OTTHUMT00000319496; OTTHUMT00000319497;…	129138; 724028	TC2200009347.hg.1	7.55218	7.45798	7.60289	7.32758	7.62048	7.32108	7.71861	7.32196	7.75677	7.2739	7.65915	7.36459
SMURF2	SMAD specific E3 ubiquitin protein ligase 2	9.45764	9.83975	-0.3821	-5.74331	0.0022431	0.15225	chr17	64542295	64662268	-	NM_022739; ENST00000262435; ENST00000578200; ENST00000578386; ENST00000580072; ENST00000580246; ENST00000582081; ENST00000585301; BC093876; BC111945; OTTHUMT00000445225; OTTHUMT00000445226; OTTHUMT00000445227; OTTHUMT00000445228; OTTHUMT00000445229; OTTHUMT00000445230; OTTHUMT00000445231	64750	TC1700011451.hg.1	9.79031	9.51482	9.92336	9.33447	9.93233	9.42576	9.84951	9.56203	9.84577	9.37741	9.6972	9.53137
ZNF658	zinc finger protein 658	6.98074	7.28084	-0.30009	-5.73529	0.002257	0.15237	chr9	66856426	66932141	+	NM_033160; ENST00000612867; ENST00000616544; ENST00000619435; ENST00000619925; ENST00000621015; ENST00000621410; ENST00000622180; BC031626; OTTHUMT00000476979; OTTHUMT00000476980; OTTHUMT00000476981; OTTHUMT00000476982; OTTHUMT00000476983; OTTHUMT00000476984; uc004abs.2; uc010mmm.2	26149	TC0900007452.hg.1	7.33835	6.8732	7.29439	7.03182	7.2106	7.06114	7.28692	6.92533	7.31478	6.91927	7.23998	7.07371
NPAS3	neuronal PAS domain protein 3	6.7025	7.05594	-0.35344	-5.73409	0.0022591	0.15237	chr14	32934933	33804176	+	NM_001164749; NM_001165893; NM_022123; NM_173159; ENST00000346562; ENST00000356141; ENST00000357798; ENST00000546849; ENST00000547068; ENST00000548645; ENST00000549770; ENST00000550662; ENST00000551008; ENST00000551492; ENST00000551634; ENST00000552696; ENST00000552874; OTTHUMT00000276644; OTTHUMT00000276645; OTTHUMT00000409477; OTTHUMT00000409478; OTTHUMT00000409479; OTTHUMT00000409480; OTTHUMT0…	64067	TC1400006859.hg.1	7.02714	6.61048	7.20155	6.85083	6.86371	6.70431	6.89747	6.68064	7.16532	6.76946	7.18044	6.59927
LCE6A	late cornified envelope 6A	4.70664	4.22981	0.47684	5.70433	0.0023118	0.15326	chr1	152842854	152843983	+	NM_001128600; ENST00000431011	448835	TC0100010011.hg.1	4.19693	4.5289	4.35614	4.60022	4.13002	4.84627	4.32991	4.63807	4.21887	4.82075	4.14696	4.80563
ZBTB20; MIR568	zinc finger and BTB domain containing 20; microRNA 568	14.7612	15.1066	-0.34544	-5.70243	0.0023152	0.15326	chr3	114314500	115147280	-	NM_001164342; NM_001164343; NM_001164344; NM_001164345; NM_001164346; NM_001164347; NM_015642; NR_030293; NR_121662; ENST00000357258; ENST00000385036; ENST00000393785; ENST00000462705; ENST00000463497; ENST00000463890; ENST00000464560; ENST00000468769; ENST00000470186; ENST00000470311; ENST00000470556; ENST00000471418; ENST00000474710; ENST00000479879; ENST00000480832; ENST00000481632; ENST000004…	26137; 693153	TC0300012048.hg.1	15.1151	14.6561	15.0558	14.7438	15.21	14.7024	15.0311	14.8949	15.0891	14.873	15.1388	14.697
DNAH11	dynein, axonemal, heavy chain 11	3.763	4.24651	-0.48351	-5.71253	0.0022972	0.15326	chr7	21543215	21901839	+	NM_001277115; ENST00000328843; ENST00000409508; ENST00000421290; ENST00000465129; ENST00000465593; ENST00000479878; ENST00000483691; ENST00000496218; ENST00000605912; ENST00000607050; ENST00000607413; ENST00000620169; OTTHUMT00000326582; OTTHUMT00000326583; OTTHUMT00000326584; OTTHUMT00000326779; OTTHUMT00000326780; OTTHUMT00000326781; OTTHUMT00000326782; OTTHUMT00000470717; OTTHUMT00000470718; O…	8701	TC0700006867.hg.1	4.22942	3.94771	4.42088	3.64309	4.07467	3.86653	4.24872	3.6946	4.27759	3.72254	4.22779	3.70353
NIPSNAP3A; NIPSNAP3B	nipsnap homolog 3A (C. elegans); nipsnap homolog 3B (C. elegans)	7.54453	8.0021	-0.45757	-5.71523	0.0022923	0.15326	chr9	104747688	104777764	+	NM_015469; NM_018376; NR_130759; NR_130760; ENST00000374762; ENST00000374767; ENST00000460936; ENST00000461177; ENST00000471001; BC005202; BC005935; BC017914; OTTHUMT00000053484; OTTHUMT00000053485; OTTHUMT00000053486; OTTHUMT00000053487; OTTHUMT00000053488; uc004bch.1; uc004bci.3	25934; 55335	TC0900008297.hg.1	7.81074	7.62308	8.01431	7.7079	8.09497	7.43287	8.0087	7.42471	7.97853	7.60766	8.10533	7.47095
TCEAL5	transcription elongation factor A (SII)-like 5	8.26735	7.71218	0.55517	5.7033	0.0023137	0.15326	chrX	103273690	103276872	-	NM_001012979; ENST00000372680; BC132922; BC132924; OTTHUMT00000057696	340543	TC0X00010408.hg.1	7.6999	8.294	7.82862	8.24547	7.68095	8.25556	7.72608	8.27675	7.46012	8.41782	7.87741	8.11448
METTL15	methyltransferase like 15	10.1842	10.3864	-0.20222	-5.71559	0.0022917	0.15326	chr11	28108248	28333507	+	NM_001113528; NM_001297775; NM_152636; ENST00000303459; ENST00000403099; ENST00000406787; ENST00000407364; ENST00000437814; ENST00000451385; ENST00000468295; BC030997; OTTHUMT00000318133; OTTHUMT00000318134; OTTHUMT00000318135; OTTHUMT00000318136; OTTHUMT00000318137; OTTHUMT00000318138; OTTHUMT00000318139	196074	TC1100007139.hg.1	10.3654	10.1243	10.3574	10.2682	10.373	10.2734	10.4185	10.138	10.381	10.1597	10.4232	10.1417
KRT82	keratin 82, type II	4.67084	4.17386	0.49698	5.69491	0.0023288	0.15369	chr12	52393931	52406392	-	NM_033033; ENST00000257974; OTTHUMT00000405189	3888	TC1200010753.hg.1	4.19057	4.68586	4.09882	4.71728	4.02741	4.8114	4.3028	4.53594	4.28804	4.55307	4.13549	4.72149
MTMR7	myotubularin related protein 7	13.3273	13.527	-0.1997	-5.66296	0.0023874	0.15423	chr8	17296797	17413531	-	NM_004686; ENST00000180173; ENST00000517317; ENST00000518272; ENST00000519122; ENST00000519590; ENST00000519763; ENST00000521177; ENST00000521857; ENST00000523571; BC130577; BC130579; OTTHUMT00000375311; OTTHUMT00000375312; OTTHUMT00000375313; OTTHUMT00000375314; OTTHUMT00000375315; OTTHUMT00000375316; OTTHUMT00000375317; OTTHUMT00000375318; OTTHUMT00000375417	9108	TC0800009726.hg.1	13.4391	13.3	13.6427	13.4329	13.4859	13.2545	13.5211	13.1812	13.5501	13.3586	13.5234	13.4368
ZNF883	zinc finger protein 883	4.85924	5.44739	-0.58814	-5.66768	0.0023787	0.15423	chr9	112997120	113050043	-	NM_001101338	169834	TC0900011246.hg.1	5.55266	4.71464	5.2664	4.9636	5.3212	5.04535	5.55888	4.73369	5.46676	4.9216	5.51841	4.77656
FAM156B; FAM156A	family with sequence similarity 156, member B; family with sequence similarity 156, member A	5.78032	6.19261	-0.41229	-5.67467	0.0023657	0.15423	chrX	52891306	52908560	+	NM_001099684; BC000867; OTTHUMT00000056696; OTTHUMT00000056697; OTTHUMT00000056698; OTTHUMT00000056699; OTTHUMT00000056701; OTTHUMT00000056702; OTTHUMT00000056703; OTTHUMT00000056704	727866; 29057	TC0X00007302.hg.1	6.21378	5.70962	6.18898	5.79403	6.21681	5.73864	6.26363	5.64055	6.19595	5.8193	6.07649	5.97976
ECHS1	enoyl-CoA hydratase, short chain, 1, mitochondrial	9.36964	8.96397	0.40566	5.67889	0.002358	0.15423	chr10	133362480	133373689	-	NM_004092; ENST00000368547; BC008906; OTTHUMT00000051156	1892	TC1000012399.hg.1	8.94788	9.47448	8.93538	9.37736	8.92232	9.38879	9.06906	9.25949	9.02286	9.21842	8.88631	9.49927
ATXN3	ataxin 3	7.72077	8.06154	-0.34078	-5.67227	0.0023702	0.15423	chr14	92058552	92106621	-	NM_001127696; NM_001127697; NM_001164774; NM_001164776; NM_001164777; NM_001164778; NM_001164779; NM_001164780; NM_001164781; NM_001164782; NM_004993; NM_030660; NR_028453; NR_028454; NR_028455; NR_028456; NR_028457; NR_028458; NR_028459; NR_028460; NR_028461; NR_028462; NR_028463; NR_028464; NR_028465; NR_028466; NR_028467; NR_028468; NR_028469; NR_028470; NR_031765; ENST00000340660; ENST0000035…	4287	TC1400010780.hg.1	7.89201	7.75012	8.11277	7.72737	8.01878	7.73787	8.16544	7.61122	8.05603	7.80869	8.12423	7.68933
PWP2	PWP2 periodic tryptophan protein homolog (yeast)	6.26017	6.81874	-0.55857	-5.68283	0.0023508	0.15423	chr21	5130871	5154734	-	NM_005049; BC013309; BC014988	5822	TC2100008538.hg.1	6.69924	6.39685	6.89437	6.18226	6.95659	6.09739	6.72571	6.33462	6.70293	6.36178	6.9336	6.18814
MLXIP	MLX interacting protein	11.575	12.0033	-0.42824	-5.66625	0.0023813	0.15423	-	NA	NA	-	ENST00000628565	22877	TSUnmapped00000502.hg.1	12.0988	11.4815	11.8273	11.6488	11.938	11.6244	11.9214	11.6161	12.1421	11.5803	12.0921	11.499
SMIM2	small integral membrane protein 2	4.53515	3.97022	0.56494	5.65892	0.002395	0.15426	chr13	44143151	44161257	-	NM_024058; ENST00000400419; ENST00000617002; BC000868; OTTHUMT00000044734	79024	TC1300008780.hg.1	4.17084	4.34063	3.91703	4.60897	3.93994	4.59707	4.08576	4.44625	3.85818	4.56824	3.84954	4.64975
NKX2-3	NK2 homeobox 3	4.31022	4.07308	0.23714	5.64575	0.0024198	0.15539	chr10	99532933	99536524	+	NM_145285; ENST00000344586; ENST00000622383; BC025788; OTTHUMT00000049808	159296	TC1000008619.hg.1	4.17057	4.23088	4.00689	4.38005	4.04357	4.30081	4.08299	4.29928	4.07769	4.30861	4.05676	4.34167
B4GALT2	UDP-Gal:betaGlcNAc beta 1,4- galactosyltransferase, polypeptide 2	10.2437	10.58	-0.33631	-5.61676	0.0024754	0.15754	chr1	43978943	43991171	+	NM_001005417; NM_003780; NM_030587; ENST00000309519; ENST00000356836; ENST00000372324; ENST00000434555; ENST00000481924; ENST00000485678; ENST00000497866; ENST00000498543; BC096821; OTTHUMT00000022840; OTTHUMT00000022841; OTTHUMT00000022842; OTTHUMT00000022843; OTTHUMT00000022844; OTTHUMT00000022845	8704	TC0100008082.hg.1	10.5619	10.2227	10.4688	10.3558	10.6544	10.146	10.5412	10.2943	10.6057	10.2731	10.648	10.1701
IFNA13	interferon, alpha 13	4.71354	4.51928	0.19426	5.62411	0.0024611	0.15754	chr9	21367372	21368962	-	NM_006900; ENST00000449498; ENST00000610660; BC069427; BC093988; BC112002; OTTHUMT00000051904	3447	TC0900009706.hg.1	4.57818	4.60927	4.49063	4.75848	4.53221	4.7279	4.50013	4.74466	4.49995	4.72903	4.51455	4.71189
IL17REL	interleukin 17 receptor E-like	5.56174	5.3284	0.23334	5.6196	0.0024699	0.15754	chr22	49994513	50012659	-	NM_001001694; ENST00000341280; ENST00000389983; OTTHUMT00000317011	400935	TC2200009139.hg.1	5.32168	5.56266	5.30435	5.55811	5.34391	5.55159	5.41791	5.48883	5.2508	5.63967	5.33178	5.5696
EIF5A2	eukaryotic translation initiation factor 5A2	8.94235	9.46714	-0.52479	-5.60571	0.002497	0.15792	chr3	170888415	170908693	-	NM_020390; ENST00000295822; ENST00000460117; ENST00000474096; ENST00000474417; ENST00000487522; BC036072; OTTHUMT00000352681; OTTHUMT00000352682; OTTHUMT00000352683; OTTHUMT00000352684; OTTHUMT00000352685	56648	TC0300013104.hg.1	9.46703	8.91785	9.48765	8.91304	9.34711	8.9771	9.57815	8.79467	9.36496	9.20592	9.55795	8.84556
HGSNAT	heparan-alpha-glucosaminide N-acetyltransferase	13.9369	14.2704	-0.33357	-5.60243	0.0025034	0.15792	chr8	43140449	43202855	+	NM_152419; ENST00000379644; ENST00000517319; ENST00000519000; ENST00000519705; ENST00000520678; ENST00000520704; ENST00000521576; ENST00000522082; ENST00000523989; ENST00000524016; OTTHUMT00000377293; OTTHUMT00000377294; OTTHUMT00000377295; OTTHUMT00000377296; OTTHUMT00000377297; OTTHUMT00000377298; OTTHUMT00000377299; OTTHUMT00000377300; OTTHUMT00000377301; OTTHUMT00000377302	138050	TC0800007460.hg.1	14.3231	13.8333	14.2335	14.0105	14.3129	13.805	14.316	13.9314	14.2295	14.0278	14.2076	14.0132
OTUD1	OTU deubiquitinase 1	7.93878	8.16985	-0.23107	-5.60592	0.0024966	0.15792	chr10	23439269	23442390	+	NM_001145373; ENST00000376495; OTTHUMT00000047215	220213	TC1000007020.hg.1	8.21005	7.9493	8.1222	7.86407	8.0969	8.03363	8.14098	7.97933	8.24167	7.91336	8.20727	7.89298
LYPD4	LY6/PLAUR domain containing 4	4.28154	3.87685	0.4047	5.59423	0.0025196	0.15848	chr19	41837074	41844697	-	NM_001291419; NM_173506; ENST00000343055; ENST00000601246; ENST00000609812; BC034629; OTTHUMT00000463039; OTTHUMT00000463040	147719	TC1900010771.hg.1	3.88675	4.25765	3.95793	4.25461	3.9879	4.179	3.74711	4.39682	3.90217	4.2347	3.77922	4.36648
BCAS3	breast carcinoma amplified sequence 3	7.60609	7.20803	0.39806	5.58833	0.0025314	0.15875	chr17	60677453	61392838	+	NM_001099432; NM_017679; ENST00000390652; ENST00000407086; ENST00000408905; ENST00000585744; ENST00000585812; ENST00000585979; ENST00000586041; ENST00000586241; ENST00000586484; ENST00000586705; ENST00000587002; ENST00000587037; ENST00000587294; ENST00000587872; ENST00000588008; ENST00000588168; ENST00000588462; ENST00000588532; ENST00000588569; ENST00000588720; ENST00000588874; ENST00000589222; …	54828	TC1700008499.hg.1	7.26546	7.45162	7.2224	7.61999	7.07359	7.77221	7.28951	7.56142	7.1799	7.58379	7.21734	7.64751
ZBED9	zinc finger, BED-type containing 9	5.13215	4.73977	0.39238	5.57634	0.0025554	0.15945	chr6	28588007	28589703	-	ENST00000524745; OTTHUMT00000388967	114821	TC0600014251.hg.1	4.71137	5.06927	4.78185	5.11668	4.65931	5.30615	4.67228	5.21292	4.76296	5.06723	4.85087	5.02068
EGFL6	EGF-like-domain, multiple 6	4.25099	3.944	0.30699	5.56805	0.0025722	0.15945	chrX	13569575	13633575	+	NM_001167890; NM_015507; ENST00000361306; ENST00000380602; ENST00000473826; BC038587; OTTHUMT00000055799; OTTHUMT00000055800; OTTHUMT00000055801	25975	TC0X00006651.hg.1	3.95098	4.13245	3.92177	4.2631	3.96367	4.28416	3.93933	4.26126	4.05301	4.2018	3.83523	4.36318
OPHN1	oligophrenin 1	6.6067	7.02032	-0.41362	-5.56847	0.0025714	0.15945	chrX	68042344	68433913	-	NM_002547; ENST00000355520; ENST00000467444; ENST00000484842; ENST00000486068; ENST00000491714; BC140763; OTTHUMT00000057011; OTTHUMT00000057012; OTTHUMT00000057013; OTTHUMT00000057014; OTTHUMT00000057015	4983	TC0X00009929.hg.1	7.00612	6.6287	7.05502	6.60035	6.89859	6.69497	7.09444	6.53523	7.11336	6.45151	6.95436	6.72943
RASIP1	Ras interacting protein 1	5.08211	5.36241	-0.2803	-5.57074	0.0025668	0.15945	chr19	48720585	48740721	-	NM_017805; ENST00000222145; ENST00000594232; ENST00000599291; ENST00000601530; ENST00000621604; BC028614; OTTHUMT00000466184; OTTHUMT00000466185; OTTHUMT00000466186; OTTHUMT00000466187	54922	TC1900011094.hg.1	5.41121	5.03498	5.2789	5.08974	5.3075	5.11456	5.31887	5.16906	5.40002	5.08762	5.45798	4.99669
TTLL3	tubulin tyrosine ligase-like family member 3	9.52866	10.055	-0.52639	-5.56358	0.0025813	0.15955	chr3	9808086	9855138	+	NM_001025930; NR_037162; ENST00000310252; ENST00000383827; ENST00000414814; ENST00000417065; ENST00000418745; ENST00000419081; ENST00000422738; ENST00000426827; ENST00000426895; ENST00000427220; ENST00000430390; ENST00000430718; ENST00000430793; ENST00000431204; ENST00000438141; ENST00000438596; ENST00000439814; ENST00000443148; ENST00000452597; ENST00000452823; ENST00000455274; ENST00000459758; …	26140	TC0300013787.hg.1	9.95402	9.58804	10.1341	9.43764	10.1802	9.40718	10.0573	9.50188	10.1339	9.51398	9.87085	9.72326
LY6H	lymphocyte antigen 6 complex, locus H	5.37054	5.13832	0.23223	5.55549	0.0025979	0.16011	chr8	143157914	143160711	-	NM_001135655; ENST00000342752; ENST00000414417; ENST00000430474; ENST00000479685; ENST00000615409; BC028894; BC030192; OTTHUMT00000337533; OTTHUMT00000337534; OTTHUMT00000337535; OTTHUMT00000337544; uc011lka.2	4062	TC0800012110.hg.1	5.19461	5.39895	5.17351	5.29635	5.08945	5.38454	5.07562	5.45375	5.17195	5.29136	5.12476	5.3983
LCT	lactase	4.50252	4.09295	0.40957	5.52432	0.002663	0.16075	chr2	135787840	135837180	-	NM_002299; ENST00000264162; ENST00000452974; OTTHUMT00000254657; OTTHUMT00000331704	3938	TC0200014402.hg.1	4.06917	4.50376	4.04472	4.50133	4.00324	4.63611	4.21859	4.39335	4.20577	4.41889	4.0162	4.56166
EDEM1	ER degradation enhancer, mannosidase alpha-like 1	9.07269	9.32789	-0.2552	-5.53837	0.0026334	0.16075	chr3	5187646	5219965	+	NM_014674; ENST00000256497; ENST00000434243; ENST00000443790; ENST00000445686; ENST00000465187; ENST00000465369; ENST00000492751; BC019088; OTTHUMT00000337566; OTTHUMT00000337567; OTTHUMT00000337568; OTTHUMT00000337569; OTTHUMT00000337588; OTTHUMT00000337589; OTTHUMT00000337590; uc021wsl.1	9695	TC0300006491.hg.1	9.31816	9.19433	9.1592	8.98122	9.42174	9.00316	9.34597	9.07088	9.31835	9.13133	9.40392	9.05522
PLA2G12A	phospholipase A2, group XIIA	8.80575	9.09196	-0.28621	-5.53098	0.0026489	0.16075	chr4	109709989	109730086	-	NM_030821; ENST00000243501; ENST00000502283; ENST00000502772; ENST00000507961; BC017218; OTTHUMT00000254868; OTTHUMT00000363795; OTTHUMT00000363796; OTTHUMT00000363797	81579	TC0400011579.hg.1	9.02715	8.89407	9.17461	8.784	9.1301	8.73135	9.11246	8.70549	9.01718	8.85244	9.09026	8.86713
FIP1L1	factor interacting with PAPOLA and CPSF1	11.9918	12.1854	-0.19353	-5.52536	0.0026608	0.16075	chr4	53377643	53460861	+	NM_001134937; NM_001134938; NM_030917; ENST00000306932; ENST00000337488; ENST00000358575; ENST00000504094; ENST00000505125; ENST00000507206; ENST00000507922; ENST00000510668; ENST00000511055; ENST00000511376; ENST00000513008; ENST00000513975; ENST00000514543; BC017724; BC024016; BC052959; BC110383; OTTHUMT00000250602; OTTHUMT00000361314; OTTHUMT00000361315; OTTHUMT00000361316; OTTHUMT00000361567;…	81608	TC0400012795.hg.1	12.1847	11.9108	12.1805	12.06	12.1203	12.0478	12.2047	11.9265	12.1886	12.0178	12.2335	11.9881
ZDHHC2	zinc finger, DHHC-type containing 2	12.0078	12.1311	-0.12332	-5.52186	0.0026682	0.16075	chr8	17156029	17225779	+	NM_016353; ENST00000262096; ENST00000517334; ENST00000522184; ENST00000523132; BC039253; BC050272; OTTHUMT00000376014; OTTHUMT00000376015; OTTHUMT00000376016; OTTHUMT00000377087	51201	TC0800006864.hg.1	12.0885	11.9283	12.1298	12.0555	12.1306	12.0508	12.1638	11.9729	12.1588	11.9931	12.1152	12.0463
TNKS1BP1	tankyrase 1 binding protein 1	6.22475	5.86355	0.3612	5.52785	0.0026555	0.16075	chr11	57299629	57324952	-	NM_033396; ENST00000358252; ENST00000427750; ENST00000527207; ENST00000528882; ENST00000530920; ENST00000532273; ENST00000532437; BC150333; OTTHUMT00000392451; OTTHUMT00000392452; OTTHUMT00000392453; OTTHUMT00000392455; OTTHUMT00000392456; OTTHUMT00000392457; OTTHUMT00000392458	85456	TC1100010885.hg.1	6.01405	6.10871	5.77141	6.21569	5.92747	6.20905	5.9166	6.31533	5.82036	6.20225	5.73142	6.29748
PRB1	proline-rich protein BstNI subfamily 1	4.19037	4.43258	-0.24221	-5.53112	0.0026486	0.16075	chr12	11351823	11355591	-	NM_005039; NM_199353; NM_199354; ENST00000240636; ENST00000500254; ENST00000545626; BC141917; OTTHUMT00000402310; OTTHUMT00000402311; OTTHUMT00000402312	5542	TC1200012766.hg.1	4.43388	4.21761	4.352	4.29512	4.42801	4.17775	4.43775	4.19497	4.48487	4.11045	4.45895	4.14631
LGALS16	lectin, galactoside-binding, soluble, 16	4.01914	4.32652	-0.30738	-5.5386	0.0026329	0.16075	chr19	39655894	39660647	+	NM_001190441; ENST00000392051; ENST00000594480; OTTHUMT00000465022; OTTHUMT00000465023	148003	TC1900008075.hg.1	4.35239	4.02594	4.30978	4.03904	4.3404	4.01636	4.27652	4.08604	4.22978	4.05034	4.45024	3.89714
DUSP27	dual specificity phosphatase 27 (putative)	4.25858	3.89384	0.36474	5.44442	0.0028387	0.16134	chr1	167094045	167129165	+	NM_001080426; ENST00000271385; ENST00000361200; ENST00000443333; ENST00000485151; OTTHUMT00000083244; OTTHUMT00000097702	92235	TC0100010497.hg.1	3.98453	4.15787	3.80425	4.36979	3.97967	4.1765	3.82343	4.35909	3.88315	4.25171	3.88803	4.23652
GJC2	gap junction protein gamma 2	6.31507	5.86671	0.44836	5.42893	0.0028743	0.16134	chr1	228149714	228159826	+	NM_020435; ENST00000366714; BC089439; OTTHUMT00000095985	57165	TC0100011857.hg.1	5.9516	6.29016	5.85677	6.29451	5.67895	6.51817	5.957	6.3155	5.81478	6.26033	5.94116	6.21177
INSL5	insulin-like 5	4.45385	3.909	0.54485	5.47963	0.0027596	0.16134	chr1	66797741	66801259	-	NM_005478; ENST00000304526; BC101646; BC101648; OTTHUMT00000025403	10022	TC0100014501.hg.1	3.79345	4.56203	3.94647	4.46008	3.91143	4.48548	4.12015	4.20596	3.79302	4.51054	3.88946	4.49901
FUBP1	far upstream element (FUSE) binding protein 1	11.4293	11.1766	0.25278	5.47489	0.0027701	0.16134	chr1	77944055	77979205	-	NM_001303433; NM_003902; NR_130152; ENST00000294623; ENST00000370767; ENST00000370768; ENST00000421641; ENST00000470287; ENST00000474632; ENST00000480673; ENST00000483894; ENST00000487684; ENST00000488814; ENST00000489495; ENST00000492405; ENST00000492724; BC017247; OTTHUMT00000098029; OTTHUMT00000098030; OTTHUMT00000098134; OTTHUMT00000098135; OTTHUMT00000098136; OTTHUMT00000098137; OTTHUMT00000…	8880	TC0100014660.hg.1	11.2006	11.3494	11.2744	11.3564	11.1527	11.4776	11.1252	11.4755	11.1211	11.4695	11.1853	11.4476
PHTF1	putative homeodomain transcription factor 1	6.63846	7.07934	-0.44088	-5.47242	0.0027756	0.16134	chr1	113696831	113759489	-	NM_006608; ENST00000357783; ENST00000369598; ENST00000369600; ENST00000369604; ENST00000393357; ENST00000412670; ENST00000446739; ENST00000472612; ENST00000474926; ENST00000481652; ENST00000486855; ENST00000493212; BC002447; OTTHUMT00000032666; OTTHUMT00000032667; OTTHUMT00000032668; OTTHUMT00000032669; OTTHUMT00000032670; OTTHUMT00000032671; OTTHUMT00000032672; OTTHUMT00000032673; OTTHUMT0000003…	10745	TC0100015330.hg.1	7.14856	6.56975	6.87647	6.82208	7.06003	6.63197	7.10818	6.62126	7.12852	6.60055	7.15426	6.58514
ABI2	abl-interactor 2	9.6362	9.92757	-0.29138	-5.50518	0.0027039	0.16134	chr2	203328219	203447723	+	NM_001282925; NM_001282926; NM_001282927; NM_001282932; NM_005759; ENST00000261016; ENST00000261017; ENST00000261018; ENST00000295851; ENST00000376135; ENST00000411547; ENST00000413635; ENST00000416001; ENST00000416396; ENST00000417864; ENST00000422511; ENST00000422719; ENST00000424558; ENST00000425253; ENST00000430418; ENST00000430574; ENST00000431886; ENST00000441061; ENST00000444584; ENST00000…	10152	TC0200010518.hg.1	9.90189	9.58259	9.86197	9.77426	9.89639	9.59699	9.95948	9.57595	10.0452	9.59279	9.90053	9.6946
TRIP12	thyroid hormone receptor interactor 12	11.8313	12.05	-0.21866	-5.43538	0.0028594	0.16134	chr2	229763837	229923239	-	NM_001284214; NM_001284215; NM_001284216; NM_004238; ENST00000283943; ENST00000343290; ENST00000389044; ENST00000389045; ENST00000409677; ENST00000418123; ENST00000428959; ENST00000430954; ENST00000435716; ENST00000453485; ENST00000459841; ENST00000461189; ENST00000470302; ENST00000477441; ENST00000479037; ENST00000487178; ENST00000495322; BC113891; BC114556; OTTHUMT00000331861; OTTHUMT0000033186…	9320	TC0200015963.hg.1	12.0834	11.7679	12.0693	11.809	12.0377	11.854	11.9732	11.9366	12.0613	11.8023	12.0749	11.818
LSAMP	limbic system-associated membrane protein	10.5016	10.7928	-0.29126	-5.44692	0.002833	0.16134	chr3	115802363	117139389	-	NM_002338; ENST00000333617; ENST00000473171; ENST00000474851; ENST00000475403; ENST00000490035; ENST00000498645; ENST00000539563; BC033803; OTTHUMT00000354495; OTTHUMT00000354496; OTTHUMT00000354641; OTTHUMT00000354642; OTTHUMT00000354643; OTTHUMT00000354805	4045	TC0300012073.hg.1	10.7839	10.3466	10.8851	10.6992	10.6256	10.5099	10.7548	10.3151	10.939	10.669	10.7684	10.4695
LMOD2	leiomodin 2 (cardiac)	3.95112	3.51172	0.4394	5.4388	0.0028516	0.16134	chr7	123655807	123664290	+	NM_207163; ENST00000456238; ENST00000458573; OTTHUMT00000348525; OTTHUMT00000348526	442721	TC0700008963.hg.1	3.35133	4.09797	3.39579	4.0166	3.5876	3.93383	3.56898	3.91575	3.56497	3.9048	3.60164	3.83774
CPA5	carboxypeptidase A5	4.17328	3.89348	0.27981	5.4614	0.0028003	0.16134	chr7	130344790	130368730	+	NM_001127441; NM_001127442; NM_080385; ENST00000393213; ENST00000431780; ENST00000461828; ENST00000463587; ENST00000466363; ENST00000474905; ENST00000479492; ENST00000485477; ENST00000494311; ENST00000495736; ENST00000497503; BC039362; BC042996; OTTHUMT00000349712; OTTHUMT00000349713; OTTHUMT00000349714; OTTHUMT00000349716; OTTHUMT00000349717; OTTHUMT00000349718; OTTHUMT00000349719; OTTHUMT000003…	93979	TC0700009139.hg.1	3.89913	4.11133	3.81626	4.27692	3.97955	4.1302	3.87006	4.23692	3.9336	4.09217	3.86226	4.19217
ADAMDEC1	ADAM-like, decysin 1	5.06381	4.74809	0.31572	5.4439	0.0028399	0.16134	chr8	24384285	24406013	+	NM_001145271; NM_001145272; NM_014479; ENST00000256412; ENST00000519953; ENST00000520193; ENST00000522298; BC069582; BC074877; BC074878; OTTHUMT00000215149; OTTHUMT00000375644; OTTHUMT00000375645; OTTHUMT00000375646; uc003xdz.2	27299	TC0800007042.hg.1	4.71609	5.1033	4.80935	4.95918	4.69096	5.14867	4.71538	5.1616	4.7083	5.02217	4.84848	4.98793
NKX3-1	NK3 homeobox 1	5.32769	4.79404	0.53365	5.50486	0.0027046	0.16134	chr8	23678693	23682937	-	NM_001256339; NM_006167; NR_046072; ENST00000380871; ENST00000523261; BC074863; BC074864; OTTHUMT00000215141; OTTHUMT00000376053	4824	TC0800009885.hg.1	4.67	5.53619	4.87203	5.16708	4.69001	5.39248	4.7473	5.39236	4.86716	5.25561	4.91773	5.22242
SDCCAG3	serologically defined colon cancer antigen 3	7.74942	7.13299	0.61642	5.4319	0.0028675	0.16134	chr9	136401922	136410609	-	NM_001039707; NM_001039708; NM_006643; ENST00000298537; ENST00000357365; ENST00000371723; ENST00000371725; ENST00000417512; ENST00000446833; ENST00000461693; ENST00000466579; ENST00000468963; ENST00000481114; ENST00000486441; BC014515; OTTHUMT00000055059; OTTHUMT00000055060; OTTHUMT00000055061; OTTHUMT00000055062; OTTHUMT00000055064; OTTHUMT00000055065; OTTHUMT00000055066; OTTHUMT00000055067; OTT…	10807	TC0900011978.hg.1	6.98645	7.87559	7.11958	7.79226	7.00933	7.90173	7.14207	7.79323	7.18671	7.59917	7.3538	7.53452
AGPAT2	1-acylglycerol-3-phosphate O-acyltransferase 2	9.47294	10.0362	-0.56326	-5.44188	0.0028445	0.16134	chr9	136673143	136687459	-	NM_001012727; NM_006412; ENST00000371694; ENST00000371696; ENST00000470861; ENST00000472820; ENST00000538402; BC000026; BC004529; BC019292; OTTHUMT00000055090; OTTHUMT00000055091; OTTHUMT00000055092; OTTHUMT00000319124	10555	TC0900011992.hg.1	10.0299	9.57232	9.78222	9.54167	10.033	9.41509	10.0599	9.46033	10.3073	9.30624	10.0047	9.54196
OTC	ornithine carbamoyltransferase	3.89432	3.5034	0.39093	5.44925	0.0028277	0.16134	chrX	38352483	38421450	+	NM_000531; ENST00000039007; ENST00000488812; BC074745; BC107153; BC107154; BC114496; OTTHUMT00000059006; OTTHUMT00000081203	5009	TC0X00006970.hg.1	3.43266	3.88272	3.64009	3.7235	3.58213	3.86478	3.46417	3.9692	3.44984	3.99503	3.45149	3.93072
COL4A6	collagen, type IV, alpha 6	4.21596	4.53039	-0.31443	-5.45094	0.0028239	0.16134	chrX	108155607	108439497	-	NM_001287758; NM_001287759; NM_001287760; NM_001847; NM_033641; ENST00000334504; ENST00000372216; ENST00000394872; ENST00000461897; ENST00000468338; ENST00000477085; ENST00000487645; ENST00000538570; ENST00000545689; ENST00000621266; BC140855; BC144669; OTTHUMT00000057875; OTTHUMT00000057876; OTTHUMT00000057877; OTTHUMT00000315783; OTTHUMT00000315784; OTTHUMT00000315785	1288	TC0X00010484.hg.1	4.50471	4.20461	4.43661	4.35512	4.59484	4.13943	4.56657	4.2175	4.58266	4.12822	4.49692	4.25087
ARMC3	armadillo repeat containing 3	5.91684	5.64526	0.27159	5.49115	0.0027343	0.16134	chr10	22928024	23038523	+	NM_001282745; NM_001282746; NM_001282747; NM_173081; ENST00000298032; ENST00000376528; ENST00000409049; ENST00000409983; ENST00000447081; ENST00000464017; ENST00000465729; ENST00000468003; ENST00000473919; ENST00000483596; ENST00000484642; ENST00000491803; ENST00000496741; BC039312; OTTHUMT00000047197; OTTHUMT00000047200; OTTHUMT00000047201; OTTHUMT00000047202; OTTHUMT00000047203; OTTHUMT00000047…	219681	TC1000007007.hg.1	5.57919	5.93844	5.64939	5.9008	5.7445	5.85892	5.64123	5.93906	5.54965	5.99059	5.70759	5.87324
C10orf10	chromosome 10 open reading frame 10	13.8841	14.1747	-0.29062	-5.42602	0.0028811	0.16134	chr10	44970981	44978882	-	NM_007021; ENST00000298295; ENST00000448778; ENST00000496638; BC011402; OTTHUMT00000047758; OTTHUMT00000047759; OTTHUMT00000047760	11067	TC1000010482.hg.1	14.1755	13.8315	14.0946	13.9901	14.0685	13.8684	14.1105	13.8562	14.3053	13.9365	14.2941	13.822
MRGPRX2	MAS-related GPR, member X2	3.55796	3.95739	-0.39942	-5.4666	0.0027886	0.16134	chr11	19054455	19060681	-	NM_001303615; NM_054030; ENST00000329773; BC063450; OTTHUMT00000387819	117194	TC1100010288.hg.1	3.80138	3.60796	4.02333	3.5489	4.07088	3.44011	3.84529	3.647	4.04621	3.51563	3.95723	3.58818
OR10V1	olfactory receptor, family 10, subfamily V, member 1	4.20864	3.69242	0.51623	5.48321	0.0027518	0.16134	chr11	59712823	59713864	-	NM_001005324; ENST00000307552; OTTHUMT00000394517	390201	TC1100010984.hg.1	3.77565	4.04957	3.62834	4.36825	3.7866	4.13385	3.60772	4.26836	3.78385	4.09056	3.57234	4.34128
CLMP	CXADR-like membrane protein	6.78051	7.12904	-0.34853	-5.49384	0.0027285	0.16134	chr11	123069865	123195299	-	NM_024769; ENST00000448775; ENST00000527977; ENST00000529128; ENST00000530371; BC009371; OTTHUMT00000387542; OTTHUMT00000387544; OTTHUMT00000387545; OTTHUMT00000387546	79827	TC1100012615.hg.1	7.00834	6.84336	7.06847	6.47806	7.07668	6.76074	7.41521	6.96969	7.17652	6.81675	7.02903	6.81447
KLF5	Kruppel-like factor 5 (intestinal)	10.8408	11.159	-0.31816	-5.43313	0.0028646	0.16134	chr13	73054976	73077542	+	NM_001286818; NM_001730; ENST00000377687; ENST00000464404; ENST00000476859; ENST00000477333; ENST00000539231; BC007695; BC042131; OTTHUMT00000045263; OTTHUMT00000045264; OTTHUMT00000045265; OTTHUMT00000045266	688	TC1300007491.hg.1	11.3464	10.8362	11.0095	10.8785	11.2898	10.9741	11.2089	11.0353	11.1056	10.7151	10.9936	10.6058
KIF23	kinesin family member 23	4.76575	5.13782	-0.37208	-5.43085	0.0028699	0.16134	chr15	69414246	69448427	+	NM_001281301; NM_004856; NM_138555; ENST00000260363; ENST00000352331; ENST00000395392; ENST00000558303; ENST00000558346; ENST00000558585; ENST00000559279; ENST00000559283; ENST00000559456; ENST00000559944; ENST00000560042; ENST00000560125; ENST00000561089; BC051826; OTTHUMT00000416675; OTTHUMT00000416676; OTTHUMT00000416677; OTTHUMT00000416678; OTTHUMT00000416679; OTTHUMT00000416681; OTTHUMT00000…	9493	TC1500007699.hg.1	5.19628	4.64774	5.18606	4.70805	5.11935	4.87875	5.20845	4.73285	5.14182	4.75897	4.97499	4.86812
SERPINB3	serpin peptidase inhibitor, clade B (ovalbumin), member 3	4.53525	4.2285	0.30675	5.4671	0.0027875	0.16134	chr18	63655197	63661963	-	NM_006919; ENST00000283752; ENST00000332821; BC005224; OTTHUMT00000133791; OTTHUMT00000133792; uc002lji.3	6317	TC1800009308.hg.1	4.22617	4.39938	4.24312	4.47367	4.28201	4.66121	4.1656	4.69442	4.20035	4.54421	4.25374	4.43858
GPATCH1	G-patch domain containing 1	8.41013	8.58322	-0.17309	-5.48421	0.0027495	0.16134	chr19	33080880	33130542	+	NM_018025; ENST00000170564; ENST00000590062; ENST00000592165; ENST00000592262; BC006108; OTTHUMT00000450834; OTTHUMT00000450835; OTTHUMT00000450836; OTTHUMT00000450837	55094	TC1900007763.hg.1	8.55404	8.38522	8.63786	8.44242	8.59504	8.37797	8.56137	8.41724	8.5148	8.47238	8.63622	8.36558
PLA2G6	phospholipase A2, group VI (cytosolic, calcium-independent)	7.27015	7.73114	-0.46099	-5.44527	0.0028368	0.16134	chr22	38111495	38205690	-	NM_001004426; NM_001199562; NM_003560; ENST00000332509; ENST00000335539; ENST00000402064; ENST00000417303; ENST00000420435; ENST00000426674; ENST00000427114; ENST00000427453; ENST00000430886; ENST00000435484; ENST00000436218; ENST00000445591; ENST00000447598; ENST00000448094; ENST00000452542; ENST00000452794; ENST00000452972; ENST00000454670; ENST00000455341; ENST00000463287; ENST00000471636; ENS…	8398	TC2200008682.hg.1	7.87185	7.07768	7.74136	7.28918	7.71063	7.259	7.77952	7.20744	7.64266	7.37589	7.64082	7.41172
INPP5D	inositol polyphosphate-5-phosphatase D	7.1625	6.53599	0.62651	5.49041	0.0027359	0.16134	-	NA	NA	-	ENST00000628466	3635	TSUnmapped00000377.hg.1	6.57923	6.9636	6.42975	7.30298	6.67217	7.08974	6.70292	7.02076	6.42188	7.28754	6.41002	7.31038
ALX3	ALX homeobox 3	4.134	3.71908	0.41492	5.40852	0.0029221	0.16194	chr1	110059994	110070700	-	NM_006492; ENST00000369792; BC112007; BC113428; OTTHUMT00000032232	257	TC0100015223.hg.1	3.73751	4.11837	3.61144	4.31713	3.83159	4.0017	3.63847	4.18888	3.75921	4.07123	3.73626	4.10667
C1orf61	chromosome 1 open reading frame 61	4.45961	4.06202	0.39759	5.41582	0.0029049	0.16194	chr1	156398666	156430701	-	NM_006365; ENST00000310027; ENST00000357975; ENST00000368242; ENST00000368243; ENST00000400991; ENST00000462458; ENST00000463309; ENST00000464203; ENST00000464238; ENST00000465270; ENST00000465570; ENST00000469813; ENST00000471156; ENST00000476966; ENST00000482932; ENST00000484428; ENST00000486517; ENST00000488498; ENST00000489877; ENST00000489918; ENST00000492750; ENST00000495000; ENST0000049782…	10485	TC0100018511.hg.1	4.14602	4.37749	4.08505	4.43079	3.91443	4.63656	4.02226	4.49717	4.07309	4.41874	4.13124	4.39692
BBOX1	butyrobetaine (gamma), 2-oxoglutarate dioxygenase (gamma-butyrobetaine hydroxylase) 1	3.6142	3.16243	0.45177	5.41211	0.0029136	0.16194	chr11	27040725	27127809	+	NM_003986; ENST00000263182; ENST00000525090; ENST00000527505; ENST00000528583; ENST00000529202; ENST00000531832; ENST00000533566; ENST00000534323; BC011034; OTTHUMT00000387946; OTTHUMT00000387947; OTTHUMT00000387948; OTTHUMT00000387949; OTTHUMT00000387950; OTTHUMT00000387951; OTTHUMT00000387952; uc001mre.1	8424	TC1100007111.hg.1	3.1685	3.58367	3.05767	3.78818	3.10869	3.69768	3.13514	3.65864	3.25367	3.43358	3.25088	3.52343
ARRB2	arrestin, beta 2	11.1131	11.4195	-0.30647	-5.41168	0.0029146	0.16194	chr17	4710489	4721500	+	NM_001257328; NM_001257329; NM_001257330; NM_001257331; NM_004313; NM_199004; NR_047516; ENST00000269260; ENST00000346341; ENST00000381488; ENST00000412477; ENST00000570718; ENST00000570739; ENST00000571206; ENST00000571428; ENST00000571791; ENST00000572457; ENST00000572497; ENST00000572782; ENST00000573886; ENST00000574502; ENST00000574888; ENST00000574954; ENST00000575131; ENST00000575877; ENST…	409	TC1700006638.hg.1	11.3212	11.1911	11.4331	11.0972	11.5033	11.034	11.4604	11.0221	11.4335	11.1324	11.3657	11.2016
AMY1C; AMY1A	amylase, alpha 1C (salivary); amylase, alpha 1A (salivary)	6.64143	6.16598	0.47545	5.36729	0.0030214	0.16269	chr1	103655290	103664554	+	NM_001008219; ENST00000370083; ENST00000422549; ENST00000430659; ENST00000461518; ENST00000494409; OTTHUMT00000030304; OTTHUMT00000030305; OTTHUMT00000030306; OTTHUMT00000030307; OTTHUMT00000030308	278; 276	TC0100009274.hg.1	6.25506	6.5146	6.11951	6.71099	6.10166	6.81452	6.05258	6.75294	6.21805	6.47548	6.24902	6.58006
DENND1B	DENN/MADD domain containing 1B	8.87789	8.63162	0.24627	5.32431	0.0031291	0.16269	chr1	197504748	197775696	-	NM_001195215; NM_001195216; NM_001300858; NM_144977; NR_125340; ENST00000235453; ENST00000294737; ENST00000294738; ENST00000367396; ENST00000391979; ENST00000422998; ENST00000463124; ENST00000468589; ENST00000477581; ENST00000495550; ENST00000496935; ENST00000620048; BC022561; BC063877; OTTHUMT00000086537; OTTHUMT00000086539; OTTHUMT00000086541; OTTHUMT00000098703; OTTHUMT00000098704; OTTHUMT0000…	163486	TC0100016839.hg.1	8.65303	8.92131	8.60573	8.9187	8.76673	8.89252	8.72069	8.80564	8.49419	8.83132	8.54932	8.89783
SLC35E2B	solute carrier family 35, member E2B	11.2876	11.608	-0.32039	-5.37408	0.0030047	0.16269	chr1	1659529	1692804	-	NM_001110781; NM_001290264; ENST00000480991; ENST00000481276; ENST00000611123; ENST00000614300; ENST00000617444; OTTHUMT00000171587; OTTHUMT00000171588; OTTHUMT00000171589; OTTHUMT00000171590	728661	TC0100018388.hg.1	11.5935	11.2684	11.6763	11.2226	11.619	11.1832	11.6322	11.2172	11.5601	11.4685	11.5672	11.366
MPHOSPH10	M-phase phosphoprotein 10 (U3 small nucleolar ribonucleoprotein)	9.32522	9.01145	0.31378	5.31649	0.0031492	0.16269	chr2	71130314	71150102	+	NM_005791; ENST00000244230; ENST00000468427; ENST00000476969; ENST00000493360; ENST00000498451; BC126389; OTTHUMT00000251924; OTTHUMT00000330548; OTTHUMT00000331976; OTTHUMT00000334345; OTTHUMT00000334346	10199	TC0200007994.hg.1	8.99312	9.38277	9.13116	9.28081	9.10555	9.26962	8.97421	9.32391	8.84297	9.37543	9.02166	9.31879
PDCL3	phosducin like 3	8.195	7.96995	0.22504	5.36432	0.0030287	0.16269	chr2	100562690	100576739	+	NM_024065; ENST00000264254; ENST00000416255; ENST00000450127; BC001021; OTTHUMT00000329734; OTTHUMT00000329735; OTTHUMT00000329736	79031	TC0200008617.hg.1	7.87687	8.18443	7.96379	8.25748	8.0213	8.21605	8.02348	8.13007	7.90552	8.24409	8.02875	8.13786
C2orf27B	chromosome 2 open reading frame 27B	4.02614	3.62918	0.39696	5.34184	0.0030846	0.16269	chr2	131794961	131801661	-	NM_214461; BC043584	408029	TC0200014332.hg.1	3.59684	4.023	3.63375	4.07856	3.69329	3.97477	3.70254	3.94277	3.4546	4.1789	3.69404	3.95884
MSL2	male-specific lethal 2 homolog (Drosophila)	10.2805	10.6263	-0.34579	-5.31638	0.0031495	0.16269	chr3	136148918	136197241	-	NM_001145417; NM_018133; ENST00000309993; ENST00000434835; ENST00000473093; ENST00000481989; ENST00000491050; BC093764; BC093790; OTTHUMT00000357347; OTTHUMT00000357348; OTTHUMT00000357349; OTTHUMT00000357350; OTTHUMT00000357351	55167	TC0300012527.hg.1	10.7248	10.1044	10.5893	10.3446	10.5656	10.3496	10.6223	10.2515	10.6765	10.2616	10.5793	10.3714
NAALADL2	N-acetylated alpha-linked acidic dipeptidase-like 2	7.62496	8.05695	-0.43199	-5.31792	0.0031455	0.16269	chr3	174859280	175810552	+	NM_207015; ENST00000414826; ENST00000454872; ENST00000473253; ENST00000485853; ENST00000489299; ENST00000614002; OTTHUMT00000347390; OTTHUMT00000347391; OTTHUMT00000347392; OTTHUMT00000347393; OTTHUMT00000347394	254827	TC0300013904.hg.1	8.25629	7.54046	8.05466	7.53515	8.07397	7.76625	8.07721	7.68052	8.04455	7.53056	7.83501	7.69683
TRIM59	tripartite motif containing 59	8.67884	9.23618	-0.55734	-5.31785	0.0031457	0.16269	chr3	160432445	160485773	-	NM_173084; ENST00000309784; ENST00000468542; ENST00000471155; ENST00000471396; ENST00000479460; ENST00000494486; ENST00000496222; ENST00000543469; BC109259; BC109260; OTTHUMT00000352963; OTTHUMT00000352966; OTTHUMT00000352967; OTTHUMT00000352968; OTTHUMT00000352969; OTTHUMT00000352970; OTTHUMT00000352971	286827	TC0300014075.hg.1	9.23198	8.52861	9.2476	8.80149	9.08702	8.80348	9.38264	8.49526	9.14879	8.86914	9.31903	8.57509
HAUS3; POLN	HAUS augmin like complex subunit 3; polymerase (DNA directed) nu	5.88988	5.51197	0.37791	5.34331	0.0030809	0.16269	chr4	2071918	2242164	-	NM_001303143; NM_024511; NM_181808; ENST00000243706; ENST00000382865; ENST00000443786; ENST00000502440; ENST00000503371; ENST00000503601; ENST00000506518; ENST00000506763; ENST00000508568; ENST00000509623; ENST00000510344; ENST00000511098; ENST00000511777; ENST00000511885; ENST00000514395; ENST00000514521; ENST00000514858; ENST00000515357; BC003648; BC025356; OTTHUMT00000205684; OTTHUMT0000035738…	79441; 353497	TC0400009764.hg.1	5.56561	5.86213	5.64484	5.73512	5.45171	5.97043	5.43624	5.94335	5.53047	5.85968	5.44297	5.9686
SKP2	Transcript Identified by AceView, Entrez Gene ID(s) 6502	4.37163	3.84094	0.53069	5.32077	0.0031382	0.16269	chr5	36175670	36176123	+	SKP2.kAug10-unspliced	-	TC0500007145.hg.1	3.89189	4.15078	3.85629	4.5592	3.71736	4.46606	3.68186	4.47115	3.94401	4.35475	3.95426	4.22785
KDM1B	lysine (K)-specific demethylase 1B	11.0808	10.9645	0.1163	5.37042	0.0030137	0.16269	chr6	18155329	18223853	+	NM_153042; ENST00000297792; ENST00000449850; ENST00000546309; OTTHUMT00000277080; OTTHUMT00000277081; OTTHUMT00000277082	221656	TC0600007103.hg.1	10.9504	11.0544	10.9645	11.1351	10.9752	11.0454	10.9086	11.1022	10.998	11.0681	10.9901	11.0794
SLC35B2; MIR4647	solute carrier family 35 (adenosine 3-phospho 5-phosphosulfate transporter), member B2; microRNA 4647	13.8464	14.0665	-0.22009	-5.34978	0.0030647	0.16269	chr6	44254096	44257890	-	NM_001286509; NM_001286510; NM_001286511; NM_001286512; NM_001286513; NM_001286517; NM_001286519; NM_001286520; NM_178148; NR_039790; ENST00000393810; ENST00000393812; ENST00000495706; ENST00000537814; ENST00000538577; ENST00000583964; ENST00000615337; ENST00000619636; BC024288; OTTHUMT00000040723; OTTHUMT00000040724; OTTHUMT00000040725; uc021yzy.1	347734; 100616124	TC0600011912.hg.1	14.0975	13.7627	13.9892	13.9249	14.0525	13.8824	14.06	13.8736	14.0829	13.8315	14.1168	13.8033
HIPK2	homeodomain interacting protein kinase 2	14.5198	14.7536	-0.23375	-5.35739	0.0030458	0.16269	chr7	139561570	139777894	-	NM_001113239; NM_022740; ENST00000342645; ENST00000406875; ENST00000428878; OTTHUMT00000349430; OTTHUMT00000349431	28996	TC0700012780.hg.1	14.8265	14.4585	14.6735	14.5717	14.7334	14.4523	14.6982	14.4509	14.7713	14.6619	14.8187	14.5238
CSMD1	CUB and Sushi multiple domains 1	4.57948	4.09192	0.48756	5.35015	0.0030638	0.16269	chr8	2935353	4994972	-	NM_033225; ENST00000335551; ENST00000400186; ENST00000518151; ENST00000519090; ENST00000519623; ENST00000520002; ENST00000520451; ENST00000520561; ENST00000520630; ENST00000521646; ENST00000523062; ENST00000523387; ENST00000523488; ENST00000524177; ENST00000537824; ENST00000602557; ENST00000602723; OTTHUMT00000374500; OTTHUMT00000374501; OTTHUMT00000374502; OTTHUMT00000374654; OTTHUMT00000374655;…	64478	TC0800009374.hg.1	4.24475	4.46842	4.19271	4.44421	3.96965	4.75657	4.10519	4.55423	3.99378	4.6461	4.04545	4.60736
RIC1	RIC1 homolog, RAB6A GEF complex partner 1	8.51525	8.9086	-0.39335	-5.32914	0.0031168	0.16269	chr9	5629025	5776557	+	NM_001135920; NM_001206557; NM_020829; ENST00000251879; ENST00000276898; ENST00000414202; ENST00000418622; ENST00000490816; ENST00000545243; ENST00000545641; BC136616; BC144296; OTTHUMT00000051635; OTTHUMT00000051636; OTTHUMT00000354835; OTTHUMT00000354836; OTTHUMT00000354837; OTTHUMT00000400918	57589	TC0900006564.hg.1	8.84544	8.58717	8.87991	8.5357	9.07636	8.35154	8.94565	8.5019	8.81514	8.59422	8.88911	8.52098
GLIS3	GLIS family zinc finger 3	12.0992	12.3047	-0.20554	-5.34127	0.0030861	0.16269	chr9	3824127	4348392	-	NM_001042413; NM_152629; ENST00000324333; ENST00000381971; ENST00000461870; ENST00000462164; ENST00000463680; ENST00000464391; ENST00000465708; ENST00000467497; ENST00000469833; ENST00000471664; ENST00000473846; ENST00000477901; ENST00000478315; ENST00000478844; ENST00000481827; ENST00000490709; ENST00000491889; BC033899; OTTHUMT00000051557; OTTHUMT00000051559; OTTHUMT00000051561; OTTHUMT00000207…	169792	TC0900009424.hg.1	12.3369	12.0008	12.229	12.1533	12.3402	12.0728	12.2796	12.1386	12.3327	12.1618	12.31	12.0679
CRLF2	cytokine receptor-like factor 2	6.10988	5.63594	0.47395	5.39212	0.0029611	0.16269	chrX	1187549	1212750	-	NM_022148; NR_110830; ENST00000381566; ENST00000381567; ENST00000400841; ENST00000467626; OTTHUMT00000144413; OTTHUMT00000144414	64109	TC0X00008900.hg.1	5.83591	6.06142	5.58318	6.08997	5.75688	6.00958	5.49581	6.22669	5.50858	6.20999	5.63526	6.06166
OR52K2	olfactory receptor, family 52, subfamily K, member 2	6.08969	5.76407	0.32562	5.39448	0.0029554	0.16269	chr11	4449295	4450361	+	NM_001005172; ENST00000325719; BC137247; BC137248; OTTHUMT00000385844; uc001lyz.2	119774	TC1100006656.hg.1	5.60864	6.11143	5.74311	6.12967	5.80497	6.07844	5.86363	6.00973	5.73033	6.1928	5.83375	6.0161
IL10RA	interleukin 10 receptor, alpha	5.00605	5.60876	-0.60271	-5.31407	0.0031554	0.16269	chr11	117986348	118001484	+	NM_001558; NR_026691; ENST00000227752; ENST00000525467; ENST00000526544; ENST00000529924; ENST00000530178; ENST00000530761; ENST00000531365; ENST00000532009; ENST00000533700; ENST00000534335; ENST00000534574; BC028082; OTTHUMT00000390167; OTTHUMT00000390168; OTTHUMT00000390169; OTTHUMT00000390170; OTTHUMT00000390171; OTTHUMT00000390172; OTTHUMT00000390173; OTTHUMT00000390174; OTTHUMT00000390175; …	3587	TC1100009191.hg.1	5.59589	5.00513	5.6038	5.07667	5.43789	5.09291	5.54625	5.02402	5.56201	5.07548	5.90671	4.76211
FAM160A2	family with sequence similarity 160, member A2	8.86973	9.22361	-0.35387	-5.36752	0.0030208	0.16269	chr11	6211334	6234711	-	NM_001098794; NM_032127; ENST00000265978; ENST00000449352; ENST00000524416; ENST00000529360; ENST00000532797; BC030825; OTTHUMT00000257229; OTTHUMT00000383759; OTTHUMT00000383760; OTTHUMT00000383761; OTTHUMT00000383762	84067	TC1100009962.hg.1	9.19758	8.89331	9.18299	8.90103	9.21608	8.85055	9.30798	8.73207	9.31194	8.83109	9.12507	9.01037
KLRC1	killer cell lectin-like receptor subfamily C, member 1	3.02155	3.24694	-0.22539	-5.38559	0.0029768	0.16269	chr12	10442264	10454685	-	NM_001304448; NM_002259; NM_007328; NM_213657; NM_213658; ENST00000347831; ENST00000359151; ENST00000408006; ENST00000536188; ENST00000537699; ENST00000543893; ENST00000544822; BC012550; BC053840; OTTHUMT00000400114; OTTHUMT00000400115; OTTHUMT00000400116; OTTHUMT00000400117; OTTHUMT00000400118; OTTHUMT00000400119	3821	TC1200012754.hg.1	3.1755	3.09572	3.19809	3.04227	3.22579	3.04435	3.30412	2.96285	3.30321	2.98522	3.27491	2.99888
ADGRG1	adhesion G protein-coupled receptor G1	14.2693	14.5322	-0.26292	-5.37337	0.0030065	0.16269	chr16	57610652	57665580	+	NM_001145770; NM_001145771; NM_001145772; NM_001145773; NM_001145774; NM_001290142; NM_001290143; NM_001290144; NM_005682; NM_201524; NM_201525; ENST00000388813; ENST00000456916; ENST00000540164; ENST00000561696; ENST00000561782; ENST00000561833; ENST00000561872; ENST00000561969; ENST00000561988; ENST00000562003; ENST00000562101; ENST00000562414; ENST00000562467; ENST00000562558; ENST00000562608;…	9289	TC1600008005.hg.1	14.5724	14.1153	14.4725	14.321	14.5684	14.207	14.4904	14.2851	14.5681	14.3901	14.5217	14.2974
GFOD2	glucose-fructose oxidoreductase domain containing 2	7.71648	8.1675	-0.45102	-5.34284	0.0030821	0.16269	chr16	67674531	67719421	-	NM_001243650; NM_030819; NR_027398; ENST00000268797; ENST00000602279; ENST00000602377; ENST00000602496; ENST00000602522; ENST00000602627; ENST00000602855; BC000757; BC107585; OTTHUMT00000268868; OTTHUMT00000467890; OTTHUMT00000467891; OTTHUMT00000467892; OTTHUMT00000467893; OTTHUMT00000467894; OTTHUMT00000467895	81577	TC1600010649.hg.1	8.28543	7.69045	8.24228	7.68044	8.13736	7.68077	8.06207	7.73099	7.97109	7.87001	8.30676	7.6462
TMEM219	transmembrane protein 219	5.86981	6.34108	-0.47126	-5.38298	0.0029831	0.16269	chr16	29962030	29973052	+	NM_001083613; NM_194280; ENST00000279396; ENST00000561899; ENST00000566848; ENST00000569445; ENST00000569481; ENST00000570255; ENST00000575829; ENST00000602948; OTTHUMT00000435307; OTTHUMT00000435309; OTTHUMT00000435310; OTTHUMT00000435311; OTTHUMT00000435312; OTTHUMT00000438305; OTTHUMT00000467598; uc010bzk.1	124446	TC1600011380.hg.1	6.148	6.05	6.36132	5.83185	6.50965	5.77533	6.38107	5.82144	6.34183	5.81963	6.30459	5.92063
STRADA	STE20-related kinase adaptor alpha	9.36264	9.73505	-0.37241	-5.34958	0.0030652	0.16269	chr17	63702832	63741970	-	NM_001003786; NM_001003787; NM_001003788; NM_001165969; NM_001165970; NM_153335; ENST00000245865; ENST00000336174; ENST00000375840; ENST00000392950; ENST00000447001; ENST00000577375; ENST00000578008; ENST00000578507; ENST00000578801; ENST00000579318; ENST00000579340; ENST00000579350; ENST00000579549; ENST00000580039; ENST00000580288; ENST00000580338; ENST00000581243; ENST00000581505; ENST00000582…	92335	TC1700012445.hg.1	9.75658	9.35153	9.62206	9.4359	9.82548	9.20213	9.65535	9.44237	9.74168	9.4365	9.80912	9.3074
MAP1S	microtubule-associated protein 1S	9.37379	9.84882	-0.47503	-5.39035	0.0029653	0.16269	chr19	17719242	17734516	+	NM_001308363; NM_018174; ENST00000324096; ENST00000544059; ENST00000593593; ENST00000594212; ENST00000594340; ENST00000594365; ENST00000594625; ENST00000595338; ENST00000596637; ENST00000597000; ENST00000597067; ENST00000597681; ENST00000597735; ENST00000598756; ENST00000598769; ENST00000598916; ENST00000599494; ENST00000600186; ENST00000600608; ENST00000601097; ENST00000601544; BC080547; BC11395…	55201	TC1900007340.hg.1	9.81112	9.32377	9.70571	9.56769	9.89407	9.28103	9.78267	9.43465	10.0303	9.26638	9.86906	9.36922
GPR108; MIR6791	G protein-coupled receptor 108; microRNA 6791	12.2731	12.6636	-0.39046	-5.34035	0.0030884	0.16269	chr19	6729914	6737622	-	NM_001080452; NR_106849; ENST00000264080; ENST00000430424; ENST00000537722; ENST00000594034; ENST00000594500; ENST00000595108; ENST00000595620; ENST00000595908; ENST00000597043; ENST00000597298; ENST00000597706; ENST00000598052; ENST00000598626; ENST00000598955; ENST00000600773; ENST00000601402; ENST00000601716; ENST00000621745; BC146909; BC150657; OTTHUMT00000407506; OTTHUMT00000407507; OTTHUMT0…	56927; 102465474	TC1900009445.hg.1	12.6275	12.2981	12.5096	12.3774	12.7866	12.1587	12.6835	12.3339	12.6371	12.2956	12.737	12.1749
NTSR1	neurotensin receptor 1 (high affinity)	4.75298	4.98504	-0.23205	-5.31409	0.0031554	0.16269	chr20	62708837	62762771	+	NM_002531; ENST00000370501; ENST00000482259; OTTHUMT00000080061; OTTHUMT00000080062; uc002ydf.3	4923	TC2000008027.hg.1	4.95597	4.78916	4.99939	4.75319	5.0351	4.74091	5.06443	4.66881	4.94984	4.74643	4.90549	4.81942
LOC105377348; RP11-10L12.4; UBE2D3; pugo	uncharacterized LOC105377348; Salzman2013 ANTISENSE, coding, INTERNAL, intronic, OVERLAPTX best transcript NM_181890; novel transcript, antisense UBE2D3; Transcript Identified by AceView	4.86276	5.27116	-0.4084	-5.31099	0.0031634	0.16271	chr4	102825041	102868820	+	NR_131185; NR_131186; ENST00000501133; ENST00000501133.2; hsa_circ_0070549; OTTHUMT00000363420; pugo.bAug10; uc003hws.2	105377348	TC0400008283.hg.1	5.34481	4.77528	5.38068	4.76917	5.1355	4.96543	5.31782	4.77271	5.23532	4.96858	5.21285	4.92539
CRIPT	cysteine-rich PDZ-binding protein	11.5153	11.7727	-0.25737	-5.30054	0.0031907	0.16332	chr2	46616416	46630176	+	NM_014171; ENST00000238892; ENST00000486447; BC006980; BC018653; OTTHUMT00000250748; OTTHUMT00000329338	9419	TC0200007473.hg.1	11.6812	11.53	11.8644	11.5215	11.8133	11.4362	11.7082	11.544	11.736	11.6023	11.8329	11.4578
TMEM247	transmembrane protein 247	4.14544	3.7045	0.44094	5.30342	0.0031831	0.16332	chr2	46429120	46469043	+	OTTHUMT00000328050; OTTHUMT00000329729; OTTHUMT00000329730	388946	TC0200016440.hg.1	3.73172	4.14358	3.71883	4.11322	3.6463	4.18211	3.89079	4.00372	3.5374	4.27435	3.70196	4.15565
PUS10	pseudouridylate synthase 10	6.53992	6.8898	-0.34988	-5.28484	0.003232	0.1646	chr2	60940222	61018259	-	NM_144709; ENST00000316752; ENST00000398658; ENST00000407787; ENST00000421319; ENST00000430495; ENST00000602599; BC101680; BC101706; OTTHUMT00000251582; OTTHUMT00000325424; OTTHUMT00000325425; OTTHUMT00000325734; OTTHUMT00000325735; OTTHUMT00000468075	150962	TC0200012727.hg.1	6.79629	6.64074	6.95961	6.49045	6.97767	6.48446	6.98514	6.47353	6.81569	6.52448	6.80439	6.62584
RAD50	RAD50 homolog, double strand break repair protein	13.2677	13.5602	-0.29251	-5.28242	0.0032385	0.1646	chr5	132556019	132646344	+	NM_005732; ENST00000378823; ENST00000416135; ENST00000423956; ENST00000434288; ENST00000453394; ENST00000455677; ENST00000487596; ENST00000496204; ENST00000533482; BC136436; OTTHUMT00000132566; OTTHUMT00000132567; OTTHUMT00000132568; OTTHUMT00000132569; OTTHUMT00000132570; OTTHUMT00000268489; OTTHUMT00000315741; OTTHUMT00000315742; OTTHUMT00000315743	10111	TC0500008641.hg.1	13.6228	13.1707	13.4466	13.3875	13.5867	13.2759	13.5247	13.2821	13.582	13.2795	13.5984	13.2105
POSTN	periostin, osteoblast specific factor	10.1651	9.87377	0.29134	5.28605	0.0032288	0.1646	chr13	37562582	37598844	-	NM_001135934; NM_001135935; NM_001135936; NM_001286665; NM_001286666; NM_001286667; NM_006475; ENST00000379742; ENST00000379743; ENST00000379747; ENST00000379749; ENST00000473823; ENST00000474646; ENST00000478947; ENST00000497145; ENST00000541179; ENST00000541481; BC106709; BC106710; OTTHUMT00000044566; OTTHUMT00000044567; OTTHUMT00000044568; OTTHUMT00000044569; OTTHUMT00000044570; OTTHUMT0000004…	10631	TC1300008644.hg.1	9.51346	9.7852	10.2496	10.4351	9.57721	9.72019	9.89996	10.394	10.2265	10.47	9.77586	10.1861
MPZL1	myelin protein zero-like 1	10.8485	11.1359	-0.28731	-5.27019	0.0032713	0.16587	chr1	167721192	167791919	+	NM_001146191; NM_003953; NM_024569; ENST00000359523; ENST00000367853; ENST00000392121; ENST00000403379; ENST00000448405; ENST00000464954; ENST00000465787; ENST00000474729; ENST00000474859; ENST00000487858; ENST00000498279; BC007881; OTTHUMT00000083655; OTTHUMT00000083656; OTTHUMT00000083657; OTTHUMT00000083658; OTTHUMT00000326410; OTTHUMT00000326411; OTTHUMT00000326412; OTTHUMT00000326413; OTTHUM…	9019	TC0100010514.hg.1	11.1938	10.7913	10.9619	10.9025	11.2114	10.772	11.1971	10.9204	11.142	10.8572	11.1089	10.8478
PFDN6; MIR6834	prefoldin subunit 6; microRNA 6834	9.24739	8.8154	0.432	5.25916	0.0033011	0.16603	chr6	33289302	33298401	+	NM_001185181; NM_001265595; NM_001265596; NM_014260; NR_106892; ENST00000374606; ENST00000374607; ENST00000374610; ENST00000395131; ENST00000395134; ENST00000463584; ENST00000491382; ENST00000622807; BC039033; BC059783; OTTHUMT00000076520; OTTHUMT00000076521; OTTHUMT00000076522; OTTHUMT00000076523; OTTHUMT00000276361; OTTHUMT00000276362	10471; 102465501	TC0600007695.hg.1	8.82626	9.1905	8.77036	9.32103	8.7187	9.40853	8.76261	9.32833	8.88945	9.07295	8.92502	9.16302
LOC100505478; RP11-402G3.3	uncharacterized LOC100505478; putative novel transcript	4.87415	4.51258	0.36157	5.25625	0.0033091	0.16603	chr9	114666434	114682089	-	NM_001199233; ENST00000436752.1; OTTHUMT00000053783; uc022bmg.2; uc064vgm.1	100505478	TC0900011294.hg.1	4.50393	4.80906	4.53431	4.83421	4.64956	4.79631	4.55241	4.85741	4.38039	5.0066	4.45488	4.94132
MMP8	matrix metallopeptidase 8	4.26135	4.77643	-0.51508	-5.25475	0.0033132	0.16603	chr11	102711795	102727050	-	NM_001304441; NM_001304442; NM_002424; ENST00000236826; ENST00000438475; ENST00000528662; ENST00000531168; ENST00000532799; ENST00000533258; BC074988; BC074989; OTTHUMT00000395223; OTTHUMT00000395224; OTTHUMT00000395225; OTTHUMT00000395227; OTTHUMT00000395228; OTTHUMT00000395229; uc001phe.2	4317	TC1100012126.hg.1	4.958	4.21682	4.73852	4.22482	4.91828	4.0744	4.73857	4.39433	4.70741	4.26835	4.59779	4.38938
P3H4	prolyl 3-hydroxylase family member 4 (non-enzymatic)	6.97695	6.52308	0.45387	5.26135	0.0032952	0.16603	chr17	41801947	41812604	-	NM_006455; ENST00000355468; ENST00000393928; ENST00000465097; ENST00000467164; ENST00000484247; ENST00000587455; ENST00000590496; ENST00000592026; BC001047; BC007942; BC011701	10609	TC1700010687.hg.1	6.3974	7.0981	6.38867	7.11239	6.53136	6.9226	6.57391	6.97086	6.58981	6.88687	6.65731	6.87086
ZNF431; VN1R82P	zinc finger protein 431; vomeronasal 1 receptor 82 pseudogene	8.8614	9.13555	-0.27415	-5.26279	0.0032913	0.16603	chr19	21142024	21196053	+	NM_133473; ENST00000311048; ENST00000593426; ENST00000594425; ENST00000594821; ENST00000598331; ENST00000599296; ENST00000600692; BC040506; OTTHUMT00000463938; OTTHUMT00000463940; OTTHUMT00000463942; OTTHUMT00000463943; OTTHUMT00000463944; OTTHUMT00000463946; OTTHUMT00000463947; OTTHUMT00000463948	170959; 100312827	TC1900007512.hg.1	9.17905	8.8049	9.12189	8.90026	9.21817	8.82627	9.19107	8.84615	8.97565	8.92421	9.12747	8.86662
SHISA5	shisa family member 5	15.2024	15.5147	-0.31231	-5.25003	0.0033261	0.16629	chr3	48467798	48504826	-	NM_001272065; NM_001272066; NM_001272067; NM_001272068; NM_001272082; NM_001272083; NM_016479; ENST00000296444; ENST00000415268; ENST00000417841; ENST00000417962; ENST00000424965; ENST00000426002; ENST00000441507; ENST00000442747; ENST00000443308; ENST00000444115; ENST00000460758; ENST00000465449; ENST00000466424; ENST00000486344; ENST00000490864; ENST00000494854; ENST00000496408; ENST00000497863…	51246	TC0300011023.hg.1	15.4651	15.2561	15.4035	15.301	15.5964	15.0939	15.5479	15.1783	15.5781	15.1628	15.4975	15.2225
NFE2	nuclear factor, erythroid 2	3.19357	3.35296	-0.15938	-5.24574	0.003338	0.16649	chr12	54292107	54301121	-	NM_001136023; NM_001261461; NM_006163; ENST00000312156; ENST00000435572; ENST00000540264; ENST00000553070; ENST00000553198; BC005044; OTTHUMT00000405745; OTTHUMT00000405746; OTTHUMT00000405747; OTTHUMT00000405748; OTTHUMT00000405749	4778	TC1200010835.hg.1	3.35626	3.22708	3.32401	3.21712	3.28983	3.23313	3.38652	3.17433	3.40414	3.1476	3.35697	3.16218
ZNF732	zinc finger protein 732	3.87781	4.33813	-0.46032	-5.23929	0.0033558	0.16661	chr4	270675	305321	-	NM_001137608; ENST00000419098; ENST00000619749; OTTHUMT00000357937	654254	TC0400012882.hg.1	4.47834	3.77385	4.39998	3.88114	4.36367	3.83427	4.41277	3.79634	4.16058	3.96947	4.21345	4.01181
POLH	polymerase (DNA directed), eta	8.33248	8.66415	-0.33167	-5.23974	0.0033546	0.16661	chr6	43576141	43620523	+	NM_001291969; NM_001291970; NM_006502; ENST00000372226; ENST00000372236; ENST00000443535; BC015742; OTTHUMT00000040666; OTTHUMT00000040667; OTTHUMT00000040668	5429	TC0600008099.hg.1	8.61785	8.37171	8.74024	8.26721	8.61129	8.36921	8.70399	8.24233	8.56913	8.46356	8.74241	8.28089
MRE11A	MRE11 homolog A, double strand break repair nuclease	9.3901	9.87456	-0.48446	-5.23057	0.0033801	0.16743	chr11	94415578	94493908	-	NM_005590; NM_005591; ENST00000323929; ENST00000323977; ENST00000393241; ENST00000407439; ENST00000535120; ENST00000536144; ENST00000536754; ENST00000538923; ENST00000540013; ENST00000541157; BC063458; OTTHUMT00000396234; OTTHUMT00000396235; OTTHUMT00000396236; OTTHUMT00000396237; OTTHUMT00000396239; OTTHUMT00000396241; OTTHUMT00000396251; OTTHUMT00000396252; OTTHUMT00000396253; OTTHUMT00000396254	4361	TC1100012002.hg.1	10.0008	9.29543	9.85282	9.36793	10.0478	9.26132	9.75834	9.54996	9.76564	9.47741	9.82197	9.38856
ZNF268	zinc finger protein 268	8.10653	8.40686	-0.30033	-5.22158	0.0034054	0.16792	chr12	133181409	133214831	+	NM_001165881; NM_001165882; NM_001165883; NM_001165884; NM_001165885; NM_001165886; NM_001165887; NM_003415; NM_152943; ENST00000228289; ENST00000416488; ENST00000500625; ENST00000534953; ENST00000536435; ENST00000536899; ENST00000537973; ENST00000539248; ENST00000541009; ENST00000541211; ENST00000541975; ENST00000542711; ENST00000542986; ENST00000546126; ENST00000585488; ENST00000588312; ENST000…	10795	TC1200012737.hg.1	8.43143	8.07431	8.53425	8.0205	8.33468	8.17834	8.43123	8.04809	8.33352	8.16049	8.37608	8.15747
SSTR1	somatostatin receptor 1	7.17754	7.31441	-0.13687	-5.22152	0.0034056	0.16792	chr14	38207999	38213067	+	NM_001049; ENST00000267377; BC035618	6751	TC1400006953.hg.1	7.3093	7.1647	7.36018	7.1157	7.26249	7.18106	7.27691	7.21577	7.28188	7.14146	7.39568	7.24653
BBS9	Bardet-Biedl syndrome 9	8.72033	9.10074	-0.3804	-5.21791	0.0034158	0.16803	chr7	33129244	33606068	+	NM_001033604; NM_001033605; NM_014451; NM_198428; ENST00000242067; ENST00000350941; ENST00000355070; ENST00000396127; ENST00000425508; ENST00000432983; ENST00000433714; ENST00000434373; ENST00000442858; ENST00000465037; ENST00000482941; ENST00000489708; ENST00000495426; ENST00000496029; ENST00000498189; ENST00000627264; BC103831; OTTHUMT00000250541; OTTHUMT00000250542; OTTHUMT00000329063; OTTHUMT…	27241	TC0700007137.hg.1	9.13951	8.6335	9.04007	8.82281	9.1691	8.58036	9.1655	8.64761	9.06943	8.78307	9.02081	8.85466
TBC1D8	TBC1 domain family, member 8 (with GRAM domain)	5.31831	4.90289	0.41542	5.20774	0.0034448	0.16857	chr2	101185941	101252882	-	ENST00000462819; ENST00000485851; OTTHUMT00000329180; OTTHUMT00000329181	11138	TC0200016718.hg.1	4.90467	5.32949	4.99261	5.22602	4.77578	5.47796	4.99226	5.19986	4.94283	5.28703	4.8092	5.38949
ROPN1	rhophilin associated tail protein 1	6.80354	6.12824	0.6753	5.20582	0.0034503	0.16857	chr3	123968521	123992178	-	NM_017578; ENST00000184183; ENST00000405845; ENST00000459660; ENST00000460743; ENST00000467907; ENST00000479867; ENST00000484329; ENST00000487124; ENST00000495093; ENST00000496145; ENST00000620893; BC132744; BC132746; OTTHUMT00000356188; OTTHUMT00000356189; OTTHUMT00000356222; OTTHUMT00000356223; OTTHUMT00000356224; OTTHUMT00000356225; OTTHUMT00000356227; OTTHUMT00000356228; OTTHUMT00000356229; O…	54763	TC0300012218.hg.1	6.06601	6.80855	5.94544	6.97403	6.14509	6.84275	6.14619	6.80574	6.03257	6.87082	6.43412	6.51935
KLF6	Kruppel-like factor 6	13.9435	14.0634	-0.11996	-5.20939	0.0034401	0.16857	chr10	3775996	3785281	-	NM_001160124; NM_001160125; NM_001300; NR_027653; ENST00000173785; ENST00000380946; ENST00000461124; ENST00000469435; ENST00000492125; ENST00000497571; ENST00000542957; BC000311; OTTHUMT00000046495; OTTHUMT00000046496; OTTHUMT00000046497; OTTHUMT00000046498; OTTHUMT00000046499; OTTHUMT00000046500	1316	TC1000009612.hg.1	14.0938	13.8773	13.9839	13.9201	14.1384	14.0254	14.0696	13.9901	14.0442	13.9499	14.0506	13.898
CHD9	Transcript Identified by AceView, Entrez Gene ID(s) 80205	5.19993	4.66379	0.53614	5.20187	0.0034617	0.16874	chr16	53056823	53057350	+	CHD9.vhAug10-unspliced	-	TC1600007875.hg.1	4.76663	5.14389	4.64795	5.23618	4.48785	5.35937	4.52568	5.3042	4.79449	5.02959	4.76014	5.12634
ABCD3	ATP binding cassette subfamily D member 3	13.0549	13.1883	-0.13347	-5.16036	0.0035837	0.17023	chr1	94418377	94518666	+	NM_001122674; NM_002858; ENST00000315713; ENST00000370214; ENST00000464165; ENST00000468860; ENST00000484213; ENST00000493416; BC068509; OTTHUMT00000029597; OTTHUMT00000029598; OTTHUMT00000029599; OTTHUMT00000029600; OTTHUMT00000029601; OTTHUMT00000029602	5825	TC0100009097.hg.1	13.1738	12.9635	13.2593	13.0753	13.2053	13.0925	13.1301	13.0978	13.1642	13.0119	13.1974	13.0881
C2CD4D	C2 calcium-dependent domain containing 4D	4.29345	4.66749	-0.37404	-5.11508	0.0037225	0.17023	chr1	151837819	151840557	-	NM_001136003; ENST00000454109; BC157847; BC171843; OTTHUMT00000393778	100191040	TC0100015813.hg.1	4.55814	4.38953	4.69927	4.24116	4.77873	4.18922	4.55376	4.38588	4.6518	4.31099	4.76323	4.24391
UCN2	urocortin 2	5.3999	5.15545	0.24445	5.11546	0.0037213	0.17023	chr3	48561718	48563773	-	NM_033199; ENST00000273610; BC002647; BC022096; OTTHUMT00000257510	90226	TC0300013971.hg.1	5.07877	5.45945	5.16626	5.39059	5.22948	5.3356	5.1774	5.3772	5.08781	5.48011	5.19298	5.35647
HMX1	H6 family homeobox 1	6.78795	6.37692	0.41102	5.1198	0.0037078	0.17023	chr4	8846076	8871817	-	NM_001306142; NM_018942; ENST00000400677; ENST00000506970; ENST00000617742; OTTHUMT00000358880; OTTHUMT00000359147	3166	TC0400009992.hg.1	6.3942	6.805	6.46758	6.68099	6.21157	6.93597	6.49584	6.68992	6.36462	6.78224	6.32774	6.83357
CDC42SE2	CDC42 small effector 2	5.75203	6.0337	-0.28167	-5.15859	0.003589	0.17023	chr5	131253040	131257445	+	ENST00000515533; OTTHUMT00000370107	56990	TC0500013225.hg.1	6.06288	5.68816	6.08596	5.77779	5.94432	5.85139	6.02893	5.69101	5.96181	5.81721	6.11834	5.68665
OPN5	opsin 5	3.98052	3.64453	0.33599	5.13807	0.0036512	0.17023	chr6	47781982	47832780	+	NM_181744; NR_033806; ENST00000244799; ENST00000371211; ENST00000393699; ENST00000489301; ENST00000510695; BC126194; BC126198; OTTHUMT00000040823; OTTHUMT00000040824; OTTHUMT00000359451; OTTHUMT00000359453; OTTHUMT00000359454	221391	TC0600008190.hg.1	3.67927	3.93471	3.6436	4.00547	3.66348	3.97245	3.51255	4.0939	3.58976	3.99687	3.77854	3.87972
WDR46; MIR6873	WD repeat domain 46; microRNA 6873	8.03705	7.85526	0.18179	5.12383	0.0036952	0.17023	chr6	33279103	33289527	-	NM_001164267; NR_106933; ENST00000374617; ENST00000444176; ENST00000461951; ENST00000468157; ENST00000473611; ENST00000477718; ENST00000481025; ENST00000488944; ENST00000489905; ENST00000622788; BC000388; OTTHUMT00000076382; OTTHUMT00000076383; OTTHUMT00000076384; OTTHUMT00000076386; OTTHUMT00000076387; OTTHUMT00000076388; OTTHUMT00000276301; OTTHUMT00000276302; OTTHUMT00000276303	9277; 102466754	TC0600011534.hg.1	7.77665	8.10774	7.88991	8.02715	7.83519	8.00254	7.90093	8.00214	7.90185	8.02073	7.82702	8.06199
NOL6	nucleolar protein 6 (RNA-associated)	6.60802	6.91906	-0.31105	-5.1785	0.0035297	0.17023	chr9	33461353	33473943	-	NM_022917; NM_139235; ENST00000297990; ENST00000353159; ENST00000379470; ENST00000379471; ENST00000464829; ENST00000496319; BC030139; OTTHUMT00000001015; OTTHUMT00000001016; OTTHUMT00000001017; OTTHUMT00000001018; OTTHUMT00000001019; OTTHUMT00000001020	65083	TC0900009861.hg.1	6.97104	6.54873	6.86118	6.66231	6.98911	6.47579	6.95414	6.5801	6.89919	6.67879	6.83973	6.70239
H2AFY2	H2A histone family, member Y2	9.84135	9.56243	0.27892	5.13955	0.0036467	0.17023	chr10	70052601	70112284	+	NM_018649; ENST00000373255; ENST00000455786; BC016172; OTTHUMT00000048480; OTTHUMT00000048481	55506	TC1000007913.hg.1	9.48803	9.98323	9.64477	9.75075	9.50236	9.84589	9.62079	9.83053	9.52372	9.81451	9.59492	9.82319
FAM45A	family with sequence similarity 45, member A	10.2327	9.80555	0.42712	5.11651	0.003718	0.17023	chr10	119104065	119137984	+	NM_001303111; NM_001303112; NM_001303113; NM_207009; NR_130122; ENST00000361432; ENST00000448258; ENST00000462327; ENST00000472379; ENST00000487888; ENST00000489936; ENST00000489988; ENST00000493766; ENST00000497903; ENST00000498549; ENST00000535029; BC022271; OTTHUMT00000050623; OTTHUMT00000050624; OTTHUMT00000050625; OTTHUMT00000050626; OTTHUMT00000050627; OTTHUMT00000050628; OTTHUMT00000050629…	404636	TC1000009063.hg.1	9.87381	10.2289	10.007	10.0653	9.76821	10.2953	9.79401	10.2225	9.68995	10.296	9.70028	10.288
ANK3	ankyrin 3, node of Ranvier (ankyrin G)	10.5848	10.2069	0.37785	5.13978	0.003646	0.17023	chr10	60026298	60733526	-	NM_001149; NM_001204403; NM_001204404; NM_020987; ENST00000280772; ENST00000355288; ENST00000373815; ENST00000373820; ENST00000373827; ENST00000459732; ENST00000460468; ENST00000465749; ENST00000467420; ENST00000469721; ENST00000474360; ENST00000480699; ENST00000486349; ENST00000489505; ENST00000502769; ENST00000503366; ENST00000503925; ENST00000506635; ENST00000508449; ENST00000510382; ENST00000…	288	TC1000010727.hg.1	10.2701	10.5209	10.0841	10.6899	10.2224	10.736	10.3604	10.5534	10.1312	10.6246	10.1734	10.3836
PTPRCAP	protein tyrosine phosphatase, receptor type, C-associated protein	4.54491	4.18014	0.36477	5.1295	0.0036776	0.17023	chr11	67435510	67437682	-	NM_005608; BC113859; BC114467	5790	TC1100013193.hg.1	4.09799	4.60176	4.32098	4.42162	4.25739	4.48543	4.09578	4.61795	4.12022	4.61997	4.18847	4.52272
TMEM55B	transmembrane protein 55B	7.63739	7.8689	-0.23151	-5.15034	0.0036139	0.17023	chr14	20457719	20461612	-	NM_001100814; NM_144568; ENST00000250489; ENST00000398020; ENST00000553460; ENST00000553602; ENST00000554028; ENST00000556093; ENST00000557041; BC002867; BC020947; OTTHUMT00000073643; OTTHUMT00000073644; OTTHUMT00000411072; OTTHUMT00000411073; OTTHUMT00000411074; OTTHUMT00000411075; OTTHUMT00000411076	90809	TC1400008591.hg.1	7.80294	7.57849	7.96869	7.6242	7.83068	7.67058	7.90392	7.55868	7.8875	7.63321	7.81968	7.7592
PPP4C	protein phosphatase 4, catalytic subunit	9.9791	10.2603	-0.28119	-5.15434	0.0036018	0.17023	chr16	30075976	30085377	+	NM_001303503; NM_001303504; NM_001303506; NM_001303507; NM_002720; ENST00000279387; ENST00000561610; ENST00000562222; ENST00000562664; ENST00000563200; ENST00000563597; ENST00000563732; ENST00000564966; ENST00000566749; ENST00000567040; ENST00000567642; ENST00000567828; ENST00000568810; ENST00000627746; BC001416; OTTHUMT00000255155; OTTHUMT00000435385; OTTHUMT00000435386; OTTHUMT00000435387; OTTH…	5531	TC1600007441.hg.1	10.2437	10.0576	10.2275	9.96356	10.334	9.92567	10.3388	9.93205	10.1337	10.0608	10.284	9.93494
ZNF821	zinc finger protein 821	7.28877	7.05108	0.23769	5.1765	0.0035356	0.17023	chr16	71859680	71895336	-	NM_001201552; NM_001201553; NM_001201554; NM_001201556; NM_017530; ENST00000313565; ENST00000425432; ENST00000446827; ENST00000561700; ENST00000562677; ENST00000562797; ENST00000562808; ENST00000562985; ENST00000563827; ENST00000563878; ENST00000564134; ENST00000564943; ENST00000565516; ENST00000565601; ENST00000565843; ENST00000566987; ENST00000568322; ENST00000568666; ENST00000568961; ENST00000…	55565	TC1600010798.hg.1	7.09302	7.21745	7.11195	7.27378	7.00101	7.26146	6.99682	7.29937	7.10125	7.2578	7.00244	7.42277
TLK2	tousled-like kinase 2	12.5045	12.7467	-0.24223	-5.14541	0.0036288	0.17023	chr17	62458658	62615481	+	NM_001284333; NM_001284363; NM_006852; ENST00000326270; ENST00000343388; ENST00000346027; ENST00000577616; ENST00000578697; ENST00000578931; ENST00000579450; ENST00000580203; ENST00000580705; ENST00000581041; ENST00000581286; ENST00000582195; ENST00000582660; ENST00000582809; ENST00000583310; ENST00000583690; ENST00000583843; ENST00000584367; OTTHUMT00000445133; OTTHUMT00000445134; OTTHUMT0000044…	11011	TC1700008533.hg.1	12.6613	12.4522	12.7297	12.5077	12.7735	12.493	12.7726	12.4741	12.8782	12.4841	12.6647	12.6156
VMO1	vitelline membrane outer layer 1 homolog (chicken)	3.92368	3.64943	0.27425	5.13491	0.0036609	0.17023	chr17	4785285	4786434	-	NM_001144939; NM_001144940; NM_001144941; NM_182566; ENST00000328739; ENST00000354194; ENST00000416307; ENST00000441199; BC104194; BC104195; OTTHUMT00000439585; OTTHUMT00000439586; OTTHUMT00000439587; OTTHUMT00000439588	284013	TC1700009530.hg.1	3.63945	3.95383	3.77807	3.93751	3.6948	3.85389	3.51729	4.01775	3.63735	3.84008	3.62964	3.93903
PGAP3	post-GPI attachment to proteins 3	8.7597	9.15666	-0.39696	-5.11262	0.0037303	0.17023	chr17	39671122	39696797	-	NM_001291726; NM_001291728; NM_001291730; NM_001291732; NM_001291733; NM_033419; ENST00000300658; ENST00000309862; ENST00000378011; ENST00000429199; ENST00000577337; ENST00000579146; ENST00000580898; ENST00000582276; ENST00000584620; ENST00000584856; ENST00000614824; ENST00000619169; BC010652; OTTHUMT00000444825; OTTHUMT00000444826; OTTHUMT00000444827; OTTHUMT00000444829; OTTHUMT00000444830; OTTH…	93210	TC1700010582.hg.1	9.21854	8.63447	9.09242	8.79897	9.24873	8.61719	9.17238	8.73093	9.05979	8.92277	9.1481	8.85387
LGALS9	lectin, galactoside-binding, soluble, 9	9.56995	9.89777	-0.32781	-5.15168	0.0036098	0.17023	chr17	27629798	27649560	+	NM_002308; NM_009587; NR_024043; ENST00000302228; ENST00000313648; ENST00000395473; ENST00000448970; ENST00000467111; ENST00000481514; ENST00000486774; ENST00000577392; ENST00000578944; ENST00000579402; ENST00000579930; ENST00000580779; ENST00000581710; ENST00000583671; ENST00000584386; ENST00000584661; BC105942; BC105944; BC110340; OTTHUMT00000255583; OTTHUMT00000255584; OTTHUMT00000255585; OTTH…	3965	TC1700012216.hg.1	10.0296	9.55196	9.79826	9.47358	10.0958	9.56185	10.0564	9.82558	9.69376	9.57872	9.71284	9.42802
DYM	dymeclin	11.1615	11.4078	-0.2463	-5.16499	0.0035698	0.17023	chr18	49041474	49461347	-	NM_017653; ENST00000269445; ENST00000418472; ENST00000442713; ENST00000577481; ENST00000577734; ENST00000577836; ENST00000578396; ENST00000578596; ENST00000579058; ENST00000580615; ENST00000581409; ENST00000581738; ENST00000582095; ENST00000582399; ENST00000583225; ENST00000583270; ENST00000583280; ENST00000583353; ENST00000584977; ENST00000584983; BC064394; OTTHUMT00000255912; OTTHUMT00000447542…	54808	TC1800008655.hg.1	11.3268	11.2442	11.4954	11.0782	11.4072	11.1799	11.4284	11.1311	11.4333	11.1417	11.3558	11.1941
LSR	lipolysis stimulated lipoprotein receptor	11.6146	11.9491	-0.33447	-5.13288	0.0036672	0.17023	chr19	35248330	35267964	+	NM_001260489; NM_001260490; NM_015925; NM_205834; NM_205835; ENST00000347609; ENST00000354900; ENST00000360798; ENST00000361790; ENST00000427250; ENST00000597446; ENST00000597933; ENST00000599658; ENST00000601623; ENST00000602003; ENST00000602044; ENST00000602122; ENST00000605618; ENST00000621372; BC047376; OTTHUMT00000465221; OTTHUMT00000465512; OTTHUMT00000465513; OTTHUMT00000465514; OTTHUMT000…	51599	TC1900007844.hg.1	12.0354	11.5651	11.812	11.6025	12.0876	11.5386	11.8759	11.7314	11.8953	11.6513	11.9882	11.5987
DHX34	DEAH (Asp-Glu-Ala-His) box polypeptide 34	5.20629	4.70218	0.50411	5.16178	0.0035794	0.17023	chr19	47349281	47382704	+	NM_014681; ENST00000328771; ENST00000460681; ENST00000471451; ENST00000486327; OTTHUMT00000314313; OTTHUMT00000314314; OTTHUMT00000314315; OTTHUMT00000314316; uc010xyn.2	9704	TC1900008420.hg.1	4.82035	5.07036	4.644	5.29177	4.75433	5.15864	4.58514	5.32545	4.58469	5.33549	4.82456	5.05603
SBNO2	strawberry notch homolog 2 (Drosophila)	10.7985	11.2261	-0.42757	-5.16052	0.0035832	0.17023	chr19	1107634	1174283	-	NM_014963; ENST00000361757; ENST00000438103; ENST00000586109; ENST00000587024; ENST00000587655; ENST00000587673; ENST00000590176; ENST00000590446; ENST00000590998; ENST00000592222; OTTHUMT00000458060; OTTHUMT00000458061; OTTHUMT00000458065; OTTHUMT00000458068; OTTHUMT00000458069; OTTHUMT00000458070; OTTHUMT00000458071; OTTHUMT00000458072; OTTHUMT00000458073; OTTHUMT00000458074	22904	TC1900009134.hg.1	11.262	10.8599	11.0583	10.8964	11.308	10.6016	11.2214	10.8032	11.363	10.7562	11.144	10.8739
B9D2	B9 protein domain 2	6.44072	6.17266	0.26806	5.12289	0.0036981	0.17023	chr19	41354417	41364173	-	NM_030578; ENST00000243578; ENST00000594416; ENST00000601597; BC004157; BC004444; OTTHUMT00000463489; OTTHUMT00000463490; OTTHUMT00000463491	80776	TC1900010745.hg.1	6.19485	6.43935	6.08654	6.52674	6.22681	6.44112	6.23062	6.366	6.0902	6.50117	6.20695	6.36995
ZNF772	zinc finger protein 772	6.93922	7.486	-0.54677	-5.12239	0.0036997	0.17023	chr19	57466663	57477570	-	NM_001024596; NM_001144068; ENST00000343280; ENST00000356584; ENST00000425074; ENST00000427512; ENST00000450712; ENST00000600175; ENST00000601768; ENST00000610548; ENST00000615214; OTTHUMT00000397447; OTTHUMT00000397448; OTTHUMT00000397450; OTTHUMT00000397451; OTTHUMT00000397453; OTTHUMT00000466468; OTTHUMT00000466469; uc002qot.3; uc002qou.3	400720	TC1900012056.hg.1	7.54103	6.80766	7.56203	6.85736	7.61116	6.73122	7.40238	7.0327	7.37327	7.16169	7.42611	7.04471
RALGAPB	Ral GTPase activating protein, beta subunit (non-catalytic)	11.4561	11.6464	-0.19035	-5.17417	0.0035425	0.17023	chr20	38472806	38578861	+	NM_001282917; NM_001282918; NM_020336; ENST00000262879; ENST00000397040; ENST00000397042; ENST00000438490; ENST00000461147; ENST00000461423; ENST00000490114; ENST00000495949; ENST00000632792; BC047482; OTTHUMT00000079191; OTTHUMT00000079192; OTTHUMT00000079194; OTTHUMT00000079195; OTTHUMT00000276803; OTTHUMT00000276804; OTTHUMT00000276805; OTTHUMT00000276806; OTTHUMT00000487886	57148	TC2000007320.hg.1	11.6633	11.3808	11.6258	11.458	11.6647	11.4248	11.5724	11.5204	11.7226	11.4526	11.6297	11.4997
C20orf85	chromosome 20 open reading frame 85	4.87542	4.46772	0.4077	5.1458	0.0036276	0.17023	chr20	58150904	58161150	+	NM_178456; ENST00000371168; BC035405; OTTHUMT00000079866	128602	TC2000007887.hg.1	4.31154	5.02098	4.38028	4.93803	4.55339	4.82226	4.46582	4.88228	4.56371	4.76776	4.53156	4.8212
TMEM189	transmembrane protein 189	10.9929	11.1936	-0.20075	-5.15854	0.0035891	0.17023	chr20	50118254	50153798	-	NM_001162505; NM_199129; NR_027889; ENST00000371650; ENST00000371652; ENST00000371656; ENST00000371658; ENST00000453505; BC142966; OTTHUMT00000080529; OTTHUMT00000080533; OTTHUMT00000080534; OTTHUMT00000080535; OTTHUMT00000126959	387521	TC2000010026.hg.1	11.1497	10.9509	11.0878	11.0415	11.2451	11.0056	11.2182	11.0676	11.2672	10.941	11.1937	10.9506
PKNOX1	PBX/knotted 1 homeobox 1	9.39159	9.62226	-0.23067	-5.12887	0.0036796	0.17023	chr21	42974510	43033931	+	NM_001286258; NM_004571; ENST00000291547; ENST00000418336; ENST00000432907; ENST00000456957; ENST00000474336; ENST00000480179; ENST00000557820; ENST00000558955; ENST00000560448; ENST00000607049; ENST00000607150; BC007746; OTTHUMT00000195520; OTTHUMT00000195521; OTTHUMT00000195522; OTTHUMT00000417797; OTTHUMT00000417798; OTTHUMT00000417799; OTTHUMT00000417800; OTTHUMT00000417801; OTTHUMT0000047066…	5316	TC2100007278.hg.1	9.64189	9.35199	9.53267	9.45815	9.6772	9.29957	9.58763	9.42464	9.66371	9.36741	9.63044	9.44778
CCDC84	coiled-coil domain containing 84	5.91606	6.37943	-0.46337	-5.12526	0.0036908	0.17023	-	NA	NA	-	ENST00000630855	338657	TSUnmapped00000725.hg.1	6.44708	5.78908	6.26758	6.07517	6.46997	5.79972	6.18522	5.98398	6.41572	5.9695	6.49098	5.87891
TTLL7	tubulin tyrosine ligase-like family member 7	12.4863	12.8062	-0.3199	-5.0542	0.0039193	0.17051	chr1	83865028	83999150	-	NM_024686; ENST00000260505; ENST00000464289; ENST00000467670; ENST00000472688; ENST00000472937; ENST00000474702; ENST00000474957; ENST00000477524; ENST00000480174; ENST00000480533; ENST00000482783; ENST00000485638; ENST00000488014; ENST00000610996; BC048970; BC060878; OTTHUMT00000027498; OTTHUMT00000027499; OTTHUMT00000027500; OTTHUMT00000027501; OTTHUMT00000027502; OTTHUMT00000027503; OTTHUMT000…	79739	TC0100014743.hg.1	12.7797	12.4342	12.8776	12.4873	12.7107	12.6365	12.8073	12.3679	12.9131	12.4376	12.7486	12.5541
GBP1	guanylate binding protein 1, interferon-inducible	7.11728	6.4556	0.66168	5.06486	0.003884	0.17051	chr1	89052304	89065360	-	NM_002053; ENST00000370473; ENST00000459831; ENST00000468959; ENST00000469194; ENST00000479889; ENST00000484970; ENST00000493139; ENST00000495131; BC002666; OTTHUMT00000029289; OTTHUMT00000029391; OTTHUMT00000029392; OTTHUMT00000029393; OTTHUMT00000097588; OTTHUMT00000097589; OTTHUMT00000097590; OTTHUMT00000097591	2633	TC0100014852.hg.1	6.69693	6.98487	6.54767	6.87576	6.31402	7.44159	6.43533	7.22867	6.32076	7.13888	6.41888	7.03389
TMEM37	transmembrane protein 37	13.2004	13.4784	-0.27802	-5.09993	0.0037704	0.17051	chr2	119429901	119438520	+	NM_183240; ENST00000306406; ENST00000409826; ENST00000417645; ENST00000465296; BC046362; OTTHUMT00000330638; OTTHUMT00000330639; OTTHUMT00000330640; OTTHUMT00000330641	140738	TC0200009067.hg.1	13.4699	13.1674	13.3183	13.2316	13.3959	13.2279	13.517	13.1044	13.609	13.336	13.5604	13.1351
WDR5B	WD repeat domain 5B	7.55558	7.97054	-0.41496	-5.05979	0.0039007	0.17051	chr3	122411853	122416051	-	NM_019069; ENST00000330689; BC043494; OTTHUMT00000355753	54554	TC0300012187.hg.1	8.02267	7.54336	7.96663	7.63535	7.74306	7.68001	7.94309	7.5201	8.08531	7.46925	8.0625	7.4854
ACAP2; ACAP2-IT1; AC090018.3	Transcript Identified by AceView, Entrez Gene ID(s) 23527; ACAP2 intronic transcript 1 (non-protein coding) [Source:HGNC Symbol;Acc:HGNC:41426]; novel transcript; ACAP2 intronic transcript 1 [Source:HGNC Symbol;Acc:HGNC:41426]	5.69424	6.22038	-0.52614	-5.06757	0.003875	0.17051	chr3	195280723	195282741	-	ACAP2.oAug10; ENST00000419899.1; OTTHUMT00000342226; uc062rqs.1	-	TC0300013636.hg.1	6.31561	5.49046	6.39488	5.59853	6.06433	5.90927	6.13669	5.75832	6.21807	5.72619	6.19269	5.68265
COLEC10	collectin sub-family member 10 (C-type lectin)	4.72189	4.36858	0.35331	5.07387	0.0038544	0.17051	chr8	118995452	119106963	+	NM_006438; ENST00000332843; ENST00000521788; BC103815; BC103816; OTTHUMT00000381224; OTTHUMT00000381225	10584	TC0800008658.hg.1	4.29017	4.82951	4.42563	4.64291	4.48147	4.63121	4.42553	4.67642	4.26907	4.81225	4.3196	4.73905
DMRT3	doublesex and mab-3 related transcription factor 3	5.27854	4.87827	0.40026	5.08007	0.0038342	0.17051	chr9	976964	991732	+	NM_021240; ENST00000190165; ENST00000417254; BC113584; BC117245; OTTHUMT00000051490; OTTHUMT00000051491	58524	TC0900006454.hg.1	4.92153	5.20648	5.04163	5.1684	4.86049	5.31281	4.70837	5.40998	4.84917	5.31187	4.88845	5.26167
LCN2	lipocalin 2	12.1413	11.5932	0.54813	5.06383	0.0038874	0.17051	chr9	128149071	128153455	+	NM_005564; ENST00000277480; ENST00000372998; ENST00000373017; ENST00000470902; ENST00000487719; ENST00000488391; ENST00000494317; BC033089; OTTHUMT00000054373; OTTHUMT00000054374; OTTHUMT00000054375; OTTHUMT00000054376; OTTHUMT00000054377; OTTHUMT00000054378; OTTHUMT00000054379; uc004bto.1	3934	TC0900008847.hg.1	11.7119	12.591	11.7179	12.0158	11.7508	12.3275	11.5659	12.3758	11.5705	11.7898	11.2421	11.7478
CD99L2	CD99 molecule-like 2	11.5272	11.9629	-0.4357	-5.10113	0.0037666	0.17051	chrX	150766336	150898816	-	NM_001184808; NM_001242614; NM_031462; NM_134445; NM_134446; ENST00000346693; ENST00000355149; ENST00000370377; ENST00000418547; ENST00000437787; ENST00000466436; ENST00000491877; ENST00000613030; BC025729; BC030536; OTTHUMT00000061199; OTTHUMT00000061200; OTTHUMT00000061201; OTTHUMT00000061202; OTTHUMT00000354651	83692	TC0X00011102.hg.1	11.9317	11.5788	11.871	11.7363	12.0234	11.2426	11.9492	11.4659	11.9974	11.5668	12.0045	11.5725
FAM107B	family with sequence similarity 107, member B	9.58506	8.98395	0.60111	5.08231	0.0038269	0.17051	chr10	14518557	14774897	-	NM_001282695; NM_001282696; NM_001282697; NM_001282698; NM_001282699; NM_001282700; NM_001282701; NM_001282702; NM_001282703; NM_031453; ENST00000181796; ENST00000378458; ENST00000378462; ENST00000378465; ENST00000378467; ENST00000378470; ENST00000442012; ENST00000452706; ENST00000464952; ENST00000468492; ENST00000468747; ENST00000471815; ENST00000472095; ENST00000474143; ENST00000475786; ENST000…	83641	TC1000009863.hg.1	8.91056	9.8164	9.01961	9.30505	8.9088	9.87842	8.97911	9.6366	8.9994	9.42903	9.0862	9.44486
ARHGAP21	Rho GTPase activating protein 21	10.4166	10.866	-0.44943	-5.06162	0.0038946	0.17051	chr10	24583609	24723668	-	NM_020824; ENST00000320481; ENST00000376410; ENST00000396432; ENST00000416305; ENST00000418033; ENST00000418325; ENST00000446003; ENST00000463892; ENST00000472150; ENST00000476067; ENST00000476499; ENST00000477190; ENST00000482792; ENST00000483114; ENST00000486374; ENST00000493154; ENST00000612832; BC118915; OTTHUMT00000047229; OTTHUMT00000047230; OTTHUMT00000047231; OTTHUMT00000047233; OTTHUMT00…	57584	TC1000010065.hg.1	10.9447	10.3583	10.7449	10.4468	10.9946	10.3969	10.7576	10.6375	10.9579	10.2603	10.7965	10.3998
ZNF592	zinc finger protein 592	10.1159	10.2745	-0.15858	-5.06316	0.0038896	0.17051	chr15	84748587	84806432	+	NM_014630; ENST00000299927; ENST00000559607; ENST00000560079; ENST00000618477; BC094688; BC112232; BC112234; OTTHUMT00000418779; OTTHUMT00000418780; OTTHUMT00000474179	9640	TC1500008167.hg.1	10.2351	10.144	10.3019	10.0708	10.2649	10.0354	10.2985	10.0768	10.2873	10.2201	10.2595	10.1485
KATNB1	katanin p80 (WD repeat containing) subunit B 1	6.23144	6.64296	-0.41152	-5.06973	0.0038679	0.17051	chr16	57735730	57757250	+	NM_005886; ENST00000379661; ENST00000562542; ENST00000562592; ENST00000563127; ENST00000563462; ENST00000566611; ENST00000566726; ENST00000566785; ENST00000569018; ENST00000569627; BC001353; OTTHUMT00000257343; OTTHUMT00000433298; OTTHUMT00000433299; OTTHUMT00000433300; OTTHUMT00000433301; OTTHUMT00000433302; OTTHUMT00000433303; OTTHUMT00000433304; OTTHUMT00000433305; OTTHUMT00000433306	10300	TC1600008011.hg.1	6.6469	6.2011	6.75533	6.06166	6.67173	6.20724	6.68603	6.19758	6.58906	6.33529	6.50871	6.38577
ANKRD11	ankyrin repeat domain 11	10.6153	10.8204	-0.20514	-5.07875	0.0038385	0.17051	chr16	89267621	89490561	-	NM_001256182; NM_001256183; NM_013275; NR_045839; ENST00000301030; ENST00000330736; ENST00000378330; ENST00000378332; ENST00000562194; ENST00000562275; ENST00000562816; ENST00000563291; ENST00000564553; ENST00000566858; ENST00000566973; ENST00000567699; ENST00000567736; ENST00000568100; ENST00000568512; ENST00000568924; ENST00000613312; ENST00000623388; OTTHUMT00000430462; OTTHUMT00000430479; OTT…	29123	TC1600011263.hg.1	10.8484	10.5757	10.7862	10.6425	10.7552	10.648	10.8527	10.5253	10.8077	10.7061	10.8725	10.5943
SEPTIN9	septin 9	8.03112	8.40178	-0.37066	-5.08926	0.0038045	0.17051	chr17	77280569	77500596	+	NM_001113491; NM_001113492; NM_001113493; NM_001113494; NM_001113495; NM_001113496; NM_001293695; NM_001293696; NM_001293697; NM_001293698; NM_006640; ENST00000329047; ENST00000423034; ENST00000427177; ENST00000427180; ENST00000427674; ENST00000431235; ENST00000449803; ENST00000541152; ENST00000585638; ENST00000585929; ENST00000585930; ENST00000586128; ENST00000586433; ENST00000586456; ENST000005…	10801	TC1700008995.hg.1	8.3953	8.13296	8.4189	7.80233	8.45648	8.01025	8.38871	8.29435	8.35823	7.99399	8.39304	7.95283
PRKAR1A; ARSG	protein kinase, cAMP-dependent, regulatory, type I, alpha; arylsulfatase G	10.3243	10.5522	-0.2279	-5.06659	0.0038783	0.17051	chr17	68400156	68533429	+	NM_001278433; ENST00000578554; ENST00000590690; OTTHUMT00000448371; OTTHUMT00000448762	5573; 22901	TC1700012296.hg.1	10.4631	10.2527	10.6515	10.2773	10.4958	10.3848	10.5704	10.2912	10.6213	10.3233	10.5113	10.4167
RNFT1	ring finger protein, transmembrane 1	7.34305	7.84227	-0.49922	-5.07768	0.003842	0.17051	chr17	59952240	59964761	-	NM_016125; ENST00000305783; ENST00000442346; ENST00000466544; ENST00000477207; ENST00000482446; ENST00000484257; ENST00000486103; ENST00000493737; ENST00000586083; ENST00000589113; BC088365; OTTHUMT00000308958; OTTHUMT00000308959; OTTHUMT00000308960; OTTHUMT00000308961; OTTHUMT00000308962; OTTHUMT00000308963; OTTHUMT00000308964; OTTHUMT00000449158; OTTHUMT00000449159	51136	TC1700012440.hg.1	7.81596	7.45693	7.68646	7.49584	7.90778	7.30075	7.99997	7.18747	7.74022	7.40735	7.90324	7.20996
IGFL3	IGF like family member 3	4.31928	3.84122	0.47806	5.09391	0.0037896	0.17051	chr19	46120071	46124674	-	NM_207393; ENST00000341415; BC130593; BC130597; OTTHUMT00000421323; uc002pea.1	388555	TC1900010971.hg.1	3.85163	4.27321	3.83434	4.31682	3.80708	4.42551	3.69022	4.48046	4.02878	4.12816	3.83528	4.29155
SS18L1	synovial sarcoma translocation gene on chromosome 18-like 1	8.09822	7.65389	0.44433	5.0559	0.0039136	0.17051	chr20	62143720	62182510	+	NM_001301778; NM_198935; NR_125980; NR_125981; ENST00000331758; ENST00000370848; ENST00000450482; ENST00000491916; ENST00000492466; BC034494; BC068993; OTTHUMT00000080002; OTTHUMT00000080003; OTTHUMT00000080004; OTTHUMT00000080005	26039	TC2000007992.hg.1	7.7824	8.03282	7.52994	8.21111	7.50161	8.20157	7.61521	8.12752	7.71963	8.00164	7.77455	8.01468
SERINC3	serine incorporator 3	14.173	14.3376	-0.1646	-5.06363	0.003888	0.17051	chr20	44496221	44522109	-	NM_006811; NM_198941; ENST00000255175; ENST00000342374; ENST00000411544; ENST00000468234; BC006088; OTTHUMT00000080544; OTTHUMT00000080545; OTTHUMT00000080546	10955	TC2000009196.hg.1	14.2895	14.208	14.3141	14.2199	14.3667	14.1102	14.3088	14.2003	14.3873	14.1382	14.3589	14.1612
S100B	S100 calcium binding protein B	4.17709	4.06971	0.10738	5.0582	0.003906	0.17051	chr21	46598618	46605208	-	NM_006272; ENST00000291700; ENST00000367071; ENST00000397648; BC001766; OTTHUMT00000207427; OTTHUMT00000207428; OTTHUMT00000207429	6285	TC2100008477.hg.1	4.06178	4.1527	4.11601	4.2932	4.02377	4.16972	4.042	4.14965	4.09095	4.18852	4.08378	4.10876
SERHL	serine hydrolase-like (pseudogene)	4.70261	4.94916	-0.24655	-5.08964	0.0038033	0.17051	chr22	42500579	42512996	+	NR_027786; ENST00000359906; ENST00000434218; ENST00000455578; BC093888	94009	TC2200007523.hg.1	5.04815	4.70233	4.89542	4.7211	5.00934	4.63131	4.92484	4.70488	4.95125	4.65102	4.86597	4.80503
DENND6B	DENN/MADD domain containing 6B	6.07311	6.59934	-0.52623	-5.07646	0.003846	0.17051	chr22	50309030	50327060	-	NM_001001794; ENST00000413817; ENST00000433760; ENST00000460087; ENST00000471942; ENST00000495607; BC031069; OTTHUMT00000316845; OTTHUMT00000316854; OTTHUMT00000316855; OTTHUMT00000316856; OTTHUMT00000316857	414918	TC2200009153.hg.1	6.43546	6.21825	6.55017	6.16385	6.54612	6.03973	6.80242	5.82312	6.63659	6.13001	6.6253	6.0637
CHML	choroideremia-like (Rab escort protein 2)	6.30799	7.05535	-0.74735	-5.04608	0.0039464	0.17061	chr1	241628853	241635930	-	NM_001821; ENST00000366553; BC117360; OTTHUMT00000095712	1122	TC0100017948.hg.1	6.92178	6.43196	6.93144	6.27121	6.82338	6.61731	7.17545	6.26832	7.26126	6.11948	7.21877	6.13968
GCKR	Transcript Identified by AceView, Entrez Gene ID(s) 2646	4.76947	4.49593	0.27354	5.04161	0.0039615	0.17061	chr2	27502957	27503412	+	GCKR.jAug10-unspliced	-	TC0200007071.hg.1	4.50428	4.77164	4.58001	4.65946	4.47856	4.876	4.56977	4.7207	4.35828	4.74585	4.48467	4.84318
TRIM43B	tripartite motif containing 43B	3.29851	3.50317	-0.20466	-5.0501	0.0039329	0.17061	chr2	95476967	95484731	-	NM_001164464	653192	TC0200013489.hg.1	3.50371	3.35634	3.49172	3.28031	3.46932	3.31544	3.56431	3.22911	3.55075	3.2469	3.43923	3.36297
IL36B	interleukin 36, beta	4.08498	3.92314	0.16184	5.04329	0.0039558	0.17061	chr2	113022091	113052867	-	NM_014438; NM_173178; ENST00000259213; ENST00000327407; BC101831; BC101833; OTTHUMT00000254110; OTTHUMT00000254111	27177	TC0200013922.hg.1	3.94003	4.04228	3.9293	4.10289	3.9284	4.15953	3.91125	4.05299	3.97382	4.03011	3.85602	4.12207
CNPPD1	cyclin Pas1/PHO80 domain containing 1	10.632	11.0074	-0.37535	-5.04811	0.0039396	0.17061	chr2	219171897	219178106	-	NM_015680; ENST00000360507; ENST00000409789; ENST00000451647; ENST00000453038; BC001393; BC012821; OTTHUMT00000256821; OTTHUMT00000336220; OTTHUMT00000336221; OTTHUMT00000336222	27013	TC0200015764.hg.1	11.0792	10.592	11.0719	10.5249	11.1118	10.577	10.8954	10.7429	10.9725	10.5965	10.9132	10.7587
LOC643355; RP11-88H9.2; toyfawbu	uncharacterized LOC643355; putative novel transcript; Transcript Identified by AceView	6.75156	6.55651	0.19505	4.9645	0.0042317	0.17066	chr1	111989770	111998842	+	NM_001270945; ENST00000428461.1; ENST00000438293.1; ENST00000442751.1; OTTHUMT00000033148; OTTHUMT00000033149; OTTHUMT00000470314; toyfawbu.bAug10; uc001ebw.5; uc057jjz.1; uc057jka.1	643355	TC0100009433.hg.1	6.56059	6.76893	6.64841	6.71368	6.60146	6.70456	6.54874	6.74841	6.479	6.78005	6.50084	6.79373
HSPB7	heat shock 27kDa protein family, member 7 (cardiovascular)	5.53418	5.01998	0.5142	4.9782	0.0041822	0.17066	chr1	16014028	16019594	-	NM_014424; ENST00000311890; ENST00000375718; ENST00000406363; ENST00000411503; ENST00000442459; ENST00000463576; ENST00000487046; BC006319; OTTHUMT00000026333; OTTHUMT00000026334; OTTHUMT00000026335; OTTHUMT00000026336; OTTHUMT00000026337; OTTHUMT00000355539; OTTHUMT00000355540; uc001axo.2	27129	TC0100013021.hg.1	5.02134	5.56373	4.80788	5.68698	5.06355	5.52796	5.11932	5.45612	4.92232	5.61665	5.18548	5.35366
GNG4	guanine nucleotide binding protein (G protein), gamma 4	12.6316	12.9031	-0.2715	-4.99316	0.0041288	0.17066	chr1	235547685	235650754	-	NM_001098721; NM_001098722; NM_004485; ENST00000366597; ENST00000366598; ENST00000391854; ENST00000450593; ENST00000484517; BC022485; OTTHUMT00000097906; OTTHUMT00000097907; OTTHUMT00000097908	2786	TC0100017834.hg.1	12.9905	12.5206	12.9009	12.7156	12.8736	12.5323	12.8018	12.5946	12.9754	12.6489	12.8761	12.7773
RHOU	ras homolog family member U	8.8707	8.5312	0.3395	5.01478	0.0040532	0.17066	chr1	228735077	228746669	+	NM_021205; ENST00000366691; BC040076; OTTHUMT00000092555; uc001htf.3	58480	TC0100018355.hg.1	8.45925	8.94563	8.52232	8.84568	8.50808	9.01227	8.57978	8.8795	8.64839	8.69532	8.46939	8.84581
ASB1	ankyrin repeat and SOCS box containing 1	7.04184	7.6994	-0.65756	-4.99827	0.0041108	0.17066	chr2	238426742	238452250	+	NM_001040445; ENST00000264607; ENST00000409297; ENST00000438264; ENST00000463352; ENST00000468122; ENST00000469885; ENST00000473306; ENST00000481566; ENST00000491653; BC014528; OTTHUMT00000328294; OTTHUMT00000328295; OTTHUMT00000328296; OTTHUMT00000328297; OTTHUMT00000328298; OTTHUMT00000328299; OTTHUMT00000328300; OTTHUMT00000328301; OTTHUMT00000328302	51665	TC0200011287.hg.1	7.61449	7.15405	7.56978	7.20089	7.89274	6.73048	7.69053	7.02941	7.83396	6.92112	7.5949	7.21507
WDSUB1	WD repeat, sterile alpha motif and U-box domain containing 1	6.45864	7.1289	-0.67026	-4.97617	0.0041895	0.17066	chr2	159235793	159286799	-	NM_001128212; NM_001128213; NM_001307994; NM_152528; ENST00000358147; ENST00000359774; ENST00000392796; ENST00000409124; ENST00000409990; BC029520; OTTHUMT00000255039; OTTHUMT00000333336; OTTHUMT00000333337; OTTHUMT00000333338; OTTHUMT00000333339	151525	TC0200014717.hg.1	7.01457	6.61302	7.25378	6.38273	7.32416	6.17729	6.8909	6.66563	7.10807	6.47408	7.18192	6.43909
PLCL2; MIR3714	phospholipase C-like 2; microRNA 3714	9.64687	9.33637	0.3105	4.96993	0.004212	0.17066	chr3	16802651	17090606	+	NM_001144382; NM_015184; NR_037465; ENST00000419842; ENST00000432376; ENST00000460467; ENST00000579507; ENST00000615277; BC036392; OTTHUMT00000340249; OTTHUMT00000340250; OTTHUMT00000340251; OTTHUMT00000340252; uc021wts.1	23228; 100500913	TC0300006758.hg.1	9.20223	9.67907	9.48822	9.69673	9.1842	9.70763	9.33979	9.53661	9.44293	9.61086	9.36084	9.65035
MYNN	myoneurin	8.80546	9.08065	-0.27519	-4.96691	0.004223	0.17066	chr3	169772831	169789716	+	NM_001185118; NM_001185119; NM_018657; NR_033702; NR_033703; ENST00000349841; ENST00000356716; ENST00000544106; ENST00000602391; ENST00000602751; BC033620; OTTHUMT00000467801; OTTHUMT00000467802; OTTHUMT00000467803; OTTHUMT00000467804; uc010hwo.3	55892	TC0300009451.hg.1	9.0136	8.86161	9.05049	8.89283	9.03399	8.84959	9.1772	8.70106	9.12414	8.72911	9.08447	8.79854
GPX3	glutathione peroxidase 3	15.5875	15.8742	-0.28669	-5.00599	0.0040837	0.17066	chr5	151020438	151028993	+	NM_002084; ENST00000388825; ENST00000517973; ENST00000519214; ENST00000520059; ENST00000520597; ENST00000521632; ENST00000521650; ENST00000521722; ENST00000614343; ENST00000622181; BC013601; BC035841; BC050378; OTTHUMT00000374772; OTTHUMT00000374773; OTTHUMT00000374775; OTTHUMT00000374776; OTTHUMT00000374904; OTTHUMT00000374905; OTTHUMT00000374907; OTTHUMT00000374908	2878	TC0500009108.hg.1	15.7561	15.6124	15.8982	15.7409	15.8732	15.4245	15.922	15.4797	15.9406	15.6069	15.8551	15.6608
C5orf47	chromosome 5 open reading frame 47	3.1656	3.39307	-0.22747	-4.96672	0.0042237	0.17066	chr5	173973779	174006140	+	NM_001144954; ENST00000340147; ENST00000522195; OTTHUMT00000372812; OTTHUMT00000372926; uc003mcw.4	133491	TC0500009524.hg.1	3.43642	3.07856	3.3435	3.21667	3.45633	3.10827	3.33554	3.21211	3.43971	3.16698	3.34692	3.21101
SLC12A7	solute carrier family 12 (potassium/chloride transporter), member 7	10.793	11.0429	-0.24989	-5.0384	0.0039723	0.17066	chr5	1050374	1112057	-	NM_006598; ENST00000264930; ENST00000504576; ENST00000510943; ENST00000513223; ENST00000514994; BC098390; OTTHUMT00000366446; OTTHUMT00000366449; OTTHUMT00000366450; OTTHUMT00000366451; OTTHUMT00000374692	10723	TC0500009837.hg.1	11.0224	10.8365	11.0774	10.6451	11.1104	10.7679	11.0013	10.9133	11.0194	10.8091	11.0265	10.7862
PLAC8L1	PLAC8-like 1	3.74411	3.40596	0.33815	5.01536	0.0040511	0.17066	chr5	146084313	146104383	-	NM_001029869; ENST00000311450; ENST00000512998; BC130586; BC130588; OTTHUMT00000373290; OTTHUMT00000373291	153770	TC0500012371.hg.1	3.39685	3.69458	3.42423	3.7818	3.50054	3.6366	3.36645	3.7745	3.48072	3.69937	3.26698	3.87782
C6orf89	chromosome 6 open reading frame 89	11.6924	11.9485	-0.25609	-4.98891	0.0041439	0.17066	chr6	36871870	36928964	+	NM_001286635; NM_001286636; NM_001286637; NM_152734; ENST00000355190; ENST00000359359; ENST00000373685; ENST00000480824; BC095423; BC105946; BC105947; BC107489; OTTHUMT00000040384; OTTHUMT00000040385; OTTHUMT00000040386; OTTHUMT00000040387	221477	TC0600007852.hg.1	11.9225	11.7061	11.8758	11.7572	11.9875	11.6021	11.9684	11.6599	11.9028	11.7888	12.034	11.6403
CDC40	cell division cycle 40	12.131	12.4154	-0.28439	-5.0292	0.0040036	0.17066	chr6	110180141	110254275	+	NM_015891; ENST00000307731; ENST00000368930; ENST00000368932; ENST00000431461; ENST00000445340; ENST00000453107; ENST00000606893; BC117145; BC126114; OTTHUMT00000041790; OTTHUMT00000041791; OTTHUMT00000041792; OTTHUMT00000041793; OTTHUMT00000470493; OTTHUMT00000470494	51362	TC0600009112.hg.1	12.3909	12.1218	12.3096	12.2238	12.3891	12.1712	12.4575	12.0813	12.418	12.1527	12.527	12.0351
CLDN4	claudin 4	13.0535	13.3464	-0.2929	-4.97149	0.0042064	0.17066	chr7	73799542	73832693	+	NM_001305; ENST00000340958; ENST00000431918; ENST00000435050; ENST00000466411; ENST00000476494; BC000671; OTTHUMT00000252311; OTTHUMT00000348030; OTTHUMT00000348031; OTTHUMT00000348032	1364	TC0700007993.hg.1	13.4787	13.013	13.2001	13.0572	13.4746	13.1394	13.3539	13.2535	13.358	13.0502	13.213	12.8075
FOXE1	forkhead box E1	4.61134	4.33075	0.28059	4.96732	0.0042215	0.17066	chr9	97853254	97856715	+	NM_004473; ENST00000375123; OTTHUMT00000053341	2304	TC0900008168.hg.1	4.40375	4.49727	4.34128	4.56862	4.28388	4.61731	4.37597	4.55742	4.35119	4.72927	4.22845	4.69817
CXorf67	chromosome X open reading frame 67	3.54427	3.79349	-0.24922	-5.01371	0.0040569	0.17066	chrX	51406915	51408843	+	NM_203407; ENST00000342995; BC046248; OTTHUMT00000475065	340602	TC0X00007263.hg.1	3.74373	3.48656	3.84777	3.51728	3.88053	3.48394	3.77291	3.55412	3.81518	3.56048	3.70083	3.66324
CPEB3	cytoplasmic polyadenylation element binding protein 3	7.594	7.84644	-0.25244	-4.99942	0.0041067	0.17066	chr10	92046692	92291118	-	NM_001178137; NM_014912; ENST00000265997; ENST00000412050; ENST00000614585; BC036444; OTTHUMT00000049386; OTTHUMT00000049387	22849	TC1000011420.hg.1	7.78412	7.63456	7.85745	7.57661	7.92277	7.4878	7.83231	7.54557	7.88781	7.60536	7.7942	7.71411
HOGA1	4-hydroxy-2-oxoglutarate aldolase 1	5.0576	4.49278	0.56482	4.96381	0.0042343	0.17066	chr10	97584323	97612802	+	NM_001134670; NM_138413; ENST00000370642; ENST00000370646; ENST00000370647; ENST00000465608; BC011916; BC045550; BC057821; OTTHUMT00000049724; OTTHUMT00000049725; OTTHUMT00000049726; OTTHUMT00000049727	112817	TC1000012489.hg.1	4.24643	5.28398	4.65749	4.93034	4.61816	4.96961	4.53165	5.0568	4.38218	5.10563	4.52076	4.99926
DEPDC7	DEP domain containing 7	4.12769	4.81117	-0.68348	-4.97813	0.0041824	0.17066	chr11	33015864	33033582	+	NM_001077242; NM_139160; ENST00000241051; ENST00000311388; ENST00000427755; ENST00000532078; ENST00000616885; BC030970; OTTHUMT00000388655; OTTHUMT00000388656; OTTHUMT00000388657; OTTHUMT00000388658; uc001mub.3	91614	TC1100007220.hg.1	4.80062	4.15061	4.67533	4.28324	4.62367	4.32526	4.77632	4.18525	4.97583	3.91086	5.01527	3.91093
GAL	galanin/GMAP prepropeptide	4.07553	3.74642	0.32911	4.9692	0.0042147	0.17066	chr11	68683779	68691175	+	NM_015973; ENST00000265643; ENST00000538401; BC030241; OTTHUMT00000396843; OTTHUMT00000397456	51083	TC1100008199.hg.1	3.71881	4.05075	3.67293	4.18928	3.85487	3.97587	3.64708	4.17036	3.80518	4.04813	3.77966	4.01882
NADSYN1	NAD synthetase 1	9.35292	9.90707	-0.55415	-4.96928	0.0042144	0.17066	chr11	71453109	71501816	+	NM_018161; ENST00000319023; ENST00000524450; ENST00000524949; ENST00000525200; ENST00000525245; ENST00000526039; ENST00000527227; ENST00000527538; ENST00000527852; ENST00000528509; ENST00000529120; ENST00000529840; ENST00000530055; ENST00000530534; ENST00000530831; ENST00000531236; ENST00000533612; ENST00000533769; ENST00000534634; BC003638; BC003666; OTTHUMT00000394355; OTTHUMT00000394356; OTTHU…	55191	TC1100013061.hg.1	9.79625	9.43418	9.81371	9.40902	10.0662	9.17526	9.99232	9.3135	9.73858	9.54244	10.0353	9.24314
FAM216B	family with sequence similarity 216, member B	3.86747	3.58911	0.27836	5.0128	0.00406	0.17066	chr13	42781550	42791549	+	NM_182508; ENST00000313851; ENST00000537894; BC093659; BC112237; OTTHUMT00000044705	144809	TC1300006996.hg.1	3.62703	3.71837	3.55276	3.92295	3.63838	3.80987	3.51261	3.97321	3.62395	3.86602	3.57993	3.91441
FAM179B	family with sequence similarity 179, member B	11.414	11.5882	-0.17417	-5.01753	0.0040436	0.17066	chr14	44962190	45074431	+	NM_001308120; NM_015091; NR_131765; ENST00000361462; ENST00000361577; ENST00000555586; ENST00000555607; ENST00000555874; ENST00000555945; ENST00000556105; ENST00000556823; ENST00000557250; ENST00000557423; BC057255; OTTHUMT00000276791; OTTHUMT00000276792; OTTHUMT00000410452; OTTHUMT00000410453; OTTHUMT00000410454; OTTHUMT00000410455; OTTHUMT00000410456; OTTHUMT00000410457; OTTHUMT00000410458; OTT…	23116	TC1400007033.hg.1	11.5434	11.3708	11.6384	11.3916	11.5576	11.3839	11.5359	11.433	11.6009	11.54	11.6531	11.3651
OR4N4	olfactory receptor, family 4, subfamily N, member 4	4.41246	4.09058	0.32187	4.96827	0.004218	0.17066	chr15	21651844	21653039	+	BC136597; BC136598	283694	TC1500010688.hg.1	4.1075	4.41322	4.01509	4.48623	4.01443	4.48789	4.22214	4.26881	4.11298	4.38206	4.07137	4.43654
UBE2I	ubiquitin conjugating enzyme E2I	12.1428	11.9489	0.19393	5.02843	0.0040062	0.17066	chr16	1305547	1327018	+	NM_003345; NM_194259; NM_194260; NM_194261; ENST00000325437; ENST00000355803; ENST00000397514; ENST00000397515; ENST00000402301; ENST00000403747; ENST00000406620; ENST00000473256; ENST00000562470; ENST00000562482; ENST00000564143; ENST00000566159; ENST00000566587; ENST00000566775; ENST00000567074; ENST00000567383; ENST00000568209; ENST00000568288; ENST00000568989; BC000427; BC004429; OTTHUMT00000…	7329	TC1600006533.hg.1	11.9443	12.2002	11.9423	12.0782	11.9996	12.0973	11.9143	12.205	11.8867	12.1753	12.0063	12.101
CHTF8	Jeck2013 ANTISENSE, coding, INTERNAL, OVEXON, UTR3 best transcript NM_001039690	4.3636	3.84377	0.51983	5.02513	0.0040175	0.17066	chr16	69119690	69119803	+	hsa_circ_0003355	-	TC1600008219.hg.1	3.88882	4.30812	3.89148	4.35334	3.87185	4.36505	3.7132	4.46831	3.68404	4.53253	4.01321	4.15425
USP6	ubiquitin specific peptidase 6	6.92054	6.55161	0.36893	5.03032	0.0039997	0.17066	chr17	5116438	5175034	+	NM_001304284; NM_004505; ENST00000250066; ENST00000357482; ENST00000572429; ENST00000572949; ENST00000574788; ENST00000575709; OTTHUMT00000216914; OTTHUMT00000438990; OTTHUMT00000438991; OTTHUMT00000438992; OTTHUMT00000438993; OTTHUMT00000438994	9098	TC1700006667.hg.1	6.57595	6.93884	6.60428	6.83119	6.68098	6.85179	6.44605	7.08115	6.52573	6.81663	6.47665	7.00364
GHDC	GH3 domain containing	7.92727	7.5164	0.41087	4.96196	0.004241	0.17066	chr17	42188799	42194532	-	NM_001142623; NM_032484; ENST00000301671; ENST00000414034; ENST00000428494; ENST00000585375; ENST00000585735; ENST00000586692; ENST00000587427; ENST00000588352; ENST00000588762; ENST00000590249; ENST00000590520; ENST00000593209; BC022784; OTTHUMT00000449793; OTTHUMT00000449794; OTTHUMT00000449796; OTTHUMT00000449797; OTTHUMT00000449798; OTTHUMT00000449799; OTTHUMT00000449800; OTTHUMT00000449801; …	84514	TC1700010716.hg.1	7.61957	7.80788	7.62646	7.82667	7.41725	8.00372	7.43478	7.99617	7.42366	8.0502	7.57668	7.87899
TTC19	tetratricopeptide repeat domain 19	7.81502	7.47904	0.33598	5.00374	0.0040916	0.17066	chr17	15999380	16029409	+	NM_001271420; NM_017775; ENST00000261647; ENST00000465567; ENST00000466729; ENST00000470399; ENST00000475723; ENST00000481107; ENST00000497842; ENST00000578103; ENST00000583704; BC105128; BC112107; OTTHUMT00000131725; OTTHUMT00000131726; OTTHUMT00000131729; OTTHUMT00000131730; OTTHUMT00000131732; OTTHUMT00000131733; OTTHUMT00000444700; OTTHUMT00000444702; OTTHUMT00000445917	54902	TC1700012196.hg.1	7.40889	7.82335	7.57572	7.73701	7.42371	7.91616	7.34993	7.88493	7.5546	7.78206	7.56137	7.74663
NUP88	nucleoporin 88kDa	8.98491	8.82803	0.15689	4.97238	0.0042032	0.17066	chr17	5386026	5420160	-	NM_002532; ENST00000225696; ENST00000570937; ENST00000572019; ENST00000572290; ENST00000572809; ENST00000573584; ENST00000574087; ENST00000574855; ENST00000574867; ENST00000575976; ENST00000576862; BC000335; OTTHUMT00000216918; OTTHUMT00000439357; OTTHUMT00000439359; OTTHUMT00000439360; OTTHUMT00000439361; OTTHUMT00000439362; OTTHUMT00000439363; OTTHUMT00000439364; OTTHUMT00000439365; OTTHUMT0000…	4927	TC1700012340.hg.1	8.79824	9.06284	8.85173	8.96953	8.86981	8.94038	8.84555	8.93031	8.79661	8.99348	8.80622	9.01294
EPN1	epsin 1	8.62345	8.95413	-0.33069	-4.97708	0.0041862	0.17066	chr19	55675195	55709858	+	NM_001130071; NM_001130072; NM_013333; ENST00000085079; ENST00000270460; ENST00000411543; ENST00000586194; ENST00000587937; ENST00000589704; ENST00000591743; BC044651; OTTHUMT00000453610; OTTHUMT00000453611; OTTHUMT00000453612; OTTHUMT00000453613; OTTHUMT00000453614; OTTHUMT00000457986; OTTHUMT00000458075	29924	TC1900008927.hg.1	8.89705	8.70203	8.99672	8.57417	9.015	8.57968	8.98971	8.55456	8.99483	8.55962	8.83147	8.77062
SLC35E1	solute carrier family 35, member E1	11.9315	12.154	-0.22254	-5.02232	0.0040271	0.17066	chr19	16549831	16572382	-	NM_024881; ENST00000409648; ENST00000421082; ENST00000436553; ENST00000469055; ENST00000470077; ENST00000488894; ENST00000593812; ENST00000595753; ENST00000596387; ENST00000600356; ENST00000611092; BC062562; OTTHUMT00000326809; OTTHUMT00000326810; OTTHUMT00000326811; OTTHUMT00000326833; OTTHUMT00000326834; OTTHUMT00000326835; OTTHUMT00000461120; OTTHUMT00000461121; OTTHUMT00000461123; OTTHUMT0000…	79939	TC1900011901.hg.1	12.2064	11.8801	12.0317	11.9345	12.0945	11.9788	12.2403	11.8828	12.1704	11.9885	12.1807	11.9243
GSK3A	glycogen synthase kinase 3 alpha	11.2313	11.4125	-0.18121	-4.96928	0.0042144	0.17066	chr19	42230186	42242625	-	NM_019884; ENST00000222330; ENST00000398249; ENST00000453535; ENST00000493059; BC027984; BC051865; OTTHUMT00000319782; OTTHUMT00000319783; OTTHUMT00000319784; OTTHUMT00000319785	2931	TC1900011957.hg.1	11.3983	11.236	11.4575	11.1943	11.3475	11.2842	11.3783	11.2564	11.4733	11.1684	11.42	11.2484
DRICH1	aspartate-rich 1	5.38696	5.10114	0.28582	5.00742	0.0040787	0.17066	chr22	23608452	23632321	-	NM_016449; ENST00000317749; ENST00000614553; BC056888; OTTHUMT00000319708	51233	TC2200009324.hg.1	5.11025	5.32984	5.21895	5.5376	4.98647	5.38478	5.13417	5.25762	4.9838	5.46905	5.1732	5.34289
ADRA1D	adrenoceptor alpha 1D	5.06534	4.79959	0.26575	4.95749	0.0042574	0.171	chr20	4220631	4249074	-	NM_000678; ENST00000379453; ENST00000621688; OTTHUMT00000077812; OTTHUMT00000473453	146	TC2000008253.hg.1	4.78702	5.05042	4.81397	5.00851	4.72806	5.09736	4.87859	5.01201	4.8739	5.03646	4.71599	5.18729
RIT1	Ras-like without CAAX 1	10.515	10.6208	-0.10583	-4.93477	0.0043417	0.17122	chr1	155897808	155911404	-	NM_001256820; NM_001256821; NM_006912; ENST00000368322; ENST00000368323; ENST00000461050; ENST00000462687; ENST00000539040; ENST00000609492; BC104186; BC104187; OTTHUMT00000039593; OTTHUMT00000039594; OTTHUMT00000039595; OTTHUMT00000039596; OTTHUMT00000471600; OTTHUMT00000471601	6016	TC0100015975.hg.1	10.6396	10.4553	10.6175	10.5128	10.6351	10.5204	10.6556	10.5331	10.6016	10.5159	10.5753	10.5524
SEMA4F	sema domain, immunoglobulin domain (Ig), transmembrane domain (TM) and short cytoplasmic domain, (semaphorin) 4F	5.92059	6.16131	-0.24072	-4.9324	0.0043506	0.17122	chr2	74654228	74683854	+	NM_001271661; NM_001271662; NM_004263; NR_073398; NR_073399; ENST00000339773; ENST00000357877; ENST00000416236; ENST00000420077; ENST00000434486; ENST00000446927; ENST00000453930; ENST00000458114; ENST00000473350; ENST00000611975; BC018361; BC038411; OTTHUMT00000252214; OTTHUMT00000328552; OTTHUMT00000328553; OTTHUMT00000328554; OTTHUMT00000328555; OTTHUMT00000328556; OTTHUMT00000328557; OTTHUMT0…	10505	TC0200008094.hg.1	6.18405	5.87708	6.10441	5.98606	6.06275	5.9828	6.16546	5.89191	6.1991	5.93049	6.25209	5.8552
ZAK; pk	sterile alpha motif and leucine zipper containing kinase AZK; Mitogen-activated protein kinase kinase kinase MLT [Source:UniProtKB/Swiss-Prot;Acc:Q9NYL2]; Salzman2013 ANNOTATED, CDS, coding, INTERNAL, OVCODE, OVERLAPTX, OVEXON best transcript NM_133646; Salzman2013 ANNOTATED, CDS, coding, OVCODE, OVERLAPTX, OVEXON, UTR3 best transcript NM_016653; Salzman2013 ANNOTATED, CDS, coding, OVCODE, OVERLA…	8.13722	8.47585	-0.33863	-4.94722	0.0042952	0.17122	chr2	173075435	173268010	+	NM_016653; NM_133646; ENST00000338983; ENST00000375213; ENST00000409176; ENST00000422149; ENST00000468408; ENST00000476618; ENST00000480606; ENST00000539448; BC001401; CCDS2251.1; CCDS42777.1; hsa_circ_0057117; hsa_circ_0057118; hsa_circ_0057119; hsa_circ_0057120; hsa_circ_0057121; hsa_circ_0057122; uc002uhy.4; uc002uhz.4; uc061ptb.1; uc061ptc.1; uc061ptd.1; uc061pte.1; uc061ptf.1; uc061ptg.1; ZA…	51776	TC0200009986.hg.1	8.40924	8.29782	8.44205	7.93207	8.68301	8.12938	8.56452	8.2614	8.42656	8.10263	8.32971	8.10002
PNRC1	proline-rich nuclear receptor coactivator 1	14.0303	14.5854	-0.55506	-4.94799	0.0042924	0.17122	chr6	89080710	89085160	+	NM_006813; ENST00000336032; ENST00000354922; ENST00000369472; BC018112; OTTHUMT00000041471; OTTHUMT00000041472; OTTHUMT00000041473	10957	TC0600008757.hg.1	14.5225	14.1496	14.3563	14.2091	14.7521	13.826	14.6084	14.0543	14.6063	14.0309	14.6667	13.9118
SMO	smoothened, frizzled class receptor	5.84417	6.23026	-0.38609	-4.93122	0.004355	0.17122	chr7	129188872	129213545	+	NM_005631; ENST00000249373; ENST00000462420; ENST00000475779; ENST00000495998; BC009989; OTTHUMT00000350986; OTTHUMT00000350987; OTTHUMT00000350988; OTTHUMT00000350989	6608	TC0700009082.hg.1	6.31485	5.89176	6.26445	5.64356	6.15727	5.89337	6.3474	5.78764	6.11358	6.01173	6.18399	5.83694
ESRP1	epithelial splicing regulatory protein 1	12.9841	13.179	-0.19484	-4.93781	0.0043303	0.17122	chr8	94641074	94707466	+	NM_001034915; NM_001122825; NM_001122826; NM_001122827; NM_017697; ENST00000358397; ENST00000423620; ENST00000433389; ENST00000454170; ENST00000517556; ENST00000517610; ENST00000519505; ENST00000520385; ENST00000522756; ENST00000522920; ENST00000523347; BC067098; BC099916; OTTHUMT00000379325; OTTHUMT00000379326; OTTHUMT00000379327; OTTHUMT00000379328; OTTHUMT00000379329; OTTHUMT00000379330; OTTHU…	54845	TC0800008263.hg.1	13.2021	12.9754	13.1871	12.9122	13.1307	13.0998	13.2254	12.9571	13.1317	13.0057	13.1967	12.9545
C9orf172	chromosome 9 open reading frame 172	6.56466	6.27609	0.28857	4.95213	0.0042771	0.17122	chr9	136844415	136848801	+	NM_001080482; ENST00000436881; OTTHUMT00000474653	389813	TC0900012191.hg.1	6.20748	6.58345	6.16639	6.63947	6.24826	6.57433	6.24129	6.55989	6.39492	6.50228	6.3982	6.52854
SLC25A53	solute carrier family 25, member 53	7.0677	7.68919	-0.6215	-4.93889	0.0043262	0.17122	chrX	103884134	104157027	-	NM_001012755; ENST00000467290; ENST00000594199; BC140812; BC140814; OTTHUMT00000057761; OTTHUMT00000057762	401612	TC0X00010434.hg.1	7.53001	7.22613	7.88982	6.97425	7.61836	6.94889	7.83804	6.84432	7.70745	7.09966	7.55148	7.31294
DDX11	Zhang2013 ALT_ACCEPTOR, ALT_DONOR, coding, INTERNAL, intronic best transcript NM_030653	4.79091	4.46451	0.3264	4.94997	0.004285	0.17122	chr12	31088564	31088783	+	hsa_circ_0092363	-	TC1200007210.hg.1	4.34812	4.79683	4.50733	4.78972	4.55915	4.78404	4.36649	4.89294	4.58627	4.67	4.41969	4.81195
MYH11	myosin, heavy chain 11, smooth muscle	5.64735	4.96341	0.68394	4.93021	0.0043588	0.17122	chr16	15703135	15857033	-	NM_001040113; NM_002474; NM_022844; ENST00000300036; ENST00000396324; ENST00000452625; ENST00000570785; ENST00000571275; ENST00000571505; ENST00000571910; ENST00000573908; ENST00000574119; ENST00000576164; ENST00000576790; ENST00000616439; BC101677; BC104906; BC143364; OTTHUMT00000252192; OTTHUMT00000436646; OTTHUMT00000436647; OTTHUMT00000436649; OTTHUMT00000436651; OTTHUMT00000436652; OTTHUMT00…	4629	TC1600009533.hg.1	5.2172	5.40782	4.73951	5.8215	4.87069	5.72293	5.09313	5.50832	4.849	5.79785	5.01094	5.62568
HSPB6	heat shock protein, alpha-crystallin-related, B6	5.1467	5.40218	-0.25548	-4.93269	0.0043495	0.17122	chr19	35754526	35758079	-	NM_144617; ENST00000004982; ENST00000587965; ENST00000592984; BC068046; OTTHUMT00000109498; OTTHUMT00000459116	126393	TC1900010494.hg.1	5.36549	5.12907	5.44548	5.05967	5.48569	5.07419	5.31229	5.24576	5.38706	5.16843	5.41707	5.2031
CCDC84	coiled-coil domain containing 84	4.69433	4.91106	-0.21672	-4.9429	0.0043113	0.17122	-	NA	NA	-	ENST00000626062	338657	TSUnmapped00000085.hg.1	4.94779	4.63575	4.88443	4.75011	4.9253	4.65767	4.80627	4.74328	4.89961	4.71384	5.00294	4.66535
FGF5	fibroblast growth factor 5	4.07151	4.48015	-0.40864	-4.92366	0.0043836	0.17157	chr4	80266588	80291017	+	NM_001291812; NM_004464; NM_033143; ENST00000312465; ENST00000380628; ENST00000456523; ENST00000503413; BC074858; BC074859; BC131502; OTTHUMT00000252627; OTTHUMT00000252628; OTTHUMT00000362782; OTTHUMT00000362783	2250	TC0400012820.hg.1	4.59739	4.02531	4.45331	4.0933	4.53415	4.02661	4.35738	4.1525	4.59246	3.93758	4.34623	4.19378
TMEM246	transmembrane protein 246	10.0139	10.215	-0.20103	-4.92404	0.0043821	0.17157	chr9	101473158	101533537	-	NM_001303107; NM_001303108; NM_032342; ENST00000374847; ENST00000374848; ENST00000374851; ENST00000482920; BC006115; BC033550; OTTHUMT00000053442; OTTHUMT00000053443; OTTHUMT00000053444; OTTHUMT00000053445	84302	TC0900011035.hg.1	10.2298	10.0184	10.2008	10.0746	10.1669	9.95479	10.2506	9.86779	10.2131	10.1142	10.2286	10.0539
MEAF6	MYST/Esa1-associated factor 6	11.6146	11.4075	0.20708	4.90838	0.004442	0.17166	chr1	37489961	37514819	-	NM_001270875; NM_001270876; NM_022756; NR_073090; NR_073091; NR_073092; ENST00000296214; ENST00000373073; ENST00000373074; ENST00000373075; ENST00000448519; ENST00000475828; ENST00000485039; ENST00000487788; ENST00000487792; BC016328; BC056406; OTTHUMT00000012161; OTTHUMT00000012162; OTTHUMT00000012163; OTTHUMT00000012164; OTTHUMT00000012165; OTTHUMT00000012166; OTTHUMT00000012167; OTTHUMT0000009…	64769	TC0100013744.hg.1	11.3692	11.6097	11.4998	11.5997	11.3045	11.6442	11.3379	11.6346	11.4558	11.6341	11.478	11.5653
HIST1H4H	histone cluster 1, H4h	9.0664	8.6311	0.4353	4.91578	0.0044136	0.17166	chr6	26285113	26285509	-	NM_003543; ENST00000377727; BC120939; OTTHUMT00000040119	8365	TC0600011145.hg.1	8.73344	8.89137	8.50871	9.16232	8.57495	9.21103	8.65655	9.07678	8.74915	8.94492	8.56381	9.11196
DUSP4	dual specificity phosphatase 4	11.1153	11.3523	-0.23699	-4.91461	0.0044181	0.17166	chr8	29333062	29350750	-	NM_001394; NM_057158; ENST00000240100; ENST00000240101; BC002671; BC014565; OTTHUMT00000257249; OTTHUMT00000257250	1846	TC0800010002.hg.1	11.4788	11.1459	11.2929	11.0562	11.5186	11.1055	11.3171	11.2262	11.2825	11.0956	11.2237	11.0621
DNAAF2	dynein, axonemal, assembly factor 2	5.88821	6.31914	-0.43093	-4.9097	0.0044369	0.17166	chr14	49625174	49635230	-	NM_001083908; NM_018139; ENST00000298292; ENST00000406043; uc001wws.4; uc001wwt.4	55172	TC1400009106.hg.1	6.27376	5.9753	6.44344	5.73735	6.15941	6.01828	6.31163	5.86127	6.452	5.80665	6.27461	5.9304
TRAF7	TNF receptor-associated factor 7, E3 ubiquitin protein ligase	10.2816	10.6339	-0.35231	-4.91096	0.0044321	0.17166	chr16	2155698	2178129	+	NM_032271; ENST00000326181; ENST00000564067; ENST00000565383; ENST00000567645; ENST00000567653; ENST00000569686; ENST00000570169; OTTHUMT00000250762; OTTHUMT00000434893; OTTHUMT00000434894; OTTHUMT00000434895; OTTHUMT00000434896; OTTHUMT00000434898; OTTHUMT00000434899	84231	TC1600006594.hg.1	10.6433	10.1301	10.5695	10.362	10.5417	10.3997	10.5932	10.3502	10.7477	10.1924	10.7082	10.2553
2024-03-10	membrane associated ring finger 10	5.47149	5.79105	-0.31957	-4.91494	0.0044168	0.17166	chr17	62701314	62808381	-	NM_001100875; NM_001288779; NM_001288780; NM_152598; ENST00000311269; ENST00000456609; ENST00000544856; ENST00000578346; ENST00000579620; ENST00000580520; ENST00000582358; ENST00000582568; ENST00000583600; ENST00000583803; BC035021; OTTHUMT00000445248; OTTHUMT00000445249; OTTHUMT00000445250; OTTHUMT00000445251; OTTHUMT00000445252; OTTHUMT00000445253; OTTHUMT00000445254; OTTHUMT00000445255; OTTHUM…	162333	TC1700011390.hg.1	5.74374	5.45458	5.81686	5.50694	5.67685	5.49218	5.83584	5.36213	5.777	5.65152	5.89602	5.36156
MBD2	methyl-CpG binding domain protein 2	12.389	12.1808	0.20813	4.9204	0.004396	0.17166	chr18	54151601	54224788	-	NM_003927; NM_015832; ENST00000256429; ENST00000398398; ENST00000578272; ENST00000579025; ENST00000583046; BC032638; OTTHUMT00000256003; OTTHUMT00000447957; OTTHUMT00000447958; OTTHUMT00000447959; OTTHUMT00000448259; uc002lfg.2	8932	TC1800008730.hg.1	12.1718	12.4803	12.1776	12.2631	12.2266	12.4174	12.1191	12.4746	12.196	12.3307	12.1938	12.3677
RIF1	replication timing regulatory factor 1	9.95944	10.3508	-0.39132	-4.90406	0.0044587	0.1717	chr2	151409883	151483335	+	NM_001177663; NM_001177664; NM_001177665; NM_018151; ENST00000243326; ENST00000414861; ENST00000428287; ENST00000430328; ENST00000444746; ENST00000453091; ENST00000494333; ENST00000498041; OTTHUMT00000254836; OTTHUMT00000338302; OTTHUMT00000338303; OTTHUMT00000338304; OTTHUMT00000338305; OTTHUMT00000338306; OTTHUMT00000338307; OTTHUMT00000338314	55183	TC0200016543.hg.1	10.3869	9.79459	10.2913	10.0571	10.2626	10.1635	10.4397	9.86021	10.3408	9.96035	10.3832	9.92091
ZNF728	zinc finger protein 728	8.64609	8.30476	0.34133	4.90195	0.0044669	0.1717	chr19	22974883	23003220	-	NM_001267716; ENST00000594710; ENST00000599851; OTTHUMT00000465176; OTTHUMT00000465177	388523	TC1900011922.hg.1	8.44138	8.53038	8.14262	8.64722	8.39871	8.61068	8.30689	8.72537	8.33213	8.63811	8.20686	8.72479
C20orf194	chromosome 20 open reading frame 194	10.5018	10.7278	-0.22594	-4.90202	0.0044666	0.1717	chr20	3249302	3407940	-	NM_001009984; ENST00000252032; ENST00000619760; BC122529; OTTHUMT00000077734; OTTHUMT00000077735	25943	TC2000008218.hg.1	10.7249	10.547	10.6996	10.5229	10.759	10.4493	10.8055	10.4676	10.6208	10.5757	10.7569	10.4486
ACOT11	acyl-CoA thioesterase 11	6.08434	6.73084	-0.6465	-4.81855	0.0048046	0.17249	chr1	54542257	54639192	+	NM_015547; NM_147161; ENST00000343744; ENST00000371316; ENST00000479837; ENST00000481208; ENST00000498228; BC093844; BC093846; OTTHUMT00000027351; OTTHUMT00000027352; OTTHUMT00000027353; OTTHUMT00000027354; OTTHUMT00000027356	26027	TC0100008398.hg.1	6.37004	6.32198	6.67543	6.18487	6.80431	5.99205	6.77735	6.02916	6.90656	5.99187	6.85136	5.98614
TMEM52	transmembrane protein 52	8.57888	8.32126	0.25763	4.84096	0.004711	0.17249	chr1	1917590	1919301	-	NM_178545; ENST00000310991; ENST00000378598; ENST00000378602; ENST00000416272; ENST00000470931; ENST00000602604; OTTHUMT00000002781; OTTHUMT00000002782; OTTHUMT00000002783; OTTHUMT00000002784; OTTHUMT00000100206; OTTHUMT00000467499; uc001aii.2	339456	TC0100012502.hg.1	8.21683	8.64677	8.36099	8.53127	8.31665	8.58711	8.28914	8.65317	8.33009	8.57308	8.41385	8.48189
SLFNL1	schlafen like 1	5.0223	4.75802	0.26429	4.82215	0.0047894	0.17249	chr1	41015597	41023237	-	NM_001168247; NM_001300859; NM_144990; ENST00000302946; ENST00000359345; ENST00000372611; ENST00000372613; ENST00000439569; BC022037; BC037879; BC050353; OTTHUMT00000015648; OTTHUMT00000015649; OTTHUMT00000015650; OTTHUMT00000015651; uc009vwg.1	200172	TC0100013853.hg.1	4.78821	5.00806	4.7968	5.02704	4.74823	5.01709	4.84691	4.9125	4.64143	5.11386	4.7265	5.05527
FOXJ3	forkhead box J3	13.8459	14.116	-0.27009	-4.88729	0.0045242	0.17249	chr1	42176535	42335877	-	NM_001198850; NM_001198851; NM_001198852; NM_014947; ENST00000361346; ENST00000361776; ENST00000372571; ENST00000372572; ENST00000372573; ENST00000422278; ENST00000445886; ENST00000454417; ENST00000545068; BC151828; BC152441; OTTHUMT00000018309; OTTHUMT00000018310; OTTHUMT00000018311; OTTHUMT00000018312; OTTHUMT00000018313; OTTHUMT00000097216; uc001che.3; uc001chg.3	22887	TC0100013882.hg.1	14.1472	13.6633	14.1143	13.9006	14.0725	13.9284	14.1163	13.7919	14.1837	13.8559	14.0622	13.9355
STX6	syntaxin 6	9.42396	9.5873	-0.16334	-4.86008	0.0046328	0.17249	chr1	180944042	181023121	-	NM_001286210; NM_005819; ENST00000258301; ENST00000469135; ENST00000496476; ENST00000542060; BC009944; OTTHUMT00000085143; OTTHUMT00000085144; OTTHUMT00000085145	10228	TC0100016597.hg.1	9.53053	9.46761	9.58901	9.43774	9.62054	9.35772	9.63256	9.37096	9.59791	9.46179	9.55327	9.44796
TMEM150A	transmembrane protein 150A	8.76825	9.24789	-0.47964	-4.83859	0.0047208	0.17249	chr2	85598547	85603196	-	NM_001031738; NR_033179; ENST00000306353; ENST00000334462; ENST00000409668; ENST00000417791; ENST00000422458; ENST00000425160; ENST00000431593; ENST00000433956; ENST00000444380; ENST00000451147; ENST00000455852; ENST00000463363; BC050466; OTTHUMT00000252482; OTTHUMT00000252483; OTTHUMT00000329472; OTTHUMT00000329473; OTTHUMT00000329474; OTTHUMT00000329475; OTTHUMT00000329476; OTTHUMT00000329477; …	129303	TC0200013283.hg.1	9.17183	8.84411	9.12952	8.87719	9.391	8.57151	9.26705	8.76847	9.37945	8.66159	9.1485	8.88665
TRH	thyrotropin-releasing hormone	4.47052	3.99914	0.47139	4.85959	0.0046348	0.17249	chr3	129974305	129977938	+	NM_007117; ENST00000302649; ENST00000507066; BC069375; BC074888; BC074889; BC110515; BC110516; OTTHUMT00000356592; OTTHUMT00000356593	7200	TC0300008804.hg.1	3.91316	4.51017	4.17644	4.28609	3.89863	4.64083	4.1051	4.36192	3.93911	4.4938	3.96237	4.53032
ZMYND10	zinc finger, MYND-type containing 10	6.96659	6.56243	0.40416	4.88216	0.0045444	0.17249	chr3	50341106	50346852	-	NM_001308379; NM_015896; ENST00000231749; ENST00000360165; ENST00000431869; ENST00000442887; ENST00000443080; ENST00000468182; ENST00000475688; ENST00000478269; ENST00000490675; BC033732; OTTHUMT00000346376; OTTHUMT00000346377; OTTHUMT00000346378; OTTHUMT00000346380; OTTHUMT00000346381; OTTHUMT00000346382; OTTHUMT00000346383; OTTHUMT00000346384; OTTHUMT00000346385	51364	TC0300011107.hg.1	6.61845	6.90699	6.71003	6.84497	6.60974	6.97426	6.61646	6.9653	6.39924	7.04571	6.42066	7.06232
UTS2B	urotensin 2B	4.69661	3.98038	0.71623	4.85675	0.0046463	0.17249	chr3	191267155	191330536	-	NM_198152; ENST00000340524; ENST00000425357; ENST00000427544; ENST00000432514; ENST00000440476; ENST00000446788; ENST00000463450; ENST00000464814; ENST00000490825; BC112166; OTTHUMT00000343353; OTTHUMT00000343354; OTTHUMT00000343355; OTTHUMT00000343356; OTTHUMT00000343357; OTTHUMT00000343358; OTTHUMT00000343359; OTTHUMT00000343360; OTTHUMT00000343361	257313	TC0300013532.hg.1	3.98261	4.65058	4.16567	4.47541	3.94248	4.75141	3.82969	4.84797	3.78009	4.96408	4.18172	4.49022
RBM5	RNA binding motif protein 5	13.1498	13.3643	-0.21453	-4.8407	0.0047121	0.17249	chr3	50088908	50119021	+	NM_005778; NR_036627; ENST00000347869; ENST00000395174; ENST00000404526; ENST00000417905; ENST00000433556; ENST00000437500; ENST00000438369; ENST00000441305; ENST00000441812; ENST00000461242; ENST00000462025; ENST00000464087; ENST00000464988; ENST00000469838; ENST00000471995; ENST00000474470; ENST00000474818; ENST00000475128; ENST00000475590; ENST00000479275; ENST00000489437; ENST00000492430; ENS…	10181	TC0300013829.hg.1	13.3294	13.1591	13.3653	13.1983	13.4019	13.0521	13.4031	13.0914	13.392	13.1554	13.2942	13.2424
ZNF385D	zinc finger protein 385D	8.83022	9.10429	-0.27407	-4.78231	0.0049605	0.17249	chr3	21877840	22373321	-	ENST00000466511; ENST00000474607; ENST00000497570; OTTHUMT00000340784; OTTHUMT00000340785; OTTHUMT00000340800	79750	TC0300013955.hg.1	9.12361	8.62291	9.28801	9.01087	9.04128	8.78605	8.92022	8.61078	9.07417	9.0105	9.17847	8.94024
ANXA10	annexin A10	6.70697	6.1967	0.51027	4.86444	0.0046152	0.17249	chr4	168092515	168187742	+	NM_007193; ENST00000359299; ENST00000503003; ENST00000507278; ENST00000617524; BC007320; OTTHUMT00000364348; OTTHUMT00000364628; OTTHUMT00000364629	11199	TC0400009253.hg.1	6.20952	6.75927	6.37986	6.49116	6.22091	6.85613	6.31183	6.59983	6.01893	6.7553	6.03914	6.78015
TRIML1	tripartite motif family like 1	5.47099	5.19651	0.27448	4.7801	0.0049702	0.17249	chr4	188139419	188147743	+	NM_178556; ENST00000332517; ENST00000507581; ENST00000512233; BC113860; BC114469; OTTHUMT00000359813; OTTHUMT00000359814; OTTHUMT00000359815	339976	TC0400009592.hg.1	5.29569	5.36873	5.14635	5.51753	5.2702	5.39794	5.15237	5.5289	5.19416	5.48914	5.12027	5.52368
PRR7	proline rich 7 (synaptic)	5.32049	4.92411	0.39639	4.80451	0.0048643	0.17249	chr5	177446445	177456286	+	NM_001174101; NM_001174102; NM_030567; ENST00000323249; ENST00000502922; ENST00000507881; ENST00000510492; BC004261; BC021240; BC024233; BC033649; OTTHUMT00000253435; OTTHUMT00000373214; OTTHUMT00000373215; OTTHUMT00000373216; uc003mgu.2	80758	TC0500009623.hg.1	4.94353	5.2765	5.03889	5.21493	4.80675	5.46496	4.7959	5.40394	5.02743	5.22826	4.93215	5.33437
LMBRD2	LMBR1 domain containing 2	10.196	10.4481	-0.2521	-4.81314	0.0048275	0.17249	chr5	36098412	36151961	-	NM_001007527; ENST00000296603; ENST00000503535; ENST00000505524; BC110506; OTTHUMT00000367552; OTTHUMT00000367554; OTTHUMT00000367555	92255	TC0500010493.hg.1	10.5064	10.0502	10.4352	10.2826	10.4851	10.1577	10.4192	10.1312	10.4266	10.2981	10.4161	10.2563
FAM13B	family with sequence similarity 13, member B	10.1845	10.6112	-0.42661	-4.86841	0.0045992	0.17249	chr5	137937953	138051961	-	NM_001101800; NM_001101801; NM_016603; ENST00000033079; ENST00000420893; ENST00000425075; ENST00000502471; ENST00000505281; ENST00000505961; ENST00000508403; ENST00000509596; ENST00000510804; ENST00000513640; ENST00000514310; BC048965; BC056887	51306	TC0500012153.hg.1	10.665	10.0955	10.4202	10.4177	10.606	10.1662	10.6395	10.1418	10.7027	10.1252	10.6334	10.1609
RNF145	ring finger protein 145	10.6068	10.8969	-0.29006	-4.82764	0.0047664	0.17249	chr5	159157409	159210053	-	NM_001199380; NM_001199381; NM_001199382; NM_001199383; NM_144726; ENST00000274542; ENST00000424310; ENST00000518062; ENST00000518284; ENST00000518802; ENST00000519865; ENST00000519985; ENST00000520548; ENST00000520638; ENST00000521266; ENST00000521606; ENST00000611185; BC042684; OTTHUMT00000252651; OTTHUMT00000374048; OTTHUMT00000374049; OTTHUMT00000374050; OTTHUMT00000374051; OTTHUMT00000374052…	153830	TC0500012642.hg.1	11.003	10.4727	10.8949	10.5779	10.8994	10.5734	10.8545	10.6163	10.9096	10.6608	10.8197	10.7398
RAB24	RAB24, member RAS oncogene family	6.72837	6.38059	0.34778	4.78709	0.0049396	0.17249	chr5	177301190	177303744	-	NM_001031677; NM_130781; NR_109789; NR_109790; ENST00000303251; ENST00000303270; ENST00000393610; ENST00000393611; ENST00000471466; ENST00000478234; ENST00000495458; ENST00000504395; ENST00000512758; BC010006; BC015534; BC021263; OTTHUMT00000253416; OTTHUMT00000253417; OTTHUMT00000253418; OTTHUMT00000253419; OTTHUMT00000303949; OTTHUMT00000372690; OTTHUMT00000372691; OTTHUMT00000372692; OTTHUMT00…	53917	TC0500013415.hg.1	6.36571	6.7935	6.32041	6.72663	6.49738	6.60123	6.40824	6.67794	6.42819	6.68599	6.26359	6.88492
HECA	hdc homolog, cell cycle regulator	10.1136	9.91633	0.19722	4.8025	0.0048729	0.17249	chr6	139135104	139180809	+	NM_016217; ENST00000367658; BC070068; OTTHUMT00000042456	51696	TC0600009628.hg.1	9.87035	10.1128	9.92243	10.1138	10.0228	10.0421	9.92286	10.1123	9.85059	10.1763	9.90901	10.1239
SHPRH	SNF2 histone linker PHD RING helicase, E3 ubiquitin protein ligase	8.61607	8.99466	-0.37859	-4.88251	0.0045431	0.17249	chr6	145864245	145964423	-	NM_001042683; NM_173082; ENST00000275233; ENST00000367503; ENST00000367505; ENST00000417762; ENST00000433355; ENST00000438092; ENST00000519632; ENST00000520752; ENST00000521977; ENST00000523276; ENST00000629427; BC117686; OTTHUMT00000042571; OTTHUMT00000042572; OTTHUMT00000376093; OTTHUMT00000376094; OTTHUMT00000376107; OTTHUMT00000376109; OTTHUMT00000376110; OTTHUMT00000376111; OTTHUMT00000376112	257218	TC0600013464.hg.1	9.00851	8.53861	9.00949	8.65277	8.98959	8.64248	8.77209	8.74066	9.12821	8.56155	9.06005	8.56033
RAB19	RAB19, member RAS oncogene family	7.01148	7.57336	-0.56189	-4.83941	0.0047174	0.17249	chr7	140404043	140426250	+	NM_001008749; ENST00000356407; ENST00000495590; ENST00000537763; BC140796; OTTHUMT00000348740; OTTHUMT00000348741; uc010lni.2; uc011krc.1	401409	TC0700009369.hg.1	7.40732	7.12236	7.64854	6.90813	7.41514	7.14486	7.81456	6.80463	7.62646	7.0288	7.52815	7.06008
POLB	polymerase (DNA directed), beta	7.93615	7.44916	0.48699	4.84471	0.0046955	0.17249	chr8	42338454	42371813	+	NM_002690; ENST00000265421; ENST00000517393; ENST00000518579; ENST00000518925; ENST00000519094; ENST00000519524; ENST00000519771; ENST00000520008; ENST00000521290; ENST00000521418; ENST00000521492; ENST00000522297; ENST00000522610; ENST00000523465; ENST00000524208; ENST00000530566; ENST00000532157; BC100288; BC106909; OTTHUMT00000377242; OTTHUMT00000377243; OTTHUMT00000377244; OTTHUMT00000377245;…	5423	TC0800007439.hg.1	7.60032	7.82901	7.50653	7.91071	7.35391	8.14035	7.33705	8.01392	7.55929	7.75671	7.33787	7.96622
VPS13B	vacuolar protein sorting 13 homolog B (yeast)	12.5793	12.9065	-0.3272	-4.83086	0.0047529	0.17249	chr8	99013076	99877586	+	NM_015243; NM_017890; NM_152564; NM_181661; NR_047582; ENST00000355155; ENST00000357162; ENST00000358544; ENST00000441350; ENST00000493587; ENST00000496144; ENST00000518569; ENST00000521037; ENST00000521559; ENST00000521932; ENST00000522802; ENST00000524330; OTTHUMT00000277137; OTTHUMT00000277138; OTTHUMT00000277139; OTTHUMT00000277140; OTTHUMT00000277141; OTTHUMT00000379820; OTTHUMT00000379821; …	157680	TC0800008352.hg.1	12.9846	12.4316	12.9073	12.5822	12.8927	12.5953	12.7907	12.7247	12.981	12.5329	12.8828	12.6093
ANK1	ankyrin 1, erythrocytic	7.31787	6.94464	0.37322	4.79737	0.004895	0.17249	chr8	41653220	41896762	-	NM_000037; NM_001142445; NM_001142446; NM_020475; NM_020476; NM_020477; NM_020478; NM_020480; ENST00000265709; ENST00000289734; ENST00000314214; ENST00000335651; ENST00000347528; ENST00000348036; ENST00000518061; ENST00000518715; ENST00000520299; ENST00000521407; ENST00000522231; ENST00000522543; ENST00000524069; ENST00000524227; OTTHUMT00000317297; OTTHUMT00000317298; OTTHUMT00000317299; OTTHUMT…	286	TC0800010252.hg.1	6.9451	7.25215	7.16208	7.236	6.83612	7.33779	6.84243	7.36325	6.81221	7.38069	7.06993	7.33731
PLAG1	pleiomorphic adenoma gene 1	8.08302	8.31137	-0.22835	-4.889	0.0045174	0.17249	chr8	56160904	56211324	-	NM_001114634; NM_001114635; NM_002655; ENST00000316981; ENST00000423799; ENST00000429357; ENST00000519027; ENST00000522009; BC075047; BC075048; OTTHUMT00000378212; OTTHUMT00000378213; OTTHUMT00000378214; OTTHUMT00000378215; OTTHUMT00000378216	5324	TC0800010506.hg.1	8.21059	8.03073	8.34785	8.18539	8.33065	8.02715	8.24744	8.08757	8.4151	7.98691	8.31663	8.18037
AGO2	argonaute RISC catalytic component 2	9.31391	9.73347	-0.41955	-4.88	0.004553	0.17249	chr8	140531165	140635547	-	NM_001164623; NM_012154; ENST00000517293; ENST00000518019; ENST00000519347; ENST00000519980; ENST00000520412; ENST00000520628; ENST00000521325; ENST00000523609; ENST00000524328; OTTHUMT00000377915; OTTHUMT00000377916; OTTHUMT00000377924; OTTHUMT00000377925; OTTHUMT00000377926; OTTHUMT00000377927; OTTHUMT00000377928; OTTHUMT00000377929; OTTHUMT00000377930	27161	TC0800012474.hg.1	9.68138	9.35868	9.76949	9.24008	9.80033	9.19239	9.66427	9.36926	9.62162	9.511	9.86369	9.21208
RNF224	ring finger protein 224	4.30448	4.03329	0.27118	4.86331	0.0046198	0.17249	chr9	137227271	137229638	+	NM_001190228; ENST00000445101; OTTHUMT00000474896	643596	TC0900009273.hg.1	4.0952	4.27544	4.14107	4.2626	4.00263	4.31038	3.95674	4.4176	4.03568	4.2018	3.96843	4.35904
PSMD13	proteasome 26S subunit, non-ATPase 13	11.297	11.0293	0.26768	4.85215	0.0046651	0.17249	chr11	236546	252984	+	NM_002817; NM_175932; ENST00000352303; ENST00000382671; ENST00000431206; ENST00000525665; ENST00000526783; ENST00000527047; ENST00000527982; ENST00000528906; ENST00000529372; ENST00000529679; ENST00000532025; ENST00000532097; ENST00000533717; ENST00000534590; ENST00000621534; BC001100; BC001747; OTTHUMT00000239286; OTTHUMT00000385663; OTTHUMT00000385664; OTTHUMT00000385665; OTTHUMT00000385666; OT…	5719	TC1100006441.hg.1	11.0161	11.3297	10.972	11.3522	10.9657	11.3643	11.0236	11.3201	11.1262	11.1719	11.0723	11.2436
HIPK3	homeodomain interacting protein kinase 3	13.5557	13.8771	-0.3213	-4.81562	0.0048169	0.17249	chr11	33256672	33357023	+	NM_001048200; NM_001278162; NM_001278163; NM_005734; ENST00000303296; ENST00000379016; ENST00000456517; ENST00000525975; ENST00000531504; ENST00000534262; OTTHUMT00000255358; OTTHUMT00000255359; OTTHUMT00000388661; OTTHUMT00000388662; OTTHUMT00000388663	10114	TC1100007227.hg.1	13.9496	13.4685	13.7915	13.6359	13.7711	13.6263	13.8465	13.5582	13.9021	13.585	14.0015	13.4605
CADM1	cell adhesion molecule 1	13.6331	13.8013	-0.16825	-4.83242	0.0047464	0.17249	chr11	115169218	115504957	-	NM_001098517; NM_001301043; NM_001301044; NM_001301045; NM_014333; ENST00000331581; ENST00000441886; ENST00000452722; ENST00000536727; ENST00000536781; ENST00000537058; ENST00000537140; ENST00000540373; ENST00000540852; ENST00000540951; ENST00000541434; ENST00000542447; ENST00000542450; ENST00000543249; ENST00000543375; ENST00000543540; ENST00000545094; ENST00000545380; ENST00000545960; ENST00000…	23705	TC1100012389.hg.1	13.8021	13.6033	13.8095	13.7008	13.719	13.5461	13.7794	13.46	13.8863	13.8033	13.8117	13.6849
H2AFX	H2A histone family, member X	6.18247	6.68433	-0.50186	-4.864	0.004617	0.17249	chr11	119093854	119095467	-	NM_002105; ENST00000375167; ENST00000530167; BC004915; BC011694; BC013416; OTTHUMT00000388330; OTTHUMT00000442282	3014	TC1100012513.hg.1	6.66647	6.10191	6.52292	6.35303	6.80406	6.13279	6.81204	6.04044	6.77113	6.14284	6.52936	6.32381
CNTN1	contactin 1	14.2634	14.6692	-0.40575	-4.87454	0.0045747	0.17249	chr12	40692442	41072418	+	NM_001256063; NM_001256064; NM_001843; NM_175038; ENST00000347616; ENST00000348761; ENST00000547702; ENST00000547849; ENST00000548005; ENST00000548481; ENST00000550305; ENST00000551295; ENST00000551424; ENST00000552248; ENST00000552913; BC036569; OTTHUMT00000403690; OTTHUMT00000403691; OTTHUMT00000403692; OTTHUMT00000403693; OTTHUMT00000403694; OTTHUMT00000403695; OTTHUMT00000403696; OTTHUMT00000…	1272	TC1200007359.hg.1	14.6864	14.1556	14.6169	14.4889	14.5939	14.2419	14.7554	14.0289	14.7138	14.3278	14.6487	14.3375
PAWR	PRKC, apoptosis, WT1, regulator	9.14123	9.6363	-0.49507	-4.82238	0.0047884	0.17249	chr12	79551794	79691097	-	NM_002583; ENST00000328827; ENST00000547016; ENST00000547571; ENST00000547699; ENST00000548075; ENST00000548426; ENST00000549050; ENST00000550006; ENST00000550603; ENST00000551712; ENST00000552637; BC007018; OTTHUMT00000407174; OTTHUMT00000407175; OTTHUMT00000407176; OTTHUMT00000407177; OTTHUMT00000407178; OTTHUMT00000407179; OTTHUMT00000407180; OTTHUMT00000407181; OTTHUMT00000407182; OTTHUMT0000…	5074	TC1200011364.hg.1	9.7662	9.05186	9.4253	9.35226	9.78615	9.05654	9.64016	9.18821	9.52291	9.15074	9.67708	9.04777
DUSP6	dual specificity phosphatase 6	8.24567	8.51162	-0.26595	-4.80503	0.0048621	0.17249	chr12	89347232	89353271	-	NM_001946; NM_022652; ENST00000279488; ENST00000308385; ENST00000547140; ENST00000547291; ENST00000548755; BC003143; BC003562; BC005047; BC037236; OTTHUMT00000406534; OTTHUMT00000406535; OTTHUMT00000406536; OTTHUMT00000406537; OTTHUMT00000406538	1848	TC1200011470.hg.1	8.47507	8.30404	8.45078	8.11789	8.50468	8.25938	8.55634	8.49243	8.51138	8.17371	8.57146	8.12655
VSIG10	V-set and immunoglobulin domain containing 10	5.6529	6.03375	-0.38085	-4.89097	0.0045097	0.17249	chr12	118063593	118104005	-	NM_019086; ENST00000359236; ENST00000536905; ENST00000538357; ENST00000540117; ENST00000541855; ENST00000542195; ENST00000545259; ENST00000545722; ENST00000612851; BC028698; BC034471; OTTHUMT00000401273; OTTHUMT00000401326; OTTHUMT00000401327; OTTHUMT00000401328; OTTHUMT00000401329; OTTHUMT00000401330; OTTHUMT00000401332; OTTHUMT00000401333; OTTHUMT00000474616	54621	TC1200012855.hg.1	6.16949	5.60193	5.9435	5.68254	5.99282	5.75218	6.21777	5.55563	5.96747	5.61221	5.91145	5.71289
ZIC5	Zic family member 5	4.02093	3.4905	0.53043	4.81668	0.0048125	0.17249	chr13	99962964	99971924	-	NM_033132; ENST00000267294; OTTHUMT00000045623	85416	TC1300009622.hg.1	3.59169	3.94266	3.69061	3.9058	3.4211	4.07391	3.48565	3.98299	3.50264	3.97693	3.25133	4.24329
OR4K14	olfactory receptor, family 4, subfamily K, member 14	3.8776	3.57925	0.29834	4.79118	0.0049218	0.17249	chr14	20014260	20015193	-	NM_001004712; ENST00000305045; OTTHUMT00000410343	122740	TC1400008576.hg.1	3.62975	3.74287	3.62116	3.87194	3.55733	3.93492	3.62993	3.84254	3.59781	3.87885	3.43956	3.99446
ALPK3	alpha kinase 3	10.3995	10.6852	-0.28562	-4.82846	0.0047629	0.17249	chr15	84816680	84873482	+	NM_020778; ENST00000258888; ENST00000558077; OTTHUMT00000308997; OTTHUMT00000418782; uc002ble.3	57538	TC1500008170.hg.1	10.7076	10.4093	10.7045	10.3482	10.5685	10.3828	10.7264	10.2406	10.6544	10.5889	10.7495	10.4274
TTBK2	tau tubulin kinase 2	9.08433	9.44618	-0.36185	-4.78055	0.0049682	0.17249	chr15	42738734	42920810	-	NM_173500; ENST00000267890; ENST00000562880; ENST00000564431; ENST00000566931; ENST00000567274; ENST00000567485; ENST00000567840; ENST00000622375; BC071556; OTTHUMT00000431106; OTTHUMT00000431431; OTTHUMT00000431432; OTTHUMT00000431433; OTTHUMT00000431434; OTTHUMT00000431435; OTTHUMT00000431644	146057	TC1500009200.hg.1	9.4409	9.11669	9.29479	9.27765	9.46244	8.96643	9.47081	8.96186	9.5413	9.0702	9.46687	9.11314
MYEF2	Transcript Identified by AceView, Entrez Gene ID(s) 50804	7.06134	7.52812	-0.46678	-4.86707	0.0046046	0.17249	chr15	48154120	48155187	-	MYEF2.jAug10-unspliced	-	TC1500009336.hg.1	7.61171	6.78122	7.58797	7.03969	7.51922	7.09631	7.46431	7.14085	7.594	7.05465	7.39152	7.25531
TARSL2	threonyl-tRNA synthetase-like 2	7.25622	7.98358	-0.72736	-4.87688	0.0045654	0.17249	chr15	101653598	101724604	-	NM_152334; ENST00000335968; ENST00000539112; ENST00000557811; ENST00000558533; ENST00000559492; ENST00000560150; ENST00000615656; BC132671; BC136315; BC143943; OTTHUMT00000313619; OTTHUMT00000417026; OTTHUMT00000417027; OTTHUMT00000417113; OTTHUMT00000417114; OTTHUMT00000417117	123283	TC1500010672.hg.1	7.97035	7.28876	8.17451	7.07392	8.18623	6.9321	7.84065	7.41977	7.83482	7.42869	7.89492	7.39408
LINC01578	long intergenic non-protein coding RNA 1578	10.4252	10.5761	-0.15092	-4.78675	0.0049411	0.17249	chr15	92882707	92899701	+	NR_037600; NR_037601; NR_037602	100507217	TC1500010787.hg.1	10.6101	10.4382	10.5465	10.4776	10.5702	10.4552	10.6284	10.3971	10.5121	10.4389	10.5895	10.3443
CORO1A	coronin, actin binding protein, 1A	5.91231	5.5137	0.39861	4.85813	0.0046407	0.17249	chr16	30182827	30189254	+	NM_001193333; NM_007074; ENST00000219150; ENST00000561815; ENST00000561849; ENST00000562129; ENST00000563778; ENST00000564446; ENST00000564768; ENST00000565497; ENST00000566619; ENST00000567034; ENST00000568763; ENST00000568982; ENST00000569203; ENST00000569469; ENST00000569970; ENST00000570045; ENST00000570244; BC110374; BC126385; BC126387; OTTHUMT00000255195; OTTHUMT00000434058; OTTHUMT00000434…	11151	TC1600007448.hg.1	5.52165	5.89424	5.35855	6.01311	5.5545	5.8601	5.45067	6.01949	5.68665	5.77203	5.51021	5.91489
RANGRF	RAN guanine nucleotide release factor	7.4432	7.14538	0.29782	4.83121	0.0047514	0.17249	chr17	8288497	8290092	+	NM_001177801; NM_001177802; NM_016492; ENST00000226105; ENST00000407006; ENST00000439238; ENST00000578849; ENST00000580434; ENST00000580777; BC006486; BC012552; BC100017; OTTHUMT00000442127; OTTHUMT00000442128; OTTHUMT00000442129; OTTHUMT00000442130; OTTHUMT00000442147; OTTHUMT00000442148	29098	TC1700006808.hg.1	7.2017	7.34301	7.22476	7.42797	7.11812	7.45121	7.04974	7.54164	7.2087	7.37352	7.06928	7.52186
TK1	thymidine kinase 1, soluble	5.57545	5.33985	0.2356	4.88413	0.0045366	0.17249	chr17	78174075	78187233	-	NM_003258; ENST00000301634; ENST00000586613; ENST00000588734; ENST00000590430; ENST00000590862; ENST00000592126; BC006484; BC007872; BC007986; OTTHUMT00000319577; OTTHUMT00000437051; OTTHUMT00000437052; OTTHUMT00000437053; OTTHUMT00000438864; OTTHUMT00000438865	7083	TC1700011892.hg.1	5.33483	5.58437	5.36405	5.49461	5.28587	5.72365	5.41071	5.5599	5.35693	5.50972	5.28674	5.58046
KRTAP9-3	keratin associated protein 9-3	4.06843	3.82179	0.24664	4.83863	0.0047206	0.17249	chr17	41232463	41233454	+	NM_031962; ENST00000411528; BC074918; BC074919; OTTHUMT00000257290; uc021txg.1	83900	TC1700012257.hg.1	3.89248	4.0164	3.81264	4.11394	3.79054	4.08876	3.71991	4.13526	3.8998	3.97761	3.81534	4.07859
GFAP	glial fibrillary acidic protein	4.4218	4.09671	0.32509	4.78425	0.004952	0.17249	chr17	44905626	44916937	-	NM_001131019; NM_001242376; NM_002055; ENST00000253408; ENST00000376990; ENST00000435360; ENST00000585543; ENST00000585728; ENST00000586125; ENST00000586127; ENST00000586793; ENST00000587997; ENST00000588037; ENST00000588316; ENST00000588640; ENST00000588735; ENST00000588957; ENST00000589701; ENST00000590922; ENST00000591327; ENST00000591719; ENST00000591880; ENST00000592320; ENST00000592706; ENS…	2670	TC1700012422.hg.1	4.20657	4.2654	4.08903	4.44289	4.02421	4.56461	4.0451	4.49382	4.09274	4.36729	4.12262	4.39678
ZCCHC2	zinc finger, CCHC domain containing 2	8.03515	8.54409	-0.50895	-4.79354	0.0049116	0.17249	chr18	62523007	62587709	+	NM_017742; NR_126534; ENST00000269499; ENST00000585873; ENST00000585949; ENST00000586834; ENST00000587612; ENST00000588676; ENST00000590840; ENST00000591145; ENST00000591435; ENST00000591632; ENST00000621048; BC137435; OTTHUMT00000450083; OTTHUMT00000450084; OTTHUMT00000450085; OTTHUMT00000450086; OTTHUMT00000450087; OTTHUMT00000450088; OTTHUMT00000450089; OTTHUMT00000450090; OTTHUMT00000450091; …	54877	TC1800007518.hg.1	8.59432	7.86338	8.34391	8.22877	8.43891	8.13943	8.58746	8.01697	8.58196	8.0455	8.71798	7.91681
SS18	synovial sarcoma translocation, chromosome 18	14.0152	13.8043	0.21084	4.78552	0.0049464	0.17249	chr18	26016253	26091217	-	NM_001007559; NM_001308201; NM_005637; ENST00000269137; ENST00000269138; ENST00000415083; ENST00000539244; ENST00000542420; ENST00000577572; ENST00000577636; ENST00000577751; ENST00000578595; ENST00000578700; ENST00000578954; ENST00000579061; ENST00000579640; ENST00000580003; ENST00000580642; ENST00000580751; ENST00000580958; ENST00000581021; ENST00000581570; ENST00000582092; ENST00000582448; ENS…	6760	TC1800008331.hg.1	13.8221	13.9098	13.8896	13.9657	13.8034	14.0112	13.7553	14.0898	13.7693	14.0594	13.7864	14.0551
KCNN1	potassium channel, calcium activated intermediate/small conductance subfamily N alpha, member 1	6.51859	5.62726	0.89133	4.81702	0.004811	0.17249	chr19	17951293	18000080	+	NM_002248; ENST00000222249; ENST00000594192; ENST00000609922; ENST00000615435; BC075037; OTTHUMT00000471847; OTTHUMT00000471896; OTTHUMT00000471910	3780	TC1900007356.hg.1	6.0229	6.17585	5.65057	6.4741	5.53228	6.6048	5.34167	6.8558	5.50753	6.56827	5.70861	6.43273
ARRDC5	arrestin domain containing 5	3.68986	4.00439	-0.31453	-4.80414	0.0048658	0.17249	chr19	4890437	4902867	-	NM_001080523; ENST00000381781; OTTHUMT00000450443; uc002mbm.3	645432	TC1900009371.hg.1	3.91763	3.74203	3.88322	3.81616	4.04452	3.69	4.10597	3.6117	4.02039	3.63388	4.05461	3.6454
LPAR2	lysophosphatidic acid receptor 2	6.80395	7.31877	-0.51482	-4.79553	0.0049029	0.17249	chr19	19623656	19628930	-	NM_004720; ENST00000407877; ENST00000542587; ENST00000586703; ENST00000588233; ENST00000588461; ENST00000589311; ENST00000590629; ENST00000591042; ENST00000592061; BC025695; OTTHUMT00000460542; OTTHUMT00000460543; OTTHUMT00000460544; OTTHUMT00000460545; OTTHUMT00000460546; OTTHUMT00000460547; OTTHUMT00000460548; OTTHUMT00000460549; OTTHUMT00000460550	9170	TC1900010073.hg.1	7.30673	6.83349	7.37558	6.72348	7.49602	6.6395	7.17583	7.01587	7.17931	6.90462	7.37916	6.70675
ANKRD27	ankyrin repeat domain 27 (VPS9 domain)	8.7648	9.35002	-0.58521	-4.79517	0.0049045	0.17249	chr19	32597001	32676597	-	NM_032139; ENST00000306065; ENST00000586463; ENST00000586693; ENST00000587352; ENST00000587667; ENST00000588700; ENST00000590519; ENST00000591100; ENST00000593232; ENST00000622502; BC050529; OTTHUMT00000450329; OTTHUMT00000450330; OTTHUMT00000450331; OTTHUMT00000450332; OTTHUMT00000450333; OTTHUMT00000450334; OTTHUMT00000450335; OTTHUMT00000451296; OTTHUMT00000452170	84079	TC1900010360.hg.1	9.35614	8.76442	9.54738	8.58372	9.48905	8.5688	9.25205	8.81198	9.23633	8.88838	9.21916	8.97152
ZNF180	zinc finger protein 180	5.43188	5.13819	0.29369	4.84602	0.0046902	0.17249	chr19	44474428	44500524	-	NM_001278508; NM_001278509; NM_001288759; NM_001288760; NM_001288761; NM_001288762; NM_001291633; NM_013256; ENST00000221327; ENST00000391956; ENST00000585514; ENST00000586637; ENST00000587047; ENST00000590088; ENST00000590366; ENST00000591064; ENST00000592095; ENST00000592140; ENST00000592529; BC033642; BC113015; OTTHUMT00000451600; OTTHUMT00000451601; OTTHUMT00000451602; OTTHUMT00000451603; OTT…	7733	TC1900010894.hg.1	5.21802	5.34074	5.12311	5.54619	5.16517	5.39317	5.08271	5.44091	5.18617	5.33567	5.05399	5.53462
RNF114	ring finger protein 114	10.7391	11.026	-0.2869	-4.85436	0.004656	0.17249	chr20	49936336	49953892	+	NM_018683; ENST00000244061; ENST00000622920; ENST00000622999; ENST00000623528; ENST00000623732; ENST00000624620; ENST00000624666; ENST00000625177; BC013695; BC066919; OTTHUMT00000079663; OTTHUMT00000479311; OTTHUMT00000479313; OTTHUMT00000479314; OTTHUMT00000479315; OTTHUMT00000479316; OTTHUMT00000479317; OTTHUMT00000479318	55905	TC2000007666.hg.1	11.0102	10.7441	10.9264	10.7959	11.1022	10.6734	11.0356	10.7445	10.9436	10.8133	11.1381	10.6634
IDH3B	isocitrate dehydrogenase 3 (NAD+) beta	10.1115	10.293	-0.18153	-4.81759	0.0048086	0.17249	chr20	2658395	2664219	-	NM_001258384; NM_006899; NM_174855; ENST00000380843; ENST00000380851; ENST00000462967; ENST00000466494; ENST00000466999; ENST00000474315; ENST00000477689; ENST00000479376; ENST00000488299; ENST00000491065; ENST00000492240; ENST00000613370; BC001960; OTTHUMT00000077603; OTTHUMT00000077604; OTTHUMT00000077605; OTTHUMT00000077606; OTTHUMT00000077607; OTTHUMT00000077609; OTTHUMT00000077610; OTTHUMT00…	3420	TC2000008193.hg.1	10.2735	10.1349	10.3637	10.0484	10.3295	10.0689	10.2614	10.1412	10.2852	10.0991	10.2446	10.1763
KCNE1	potassium channel, voltage gated subfamily E regulatory beta subunit 1	3.49346	3.22963	0.26383	4.80183	0.0048758	0.17249	chr21	7816675	7829926	-	BC036452	3753	TC2100007508.hg.1	3.26087	3.44374	3.25812	3.48661	3.33668	3.39369	3.1537	3.57607	3.16659	3.53831	3.20184	3.52235
KRTAP19-1	keratin associated protein 19-1	5.1397	4.7789	0.3608	4.79147	0.0049205	0.17249	chr21	30479699	30480378	-	NM_181607; ENST00000390689; BC126284; BC126286; OTTHUMT00000128220	337882	TC2100008550.hg.1	4.66141	5.16977	4.89935	5.02926	4.83674	5.12073	4.64157	5.27212	4.78626	5.16418	4.84805	5.08212
ZNF74	zinc finger protein 74	4.50246	4.88615	-0.38369	-4.85726	0.0046443	0.17249	chr22	20394115	20408463	+	NM_001256523; NM_001256524; NM_001256525; NM_003426; NR_046282; ENST00000356671; ENST00000357502; ENST00000400451; ENST00000403682; ENST00000405993; ENST00000420626; ENST00000437275; ENST00000476678; ENST00000493734; ENST00000611540; BC013395; BC048295; OTTHUMT00000319622; OTTHUMT00000319645; OTTHUMT00000319646; OTTHUMT00000319647; OTTHUMT00000319648; OTTHUMT00000319649; OTTHUMT00000319650; OTTHU…	7625	TC2200006654.hg.1	4.77369	4.60055	5.03528	4.39335	4.82121	4.53683	4.78214	4.57974	4.98302	4.42667	4.92154	4.47761
SAG	S-antigen; retina and pineal gland (arrestin)	4.12019	3.8481	0.27209	4.80228	0.0048739	0.17249	-	NA	NA	-	ENST00000625330	6295	TSUnmapped00000031.hg.1	3.84346	4.11076	3.90734	4.04648	3.73228	4.26223	3.83454	4.1164	3.87799	4.12747	3.89299	4.0578
ZNF395	zinc finger protein 395	7.9091	8.14609	-0.237	-4.77647	0.0049862	0.17277	chr8	28345585	28402701	-	NM_018660; ENST00000344423; ENST00000517372; ENST00000517459; ENST00000519730; ENST00000520290; ENST00000520535; ENST00000521185; ENST00000521912; ENST00000522795; ENST00000523095; ENST00000523202; BC001237; OTTHUMT00000219976; OTTHUMT00000376310; OTTHUMT00000376311; OTTHUMT00000376312; OTTHUMT00000376313; OTTHUMT00000376314; OTTHUMT00000376315; OTTHUMT00000376316; OTTHUMT00000376317; OTTHUMT0000…	55893	TC0800012395.hg.1	8.22735	8.02876	8.01109	7.89263	8.05936	7.88832	8.16407	7.80972	8.13794	7.97977	8.27675	7.85537
ATOH8	atonal bHLH transcription factor 8	4.78616	5.14189	-0.35573	-4.77321	0.0050006	0.17299	chr2	85751344	85791383	+	NM_032827; ENST00000306279; ENST00000463422; ENST00000469442; ENST00000473116; ENST00000489682; BC021207; BC094832; OTTHUMT00000252496; OTTHUMT00000329841; OTTHUMT00000329842; OTTHUMT00000329843; OTTHUMT00000329844	84913	TC0200008270.hg.1	5.17826	4.76581	5.01921	4.9511	5.28985	4.68187	5.12583	4.82504	5.07198	4.78152	5.16622	4.71162
TSC1	tuberous sclerosis 1	11.783	12.07	-0.28694	-4.76824	0.0050226	0.17341	chr9	132891348	132944633	-	NM_000368; NM_001162426; NM_001162427; ENST00000298552; ENST00000403810; ENST00000440111; ENST00000461879; ENST00000475903; ENST00000490179; ENST00000493467; ENST00000545250	7248	TC0900011819.hg.1	12.117	11.6939	11.922	11.8842	12.0667	11.7734	12.0243	11.7932	12.1947	11.7501	12.0951	11.8035
SORBS1	sorbin and SH3 domain containing 1	8.02516	8.20954	-0.18438	-4.76685	0.0050288	0.17341	chr10	95311771	95561420	-	NM_001034954; NM_001034955; NM_001034956; NM_001034957; NM_001290294; NM_001290295; NM_001290296; NM_001290297; NM_001290298; NM_006434; NM_015385; NM_024991; ENST00000277982; ENST00000306402; ENST00000354106; ENST00000361941; ENST00000371227; ENST00000371228; ENST00000371239; ENST00000371241; ENST00000371245; ENST00000371246; ENST00000371247; ENST00000371249; ENST00000465489; ENST00000472854; EN…	10580	TC1000011487.hg.1	8.28622	8.06709	8.0673	7.93064	8.1885	8.0669	8.18904	8.10274	8.28805	7.93698	8.23811	8.04662
SFRP5	secreted frizzled-related protein 5	7.28648	7.58016	-0.29368	-4.76196	0.0050506	0.17388	chr10	97766751	97771999	-	NM_003015; ENST00000266066; BC050435; OTTHUMT00000049742	6425	TC1000011563.hg.1	7.71628	7.53067	7.53373	7.17238	7.68153	7.11333	7.6302	7.39508	7.4608	7.29759	7.45839	7.2098
CD1C	CD1c molecule	4.7089	4.27888	0.43003	4.7302	0.0051952	0.1749	chr1	158289773	158294774	+	NM_001765; ENST00000368170; ENST00000443761; BC126465; BC126467; OTTHUMT00000046351; OTTHUMT00000089861	911	TC0100010230.hg.1	4.46235	4.53372	4.24192	4.78821	4.25534	4.75044	4.35629	4.61361	4.14687	4.82427	4.21051	4.74318
SNORD89; RNF149	small nucleolar RNA, C/D box 89; ring finger protein 149	7.33803	6.91643	0.42161	4.75127	0.0050988	0.1749	chr2	101271219	101273049	-	NR_003070; ENST00000390981; ENST00000485752; OTTHUMT00000329205; uc002tay.1	692205; 284996	TC0200016719.hg.1	6.8628	7.48548	7.03266	7.17939	6.85607	7.4685	7.02082	7.24258	6.78042	7.38564	6.9458	7.26661
ZNF860	zinc finger protein 860	7.3884	8.02003	-0.63163	-4.74058	0.0051474	0.1749	chr3	31981771	31991736	+	NM_001137674; ENST00000360311; ENST00000489408; OTTHUMT00000341957; OTTHUMT00000341958	344787	TC0300006948.hg.1	7.79058	7.57074	8.08156	7.28646	8.02646	7.33549	7.83534	7.51413	8.31443	7.19677	8.0718	7.4268
POC1A	POC1 centriolar protein A	4.72288	4.51005	0.21283	4.74087	0.0051461	0.1749	chr3	52075233	52154690	-	NM_001161580; NM_001161581; NM_015426; ENST00000296484; ENST00000394970; ENST00000474012; BC110877; BC119692; OTTHUMT00000349685; OTTHUMT00000349686; OTTHUMT00000349687	25886	TC0300011154.hg.1	4.55377	4.65674	4.42019	4.76648	4.43747	4.79241	4.54043	4.71952	4.53971	4.70294	4.56874	4.69921
PLAC8	placenta specific 8	10.0808	10.4822	-0.4014	-4.73667	0.0051654	0.1749	chr4	83090048	83137075	-	NM_001130715; NM_001130716; NM_016619; ENST00000311507; ENST00000411416; ENST00000426923; ENST00000505406; ENST00000509973; ENST00000515389; BC012205; OTTHUMT00000252637; OTTHUMT00000363077; OTTHUMT00000363078; OTTHUMT00000363079; OTTHUMT00000363080; OTTHUMT00000363081	51316	TC0400011192.hg.1	10.3442	10.0414	10.539	10.2573	10.5715	9.91598	10.3102	10.1484	10.6722	10.0129	10.4561	10.1087
NPC1L1	NPC1-like 1	9.80317	10.0542	-0.25104	-4.73347	0.0051801	0.1749	chr7	44512535	44541315	-	NM_001101648; NM_001300967; NM_013389; ENST00000289547; ENST00000381160; ENST00000423141; ENST00000546276; BC117178; BC143756; OTTHUMT00000251256; OTTHUMT00000339389; OTTHUMT00000339390; uc003tld.3	29881	TC0700010924.hg.1	10.0419	9.73571	9.98203	9.87745	10.1041	9.65523	9.87741	9.76534	10.0904	9.84476	10.2295	9.94054
PFKP	lactamase, beta 2	8.13435	7.73733	0.39701	4.73115	0.0051908	0.1749	chr8	70635318	70669212	-	NM_016027; ENST00000276590; ENST00000517601; ENST00000522447; ENST00000522558; BC000878; OTTHUMT00000378747; OTTHUMT00000378748; OTTHUMT00000378749; OTTHUMT00000378750	51110	TC0800010766.hg.1	7.77611	8.16726	7.7466	8.07092	7.80671	8.1382	7.74981	8.09984	7.51566	8.30919	7.82909	8.02067
ZNF483	zinc finger protein 483	11.8835	12.0983	-0.21477	-4.7458	0.0051236	0.1749	chr9	111525159	111577844	+	NM_001007169; NM_133464; ENST00000309235; ENST00000355824; ENST00000358151; ENST00000374374; BC136695; BC136696; BC152427; BC152433; OTTHUMT00000053640; OTTHUMT00000053641; OTTHUMT00000053642	158399	TC0900008425.hg.1	12.0954	11.7347	12.1023	12.0007	12.0357	11.7867	11.9937	11.8743	12.182	12.0443	12.1808	11.8606
RLIM	ring finger protein, LIM domain interacting	9.81525	10.1871	-0.37184	-4.73548	0.0051708	0.1749	chrX	74582976	74614626	-	NM_016120; NM_183353; ENST00000332687; ENST00000349225; BC013357; OTTHUMT00000057268; OTTHUMT00000057269	51132	TC0X00010097.hg.1	10.288	9.6654	10.121	9.92736	10.2721	9.70219	10.0691	9.91767	10.1971	9.8255	10.1753	9.85336
ZMIZ1	zinc finger, MIZ-type containing 1	10.4589	10.8061	-0.34718	-4.72862	0.0052025	0.1749	chr10	79069035	79316528	+	NM_020338; ENST00000334512; ENST00000446377; ENST00000472035; ENST00000478357; ENST00000611351; OTTHUMT00000048944; OTTHUMT00000048945; OTTHUMT00000048946	57178	TC1000008182.hg.1	10.7722	10.485	10.8061	10.4771	10.8637	10.3487	10.717	10.483	10.9703	10.37	10.7075	10.5899
ENTPD1	ectonucleoside triphosphate diphosphohydrolase 1	6.42977	6.16274	0.26703	4.74302	0.0051363	0.1749	chr10	95711779	95877266	+	NM_001098175; NM_001164178; NM_001164179; NM_001164181; NM_001164182; NM_001164183; NM_001312654; NM_001776; ENST00000371203; ENST00000371205; ENST00000371206; ENST00000371207; ENST00000422161; ENST00000453258; ENST00000461927; ENST00000483213; ENST00000490659; ENST00000494070; ENST00000539125; ENST00000543964; BC047664; OTTHUMT00000049559; OTTHUMT00000049560; OTTHUMT00000049561; OTTHUMT000000495…	953	TC1000012482.hg.1	6.19937	6.37505	6.23682	6.36799	6.08631	6.49291	6.23266	6.38765	6.05156	6.50875	6.1697	6.44625
MON2	MON2 homolog, regulator of endosome-to-Golgi trafficking	10.7355	10.9722	-0.23673	-4.74501	0.0051272	0.1749	chr12	62466817	62600479	+	NM_001278469; NM_001278470; NM_001278471; NM_001278472; NM_015026; ENST00000393629; ENST00000393630; ENST00000546600; ENST00000546751; ENST00000547095; ENST00000547287; ENST00000549286; ENST00000549378; ENST00000549539; ENST00000551307; ENST00000551397; ENST00000552115; ENST00000552738; BC136621; BC141817; BC142710; BC144309; BC151241; OTTHUMT00000406767; OTTHUMT00000406844; OTTHUMT00000406845; O…	23041	TC1200007959.hg.1	11.0206	10.6869	11.0195	10.7109	10.9846	10.7246	11.0055	10.6553	10.9029	10.8206	10.9003	10.8147
ISG20	interferon stimulated exonuclease gene 20kDa	6.87292	6.39025	0.48266	4.73936	0.005153	0.1749	chr15	88635637	88656483	+	NM_001303233; NM_001303234; NM_001303235; NM_001303236; NM_001303237; NM_002201; NR_130134; ENST00000306072; ENST00000379224; ENST00000546338; ENST00000557824; ENST00000558236; ENST00000558942; ENST00000558992; ENST00000559876; ENST00000560573; ENST00000560741; ENST00000560746; BC007922; OTTHUMT00000309069; OTTHUMT00000415507; OTTHUMT00000415508; OTTHUMT00000415509; OTTHUMT00000415510; OTTHUMT000…	3669	TC1500008232.hg.1	6.55361	6.63282	6.40462	6.84808	6.46728	6.8325	6.31037	7.01586	6.22748	6.99393	6.37817	6.9143
GPATCH8	G-patch domain containing 8	12.5522	13.0028	-0.45061	-4.73741	0.005162	0.1749	chr17	44395277	44503602	-	NM_001002909; NM_001304939; NM_001304940; NM_001304941; NM_001304942; NM_001304943; ENST00000335500; ENST00000585614; ENST00000586037; ENST00000586265; ENST00000587228; ENST00000588554; ENST00000590041; ENST00000591680; ENST00000592154; ENST00000592746; BC136629; OTTHUMT00000457796; OTTHUMT00000457797; OTTHUMT00000457798; OTTHUMT00000457799; OTTHUMT00000457800; OTTHUMT00000457801; OTTHUMT00000457…	23131	TC1700010831.hg.1	12.8934	12.676	13.0196	12.5525	13.056	12.4192	13.1504	12.3786	12.8844	12.7145	13.0131	12.5725
ZSWIM1	zinc finger, SWIM-type containing 1	9.15995	9.52366	-0.36371	-4.743	0.0051364	0.1749	chr20	45881209	45885266	+	NM_080603; ENST00000372520; ENST00000372523; BC001672; BC080525; OTTHUMT00000157064	90204	TC2000007507.hg.1	9.42229	9.20805	9.37503	9.27531	9.53184	9.17105	9.63245	9.04563	9.6421	9.09253	9.53826	9.16712
HESX1	HESX homeobox 1	4.70665	4.19924	0.50741	4.72132	0.0052365	0.17494	chr3	57197843	57200252	-	NM_003865; ENST00000295934; ENST00000473921; BC069515; BC093979; BC112089; OTTHUMT00000351430; OTTHUMT00000351431	8820	TC0300014002.hg.1	4.23422	4.69444	4.03852	4.84411	4.11621	4.8284	4.36977	4.54166	4.10001	4.76368	4.33668	4.5676
CXCL12	chemokine (C-X-C motif) ligand 12	7.86122	7.62896	0.23226	4.71955	0.0052447	0.17494	chr10	44370153	44386493	-	NM_000609; NM_001033886; NM_001178134; NM_001277990; NM_199168; ENST00000343575; ENST00000374426; ENST00000374429; ENST00000395793; ENST00000395794; ENST00000395795; ENST00000488591; ENST00000496375; BC039893; OTTHUMT00000047737; OTTHUMT00000047738; OTTHUMT00000047739; OTTHUMT00000358150; OTTHUMT00000358151; OTTHUMT00000358152; OTTHUMT00000358153	6387	TC1000010468.hg.1	7.72661	7.85654	7.53988	7.85316	7.64644	7.86649	7.57906	7.95694	7.57787	7.87235	7.70392	7.76184
OPALIN	oligodendrocytic myelin paranodal and inner loop protein	5.97418	5.45645	0.51772	4.72346	0.0052265	0.17494	chr10	96343216	96359365	-	NM_001040102; NM_001040103; NM_001284320; NM_001284321; NM_001284322; NM_001284323; NM_001284324; NM_001284326; NM_001284327; NM_033207; NR_104296; NR_104297; ENST00000371172; ENST00000393870; ENST00000393871; ENST00000419479; ENST00000536387; ENST00000611913; BC033737; OTTHUMT00000049606	93377	TC1000011520.hg.1	5.37394	6.01769	5.6093	5.81954	5.35907	6.0949	5.43185	5.99775	5.64781	5.80967	5.31677	6.1055
CD300LG	CD300 molecule-like family member g	4.78142	4.58198	0.19945	4.72259	0.0052305	0.17494	chr17	43847148	43863629	+	NM_001168322; NM_001168323; NM_001168324; NM_145273; ENST00000293396; ENST00000317310; ENST00000377203; ENST00000539718; ENST00000586233; ENST00000588884; ENST00000589212; BC025395; OTTHUMT00000457641; OTTHUMT00000457642; OTTHUMT00000457643; OTTHUMT00000457644; OTTHUMT00000457645; OTTHUMT00000457646; OTTHUMT00000457647; uc010czk.3	146894	TC1700007967.hg.1	4.5174	4.80156	4.59058	4.78023	4.55357	4.82339	4.54862	4.82366	4.68694	4.70121	4.59476	4.7585
GPI	glucose-6-phosphate isomerase	13.9633	14.2914	-0.32805	-4.71994	0.0052429	0.17494	chr19	34359480	34402413	+	NM_000175; NM_001184722; NM_001289789; NM_001289790; ENST00000356487; ENST00000415930; ENST00000586077; ENST00000586392; ENST00000586425; ENST00000587384; ENST00000587521; ENST00000588991; ENST00000589399; ENST00000589504; ENST00000589640; ENST00000589985; ENST00000590362; ENST00000590375; ENST00000591204; ENST00000592144; ENST00000592277; BC004982; OTTHUMT00000451684; OTTHUMT00000451685; OTTHUMT…	2821	TC1900011707.hg.1	14.3884	13.9077	14.0624	14.0313	14.3295	13.8399	14.2824	13.9897	14.3186	14.0359	14.3669	13.9754
OSBPL3	oxysterol binding protein-like 3	4.81791	5.12346	-0.30554	-4.71636	0.0052597	0.17517	chr7	24796537	24981634	-	NM_015550; NM_145320; NM_145321; NM_145322; NR_104111; NR_104112; ENST00000313367; ENST00000396429; ENST00000396431; ENST00000409069; ENST00000409452; ENST00000409555; ENST00000409759; ENST00000409863; ENST00000415162; ENST00000415952; ENST00000441059; ENST00000459987; ENST00000461835; ENST00000487020; BC017731; OTTHUMT00000214085; OTTHUMT00000214086; OTTHUMT00000214087; OTTHUMT00000326852; OTTHU…	26031	TC0700010504.hg.1	5.20398	4.745	5.04265	4.84255	5.13405	4.89294	5.07296	4.99829	5.10772	4.71861	5.17938	4.7101
ACTL7A	actin-like 7A	7.33401	6.93447	0.39954	4.71378	0.0052718	0.17518	chr9	108862228	108863759	+	NM_006687; ENST00000333999; BC014610; OTTHUMT00000053570	10881	TC0900008379.hg.1	7.13429	7.15272	6.94991	7.27797	6.91465	7.37943	6.81661	7.42717	6.88861	7.39685	6.90276	7.3699
BMPR1A	bone morphogenetic protein receptor type IA	12.1691	12.432	-0.26284	-4.71203	0.0052801	0.17518	chr10	86756639	86932838	+	NM_004329; ENST00000372037; ENST00000480152; BC028383; OTTHUMT00000049170; OTTHUMT00000049172	657	TC1000008315.hg.1	12.511	12.0937	12.3304	12.2955	12.4046	12.1757	12.4186	12.163	12.4385	12.188	12.4887	12.099
CCDC114	coiled-coil domain containing 114	6.06549	5.61462	0.45086	4.71109	0.0052845	0.17518	chr19	48296452	48324387	-	NM_144577; ENST00000315396; ENST00000474199; ENST00000483610; ENST00000497273; ENST00000497803; ENST00000504608; BC117431; BC117433; OTTHUMT00000343206; OTTHUMT00000343207; OTTHUMT00000343210; OTTHUMT00000343211; OTTHUMT00000343212; OTTHUMT00000343213	93233	TC1900011066.hg.1	5.74745	5.97342	5.64345	6.00453	5.64173	6.01776	5.5811	6.12174	5.39395	6.27535	5.68005	6.00012
NEK7	NIMA-related kinase 7	10.201	10.3971	-0.19611	-4.69973	0.0053384	0.17534	chr1	198156963	198605176	+	NM_133494; ENST00000367383; ENST00000367385; ENST00000391974; ENST00000417895; ENST00000442588; ENST00000493790; ENST00000538004; ENST00000544035; OTTHUMT00000086550; OTTHUMT00000086551; OTTHUMT00000086552; OTTHUMT00000086553; OTTHUMT00000086554; OTTHUMT00000399550; OTTHUMT00000399555; OTTHUMT00000399556	140609	TC0100011096.hg.1	10.3958	10.308	10.3714	10.156	10.4898	10.1308	10.4409	10.189	10.3087	10.2097	10.3758	10.2123
ARMCX1	armadillo repeat containing, X-linked 1	7.17243	6.92402	0.24841	4.70662	0.0053056	0.17534	chrX	101550531	101554700	+	NM_016608; ENST00000372829; ENST00000616751; BC002691; OTTHUMT00000057561	51309	TC0X00007949.hg.1	6.88408	7.20475	7.02517	7.15449	6.95298	7.10419	6.95685	7.08018	6.80959	7.23036	6.91546	7.2606
SKIDA1	SKI/DACH domain containing 1	4.07259	3.56627	0.50632	4.70386	0.0053187	0.17534	chr10	21513478	21526368	-	NM_207371; ENST00000444772; ENST00000449193; ENST00000487107; ENST00000633225; OTTHUMT00000286950; OTTHUMT00000286951; OTTHUMT00000487800	387640	TC1000009999.hg.1	3.76543	3.86582	3.64684	4.01771	3.62712	4.05171	3.41394	4.19467	3.50359	4.08011	3.4407	4.22551
TPP1	tripeptidyl peptidase I	12.8648	13.0626	-0.19786	-4.70008	0.0053367	0.17534	chr11	6612763	6619461	-	NM_000391; ENST00000299427; ENST00000428886; ENST00000436873; ENST00000524611; ENST00000524788; ENST00000524903; ENST00000524924; ENST00000528571; ENST00000528657; ENST00000528807; ENST00000528917; ENST00000530040; ENST00000531754; ENST00000532191; ENST00000533371; ENST00000534644; ENST00000611494; BC014863; OTTHUMT00000257261; OTTHUMT00000384527; OTTHUMT00000384531; OTTHUMT00000384532; OTTHUMT00…	1200	TC1100009981.hg.1	12.9273	12.7199	13.058	12.8261	13.0999	12.7878	13.081	12.8553	13.1557	12.9486	13.0538	13.0509
SLC25A47	solute carrier family 25, member 47	7.10584	6.76711	0.33873	4.70829	0.0052977	0.17534	chr14	100323337	100330378	+	NM_207117; ENST00000361529; ENST00000557052; BC137253; BC137254; OTTHUMT00000414231; OTTHUMT00000414232	283600	TC1400008209.hg.1	6.90228	7.03797	6.84288	6.93557	6.72158	7.21401	6.75534	7.17121	6.67363	7.11366	6.70697	7.16265
HMG20A	Transcript Identified by AceView, Entrez Gene ID(s) 10363	6.32579	5.51115	0.81464	4.70281	0.0053237	0.17534	chr15	77480127	77480661	+	HMG20A.mAug10-unspliced	-	TC1500007942.hg.1	5.17191	6.48937	5.35784	6.47266	5.37328	6.5222	5.74667	6.09077	5.71514	6.22656	5.70206	6.15317
LENEP	lens epithelial protein	4.58284	4.26095	0.32189	4.67703	0.0054481	0.17535	chr1	154993586	154994315	+	NM_018655; ENST00000368427; ENST00000392487; BC069140; BC096714; BC098148; BC098246; BC098253; OTTHUMT00000091101; OTTHUMT00000385609; uc001fgi.3	55891	TC0100010103.hg.1	4.2371	4.57337	4.35146	4.53446	4.15958	4.69802	4.34228	4.50742	4.14626	4.65711	4.32903	4.52669
ZNF638	Transcript Identified by AceView, Entrez Gene ID(s) 27332	8.16878	8.45084	-0.28206	-4.69229	0.0053741	0.17535	chr2	71383857	71385152	+	ZNF638.uAug10-unspliced	-	TC0200007999.hg.1	8.39306	7.99092	8.51533	8.14557	8.40003	8.28293	8.44904	8.15612	8.40443	8.31879	8.54317	8.11833
IL1RN	interleukin 1 receptor antagonist	6.86672	7.3164	-0.44967	-4.67445	0.0054607	0.17535	chr2	113107214	113134016	+	NM_000577; NM_173841; NM_173842; NM_173843; ENST00000259206; ENST00000354115; ENST00000361779; ENST00000409052; ENST00000409930; ENST00000463073; ENST00000465812; ENST00000472292; ENST00000486167; BC009745; OTTHUMT00000254116; OTTHUMT00000254117; OTTHUMT00000254118; OTTHUMT00000330801; OTTHUMT00000330802; OTTHUMT00000330803; OTTHUMT00000330804; OTTHUMT00000330805; OTTHUMT00000330806; uc002tiy.3	3557	TC0200016511.hg.1	7.30684	6.77792	7.31093	6.77637	7.26721	7.00113	7.27704	7.19294	7.53785	6.78922	7.19851	6.66276
SLC4A10	solute carrier family 4, sodium bicarbonate transporter, member 10	11.0824	11.2066	-0.12424	-4.68645	0.0054023	0.17535	chr2	161624335	161985282	+	NM_001178015; NM_001178016; NM_022058; ENST00000272716; ENST00000375514; ENST00000415876; ENST00000421911; ENST00000446228; ENST00000446997; ENST00000461456; ENST00000481721; ENST00000493021; BC136269; BC143714; OTTHUMT00000333087; OTTHUMT00000333088; OTTHUMT00000333089; OTTHUMT00000333090; OTTHUMT00000333091; OTTHUMT00000333092; OTTHUMT00000338546; OTTHUMT00000338547	57282	TC0200016556.hg.1	11.0734	10.9988	11.3026	11.1848	11.1721	11.0107	11.1241	11.0526	11.2833	11.2002	11.2843	11.0472
PLEKHG4B	pleckstrin homology domain containing, family G (with RhoGef domain) member 4B	4.97975	4.6923	0.28746	4.67436	0.0054612	0.17535	chr5	140258	189972	+	NM_052909; ENST00000283426; ENST00000502646; ENST00000504041; OTTHUMT00000365359; OTTHUMT00000365360; OTTHUMT00000365361	153478	TC0500006435.hg.1	4.78363	4.87768	4.66578	5.01935	4.70857	4.99886	4.57667	5.11196	4.68365	4.94573	4.73549	4.92492
DEFB113	defensin, beta 113	4.40752	4.11125	0.29627	4.67449	0.0054605	0.17535	chr6	49968677	49969625	-	NM_001037729; ENST00000398718; OTTHUMT00000359666; uc011dwq.2	245927	TC0600012010.hg.1	4.2893	4.32727	4.04729	4.43469	4.07911	4.41888	4.02117	4.50478	4.08483	4.4062	4.14577	4.35331
PHF10	PHD finger protein 10	10.9152	11.1554	-0.24021	-4.69064	0.005382	0.17535	chr6	169703905	169724055	-	NM_018288; NM_133325; ENST00000339209; ENST00000366780; ENST00000464779; ENST00000480008; ENST00000612128; BC020954; BC110323; OTTHUMT00000043213; OTTHUMT00000346732; OTTHUMT00000346733; OTTHUMT00000346734	55274	TC0600014374.hg.1	11.1914	10.8799	11.0293	10.9911	11.1628	10.8345	11.1241	10.9467	11.1846	10.9797	11.2404	10.8594
POM121	POM121 transmembrane nucleoporin	11.6486	11.9602	-0.31158	-4.68984	0.0053859	0.17535	chr7	72879335	72951440	+	NM_001257190; NM_172020; ENST00000358357; ENST00000395270; ENST00000434423; ENST00000446813; ENST00000627934; BC008794; OTTHUMT00000252020; OTTHUMT00000252021; OTTHUMT00000347344	9883	TC0700007949.hg.1	11.9668	11.5862	12.0383	11.6035	11.9656	11.5971	11.9815	11.5629	11.9726	11.7082	11.8363	11.8338
CCL26	chemokine (C-C motif) ligand 26	4.9625	5.29033	-0.32783	-4.69048	0.0053828	0.17535	chr7	75769524	75789896	-	NM_006072; ENST00000005180; ENST00000394905; BC069394; BC093773; BC101665; OTTHUMT00000252786; OTTHUMT00000344900	10344	TC0700011560.hg.1	5.14607	5.01626	5.35352	5.10745	5.26098	4.91737	5.16667	4.9752	5.41422	4.91506	5.40054	4.84367
SH2D4A	SH2 domain containing 4A	7.99788	7.60267	0.39521	4.67937	0.0054367	0.17535	chr8	19313570	19396218	+	NM_001174159; NM_001174160; NM_022071; ENST00000265807; ENST00000518040; ENST00000518093; ENST00000519207; ENST00000522328; ENST00000523736; BC082982; OTTHUMT00000214094; OTTHUMT00000374896; OTTHUMT00000374897; OTTHUMT00000374898; OTTHUMT00000374899; OTTHUMT00000374900	63898	TC0800006913.hg.1	7.92969	7.95665	7.45459	7.94817	7.65595	8.16459	7.72696	8.0288	7.3816	7.99095	7.46721	7.8981
RPL39; SNORA69	ribosomal protein L39; small nucleolar RNA, H/ACA box 69	12.7259	12.9978	-0.27187	-4.68497	0.0054094	0.17535	chrX	119786504	119791659	-	NM_001000; NR_002584; ENST00000361575; ENST00000383895; ENST00000468844; ENST00000477403; BC001019; BC070205; OTTHUMT00000058047; OTTHUMT00000058048; OTTHUMT00000058050; uc004ery.1	6170; 26779	TC0X00010648.hg.1	12.946	12.8273	13.0622	12.773	13.1233	12.6647	13.0369	12.6474	12.8291	12.7263	12.9891	12.7167
TGIF2LY	TGFB-induced factor homeobox 2-like, Y-linked	4.07256	3.71064	0.36192	4.6831	0.0054185	0.17535	chrY	3579041	3580041	+	NM_139214; ENST00000321217; ENST00000559055; BC128604; OTTHUMT00000088055; OTTHUMT00000417915	90655	TC0Y00006495.hg.1	3.64868	4.13114	3.7322	4.08067	3.76317	4.05629	3.7447	4.04163	3.52552	4.17934	3.84955	3.94631
PRYP3	PTPN13-like, Y-linked pseudogene 3	4.71169	4.4659	0.24579	4.68376	0.0054153	0.17535	chrY	23681440	23694579	-	OTTHUMT00000104549; OTTHUMT00000470384	442865	TC0Y00007224.hg.1	4.40967	4.77077	4.38649	4.75495	4.60621	4.62235	4.45697	4.72133	4.47152	4.68357	4.46456	4.71718
ENO2	enolase 2 (gamma, neuronal)	9.04873	9.37522	-0.3265	-4.68496	0.0054095	0.17535	chr12	6913745	6923698	+	NM_001975; ENST00000229277; ENST00000441285; ENST00000534977; ENST00000535275; ENST00000535366; ENST00000536199; ENST00000537688; ENST00000537838; ENST00000538763; ENST00000539713; ENST00000541477; ENST00000542509; ENST00000543975; ENST00000545045; BC002745; OTTHUMT00000401778; OTTHUMT00000401780; OTTHUMT00000401781; OTTHUMT00000401782; OTTHUMT00000401783; OTTHUMT00000401784; OTTHUMT00000401785; …	2026	TC1200006653.hg.1	9.35009	9.08817	9.28576	9.06097	9.30571	8.94962	9.45224	8.8622	9.37007	9.2695	9.48748	9.0619
HLF	hepatic leukemia factor	6.941	7.35717	-0.41617	-4.68107	0.0054284	0.17535	chr17	55264960	55325065	+	NM_002126; ENST00000226067; ENST00000430986; ENST00000570962; ENST00000572002; ENST00000572234; ENST00000573020; ENST00000573422; ENST00000573945; ENST00000575307; ENST00000575345; ENST00000575868; BC036093; OTTHUMT00000439185; OTTHUMT00000439186; OTTHUMT00000439187; OTTHUMT00000439188; OTTHUMT00000439189; OTTHUMT00000439190; OTTHUMT00000439191; OTTHUMT00000439192; OTTHUMT00000439193; OTTHUMT0000…	3131	TC1700008331.hg.1	7.33028	6.92318	7.48167	6.95195	7.42069	6.77312	7.13749	7.05011	7.47833	6.88896	7.29454	7.05865
ADGRF4	adhesion G protein-coupled receptor F4	5.58834	5.08266	0.50568	4.67113	0.005477	0.17559	chr6	47698553	47722021	+	NM_153838; ENST00000283303; ENST00000327753	221393	TC0600014136.hg.1	5.02398	5.56675	5.05097	5.61834	4.94625	5.76991	5.12086	5.78204	5.07314	5.46204	5.28079	5.33098
AJAP1	adherens junctions associated protein 1	4.92465	5.27437	-0.34973	-4.60577	0.0058098	0.17561	chr1	4654732	4792536	+	NM_001042478; NM_018836; ENST00000378190; ENST00000378191; ENST00000466761; OTTHUMT00000001542; OTTHUMT00000001543; OTTHUMT00000001645	55966	TC0100006650.hg.1	5.22349	5.09612	5.36973	4.86857	5.24311	4.94351	5.34906	4.87772	5.32343	4.76991	5.13743	4.99206
KDM1A; MIR3115	lysine (K)-specific demethylase 1A; microRNA 3115	9.6883	9.85137	-0.16307	-4.62219	0.005724	0.17561	chr1	23019448	23083691	+	NM_001009999; NM_015013; NR_036057; ENST00000356634; ENST00000400181; ENST00000465864; ENST00000481879; ENST00000494920; ENST00000577915; ENST00000602503; BC040194; BC048134; OTTHUMT00000008880; OTTHUMT00000008881; OTTHUMT00000008882; OTTHUMT00000091249; OTTHUMT00000091250; OTTHUMT00000467521; uc021oid.1	23028; 100422866	TC0100007303.hg.1	9.8373	9.68499	9.88324	9.61351	9.73361	9.7274	9.8702	9.68864	9.91048	9.72654	9.87338	9.68871
TSPAN1	tetraspanin 1	13.9645	14.2386	-0.27412	-4.59761	0.005853	0.17561	chr1	46175073	46185962	+	NM_005727; ENST00000372003; ENST00000464786; ENST00000469330; ENST00000470318; ENST00000472170; ENST00000475163; ENST00000482143; ENST00000482928; ENST00000498443; BC007290; BC013404; OTTHUMT00000020135; OTTHUMT00000020136; OTTHUMT00000020137; OTTHUMT00000020138; OTTHUMT00000020139; OTTHUMT00000020141; OTTHUMT00000020142; OTTHUMT00000020143; OTTHUMT00000020144	10103	TC0100008145.hg.1	14.0198	14.0066	14.3574	13.9952	14.2733	13.987	14.1147	13.8991	14.3166	13.9729	14.3501	13.9263
POU2F1	POU class 2 homeobox 1	11.5119	11.8127	-0.30085	-4.58818	0.0059034	0.17561	chr1	167220829	167427345	+	NM_001198783; NM_001198786; NM_002697; NR_037163; ENST00000271411; ENST00000367862; ENST00000367865; ENST00000367866; ENST00000420254; ENST00000429375; ENST00000442313; ENST00000443275; ENST00000470928; ENST00000490100; ENST00000492850; ENST00000541643; ENST00000557909; ENST00000559038; ENST00000559648; ENST00000560232; BC001664; BC003571; BC052274; OTTHUMT00000083246; OTTHUMT00000083247; OTTHUMT…	5451	TC0100010499.hg.1	11.7691	11.5089	11.6925	11.6605	11.8873	11.4374	11.8911	11.4163	11.8025	11.5437	11.8339	11.5045
TADA1	transcriptional adaptor 1	7.12242	7.66371	-0.54129	-4.65525	0.0055558	0.17561	chr1	166856510	166876417	-	NM_053053; ENST00000367874; ENST00000467021; BC015401; OTTHUMT00000082881; OTTHUMT00000082882	117143	TC0100016290.hg.1	7.56096	7.26821	7.87098	6.96758	7.83779	6.941	7.60417	7.16585	7.4882	7.19594	7.62019	7.19597
NOTCH2NL	notch 2 N-terminal like	10.2746	10.5579	-0.28336	-4.59035	0.0058918	0.17561	chr1	146146203	146229034	-	NM_203458; ENST00000362074; ENST00000479995; ENST00000578207; ENST00000579793; BC010154; BC065219; OTTHUMT00000038544; OTTHUMT00000038545; OTTHUMT00000038546; OTTHUMT00000109207	388677	TC0100018479.hg.1	10.8093	10.3121	10.3655	10.2612	10.7011	10.2688	10.649	10.4282	10.4751	10.2914	10.3476	10.0858
KLF11	Kruppel-like factor 11	11.2987	11.608	-0.30925	-4.59556	0.0058639	0.17561	chr2	10042849	10054836	+	NM_001177716; NM_001177718; NM_003597; ENST00000305883; ENST00000401510; ENST00000440320; ENST00000448523; ENST00000535335; ENST00000540845; BC063286; BC069383; BC074922; OTTHUMT00000239202; OTTHUMT00000323548; OTTHUMT00000323549; OTTHUMT00000323550; uc002raf.1; uc010yjc.2; uc021vdq.1	8462	TC0200006674.hg.1	11.5742	11.2988	11.5318	11.3989	11.6953	11.1447	11.6924	11.2221	11.5916	11.3567	11.5625	11.3711
NRBP1	nuclear receptor binding protein 1	11.5853	11.3202	0.26512	4.633	0.0056684	0.17561	chr2	27427790	27442259	+	NM_013392; ENST00000233557; ENST00000356442; ENST00000379852; ENST00000379863; ENST00000419281; ENST00000460499; ENST00000486701; ENST00000493746; ENST00000493768; BC001221; OTTHUMT00000215033; OTTHUMT00000215034; OTTHUMT00000324440; OTTHUMT00000324441; OTTHUMT00000324443; OTTHUMT00000324444; OTTHUMT00000324445; OTTHUMT00000324446; OTTHUMT00000324447	29959	TC0200007067.hg.1	11.3418	11.5508	11.4186	11.4707	11.2598	11.6878	11.2908	11.6598	11.3473	11.5347	11.2631	11.6081
PRSS56	protease, serine, 56	5.58092	5.20152	0.3794	4.60295	0.0058247	0.17561	chr2	232520463	232525804	+	NM_001195129; ENST00000449534; ENST00000602410; ENST00000617714; OTTHUMT00000330741; OTTHUMT00000468006	646960	TC0200011103.hg.1	5.27234	5.5025	5.14126	5.68695	5.22363	5.62764	5.30907	5.46007	5.00512	5.68243	5.25772	5.52593
CACNB4	calcium channel, voltage-dependent, beta 4 subunit	4.77372	4.45397	0.31976	4.61703	0.0057508	0.17561	chr2	151832771	152099079	-	NM_000726; NM_001005746; NM_001005747; NM_001145798; ENST00000201943; ENST00000360283; ENST00000397327; ENST00000427385; ENST00000434468; ENST00000439467; ENST00000470066; ENST00000475848; ENST00000534999; ENST00000539935; BC075049; OTTHUMT00000338383; OTTHUMT00000338384; OTTHUMT00000338385; OTTHUMT00000338427; OTTHUMT00000338428; OTTHUMT00000338429; OTTHUMT00000338430; OTTHUMT00000338431; OTTHUM…	785	TC0200014620.hg.1	4.50125	4.72309	4.39016	4.81236	4.44389	4.80572	4.3641	4.93966	4.54025	4.63505	4.48416	4.72647
EOGT	EGF domain-specific O-linked N-acetylglucosamine (GlcNAc) transferase	9.58323	9.88363	-0.3004	-4.59142	0.005886	0.17561	chr3	68975212	69013961	-	NM_001278689; NM_173654; NR_103826; ENST00000295571; ENST00000383701; ENST00000403140; ENST00000424374; ENST00000456376; ENST00000480846; ENST00000496647; ENST00000540764; ENST00000540955; ENST00000615922; BC060887; OTTHUMT00000343722; OTTHUMT00000343723; OTTHUMT00000343724; OTTHUMT00000343725; OTTHUMT00000343726; OTTHUMT00000343727; OTTHUMT00000343728	285203	TC0300011448.hg.1	9.89672	9.43473	9.95616	9.47623	9.82788	9.61626	9.95065	9.57094	9.86118	9.70522	9.80919	9.69599
FAM160A1	family with sequence similarity 160, member A1	6.20517	6.57152	-0.36635	-4.65405	0.0055618	0.17561	chr4	151409216	151663632	+	NM_001109977; ENST00000435205; ENST00000503146; ENST00000505231; ENST00000508198; ENST00000511501; ENST00000512597; ENST00000513086; ENST00000513962; OTTHUMT00000365690; OTTHUMT00000365691; OTTHUMT00000365692; OTTHUMT00000365693; OTTHUMT00000365694; OTTHUMT00000365695; OTTHUMT00000365696; uc003imj.2	729830	TC0400009001.hg.1	6.74897	6.18392	6.28757	6.26274	6.663	6.19132	6.6105	6.2183	6.512	6.23455	6.60708	6.14018
CCDC110	coiled-coil domain containing 110	7.24942	7.67158	-0.42216	-4.61403	0.0057665	0.17561	chr4	185445182	185471759	-	NM_001145411; NM_152775; ENST00000307588; ENST00000393540; ENST00000504020; ENST00000506876; ENST00000506962; ENST00000507501; ENST00000508538; ENST00000510481; ENST00000510617; BC028419; BC038515; OTTHUMT00000360519; OTTHUMT00000360520; OTTHUMT00000360521; OTTHUMT00000360593; OTTHUMT00000360594; OTTHUMT00000360595; OTTHUMT00000360596; OTTHUMT00000360597; OTTHUMT00000360598	256309	TC0400012640.hg.1	7.76896	7.22624	7.70971	7.22084	7.817	7.03762	7.47786	7.28472	7.68127	7.38265	7.57469	7.34445
EMCN	endomucin	5.62144	6.05884	-0.4374	-4.60798	0.0057982	0.17561	chr4	100395341	100518093	-	NM_001159694; NM_016242; ENST00000296420; ENST00000305864; ENST00000502327; ENST00000502569; ENST00000502744; ENST00000506300; ENST00000506323; ENST00000511970; ENST00000512253; BC017781; OTTHUMT00000253699; OTTHUMT00000363548; OTTHUMT00000363549; OTTHUMT00000363550; OTTHUMT00000363551; OTTHUMT00000363552; OTTHUMT00000363578; OTTHUMT00000363579; OTTHUMT00000363580; uc003hvr.3	51705	TC0400012948.hg.1	5.9081	5.7316	6.18625	5.43744	5.8802	5.6244	6.18851	5.5111	6.08468	5.76788	6.10532	5.65625
MFAP3	microfibrillar associated protein 3	5.08521	4.66574	0.41947	4.60468	0.0058156	0.17561	chr5	154097023	154157963	+	ENST00000518497; ENST00000519612; ENST00000522440; OTTHUMT00000374217; OTTHUMT00000374218; OTTHUMT00000374219	4238	TC0500013260.hg.1	4.53791	5.09331	4.6535	5.1553	4.49867	5.20697	4.74046	4.98507	4.66483	5.08329	4.89906	4.98732
TMEM63B	transmembrane protein 63B	10.125	10.3446	-0.21956	-4.61762	0.0057478	0.17561	chr6	44126914	44155519	+	NM_018426; ENST00000259746; ENST00000323267; ENST00000371893; ENST00000497371; ENST00000525294; ENST00000525873; ENST00000527188; ENST00000532634; ENST00000533121; ENST00000534326; BC136769; OTTHUMT00000040709; OTTHUMT00000040710; OTTHUMT00000040711; OTTHUMT00000040712; OTTHUMT00000040713; OTTHUMT00000395709; OTTHUMT00000395710; OTTHUMT00000395711; OTTHUMT00000395712	55362	TC0600008120.hg.1	10.3681	10.0697	10.3909	10.0423	10.3512	10.0893	10.2695	10.2121	10.2972	10.2022	10.3905	10.1343
EFHC1	EF-hand domain (C-terminal) containing 1	7.54488	7.90345	-0.35857	-4.63423	0.0056621	0.17561	chr6	52420196	52495785	+	NM_001172420; NM_018100; NR_033327; ENST00000371068; ENST00000480623; ENST00000481466; ENST00000491749; ENST00000538167; BC020210; OTTHUMT00000040905; OTTHUMT00000040906; OTTHUMT00000040907; OTTHUMT00000040908	114327	TC0600008255.hg.1	7.82459	7.63241	7.84824	7.65075	7.85396	7.55695	8.02499	7.40447	7.84464	7.57334	8.02427	7.45137
KIAA1586	KIAA1586	10.6036	10.8347	-0.2311	-4.66324	0.005516	0.17561	chr6	57046532	57055797	+	NM_001286274; NM_001286275; NM_001286276; NM_020931; ENST00000370733; ENST00000488682; ENST00000545356; BC041125; OTTHUMT00000041033; OTTHUMT00000041034	57691	TC0600008346.hg.1	10.9012	10.4753	10.7769	10.7069	10.7949	10.5945	10.8306	10.5602	10.8889	10.6225	10.8155	10.6621
TBP	TATA box binding protein	9.21102	9.57128	-0.36027	-4.63258	0.0056705	0.17561	chr6	170554302	170572870	+	NM_001172085; NM_003194; ENST00000230354; ENST00000392092; ENST00000421512; ENST00000423353; ENST00000446829; ENST00000540980; ENST00000616883; BC109053; BC109054; BC110341; OTTHUMT00000043271; OTTHUMT00000043272; OTTHUMT00000043273; OTTHUMT00000043274	6908	TC0600010343.hg.1	9.61657	9.10869	9.58454	9.21612	9.45019	9.32123	9.68403	9.04141	9.57646	9.26982	9.51589	9.30882
LSM5	LSM5 homolog, U6 small nuclear RNA and mRNA degradation associated	8.93523	8.34957	0.58566	4.61341	0.0057698	0.17561	chr7	32485332	32495283	-	NM_001130710; NM_001139499; NM_012322; NR_024466; ENST00000223084; ENST00000409292; ENST00000409782; ENST00000409909; ENST00000409952; ENST00000409987; ENST00000410044; ENST00000450169; ENST00000468872; ENST00000480956; BC005938	23658	TC0700010678.hg.1	8.34227	8.993	8.29832	9.01417	8.40881	8.91521	8.62884	8.64664	8.23886	8.92501	8.18031	9.11731
OR2A7; ARHGEF34P	olfactory receptor, family 2, subfamily A, member 7; Rho guanine nucleotide exchange factor 34, pseudogene	9.1156	9.35673	-0.24113	-4.61701	0.0057509	0.17561	chr7	144258607	144286966	-	NM_001005328; NR_033942; ENST00000493325; BC136704; BC136711; OTTHUMT00000349979	401427; 728377	TC0700012909.hg.1	9.43919	9.09399	9.28391	9.21615	9.44465	9.2617	9.32882	8.90006	9.2933	9.06583	9.3505	9.15589
HTRA4	HtrA serine peptidase 4	5.0752	4.73683	0.33837	4.63595	0.0056533	0.17561	chr8	38974149	38988662	+	NM_153692; ENST00000302495; BC057765; OTTHUMT00000377077	203100	TC0800007366.hg.1	4.75331	5.09973	4.67021	5.07856	4.88067	4.98394	4.81897	5.00716	4.71618	5.08605	4.58165	5.19577
CA13	carbonic anhydrase XIII	8.66297	8.82421	-0.16123	-4.59729	0.0058547	0.17561	chr8	85245487	85284073	+	NM_198584; ENST00000321764; BC052602; OTTHUMT00000381066	377677	TC0800012323.hg.1	8.86004	8.62543	8.72911	8.69354	8.88934	8.67405	8.79759	8.68702	8.83304	8.71459	8.83612	8.5832
RECK	reversion-inducing-cysteine-rich protein with kazal motifs	7.27595	7.52944	-0.25349	-4.59445	0.0058698	0.17561	chr9	36036433	36124455	+	NM_021111; ENST00000377966; ENST00000475774; ENST00000479053; BC137093; OTTHUMT00000052409; OTTHUMT00000052410; OTTHUMT00000052411	8434	TC0900007113.hg.1	7.41397	7.29104	7.54562	7.28943	7.55521	7.19859	7.63544	7.19847	7.59015	7.32284	7.43625	7.35532
YIPF6	Yip1 domain family member 6	11.0746	11.2654	-0.19079	-4.60662	0.0058053	0.17561	chrX	68498323	68537285	+	NM_001195214; NM_173834; ENST00000374622; ENST00000374643; ENST00000451537; ENST00000462683; ENST00000462972; ENST00000470730; ENST00000496576; BC012469; OTTHUMT00000057016; OTTHUMT00000057017; OTTHUMT00000057018; OTTHUMT00000057019; OTTHUMT00000057020; OTTHUMT00000057021	286451	TC0X00007501.hg.1	11.2506	11.0131	11.2172	11.1767	11.3234	11.0163	11.2059	11.11	11.2842	11.0721	11.3112	11.0595
HMBS	hydroxymethylbilane synthase	5.20222	4.74055	0.46167	4.63527	0.0056568	0.17561	chr11	119084866	119093549	+	NM_000190; NM_001024382; NM_001258208; NM_001258209; ENST00000278715; ENST00000392841; ENST00000442944; ENST00000534956; ENST00000535253; ENST00000535793; ENST00000536185; ENST00000536813; ENST00000537841; ENST00000539045; ENST00000539986; ENST00000542044; ENST00000542345; ENST00000542729; ENST00000542822; ENST00000543090; ENST00000543543; ENST00000543821; ENST00000544182; ENST00000544360; ENST00…	3145	TC1100009238.hg.1	4.63546	5.33819	4.76124	5.13028	4.92704	5.06172	4.71379	5.24749	4.58221	5.335	4.82356	5.10068
GABARAPL1	GABA(A) receptor-associated protein like 1	12.7694	12.5172	0.25221	4.65632	0.0055505	0.17561	chr12	10212458	10223130	+	NM_031412; ENST00000266458; ENST00000421801; ENST00000535576; ENST00000537201; ENST00000539170; ENST00000539289; ENST00000539408; ENST00000540424; ENST00000541453; ENST00000541960; ENST00000542722; ENST00000543602; ENST00000544284; ENST00000545047; ENST00000545290; ENST00000545859; ENST00000545887; ENST00000546017; ENST00000629504; BC009309; BC028315; OTTHUMT00000399651; OTTHUMT00000399652; OTTHU…	23710	TC1200006787.hg.1	12.5367	12.9049	12.5519	12.6085	12.4922	12.8049	12.4861	12.8133	12.4467	12.7838	12.5897	12.7011
FAM234B	family with sequence similarity 234, member B	8.18408	8.60495	-0.42087	-4.626	0.0057043	0.17561	chr12	13044284	13142521	+	NM_020853; ENST00000197268; ENST00000416494; ENST00000535974; ENST00000537625; ENST00000540455; ENST00000541950; BC039267; BC132772; BC132774; OTTHUMT00000401007; OTTHUMT00000401008; OTTHUMT00000401009; OTTHUMT00000401010; OTTHUMT00000401011; OTTHUMT00000401063	57613	TC1200006905.hg.1	8.68433	8.16276	8.52371	8.28624	8.7177	7.99824	8.41885	8.27702	8.55543	8.23627	8.72968	8.14395
FAM222A	family with sequence similarity 222, member A	9.64308	9.95103	-0.30795	-4.63842	0.0056407	0.17561	chr12	109714228	109770507	+	NM_032829; ENST00000358906; ENST00000538780; ENST00000543653; BC037221; OTTHUMT00000403175; OTTHUMT00000403176; OTTHUMT00000403177	84915	TC1200008804.hg.1	10.0122	9.49836	9.88713	9.71363	9.9163	9.4819	9.79691	9.53114	10.1246	9.74976	9.96908	9.88369
NINJ2	ninjurin 2	6.63528	6.27163	0.36365	4.62805	0.0056938	0.17561	chr12	564296	663779	-	NM_001294345; NM_001294346; NM_016533; ENST00000305108; ENST00000397265; ENST00000433832; ENST00000537416; ENST00000542920; OTTHUMT00000206673; OTTHUMT00000397870; OTTHUMT00000397913; OTTHUMT00000398026; OTTHUMT00000398027; uc010sdr.2	4815	TC1200009558.hg.1	6.28374	6.63614	6.10642	6.74641	6.33626	6.61547	6.21503	6.68395	6.25913	6.63735	6.42921	6.49234
DCP1B	decapping mRNA 1B	11.3038	11.5118	-0.20801	-4.65734	0.0055454	0.17561	chr12	1946048	2004535	-	NM_152640; ENST00000280665; ENST00000535873; ENST00000536665; ENST00000537725; ENST00000540622; ENST00000541700; ENST00000543381; BC043437; OTTHUMT00000398244; OTTHUMT00000398245; OTTHUMT00000398246; OTTHUMT00000398247; OTTHUMT00000398248; OTTHUMT00000398249; OTTHUMT00000398250	196513	TC1200009590.hg.1	11.4273	11.3254	11.49	11.3635	11.5651	11.2325	11.5562	11.1995	11.513	11.3296	11.5191	11.3721
TMEM119	transmembrane protein 119	6.57779	6.25621	0.32157	4.6262	0.0057034	0.17561	chr12	108589846	108598320	-	NM_181724; ENST00000392806; ENST00000547567; ENST00000549031; ENST00000549447; BC096825; OTTHUMT00000403900; OTTHUMT00000403901; OTTHUMT00000403902; OTTHUMT00000403903	338773	TC1200011844.hg.1	6.31073	6.53049	6.35447	6.42605	6.21875	6.62887	6.18521	6.65127	6.30756	6.55375	6.16056	6.67629
ITFG2	integrin alpha FG-GAP repeat containing 2	9.98839	10.3002	-0.31178	-4.61257	0.0057741	0.17561	chr12	2812621	2830894	+	NM_018463; NR_130744; BC006552; BC013399; OTTHUMT00000253091; OTTHUMT00000398183; OTTHUMT00000398184; OTTHUMT00000398185; OTTHUMT00000398186; OTTHUMT00000398187; OTTHUMT00000398188; OTTHUMT00000398189; OTTHUMT00000398190; OTTHUMT00000398191	55846	TC1200012571.hg.1	10.2735	10.0306	10.3065	10.0211	10.1795	10.0611	10.3777	9.796	10.3939	9.96987	10.2697	10.0516
PAH	phenylalanine hydroxylase	7.16245	6.77823	0.38422	4.62032	0.0057337	0.17561	chr12	102836885	102917603	-	NM_000277; ENST00000307000; ENST00000548677; ENST00000548928; ENST00000549111; ENST00000549247; ENST00000550978; ENST00000551114; ENST00000551988; ENST00000553106; BC026251; OTTHUMT00000406692; OTTHUMT00000406693; OTTHUMT00000406694; OTTHUMT00000406695; OTTHUMT00000406696; OTTHUMT00000406697; OTTHUMT00000406698; OTTHUMT00000406700; OTTHUMT00000406702	5053	TC1200012832.hg.1	6.67927	7.02223	6.71941	7.33788	6.82185	7.26147	6.68676	7.27892	6.84415	7.01517	6.91795	7.05902
TNFSF13B	Transcript Identified by AceView, Entrez Gene ID(s) 10673	3.93807	4.86868	-0.93061	-4.63714	0.0056473	0.17561	chr13	108298431	108298590	+	TNFSF13B.hAug10-unspliced	-	TC1300007972.hg.1	4.71422	4.17692	4.50884	4.1549	4.69798	4.06783	4.93751	3.81383	5.14966	3.76134	5.20387	3.65361
TGDS	TDP-glucose 4,6-dehydratase	9.23425	9.42685	-0.1926	-4.59662	0.0058583	0.17561	chr13	94574051	94596275	-	NM_001304430; NM_014305; NR_130731; NR_130732; ENST00000261296; ENST00000470480; ENST00000498294; BC033675; OTTHUMT00000106904; OTTHUMT00000106905; OTTHUMT00000106906	23483	TC1300009492.hg.1	9.46011	9.26404	9.32011	9.27382	9.44484	9.22992	9.45546	9.19423	9.3877	9.28029	9.49286	9.1632
TMEM260	transmembrane protein 260	10.7655	11.1737	-0.40821	-4.6181	0.0057453	0.17561	chr14	56488354	56650606	+	NM_017799; ENST00000261556; ENST00000538838; ENST00000539559; ENST00000553335; ENST00000554981; ENST00000555046; ENST00000555497; ENST00000555905; ENST00000556079; ENST00000556422; ENST00000556648; ENST00000556810; ENST00000556929; ENST00000556975; ENST00000557626; ENST00000557657; BC121163; OTTHUMT00000276924; OTTHUMT00000411502; OTTHUMT00000411503; OTTHUMT00000411504; OTTHUMT00000411505; OTTHUM…	54916	TC1400007265.hg.1	11.0755	10.8078	11.1795	11.0077	11.2659	10.594	11.2717	10.6266	11.0478	10.8144	11.2018	10.7424
EMC9	ER membrane protein complex subunit 9	3.79618	3.3291	0.46708	4.63103	0.0056785	0.17561	chr14	24138959	24141588	-	NM_016049; ENST00000216799; ENST00000419198; ENST00000558045; ENST00000558200; ENST00000559101; ENST00000560403; ENST00000560600; BC002491; OTTHUMT00000071915; OTTHUMT00000071917; OTTHUMT00000415517; OTTHUMT00000415518; OTTHUMT00000415519; OTTHUMT00000415520; OTTHUMT00000415521; uc001wmi.3	51016	TC1400010720.hg.1	3.41264	3.68817	3.28564	3.86568	3.32398	3.79429	3.2888	3.82271	3.51737	3.63432	3.14615	3.9719
DEF8	differentially expressed in FDCP 8 homolog (mouse)	7.84295	8.14406	-0.30111	-4.64695	0.0055975	0.17561	chr16	89947925	89968060	+	NM_001242816; NM_001242817; NM_001242818; NM_001242819; NM_001242820; NM_001242821; NM_001242822; NM_017702; NM_207514; ENST00000268676; ENST00000418391; ENST00000561741; ENST00000561784; ENST00000561959; ENST00000562044; ENST00000562163; ENST00000562578; ENST00000562986; ENST00000563594; ENST00000563795; ENST00000563805; ENST00000563848; ENST00000564379; ENST00000564836; ENST00000566079; ENST000…	54849	TC1600008906.hg.1	8.04978	7.95214	8.13409	7.89775	8.21686	7.66876	8.1243	7.82432	8.21525	7.80519	8.12406	7.90954
FBXL16	F-box and leucine-rich repeat protein 16	7.98782	8.2637	-0.27588	-4.5905	0.0058909	0.17561	chr16	692498	705829	-	NM_153350; ENST00000324361; ENST00000397621; ENST00000562563; ENST00000562585; ENST00000562648; BC036680; OTTHUMT00000206851; OTTHUMT00000421459; OTTHUMT00000421460; OTTHUMT00000421461	146330	TC1600008973.hg.1	8.05878	8.00396	8.2787	8.09325	8.26659	7.87361	8.27419	7.80726	8.34518	8.09096	8.35877	8.05787
MRPS34	mitochondrial ribosomal protein S34	8.87781	8.60283	0.27498	4.60527	0.0058125	0.17561	chr16	1771890	1773155	-	NM_001300900; NM_023936; ENST00000177742; ENST00000397375; ENST00000569585; ENST00000613089; BC001182; OTTHUMT00000250506; OTTHUMT00000250507; OTTHUMT00000433511	65993	TC1600009063.hg.1	8.52397	8.93897	8.7109	8.84605	8.56976	8.93807	8.52671	8.96288	8.59838	8.76424	8.68726	8.81664
MAPK3	mitogen-activated protein kinase 3	13.4619	13.654	-0.19208	-4.63433	0.0056616	0.17561	chr16	30114105	30123506	-	NM_001040056; NM_001109891; NM_002746; ENST00000263025; ENST00000322266; ENST00000395199; ENST00000395200; ENST00000395202; ENST00000461737; ENST00000466521; ENST00000473431; ENST00000478356; ENST00000481230; ENST00000483869; ENST00000484663; ENST00000485579; ENST00000490298; ENST00000494643; BC013992; OTTHUMT00000255196; OTTHUMT00000255197; OTTHUMT00000268283; OTTHUMT00000268284; OTTHUMT00000268…	5595	TC1600009954.hg.1	13.6918	13.3542	13.6622	13.4821	13.6287	13.4554	13.5923	13.4966	13.7256	13.4417	13.6231	13.5412
GSDMA	gasdermin A	4.91435	4.52037	0.39398	4.62926	0.0056876	0.17561	chr17	39962973	39977766	+	NM_178171; ENST00000301659; ENST00000577447; BC109197; OTTHUMT00000446847; OTTHUMT00000446848; uc002htl.1	284110	TC1700007771.hg.1	4.54283	4.87599	4.54753	4.87163	4.44953	5.01956	4.65425	4.79225	4.55549	4.84266	4.37259	5.08404
HAP1	huntingtin-associated protein 1	10.3058	9.78434	0.52143	4.59934	0.0058438	0.17561	chr17	41717742	41734646	-	NM_001079870; NM_001079871; NM_177977; ENST00000310778; ENST00000341193; ENST00000347901; ENST00000393939; ENST00000442364; ENST00000455021; ENST00000458656; OTTHUMT00000257418; OTTHUMT00000257419; OTTHUMT00000257420; OTTHUMT00000257421; OTTHUMT00000257422; OTTHUMT00000389618; OTTHUMT00000389619	9001	TC1700010684.hg.1	9.79564	10.1995	9.86855	10.3237	9.68507	10.3775	9.73506	10.3382	9.62101	10.5137	10.0007	10.0821
MEIOC	meiosis specific with coiled-coil domain	4.28879	3.66922	0.61957	4.60935	0.005791	0.17561	chr17	44656394	44675799	+	NM_001145080; ENST00000409122; ENST00000409464; ENST00000425535; ENST00000432494; ENST00000456912; BC035159; BC132822; BC136642; OTTHUMT00000329170; OTTHUMT00000329171; OTTHUMT00000329173; OTTHUMT00000329174; OTTHUMT00000329175	284071	TC1700012265.hg.1	3.92728	4.03295	3.7897	4.11543	3.55114	4.45917	3.53695	4.43962	3.61813	4.34255	3.59214	4.343
LONP1	lon peptidase 1, mitochondrial	8.06384	7.72355	0.34029	4.6482	0.0055912	0.17561	chr19	5691834	5720572	-	NM_001276479; NM_001276480; NM_004793; NR_076392; ENST00000360614; ENST00000540670; ENST00000585374; ENST00000586617; ENST00000587365; ENST00000587552; ENST00000588589; ENST00000589473; ENST00000590206; ENST00000590511; ENST00000590558; ENST00000590728; ENST00000590729; ENST00000591321; ENST00000593119; BC000235; OTTHUMT00000451661; OTTHUMT00000451662; OTTHUMT00000451663; OTTHUMT00000451666; OTTH…	9361	TC1900009396.hg.1	7.82799	8.0208	7.63592	8.0713	7.83683	7.902	7.72572	8.07805	7.64133	8.18625	7.67351	8.12464
CLEC4G	C-type lectin domain family 4, member G	6.17804	5.88743	0.29061	4.6442	0.0056114	0.17561	chr19	7728957	7733906	-	NM_001244856; NM_198492; ENST00000328853; ENST00000598081; ENST00000599020; ENST00000620128; BC093691; BC093693; BC143309; OTTHUMT00000461989; OTTHUMT00000461990; OTTHUMT00000462542; uc002mhp.4	339390	TC1900009492.hg.1	5.97918	6.07922	5.9692	6.1289	5.83828	6.19348	5.80591	6.34027	5.86123	6.14539	5.87075	6.18096
GEMIN7	gem nuclear organelle associated protein 7	5.36594	4.91565	0.45029	4.66311	0.0055166	0.17561	chr19	45079195	45091524	+	NM_001007269; NM_001007270; NM_024707; ENST00000270257; ENST00000391951; ENST00000591607; ENST00000591747; ENST00000592351; BC007793	79760	TC1900011764.hg.1	5.00183	5.33227	4.82507	5.52042	4.89119	5.38101	4.97873	5.30924	4.70135	5.43609	5.09572	5.21661
RABL2B	RAB, member of RAS oncogene family-like 2B	10.2471	10.5695	-0.3224	-4.58857	0.0059013	0.17561	chr22	50767492	50783663	-	NM_001003789; NM_001130919; NM_001130920; NM_001130921; NM_001130922; NM_001130923; NM_007081; BC014879; BC024281; OTTHUMT00000316606; OTTHUMT00000316607; OTTHUMT00000316608; OTTHUMT00000316609; OTTHUMT00000316611; OTTHUMT00000316612; OTTHUMT00000316613; OTTHUMT00000316614; OTTHUMT00000316615; OTTHUMT00000316616; OTTHUMT00000349055; OTTHUMT00000349056; OTTHUMT00000349057; OTTHUMT00000349058	11158	TC2200009180.hg.1	10.6123	10.2176	10.4622	10.3608	10.609	10.1646	10.6145	10.1722	10.6528	10.2033	10.466	10.364
APOBEC3F	apolipoprotein B mRNA editing enzyme, catalytic polypeptide-like 3F	8.95815	9.29769	-0.33954	-4.59039	0.0058915	0.17561	chr22	39040604	39055970	+	NM_001006666; NM_145298; ENST00000308521; ENST00000381565; ENST00000476513; ENST00000491387; BC038808; OTTHUMT00000321216; OTTHUMT00000321217; OTTHUMT00000321218; OTTHUMT00000335141	200316	TC2200009273.hg.1	9.34062	8.98682	9.11563	9.03096	9.3272	8.9433	9.37379	8.88538	9.41673	8.8615	9.21219	9.04095
FBL	fibrillarin	11.1191	10.8271	0.29197	4.61069	0.0057839	0.17561	-	NA	NA	-	ENST00000629982	2091	TSUnmapped00000380.hg.1	10.8592	11.2566	10.8272	11.1447	10.9024	10.9734	10.8868	11.0151	10.6983	11.1362	10.7889	11.1886
ADAMTS13	ADAM metallopeptidase with thrombospondin type 1 motif 13	5.40667	4.94368	0.46299	4.6641	0.0055117	0.17561	-	NA	NA	-	ENST00000630465	11093	TSUnmapped00000675.hg.1	4.95388	5.47634	5.03599	5.31988	4.70558	5.63484	5.00318	5.33671	4.95908	5.34705	5.00439	5.32523
LYSMD3	LysM, putative peptidoglycan-binding, domain containing 3	11.7084	12.0514	-0.34295	-4.5825	0.005934	0.17603	chr5	90515611	90529584	-	NM_001286812; NM_198273; ENST00000315948; ENST00000453259; ENST00000500869; ENST00000509384; BC136740; BC136741; OTTHUMT00000369986; OTTHUMT00000369987; OTTHUMT00000369989; OTTHUMT00000369990	116068	TC0500011435.hg.1	11.9275	11.7972	12.0623	11.7152	12.0056	11.825	12.133	11.5882	12.021	11.7373	12.159	11.5877
SCAF4	SR-related CTD-associated factor 4	12.7461	13.1209	-0.37484	-4.58306	0.0059309	0.17603	chr21	31671000	31732118	-	NM_001145444; NM_001145445; NM_020706; ENST00000286835; ENST00000399804; ENST00000434667; ENST00000467731; ENST00000472318; ENST00000485790; BC014921; BC043353; BC052286; BC064990; OTTHUMT00000192659; OTTHUMT00000192660; OTTHUMT00000192661; OTTHUMT00000192662; OTTHUMT00000192663; OTTHUMT00000468466	57466	TC2100007935.hg.1	13.2687	12.531	13.0652	12.8413	13.1723	12.6986	13.0262	12.8066	13.0921	12.8054	13.1008	12.7935
RNF223	ring finger protein 223	6.97928	6.60603	0.37325	4.58022	0.0059463	0.17615	chr1	1070966	1074307	-	NM_001205252; ENST00000453464; OTTHUMT00000470774	401934	TC0100012441.hg.1	6.62319	6.98514	6.52219	7.0157	6.69656	6.89093	6.46329	7.16173	6.70425	6.86527	6.6267	6.9569
IYD	iodotyrosine deiodinase	3.58691	3.8993	-0.31238	-4.57257	0.0059879	0.17622	chr6	150368892	150405969	+	NM_001164694; NM_001164695; NM_203395; ENST00000229447; ENST00000344419; ENST00000367335; ENST00000392255; ENST00000392256; ENST00000422583; ENST00000425615; ENST00000500320; ENST00000546121; BC056253; OTTHUMT00000043754; OTTHUMT00000396980; OTTHUMT00000396981; OTTHUMT00000396982; OTTHUMT00000396983; OTTHUMT00000396984; OTTHUMT00000396985; OTTHUMT00000396986; OTTHUMT00000396987	389434	TC0600009836.hg.1	3.8047	3.60319	4.04703	3.50419	3.94671	3.6273	3.76857	3.70931	3.92873	3.51782	3.90005	3.55968
CYP39A1	cytochrome P450, family 39, subfamily A, polypeptide 1	5.5672	4.70933	0.85787	4.5723	0.0059894	0.17622	chr6	46549580	46652830	-	NM_001278738; NM_001278739; NM_016593; ENST00000275016; ENST00000476076; ENST00000480804; ENST00000489657; ENST00000619708; BC010358; OTTHUMT00000040787; OTTHUMT00000040788; OTTHUMT00000040789; OTTHUMT00000040790	51302	TC0600011948.hg.1	5.04806	5.24369	4.68835	5.59355	4.59295	5.76169	4.41989	5.8448	4.60204	5.61345	4.9047	5.34603
GRAMD1B	GRAM domain containing 1B	4.1027	4.43501	-0.3323	-4.57641	0.005967	0.17622	chr11	123454398	123460410	+	ENST00000525757; OTTHUMT00000387402	57476	TC1100013108.hg.1	4.52102	3.98181	4.26166	4.19093	4.5112	4.0626	4.36702	4.18533	4.51806	4.08305	4.43107	4.11249
ATP2B1	ATPase, Ca++ transporting, plasma membrane 1	10.8213	11.2369	-0.41567	-4.57409	0.0059796	0.17622	chr12	89588049	89709300	-	NM_001001323; NM_001682; ENST00000261173; ENST00000359142; ENST00000393164; ENST00000428670; ENST00000549585; ENST00000549727; ENST00000550716; ENST00000551009; ENST00000551310; ENST00000552275; OTTHUMT00000406652; OTTHUMT00000406653; OTTHUMT00000406654; OTTHUMT00000406655; OTTHUMT00000406656; OTTHUMT00000406657; OTTHUMT00000406658; OTTHUMT00000406659; OTTHUMT00000406660	490	TC1200011474.hg.1	11.347	10.6374	11.2926	10.8266	11.1425	10.888	11.0596	10.9626	11.3332	10.7446	11.2467	10.8684
SETDB2	SET domain, bifurcated 2	7.3441	7.68457	-0.34048	-4.57225	0.0059896	0.17622	chr13	49444293	49495003	+	NM_001160308; NM_031915; ENST00000258672; ENST00000317257; ENST00000354234; ENST00000481439; ENST00000611815; BC047434; OTTHUMT00000044925; OTTHUMT00000044926; OTTHUMT00000044927	83852	TC1300007164.hg.1	7.6372	7.38638	7.77258	7.18557	7.64735	7.34138	7.58658	7.42471	7.83327	7.28739	7.63046	7.43915
PIGT	phosphatidylinositol glycan anchor biosynthesis class T	12.6963	12.9021	-0.20579	-4.56998	0.006002	0.17634	chr20	45416067	45426245	+	NM_001184728; NM_001184729; NM_001184730; NM_015937; NR_047691; NR_047692; NR_047693; NR_047694; NR_047695; ENST00000279035; ENST00000279036; ENST00000372689; ENST00000432270; ENST00000455050; ENST00000543458; ENST00000545755; BC015022; BC136827; BC136828; OTTHUMT00000079434; OTTHUMT00000079435; OTTHUMT00000470278; OTTHUMT00000470280; OTTHUMT00000470281; OTTHUMT00000470282; OTTHUMT00000474004	51604	TC2000007488.hg.1	12.8063	12.5831	12.8046	12.7843	12.8732	12.7239	12.908	12.6887	13.0127	12.6861	13.0078	12.7117
C2orf76	chromosome 2 open reading frame 76	7.5134	7.87772	-0.36431	-4.56361	0.006037	0.17698	chr2	119302225	119366828	-	NM_001017927; ENST00000334816; ENST00000409466; ENST00000409523; ENST00000409877; ENST00000414534; ENST00000498049; BC047365; BC105805; BC126395; BC126397; BC144012; BC171737; OTTHUMT00000330582; OTTHUMT00000330583; OTTHUMT00000330584; OTTHUMT00000330585; OTTHUMT00000330586; OTTHUMT00000330587; uc002tls.2; uc010flf.1	130355	TC0200014029.hg.1	7.82391	7.65941	7.93356	7.46609	7.87066	7.49501	7.87772	7.45083	7.99079	7.35403	7.76966	7.65504
AMMECR1L	AMMECR1 like	8.62662	8.87568	-0.24906	-4.56302	0.0060403	0.17698	chr2	127861630	127885940	-	NM_001199140; NM_031445; ENST00000272647; ENST00000393001; BC016181; BC078174; OTTHUMT00000254392	83607	TC0200014190.hg.1	8.85928	8.59346	8.85693	8.59826	8.91549	8.58182	8.77391	8.78885	8.92446	8.61374	8.92403	8.58358
NRG1	neuregulin 1	8.39569	8.75927	-0.36358	-4.55894	0.0060628	0.1774	chr8	31639386	32767959	+	NM_001159995; NM_001159996; NM_001159999; NM_001160001; NM_001160002; NM_001160004; NM_001160005; NM_001160007; NM_001160008; NM_004495; NM_013956; NM_013957; NM_013958; NM_013959; NM_013960; NM_013962; NM_013964; ENST00000287842; ENST00000356819; ENST00000405005; ENST00000517967; ENST00000518084; ENST00000518104; ENST00000518206; ENST00000519240; ENST00000519301; ENST00000520407; ENST00000520502…	3084	TC0800007221.hg.1	8.76113	8.17956	8.65907	8.61686	8.79545	8.42494	8.81397	8.27253	8.79987	8.42692	8.72612	8.45332
RIC8B	RIC8 guanine nucleotide exchange factor B	9.67449	9.4978	0.17669	4.55747	0.0060709	0.1774	chr12	106774595	106889316	+	NM_018157; ENST00000355478; ENST00000392837; ENST00000392839; ENST00000462949; ENST00000470628; ENST00000470960; ENST00000546449; ENST00000548914; ENST00000549643; ENST00000550215; ENST00000551756; ENST00000552619; BC034220; BC132689; BC144056; OTTHUMT00000291393; OTTHUMT00000291394; OTTHUMT00000291395; OTTHUMT00000291396; OTTHUMT00000291397; OTTHUMT00000291398; OTTHUMT00000406960; OTTHUMT0000040…	55188	TC1200008734.hg.1	9.5315	9.56091	9.45327	9.70957	9.46951	9.77127	9.52768	9.69584	9.50284	9.64635	9.50197	9.66299
TBC1D23	TBC1 domain family, member 23	12.1282	12.315	-0.18679	-4.54978	0.0061137	0.17755	chr3	100260817	100325252	+	NM_001199198; NM_018309; ENST00000344949; ENST00000394144; ENST00000471098; ENST00000471273; ENST00000475134; ENST00000484231; ENST00000485687; ENST00000486274; ENST00000496167; BC020955; OTTHUMT00000353149; OTTHUMT00000353150; OTTHUMT00000353151; OTTHUMT00000353152; OTTHUMT00000353153; OTTHUMT00000353154; OTTHUMT00000353155; OTTHUMT00000353156; OTTHUMT00000353157	55773	TC0300008142.hg.1	12.3202	12.0844	12.2722	12.1577	12.2687	12.1815	12.395	12.0888	12.3788	12.0935	12.2553	12.1636
C4orf45	chromosome 4 open reading frame 45	4.41294	4.20748	0.20547	4.55162	0.0061034	0.17755	chr4	158893134	159038760	-	NM_152543; ENST00000434826; ENST00000505647; ENST00000508011; OTTHUMT00000366636; OTTHUMT00000366637; OTTHUMT00000367385	152940	TC0400012257.hg.1	4.26627	4.33593	4.2712	4.36173	4.1407	4.47667	4.16704	4.4827	4.19754	4.41933	4.20211	4.40128
PCNXL3	pecanex-like 3 (Drosophila)	8.16701	8.54608	-0.37907	-4.55196	0.0061016	0.17755	chr11	65615773	65637439	+	NM_032223; ENST00000355703; ENST00000439247; ENST00000530174; ENST00000531045; ENST00000531280; OTTHUMT00000390321; OTTHUMT00000390322; OTTHUMT00000390323; OTTHUMT00000390324; OTTHUMT00000390325	399909	TC1100008029.hg.1	8.47944	8.23444	8.58835	8.15579	8.66503	7.95856	8.56642	8.14055	8.54864	8.18461	8.42863	8.32814
GJB2	gap junction protein beta 2	5.75039	5.40479	0.3456	4.54909	0.0061176	0.17755	chr13	20187465	20192975	-	NM_004004; ENST00000382844; ENST00000382848; BC017048; BC071703	2706	TC1300008249.hg.1	5.28386	5.87996	5.46123	5.54172	5.42467	5.8266	5.38781	5.86674	5.48407	5.69835	5.38711	5.68898
NPRL3	NPR3-like, GATOR1 complex subunit	8.6597	9.06487	-0.40517	-4.5542	0.0060891	0.17755	chr16	84271	138860	-	NM_001039476; NM_001077350; NM_001243247; NM_001243248; NM_001243249; ENST00000399953; ENST00000419636; ENST00000422814; ENST00000456528; ENST00000457916; ENST00000464069; ENST00000468260; ENST00000473674; ENST00000483663; ENST00000610509; ENST00000611875; ENST00000620134; ENST00000621703; ENST00000622194; BC004185; BC012825; OTTHUMT00000134299; OTTHUMT00000134300; OTTHUMT00000134413; OTTHUMT0000…	8131	TC1600008928.hg.1	9.0217	8.60557	8.862	8.8571	9.07315	8.61476	9.0613	8.6935	9.20743	8.57586	9.16361	8.6114
RAPGEF4	Rap guanine nucleotide exchange factor 4	7.21417	6.97751	0.23666	4.53465	0.006199	0.17759	chr2	172735274	173052893	+	NM_001100397; NM_001282899; NM_001282900; NM_001282901; NM_007023; ENST00000397081; ENST00000397085; ENST00000397087; ENST00000409036; ENST00000459852; ENST00000464976; ENST00000466030; ENST00000473003; ENST00000473043; ENST00000473182; ENST00000484331; ENST00000484645; ENST00000535187; ENST00000538974; ENST00000540783; BC024004; BC040183; OTTHUMT00000257864; OTTHUMT00000257865; OTTHUMT0000025786…	11069	TC0200009982.hg.1	6.93837	7.27069	7.00322	7.20506	6.95564	7.20757	7.0924	7.09431	6.89379	7.25114	6.98161	7.25622
STXBP5L	syntaxin binding protein 5-like	10.3312	10.6159	-0.28471	-4.53465	0.006199	0.17759	chr3	120908072	121424761	+	NM_001308330; NM_014980; ENST00000273666; ENST00000461772; ENST00000471262; ENST00000471454; ENST00000472879; ENST00000492541; ENST00000495504; ENST00000497029; OTTHUMT00000355256; OTTHUMT00000355284; OTTHUMT00000355285; OTTHUMT00000355545; OTTHUMT00000355546; OTTHUMT00000355547; OTTHUMT00000355548; OTTHUMT00000355549	9515	TC0300008524.hg.1	10.5773	10.2962	10.7153	10.4242	10.5386	10.3072	10.4569	10.3237	10.8154	10.2399	10.5921	10.3961
DPYSL3	dihydropyrimidinase-like 3	8.06877	7.69642	0.37235	4.53745	0.0061831	0.17759	chr5	147390808	147510056	-	NM_001197294; NM_001387; ENST00000343218; ENST00000398514; ENST00000504965; ENST00000507309; ENST00000508042; ENST00000512722; ENST00000519672; ENST00000520473; ENST00000523458; BC039006; BC077077; OTTHUMT00000373421; OTTHUMT00000373422; OTTHUMT00000373423; OTTHUMT00000373424; OTTHUMT00000373425; OTTHUMT00000373426; OTTHUMT00000377410; OTTHUMT00000377411; OTTHUMT00000377412	1809	TC0500012388.hg.1	7.71355	7.87772	7.54665	8.21872	7.68889	7.98985	7.80757	8.13111	7.64502	8.2063	7.77682	7.98891
FAM120B	family with sequence similarity 120B	7.17857	7.48054	-0.30197	-4.53766	0.006182	0.17759	chr6	170290703	170407071	+	NM_001286379; NM_001286380; NM_001286381; ENST00000476287; ENST00000496635; ENST00000537664; ENST00000625626; ENST00000630384; BC012177; OTTHUMT00000043259; OTTHUMT00000043260; OTTHUMT00000482895; OTTHUMT00000482896; OTTHUMT00000482897	84498	TC0600010331.hg.1	7.48018	7.15954	7.43445	7.22418	7.52283	7.06331	7.52546	7.12863	7.54578	7.14091	7.37454	7.35486
GNG11	guanine nucleotide binding protein (G protein), gamma 11	5.16211	4.7586	0.40351	4.54321	0.0061506	0.17759	chr7	93921699	93928610	+	NM_004126; ENST00000248564; BC009709; OTTHUMT00000254719	2791	TC0700008351.hg.1	4.69543	5.276	4.87268	4.99733	4.74213	5.13345	4.83652	5.13586	4.60305	5.33097	4.80179	5.09903
SLC20A2	solute carrier family 20 (phosphate transporter), member 2	12.0332	12.2976	-0.26436	-4.54425	0.0061447	0.17759	chr8	42416462	42542213	-	NM_001257180; NM_001257181; NM_006749; ENST00000342228; ENST00000517366; ENST00000518384; ENST00000518660; ENST00000518717; ENST00000519463; ENST00000520179; ENST00000520262; ENST00000521455; ENST00000522401; ENST00000522707; ENST00000523340; ENST00000524211; ENST00000524237; BC028600; OTTHUMT00000377578; OTTHUMT00000377579; OTTHUMT00000377580; OTTHUMT00000377581; OTTHUMT00000377582; OTTHUMT00000…	6575	TC0800010285.hg.1	12.3474	11.9353	12.2042	12.0968	12.3104	12.1306	12.2291	12.1054	12.3408	11.9772	12.3535	11.9539
COLCA2	colorectal cancer associated 2	7.51056	7.09481	0.41574	4.53793	0.0061804	0.17759	chr11	111298546	111308735	+	NM_001136105; NM_001271457; NM_001271458; ENST00000398035; ENST00000526216; ENST00000528846; ENST00000610738; ENST00000614153; OTTHUMT00000390990; OTTHUMT00000390991; OTTHUMT00000390992	120376	TC1100009016.hg.1	7.11553	7.64765	6.86005	7.61963	7.10476	7.6056	7.13325	7.45941	7.19473	7.36112	7.16057	7.36994
KCNA1	potassium channel, voltage gated shaker related subfamily A, member 1	3.9746	3.685	0.2896	4.54106	0.0061627	0.17759	chr12	4909905	4931361	+	NM_000217; ENST00000382545; ENST00000541095; ENST00000543874; BC101733; BC112180; OTTHUMT00000103343; OTTHUMT00000398922; OTTHUMT00000398923	3736	TC1200006570.hg.1	3.68222	3.9415	3.59753	4.11767	3.68831	3.97428	3.65456	4.00373	3.68939	3.97652	3.79799	3.83388
OXGR1	oxoglutarate (alpha-ketoglutarate) receptor 1	5.8944	5.75225	0.14215	4.53842	0.0061776	0.17759	chr13	96985719	96994730	-	NM_080818; ENST00000298440; ENST00000541038; ENST00000541518; ENST00000543457; BC103881; BC103882; BC103883; OTTHUMT00000045521; OTTHUMT00000396433; OTTHUMT00000396434; OTTHUMT00000396435; uc001vmx.1	27199	TC1300009538.hg.1	5.72351	5.85692	5.80402	5.93429	5.65358	5.79895	5.6395	5.90959	5.85242	5.99731	5.84047	5.86936
CA5A	carbonic anhydrase VA, mitochondrial	3.71055	3.27689	0.43365	4.53269	0.0062102	0.17759	chr16	87881546	87936529	-	NM_001739; ENST00000309893; ENST00000566402; ENST00000568801; BC137405; BC137411; OTTHUMT00000269164; OTTHUMT00000430440; OTTHUMT00000430466	763	TC1600011190.hg.1	3.23046	3.71726	3.31979	3.69515	3.45952	3.5638	3.24281	3.77352	3.32868	3.63381	3.0801	3.87974
CCER2	coiled-coil glutamate rich protein 2	10.3265	9.75346	0.57307	4.53278	0.0062096	0.17759	chr19	38908980	38912158	-	NM_001243212; ENST00000571838; ENST00000571845; OTTHUMT00000436600; OTTHUMT00000436601	643669	TC1900010633.hg.1	9.93771	10.1492	9.76891	10.3318	9.76495	10.321	9.8953	10.1845	9.48854	10.5422	9.66533	10.4304
PUM1	pumilio RNA binding family member 1	12.0803	12.3338	-0.25347	-4.52037	0.0062807	0.17773	chr1	30931506	31065991	-	NM_001020658; NM_014676; ENST00000257075; ENST00000373741; ENST00000373742; ENST00000373747; ENST00000424085; ENST00000426105; ENST00000440538; ENST00000471894; ENST00000480602; ENST00000490546; ENST00000498419; ENST00000498627; ENST00000524516; ENST00000525843; ENST00000525948; ENST00000525997; ENST00000526128; ENST00000526215; ENST00000527498; ENST00000529846; ENST00000530669; ENST00000531867; …	9698	TC0100013548.hg.1	12.3667	12.0356	12.3701	12.0116	12.3458	12.037	12.3579	12.0805	12.2064	12.2242	12.356	12.0932
C1orf204	chromosome 1 open reading frame 204	6.20109	5.68798	0.51311	4.5232	0.0062644	0.17773	chr1	159834474	159855347	-	NM_001134233; ENST00000368102; ENST00000491974; ENST00000621242; OTTHUMT00000085976; OTTHUMT00000085977; uc001fug.1	284677	TC0100018513.hg.1	5.93968	6.053	5.63015	6.2377	5.52243	6.42886	5.57881	6.21903	5.67472	6.18825	5.78208	6.07967
MRPL19	mitochondrial ribosomal protein L19	6.59704	6.68119	-0.08415	-4.49898	0.0064056	0.17773	chr2	75646783	75690851	+	NM_014763; ENST00000358788; ENST00000393909; ENST00000409374; ENST00000453233; ENST00000476622; ENST00000492255; ENST00000493686; BC030144; OTTHUMT00000252256; OTTHUMT00000328722; OTTHUMT00000328723; OTTHUMT00000328724; OTTHUMT00000328725; OTTHUMT00000328726; OTTHUMT00000328727	9801	TC0200008128.hg.1	6.70529	6.5903	6.6943	6.63863	6.70964	6.56943	6.65602	6.56773	6.63071	6.62037	6.6912	6.59578
ASXL2	additional sex combs like transcriptional regulator 2	11.5228	11.8885	-0.3657	-4.51616	0.0063051	0.17773	chr2	25737692	25878466	-	NM_018263; ENST00000336112; ENST00000404843; ENST00000497092; BC042999; OTTHUMT00000325594; OTTHUMT00000325595	55252	TC0200016645.hg.1	11.928	11.4252	11.7935	11.6325	12.0192	11.358	11.8444	11.5472	11.8258	11.6649	11.92	11.509
TRIM42	tripartite motif containing 42	3.45808	3.20406	0.25402	4.49967	0.0064015	0.17773	chr3	140678024	140701150	+	NM_152616; ENST00000286349; BC130472; BC130474; OTTHUMT00000359531	287015	TC0300008985.hg.1	3.20916	3.42169	3.12185	3.55328	3.29132	3.3706	3.14961	3.52676	3.18399	3.477	3.26844	3.39917
PTPN13	protein tyrosine phosphatase, non-receptor type 13 (APO-1/CD95 (Fas)-associated phosphatase)	10.6138	10.8565	-0.24267	-4.50448	0.0063732	0.17773	chr4	86594315	86815175	+	NM_006264; NM_080683; NM_080684; NM_080685; ENST00000316707; ENST00000411767; ENST00000427191; ENST00000436978; ENST00000502971; ENST00000507902; ENST00000508063; ENST00000511105; ENST00000511467; BC140777	5783	TC0400008041.hg.1	10.8336	10.555	10.8833	10.6806	10.8676	10.5762	10.8093	10.5831	10.9693	10.5394	10.7756	10.7484
SPATA5	spermatogenesis associated 5	8.04068	8.33945	-0.29877	-4.51323	0.0063221	0.17773	chr4	122923070	123319450	+	NM_145207; ENST00000274008; ENST00000422835; BC048217; OTTHUMT00000256714; OTTHUMT00000363996	166378	TC0400008620.hg.1	8.3917	7.94911	8.28806	8.14152	8.45769	7.90477	8.28744	8.11287	8.29347	8.04536	8.31837	8.09047
ELL2	elongation factor, RNA polymerase II, 2	16.7017	16.8669	-0.1652	-4.51476	0.0063132	0.17773	chr5	95885098	95962071	-	NM_012081; ENST00000237853; ENST00000505584; ENST00000506628; ENST00000508694; ENST00000508757; ENST00000513343; ENST00000515020; BC028412; OTTHUMT00000242846; OTTHUMT00000370237; OTTHUMT00000370238; OTTHUMT00000370239; OTTHUMT00000370240; OTTHUMT00000370242; OTTHUMT00000370243; uc003klr.4	22936	TC0500011502.hg.1	16.9109	16.668	16.8091	16.7681	16.8484	16.6826	16.8312	16.7167	16.855	16.7174	16.9467	16.6575
YWHAG	Memczak2013 ALT_ACCEPTOR, ALT_DONOR, coding, INTERNAL, intronic best transcript NM_012479	6.71658	7.03549	-0.31891	-4.49919	0.0064043	0.17773	chr7	76347295	76350834	-	hsa_circ_0001719	-	TC0700011571.hg.1	7.07415	6.50427	6.99631	6.72907	6.92516	6.88001	7.02882	6.73614	7.09131	6.76879	7.0972	6.68121
OR10AC1	olfactory receptor, family 10, subfamily AC, member 1 (gene/pseudogene) [Source:HGNC Symbol;Acc:HGNC:14758]	5.68864	5.31299	0.37564	4.51953	0.0062856	0.17773	chr7	143510933	143511911	-	uc064iwk.1	-	TC0700012889.hg.1	5.38784	5.60607	5.18666	5.83087	5.31483	5.69482	5.40795	5.59151	5.38416	5.61036	5.19651	5.79819
ADAM9	ADAM metallopeptidase domain 9	11.7667	11.5702	0.19647	4.51887	0.0062894	0.17773	chr8	38996869	39105260	+	NM_003816; NR_027638; NR_027639; ENST00000379917; ENST00000463437; ENST00000466936; ENST00000468065; ENST00000481058; ENST00000481513; ENST00000481873; ENST00000484143; ENST00000487273; BC126406; BC143923; OTTHUMT00000357291; OTTHUMT00000357292; OTTHUMT00000357293; OTTHUMT00000357294; OTTHUMT00000357295; OTTHUMT00000357296; OTTHUMT00000357297; OTTHUMT00000357298; OTTHUMT00000377483	8754	TC0800007367.hg.1	11.6417	11.8212	11.4497	11.7496	11.6058	11.9348	11.6196	11.8305	11.5264	11.6252	11.5779	11.6387
ZFAND5	zinc finger, AN1-type domain 5	13.2688	13.0605	0.20831	4.5248	0.0062553	0.17773	chr9	72351425	72365247	-	NM_001102420; NM_001102421; NM_001278243; NM_001278244; NM_001278245; NM_006007; ENST00000237937; ENST00000343431; ENST00000376956; ENST00000376960; ENST00000376962; ENST00000471197; ENST00000487330; ENST00000488164; BC011018; BC027707; BC073131	7763	TC0900010404.hg.1	13.0956	13.2706	12.9761	13.2371	13.0109	13.4021	13.0943	13.3264	13.0864	13.1886	13.0998	13.1881
RPGR	retinitis pigmentosa GTPase regulator	8.42253	8.81612	-0.39359	-4.52689	0.0062433	0.17773	chrX	38269163	38327564	-	NM_000328; NM_001034853; ENST00000318842; ENST00000339363; ENST00000378505; ENST00000464437; ENST00000470183; ENST00000474584; ENST00000476559; ENST00000482855; ENST00000494707; ENST00000494841; OTTHUMT00000056234; OTTHUMT00000056235; OTTHUMT00000056236; OTTHUMT00000056237; OTTHUMT00000056239; OTTHUMT00000056240; OTTHUMT00000355886; OTTHUMT00000355887; OTTHUMT00000355888	6103	TC0X00009387.hg.1	8.88442	8.40477	8.76769	8.50451	8.99884	8.28278	8.72338	8.51644	8.66266	8.48709	8.85974	8.33957
DYRK2	dual specificity tyrosine-(Y)-phosphorylation regulated kinase 2	8.06591	8.29661	-0.23069	-4.51171	0.006331	0.17773	chr12	67648338	67665406	+	NM_003583; NM_006482; ENST00000319833; ENST00000344096; ENST00000393555; ENST00000537632; ENST00000542503; ENST00000543747; BC005809; BC006375; OTTHUMT00000402217; OTTHUMT00000402218; OTTHUMT00000402219; OTTHUMT00000402220; OTTHUMT00000402221; OTTHUMT00000402222	8445	TC1200008081.hg.1	8.31276	8.09299	8.18059	8.15492	8.36976	7.97621	8.32734	8.04941	8.31113	8.01624	8.27806	8.10572
DZIP1	Transcript Identified by AceView, Entrez Gene ID(s) 22873	7.1907	6.76661	0.42409	4.50213	0.006387	0.17773	chr13	95601365	95601800	-	DZIP1.qAug10-unspliced	-	TC1300009515.hg.1	6.60889	7.24069	6.67455	7.28484	6.76569	7.22808	6.93936	7.06302	6.91534	7.06382	6.69583	7.26376
FBXO33	F-box protein 33	6.87251	7.30926	-0.43675	-4.50016	0.0063986	0.17773	chr14	39396373	39432500	-	NM_203301; ENST00000298097; ENST00000554190; ENST00000554932; BC053537; BC068566; OTTHUMT00000276769; OTTHUMT00000409986; OTTHUMT00000409987	254170	TC1400009016.hg.1	7.19742	6.91795	7.41771	6.83205	7.4647	6.65205	7.1516	6.9731	7.3581	6.87184	7.26605	6.98808
SLC51B	solute carrier family 51, beta subunit	3.86927	3.64081	0.22846	4.51311	0.0063228	0.17773	chr15	65045370	65053396	+	NM_178859; ENST00000334287; BC103842; BC103843; BC103844; OTTHUMT00000256783; uc002aog.3	123264	TC1500007583.hg.1	3.68695	3.74012	3.64268	3.95154	3.62902	3.85014	3.57548	3.97989	3.63155	3.87769	3.6792	3.81623
EMC7	ER membrane protein complex subunit 7	11.061	10.7006	0.36035	4.51787	0.0062952	0.17773	chr15	34084017	34101948	-	NM_020154; ENST00000256545; ENST00000527822; ENST00000528949; ENST00000532113; BC104934; BC104936; OTTHUMT00000251519; OTTHUMT00000387961; OTTHUMT00000387962; OTTHUMT00000387963	56851	TC1500008978.hg.1	10.5927	11.3128	10.6717	11.1137	10.7313	11.0325	10.7303	10.9639	10.7324	10.9296	10.7453	11.0132
MAN2C1	mannosidase, alpha, class 2C, member 1	7.84553	7.48847	0.35706	4.52485	0.006255	0.17773	chr15	75355792	75368630	-	NM_001256494; NM_001256495; NM_001256496; NM_006715; ENST00000267978; ENST00000421803; ENST00000561615; ENST00000561693; ENST00000562067; ENST00000562071; ENST00000562228; ENST00000562461; ENST00000563013; ENST00000563058; ENST00000563368; ENST00000563441; ENST00000563528; ENST00000563539; ENST00000563596; ENST00000563622; ENST00000563794; ENST00000564570; ENST00000564785; ENST00000564929; ENST00…	4123	TC1500010892.hg.1	7.64447	7.7737	7.36738	7.95811	7.56491	7.68979	7.41933	7.90242	7.42023	7.87976	7.51449	7.86938
TM2D3	TM2 domain containing 3	5.92473	6.32104	-0.39632	-4.50285	0.0063827	0.17773	chr15	101621444	101624977	-	ENST00000619579; OTTHUMT00000474318	80213	TC1500010946.hg.1	6.24681	6.05087	6.31725	5.96421	6.32918	5.8684	6.42235	5.64108	6.2746	6.07299	6.33609	5.9508
PDP2	pyruvate dehyrogenase phosphatase catalytic subunit 2	7.11009	7.36207	-0.25198	-4.50598	0.0063644	0.17773	chr16	66878589	66891099	+	NM_020786; ENST00000311765; ENST00000561475; ENST00000561704; ENST00000566543; ENST00000566776; ENST00000568398; ENST00000568869; BC028030; OTTHUMT00000268831; OTTHUMT00000421187; OTTHUMT00000421188; OTTHUMT00000421189; OTTHUMT00000421192; OTTHUMT00000423242; OTTHUMT00000481284	57546	TC1600011409.hg.1	7.34532	7.15988	7.27308	7.20948	7.41866	7.00952	7.38874	7.02965	7.3322	7.17893	7.41441	7.07308
EVPLL	envoplakin-like	4.95848	4.58389	0.37459	4.50126	0.0063921	0.17773	chr17	18377662	18389647	+	NM_001145127; ENST00000399134; ENST00000583003; OTTHUMT00000130836; OTTHUMT00000446567	645027	TC1700007119.hg.1	4.6608	4.83792	4.67276	4.9588	4.55482	5.02639	4.43592	5.07067	4.49537	5.03602	4.68366	4.82106
NXNL1	nucleoredoxin-like 1	4.6227	4.30245	0.32025	4.51652	0.006303	0.17773	chr19	17455425	17460954	-	NM_138454; ENST00000301944; BC014127; OTTHUMT00000463803	115861	TC1900011906.hg.1	4.4136	4.52937	4.35815	4.56544	4.22962	4.73007	4.24296	4.66967	4.35657	4.53098	4.2138	4.71064
CDON	cell adhesion associated, oncogene regulated	9.83706	10.4909	-0.6538	-4.49725	0.0064158	0.17779	chr11	125955796	126063335	-	NM_001243597; NM_016952; ENST00000263577; ENST00000392693; ENST00000525625; ENST00000527967; ENST00000531586; ENST00000531738; ENST00000531830; ENST00000534661; ENST00000534818; BC098583; BC114435; OTTHUMT00000386747; OTTHUMT00000386749; OTTHUMT00000386750; OTTHUMT00000386751; OTTHUMT00000386752; OTTHUMT00000386753; OTTHUMT00000386754; OTTHUMT00000386755; OTTHUMT00000386756	50937	TC1100012722.hg.1	10.4441	9.85046	10.4885	9.90255	10.7382	9.3883	10.3959	9.7862	10.4367	10.0768	10.4419	10.018
BIN1	bridging integrator 1	8.53536	8.84766	-0.3123	-4.48459	0.0064911	0.17781	chr2	127048023	127107355	-	NM_004305; NM_139343; NM_139344; NM_139345; NM_139346; NM_139347; NM_139348; NM_139349; NM_139350; NM_139351; ENST00000259238; ENST00000316724; ENST00000346226; ENST00000348750; ENST00000351659; ENST00000352848; ENST00000357970; ENST00000376113; ENST00000393040; ENST00000393041; ENST00000409400; ENST00000462958; ENST00000466111; ENST00000484253; BC004101; OTTHUMT00000254298; OTTHUMT00000254299; O…	274	TC0200014160.hg.1	8.79857	8.49456	8.71289	8.73034	8.84786	8.44258	8.84949	8.5081	8.99377	8.52951	8.88336	8.50704
KLHL23	kelch-like family member 23	6.83611	7.28188	-0.44577	-4.48955	0.0064615	0.17781	chr2	169694454	169751886	+	OTTHUMT00000333329; OTTHUMT00000333330; OTTHUMT00000467592	151230	TC0200016561.hg.1	7.11344	7.03577	7.21138	6.94357	7.43037	6.655	7.29124	6.82682	7.29617	6.75601	7.34867	6.79947
LNP1	leukemia NUP98 fusion partner 1	5.75389	5.32246	0.43143	4.48467	0.0064907	0.17781	chr3	100401193	100456326	+	NM_001085451; ENST00000383693; ENST00000466996; ENST00000489752; BC126362; BC130480; BC144031; OTTHUMT00000353232; OTTHUMT00000353233; OTTHUMT00000353235	348801	TC0300008147.hg.1	5.31674	5.70589	5.46318	5.69242	5.17155	5.90578	5.45775	5.56359	5.24023	5.83329	5.28531	5.82237
POP7	POP7 homolog, ribonuclease P/MRP subunit	5.21666	4.72623	0.49043	4.49175	0.0064484	0.17781	chr7	100706053	100707500	+	NM_005837; ENST00000303151; ENST00000457480; BC001430; OTTHUMT00000103070; OTTHUMT00000347233	10248	TC0700008561.hg.1	4.56603	5.39449	4.78856	5.20791	4.61857	5.28883	4.90006	4.99464	4.79496	5.10503	4.6892	5.30907
PKN3	protein kinase N3	4.84631	4.54562	0.30068	4.48695	0.006477	0.17781	chr9	128702523	128720920	+	NM_013355; ENST00000291906; ENST00000483521; ENST00000485301; BC062558; OTTHUMT00000054487; OTTHUMT00000054488; OTTHUMT00000054489	29941	TC0900008881.hg.1	4.70741	4.76331	4.48755	4.86763	4.4869	4.94421	4.5365	4.854	4.45061	4.89499	4.60477	4.75369
FAM157B	family with sequence similarity 157, member B	10.2635	10.5719	-0.30841	-4.48483	0.0064897	0.17781	chr9	138216187	138258850	+	NM_001145249	100132403	TC0900009333.hg.1	10.6061	10.2173	10.6944	10.2019	10.6351	10.1788	10.5266	10.2386	10.4796	10.402	10.4897	10.3424
AQP3	aquaporin 3 (Gill blood group)	9.70589	9.9169	-0.21101	-4.48512	0.0064879	0.17781	chr9	33441154	33447633	-	NM_004925; ENST00000297991; ENST00000463983; ENST00000473153; ENST00000493581; ENST00000494313; BC013566; OTTHUMT00000052055; OTTHUMT00000052056; OTTHUMT00000052057; OTTHUMT00000207489; OTTHUMT00000207490	360	TC0900009860.hg.1	10.0042	9.68889	9.7154	9.52515	10.1669	9.87643	9.86971	9.8212	9.94148	9.62497	9.80372	9.69873
LSP1; MIR7847	lymphocyte-specific protein 1; microRNA 7847	10.6581	10.4302	0.2279	4.48784	0.0064717	0.17781	chr11	1852970	1892267	+	NM_001013253; NM_001013254; NM_001013255; NM_001242932; NM_001289005; NM_002339; NR_107001; ENST00000311604; ENST00000381775; ENST00000405957; ENST00000406638; ENST00000417766; ENST00000418975; ENST00000421485; ENST00000429923; ENST00000432093; ENST00000446808; ENST00000451814; ENST00000457279; ENST00000464670; ENST00000472974; ENST00000484895; ENST00000485341; ENST00000610912; ENST00000612798; B…	4046; 102465993	TC1100006541.hg.1	10.461	10.6093	10.4607	10.645	10.3822	10.7039	10.3807	10.7105	10.3847	10.7302	10.512	10.5498
FAM134C	family with sequence similarity 134, member C	11.6496	12.1908	-0.54121	-4.49228	0.0064452	0.17781	chr17	42579508	42610623	-	NM_178126; NR_026697; ENST00000309428; ENST00000585726; ENST00000585894; ENST00000586796; ENST00000586870; ENST00000588423; ENST00000589007; ENST00000589797; ENST00000590035; ENST00000590541; ENST00000591547; ENST00000593251; BC049370; OTTHUMT00000450535; OTTHUMT00000450536; OTTHUMT00000450537; OTTHUMT00000450538; OTTHUMT00000450539; OTTHUMT00000450540; OTTHUMT00000450541; OTTHUMT00000450542; OTT…	162427	TC1700010732.hg.1	12.2219	11.6098	11.9185	11.8315	12.334	11.463	12.3013	11.5704	12.1153	11.8294	12.254	11.5937
SERINC2	serine incorporator 2	13.5151	13.9348	-0.41976	-4.4806	0.0065151	0.17784	chr1	31409565	31434680	+	NM_001199037; NM_001199038; NM_001199039; NM_018565; NM_178865; ENST00000373709; ENST00000373710; ENST00000487207; ENST00000491976; ENST00000536384; ENST00000536859; BC084580; BC126283; BC126285; OTTHUMT00000010680; OTTHUMT00000010681; OTTHUMT00000010682; OTTHUMT00000091361; uc010ogg.2; uc010ogh.2	347735	TC0100007638.hg.1	14.0992	13.5809	13.6777	13.6807	13.9711	13.5526	14.0953	13.5087	13.8213	13.4534	13.9443	13.314
RFWD2	ring finger and WD repeat domain 2, E3 ubiquitin protein ligase	7.97944	8.20929	-0.22985	-4.48024	0.0065173	0.17784	chr1	175944826	176207493	-	NM_001001740; NM_001286644; NM_022457; ENST00000308769; ENST00000367666; ENST00000367667; ENST00000367669; ENST00000459744; ENST00000461830; ENST00000474194; ENST00000482305; ENST00000491600; ENST00000498306; BC094728; OTTHUMT00000084672; OTTHUMT00000084673; OTTHUMT00000084674; OTTHUMT00000084675; OTTHUMT00000084676; OTTHUMT00000084677; OTTHUMT00000084678; OTTHUMT00000084679; OTTHUMT00000084680; …	64326	TC0100016492.hg.1	8.22561	7.99254	8.23808	7.96107	8.2915	7.94236	8.20286	7.99967	8.22158	7.90268	8.07613	8.07834
OR5J2	olfactory receptor, family 5, subfamily J, member 2	3.53415	3.40011	0.13404	4.47198	0.0065672	0.17784	chr11	56176618	56177556	+	NM_001005492; ENST00000312298; OTTHUMT00000391544; uc010rjb.2	282775	TC1100007628.hg.1	3.41807	3.51165	3.33885	3.55669	3.3653	3.58021	3.42047	3.53017	3.45676	3.48531	3.40121	3.54085
MRGPRE	MAS-related GPR, member E	6.2997	5.98611	0.31358	4.47233	0.0065651	0.17784	chr11	3227698	3232386	-	NM_001039165; ENST00000389832; BC104889; BC112203; OTTHUMT00000032346	116534	TC1100009837.hg.1	5.87099	6.23866	6.09096	6.21818	5.87644	6.45451	5.96529	6.32169	5.9987	6.33137	6.1143	6.23376
COPS7A	COP9 signalosome subunit 7A	8.78373	9.06059	-0.27685	-4.47889	0.0065254	0.17784	chr12	6723741	6731875	+	NM_001164093; NM_001164094; NM_001164095; NM_016319; ENST00000229251; ENST00000455113; ENST00000534877; ENST00000534947; ENST00000536872; ENST00000537022; ENST00000538375; ENST00000538410; ENST00000538753; ENST00000539735; ENST00000540408; ENST00000541866; ENST00000542150; ENST00000542630; ENST00000543155; ENST00000543170; ENST00000543537; ENST00000543939; ENST00000544316; ENST00000544725; ENST00…	50813	TC1200006640.hg.1	9.08842	8.76059	9.03885	8.8702	9.04004	8.71438	8.91873	8.87279	9.09312	8.78597	9.18437	8.69847
DERA	deoxyribose-phosphate aldolase (putative)	10.188	10.3534	-0.16541	-4.47576	0.0065443	0.17784	chr12	15911172	16037381	+	NM_001300779; NM_015954; ENST00000428559; ENST00000524480; ENST00000526521; ENST00000526530; ENST00000528821; ENST00000530274; ENST00000531803; ENST00000532573; ENST00000532964; ENST00000533447; OTTHUMT00000384731; OTTHUMT00000384732; OTTHUMT00000384733; OTTHUMT00000384734; OTTHUMT00000384735; OTTHUMT00000384736; OTTHUMT00000384737; OTTHUMT00000384738; OTTHUMT00000384739; OTTHUMT00000384740	51071	TC1200006967.hg.1	10.3193	10.2797	10.3215	10.2332	10.3899	10.1896	10.4097	10.1128	10.3285	10.1479	10.3517	10.1648
OR11G2	olfactory receptor, family 11, subfamily G, member 2	3.08666	3.40175	-0.31509	-4.47319	0.0065599	0.17784	chr14	20197336	20198446	+	NM_001005503; ENST00000357366; OTTHUMT00000395722	390439	TC1400006506.hg.1	3.30685	3.13559	3.43672	3.03824	3.43442	3.06646	3.50997	2.96887	3.46188	3.10855	3.26067	3.20224
POMT2	protein-O-mannosyltransferase 2	11.1542	11.4287	-0.27451	-4.47875	0.0065263	0.17784	chr14	77274956	77320884	-	NM_013382; ENST00000261534; ENST00000452340; ENST00000553863; ENST00000553880; ENST00000554564; ENST00000554767; ENST00000554884; ENST00000554948; ENST00000555134; ENST00000555675; ENST00000555710; ENST00000555788; ENST00000556171; ENST00000556326; ENST00000556394; ENST00000556404; ENST00000556446; ENST00000556851; ENST00000556880; ENST00000557289; ENST00000557525; ENST00000557675; ENST0000060271…	29954	TC1400009777.hg.1	11.4146	11.1668	11.315	11.3061	11.3874	11.1003	11.4184	11.1434	11.5625	11.1141	11.4745	11.0948
2024-09-03	septin 3	12.096	12.3764	-0.28045	-4.47206	0.0065667	0.17784	chr22	41976272	41998221	+	NM_019106; NM_145733; ENST00000396417; ENST00000396425; ENST00000396426; ENST00000406029; ENST00000449288; ENST00000460267; BC111779; OTTHUMT00000075382; OTTHUMT00000257773; OTTHUMT00000322051; OTTHUMT00000322052; OTTHUMT00000322053; OTTHUMT00000322054	55964	TC2200007505.hg.1	12.2583	12.1287	12.4266	12.2288	12.4451	11.9137	12.3061	11.9102	12.4177	12.1632	12.4048	12.2311
SLC35E3	solute carrier family 35, member E3	3.04031	3.25852	-0.21821	-4.46855	0.0065881	0.17819	chr12	68783705	68793964	+	ENST00000399333; OTTHUMT00000403245	55508	TC1200012660.hg.1	3.31498	2.97807	3.27895	3.02128	3.31999	2.97188	3.1789	3.12101	3.25619	3.05108	3.20213	3.09857
ZBTB48	zinc finger and BTB domain containing 48	4.24333	3.88485	0.35848	4.46661	0.0065999	0.17828	chr1	6579991	6589280	+	NM_001278647; NM_001278648; NM_005341; ENST00000319084; ENST00000377674; ENST00000435905; ENST00000466813; ENST00000466941; ENST00000482360; ENST00000488936; ENST00000498342; ENST00000619514; BC013573; OTTHUMT00000004193; OTTHUMT00000004194; OTTHUMT00000004195; OTTHUMT00000004196; OTTHUMT00000004197; OTTHUMT00000004198; OTTHUMT00000004199; OTTHUMT00000004200	3104	TC0100006696.hg.1	3.93589	4.1465	3.78064	4.31891	3.82126	4.28072	3.91299	4.22273	3.81712	4.38143	4.04118	4.10966
CNKSR2	connector enhancer of kinase suppressor of Ras 2	9.36566	9.78657	-0.42091	-4.46253	0.0066249	0.17873	chrX	21374418	21654695	+	NM_001168647; NM_001168648; NM_001168649; NM_014927; ENST00000279451; ENST00000379510; ENST00000425654; ENST00000479158; ENST00000480138; ENST00000485012; ENST00000543067; BC126121; BC136289; BC143839; OTTHUMT00000056017; OTTHUMT00000056018; OTTHUMT00000056019; OTTHUMT00000056020; OTTHUMT00000056021; uc011mjn.2	22866	TC0X00006758.hg.1	9.79355	9.04527	9.82226	9.62652	9.86979	9.23032	9.6001	9.39239	9.89683	9.45901	9.7369	9.44048
ALDH8A1	aldehyde dehydrogenase 8 family, member A1	4.41544	4.73666	-0.32122	-4.45835	0.0066506	0.17897	chr6	134917390	134950122	-	NM_001193480; NM_022568; NM_170771; ENST00000265605; ENST00000349305; ENST00000367845; ENST00000367847; ENST00000460753; ENST00000534012; BC113862; BC114473; OTTHUMT00000042334; OTTHUMT00000042335; OTTHUMT00000042336; OTTHUMT00000391395; OTTHUMT00000391396; OTTHUMT00000391397; uc003qew.3	64577	TC0600013249.hg.1	4.86923	4.39377	4.64393	4.45418	4.77444	4.4045	4.86422	4.29542	4.60767	4.4528	4.66046	4.49195
TAS2R19	taste receptor, type 2, member 19	5.32519	4.91869	0.4065	4.45903	0.0066464	0.17897	chr12	11021619	11022620	-	NM_176888; ENST00000390673; BC101804; BC111998; OTTHUMT00000370080	259294	TC1200009928.hg.1	4.95658	5.1643	4.84873	5.50523	4.92027	5.41995	5.02539	5.19627	4.77236	5.42315	4.98882	5.24225
PRKACA	protein kinase, cAMP-dependent, catalytic, alpha	11.8598	12.1179	-0.25813	-4.45581	0.0066663	0.17917	chr19	14091688	14118084	-	NM_001304349; NM_002730; NM_207518; ENST00000308677; ENST00000350356; ENST00000536649; ENST00000587372; ENST00000587533; ENST00000588209; ENST00000589284; ENST00000589994; ENST00000590853; ENST00000593092; BC039846; BC108259; OTTHUMT00000459004; OTTHUMT00000459005; OTTHUMT00000459006; OTTHUMT00000459007; OTTHUMT00000459008; OTTHUMT00000459009; OTTHUMT00000459010; OTTHUMT00000459048; OTTHUMT000004…	5566	TC1900009806.hg.1	12.1499	11.8262	12.1682	11.8665	12.1642	11.7084	11.9886	11.8938	12.1731	11.8907	12.0632	11.9729
C10orf95	chromosome 10 open reading frame 95	5.62778	5.30645	0.32133	4.45093	0.0066965	0.17931	chr10	102449837	102451543	-	NM_024886; BC126459	79946	TC1000011681.hg.1	5.45358	5.45413	5.33039	5.63075	5.24262	5.68456	5.30811	5.6059	5.21654	5.72342	5.28749	5.66792
PRMT2	protein arginine methyltransferase 2	11.0379	10.833	0.20493	4.45141	0.0066936	0.17931	chr21	46635167	46665124	+	NM_001242864; NM_001242865; NM_001242866; NM_001286676; NM_001286677; NM_001286678; NM_001535; NM_206962; ENST00000291705; ENST00000334494; ENST00000355680; ENST00000397628; ENST00000397637; ENST00000397638; ENST00000440086; ENST00000451211; ENST00000455177; ENST00000458387; ENST00000481861; ENST00000482508; ENST00000486520; ENST00000491389; ENST00000498151; ENST00000621201; BC000727; BC100026; O…	3275	TC2100007474.hg.1	10.777	11.0485	10.8599	11.0286	10.7773	11.0306	10.8886	10.939	10.8798	11.0028	10.8155	11.1782
CABIN1	calcineurin binding protein 1	8.99332	9.28692	-0.2936	-4.45184	0.0066909	0.17931	chr22	24011192	24178628	+	NM_001199281; NM_001201429; NM_012295; ENST00000263119; ENST00000337989; ENST00000398319; ENST00000405822; ENST00000445422; ENST00000454754; ENST00000459824; ENST00000467937; ENST00000474981; ENST00000484593; ENST00000485008; ENST00000495121; ENST00000496016; ENST00000617531; ENST00000620406; BC054497; OTTHUMT00000320161; OTTHUMT00000320162; OTTHUMT00000320163; OTTHUMT00000320164; OTTHUMT00000320…	23523	TC2200006881.hg.1	9.29813	8.99719	9.20021	9.0818	9.32488	8.90771	9.33793	8.92289	9.37478	8.93709	9.18558	9.11323
TRIM45	tripartite motif containing 45	4.50269	4.85796	-0.35528	-4.43459	0.006799	0.18009	chr1	117111055	117122587	-	NM_001145635; NM_025188; ENST00000256649; ENST00000369461; ENST00000369464; ENST00000485032; ENST00000497970; BC034943; OTTHUMT00000033503; OTTHUMT00000033504; OTTHUMT00000033505; OTTHUMT00000033506; OTTHUMT00000033507	80263	TC0100015415.hg.1	4.86544	4.54036	4.97857	4.39443	4.76363	4.56781	4.97977	4.37363	4.83355	4.55684	4.7268	4.58303
C1orf220	chromosome 1 open reading frame 220	6.94629	6.37555	0.57074	4.43919	0.0067699	0.18009	chr1	178542752	178548889	+	NR_033186; ENST00000367638; ENST00000521244; BC136727; uc001glx.1	400798	TC0100018322.hg.1	6.59644	6.77302	6.47529	6.82707	6.38328	6.96293	6.22419	7.08244	6.1539	7.16557	6.42017	6.86668
RRAGC	Ras-related GTP binding C	11.2921	11.601	-0.30887	-4.42612	0.0068528	0.18009	chr1	38838197	38859823	-	NM_001271851; NM_022157; ENST00000373001; ENST00000474456; ENST00000493015; ENST00000496778; BC016668; OTTHUMT00000001222; OTTHUMT00000001226; OTTHUMT00000001227; OTTHUMT00000001228	64121	TC0100018433.hg.1	11.5988	11.3267	11.5102	11.3193	11.4703	11.4161	11.6471	11.2611	11.7172	11.1928	11.6623	11.2368
PLSCR1	phospholipid scramblase 1	12.2147	12.4916	-0.27688	-4.43126	0.0068201	0.18009	chr3	146515180	146544864	-	NM_021105; ENST00000342435; ENST00000448787; ENST00000462666; ENST00000463777; ENST00000468985; ENST00000469266; ENST00000470496; ENST00000472349; ENST00000477974; ENST00000478267; ENST00000483300; ENST00000484560; ENST00000486631; ENST00000487389; ENST00000488253; ENST00000489775; ENST00000490745; ENST00000493432; ENST00000494568; BC021100; BC032718; OTTHUMT00000355257; OTTHUMT00000355258; OTTHU…	5359	TC0300012728.hg.1	12.4688	12.4131	12.5068	12.0432	12.5716	12.3219	12.5221	12.3642	12.4189	12.0188	12.4612	12.127
ARMC12	armadillo repeat containing 12	6.08137	5.8991	0.18228	4.42789	0.0068415	0.18009	chr6	35737032	35749079	+	NM_001286574; NM_001286576; NM_145028; ENST00000288065; ENST00000373866; ENST00000373869; ENST00000471400; BC033033; OTTHUMT00000040310; OTTHUMT00000040311; OTTHUMT00000355818; OTTHUMT00000355876	221481	TC0600007817.hg.1	6.00491	6.00081	5.84431	6.11982	5.87959	6.10286	5.85703	6.11072	5.91219	6.06997	5.89655	6.08406
SCIN	scinderin	9.46179	9.73884	-0.27705	-4.425	0.00686	0.18009	chr7	12570577	12660179	+	NM_001112706; NM_033128; ENST00000297029; ENST00000341757; ENST00000417018; ENST00000436854; ENST00000473722; ENST00000476649; ENST00000486980; ENST00000518849; ENST00000519209; ENST00000523729; BC021090; OTTHUMT00000326041; OTTHUMT00000326042; OTTHUMT00000326043; OTTHUMT00000326044; OTTHUMT00000326045; OTTHUMT00000326046; OTTHUMT00000326047; OTTHUMT00000375934; OTTHUMT00000375935; OTTHUMT0000037…	85477	TC0700006735.hg.1	9.59955	9.4466	9.91516	9.46187	9.75133	9.28466	9.60754	9.5117	9.80062	9.56993	9.75884	9.49596
ARAF	A-Raf proto-oncogene, serine/threonine kinase	12.1356	12.4096	-0.27398	-4.42517	0.0068589	0.18009	chrX	47561100	47571927	+	NM_001256196; NM_001256197; NM_001654; ENST00000290277; ENST00000377039; ENST00000377045; ENST00000469505; ENST00000470206; ENST00000489496; BC002466; BC007514; OTTHUMT00000056418; OTTHUMT00000056419; OTTHUMT00000056420; OTTHUMT00000056421; OTTHUMT00000056422	369	TC0X00007148.hg.1	12.344	12.2341	12.319	12.1958	12.5042	11.9809	12.4335	12.106	12.4314	12.1626	12.4256	12.1344
PRY; PRY2	PTPN13-like, Y-linked; PTPN13-like, Y-linked 2	4.71733	4.37555	0.34178	4.42972	0.0068299	0.18009	chrY	22071756	22096007	-	NM_004676; ENST00000303804; ENST00000472391; BC113548; BC113550; BC143893; BC171757; OTTHUMT00000101926; OTTHUMT00000101927; uc004fuy.1	9081; 442862	TC0Y00007203.hg.1	4.25833	4.85135	4.28925	4.7692	4.49638	4.6146	4.40787	4.68805	4.4673	4.62063	4.33415	4.76015
SLC18A3	solute carrier family 18 (vesicular acetylcholine transporter), member 3	4.11286	3.572	0.54085	4.44134	0.0067564	0.18009	chr10	49610301	49612720	+	NM_003055; ENST00000374115; BC007765; OTTHUMT00000047995; uc001jhw.3	6572	TC1000007590.hg.1	3.71324	3.95232	3.72354	3.9255	3.45799	4.24088	3.62041	4.09415	3.54056	4.13065	3.37628	4.33363
KCNK7	potassium channel, two pore domain subfamily K, member 7	5.66298	4.9851	0.67789	4.43585	0.006791	0.18009	chr11	65592855	65595996	-	NM_005714; NM_033347; NM_033348; NM_033455; ENST00000340313; ENST00000342202; ENST00000394216; ENST00000394217; ENST00000525254; ENST00000530380; BC103809; BC103810; OTTHUMT00000390203; OTTHUMT00000390204; OTTHUMT00000390205; OTTHUMT00000390206; OTTHUMT00000390207; OTTHUMT00000390208; uc001oeq.3; uc001oes.3; uc001oeu.3	10089	TC1100011240.hg.1	5.21582	5.47905	4.88318	5.76378	4.73042	5.92369	4.9021	5.77327	5.17695	5.43149	5.0021	5.60662
NUMB	numb homolog (Drosophila)	11.5422	11.8783	-0.33609	-4.42994	0.0068284	0.18009	chr14	73275107	73466167	-	NM_001005743; NM_001005744; NM_001005745; NM_003744; BC068476; OTTHUMT00000413385; OTTHUMT00000414414; OTTHUMT00000414415; OTTHUMT00000414416; OTTHUMT00000414417; OTTHUMT00000414418; OTTHUMT00000414420; OTTHUMT00000414421; OTTHUMT00000414675; OTTHUMT00000414676; OTTHUMT00000414677; OTTHUMT00000414678; OTTHUMT00000414692; OTTHUMT00000414693; OTTHUMT00000414694; OTTHUMT00000414695; OTTHUMT000004147…	8650	TC1400009649.hg.1	11.9819	11.4397	11.8528	11.5274	11.8085	11.6592	11.816	11.6663	11.9755	11.4012	11.835	11.5593
KCTD11	potassium channel tetramerization domain containing 11	8.55495	8.98566	-0.43071	-4.4258	0.0068548	0.18009	chr17	7351889	7354944	+	NM_001002914; ENST00000333751; ENST00000576980; BC019929; BC110598; OTTHUMT00000255084; OTTHUMT00000440548	147040	TC1700006741.hg.1	9.22444	8.48453	8.77623	8.68137	9.02669	8.4689	9.03416	8.5263	8.83748	8.63313	9.01497	8.53546
FAM222B	family with sequence similarity 222, member B	6.8142	7.3647	-0.5505	-4.44325	0.0067445	0.18009	chr17	28755978	28855232	-	NM_001077498; NM_001288631; NM_001288632; NM_001288633; NM_001288634; NM_001288635; NM_001288636; NM_001288637; NM_001288638; NM_001288639; NM_001288640; NM_018182; ENST00000341217; ENST00000452648; ENST00000577376; ENST00000577513; ENST00000577682; ENST00000579381; ENST00000581229; ENST00000581381; ENST00000581407; ENST00000582059; ENST00000582266; ENST00000583307; ENST00000583522; ENST000005839…	55731	TC1700010214.hg.1	7.12154	6.99723	7.38278	6.82474	7.51746	6.5719	7.3517	6.77858	7.54134	6.74316	7.27335	6.96956
QRICH2	Jeck2013 ALT_DONOR, coding, INTERNAL, intronic best transcript NM_032134	4.48735	4.80949	-0.32213	-4.43509	0.0067958	0.18009	chr17	76276797	76277162	-	hsa_circ_0005313	-	TC1700011794.hg.1	4.84925	4.44201	4.87722	4.433	4.70645	4.59495	4.88147	4.38821	4.8436	4.44972	4.69893	4.61622
BLCAP	bladder cancer associated protein	9.78982	10.031	-0.24116	-4.43464	0.0067987	0.18009	chr20	37517417	37527931	-	NM_001167820; NM_001167821; NM_001167822; NM_001167823; NM_006698; ENST00000373537; ENST00000397131; ENST00000397134; ENST00000397135; ENST00000397137; ENST00000414080; ENST00000414542; ENST00000432507; ENST00000445723; ENST00000456058; BC047692; BC071704; OTTHUMT00000079113; OTTHUMT00000276651; OTTHUMT00000276652; OTTHUMT00000276653; OTTHUMT00000276654; OTTHUMT00000276655; OTTHUMT00000276656; OT…	10904	TC2000010010.hg.1	10.0609	9.66906	9.95989	9.84664	10.073	9.72736	9.98379	9.81325	10.1371	9.7975	9.97117	9.8851
ZNF852	zinc finger protein 852	7.50269	7.73736	-0.23466	-4.42644	0.0068507	0.18009	-	NA	NA	-	ENST00000630640	285346	TSUnmapped00000742.hg.1	7.80429	7.47237	7.69175	7.55497	7.64837	7.54458	7.81463	7.37131	7.7385	7.51388	7.72659	7.55906
NAA11	N(alpha)-acetyltransferase 11, NatA catalytic subunit	4.36466	4.01235	0.3523	4.41466	0.0069264	0.18029	chr4	79225694	79326050	-	NM_032693; ENST00000286794; ENST00000511542; ENST00000513733	84779	TC0400011134.hg.1	4.19728	4.17493	3.9301	4.4586	4.03023	4.35939	3.95469	4.41626	3.97621	4.364	3.9856	4.41476
FAM193A	family with sequence similarity 193, member A	10.0506	10.2848	-0.23425	-4.41548	0.0069211	0.18029	chr4	2625261	2732575	+	NM_001256666; NM_001256667; NM_001256668; NM_003704; NR_046335; NR_046336; ENST00000324666; ENST00000382839; ENST00000502458; ENST00000505311; ENST00000506120; ENST00000506904; ENST00000509050; ENST00000512465; ENST00000513350; ENST00000513898; ENST00000545951; BC136646; BC144340	8603	TC0400012759.hg.1	10.2591	10.1299	10.215	10.1346	10.2959	9.99789	10.3398	9.9201	10.2683	10.1041	10.3308	10.0169
HIST1H2BF	histone cluster 1, H2bf	6.55284	6.93387	-0.38104	-4.42092	0.0068861	0.18029	chr6	26199559	26199988	+	NM_003522; ENST00000356530; BC096120; BC096123; OTTHUMT00000040108	8343	TC0600007282.hg.1	6.95949	6.32524	6.85991	6.58862	7.02634	6.61727	6.8284	6.76516	6.89149	6.56808	7.03761	6.45264
MCPH1	microcephalin 1	10.4159	10.729	-0.31314	-4.4167	0.0069132	0.18029	chr8	6406592	6648504	+	NM_001172574; NM_001172575; NM_024596; ENST00000344683; ENST00000519221; ENST00000519480; ENST00000521129; ENST00000521175; ENST00000522020; ENST00000522905; BC030702; OTTHUMT00000374531; OTTHUMT00000374532; OTTHUMT00000374667; OTTHUMT00000374668; OTTHUMT00000374669; OTTHUMT00000374788; OTTHUMT00000374789	79648	TC0800006557.hg.1	10.7783	10.3186	10.6818	10.4952	10.7614	10.4004	10.621	10.5299	10.8559	10.3078	10.6759	10.4435
ZSWIM8	zinc finger, SWIM-type containing 8	9.30737	9.46672	-0.15934	-4.41608	0.0069172	0.18029	chr10	73785582	73801798	+	NM_001242487; NM_001242488; NM_015037; ENST00000398706; ENST00000412198; ENST00000425051; ENST00000431225; ENST00000433366; ENST00000446546; ENST00000451629; ENST00000466354; ENST00000466568; ENST00000487278; ENST00000489234; ENST00000492395; ENST00000603114; ENST00000603187; ENST00000603195; ENST00000603309; ENST00000603409; ENST00000603840; ENST00000604165; ENST00000604524; ENST00000604729; ENS…	23053	TC1000008048.hg.1	9.48644	9.24883	9.3786	9.35904	9.46497	9.28187	9.44089	9.33728	9.54647	9.28864	9.48292	9.32857
CLEC19A	C-type lectin domain family 19, member A	3.55476	3.27053	0.28423	4.41641	0.0069151	0.18029	chr16	19285739	19322145	+	NM_001256720; OTTHUMT00000254277; OTTHUMT00000334576; OTTHUMT00000438114	728276	TC1600007103.hg.1	3.18542	3.64777	3.3571	3.48905	3.19602	3.65801	3.26473	3.55367	3.33899	3.42955	3.28091	3.55051
KRTAP10-2	keratin associated protein 10-2	5.96445	5.75388	0.21058	4.41505	0.0069238	0.18029	chr21	44550357	44551505	-	NM_198693; NR_130165; ENST00000391621; ENST00000498210; OTTHUMT00000128027; OTTHUMT00000128028	386679	TC2100008376.hg.1	5.80205	5.9178	5.7393	5.9742	5.76718	5.94671	5.78127	5.93298	5.78891	5.9359	5.64453	6.07913
CYB561D1	cytochrome b561 family, member D1	6.33535	6.59485	-0.2595	-4.39802	0.0070349	0.18096	chr1	109494036	109502932	+	NM_001134400; NM_001134402; NM_001134403; NM_001134404; NM_182580; ENST00000310611; ENST00000369868; ENST00000393709; ENST00000420578; ENST00000430195; ENST00000496961; ENST00000527072; ENST00000528785; ENST00000533024; BC093683; BC111999; OTTHUMT00000030384; OTTHUMT00000030385; OTTHUMT00000030386; OTTHUMT00000030387; OTTHUMT00000390140; OTTHUMT00000390141; OTTHUMT00000390142; OTTHUMT00000390143;…	284613	TC0100009354.hg.1	6.59998	6.35249	6.51854	6.43962	6.64386	6.24026	6.55916	6.31844	6.69818	6.24963	6.54936	6.41163
BRINP3	bone morphogenetic protein/retinoic acid inducible neural-specific 3	4.48785	4.69595	-0.2081	-4.39644	0.0070453	0.18096	chr1	190097662	190478404	-	NM_199051; ENST00000367462; ENST00000445957; ENST00000463404; ENST00000631494; ENST00000633243; BC105052; BC105054; OTTHUMT00000086278; OTTHUMT00000086280; OTTHUMT00000086281; OTTHUMT00000487775; OTTHUMT00000487776	339479	TC0100016755.hg.1	4.58908	4.47684	4.78074	4.52575	4.75729	4.36607	4.6938	4.52989	4.71121	4.45781	4.6436	4.57074
RHOBTB3	Rho-related BTB domain containing 3	11.326	11.5951	-0.26905	-4.40939	0.0069606	0.18096	chr5	95713522	95824383	+	NM_014899; ENST00000379982; ENST00000502541; ENST00000503737; ENST00000504179; ENST00000504949; ENST00000506817; ENST00000506959; ENST00000507186; ENST00000510226; ENST00000510313; ENST00000510623; ENST00000511558; ENST00000512878; ENST00000513091; ENST00000514198; ENST00000515852; BC041337; OTTHUMT00000241658; OTTHUMT00000370246; OTTHUMT00000370247; OTTHUMT00000370248; OTTHUMT00000370249; OTTHUM…	22836	TC0500008125.hg.1	11.6227	11.2843	11.5022	11.384	11.6484	11.1953	11.637	11.2277	11.6117	11.4881	11.5486	11.3767
FEM1C	fem-1 homolog c (C. elegans)	9.94119	10.321	-0.37979	-4.39519	0.0070536	0.18096	chr5	115520908	115544894	-	NM_020177; ENST00000274457; BC028369; OTTHUMT00000250857	56929	TC0500011751.hg.1	10.4255	9.83213	10.2509	9.97004	10.2803	10.1761	10.2788	10.0142	10.2627	9.88859	10.4277	9.76613
DSP	desmoplakin	15.3016	15.5675	-0.2659	-4.40011	0.0070212	0.18096	chr6	7541575	7586717	+	NM_001008844; NM_004415; ENST00000379802; ENST00000418664; ENST00000506617; BC140802; OTTHUMT00000039786; OTTHUMT00000367313; OTTHUMT00000367318	1832	TC0600006869.hg.1	15.649	15.2296	15.5074	15.3213	15.553	15.1989	15.5923	15.1772	15.5548	15.4679	15.5486	15.415
CNTNAP3B	Salzman2013 ANNOTATED, CDS, coding, INTERNAL, OVCODE, OVEXON best transcript NM_001201380	4.83093	4.44764	0.38329	4.39864	0.0070308	0.18096	chr9	61104459	61104578	-	hsa_circ_0087115	-	TC0900010177.hg.1	4.41517	4.88748	4.57726	4.66475	4.4992	4.7915	4.54321	4.77842	4.28214	4.9256	4.36886	4.93783
RALGDS	ral guanine nucleotide dissociation stimulator	10.5465	10.8051	-0.25855	-4.40469	0.0069912	0.18096	chr9	133097720	133149334	-	NM_001042368; NM_001271774; NM_001271775; NM_001271776; NM_006266; ENST00000372047; ENST00000372050; ENST00000372062; ENST00000393157; ENST00000393160; ENST00000424572; ENST00000460587; ENST00000469972; ENST00000471109; ENST00000477660; ENST00000482648; ENST00000493067; ENST00000493438; ENST00000495621; ENST00000498797; BC059362; OTTHUMT00000054837; OTTHUMT00000054838; OTTHUMT00000054839; OTTHUMT…	5900	TC0900011829.hg.1	10.8811	10.4208	10.7279	10.6655	10.7058	10.5461	10.775	10.5006	10.9265	10.5545	10.814	10.5916
NALCN	sodium leak channel, non selective	11.308	11.5716	-0.26365	-4.40225	0.0070071	0.18096	chr13	101053776	101416492	-	NM_052867; ENST00000251127; ENST00000376200; ENST00000467264; ENST00000470333; ENST00000497170; OTTHUMT00000045663; OTTHUMT00000045664; OTTHUMT00000045665; OTTHUMT00000045666	259232	TC1300009646.hg.1	11.4567	11.2625	11.5443	11.526	11.5303	11.1064	11.5912	11.2196	11.6821	11.4408	11.6251	11.2926
ANKRD10	ankyrin repeat domain 10	11.3264	11.6137	-0.2873	-4.40708	0.0069755	0.18096	chr13	110878540	110915107	-	NM_001286721; NM_017664; NR_104586; NR_104587; ENST00000267339; ENST00000310847; ENST00000460846; ENST00000463156; ENST00000464579; ENST00000465753; ENST00000475809; ENST00000485844; ENST00000489973; ENST00000494859; ENST00000603993; BC001727; OTTHUMT00000045781; OTTHUMT00000045782; OTTHUMT00000045783; OTTHUMT00000045784; OTTHUMT00000045785; OTTHUMT00000045786; OTTHUMT00000045787; OTTHUMT00000045…	55608	TC1300009810.hg.1	11.7056	11.252	11.4761	11.3623	11.6358	11.3285	11.5703	11.4997	11.6679	11.2507	11.6264	11.2649
RHOT1	ras homolog family member T1	10.4667	10.1638	0.30296	4.40648	0.0069795	0.18096	chr17	32142454	32253374	+	NM_001033566; NM_001033567; NM_001033568; NM_001288754; NM_001288755; NM_001288758; NM_018307; NR_110083; ENST00000333942; ENST00000354266; ENST00000358365; ENST00000394692; ENST00000545287; ENST00000578205; ENST00000580392; ENST00000580976; ENST00000581031; ENST00000581094; ENST00000581148; ENST00000581567; ENST00000582586; ENST00000582602; ENST00000583994; ENST00000584692; ENST00000584852; BC06…	55288	TC1700007504.hg.1	10.1472	10.4666	10.1869	10.465	10.256	10.3717	10.2389	10.3883	10.0123	10.5931	10.1412	10.5156
GRB7	growth factor receptor bound protein 7	7.01614	7.51716	-0.50103	-4.39722	0.0070401	0.18096	chr17	39737909	39747291	+	NM_001030002; NM_001242442; NM_001242443; NM_005310; ENST00000309156; ENST00000394204; ENST00000394209; ENST00000394211; ENST00000445327; ENST00000461756; ENST00000473071; ENST00000485182; ENST00000577695; ENST00000578702; ENST00000583813; ENST00000584053; ENST00000584819; ENST00000584853; BC006535; OTTHUMT00000257024; OTTHUMT00000257025; OTTHUMT00000257026; OTTHUMT00000257027; OTTHUMT00000257028…	2886	TC1700007757.hg.1	7.62311	6.96805	7.34164	7.14022	7.714	6.86561	7.38821	7.22553	7.56705	6.87221	7.46895	7.0252
MLXIP	MLX interacting protein	12.2217	12.5511	-0.32938	-4.39562	0.0070507	0.18096	-	NA	NA	-	ENST00000625912	22877	TSUnmapped00000103.hg.1	12.5826	12.226	12.3619	12.3212	12.6557	12.0823	12.5132	12.2294	12.6638	12.201	12.5295	12.2704
FMO4	flavin containing monooxygenase 4	5.5892	5.94319	-0.35399	-4.39105	0.0070809	0.18111	chr1	171314183	171342084	+	NM_002022; ENST00000367749; ENST00000462992; ENST00000475780; ENST00000480136; ENST00000497228; BC002780; OTTHUMT00000086223; OTTHUMT00000086224; OTTHUMT00000086225; OTTHUMT00000086226; OTTHUMT00000086227	2329	TC0100010586.hg.1	5.81249	5.68918	5.98285	5.52373	6.07954	5.54517	5.95513	5.5784	6.00671	5.47397	5.82245	5.72478
MUC12	mucin 12, cell surface associated	5.47816	4.98964	0.48853	4.38494	0.0071215	0.18111	chr7	100969623	101018949	+	NM_001164462; ENST00000305119; ENST00000379442; ENST00000467414; ENST00000473098; ENST00000474482; ENST00000536621; OTTHUMT00000347234; OTTHUMT00000347235; OTTHUMT00000347236; OTTHUMT00000347237; OTTHUMT00000347238	10071	TC0700008576.hg.1	4.965	5.62099	5.0316	5.43184	5.07174	5.34725	4.95806	5.51519	4.76742	5.6656	5.14402	5.28812
CELF1	CUGBP, Elav-like family member 1	11.5094	11.9194	-0.41009	-4.38646	0.0071114	0.18111	chr11	47465937	47565569	-	NM_001025596; NM_001172639; NM_001172640; NM_006560; NM_198700; ENST00000310513; ENST00000358597; ENST00000361904; ENST00000395290; ENST00000395292; ENST00000422993; ENST00000524648; ENST00000525841; ENST00000526277; ENST00000526419; ENST00000528434; ENST00000528538; ENST00000530151; ENST00000531165; ENST00000532048; ENST00000532146; ENST00000534614; ENST00000535982; ENST00000539254; ENST00000539…	10658	TC1100010741.hg.1	11.8758	11.5708	11.7957	11.6576	12.0552	11.3329	11.9424	11.4672	12.0177	11.4136	11.8299	11.6142
INTS4	integrator complex subunit 4	10.1455	10.4951	-0.34954	-4.38704	0.0071075	0.18111	chr11	77878720	77994678	-	NM_033547; ENST00000433818; ENST00000524766; ENST00000525268; ENST00000525931; ENST00000527522; ENST00000529807; ENST00000531059; ENST00000533180; ENST00000534064; ENST00000534408; ENST00000535943; BC009995; BC015664; OTTHUMT00000390926; OTTHUMT00000390927; OTTHUMT00000390928; OTTHUMT00000390929; OTTHUMT00000390930; OTTHUMT00000390931; OTTHUMT00000390932; OTTHUMT00000390933; OTTHUMT00000390934; O…	92105	TC1100011735.hg.1	10.5763	10.0227	10.5084	10.1639	10.6153	10.0056	10.4517	10.2493	10.3641	10.244	10.4545	10.1875
MED24; MIR6884	mediator complex subunit 24; microRNA 6884	11.0058	11.3783	-0.37251	-4.38586	0.0071154	0.18111	chr17	40019097	40061215	-	NM_001079518; NM_001267797; NM_014815; NR_052017; NR_106944; ENST00000356271; ENST00000394126; ENST00000394127; ENST00000394128; ENST00000422942; ENST00000428757; ENST00000470126; ENST00000479829; ENST00000491466; ENST00000492176; ENST00000495586; ENST00000501516; ENST00000535071; ENST00000535508; ENST00000537674; ENST00000543759; ENST00000577488; ENST00000578161; ENST00000578901; ENST00000579364…	9862; 102466757	TC1700010599.hg.1	11.3506	11.0146	11.2449	11.1504	11.4987	10.7796	11.3967	10.9883	11.3598	11.1051	11.4192	10.997
CCDC144NL-AS1	CCDC144NL antisense RNA 1	4.6582	4.31739	0.34081	4.39223	0.0070731	0.18111	chr17	20868433	20905230	+	NR_104185	440416	TC1700012212.hg.1	4.2264	4.73509	4.28517	4.68903	4.38345	4.6452	4.20782	4.77301	4.46104	4.51104	4.34047	4.59585
C18orf63	chromosome 18 open reading frame 63	4.2658	3.7743	0.4915	4.38413	0.0071269	0.18111	chr18	74315813	74359187	+	NM_001174123; ENST00000579455; OTTHUMT00000444246	644041	TC1800007673.hg.1	3.7813	4.20002	3.81071	4.28958	3.99564	4.02304	3.68401	4.35043	3.60346	4.44877	3.77067	4.28297
[truncated: 2,720 more rows]

## Sheet: B. OE-ONECUT2 islets_GSEA
Supplementary Table 12. Gene set enrichment analysis (GSEA) of DEGs between OE-ONECUT2 and control (GFP) human pancreatic islets of 6 non-diabetic donors, FDR less than 5% (q-value<0.05).
[truncated: 52 more rows]

[truncated: 1 more sheets: C. WGCNA_ONECUT2 Network]
