# Supplementary material for: Cell-specific DNA methylation in human alpha and beta cells regulates gene expression in type 2 diabetes
Source: Nat Metab. 2026 Apr 24;8(4):957–80. doi: 10.1038/s42255-026-01498-9 (PMC13121032; doi:10.1038/s42255-026-01498-9)
Supplement: Supplementary file 16 — Source data. [file 42255_2026_1498_MOESM16_ESM.xlsx]

## Sheet: Figure 1f
Figure 1f. Average DNA methylation levels. using the WGBS data. in different gene regions of genes divided according to expression level (no. low. medium. and high expression) in α-cells (n=7 donors
	1-5kb	promoters	5'UTR	exons	introns	3'UTR
Not expressed	58.4661	40.2533	27.8589	53.3152	71.4956	58.6526		Women
	59.3893	41.2122	28.4416	54.1599	72.0405	59.8245		Men
	60.8853	42.4793	29.7082	55.6743	74.2433	61.483
	59.0378	41.1505	28.8279	53.9535	71.2804	59.6585
	61.9026	43.0371	30.0014	56.4188	75.6117	62.616
	59.8976	42.0191	29.185	54.7467	72.6916	60.382
	59.4435	41.2372	28.5691	54.2354	72.4255	59.9602
Low expression	64.0001	31.0817	22.3832	61.2869	75.2928	72.5328
	65.2018	31.9872	23.1612	62.4327	76.1742	74.0892
	66.2855	32.7552	23.7947	63.666	77.9699	75.4853
	64.9962	32.1929	23.4342	62.2023	75.538	73.6969
	67.2064	33.0407	24.1836	64.5139	79.2848	76.7049
	65.4838	32.558	23.8823	62.8543	76.653	74.203
	65.2164	31.921	23.0648	62.3965	76.4372	73.931
Medium expression	66.9119	20.3625	13.0019	60.8292	80.7206	80.4952
	68.0495	20.777	13.3513	61.9971	81.9259	82.136
	68.5949	21.1805	13.6111	62.2735	82.4209	82.399
	68.0792	21.0361	13.5732	62.0927	81.836	82.1344
	69.0311	21.2757	13.6491	62.6572	82.8292	82.9335
	68.1318	21.262	13.8479	61.9497	81.8347	81.7738
	68.0036	20.9689	13.3521	61.8178	81.7543	81.8627
High expression	68.3741	20.1667	10.679	65.5528	81.3652	82.9518
	69.4	20.4248	10.8883	66.563	82.2445	84.5472
	69.7831	20.8134	11.0451	66.7352	82.4611	84.6315
	69.4747	20.7167	10.9649	66.757	82.4016	84.8175
	70.1299	20.8393	11.0309	66.8494	82.3837	84.7487
	69.3276	20.9431	11.2901	66.3618	82.0809	83.9746
	69.354	20.6516	10.8263	66.4789	82.0895	84.2716

## Sheet: Figure 1g
Figure 1f. Average DNA methylation levels. using the WGBS data. in different gene regions of genes divided according to expression level (no. low. medium. and high expression) in β-cells (n=11 donors
	1-5kb	promoters	5'UTR	exons	introns	3'UTR
not expressed	61.5804	42.8068	29.6296	58.8124	76.6187	64.6033		Women
	60.9713	42.0158	28.8876	58.1029	75.8484	63.8918		Men
	62.7818	43.6307	30.0404	59.7219	77.7379	65.9605
	62.5881	43.3263	29.7219	59.4669	77.7846	65.5865
	61.3197	42.2617	29.1948	58.4418	76.2413	64.2229
	63.155	43.9584	30.6303	60.0171	78.3494	66.1959
	62.0543	42.8084	29.5165	58.9364	77.2763	64.9097
	61.1535	42.5247	29.249	58.1843	75.7501	64.0182
	61.7286	43.1193	29.9196	58.8255	76.4348	64.5549
	62.0528	43.0645	29.8883	58.8715	77.0917	64.8259
	61.2622	42.1032	28.97	58.3238	76.3366	64.111
Low expression	68.3798	35.535	25.0202	65.2567	79.5636	76.5447
	67.7561	34.7711	24.2356	64.6484	78.8283	75.9247
	69.8454	36.5995	25.8252	66.4688	80.99	78.1907
	69.2394	35.8277	25.2776	66.0209	80.5522	77.7298
	68.0204	34.7206	24.3237	64.8915	79.183	76.3711
	69.8153	36.3721	25.8192	66.4088	81.1472	78.166
	68.8688	35.3876	24.8634	65.4775	80.2222	77.0371
	68.0996	35.3772	24.9324	64.945	79.0128	76.2124
	68.5399	35.926	25.5497	65.4292	79.5436	76.6255
	68.8246	35.7332	25.4612	65.6178	80.0817	77.148
	67.9204	34.7521	24.2832	64.7769	79.1623	76.0839
Medium expression	68.0449	21.7342	14.2061	62.4149	81.8058	81.0066
	67.826	21.3633	13.7472	62.0605	81.4135	80.5615
	69.5097	22.3022	14.715	63.748	83.3052	82.8834
	68.7523	21.73	14.0722	62.9215	82.4219	81.8139
	67.8822	21.2073	13.7565	62.262	81.5149	80.9966
	69.333	22.2622	14.6349	63.4453	83.0309	82.3754
	68.6556	21.6323	14.125	62.8748	82.4087	81.7571
	68.1377	21.6356	14.0392	62.4896	81.9297	81.22
	68.4985	22.0324	14.4775	62.8034	82.1229	81.5217
	68.5515	22.0562	14.5698	62.8392	82.3447	81.6579
	67.8833	21.4328	13.8003	62.1714	81.4183	80.6901
High expression	69.0164	20.3884	11.076	64.6728	80.2323	81.9263
	69.0188	20.1608	10.782	64.8287	80.4521	82.1236
	70.5863	20.8515	11.4196	66.1866	81.8514	84.1333
	69.6787	20.2513	10.7929	65.2126	80.7701	82.8275
	68.9704	19.9591	10.5743	64.8177	80.1915	82.2308
	70.439	20.8971	11.3409	65.9876	81.572	83.6786
	69.8113	20.322	10.9955	65.5154	81.125	83.1182
	69.2314	20.2523	10.8902	64.8898	80.6128	82.2789
	69.5789	20.6377	11.1875	65.1437	80.8223	82.5671
	69.6463	20.6315	11.3415	65.2575	80.9044	82.7568
	68.9723	20.1249	10.6739	64.6778	80.083	82.0056
