# Supplementary material for: Cell-specific DNA methylation in human alpha and beta cells regulates gene expression in type 2 diabetes
Source: Nat Metab. 2026 Apr 24;8(4):957–80. doi: 10.1038/s42255-026-01498-9 (PMC13121032; doi:10.1038/s42255-026-01498-9)
Supplement: Supplementary file 17 — Source data. [file 42255_2026_1498_MOESM17_ESM.xlsx]

## Sheet: Figure 2d-i and n
Figure 2d-i and n (right panels). Expression of respective gene in sorted human α- and β-cells.
PDX1		INS		PCSK1		GCG		SLC2A2		MAFA		ARX
α-cells	β-cells	α-cells	β-cells	α-cells	β-cells	α-cells	β-cells	α-cells	β-cells	α-cells	β-cells	α-cells	β-cells
6.77582	418.972	1865.04	832969	519.197	9941.92	890279	1436.73	0	170.997	9.31675	1758.74	1895.53	2.93809		Women
14.8538	747.366	605.577	422669	225.092	20895.1	2.15588e+06	1823.32	1.1426	383.347	19.4242	3662.74	1917.28	9.66421		Men
8.37154	460.25	796.971	534925	565.916	22100.2	505810	976.224	0.837154	230.125	12.5573	986.544	1514.41	5.15975
25.9638	943.891	3733.6	588201	396.727	14768.2	2.06748e+06	2001.35	2.07711	180.38	32.1952	6362.91	1145.52	2.86317
21.535	388.752	1994.82	207620	762.791	8368.9	698156	709.532	1.13342	166.949	19.2681	2109.52	1660.89	4.58246
3.04699	562.777	545.411	781731	308.761	15812.7	846169	219.893	0	149.08	7.10964	1998.6	1830.28	23.3778
5.80224	615.195	2093.16	684094	404.706	13147.1	958830	1776.85	2.90112	379.199	15.9562	3212.3	1107.08	0
31.3292	661.101	26475.9	527759	771.137	13598.2	954728	13261.7	12.6416	276.184	160.493	3570.82	1419.44	3.75019
7.1271	602.115	5348.89	651819	813.677	12613.6	451413	859.461	0	77.5732	28.5084	3379.97	2569.9	64.9187
4.70323	291.89	2043.08	389285	280.313	5960.93	668894	2763.89	0.940647	33.7517	6.58453	922.547	5172.1	7.84695
320.451	3746.69	4378.01	345741	1704.62	11817.5	207956	325.508	7.41784	416.918	41.5399	4422.23
156.514	3277.52	561.774	462934	1401.64	11992.4	334895	446.536	22.3592	76.3234	6.98723	3335.42
222.81	3572.42	1015.47	252062	2126.83	11086.3	452128	721.69	18.9051	144.12	49.9635	7654.72
19.683	4725.44	249.318	471173	363.043	13112.2	558940	188.269	0	224.674	14.2155	7024.19
70.7718	2533.06	242.646	606016	208.524	6875.45	234480	1507.06	0	115.204	16.4292	1656.2
341.203	1959.12	41829.5	787068	3356.29	11260.4	632846	1238.51	5.06737	77.1616	101.347	2955.68
