# Supplementary material for: Cell-specific DNA methylation in human alpha and beta cells regulates gene expression in type 2 diabetes
Source: Nat Metab. 2026 Apr 24;8(4):957–80. doi: 10.1038/s42255-026-01498-9 (PMC13121032; doi:10.1038/s42255-026-01498-9)
Supplement: Supplementary file 18 — Source data. [file 42255_2026_1498_MOESM18_ESM.xlsx]

## Sheet: Figure 3d
Figure 3d. The 20 most abundantly expressed genes in sorted human α-cells.
GCG	TTR	MT-CO1	CHGB	VGF	FTL	MT-ND4	GNAS	EEF1A1	SLC7A2	CPE	MT-CO3	CLU	MT-ND5	PDK4	ALDH1A1	MT-ND2	CHGA	MT-CYB	MT-ATP6
890279	136744	44026.7	74142.7	43828.5	32780.6	9817.31	58135.7	37195.8	45076.1	38775.5	29534.9	25121.3	4405.13	33232.8	36276	3427.72	27451.4	5950.01	6482.76
2155877	189304	78531.9	103336	12238.4	8434.66	16793.9	52679.5	41634	45224	47441.8	37481.8	22544.6	9884.61	34794.4	23313.6	5466.19	22970.8	11108.3	8911.12
505810	117635	35098.5	38097.2	75369.8	18569.8	7040.47	34029.5	31550.7	28584.6	26166.1	15808.8	23917.5	4862.19	32632.3	13963.7	2590.16	23149.8	4996.97	3948.86
2067478	205326	74539.1	57122.5	14179.4	11783.4	11755.4	40222.1	54594.7	28072.1	38806.6	24922.2	26907.9	4838.62	23009.2	16512	2594.31	18217.3	11627.6	8115.26
698156	143155	62055.8	114630	35177.9	36745.5	11246.9	38783.3	56802.4	26672.8	30625	17937.5	22754.5	5016.51	18810.2	20701.9	3200.78	27986.4	5277.2	4821.57
846169	155103	43992.4	53859.6	68375.4	41609.7	5157.53	35474	32242.2	40706.7	33688.5	18699.4	22954	2920.03	22779.3	33469.1	2523.92	27688	3462.39	2578.77
958830	129590	53054.2	50124.1	129188	31552.6	6383.91	48360.2	37399.8	42975.7	37357.7	23432.3	23652.8	3902.01	23528.1	35624.3	2196.15	37414.3	4010.8	3237.65
954728	169658	41044.5	44513.8	105225	28172.6	5783.8	38025.9	39703.4	41486.4	30256.3	16728.7	25378.8	3467.09	14247.1	31681.5	3987.05	27394.3	3649.02	3324.74
451413	147860	43838.8	59811.8	57883.9	39967.6	6343.12	30197.5	38410.3	40022.2	33999.8	24184.6	22412.3	4366.54	22058.4	37449.3	2755.81	26261	4067.2	3350.93
668894	152711	52504.1	52761.8	112844	104600	7370.91	34093.7	54361.8	34218.8	46032.4	21101.5	20286.9	4066.41	37067.1	36791.5	2132.45	20231.4	4448.32	2843.57
207956	122135	122098	46698.3	37737.5	89204	40859	33629.5	26753.2	32079.2	17903.7	30423.5	22298	20256.6	12340.3	19903.5	25189.5	24093.2	26076.7	20824.8
334895	147450	127713	39999.1	69384.6	71592.6	62781.7	53216.2	30207.2	32188.8	24379.9	35929.8	28535.9	28998.4	30095.4	20468.4	42917	25005.9	30781.6	32483.7
452128	158164	185725	57340.6	14207.2	28152.4	61041.9	43764	47407.3	34160.2	30400.8	31851.1	25195.1	28242.9	13981.7	25119.5	38663.7	17223.9	41053.8	42250.2
558940	208599	139365	48187.3	40626.9	54235.5	41261.1	37748.8	34460.6	29805.6	24759.1	30501	30654.1	22464.9	18248.4	34116.2	26650.8	34484.7	28208	21430.5
234480	149335	123238	49056.3	56446.9	94117.7	106672	41684.6	28823.1	23517.7	22938.9	50165.9	34396.4	57024.4	22762	15156.5	79090.1	23626.4	41931.1	48061.7
632846	181071	328638	203404	52492.9	48751.5	330550	69265.9	32784.2	26848.6	34713.2	97712.5	49508.2	218360	62443.6	17198.7	172176	31179.5	160043	153432
Women
Men

## Sheet: Figure 3e
Figure 3e. The 20 most abundantly expressed genes in sorted human β-cells.
INS	MT-CO1	MT-ND4	GNAS	MT-CO3	FTL	EEF1A1	ABCC8	MT-CYB	MT-ND2	MT-ND1	CPE	MT-ATP6	EEF2	PTPRN	MT-CO2	MT-ND5	SCD	IAPP	NPTX2
832969	66445	17521.6	42284.5	49176.1	29392.7	49243.6	19716.4	8660.33	5545.95	8672.67	30472.2	10703.5	20164.7	12984	9964.25	5201.01	11710.6	16328.8	9076.95
422669	92527.3	25520	49481.8	67972.7	22185.8	36491	39592.1	16694.4	8756.85	9627.7	30848.2	13776.9	17044.5	17260.3	15258.7	8859.94	23344.5	60842.7	12399.2
534925	56946.1	10607.4	46070.4	30671.6	19092.1	27687.2	21339.7	8579.63	4316.65	5723.19	31831.5	5316.6	12805.5	16324.4	5904.82	6720.06	13782.7	17982.8	8980.03
588201	89475.9	16761.9	80769	44530.9	9653.65	45744.8	49418.3	13349	5140.34	7629.39	33443.7	10692	14984.9	22418.6	12153.2	7403.2	24711	25731.3	26306.8
207620	131367	30148.6	65210.2	63385.7	42754.4	51719.5	26373.1	18681.6	8211.49	13668.3	23656.6	14233.6	36499.8	14810.7	13189	11682.8	44210.4	8708.76	7865.67
781731	64179.9	10778.5	46924.8	39480.1	34443.1	32399.7	33492.7	6026.56	4980.2	8552.53	32268.4	7001.17	19408.3	18372.2	7181.93	4546.94	12911.3	45718.2	16565.6
684094	78323.4	12963.8	47101.9	39459.6	48149	39347.3	27801.8	7637.81	4135.67	7067.3	28262.3	7537	21736.9	28563.6	6776.31	5405.01	21598.3	10155.9	14132.3
527759	49542.4	8186.57	43190.1	23004.3	41816.3	40360.9	28979.2	5433.97	4013.36	5371.45	25409.5	5158.87	21789.7	22869.4	5491.06	3727.39	18449.4	21995.8	38362.9
651819	52390.2	8253.54	45099.6	21635.5	51677.3	34925.2	27733	4648.23	3282.7	4100.3	34512.7	4296.07	22455.6	28177.5	3537.58	4021.49	11542.4	12156.8	25319.6
389286	42430.9	5907.18	21753	12842.5	73659.4	49814.4	6866.6	3605.81	1745.71	2677.64	22631.8	1848.84	30969.1	15861.4	2720.14	2600.13	20772.9	5531.53	6932.23
345741	198118	77737.4	49175.2	67128.3	43395.2	26175.6	59543.5	44610.3	50176.2	43339.4	18824.9	42620.4	21228.3	31042.6	40247.1	33988.9	21729.9	10641.5	32557.5
462934	165960	98508	78414.8	58238.2	44697.4	30949.6	30777.6	47090.6	59988.4	52899.1	27304.5	48627.6	31411.9	35650.9	34502.6	36093.1	15579.6	11981	26540.3
252062	178698	54308	64149.6	45171.7	20227	43154	48577.1	37122.8	34415.1	23222.9	22064.5	30599.2	29452.8	36044.1	22833.1	18403.6	26474.3	36318.1	21151.7
471173	274842	137800	76403.8	91545.3	52735	39171.3	54153.7	79017.7	65936.6	60261.5	31575	73462.2	29524.9	43443.2	56605.4	50423.7	32114.9	32826.3	31648.9
606016	139633	138625	55002.8	83090.3	52760.6	29488.8	18110.1	65032.6	102047	113926	26342.9	70535.9	40110.7	22692.3	61406	61516.3	10793	10787	12588.3
787068	311019	255389	88563.2	121591	41790.2	31791.9	23076.6	138962	133879	125284	39684.6	112717	41136.3	28783.9	91919.1	120669	26559.3	3189.78	10524.1
Women
Men

## Sheet: Figure 3g-o
Figure 3g-o. Selecteed genes that are differentially expressed and have significant DMRs in α- versus β-cells.
α-cells	TM4SF4	F10	IRX2	FEV	LDHA	ADCY2	NR3C1	GLIS3	SYT13
	7163.73	1369.56	2987.29	698.756	2000.56	1056.18	1098.53	514.115	1726.99		Women
	22734.3	1476.24	2888.49	570.156	2000.69	343.922	1020.34	590.723	1920.71		Men
	6431.86	1215.55	3258.2	889.895	3642.46	834.643	1085.79	670.561	904.127
	14899.1	1034.4	4704.65	369.725	4142.79	299.103	1550.56	177.593	1175.64
	13767.6	1239.96	5778.17	723.122	4155.12	642.649	1635.52	466.969	1581.12
	12944.6	1483.88	2759.55	1108.09	3276.53	855.188	1125.35	572.834	1328.49
	9637.52	1727.62	3073.74	1145.94	2925.78	731.082	905.149	571.52	1998.87
	10423.3	1982.53	2948.79	771.687	2990.01	401.233	1049.25	635.927	2184.25
	12243.2	1954.01	3355.68	1211.61	2542	1000.17	1216.36	709.146	2114.37
	7987.03	1600.04	3434.3	832.472	1200.26	581.32	1353.59	477.848	2239.68
	6548.47	752.169	2614.05	1158.67	1841.11	528.15	1031.08	372.376	1133.45
	10828.8	1116.56	2913.68	1773.36	1537.19	964.238	1020.14	429.016	1123.55
	12369.3	899.343	3816.13	822.373	4527.78	958.759	1280.15	445.621	2274.02
	12046	873.708	3133.98	1332.98	2671.43	477.86	1078.19	733.74	1223.63
	3341.44	1124.77	2220.47	1941.17	2747.46	755.742	935.199	749.423	892.231
	6063.96	1309.07	4435.64	2265.12	2444.16	1422.24	1331.03	1138.47	2157.01
β-cells	TM4SF4	F10	IRX2	FEV	LDHA	ADCY2	NR3C1	GLIS3	SYT13
	63.4628	15.2781	10.5771	4.70095	188.626	31.7314	3588	2632.53	7593.8
	186.841	22.5498	15.0332	4.29521	156.775	34.3617	3367.44	2726.38	12181.2
	42.3099	19.607	10.3195	9.28755	639.809	33.0224	3019.48	3094.82	4641.71
	69.6704	33.4036	17.179	4.77195	156.52	21.951	3563.69	2862.21	15722.6
	47.6996	14.3099	26.2348	5.96245	321.973	10.7324	3695.53	2588.9	12027.5
	60.5637	18.635	8.38575	20.4985	232.006	21.4302	2878.18	2713.26	9414.4
	22.9123	45.8246	8.0193	19.4755	142.056	29.786	2448.18	3169.92	10295.6
	255.524	55.4542	48.3865	26.6398	218.555	35.8821	2914.07	3450.67	9742.55
	66.4913	45.5588	19.7011	20.9324	140.37	33.2456	3196.51	3104.16	10179.3
	72.5037	26.8764	23.7512	10.6255	199.385	20.6261	3232.04	2514.5	6457.2
	39.0164	14.4918	11.1476	14.4918	146.033	22.2951	2489.25	3672	7971.61
	35.0912	13.1592	9.65008	14.0365	121.065	28.9502	2682.72	3061.71	6542.75
	58.958	21.8363	10.9182	36.0299	259.852	24.0199	3132.42	3681.6	11155.1
	102.976	4.16063	9.36142	7.2811	197.63	19.763	2598.31	5472.27	11388.7
	36.7854	32.508	40.4925	37.0706	154.841	40.2073	2897.78	4662.91	5656.97
	26.1565	37.9269	20.9252	36.6191	159.555	30.08	2789.59	3795.31	6174.24
