# Supplementary material for: Cell-specific DNA methylation in human alpha and beta cells regulates gene expression in type 2 diabetes
Source: Nat Metab. 2026 Apr 24;8(4):957–80. doi: 10.1038/s42255-026-01498-9 (PMC13121032; doi:10.1038/s42255-026-01498-9)
Supplement: Supplementary file 19 — Source data. [file 42255_2026_1498_MOESM19_ESM.xlsx]

## Sheet: Figure 4g
Figure 4g. DNA methylation of two CpG sites annotated to INS, analyzed by pyrosequencing, after epigenetic editing in EndoC-βH1.
INS CpG Chr11:2,161,227			INS CpG Chr11:2,161,277
DNMT3A	DNMT3A + INS-DMR-gRNA		DNMT3A	DNMT3A + INS-DMR-gRNA		experiment/cell passage
5	7		8	11		1
4	7		5	10		2
5	6		6	10		3
4	6		5	7		4

## Sheet: Figure 4h
Figure 4h. DNA methylation of CpG sites annotated to INS, analyzed by Illimina EPIC arrays, after epigenetic editing in EndoC-βH1.
Here, we include beta-values, % methylation of a CpG site, which were used to generate the figures, while the p-values were estimated using M-values (see methods).
	cg14128708	cg13670288	cg26337010	cg03128167	cg24522478	cg15923395	cg16641322	cg26452040	cg19448770	cg10781463	cg04484994	cg09606495	cg13993218	cg10991175	cg01181416	cg00613255	cg25336198	cg03366382	cg24338752	cg11208229		experiment/cell passage
DNMT3A	39.624	3.183	13.432	7.654	23.889	18.324	6.281	73.55	33.94	65.788	4.501	5.939	1.99	1.515	1.748	3.019	2.233	1.164	3.826	3.628		1
	53.248	3.176	14.245	9.07	29.802	23.371	17.703	84.419	45.225	73.71	8.909	15.414	4.197	1.363	1.82	5.095	2.119	1.283	3.445	4.421		2
	50.828	4.14	23.584	18.185	31.404	20.855	18.136	82.314	43.671	73.203	9.216	11.54	5.023	1.386	1.909	5.513	2.276	0.873	2.828	3.699		3
	48.009	2.54	18.107	12.079	28.443	20.096	15.32	78.352	43.19	71.546	6.791	14.549	4.456	1.072	2.449	4.767	2.657	2.456	2.914	4.301		4
DNMT3A + INS-DMR-gRNA	43.664	7.748	25.815	17.181	27.378	19.869	18.877	77.309	41.003	69.89	9.111	20.262	16.063	13.469	2.906	29.369	3.366	29.202	7.973	12.661		1
	54.129	9.231	24.918	21.223	32.418	28.904	37.738	88.691	51.021	79.786	17.658	32.859	35.822	21.603	4.995	35.141	4.559	48.183	11.935	23.256		2
	59.331	31.559	37.113	34.441	38.166	26.276	45.204	87.849	57.55	82.833	22.145	38.292	48.031	29.524	6.078	45.89	5.521	44.144	7.473	31.634		3
	56.59	19.154	27.187	23.673	31.048	26.156	39.484	84.199	50.684	78.183	19.405	31.658	40.566	25.886	5.922	39.336	6.93	51.12	11.178	24.33		4
p-value	0.02979	0.00995	0.00072	8.7e-05	0.01083	0.00867	0.00015	0.00321	0.00837	0.00941	0.00145	0.00163	0.00014	0.00071	0.00399	3.2e-05	0.00441	0.000184	0.00234	0.00187

## Sheet: Figure 4i
Figure 4i. DNA methylation of two CpG sites annotated to TH, analyzed by pyrosequencing, after epigenetic editing in EndoC-βH1.
TH CpG Chr11:2,165,314			TH CpG Chr11:2,165,318
DNMT3A	DNMT3A + TH-DMR-gRNA		DNMT3A	DNMT3A + TH-DMR-gRNA		experiment/cell passage
91	94		89	90		1
88	96		89	89		2
91	93		87	89		3
97	98		89	91		4

## Sheet: Figure 4j
Figure 4j. DNA methylation of CpG sites annotated to TH, analyzed by Illimina EPIC arrays, after epigenetic editing in EndoC-βH1.
Here, we include beta-values, % methylation of a CpG site, which were used to generate the figures, while the p-values were estimated using M-values (see methods).
	cg13670288	cg26337010	cg03128167	cg12219390	cg16641322	cg09606495	cg01181416	cg00613255	cg25336198	cg11208229	cg22353154		experiment/cell passage
DNMT3A	3.183	13.432	7.654	24.908	6.281	5.939	1.748	3.019	2.233	3.628	35.324		1
	3.176	14.245	9.07	27.125	17.703	15.414	1.82	5.095	2.119	4.421	46.782		2
	4.14	23.584	18.185	32.795	18.136	11.54	1.909	5.513	2.276	3.699	42.873		3
	2.54	18.107	12.079	22.273	15.32	14.549	2.449	4.767	2.657	4.301	43.448		4
DNMT3A + TH-DMR-gRNA	3.239	18.045	11.624	28.208	8.338	7.128	2.368	5.41	2.693	3.31	38.243		1
	5.455	18.317	12.034	30.009	23.726	16.723	2.303	11.003	3.135	8.494	50.117		2
	18.624	27.923	25.259	35.758	22.608	18.491	4.105	15.97	2.784	9.316	50.075		3
	7.913	22.805	14.663	29.157	20.509	19.244	3.226	11.873	2.804	9.181	49.25		4
p-value	0.04844	0.00069	0.00347	0.01704	0.00031	0.02917	0.0255	0.0025	0.02887	0.04353	0.00811

## Sheet: Figure 4k
Figure 4k. Expression of INS after epigenetic editing in EndoC-βH1.
DNMT3A	DNMT3A + INS-DMR-gRNA	DNMT3A + TH-DMR-gRNA		experiment/cell passage
28.2271	3.20598	28.337		1
26.3729	2.76445	27.6925		2
31.113	5.21399	32.4355		3
43.254	7.775	36.724		4

## Sheet: Figure 4l
Figure 4l. Expression of TH after epigenetic editing in EndoC-βH1.
DNMT3A	DNMT3A + TH-DMR-gRNA		experiment/cell passage
0.007174	0.006884		1
0.007096	0.004819		2
0.006517	0.00427		3
0.005909	0.004524		4

## Sheet: Figure 4m
Figure 4m. Insulin content after epigenetic editing in EndoC-βH1.
DNMT3A	DNMT3A + INS-DMR-gRNA		experiment/cell passage
25.2148	6.17783		2
19.878	3.10922		3
12.3236	3.71125		4

## Sheet: Figure 4n
Figure 4n. DNA methylation of a CpG site annotated to GCG, analyzed by pyrosequencing, after epigenetic editing in EndoC-βH1.
TET1	TET1 + GCG-DMR-gRNA		experiment/cell passage
54	55		1
57	56		2
60	59		3
62	58		4
57	55		5
59	58		6

## Sheet: Figure 4o
Figure 4o. DNA methylation of a CpG site annotated to GCG, analyzed by Illimina EPIC arrays, after epigenetic editing in EndoC-βH1.
Here, we include beta-values, % methylation of a CpG site, which were used to generate the figures, while the p-values were estimated using M-values (see methods).
TET1	TET1 + GCG-DMR-gRNA		experiment/cell passage
98.476	97.7637		1
97.5585	97.1409		2
97.8798	96.847		3
97.6696	96.2069		4

## Sheet: Figure 4p
Figure 4p. Expression of GCG after epigenetic editing in EndoC-βH1.
TET1	TET1 + GCG-DMR-gRNA		experiment/cell passage
0.000371	0.000800737		1
0.0008	0.0013		2
0.001595	0.00164843		3
0.001504	0.001641		4
0.00149	0.00318		5
0.00147	0.00171		6

[truncated: 1 more sheets: Figure 4q]
