# Supplementary material for: Cell-specific DNA methylation in human alpha and beta cells regulates gene expression in type 2 diabetes
Source: Nat Metab. 2026 Apr 24;8(4):957–80. doi: 10.1038/s42255-026-01498-9 (PMC13121032; doi:10.1038/s42255-026-01498-9)
Supplement: Supplementary file 20 — Source data. [file 42255_2026_1498_MOESM20_ESM.xlsx]

## Sheet: Figure 5m
Figure 5m. pre-T2D/T2D-associated differences in the absolute DNA methylation level (%) of individual CpG sites annotated to GCG in sorted human α-cells.
P-values were calculated using base R v.4.3.2 and function wilcox.test
	CpG sites (chromosomal location)
	162138895	162141148	162144640	162150909	162157034
Non-diabetic	0.95	0.0689655	0.105263	0.111111	1		Women
	1	0	0.0769231	0.0555556	1		Men
	1	0	0.166667	0	1
	1	0.05	0.142857	0	1
	1	0	0.1	0	1
	1	0	0		1
	1	0	0.0555556	0	1
T2D	0.916667	0.133333	0.181818	0.25	0.875
	0.917808	0.0694444	0.263158	0.15625	0.902439
	0.979167	0.0769231	0.186047	0.0625	0.933333
p-value:	0.0208336	0.0150438	0.0166667	0.0431144	0.00504372
