# Supplementary material for: Cell-specific DNA methylation in human alpha and beta cells regulates gene expression in type 2 diabetes
Source: Nat Metab. 2026 Apr 24;8(4):957–80. doi: 10.1038/s42255-026-01498-9 (PMC13121032; doi:10.1038/s42255-026-01498-9)
Supplement: Supplementary file 21 — Source data. [file 42255_2026_1498_MOESM21_ESM.xlsx]

## Sheet: Figure 6o
Figure 6o. T2D-associated differences in the absolute DNA methylation level (%) of individual CpG sites annotated to GCG in sorted human β-cells.
P-values were calculated using base R v.4.3.2 and function wilcox.test. Missing values are due to too low coverage.
	CpG site (chromosomal location)
	162145878	162152122	162152263
Non-diabetic	0.636364	0.714286	0.833333		Women
	0.833333	1	0.8		Men
	0.9	1	0.75
	0.375	0.846154	0.833333
	0.818182	1	0.75
	0.846154	0.888889	0.777778
	0.571429		1
	0.727273	0.888889	0.846154
	0.7	0.875	0.818182
	0.636364	1	0.727273
	0.777778	0.909091	0.833333
T2D	0.9	0.7	0.73913
	1	0.727273	0.461538
	0.833333	0.833333	0.625
p-value	0.042275	0.0319086	0.0188524

## Sheet: Figure 6p
Figure 6p. T2D-associated differences in the absolute DNA methylation level (%) of individual CpG sites annotated to INS in sorted human β-cells.
P-values were calculated using base R v.4.3.2 and function wilcox.test
	CpG site (chromosomal location)
	2165739
Non-diabetic	1		Women
	0.833333		Men
	0.857143
	0.875
	1
	0.888889
	0.857143
	0.888889
T2D	0.857143
	0.823529
	0.75
p-value	0.0492783

## Sheet: Figure 6q
Figure 6q. T2D-associated differences in the absolute DNA methylation level (%) of individual CpG sites annotated to PDX1/PLUT in sorted human β-cells.
P-values were calculated using base R v.4.3.2 and function wilcox.test. Missing values are due to too low coverage.
	CpG site (chromosomal location)
	27816277	27819753	27822808	27827155	27853610	27860112	27860991	27893473	27895562	27918236	27920524
Non-diabetic	0.357143	1	1		1	0.818182	0.777778	0.555556	1	0	0		Women
	0.444444	1	0.823529	0.235294	1	0.75	0.636364	0.428571	1	0	0		Men
	0.4	1	1	0.222222	1		0.5	0.923077	1	0	0
	0.416667	1	1	0.1	1	0.833333		0.444444	1	0
	0.416667	1		0.230769	1	0.666667	0.636364	0.454545	1
		1	1	0.222222	1	0.833333	0.666667	0.636364	1	0	0
		0.9375	1	0.428571		0.8	0.636364	1	1		0
	0.25	1		0.125	0.8	0.785714	0.6	0.625	1	0	0
	0.5	1	1	0.111111	1	0.875	0.7			0	0
	0.384615	1	1	0.5		0.777778	0.5	0.333333	1
	0.222222	1	1	0.1	1	0.814815	0.565217	0.4	0.96	0	0
T2D	0.210526	0.916667	0.9375	0	0.857143	0.88	0.5	1	0.8	0.0833333	0.0833333
	0	0.928571	0.9375	0	0.857143	1	0.466667	1	0.933333	0.0714286	0
	0.272727	1	0.833333	0	0.9	1	0.5	1	1	0.125	0.125
p-value	0.0416034	0.0302726	0.0274137	0.0134585	0.0274137	0.0139827	0.031183	0.0258657	0.0396414	0.00283007	0.0231629
