# Supplementary material for: Cell-specific DNA methylation in human alpha and beta cells regulates gene expression in type 2 diabetes
Source: Nat Metab. 2026 Apr 24;8(4):957–80. doi: 10.1038/s42255-026-01498-9 (PMC13121032; doi:10.1038/s42255-026-01498-9)
Supplement: Supplementary file 22 — Source data. [file 42255_2026_1498_MOESM22_ESM.xlsx]

## Sheet: Figure 7c
Figure 7c. mRNA expression of T2D-associated β-cell DEGs selected for functional follow-up
Non-diabetic								T2D
ADCY9	FBLL1	ZNF431	ZSWIM9	GNAL	ONECUT2	SNX1	TRAPPC13	ADCY9	FBLL1	ZNF431	ZSWIM9	GNAL	ONECUT2	SNX1	TRAPPC13
698.277	143.92	694.945	64.6306	159.244	1000.11	1193.33	411.77	630.992	55.4838	704.97	57.6596	172.979	1827.7	1680.83	411.233
790.876	169.737	767.507	86.0985	134.068	772.427	1285.33	378.834	527.69	83.9507	527.69	63.5627	416.156	2230.69	1477.53	394.568
708.997	115.036	977.806	99.7761	224.203	659.696	1355.78	341.586	640.592	96.2493	659.842	35.2914	327.248	541.135	1345.35	344.358
822.921	221.556	957.781	96.3286	92.2002	824.297	1290.8	401.828	502.007	67.675	526.249	109.088	415.141	1136.34	1749.45	460.594
533.303	124.788	860.379	95.8895	145.805	760.548	1087.62	236.44	797.574	163.426	413.453	83.8081	237.456	1340.93	1782.32	273.773
693.175	112.842	750.216	104.162	138.263	634.894	1143.92	310.007	608.028	200.281	608.028	166.152	674.489	1006.79	1474.71	308.055
875.146	131.202	937.955	157.722	147.951	788.608	989.599	270.779	612.245	96.4052	569.798	105.758	356.843	1253.27	1492.84	245.329
954.017	148.482	976.971	88.946	141.309	335.699	1169.93	292.661
733.062	146.612	748.495	214.774	132.466	603.169	1382.53	327.949
1190.1	200.227	591.92	181.455	236.518	561.886	1275.19	193.97
1042.6	84.7931	809.714	142.118	146.895	767.915	1451.04	217.357
754.86	139.062	854.984	140.043	189.124	555.265	1592.5	306.263
680.931	187.74	798.641	192.21	436.57	776.291	1414.01	262.24
915.202	411.291	763.715	226.053	105.963	771.564	1368.88	193.087
727.985	198.012	673.907	147.261	222.971	518.326	1210.54	335.289
Women
Men

## Sheet: Figure 7d
Figure 7d. siRNA-mediated knockdown of ADCY9, FBLL1, and ZSWIM9 in human islets from 5 donors.
	ADCY9		FBLL1		ZSWIM9
	siNC	siADCY9	siNC	siFBLL1	siNC	siZSWIM9
	0.930179	0.373794	0.866701	0.423742	1.09359	0.469459
	0.63902	0.399961	0.885469	0.515145	0.519997	0.291012
	0.852691	0.466128	0.575834	0.273843	0.380558	0.207362
	1.42354	1.01585	1.32645	1.06145	1.77057	1.15176
	1.15457	0.814493	1.34555	0.763211	1.23528	0.682898
p-value	0.002		0.0022		0.011

## Sheet: Figure 7e
Figure 7e. Silencing of Adcy9, Fbll1 and Zswim9 using siRNA in rat INS-1 832/13 β-cells.
	ADCY9		FBLL1		ZSWIM9
	siNC	siADCY9	siNC	siFBLL1	siNC	siZSWIM9
	0.803246	0.174652			0.774507	0.433253
	0.748082	0.166362	0.475211	0.275033	0.713073	0.41797
	0.943525	0.187309			1.22253	0.644928
	1.01745	0.190016	0.99676	0.458397	1.11271	0.604721
	1.29348	0.178578	1.36315	0.492713	1.12184	0.657784
	1.19421	0.167996	1.16488	0.524327	1.05534	0.611536
p-value	0.0002		0.027		0.00015

## Sheet: Figure 7f
Figure 7f. Insulin secretion from human islets stimulated with 1 mM and 20 mM glucose.
	siNC		siAdcy9		siFBLL1		siZswim9
	1mM	20mM	1mM	20mM	1mM	20mM	1mM	20mM
	2.62887	5.35467	1.60099	4.07079	1.47582	3.46167	0.889931	4.18402
	1.02832	2.53206	0.580969	1.64588	0.625703	1.5123	0.885453	1.88019
	1.60267	6.87791	0.427349	3.71681	0.882789	6.78209	0.452978	5.98704
	1.19806	3.78165	0.756928	2.23173	0.783951	2.97295	0.955557	2.36652
	0.245169	3.12229	0.228914	2.08716	0.646152	1.57156	0.250694	2.34477
p-value (vs siNC at the same glucose concentration)			0.043	0.018		0.026		0.0021

## Sheet: Figure 7g
Figure 7g. Insulin secretion from INS-1 832/13 β-cells during 1 h stimulation with low (2.8 mM) or high glucose (16.7 mM).
	siNC		siAdcy9		siFBLL1		siZswim9
	2.8G	16.7G	2.8G	16.7G	2.8G	16.7G	2.8G	16.7G
	50.2547	338.497	46.3251	124.504	31.6516	248.966	64.5398	323.418
	55.589	436.444	55.5982	192.833	47.1048	319.607	64.2103	395.13
	60.0645	325.354	55.3781	193.557	34.3021	267.495	57.8945	296.857
	48.8628	260.763	49.7706	115.535	27.3237	233.495	57.1226	255.813
	82.4058	227.733	61.3836	90.3377	61.4167	201.232	63.8372	187.934
	83.6471	261.341	60.6529	110.9	53.7442	201.4	53.9024	208.768
p-value (vs siNC at the same glucose concentration)				0.00029	0.0009	0.0073		0.0087

## Sheet: Figure 7h
Figure 7h. Depolarization-induced insulin secretion (35 mM K+) from INS-1 832/13 β-cells.
	siNC	siAdcy9	siFBLL1	siZswim9
	2.8G + K+	2.8G + K+	2.8G + K+	2.8G + K+
	389.538	140.95	237.111	264.515
	372.179	243.562	311.652	297.576
	402.483	215.814	363.273	370.885
	385.679	200.882	307.716	284.072
	278.22	183.432	304.811	261.29
	308.852	186.185	310.513	277.447
p-value (vs siNC)		0.00091		0.0163

## Sheet: Figure 7i
Figure 7i. Overexpression of GNAL (OE-GNAL), ONECUT2 (OE-ONECUT2), SNX1 (OE-SNX1), or TRAPPC13 (OE-TRAPPC13) in human islets from 5-6 donors.
Logged values were used to calculate the p-values.
	GNAL		ONECUT2		SNX1		TRAPPC13
Raw data	GFP	OE-GNAL	GFP	OE-ONECUT2	GFP	OE-SNX1	GFP	OE-TRAPPC13
	0.940436	356.328	1.20647	19.9837	1.60474	24.7291	1.06865	12.728
	0.869956	1272.76	0.719892	21.0394	0.801344	50.718	1.24526	784.67
	1.58436	1827.27	1.65813	30.7951	1.03042	40.9635	1.15205	474.944
	0.71048	130.709	1.45321	7.80294	0.681775	6.34314	0.589826	11.928
	1.3036	1211.86	0.719724	99.6976			1.11679	46.368
	0.591161	95.1842	0.242574	20.6665	0.88172	12.9448	0.827427	551.19
Logged data	-0.0266708	2.55185	0.0815176	1.30068	0.205405	1.39321	0.0288347	1.10476
	-0.0605027	3.10475	-0.142733	1.32303	-0.096181	1.70516	0.0952583	2.89469
	0.199855	3.2618	0.219617	1.48848	0.0130142	1.6124	0.0614713	2.67664
	-0.148448	2.11631	0.162329	0.892258	-0.166359	0.802304	-0.229276	1.07657
	0.115145	3.08345	-0.142834	1.99868			0.0479727	1.66622
	-0.228294	1.97856	-0.615156	1.31527	-0.0546692	1.11209	-0.0822703	2.7413
p-value	1.77346e-05		0.000932298		0.00093506		0.00150723

## Sheet: Figure 7j
Figure 7j. Overexpression of GNAL (OE-GNAL), ONECUT2 (OE-ONECUT2), SNX1 (OE-SNX1), or TRAPPC13 (OE-TRAPPC13) in INS-1 832/13 β-cells
	GNAL		ONECUT2		SNX1		TRAPPC13
	GFP	OE-GNAL	GFP	OE-ONECUT2	GFP	OE-SNX1	GFP	OE-TRAPPC13
	0.664517	178764	0.122294	3589.94	0.206791	3848.93	2.03494	353080
	0.683597	139124	1.26346	3175.57	0.071794	5183.33	1.33159	206648
	0.634739	145285	1.27928	2276.63	0.010117	3955.43	1.41859	162715
	0.824442	125079			5.70055	2149.66	0.27126	154404
	0.261308	102363	1.19172	11952.8	0.006221	1353.83	0.345518	222155
	2.9314	86484.9	1.14325	12893.7	0.004525	1127.23	0.598099	170202
p-value	0.000200173		0.0431597		0.00699222		0.000926899

## Sheet: Figure 7k
Figure 7k. Insulin secretion from human islets stimulated with 1 mM and 20 mM glucose for 1 h.
	GFP		OE-GNAL		OE-ONECUT2		OE-SNX1		OE-TRAPPC13
	1G	20G	1G	20G	1G	20G	1G	20G	1G	20G
	2.14643	3.77379	1.4974	2.83246	2.23163	3.14478	1.94436	2.2514	1.36335	1.47808
	0.625039	4.06977	1.80413	2.40642	1.95889	1.66441	1.60896	3.88465	1.9289	6.10959
	1.36189	11.2243	3.50397	12.8892	2.29455	9.13376	7.09133	7.58564	2.62831	7.08134
	1.68377	6.99852	2.71535	6.1437	2.41293	3.45164	3.08387	7.24237	2.09805	4.25521
	1.47252	1.97287	0.969871	1.97383	0.824085	2.09973	0.564856	1.54637	0.500648	1.64618
	2.97005	6.20025	3.01806	4.68816	2.30746	4.82363	2.59781	5.21754	2.79728	5.33419
p-value (vs GFP at the same glucose concentration)				0.324		0.027		0.115		0.177

## Sheet: Figure 7l
Figure 7l. Insulin secretion from INS-1 832/13 β-cells during 1 h stimulation with 2.8 mM and 16.7 mM glucose in absolute values
	GFP		OE-GNAL		OE-ONECUT2		OE-SNX1		OE-TRAPPC13
	2.8G	16.7G	2.8G	16.7G	2.8G	16.7G	2.8G	16.7G	2.8G	16.7G
	0.951893	14.4305	1.07368	15.2816	2.48527	3.25324	1.1443	9.15931	1.11945	7.46701
	1.39878	12.3523	1.21173	13.5191	2.72408	5.27067	1.58321	12.7086	1.2765	9.9885
	1.30251	14.6443	1.45129	18.3003	2.91209	4.12232	1.42046	17.1214	1.65052	11.2201
	1.7357	9.31862	1.64585	11.1367	2.50741	4.92151	1.29753	8.59581	2.19906	7.32146
	0.818725	7.58312	1.0563	7.51756	3.31536	3.2042	1.13752	5.73295	1.07875	5.67589
	1.74695	15.2354	1.49106	16.0599	4.08678	4.72506	1.10524	13.2408	1.64315	14.9131
p-value (vs GFP at the same glucose concentration)				0.046	0.0014	0.0016				0.028

[truncated: 2 more sheets: Figure 7m, Figure 7n]
