# Supplementary material for: Cell-specific DNA methylation in human alpha and beta cells regulates gene expression in type 2 diabetes
Source: Nat Metab. 2026 Apr 24;8(4):957–80. doi: 10.1038/s42255-026-01498-9 (PMC13121032; doi:10.1038/s42255-026-01498-9)
Supplement: Supplementary file 23 — Source data. [file 42255_2026_1498_MOESM23_ESM.xlsx]

## Sheet: Figure 8a
Figure 8a. Reduced oxygen consumption rate in INS-1 832/13 β-cells over-expressing ONECUT2 (OE-ONECUT2).
Left panel	experiment/cell passage 1	experiment/cell passage 2	experiment/cell passage 3	experiment/cell passage 4	experiment/cell passage 5	experiment/cell passage 6	experiment/cell passage 7	experiment/cell passage 8	experiment/cell passage 9	experiment/cell passage 10	experiment/cell passage 1	experiment/cell passage 2	experiment/cell passage 3	experiment/cell passage 4	experiment/cell passage 5	experiment/cell passage 6	experiment/cell passage 7	experiment/cell passage 8	experiment/cell passage 9	experiment/cell passage 10
Time (minutes)	GFP										OE-ONECUT2
1.38035	8034.43	11698	11718.2	10591	10161.9	10683.4	8238.25	10246.5	9532.24	2238.73	6303.36	11641.7	1023.03	1369.31	789.357	12023.8	12049.6	2707.78	960.648	1089.46
7.91308	8571.17	11842.2	11829.1	10862.7	10286.3	11214.4	8281.24	10475.9	9660.45	2270.68	6430.31	11717	963.238	1408.28	709.56	12150	12202.9	2542.12	890.354	1022.41
14.4406	9166.75	12306.1	12114.6	11188.3	10581.2	11934.4	8491.55	11087	9913.79	2344.83	6591.66	12092.3	931.596	1418.16	676.089	12535.9	12581.2	2481.8	894.081	942.514
21.0791	11528.5	15585.5	13962.3	14504	14051.5	16720.8	11188.8	15005.2	13149.9	2424.83	8076.23	15833.4	1012.81	1508.07	2154.89	17766.2	18003.8	2507.7	866.992	894.151
27.6107	11805.4	16059.7	14113.7	14717.9	13960.8	16744.2	11003.4	14807.5	13086.4	2500.69	8368.37	15816.2	1077.22	1551.74	970.277	17369.2	17655.8	2603.5	861.859	977.672
34.1395	11917.7	16219.4	14224.5	14995.4	14193.4	17050.9	11064.4	14995.2	13128.7	2490.39	8465.63	16096.7	1044.96	1595.15	605.687	17292.1	17626.5	2553.82	879.063	948.706
40.8775	12049.9	16407.3	14320.6	15140.7	14347.1	17044.1	11023.3	15076.6	13335.1	2526.28	8577.18	16236.3	1041.75	1617.1	964.642	17228.1	17631.6	2616.78	934.544	933.912
47.6357	12171.8	16472.6	14403.6	15179.2	14418	16925.9	10880.2	15005.8	13430.6	2542.46	8626.14	16295.1	1107	1695.88	935.082	17044.8	17482.2	2710.88	986.929	995.519
54.1891	7322.28	9851.3	8724.75	8958.86	8114.66	9628.41	6784.57	9057.36	7515.24	1886.43	7179.03	12665.4	936.24	1337.09	705.419	10007.2	9733.69	2106.55	844.594	897.947
60.7159	7493.24	10282	9046.45	9410.99	8556.25	10026.5	7043.36	9309.97	7630.04	1935.34	6454.87	10212.6	1421.56	1324.8	572.867	9913.97	9687.6	2119.52	877.607	929.178
67.351	19111.7	30015	24687.9	30367.2	27299.2	38532.5	20493.7	31561.7	30636.8	4513.37	13380.6	31011.2	1215.9	3249.37	1417.46	35726.8	34018.9	3557.74	1003.12	1004.08
73.8762	17434.5	27176.3	24827	27717.2	24027.4	28438.1	14637.3	25074.5	26068.4	4579.31	13136.1	29212.3	1441.22	2090.55	1280.62	27520.7	29199.3	3578.07	980.882	1092.98
81.72	1956.85	2443.64	2881.78	2610.7	2614.18	3084.04	2575.31	3158.47	2215.74	1432.66	2873.62	3556.85	939.524	1172.04	508.047	3312.84	2967.92	1938.44	811.937	875.422
89.214	2247.21	3085.74	3105.21	3185.14	3044.94	3448.33	2667.49	3457.77	2687.84	1169.25	2763.12	3817.11	817.646	968.788	454.008	3733.5	3591.78	1714.74	743.21	783.393
96.7317	2216.16	2987.51	2997.74	3189.79	2953.23	3337.91	2532.41	3295.92	2673.74	1024.53	2520.56	3598.16	687.952	893.915	426.582	3617.4	3494.91	1552.44	705.929	710.615
Right panel
Parameter	GFP										OE-ONECUT2										p-value
Basal mitochondrial respiration	7026.68	9467.1	9119.66	8193.08	7710.42	8644.28	5899.81	7782.95	7388.02	1136.02	3872.56	8434.95	116.555	406.579	213.21	8981.3	9229.68	746.59	140.389	152.705	0.015398
Glucose-stimulated respiration	12171.8	16472.6	14403.6	15179.2	14418	16925.9	10880.2	15005.8	13430.6	2542.46	8626.14	16295.1	1107	1695.88	935.082	17044.8	17482.2	2710.88	986.929	995.519	0.024667
ATP-Production coupled respiration	4849.51	6621.32	5678.9	6220.31	6303.38	7297.52	4095.64	5948.45	5915.32	656.028	1447.11	3629.65	170.759	358.787	229.663	7037.62	7748.5	604.327	142.335	97.5721	0.012049
Proton leak	5182.21	7012.33	5729.84	5963.65	5243.88	6338.31	4192.83	5753.31	4989.46	677.613	4459.93	9008.06	121.199	325.509	242.54	6452.61	6382.15	371.343	90.902	108.137	0.048325
Maximal mitochondrial respiration	16971.6	27176	21693	27371.9	24428.4	35242.4	17902	28257.6	28111	3304.55	10661.5	27353.8	400.861	2237.79	954.581	32172.2	30667.3	1822.53	249.427	214.268	0.021937
Spare respiratory capacity	9944.91	17708.9	12573.3	19178.9	16718	26598.1	12002.1	20474.7	20723	2168.54	6788.93	18918.8	284.306	1831.21	741.371	23190.9	21437.7	1075.94	109.038	61.563	0.028319

## Sheet: Figure 8b
Figure 8b. Reduced ATP production in OE-ONECUT2 INS-1 832/13 β-cells.
Left panel								Right panel
		GFP		OE-ONECUT2
	Time [s]	Mean	SEM	Mean	SEM	p-value			GFP	OE-ONECUT2
	0.063	0.99748	0.000206	0.991085	0.000609				13.8851	-7.18753
	4.057	0.998722	2.2e-05	0.995373	0.000575				7.48583	5.69964
	8.057	0.999288	4.15e-05	0.9965	0.000264				-3.74144	0.161335
	12.058	0.998287	0.000166	0.999244	8.03e-05				13.3021	-6.57324
	16.057	1.00059	0.000137	0.998577	7.46e-05				11.3434	9.92907
	20.058	0.999397	0.000145	0.998444	9e-05				-8.64902	-0.142432
	24.058	1.00018	7.63e-05	1.00092	5.13e-05				-5.25801	-3.72765
	28.058	0.998826	0.000147	1.00053	0.000207				-9.96639	-4.00692
	32.058	1.0007	7.33e-05	0.999516	4.42e-05				0.239423	0.429898
	36.057	1.00166	0.000148	1.00296	6.22e-05				-0.35883	0.473379
	40.057	1.00152	0.000133	1.00129	0.00018				-0.03124	0.30299
	44.057	1.00036	0.000102	1.00118	0.000141				-9.0196	-65.8642
	48.056	0.999958	0.000117	1.00165	8.16e-05				16.9243	-34.7954
	52.057	0.999348	0.000168	1.00273	0.000238				-18.9925	-46.4578
	56.058	1.00163	0.000217	1.00056	3.32e-05				26.3944	-51.6772
	60.057	1.00048	0.00018	1.00114	0.000112				52.724	-58.0177
	64.058	1.00025	0.000112	1.00236	7.99e-05				25.1843	-7.78753
	68.057	1.00008	0.00012	1.00193	0.00017				1.36725	-58.2064
	72.056	1.00056	5.51e-05	1.00181	0.000223				53.9577	-55.6315
	76.057	1.00067	0.000355	1.00135	0.000349				38.1832	-21.4439
	80.058	0.999691	4.4e-05	1.00174	0.000178				33.0532	-37.9045
	84.058	0.999782	0.000108	1.00229	6.86e-05				5.09488	-40.5812
	88.058	0.999701	0.000214	0.999622	0.000108				-17.244	-7.71145
	92.058	0.999974	0.000166	1.00173	3.05e-05				110.296	-15.093
	96.057	1.00052	0.000242	1.00209	8.51e-05				73.0264	8.92089
	100.058	0.998119	8.55e-05	1.00096	0.000163				56.7862	-27.7601
	104.056	0.999252	0.000114	1.00215	7.59e-05				44.437	-20.4566
	108.057	1.00013	6.74e-05	1.00109	7.47e-05				94.8383	-68.6501
	112.058	1.00031	0.000172	1.00053	0.000305				-13.0958	30.9164
	116.058	1.00039	8.23e-05	1.00289	0.000322				56.7324	-8.52566
	120.058	0.998951	0.000177	0.999903	0.000147				115.567	-41.2191
	184.561	1.33311	0.036688	0.976621	0.029628	2.10822e-07			34.4423	-65.8523
	244.562	1.3608	0.039595	0.993945	0.029455	1.92965e-07			31.2021	-13.6365
	304.562	1.31204	0.036974	0.983227	0.028647	3.02602e-06			63.4235	-39.5701
	364.563	1.30607	0.038206	0.982935	0.028793	1.13072e-05			32.7884	11.8371
	484.56	1.08944	0.04236	0.555855	0.032545	2.61717e-14			84.4334	-69.1795
	544.562	1.04313	0.038241	0.511632	0.029191	1.893e-19			109.989	-35.2628
	604.561	1.03652	0.038778	0.494396	0.02692	1.72388e-19			92.6283	-74.5765
									25.5908	-54.0187
									110.792	-48.185
									12.2682	-38.899
									48.9543	24.3602
									28.6959	-14.7081
									-7.97087	-60.2813
									20.6578	9.97929
									75.4011	-22.2189
									83.8876	5.18108
									82.8099	-32.0271
									15.3478	-3.04825
									41.8885	-45.3881
									21.8209	-32.54
									7.34175	-10.4453
									0.611636	-58.692
									12.917	-16.312
									19.9996	-32.5714
									17.7857	-25.0455
									26.3083	-5.4372
									14.9327	14.1448
									36.4104	-5.66793
									15.6627	-56.5015
									6.78912	44.7017
									26.8791	-3.91488
									4.35602	2.75208
									23.7514	13.2969
									35.0311	-7.41784
									26.7642	-10.4469
									4.27561	35.4505
									15.4771	47.9668
									-5.04429	-14.9187
									10.879	13.7647
									22.4581	-21.9422
									39.5186	-20.8147
									53.0977	0.168476
										2.87132
										8.2258
										-13.0862
										65.4143
										9.44978
										33.1581
										17.2105
										-1.54998
										2.08035
										73.7281
										46.8328
										4.41674
										-5.58264
										-30.1693
										-12.7424
										-16.7299
										18.4374
										-18.6729
										42.1549
										116.99
										-9.96049
										-20.1372
										-17.3236
										-17.4128
										11.8288
										1.5635
										-3.94589
										54.8224
										-1.45026
										-0.35865
										-7.40575
										1.46093
										3.28798
										3.7838
										9.31838
										-4.30544
										12.4123
										18.7177
										-23.8564
										5.59975
										-8.95247
										-35.5341
										-23.3232

## Sheet: Figure 8d
Figure 8d. Selected genes in the "regulation of insulin secretion" gene set that are down-regulated in OE-ONECUT2.
FOXO1		G6PC2		GCK		GIPR		GPR119		PDX1		SLC2A2
GFP	OE-ONECUT2	GFP	OE-ONECUT2	GFP	OE-ONECUT2	GFP	OE-ONECUT2	GFP	OE-ONECUT2	GFP	OE-ONECUT2	GFP	OE-ONECUT2
776.358	791.477	127619	107569	69.7985	70.4939	48.0745	43.1561	1894.88	1766.39	175.828	135.566	188.771	191.591
784.015	835.364	129587	112699	84.6136	49.5266	51.2978	41.3815	1964.93	1768.89	204.002	148.386	215.947	193.341
837.646	720.321	112280	88586.5	76.6146	52.5368	57.6051	29.3902	1766.6	1726.54	209.729	133.152	220.552	162.681
939.247	673.222	125633	95423	72.4405	57.3986	56.2282	32.9466	2197.55	1451.93	183.278	132.16	213.231	172.408
940.932	758.201	128752	118274	68.6709	65.8954	55.2401	40.4966	2120.22	1535.35	236.227	136.843	251.084	193.585
861.545	773.994	118354	116137	72.1301	66.7543	50.3978	42.1379	1846.21	1998.32	152.528	212.593	201.021	207.861

## Sheet: Figure 8f
Figure 8f. Onecut2 expression is elevated in GK-rats (males).
Wistar	GK
2.55729	2.82071
0.989115	3.04293
0.465189	1.78004
0.351006	3.06829
0.637402	1.03749

## Sheet: Figure 8g
Figure 8g. Ins expression is reduced in GK-rats (males).
Wistar	GK
1.12642	0.935734
0.898891	0.752042
0.914885	0.778327
0.735609	0.691455
1.3242	0.86334

## Sheet: Figure 8h
Figure 8h. Blood glucose is elevated in GK-rats (males).
Wistar	GK
6.9	25.2
7.5	22.5
6.9	20.6
7	19.4
6.7	20.4
