# Supplementary material for: Cell-specific DNA methylation in human alpha and beta cells regulates gene expression in type 2 diabetes
Source: Nat Metab. 2026 Apr 24;8(4):957–80. doi: 10.1038/s42255-026-01498-9 (PMC13121032; doi:10.1038/s42255-026-01498-9)
Supplement: Supplementary file 24 — Source data. [file 42255_2026_1498_MOESM24_ESM.xlsx]

## Sheet: Extended Data Figure 1c-h
Extended Data Figure 1c-h. Average DNA methylation levels in α- and β-cells in different gene regions
	Not expressed		Low expression		Medium expression		High expression
	α-cells	β-cells	α-cells	β-cells	α-cells	β-cells	α-cells	β-cells
c: 1-5kb	58.4661	61.5804	64.0001	68.3798	66.9119	68.045	68.3741	69.0164		Women
	59.3893	60.9713	65.2018	67.7561	68.0495	67.826	69.4	69.0188		Men
	60.8853	62.7818	66.2855	69.8454	68.5949	69.5097	69.7831	70.5863
	59.0378	62.5881	64.9962	69.2394	68.0792	68.7524	69.4747	69.6787
	61.9026	61.3197	67.2065	68.0204	69.0311	67.8822	70.1299	68.9704
	59.8976	63.155	65.4839	69.8153	68.1318	69.333	69.3276	70.439
	59.4435	62.0543	65.2164	68.8688	68.0036	68.6556	69.354	69.8113
		61.1535		68.0996		68.1377		69.2314
		61.7286		68.5399		68.4985		69.5789
		62.0528		68.8246		68.5515		69.6463
		61.2622		67.9204		67.8833		68.9723
d: Promoters	40.2533	42.8068	31.0817	35.535	20.3625	21.7342	20.1667	20.3884
	41.2122	42.0158	31.9872	34.7711	20.777	21.3634	20.4248	20.1608
	42.4793	43.6307	32.7552	36.5995	21.1805	22.3022	20.8134	20.8515
	41.1505	43.3263	32.1929	35.8277	21.0361	21.73	20.7167	20.2513
	43.0371	42.2617	33.0407	34.7206	21.2757	21.2073	20.8393	19.9591
	42.0191	43.9584	32.5581	36.3721	21.262	22.2622	20.943	20.8971
	41.2372	42.8084	31.921	35.3876	20.9689	21.6323	20.6516	20.322
		42.5247		35.3772		21.6356		20.2523
		43.1193		35.926		22.0324		20.6377
		43.0645		35.7332		22.0562		20.6315
		42.1032		34.7521		21.4328		20.1249
e: 5'UTRs	27.8589	29.6296	22.3832	25.0202	13.0019	14.2061	10.679	11.076
	28.4416	28.8876	23.1612	24.2356	13.3513	13.7472	10.8883	10.782
	29.7082	30.0404	23.7947	25.8252	13.6111	14.715	11.0451	11.4196
	28.8279	29.7219	23.4342	25.2776	13.5732	14.0722	10.9649	10.7929
	30.0014	29.1948	24.1836	24.3237	13.6491	13.7565	11.0309	10.5743
	29.185	30.6303	23.8823	25.8192	13.8479	14.6349	11.2901	11.3409
	28.5691	29.5165	23.0648	24.8635	13.3521	14.125	10.8263	10.9955
		29.249		24.9324		14.0392		10.8902
		29.9196		25.5497		14.4775		11.1875
		29.8882		25.4612		14.5698		11.3415
		28.97		24.2832		13.8003		10.6739
f: Exons	53.3152	58.8124	61.2869	65.2567	60.8293	62.4149	65.5528	64.6728
	54.1599	58.1029	62.4327	64.6484	61.9971	62.0605	66.563	64.8287
	55.6743	59.7219	63.666	66.4688	62.2735	63.748	66.7352	66.1866
	53.9535	59.4669	62.2023	66.0209	62.0927	62.9215	66.757	65.2126
	56.4188	58.4418	64.5139	64.8915	62.6572	62.2619	66.8494	64.8177
	54.7467	60.017	62.8543	66.4088	61.9498	63.4453	66.3618	65.9876
	54.2353	58.9364	62.3965	65.4775	61.8178	62.8748	66.4789	65.5154
		58.1843		64.945		62.4896		64.8898
		58.8255		65.4292		62.8034		65.1437
		58.8715		65.6178		62.8392		65.2575
		58.3238		64.7769		62.1714		64.6778
g: Introns	71.4956	76.6187	75.2928	79.5636	80.7206	81.8058	81.3652	80.2323
	72.0405	75.8484	76.1742	78.8283	81.9259	81.4135	82.2445	80.4521
	74.2433	77.7379	77.9699	80.99	82.4209	83.3053	82.4611	81.8514
	71.2804	77.7846	75.538	80.5522	81.836	82.4219	82.4016	80.7701
	75.6117	76.2413	79.2848	79.183	82.8292	81.5149	82.3837	80.1915
	72.6916	78.3494	76.653	81.1472	81.8346	83.0309	82.0809	81.572
	72.4255	77.2763	76.4372	80.2222	81.7543	82.4087	82.0895	81.125
		75.7501		79.0128		81.9297		80.6128
		76.4348		79.5436		82.1229		80.8223
		77.0917		80.0817		82.3447		80.9044
		76.3366		79.1623		81.4183		80.083
h: 3'UTR	58.6526	64.6033	72.5328	76.5447	80.4952	81.0066	82.9518	81.9263
	59.8245	63.8918	74.0892	75.9247	82.136	80.5614	84.5472	82.1236
	61.483	65.9605	75.4853	78.1907	82.399	82.8834	84.6315	84.1333
	59.6585	65.5865	73.6969	77.7298	82.1344	81.8139	84.8175	82.8275
	62.616	64.2229	76.7049	76.3711	82.9335	80.9966	84.7487	82.2308
	60.382	66.1959	74.203	78.166	81.7738	82.3754	83.9745	83.6786
	59.9602	64.9097	73.931	77.0371	81.8627	81.7571	84.2716	83.1182
		64.0182		76.2125		81.22		82.2789
		64.5549		76.6255		81.5217		82.5671
		64.8259		77.148		81.6579		82.7568
		64.111		76.0839		80.6901		82.0056

## Sheet: Extended Data Figure 1i
Extended Data Figure 1i. Coverage for the whole genome bisulfite sequencing (WGBS) data used for analysis of DMRs between sorted α- and β-cells from the same human islets (n=7)
Sample	Proportion	Coverage
ID 3 α	0.3222	< 10x		Women
	0.5903	10x-20x		Men
	0.0858	20x-30x
	0.0017	> 60x
ID 3 β	0.3973	< 10x
	0.5604	10x-20x
	0.0417	20x-30x
	0.0007	> 60x
ID 6 α	0.5518	< 10x
	0.4336	10x-20x
	0.0143	20x-30x
	0.0003	> 60x
ID 6 β	0.8006	< 10x
	0.1984	10x-20x
	0.001	> 60x
ID 9 α	0.6893	< 10x
	0.3072	10x-20x
	0.0034	> 60x
ID 9 β	0.6898	< 10x
	0.3064	10x-20x
	0.0038	> 60x
ID 11 α	0.8503	< 10x
	0.149	10x-20x
	0.0007	> 60x
ID 11 β	0.802	< 10x
	0.1969	10x-20x
	0.0011	> 60x
ID 14 α	0.5524	< 10x
	0.4355	10x-20x
	0.0113	20x-30x
	0.0007	> 60x
ID 14 β	0.6412	< 10x
	0.3535	10x-20x
	0.0054	> 60x
ID 19 α	0.7438	< 10x
	0.2534	10x-20x
	0.0028	> 60x
ID 24 β	0.8593	< 10x
	0.1396	10x-20x
	0.001	> 60x
ID 24 α	0.1085	< 10x
	0.1992	10x-20x
	0.3226	20x-30x
	0.2464	30x-40x
	0.0929	40x-50x
	0.024	50x-60x
	0.0064	> 60x
ID 24 β	0.1422	< 10x
	0.4324	10x-20x
	0.354	20x-30x
	0.0654	30x-40x
	0.006	> 60x

## Sheet: Extended Data Figure 1l-n
Extended Data Figure 1l-n (right panels). Expression of respective gene in sorted human α- and β-cells.
l: GATA6		m: SIX2		n: GPR119
α-cells	β-cells	α-cells	β-cells	α-cells	β-cells
592.037	6.46381	0.846977	329.067	726.706	42.8962		Women
687.844	7.51661	1.1426	240.532	1309.42	112.749		Men
599.402	18.5751	0.837154	147.569	447.04	20.639
601.322	13.3615	1.03855	331.173	584.706	220.464
529.307	14.3099	7.93394	277.85	744.137	146.639
422.516	3.727	2.03132	208.712	688.692	80.463
501.894	1.14561	0	430.751	696.08	24.6264
605.697	16.8537	23.0846	412.101	532.406	10.6255
549.975	7.38792	5.93925	391.56	265.515	21.0547
499.483	20.001	0.940647	130.632	277.016	18.3095
642.385	6.68853	16.3193	259.738
571.556	2.63184	19.5643	464.081
671.132	3.27545	49.9635	209.629
740.301	2.08032	0	868.532
526.997	19.6759	2.52757	414.335
596.261	3.92347	52.3629	469.509
