# Supplementary material for: Cell-specific DNA methylation in human alpha and beta cells regulates gene expression in type 2 diabetes
Source: Nat Metab. 2026 Apr 24;8(4):957–80. doi: 10.1038/s42255-026-01498-9 (PMC13121032; doi:10.1038/s42255-026-01498-9)
Supplement: Supplementary file 25 — Source data. [file 42255_2026_1498_MOESM25_ESM.xlsx]

## Sheet: Extended Data Figure 4b-c
Extended Data Figure 4b-c (right panels). Expression of selected X-chromosome genes that are differentially expressed and methylated in sorted human α- and β-cells.
USP27X		PRKX
α-cells	β-cells	α-cells	β-cells
276.115	33.4943	40.6549	290.871
331.353	23.6236	52.5595	236.236		Men
312.259	37.1502	44.3692	186.783
461.118	20.0422	24.9253	209.966
362.64	37.8053	36.264	101.96
325.384	59.2599	29.1306	212.575
370.609	33.2456	57.0168	229.026
462.798	60.0031	29.16	247.513
273.9	27.1957	18.1668	211.424
572.613	39.2347	60.8085	265.488

## Sheet: Extended Data Figure 4e
Extended Data Figure 4e. pre-T2D/T2D-associated differences in the absolute DNA methylation level (%) of individual CpG sites annotated to INS in sorted human α-cells
P-values were calculated using base R v.4.3.2 and function wilcox.test. Missing values are due to too low coverage.
	CpG site (chromosomal location)
	2155287	2156139	2156325	2157349	2162690	2165329	2165767
Non-diabetic	0.625	0.2		1	0.888889	0.375	0.833333			Women
	0.714286		0.5	1	1		0.8			Men
		0	0.555556	0.857143	1	0.545455
		0	0.5	1		0.777778
	0.818182	0.111111	0.7	1	0.9	0.6	0.888889
	0.7	0.333333	0.777778	1	1	0.5
	0.714286	0	0.636364	1	0.916667	0.6	0.866667
T2D	0.230769	0.428571	0.416667	0.833333	0.75	0	1
	0.384615	0.7	0.315789	0.8	0.833333	0.3	1
	0.357143	0.5	0.444444	0.866667	0.75	0.3125	0.923077
p-value:	0.0357701	0.0256011	0.0275319	0.0208336	0.0249682	0.0275319	0.049746

## Sheet: Extended Data Figure 4f
Extended Data Figure 4e. pre-T2D/T2D-associated differences in the absolute DNA methylation level (%) of individual CpG sites annotated to PDX1/PLUT in sorted human α-cells
P-values were calculated using base R v.4.3.2 and function wilcox.test. Missing values are due to too low coverage.
	CpG site (chromosomal location)
	27916535	27916658	27919052	27921444	27921596	27922307	27924375	27924568	27928108	27928407	27928412	27929163	27929265
Non-diabetic	0.666667	1	0.923077	0	0	1	0.25	0.5	0.777778	0.444444	0.444444	0.5	0.857143		Women
	0.7	0.923077	0.875	0	0		0.5	0.333333	0.875	0.428571	0.714286	0.375	1		Men
	0.461538	0.875	0.916667	0		0.846154	0.666667
	0.166667		0.928571	0	0				0.818182	0.416667	0.416667	0.428571
	0.769231		1	0	0	0.833333	0.111111	0.5	0.714286	0.444444	0.444444	0.555556	0.916667
	0.666667	0.888889	1	0	0		0.4			0.285714	0.428571	0.333333	1
	0.636364	0.863636	0.969697	0	0.0555556	1	0.222222	0.4	0.8125	0.4375	0.6	0.444444	1
T2D	0.833333	0.636364	0.818182	0	0.111111	0.25	0	0.285714	0.666667	0.5	0.333333	0.615385	0.8
	0.755556	0.794872	0.875	0.0833333	0.1	0.684211	0.1875	0.307692	0.611111	0.5	0.333333	0.714286	0.833333
	0.791667	0.782609	0.791667	0.0625	0.0555556	0.772727	0.0588235	0.2	0.538462	0.470588	0.411765	0.636364	0.730769
p-value:	0.0396348	0.0357143	0.0293693	0.0344768	0.0229575	0.049746	0.047619	0.049746	0.0357143	0.0268831	0.0268831	0.0238095	0.0324733

## Sheet: Extended Data Figure 4g
Extended Data Figure 4e. pre-T2D/T2D-associated differences in the absolute DNA methylation level (%) of individual CpG sites annotated to MAFB in sorted human α-cells
P-values were calculated using base R v.4.3.2 and function wilcox.test. Missing values are due to too low coverage.
	CpG site (chromosomal location)
	40682669	40682810	40683191	40683200	40683205	40683222	40683225	40683228	40683494	40683794	40686199	40686412	40686746	40687361	40687424	40690409	40690686	40690695	40691335	40691666	40691924	40691932	40692032	40692739	40694080
Non-diabetic	0	0	0.0909091	0.1	0	0	0	0	0	0.0909091	0.0714286	0	0	0	0	0.125	0	0	1	1	1	1	0.954545	0.833333	1		Women
	0	0	0.111111	0.111111	0	0	0	0.142857	0		0	0	0	0	0	0.25	0	0	1	1			0.888889		1		Men
	0	0	0	0	0	0	0	0	0	0	0	0	0	0	0	0.0769231	0	0	1	1	1	1	1		1
	0			0	0	0	0	0	0		0	0	0	0	0	0.0909091	0	0	1	1				0.857143	1
	0.0588235	0	0.0909091	0	0	0	0	0	0	0	0.0769231	0	0	0	0	0.142857	0	0	1	1	1	1	1	0.727273	1
	0	0.111111	0.125	0	0.111111	0	0	0	0	0	0	0	0	0	0	0.142857	0	0	1	1	1	1	1	0.857143	1
	0	0	0	0.0769231	0.0769231	0	0	0	0	0	0.0188679	0	0	0	0	0.0833333	0	0	1	1	1	1	1	0.785714	1
T2D	0.111111	0.111111	0.153846	0.181818	0.363636	0.0833333	0.166667	0.0833333	0	0.0909091	0.1	0	0	0.0769231	0.0714286	0.0714286	0.05	0.05	0.916667	1	0.909091	0.909091	0.857143	0.5	1
	0.117647	0.363636	0.294118	0.133333	0.2	0.25	0.1875	0.1875	0.125	0.352941	0.121951	0.0833333	0.037037	0	0.027027	0	0	0.047619	0.933333	0.952381	0.944444	0.941176	0.869565	0.714286	0.948276
	0.05	0.0909091	0.153846	0.25	0.2	0.2	0.272727	0.181818	0.125	0.15	0.0769231	0.129032	0.0434783	0.0333333	0	0.0769231	0.0769231	0	0.9375	0.928571	0.954545	0.95	0.833333	0.727273	0.973684
p-value:	0.0208336	0.0466049	0.0262394	0.0186936	0.0146974	0.00504372	0.00504372	0.0208336	0.0333682	0.0376346	0.02501	0.0344768	0.0344768	0.0344768	0.0344768	0.0293693	0.0344768	0.0344768	0.00504372	0.0344768	0.0168046	0.0168046	0.0218895	0.0498305	0.0344768
