# Supplementary material for: Cell-specific DNA methylation in human alpha and beta cells regulates gene expression in type 2 diabetes
Source: Nat Metab. 2026 Apr 24;8(4):957–80. doi: 10.1038/s42255-026-01498-9 (PMC13121032; doi:10.1038/s42255-026-01498-9)
Supplement: Supplementary file 26 — Source data. [file 42255_2026_1498_MOESM26_ESM.xlsx]

## Sheet: Extended Data Figure 5b
Extended Data Figure 5b. Examples of T2D-associated DEGs found in β-cells that overlap with T2D-associated DEGs found in human islets by Bacos et al, 2023 (PMID 36656641)
Non-diabetic				T2D
GABRA2	SOCS1	SYT1	PAX5	GABRA2	SOCS1	SYT1	PAX5
41.3103	45.9743	37.9788	92.6149	13.055	75.0663	25.0221	53.3079		Women
108.238	51.6591	127.918	8.60985	13.1922	113.933	510.9	323.81		Men
41.0843	161.989	41.0843	23.4767	65.2356	87.6938	53.4718	67.3745
59.1733	90.8241	33.0269	13.7612	16.1612	153.531	36.3627	45.4534
15.7627	119.534	70.932	107.712	37.7137	163.426	55.8721	68.4433
29.7606	83.0818	76.8817	22.9405	0.898121	161.662	73.6459	91.6083
6.97883	71.1841	110.266	33.4984	1.43888	539.581	277.704	35.9721
33.7134	12.9115	39.4518	31.5615
135.038	33.4379	11.5747	14.1468
96.359	57.5651	128.896	28.7826
187.5	34.6338	3.58281	57.3249
52.0254	90.9627	35.338	79.5106
29.8	126.65	98.3401	90.8901
58.8681	130.295	29.8265	11.7736
5.82388	91.5182	38.2712	45.7591

## Sheet: Extended Data Figure 5c
Extended Data Figure 5c. Examples of T2D-associated DEGs found in β-cells that overlap with T2D-associated DEGs found in human islets by Bacos et al, 2023 (PMID 36656641)
Non-diabetic		T2D
CABLES1	TBC1D4	CABLES1	TBC1D4
724.928	3694.6	249.133	2493.51		Women
305.035	2034.38	235.062	1677.82		Men
281.721	1909.83	475.899	2382.7
664.667	2080.7	505.038	2338.32
693.557	1827.15	624.37	1734.83
1057.74	3062.25	591.862	1001.4
503.872	2523.55	366.915	1425.93
2327.66	5024.73
493.853	3057
292.831	2517.85
871.816	3481.29
1109.88	4052.09
861.221	2573.23
624.786	2065.88
565.749	1751.33

## Sheet: Extended Data Figure 5d
Extended Data Figure 5d. pre-T2D/T2D-associated differences in the absolute DNA methylation level (%) of individual CpG sites annotated to ADCY9.
P-values were calculated using base R v.4.3.2 and function wilcox.test. Missing values are due to too low coverage.
CpG site (chromosomal location)	ND											T2D			p-value
3951663		88.89	100	90.91	87.5		62.5	85.71	83.33	87.5	85.71	50	75	37.5	0.025974		Women
3954605	50	100		92.86	88.89	88.89		91.67	83.33		86.96	100	100	100	0.036236		Men
3954900	100	100	83.33	85.71	87.5	100	90	90	83.33	85.71	84	73.68	76.47	66.67	0.0120532
3955017	100	100	100	93.75	90	100	100	100	100	100	100	90	92.86	83.33	0.00841254
3955606	100	100	100	100		100		100			100	95	92.31	100	0.0344768
3961463	53.33	100		83.33	75	86.67	80	90.91		83.33	90	100	100	100	0.0301236
3965753		100	81.82	100		100	100	100	100		92.31	83.33	57.14	83.33	0.0339712
3966026	100	100	100	100		100			100		100	86.67	100	77.78	0.0344768
3968931	100	100	100	100	100			100	100	100	100	100	88.89	90	0.0156802
3970731	50	69.23	45.45	66.67	61.54	100	100	100	100		47.06	46.15	42.86	37.5	0.020672
3973496	92.86	76.92	87.5	83.33	85.71		88.89	100	66.67	91.67	80.77	100	100	100	0.0258657
3976054	100	100	100		100	100	100	100	100	100	100	100	91.67	87.5	0.0106785
3977691	100	100	100			100	100	100	100		88.89	85.71	88.89	71.43	0.00909181
3981371	81.25	92.31	80	100	90	87.5	100	100	83.33		75	75	80	66.67	0.0331289
3982794	100	91.67	100	100		100	100		100	100	97.22	86.67	85.71	71.43	0.00735344
3988887	87.5	95	92.86	100	83.33	92.31	85.71	100		88.89	96.55	100	100	100	0.0455474
4004514	100	100	100	100	100	100	100		100		100	100	87.5	75	0.0156802
4005813	90			87.5	100	100			100		100	88.89	85.71	71.43	0.0431144
4007425	100	100	100	100	100	100		100		100	100	100	93.75	83.33	0.0156802
4014046	100	100	100	87.5			100	100			100	93.75	87.5	71.43	0.0284488
4029530	76.92	100	100	91.67	100	92.31	100		100	100	100	78.95	91.67	83.33	0.042908
4030342	100	94.12	100	100	90.91	100	100	100	100	100	96.15	92.86	92.31	88.89	0.0157791
4036846	100	100	100	100	100	87.5	100	100	100	100	97.14	85.71	90	85.71	0.00641242
4058419	100	100		100	100	100	100		100	100	100	100	93.75	83.33	0.0156802
4066214	100	91.67	85.71	100	100	90	83.33	83.33	88.89	80	69.57	80	66.67	71.43	0.0343495
4072297	100	100	100	100	100	100	100	100	100		100	100	85.71	88.89	0.0106785
4089623	88.89	100	100	100	100	66.67	100	100		100	89.47	50	87.5	77.78	0.0216217
4103985	87.5	100	100	92.31		100	90.91	100	100	92.31	90.32	87.5	86.67	88.89	0.0233917
4109332	45.45	58.33	66.67	66.67	55.56		63.64		84.62	75	63.16	93.33	77.78	77.78	0.0412459
4109486	82.35	78.57	100	88.89	71.43	60	75	84.62	100	87.5	92	100	100	100	0.0384425
4111041	100	100	100	100	100	100	100	100	100		90.48	85.71	66.67	100	0.0396414
4111106	100	100			100	100	100	100	100	100	100	94.44	77.78	100	0.0156802
4114351	100	94.12	100	100	100	100	100	100	100	100	100	93.75	90.91	100	0.0302726
4118496	100	100	100	83.33	100	100	100	100	100		96.15	86.67	87.5	87.5	0.0263982
4121211	100	100	100	100	100	100				100	100	100	92.31	40	0.0231629

## Sheet: Extended Data Figure 5e
Extended Data Figure 5e. pre-T2D/T2D-associated differences in the absolute DNA methylation level (%) of individual CpG sites annotated to ZNF431.
CpG site (chromosomal location)	ND											T2D			p-value
21137351	50	50	50	54.55				50		50	50	80	66.67	75	0.0102357		Women
21143962	100	90.91		88.89	90.91	100	100	100	100	100	90.91	90	66.67	83.33	0.0157372		Men
21150090	100	77.78	100	100	92.86	100	85.71	100	100		96.77	88.89	84.62	71.43	0.0408905
21152927	81.82	100	100	100	100	100	90	100	100	87.5	96.67	92.31	81.25	71.43	0.0306585
21165040	100	88.89	100	100	100	100	87.5	87.5	100		88.89	83.33	72.73	75	0.00971267
P-values were calculated using base R v.4.3.2 and function wilcox.test. Missing values are due to too low coverage.

## Sheet: Extended Data Figure 5f
Extended Data Figure 5f. pre-T2D/T2D-associated differences in the absolute DNA methylation level (%) of individual CpG sites annotated to ZSWIM9.
CpG site (chromosomal location)	ND											T2D			p-value
48176829	100	100	100	100	100				100	100	100	90.91	90	83.33	0.00283007		Women
48181684	100	100	100	100	100	100		100	100		100	91.67	100	85.71	0.0156802		Men
48188516	100	100	100			100	100	100		100	100	90	100	90.91	0.0231629
48188947	100	100	100	100	100	100	100	100	100	100	94.12	100	92.86	83.33	0.0302726
48194465	88.89	50	88.89	85.71		75	50	85.71		85.71	77.14	45.45	75	33.33	0.0493385
48197446	83.33	75	75	66.67	66.67	90.91	66.67	72.73	77.78	83.33	90.48	100	92.86	91.67	0.012149
P-values were calculated using base R v.4.3.2 and function wilcox.test. Missing values are due to too low coverage.

## Sheet: Extended Data Figure 5g
Extended Data Figure 5g. pre-T2D/T2D-associated differences in the absolute DNA methylation level (%) of individual CpG sites annotated to GNAL.
CpG site (chromosomal location)	ND											T2D			p-value
11687158	70	69.23	81.82	87.5	62.5	70		87.5	100	80	72.73	46.15	57.14	66.67	0.0221252		Women
11690268		0	0	0		0	0			0	0	5.88	11.11	0	0.0344768		Men
11691896	100	92.31	85.71	66.67	88.89	63.64	80	87.5	100	80	63.64	46.15	75	50	0.042275
11703074	100	100	100	100	100	100	100		100	100	100	92.86	100	85.71	0.0106785
11708965	93.33	84.62	80	100		77.78	75	100	92.86	81.82	91.89	100	100	100	0.0455474
11714428	100	100	100	100	100	100	100			100	100	100	90	88.89	0.0156802
11714654	69.23	78.57	76.92	88.24	70	55.56	85.71	80	75	75	61.76	35.29	54.55	55.56	0.0155774
11730081	46.15	80.95	27.27	61.54	70	50	62.5			50	71.43	38.89	21.05	37.5	0.0416034
11730102	58.33	52.63	70	78.57	72.73	66.67	60	28.57		54.55	80	30	43.75	25	0.027972
11731170	66.67	61.54	71.43	88.24	50	90	80	66.67	60	75	74.36	60	56.25	50	0.042275
11734420	54.55	84.62	80	80		66.67	75	81.82	57.14		69.57	81.82	84.62	88.89	0.0408891
11744008	40	76.47	75	60	66.67	60	54.55	62.5	66.67	76.19	81.82	57.89	53.85	37.5	0.0425031
11745768	90	75	83.33	90	85.71	70		85.71	85.71	66.67	80.95	100	90	100	0.0208516
11750522	80	100	66.67	92.86	50	100	83.33	57.14	83.33	60	94.44	100	100	100	0.0382199
11752539	0	0	0	0	0	0	10	0	0	0	0	6.67	6.25	14.29	0.00632618
11754053	100	100	100	100	85.71	88.89			100		96	86.67	78.57	83.33	0.0245816
11759753	77.78	80	66.67	100	83.33	90	100	80		87.5	83.33	100	100	100	0.0449201
11775719	91.67	93.75	100	93.33	100	100	100	100	100	100	100	90.91	94.44	90.91	0.0247947
11782311	92.31	88.24	88.89	78.57	90.91	92.86		100	87.5	60	90.63	70	83.33	57.14	0.048951
11793663	60	62.5	86.67	62.5	33.33	71.43		72.73	64.29	72.73	77.27	88.24	90.91	90	0.0139827
11795818	91.67	90.91		100	100			100	100	100	93.33	92.31	90	85.71	0.0419689
11799061	83.33	90		76.92	70	85.71		87.5	88.89	90	84.21	92.86	100	100	0.0158588
11800291	92.31	87.5	77.78	90		85.71	87.5	81.82	55.56	85.71	59.38	66.67	54.55	50	0.0341146
11807015	55.56	50	70	50	66.67	66.67					68.42	30	28.57	42.86	0.0218393
11814353	81.82	77.78	83.33	81.82	71.43	100	85.71	50	85.71	81.82	72.73	92.31	100	90	0.0343495
11828089	62.5	75	83.33	85.71	80	90.91	100			90.91	82.35	66.67	50	66.67	0.0412459
11832583	100	100		100	100	100		100	100	100	100	90	100	85.71	0.0156802
11849872	7.14	10.53	9.09	16.67		0	11.11	12.5	25		11.11	0	0	0	0.0301236
11863158	66.67	66.67		75	75	33.33	75			87.5	64	100	88.89	80	0.0301524
11863262		66.67		85.71	71.43	73.33	72.73	75	83.33		69.57	84.62	86.67	100	0.0242424
11864578	72.73	53.85	42.86		57.14	37.5		53.85	66.67	75	66.67	72.22	83.33	100	0.0412459
11867453	100	100	100	85.71	100	87.5	100	100			91.67	83.33	90.91	85.71	0.0378444
11867803	92.31	90	100	100	100	92.86	95.24	100	90.91	100	95.24	88.24	90.91	88.89	0.0206518
11869394	85.71	90.91	87.5	87.5	71.43	85.71	66.67	100		100	75	64.71	66.67	72.73	0.0413894
11869840	100	100	100	100		100	100	100	100	90	100	100	66.67	66.67	0.0391454
11878248	83.33	80	91.67	75	85.71	88.89	75	100			85.19	100	100	100	0.0301236
11882554	100		100	100	100	100				100	100	94.12	83.33	100	0.0344768
11885450	72.73	81.82	69.23			100	85.71		75	66.67	74.07	57.14	63.64	60	0.0121212
11885509	50	46.15	61.54	66.67	28.57	37.5	66.67		57.14	57.14	64	81.25	100	71.43	0.0139827
11886862	83.33	76.92	83.33	88.89	100	83.33	85.71	81.82	82.35		77.78	90.91	100	100	0.0326392
P-values were calculated using base R v.4.3.2 and function wilcox.test. Missing values are due to too low coverage.

## Sheet: Extended Data Figure 5h
Extended Data Figure 5h. pre-T2D/T2D-associated differences in the absolute DNA methylation level (%) of individual CpG sites annotated to ONECUT2.
CpG site (chromosomal location)	ND											T2D			p-value
57430672	0	18.18	12.5	16.67	14.29			0	0		7.69	37.5	36.36	50	0.0178332		Women
57436551	8.33	9.09	22.22	14.29	18.18	35.71	11.11	30	20		5.88	0	0	0	0.0137195		Men
57436696	14.29		22.22		22.22	18.18		12.5			12.5	10	0	10	0.0262394
57439666	55.56	30	40	16.67	66.67	60	50	16.67			21.74	71.43	63.64	66.67	0.0328571
57441052		14.29	20			25	14.29	33.33	12.5		7.69	28.57	37.5	37.5	0.0390332
57442980	100	93.33	100	100	100	100	88.89	100	90.91	100	100	94.12	66.67	87.5	0.0249899
57455661	62.5	70.59	71.43	55.56	42.86	72.73	71.43		63.64		57.69	77.78	77.78	87.5	0.0158588
57462888	100	100	100	100	100	100	100		100	100	95.24	92.31	75	100	0.0396414
57478660	92.31	100	100	100	100	100	100	100	100		100	100	84.62	84.62	0.0391454
P-values were calculated using base R v.4.3.2 and function wilcox.test. Missing values are due to too low coverage.

## Sheet: Extended Data Figure 5i
Extended Data Figure 5i. pre-T2D/T2D-associated differences in the absolute DNA methylation level (%) of individual CpG sites annotated to SNX1.
CpG site (chromosomal location)	ND											T2D			p-value
64090069	100	100	100	100		100	100	100	100	100	100	91.67	85.71	100	0.0106785		Women
64105652	54.55	62.5	37.5	53.33		36.36	62.5	16.67		50	46.67	15.38	27.27	28.57	0.0416034		Men
64121400		90	81.82	87.5	87.5	92.86	91.67	100	91.67	87.5	88.24	93.75	100	100	0.0323951
64137252	58.33	41.67			75	75	62.5	70	85.71	50	69.23	30.77	37.5	25	0.016044
64146915	41.67	30		10	41.67	9.09	0	33.33	33.33	33.33	32	44.44	42.86	57.14	0.0135887
64147972	86.67	88.89	100	80	72.73		85.71		85.71	92.31	89.47	78.57	57.14	71.43	0.0262367
P-values were calculated using base R v.4.3.2 and function wilcox.test. Missing values are due to too low coverage.

## Sheet: Extended Data Figure 5j
Extended Data Figure 5j. pre-T2D/T2D-associated differences in the absolute DNA methylation level (%) of individual CpG sites annotated to TRAPPC13.
CpG site (chromosomal location)	ND											T2D			p-value
65624118	0	0	0	0	0	0	0	0	0		0	10	0	10	0.0104083		Women
65624225	0	0		0	0	0	0		0		0	7.14	6.67	0	0.0231629		Men
65625944	20	50	41.67	50	40					50	47.62	68.75	75	50	0.0456248
65646338	40	58.33		66.67	50	66.67	66.67	33.33	50	47.62	64.71	76.47	70	87.5	0.0135887
65649554	0	12.5	0	0	0	11.11	33.33	0	25	21.43	21.21	41.67	33.33	33.33	0.0164111
65653567	100	94.44	100	100		100	87.5	87.5	100	86.67	93.1	90.91	77.78	85.71	0.0452335
65668768	0	6.67		0	0	0	83.33	0			41.67	100	57.14	57.14	0.0414568
P-values were calculated using base R v.4.3.2 and function wilcox.test. Missing values are due to too low coverage.

## Sheet: Extended Data Figure 5k
Extended Data Figure 5k. T2D-associated DEGs in both sorted α- and β-cells, as well as in whole islets from Bacos et al, 2023 (PMID 36656641)
Non-diabetic			T2D
GNAL	NTN1	PRKCH	GNAL	NTN1	PRKCH
159.244	873.512	506.384	172.979	636.432	424.288		Women
134.068	1077.46	493.221	416.156	556.473	507.302		Men
224.203	543.486	417.886	327.248	715.453	467.344
92.2002	729.345	649.53	415.141	538.37	718.163
145.805	622.625	459.744	237.456	766.844	634.148
138.263	1223.29	542.512	674.489	399.664	342.184
147.951	1176.63	432.688	356.843	866.208	418.715
141.309	751.02	619.753
132.466	1668.04	1352.95
236.518	1396.58	1021.15
146.895	1945.46	1292.2
189.124	691.382	734.9
436.57	691.361	780.761
105.963	1139.69	730.749
222.971	307.834	343.609
