# Supplementary material for: Cell-specific DNA methylation in human alpha and beta cells regulates gene expression in type 2 diabetes
Source: Nat Metab. 2026 Apr 24;8(4):957–80. doi: 10.1038/s42255-026-01498-9 (PMC13121032; doi:10.1038/s42255-026-01498-9)
Supplement: Supplementary file 27 — Source data. [file 42255_2026_1498_MOESM27_ESM.xlsx]

## Sheet: Extended Data Figure 6b
Extended Data Figure 6b. Insulin secretion after knockdown of RHOT1 in EndoC-βH1 cells
Left panel		Right panel
		siNC		siRHOT1
siNC	siRHOT1	2.8mM	16.7mM	2.8mM	16.7mM
0.202685	0.020207	0.408	3.919	0.361	5.628
0.158167	0.022314	0.674	3.511	0.975	3.832
0.322281	0.03029	0.375	3.793	0.321	5.33
0.260931	0.034193	0.25	3.092	0.32	4.024
0.298258	0.024348	0.228	2.081	0.197	3.337
0.264708	0.019544	0.311	2.079	0.337	2.766

## Sheet: Extended Data Figure 6c
Extended Data Figure 6c. Reduced ADCY9 protein levels in INS- 832/13 β-cells after siRNA transfection
siNC	siAdcy
1.0083	0.818234
1.00939	0.879739
1.07205	0.622229
0.910263	0.816568

## Sheet: Extended Data Figure 6d
Extended Data Figure 6d. Increased ONECUT2 protein levels in INS-1 832/13 β-cells after lentiviral transduction.
GFP	OE-ONECUT2
0.0541478	9.35575
4.2236	19.4263
0.381783	57.3252
0.668083	45.0056
0.180736	45.7499
0.49165	26.7384

## Sheet: Extended Data Figure 6e
Extended Data Figure 6e. No significant effect on oxygen consumption rate in siAdcy9 INS-1 832/13 β-cells, versus negative control siRNA (siNC).
	experiment/cell passage 1	experiment/cell passage 2	experiment/cell passage 3	experiment/cell passage 4	experiment/cell passage 5	experiment/cell passage 6	experiment/cell passage 7	experiment/cell passage 8	experiment/cell passage 9	experiment/cell passage 10	experiment/cell passage 1	experiment/cell passage 2	experiment/cell passage 3	experiment/cell passage 4	experiment/cell passage 5	experiment/cell passage 6	experiment/cell passage 7	experiment/cell passage 8	experiment/cell passage 9	experiment/cell passage 10
Time (minutes)	siNC										siADCY9
1.38218	8436.79	8057.78	8307.63	7505.34	8249.58	8239.15	8419.27	7917.43	7820.52	7182.87	8846.76	10931	5696.42	9161.84	8615.06	12140.2	12074.7	12102.4	7231.21	4124
7.9149	8488.62	8248.67	8207.48	7653.68	8387.33	8601.61	8625.04	8302.07	7743.62	7415.07	9295.73	10924.4	5734.47	9375.92	9086.15	11844.1	11998.8	12365.4	7564.07	4225.58
14.4358	8769.09	8457.32	8288.59	7623.38	8938.49	8963.88	8853.71	8683.06	7900.11	7793.19	9647.95	11408.1	6066.25	9773.45	9773.32	12146.9	12312.6	13019.3	8053.73	4356.21
21.0727	13274.6	12427	12224.6	11037	12650.6	13805.9	13634.2	12960.6	11823.2	11416.1	14457.3	15898.8	5405.54	14129	13653.9	17524.8	17749.1	17317.2	11278.7	5736.3
27.5971	15092	12871.3	12712.3	12127.7	13034.6	14863.2	13978	13463.7	12006.7	10355.3	16658	16913.4	6320.43	15317.7	14599.8	18452.9	18649.3	17991.2	11607.9	5877.7
34.1252	14237	12973.2	12789.6	12353.8	13185.5	15168	13900.9	13485.9	11888.5	12623.1	16510.3	17149	6427.47	15051.2	15061.2	18478.3	18761.8	18093	11752.1	5921.06
40.6529	14148.8	12956.4	12838.4	12464.9	13272.2	15091	13762.5	13374.7	11784.3	12723.6	17022.9	17890.7	6642.75	15063.1	15141.9	18480.4	18817.2	17980.3	11706.3	5916.01
47.1773	14265.5	13003.6	13029.9	12460.3	13363.1	15080.6	13680.4	13338.8	11784.2	12749.2	16917.9	18152.6	6831.93	15273.2	15276.1	18547.8	18919.8	18011.8	11789.8	5985.89
53.8079	8477.75	7598.64	7646.1	7686.4	8526.53	9234.02	8248.75	8388.72	7352.95	10473.1	6610.96	9933.85	4008.95	7193.37	5641.76	12009.5	11579.7	10749.7	6312.58	3631.22
60.3325	8549.87	7550.65	7607.87	7462.88	8074.01	9032.77	7933.17	7914.09	6944.52	7526.92	7851.03	10522.5	4329.97	7647.52	6378.76	11848.4	11819.1	10851.7	6393.75	3627.48
66.9568	23705.7	23280.7	20274.2	22104.6	23483.8	21618.9	19123.4	18883.7	18990.7	19826.3	10108.8	30001.7	10111.7	12772.1	19314.1	32229.3	36846.9	37179.7	25811.2	11742
73.4736	19020	18224.8	17287.5	17642.5	20512.5	13110.4	11884.8	11752.6	12823.3	13796.9	10146	27381.6	11040	10981.2	16008.3	20799.2	23511.5	25095.1	17775.1	9582.4
81.0953	2662.23	2547.99	3096.05	2688.89	3159.93	3115.02	2664.25	2869.77	2713.08	2643.68	3025.67	3375.72	2864.78	1958.82	1301.76	4190.12	3928.1	3570.31	2125.66	1876.15
88.6072	2956.19	2808.01	3411.24	3080.12	3400.59	3342.55	2916.29	3104.6	2848.75	2821.86	3730.24	4062.03	2915.2	2011.9	1718.62	4438.11	4311.1	4037.95	2363.95	1804.59
96.1208	2798.02	2721.09	3208.1	2947.58	3219.99	3165.49	2865.25	2954.21	2716.24	2624.54	3653.93	4017.27	2900.82	1808.65	1631.87	4154.08	4126.93	3904.64	2276.69	1726.2

## Sheet: Extended Data Figure 6f
Extended Data Figure 6f. Reduced levels of ATP5A protein (Complex V) in OE-ONECUT2 INS-1 832/13 β-cells.
GFP	OE-ONECUT2
0.928361	0.859815
0.838097	0.812741
1.23594	1.17185
0.890415	0.866277
0.962535	0.97768
1.14465	1.03568

## Sheet: Extended Data Figure 6g
Extended Data Figure 6g. Decreased expression of the mitochondrial OXPHOS genes NDUFA1, NDUFA7, and COX10 in OE-ONECUT2 human islets.
NDUFA1		NDUFAF7		COX10
GFP	OE-ONECUT2	GFP	OE-ONECUT2	GFP	OE-ONECUT2
128.459	128.011	80.1123	79.6952	70.9271	64.0598
132.273	126.307	83.0291	77.2889	70.5926	63.7588
133.067	122.576	86.5294	73.0017	74.1207	60.2548
132.701	120.232	84.6045	74.6129	66.9454	67.8251
130.846	121.191	81.4732	77.8925	73.3041	60.1098
130.124	124.836	83.462	76.7408	69.2936	65.3384

## Sheet: Extended Data Figure 6h
Extended Data Figure 6h. Selected genes in the "regulation of insulin secretion" gene set that are down-regulated in OE-ONECUT2.
NRID1		PTPRN		SLC8B1
GFP	OE-ONECUT2	GFP	OE-ONECUT2	GFP	OE-ONECUT2
3813.76	3105.24	106556	78730.8	742.473	581.626
4164.28	3018.24	98437.5	93667.4	558.228	592.462
3922.83	2938.82	107296	70009.4	732.791	555.396
3796.78	3063.64	96060.1	78125.2	733.696	549.569
4256.52	3256.19	107708	84650.4	721.75	501.035
4100.01	3207.23	99430.4	93361.5	808.623	445.587

## Sheet: Extended Data Figure 6j
Extended Data Figure 6j. Expression of ONECUT2 ind EndoC-βH1 cells after culture in high glucose + palmitate and siRNA mediated knockdown.
Control media + siNC	High glucose + palmitate + siNC	High glucose + palmitate + siONECUT2
0.559914	0.530123	0.203012
0.583586	0.680467	0.214954
1.10497	0.844896	0.307505
2.00802	0.823895	0.266724
0.987915	0.855864	0.368118
0.755592	0.791126	0.385036

## Sheet: Extended Data Figure 6k
Extended Data Figure 6k. Insulin secretion (fold change) in EndoC-βH1 cells after culture in high glucose + palmitate and siRNA mediated knockdown of ONECUT2.
Control media + siNC	High glucose + palmitate + siNC	High glucose + palmitate + siONECUT2
2.40659	1.30789	1.55577
2.39285	1.13506	2.29536
1.70997	1.21024	1.40428
1.70653	1.2403	1.77718
1.34163	1.35851	1.35036
1.50741	0.846602	1.28689
